# Supplementary material for: Functional divergence and structural changes of Class IV histone deacetylases (HDACs) across the tree of life
Source: Mol Biol Evol. 2026 Jun 17;43(7):msag150. doi: 10.1093/molbev/msag150 (PMC13325672; doi:10.1093/molbev/msag150)
Supplement: msag150_Supplementary_Data [file msag150_supplementary_data.zip]

Archive with 31 entries (31 files):
- Figure S10 gvHDAC11_A.pdb
- Figure S11 chrHDAC11_1_A.pdb
- Figure S12 nvHDAC11_A.pdb
- Figure S13 lmHDAC11_A.pdb
- Figure S14 psHDAC11_A.pdb
- Figure S15 chrHDAC11_2_B.pdb
- Figure S16 eaHDAC11_A.pdb
- Figure S17 acibHDAC11_B.pdb
- Figure S18 liHDAC11_B.pdb
- Figure S19 cwaHDAC11_B.pdb
- Figure S2.pdf
- Figure S20 dbHDAC11_B.pdb
- Figure S21 pbHDAC11_B.pdb
- Figure S22 albaHDAC11_B.pdb
- Figure S23 ttHDAC11_B.pdb
- Figure S24 chrHDAC11_B.pdb
- Figure S25 ceHDAC11_B.pdb
- Figure S26 atHDAC11_B.pdb
- Figure S27 lmHDAC11_B.pdb
- Figure S28 dmHDAC11_B.pdb
- Figure S29 agHDAC11_B.pdb
- Figure S3.pdf
- Figure S30 nvHDAC11_B.pdb
- Figure S31 hsHDAC11_B.pdb
- Figure S32 mmHDAC11_B.pdb
- Figure S33 ssHDAC11_B.pdb
- Figure S9 cvHDAC11_A.pdb
- SI_Novakova_HD11.pdf
- Table S1.xlsx
- Table S3.xlsx
- Table S4.xlsx
