# Supplementary material for: Functional divergence and structural changes of Class IV histone deacetylases (HDACs) across the tree of life
Source: Mol Biol Evol. 2026 Jun 17;43(7):msag150. doi: 10.1093/molbev/msag150 (PMC13325672; doi:10.1093/molbev/msag150)
Supplement: msag150_Supplementary_Data [file msag150_supplementary_data.zip › Figure S10 gvHDAC11_A.pdb]

TITLE     S17
REMARK   4      COMPLIES WITH FORMAT V. 3.0, 1-DEC-2006
REMARK 888
REMARK 888 WRITTEN BY MAESTRO (A PRODUCT OF SCHRODINGER, LLC)
ATOM      1  N   MET A   1       8.664  14.236  17.694  1.00 69.62           N1+
ATOM      2  CA  MET A   1       8.857  13.102  16.801  1.00 69.62           C  
ATOM      3  C   MET A   1       8.339  13.416  15.398  1.00 69.62           C  
ATOM      4  O   MET A   1       7.263  13.997  15.249  1.00 69.62           O  
ATOM      5  CB  MET A   1       8.153  11.861  17.352  1.00 69.62           C  
ATOM      6  CG  MET A   1       9.004  11.056  18.317  1.00 69.62           C  
ATOM      7  SD  MET A   1       8.271   9.415  18.698  1.00 69.62           S  
ATOM      8  CE  MET A   1       7.060   9.885  19.970  1.00 69.62           C  
ATOM      9  N   GLU A   2       9.286  13.383  14.405  1.00 89.00           N  
ATOM     10  CA  GLU A   2       8.945  13.750  13.030  1.00 89.00           C  
ATOM     11  C   GLU A   2       8.322  12.575  12.285  1.00 89.00           C  
ATOM     12  O   GLU A   2       8.700  11.422  12.515  1.00 89.00           O  
ATOM     13  CB  GLU A   2      10.185  14.253  12.281  1.00 89.00           C  
ATOM     14  CG  GLU A   2      10.766  15.547  12.847  1.00 89.00           C  
ATOM     15  CD  GLU A   2      11.944  16.078  12.043  1.00 89.00           C  
ATOM     16  OE1 GLU A   2      12.330  17.252  12.238  1.00 89.00           O  
ATOM     17  OE2 GLU A   2      12.482  15.299  11.216  1.00 89.00           O1-
ATOM     18  N   LEU A   3       7.214  12.759  11.541  1.00 97.19           N  
ATOM     19  CA  LEU A   3       6.563  11.764  10.683  1.00 97.19           C  
ATOM     20  C   LEU A   3       7.533  11.232   9.634  1.00 97.19           C  
ATOM     21  O   LEU A   3       8.021  11.993   8.791  1.00 97.19           O  
ATOM     22  CB  LEU A   3       5.336  12.379   9.996  1.00 97.19           C  
ATOM     23  CG  LEU A   3       4.615  11.487   8.979  1.00 97.19           C  
ATOM     24  CD1 LEU A   3       4.057  10.246   9.668  1.00 97.19           C  
ATOM     25  CD2 LEU A   3       3.503  12.264   8.281  1.00 97.19           C  
ATOM     26  N   PRO A   4       7.897   9.869   9.727  1.00 98.38           N  
ATOM     27  CA  PRO A   4       8.821   9.277   8.756  1.00 98.38           C  
ATOM     28  C   PRO A   4       8.175   9.048   7.390  1.00 98.38           C  
ATOM     29  O   PRO A   4       7.051   8.550   7.313  1.00 98.38           O  
ATOM     30  CB  PRO A   4       9.217   7.951   9.404  1.00 98.38           C  
ATOM     31  CG  PRO A   4       8.070   7.606  10.303  1.00 98.38           C  
ATOM     32  CD  PRO A   4       7.415   8.886  10.743  1.00 98.38           C  
ATOM     33  N   PHE A   5       8.894   9.459   6.326  1.00 98.69           N  
ATOM     34  CA  PHE A   5       8.570   9.141   4.944  1.00 98.69           C  
ATOM     35  C   PHE A   5       9.644   8.264   4.320  1.00 98.69           C  
ATOM     36  O   PHE A   5      10.834   8.443   4.584  1.00 98.69           O  
ATOM     37  CB  PHE A   5       8.403  10.426   4.125  1.00 98.69           C  
ATOM     38  CG  PHE A   5       7.319  11.336   4.636  1.00 98.69           C  
ATOM     39  CD1 PHE A   5       5.980  11.002   4.490  1.00 98.69           C  
ATOM     40  CD2 PHE A   5       7.640  12.537   5.264  1.00 98.69           C  
ATOM     41  CE1 PHE A   5       4.975  11.840   4.964  1.00 98.69           C  
ATOM     42  CE2 PHE A   5       6.642  13.381   5.737  1.00 98.69           C  
ATOM     43  CZ  PHE A   5       5.312  13.037   5.588  1.00 98.69           C  
ATOM     44  N   VAL A   6       9.180   7.284   3.500  1.00 98.81           N  
ATOM     45  CA  VAL A   6      10.123   6.382   2.844  1.00 98.81           C  
ATOM     46  C   VAL A   6      10.124   6.648   1.341  1.00 98.81           C  
ATOM     47  O   VAL A   6       9.065   6.718   0.716  1.00 98.81           O  
ATOM     48  CB  VAL A   6       9.783   4.901   3.124  1.00 98.81           C  
ATOM     49  CG1 VAL A   6      10.749   3.976   2.385  1.00 98.81           C  
ATOM     50  CG2 VAL A   6       9.815   4.623   4.625  1.00 98.81           C  
ATOM     51  N   TYR A   7      11.304   6.849   0.847  1.00 98.69           N  
ATOM     52  CA  TYR A   7      11.512   7.086  -0.575  1.00 98.69           C  
ATOM     53  C   TYR A   7      12.858   6.537  -1.028  1.00 98.69           C  
ATOM     54  O   TYR A   7      13.833   6.571  -0.274  1.00 98.69           O  
ATOM     55  CB  TYR A   7      11.423   8.583  -0.891  1.00 98.69           C  
ATOM     56  CG  TYR A   7      11.936   8.943  -2.264  1.00 98.69           C  
ATOM     57  CD1 TYR A   7      13.196   9.517  -2.431  1.00 98.69           C  
ATOM     58  CD2 TYR A   7      11.158   8.722  -3.395  1.00 98.69           C  
ATOM     59  CE1 TYR A   7      13.667   9.852  -3.693  1.00 98.69           C  
ATOM     60  CE2 TYR A   7      11.624   9.052  -4.664  1.00 98.69           C  
ATOM     61  OH  TYR A   7      13.339   9.954  -6.055  1.00 98.69           O  
ATOM     62  CZ  TYR A   7      12.874   9.617  -4.801  1.00 98.69           C  
ATOM     63  N   SER A   8      12.829   6.110  -2.340  1.00 98.25           N  
ATOM     64  CA  SER A   8      14.069   5.712  -2.992  1.00 98.25           C  
ATOM     65  C   SER A   8      14.102   6.162  -4.449  1.00 98.25           C  
ATOM     66  O   SER A   8      13.091   6.075  -5.152  1.00 98.25           O  
ATOM     67  CB  SER A   8      14.252   4.197  -2.917  1.00 98.25           C  
ATOM     68  OG  SER A   8      15.402   3.787  -3.633  1.00 98.25           O  
ATOM     69  N   PRO A   9      15.298   6.644  -4.912  1.00 96.88           N  
ATOM     70  CA  PRO A   9      15.417   6.953  -6.339  1.00 96.88           C  
ATOM     71  C   PRO A   9      15.275   5.714  -7.225  1.00 96.88           C  
ATOM     72  O   PRO A   9      15.078   5.839  -8.434  1.00 96.88           O  
ATOM     73  CB  PRO A   9      16.819   7.555  -6.455  1.00 96.88           C  
ATOM     74  CG  PRO A   9      17.561   7.034  -5.264  1.00 96.88           C  
ATOM     75  CD  PRO A   9      16.576   6.847  -4.141  1.00 96.88           C  
ATOM     76  N   ARG A  10      15.307   4.490  -6.604  1.00 97.31           N  
ATOM     77  CA  ARG A  10      15.233   3.224  -7.318  1.00 97.31           C  
ATOM     78  C   ARG A  10      13.786   2.800  -7.538  1.00 97.31           C  
ATOM     79  O   ARG A  10      13.522   1.727  -8.086  1.00 97.31           O  
ATOM     80  CB  ARG A  10      15.988   2.128  -6.556  1.00 97.31           C  
ATOM     81  CG  ARG A  10      17.483   2.374  -6.452  1.00 97.31           C  
ATOM     82  CD  ARG A  10      18.180   1.277  -5.657  1.00 97.31           C  
ATOM     83  NE  ARG A  10      17.855   1.354  -4.236  1.00 97.31           N  
ATOM     84  NH1 ARG A  10      18.466  -0.832  -3.772  1.00 97.31           N  
ATOM     85  NH2 ARG A  10      17.669   0.528  -2.103  1.00 97.31           N1+
ATOM     86  CZ  ARG A  10      17.991   0.350  -3.370  1.00 97.31           C  
ATOM     87  N   TYR A  11      12.785   3.609  -7.248  1.00 97.06           N  
ATOM     88  CA  TYR A  11      11.366   3.332  -7.436  1.00 97.06           C  
ATOM     89  C   TYR A  11      10.946   3.588  -8.880  1.00 97.06           C  
ATOM     90  O   TYR A  11       9.752   3.562  -9.197  1.00 97.06           O  
ATOM     91  CB  TYR A  11      10.521   4.190  -6.490  1.00 97.06           C  
ATOM     92  CG  TYR A  11      10.531   3.713  -5.057  1.00 97.06           C  
ATOM     93  CD1 TYR A  11      11.044   2.456  -4.730  1.00 97.06           C  
ATOM     94  CD2 TYR A  11      10.038   4.514  -4.033  1.00 97.06           C  
ATOM     95  CE1 TYR A  11      11.056   2.009  -3.413  1.00 97.06           C  
ATOM     96  CE2 TYR A  11      10.046   4.075  -2.713  1.00 97.06           C  
ATOM     97  OH  TYR A  11      10.571   2.385  -1.108  1.00 97.06           O  
ATOM     98  CZ  TYR A  11      10.559   2.822  -2.413  1.00 97.06           C  
ATOM     99  N   GLU A  12      11.898   3.756  -9.768  1.00 93.69           N  
ATOM    100  CA  GLU A  12      11.544   4.035 -11.158  1.00 93.69           C  
ATOM    101  C   GLU A  12      12.248   3.080 -12.112  1.00 93.69           C  
ATOM    102  O   GLU A  12      13.350   2.609 -11.825  1.00 93.69           O  
ATOM    103  CB  GLU A  12      11.878   5.489 -11.516  1.00 93.69           C  
ATOM    104  CG  GLU A  12      11.052   6.515 -10.764  1.00 93.69           C  
ATOM    105  CD  GLU A  12      11.269   7.939 -11.260  1.00 93.69           C  
ATOM    106  OE1 GLU A  12      10.645   8.871 -10.708  1.00 93.69           O  
ATOM    107  OE2 GLU A  12      12.061   8.112 -12.213  1.00 93.69           O1-
ATOM    108  N   ALA A  13      11.524   2.821 -13.190  1.00 94.38           N  
ATOM    109  CA  ALA A  13      12.045   2.093 -14.339  1.00 94.38           C  
ATOM    110  C   ALA A  13      11.625   2.752 -15.645  1.00 94.38           C  
ATOM    111  O   ALA A  13      10.634   3.491 -15.684  1.00 94.38           O  
ATOM    112  CB  ALA A  13      11.582   0.638 -14.302  1.00 94.38           C  
ATOM    113  N   ASN A  14      12.456   2.568 -16.674  1.00 92.44           N  
ATOM    114  CA  ASN A  14      12.111   3.110 -17.981  1.00 92.44           C  
ATOM    115  C   ASN A  14      11.049   2.264 -18.681  1.00 92.44           C  
ATOM    116  O   ASN A  14      11.211   1.053 -18.822  1.00 92.44           O  
ATOM    117  CB  ASN A  14      13.355   3.229 -18.866  1.00 92.44           C  
ATOM    118  CG  ASN A  14      14.329   4.283 -18.364  1.00 92.44           C  
ATOM    119  ND2 ASN A  14      15.615   4.005 -18.489  1.00 92.44           N  
ATOM    120  OD1 ASN A  14      13.912   5.339 -17.869  1.00 92.44           O  
ATOM    121  N   LEU A  15       9.916   2.845 -18.899  1.00 92.56           N  
ATOM    122  CA  LEU A  15       8.854   2.190 -19.650  1.00 92.56           C  
ATOM    123  C   LEU A  15       8.693   2.822 -21.031  1.00 92.56           C  
ATOM    124  O   LEU A  15       9.056   3.986 -21.224  1.00 92.56           O  
ATOM    125  CB  LEU A  15       7.525   2.268 -18.887  1.00 92.56           C  
ATOM    126  CG  LEU A  15       7.500   1.608 -17.502  1.00 92.56           C  
ATOM    127  CD1 LEU A  15       6.125   1.771 -16.866  1.00 92.56           C  
ATOM    128  CD2 LEU A  15       7.879   0.132 -17.608  1.00 92.56           C  
ATOM    129  N   PRO A  16       8.217   1.994 -22.067  1.00 90.19           N  
ATOM    130  CA  PRO A  16       7.952   2.600 -23.370  1.00 90.19           C  
ATOM    131  C   PRO A  16       7.099   3.866 -23.279  1.00 90.19           C  
ATOM    132  O   PRO A  16       6.262   3.984 -22.376  1.00 90.19           O  
ATOM    133  CB  PRO A  16       7.212   1.495 -24.123  1.00 90.19           C  
ATOM    134  CG  PRO A  16       7.583   0.233 -23.433  1.00 90.19           C  
ATOM    135  CD  PRO A  16       7.799   0.543 -21.966  1.00 90.19           C  
ATOM    136  N   PRO A  17       7.434   4.824 -24.227  1.00 83.56           N  
ATOM    137  CA  PRO A  17       6.624   6.043 -24.252  1.00 83.56           C  
ATOM    138  C   PRO A  17       5.124   5.760 -24.339  1.00 83.56           C  
ATOM    139  O   PRO A  17       4.721   4.792 -24.978  1.00 83.56           O  
ATOM    140  CB  PRO A  17       7.119   6.765 -25.513  1.00 83.56           C  
ATOM    141  CG  PRO A  17       8.486   6.200 -25.763  1.00 83.56           C  
ATOM    142  CD  PRO A  17       8.506   4.779 -25.268  1.00 83.56           C  
ATOM    143  N   ALA A  18       4.218   6.334 -23.507  1.00 82.25           N  
ATOM    144  CA  ALA A  18       2.761   6.274 -23.559  1.00 82.25           C  
ATOM    145  C   ALA A  18       2.233   5.068 -22.796  1.00 82.25           C  
ATOM    146  O   ALA A  18       1.078   4.667 -22.969  1.00 82.25           O  
ATOM    147  CB  ALA A  18       2.287   6.221 -25.012  1.00 82.25           C  
ATOM    148  N   HIS A  19       3.225   4.229 -22.131  1.00 90.38           N  
ATOM    149  CA  HIS A  19       2.741   3.166 -21.252  1.00 90.38           C  
ATOM    150  C   HIS A  19       1.722   3.699 -20.257  1.00 90.38           C  
ATOM    151  O   HIS A  19       1.853   4.823 -19.768  1.00 90.38           O  
ATOM    152  CB  HIS A  19       3.910   2.506 -20.511  1.00 90.38           C  
ATOM    153  CG  HIS A  19       3.564   1.187 -19.894  1.00 90.38           C  
ATOM    154  CD2 HIS A  19       3.857  -0.077 -20.281  1.00 90.38           C  
ATOM    155  ND1 HIS A  19       2.816   1.080 -18.746  1.00 90.38           N  
ATOM    156  CE1 HIS A  19       2.672  -0.201 -18.439  1.00 90.38           C  
ATOM    157  NE2 HIS A  19       3.286  -0.920 -19.362  1.00 90.38           N  
ATOM    158  N   ARG A  20       0.760   2.934 -19.958  1.00 90.62           N  
ATOM    159  CA  ARG A  20      -0.381   3.335 -19.141  1.00 90.62           C  
ATOM    160  C   ARG A  20       0.033   3.548 -17.690  1.00 90.62           C  
ATOM    161  O   ARG A  20      -0.615   4.300 -16.957  1.00 90.62           O  
ATOM    162  CB  ARG A  20      -1.495   2.288 -19.224  1.00 90.62           C  
ATOM    163  CG  ARG A  20      -2.149   2.186 -20.580  1.00 90.62           C  
ATOM    164  CD  ARG A  20      -3.261   1.147 -20.596  1.00 90.62           C  
ATOM    165  NE  ARG A  20      -3.448   0.579 -21.941  1.00 90.62           N  
ATOM    166  NH1 ARG A  20      -5.373  -0.581 -21.401  1.00 90.62           N  
ATOM    167  NH2 ARG A  20      -4.515  -0.693 -23.517  1.00 90.62           N1+
ATOM    168  CZ  ARG A  20      -4.445  -0.231 -22.281  1.00 90.62           C  
ATOM    169  N   PHE A  21       1.101   2.890 -17.220  1.00 93.88           N  
ATOM    170  CA  PHE A  21       1.582   3.050 -15.853  1.00 93.88           C  
ATOM    171  C   PHE A  21       2.438   4.305 -15.718  1.00 93.88           C  
ATOM    172  O   PHE A  21       3.433   4.462 -16.431  1.00 93.88           O  
ATOM    173  CB  PHE A  21       2.388   1.822 -15.420  1.00 93.88           C  
ATOM    174  CG  PHE A  21       2.736   1.807 -13.952  1.00 93.88           C  
ATOM    175  CD1 PHE A  21       3.956   2.301 -13.505  1.00 93.88           C  
ATOM    176  CD2 PHE A  21       1.838   1.302 -13.019  1.00 93.88           C  
ATOM    177  CE1 PHE A  21       4.275   2.290 -12.152  1.00 93.88           C  
ATOM    178  CE2 PHE A  21       2.153   1.289 -11.666  1.00 93.88           C  
ATOM    179  CZ  PHE A  21       3.373   1.782 -11.236  1.00 93.88           C  
ATOM    180  N   PRO A  22       2.042   5.223 -14.871  1.00 93.56           N  
ATOM    181  CA  PRO A  22       2.771   6.477 -14.690  1.00 93.56           C  
ATOM    182  C   PRO A  22       4.031   6.304 -13.839  1.00 93.56           C  
ATOM    183  O   PRO A  22       4.083   6.782 -12.702  1.00 93.56           O  
ATOM    184  CB  PRO A  22       1.758   7.377 -13.981  1.00 93.56           C  
ATOM    185  CG  PRO A  22       0.916   6.446 -13.173  1.00 93.56           C  
ATOM    186  CD  PRO A  22       0.785   5.150 -13.925  1.00 93.56           C  
ATOM    187  N   MET A  23       5.178   5.695 -14.374  1.00 93.44           N  
ATOM    188  CA  MET A  23       6.383   5.299 -13.654  1.00 93.44           C  
ATOM    189  C   MET A  23       7.066   6.515 -13.037  1.00 93.44           C  
ATOM    190  O   MET A  23       7.655   6.416 -11.959  1.00 93.44           O  
ATOM    191  CB  MET A  23       7.348   4.562 -14.580  1.00 93.44           C  
ATOM    192  CG  MET A  23       8.547   3.965 -13.858  1.00 93.44           C  
ATOM    193  SD  MET A  23       8.076   2.653 -12.664  1.00 93.44           S  
ATOM    194  CE  MET A  23       7.673   1.307 -13.812  1.00 93.44           C  
ATOM    195  N   GLY A  24       6.924   7.681 -13.555  1.00 92.12           N  
ATOM    196  CA  GLY A  24       7.602   8.892 -13.109  1.00 92.12           C  
ATOM    197  C   GLY A  24       6.952   9.528 -11.901  1.00 92.12           C  
ATOM    198  O   GLY A  24       7.480  10.492 -11.340  1.00 92.12           O  
ATOM    199  N   LYS A  25       5.823   9.010 -11.400  1.00 95.00           N  
ATOM    200  CA  LYS A  25       5.057   9.653 -10.335  1.00 95.00           C  
ATOM    201  C   LYS A  25       5.801   9.587  -9.009  1.00 95.00           C  
ATOM    202  O   LYS A  25       5.654  10.472  -8.164  1.00 95.00           O  
ATOM    203  CB  LYS A  25       3.678   8.990 -10.198  1.00 95.00           C  
ATOM    204  CG  LYS A  25       3.729   7.546  -9.727  1.00 95.00           C  
ATOM    205  CD  LYS A  25       2.332   6.953  -9.601  1.00 95.00           C  
ATOM    206  CE  LYS A  25       2.382   5.493  -9.181  1.00 95.00           C  
ATOM    207  NZ  LYS A  25       1.024   4.870  -9.181  1.00 95.00           N1+
ATOM    208  N   PHE A  26       6.671   8.630  -8.740  1.00 97.00           N  
ATOM    209  CA  PHE A  26       7.294   8.408  -7.438  1.00 97.00           C  
ATOM    210  C   PHE A  26       8.334   9.482  -7.148  1.00 97.00           C  
ATOM    211  O   PHE A  26       8.341  10.069  -6.062  1.00 97.00           O  
ATOM    212  CB  PHE A  26       7.941   7.020  -7.383  1.00 97.00           C  
ATOM    213  CG  PHE A  26       6.993   5.893  -7.692  1.00 97.00           C  
ATOM    214  CD1 PHE A  26       5.931   5.612  -6.841  1.00 97.00           C  
ATOM    215  CD2 PHE A  26       7.166   5.123  -8.830  1.00 97.00           C  
ATOM    216  CE1 PHE A  26       5.055   4.570  -7.126  1.00 97.00           C  
ATOM    217  CE2 PHE A  26       6.290   4.081  -9.122  1.00 97.00           C  
ATOM    218  CZ  PHE A  26       5.236   3.806  -8.268  1.00 97.00           C  
ATOM    219  N   SER A  27       9.309   9.706  -8.076  1.00 96.56           N  
ATOM    220  CA  SER A  27      10.292  10.762  -7.893  1.00 96.56           C  
ATOM    221  C   SER A  27       9.628  12.135  -7.844  1.00 96.56           C  
ATOM    222  O   SER A  27       9.995  12.981  -7.024  1.00 96.56           O  
ATOM    223  CB  SER A  27      11.329  10.731  -9.012  1.00 96.56           C  
ATOM    224  OG  SER A  27      10.726  10.990 -10.270  1.00 96.56           O  
ATOM    225  N   ARG A  28       8.623  12.349  -8.646  1.00 97.88           N  
ATOM    226  CA  ARG A  28       7.901  13.618  -8.675  1.00 97.88           C  
ATOM    227  C   ARG A  28       7.155  13.851  -7.365  1.00 97.88           C  
ATOM    228  O   ARG A  28       7.073  14.982  -6.882  1.00 97.88           O  
ATOM    229  CB  ARG A  28       6.925  13.652  -9.850  1.00 97.88           C  
ATOM    230  CG  ARG A  28       7.595  13.775 -11.206  1.00 97.88           C  
ATOM    231  CD  ARG A  28       6.580  13.973 -12.320  1.00 97.88           C  
ATOM    232  NE  ARG A  28       7.220  13.992 -13.633  1.00 97.88           N  
ATOM    233  NH1 ARG A  28       5.962  15.755 -14.451  1.00 97.88           N  
ATOM    234  NH2 ARG A  28       7.558  14.763 -15.771  1.00 97.88           N1+
ATOM    235  CZ  ARG A  28       6.910  14.832 -14.618  1.00 97.88           C  
ATOM    236  N   LEU A  29       6.545  12.768  -6.865  1.00 98.50           N  
ATOM    237  CA  LEU A  29       5.879  12.885  -5.573  1.00 98.50           C  
ATOM    238  C   LEU A  29       6.861  13.308  -4.490  1.00 98.50           C  
ATOM    239  O   LEU A  29       6.554  14.184  -3.678  1.00 98.50           O  
ATOM    240  CB  LEU A  29       5.222  11.549  -5.190  1.00 98.50           C  
ATOM    241  CG  LEU A  29       4.558  11.497  -3.815  1.00 98.50           C  
ATOM    242  CD1 LEU A  29       3.515  12.606  -3.686  1.00 98.50           C  
ATOM    243  CD2 LEU A  29       3.924  10.130  -3.584  1.00 98.50           C  
ATOM    244  N   HIS A  30       8.038  12.609  -4.416  1.00 98.44           N  
ATOM    245  CA  HIS A  30       9.078  12.979  -3.461  1.00 98.44           C  
ATOM    246  C   HIS A  30       9.432  14.459  -3.575  1.00 98.44           C  
ATOM    247  O   HIS A  30       9.437  15.181  -2.576  1.00 98.44           O  
ATOM    248  CB  HIS A  30      10.324  12.118  -3.670  1.00 98.44           C  
ATOM    249  CG  HIS A  30      11.509  12.574  -2.870  1.00 98.44           C  
ATOM    250  CD2 HIS A  30      11.805  12.413  -1.560  1.00 98.44           C  
ATOM    251  ND1 HIS A  30      12.547  13.287  -3.419  1.00 98.44           N  
ATOM    252  CE1 HIS A  30      13.443  13.548  -2.478  1.00 98.44           C  
ATOM    253  NE2 HIS A  30      13.015  13.022  -1.342  1.00 98.44           N  
ATOM    254  N   HIS A  31       9.686  14.985  -4.772  1.00 98.19           N  
ATOM    255  CA  HIS A  31      10.042  16.386  -4.990  1.00 98.19           C  
ATOM    256  C   HIS A  31       8.880  17.300  -4.635  1.00 98.19           C  
ATOM    257  O   HIS A  31       9.088  18.369  -4.042  1.00 98.19           O  
ATOM    258  CB  HIS A  31      10.463  16.604  -6.447  1.00 98.19           C  
ATOM    259  CG  HIS A  31      11.795  16.012  -6.784  1.00 98.19           C  
ATOM    260  CD2 HIS A  31      12.786  15.546  -5.988  1.00 98.19           C  
ATOM    261  ND1 HIS A  31      12.223  15.843  -8.080  1.00 98.19           N  
ATOM    262  CE1 HIS A  31      13.429  15.285  -8.070  1.00 98.19           C  
ATOM    263  NE2 HIS A  31      13.793  15.108  -6.814  1.00 98.19           N  
ATOM    264  N   TYR A  32       7.691  16.806  -5.046  1.00 98.50           N  
ATOM    265  CA  TYR A  32       6.495  17.588  -4.736  1.00 98.50           C  
ATOM    266  C   TYR A  32       6.347  17.786  -3.235  1.00 98.50           C  
ATOM    267  O   TYR A  32       6.075  18.902  -2.779  1.00 98.50           O  
ATOM    268  CB  TYR A  32       5.245  16.883  -5.291  1.00 98.50           C  
ATOM    269  CG  TYR A  32       3.973  17.673  -5.104  1.00 98.50           C  
ATOM    270  CD1 TYR A  32       3.242  17.592  -3.922  1.00 98.50           C  
ATOM    271  CD2 TYR A  32       3.504  18.519  -6.105  1.00 98.50           C  
ATOM    272  CE1 TYR A  32       2.070  18.316  -3.743  1.00 98.50           C  
ATOM    273  CE2 TYR A  32       2.329  19.245  -5.941  1.00 98.50           C  
ATOM    274  OH  TYR A  32       0.461  19.861  -4.589  1.00 98.50           O  
ATOM    275  CZ  TYR A  32       1.622  19.140  -4.757  1.00 98.50           C  
ATOM    276  N   LEU A  33       6.498  16.741  -2.445  1.00 98.50           N  
ATOM    277  CA  LEU A  33       6.369  16.789  -0.993  1.00 98.50           C  
ATOM    278  C   LEU A  33       7.379  17.770  -0.395  1.00 98.50           C  
ATOM    279  O   LEU A  33       7.052  18.531   0.523  1.00 98.50           O  
ATOM    280  CB  LEU A  33       6.567  15.402  -0.385  1.00 98.50           C  
ATOM    281  CG  LEU A  33       5.494  14.362  -0.712  1.00 98.50           C  
ATOM    282  CD1 LEU A  33       5.899  12.995  -0.170  1.00 98.50           C  
ATOM    283  CD2 LEU A  33       4.147  14.798  -0.145  1.00 98.50           C  
ATOM    284  N   LEU A  34       8.619  17.842  -0.885  1.00 98.31           N  
ATOM    285  CA  LEU A  34       9.659  18.759  -0.405  1.00 98.31           C  
ATOM    286  C   LEU A  34       9.342  20.193  -0.797  1.00 98.31           C  
ATOM    287  O   LEU A  34       9.410  21.097   0.038  1.00 98.31           O  
ATOM    288  CB  LEU A  34      11.023  18.349  -0.963  1.00 98.31           C  
ATOM    289  CG  LEU A  34      11.585  17.004  -0.476  1.00 98.31           C  
ATOM    290  CD1 LEU A  34      12.852  16.652  -1.242  1.00 98.31           C  
ATOM    291  CD2 LEU A  34      11.858  17.059   1.024  1.00 98.31           C  
ATOM    292  N   ASN A  35       8.913  20.375  -2.043  1.00 98.00           N  
ATOM    293  CA  ASN A  35       8.683  21.715  -2.585  1.00 98.00           C  
ATOM    294  C   ASN A  35       7.473  22.376  -1.934  1.00 98.00           C  
ATOM    295  O   ASN A  35       7.456  23.606  -1.760  1.00 98.00           O  
ATOM    296  CB  ASN A  35       8.496  21.649  -4.103  1.00 98.00           C  
ATOM    297  CG  ASN A  35       9.787  21.352  -4.837  1.00 98.00           C  
ATOM    298  ND2 ASN A  35       9.680  20.909  -6.081  1.00 98.00           N  
ATOM    299  OD1 ASN A  35      10.881  21.529  -4.293  1.00 98.00           O  
ATOM    300  N   GLN A  36       6.453  21.558  -1.523  1.00 97.25           N  
ATOM    301  CA  GLN A  36       5.219  22.089  -0.952  1.00 97.25           C  
ATOM    302  C   GLN A  36       5.324  22.216   0.565  1.00 97.25           C  
ATOM    303  O   GLN A  36       4.379  22.655   1.221  1.00 97.25           O  
ATOM    304  CB  GLN A  36       4.027  21.194  -1.328  1.00 97.25           C  
ATOM    305  CG  GLN A  36       3.701  21.203  -2.813  1.00 97.25           C  
ATOM    306  CD  GLN A  36       3.361  22.594  -3.332  1.00 97.25           C  
ATOM    307  NE2 GLN A  36       4.093  23.035  -4.344  1.00 97.25           N  
ATOM    308  OE1 GLN A  36       2.438  23.244  -2.833  1.00 97.25           O  
ATOM    309  N   GLY A  37       6.475  21.824   1.128  1.00 96.50           N  
ATOM    310  CA  GLY A  37       6.716  21.933   2.560  1.00 96.50           C  
ATOM    311  C   GLY A  37       5.949  20.897   3.366  1.00 96.50           C  
ATOM    312  O   GLY A  37       5.734  21.072   4.565  1.00 96.50           O  
ATOM    313  N   VAL A  38       5.412  19.889   2.642  1.00 96.69           N  
ATOM    314  CA  VAL A  38       4.713  18.814   3.320  1.00 96.69           C  
ATOM    315  C   VAL A  38       5.706  17.950   4.102  1.00 96.69           C  
ATOM    316  O   VAL A  38       5.391  17.459   5.185  1.00 96.69           O  
ATOM    317  CB  VAL A  38       3.927  17.924   2.318  1.00 96.69           C  
ATOM    318  CG1 VAL A  38       3.334  16.710   3.021  1.00 96.69           C  
ATOM    319  CG2 VAL A  38       2.831  18.744   1.635  1.00 96.69           C  
ATOM    320  N   ALA A  39       6.958  17.806   3.587  1.00 97.38           N  
ATOM    321  CA  ALA A  39       8.025  17.035   4.221  1.00 97.38           C  
ATOM    322  C   ALA A  39       9.348  17.804   4.180  1.00 97.38           C  
ATOM    323  O   ALA A  39       9.552  18.670   3.322  1.00 97.38           O  
ATOM    324  CB  ALA A  39       8.182  15.687   3.544  1.00 97.38           C  
ATOM    325  N   ARG A  40      10.196  17.498   5.152  1.00 97.31           N  
ATOM    326  CA  ARG A  40      11.582  17.942   5.149  1.00 97.31           C  
ATOM    327  C   ARG A  40      12.526  16.804   4.785  1.00 97.31           C  
ATOM    328  O   ARG A  40      12.226  15.630   5.032  1.00 97.31           O  
ATOM    329  CB  ARG A  40      11.963  18.526   6.514  1.00 97.31           C  
ATOM    330  CG  ARG A  40      11.100  19.694   6.948  1.00 97.31           C  
ATOM    331  CD  ARG A  40      11.561  20.273   8.276  1.00 97.31           C  
ATOM    332  NE  ARG A  40      11.400  19.314   9.363  1.00 97.31           N  
ATOM    333  NH1 ARG A  40      10.073  20.700  10.658  1.00 97.31           N  
ATOM    334  NH2 ARG A  40      10.617  18.598  11.401  1.00 97.31           N1+
ATOM    335  CZ  ARG A  40      10.695  19.533  10.468  1.00 97.31           C  
ATOM    336  N   PRO A  41      13.689  17.182   4.184  1.00 97.12           N  
ATOM    337  CA  PRO A  41      14.628  16.156   3.729  1.00 97.12           C  
ATOM    338  C   PRO A  41      15.006  15.163   4.831  1.00 97.12           C  
ATOM    339  O   PRO A  41      15.124  13.959   4.570  1.00 97.12           O  
ATOM    340  CB  PRO A  41      15.852  16.958   3.288  1.00 97.12           C  
ATOM    341  CG  PRO A  41      15.288  18.270   2.815  1.00 97.12           C  
ATOM    342  CD  PRO A  41      14.146  18.646   3.710  1.00 97.12           C  
ATOM    343  N   GLU A  42      15.064  15.536   6.084  1.00 96.94           N  
ATOM    344  CA  GLU A  42      15.519  14.700   7.184  1.00 96.94           C  
ATOM    345  C   GLU A  42      14.472  13.663   7.562  1.00 96.94           C  
ATOM    346  O   GLU A  42      14.752  12.744   8.326  1.00 96.94           O  
ATOM    347  CB  GLU A  42      15.865  15.562   8.404  1.00 96.94           C  
ATOM    348  CG  GLU A  42      16.474  16.911   8.052  1.00 96.94           C  
ATOM    349  CD  GLU A  42      15.473  17.887   7.457  1.00 96.94           C  
ATOM    350  OE1 GLU A  42      15.883  18.818   6.724  1.00 96.94           O  
ATOM    351  OE2 GLU A  42      14.260  17.717   7.720  1.00 96.94           O1-
ATOM    352  N   GLN A  43      13.215  13.855   7.033  1.00 97.69           N  
ATOM    353  CA  GLN A  43      12.108  12.945   7.351  1.00 97.69           C  
ATOM    354  C   GLN A  43      12.126  11.722   6.440  1.00 97.69           C  
ATOM    355  O   GLN A  43      11.412  10.753   6.698  1.00 97.69           O  
ATOM    356  CB  GLN A  43      10.772  13.678   7.227  1.00 97.69           C  
ATOM    357  CG  GLN A  43      10.570  14.782   8.263  1.00 97.69           C  
ATOM    358  CD  GLN A  43       9.243  15.498   8.108  1.00 97.69           C  
ATOM    359  NE2 GLN A  43       8.231  15.036   8.846  1.00 97.69           N  
ATOM    360  OE1 GLN A  43       9.122  16.449   7.330  1.00 97.69           O  
ATOM    361  N   PHE A  44      12.973  11.701   5.358  1.00 98.56           N  
ATOM    362  CA  PHE A  44      12.967  10.609   4.390  1.00 98.56           C  
ATOM    363  C   PHE A  44      13.989   9.546   4.757  1.00 98.56           C  
ATOM    364  O   PHE A  44      15.149   9.864   5.059  1.00 98.56           O  
ATOM    365  CB  PHE A  44      13.241  11.137   2.982  1.00 98.56           C  
ATOM    366  CG  PHE A  44      12.071  11.843   2.353  1.00 98.56           C  
ATOM    367  CD1 PHE A  44      11.071  11.114   1.714  1.00 98.56           C  
ATOM    368  CD2 PHE A  44      11.961  13.220   2.397  1.00 98.56           C  
ATOM    369  CE1 PHE A  44       9.985  11.760   1.130  1.00 98.56           C  
ATOM    370  CE2 PHE A  44      10.879  13.873   1.816  1.00 98.56           C  
ATOM    371  CZ  PHE A  44       9.892  13.139   1.182  1.00 98.56           C  
ATOM    372  N   TRP A  45      13.486   8.296   4.762  1.00 98.56           N  
ATOM    373  CA  TRP A  45      14.289   7.096   4.949  1.00 98.56           C  
ATOM    374  C   TRP A  45      14.399   6.305   3.654  1.00 98.56           C  
ATOM    375  O   TRP A  45      13.419   6.144   2.929  1.00 98.56           O  
ATOM    376  CB  TRP A  45      13.681   6.213   6.048  1.00 98.56           C  
ATOM    377  CG  TRP A  45      13.595   6.882   7.385  1.00 98.56           C  
ATOM    378  CD1 TRP A  45      12.752   7.896   7.743  1.00 98.56           C  
ATOM    379  CD2 TRP A  45      14.387   6.590   8.541  1.00 98.56           C  
ATOM    380  CE2 TRP A  45      13.959   7.464   9.567  1.00 98.56           C  
ATOM    381  CE3 TRP A  45      15.407   5.663   8.814  1.00 98.56           C  
ATOM    382  NE1 TRP A  45      12.967   8.252   9.056  1.00 98.56           N  
ATOM    383  CH2 TRP A  45      15.527   6.531  11.084  1.00 98.56           C  
ATOM    384  CZ2 TRP A  45      14.530   7.446  10.844  1.00 98.56           C  
ATOM    385  CZ3 TRP A  45      15.969   5.649  10.086  1.00 98.56           C  
ATOM    386  N   GLU A  46      15.621   5.856   3.395  1.00 98.31           N  
ATOM    387  CA  GLU A  46      15.829   5.080   2.184  1.00 98.31           C  
ATOM    388  C   GLU A  46      15.809   3.581   2.476  1.00 98.31           C  
ATOM    389  O   GLU A  46      16.519   3.108   3.365  1.00 98.31           O  
ATOM    390  CB  GLU A  46      17.156   5.460   1.516  1.00 98.31           C  
ATOM    391  CG  GLU A  46      17.377   4.804   0.162  1.00 98.31           C  
ATOM    392  CD  GLU A  46      18.571   5.364  -0.591  1.00 98.31           C  
ATOM    393  OE1 GLU A  46      18.880   4.872  -1.698  1.00 98.31           O  
ATOM    394  OE2 GLU A  46      19.213   6.302  -0.065  1.00 98.31           O1-
ATOM    395  N   PRO A  47      14.952   2.812   1.699  1.00 98.31           N  
ATOM    396  CA  PRO A  47      14.840   1.372   1.935  1.00 98.31           C  
ATOM    397  C   PRO A  47      15.934   0.569   1.235  1.00 98.31           C  
ATOM    398  O   PRO A  47      16.496   1.028   0.241  1.00 98.31           O  
ATOM    399  CB  PRO A  47      13.459   1.034   1.358  1.00 98.31           C  
ATOM    400  CG  PRO A  47      13.286   1.970   0.204  1.00 98.31           C  
ATOM    401  CD  PRO A  47      13.880   3.296   0.574  1.00 98.31           C  
ATOM    402  N   GLU A  48      16.185  -0.615   1.835  1.00 97.31           N  
ATOM    403  CA  GLU A  48      16.924  -1.639   1.103  1.00 97.31           C  
ATOM    404  C   GLU A  48      15.986  -2.498   0.257  1.00 97.31           C  
ATOM    405  O   GLU A  48      14.814  -2.666   0.601  1.00 97.31           O  
ATOM    406  CB  GLU A  48      17.710  -2.521   2.067  1.00 97.31           C  
ATOM    407  CG  GLU A  48      18.765  -1.767   2.866  1.00 97.31           C  
ATOM    408  CD  GLU A  48      19.923  -1.267   2.020  1.00 97.31           C  
ATOM    409  OE1 GLU A  48      20.557  -0.253   2.387  1.00 97.31           O  
ATOM    410  OE2 GLU A  48      20.205  -1.898   0.966  1.00 97.31           O1-
ATOM    411  N   ARG A  49      16.597  -2.997  -0.850  1.00 97.12           N  
ATOM    412  CA  ARG A  49      15.769  -3.883  -1.665  1.00 97.12           C  
ATOM    413  C   ARG A  49      15.473  -5.182  -0.925  1.00 97.12           C  
ATOM    414  O   ARG A  49      16.311  -5.697  -0.193  1.00 97.12           O  
ATOM    415  CB  ARG A  49      16.459  -4.186  -2.995  1.00 97.12           C  
ATOM    416  CG  ARG A  49      17.701  -5.074  -2.869  1.00 97.12           C  
ATOM    417  CD  ARG A  49      18.249  -5.481  -4.227  1.00 97.12           C  
ATOM    418  NE  ARG A  49      17.463  -6.560  -4.821  1.00 97.12           N  
ATOM    419  NH1 ARG A  49      18.459  -6.417  -6.895  1.00 97.12           N  
ATOM    420  NH2 ARG A  49      16.828  -7.974  -6.514  1.00 97.12           N1+
ATOM    421  CZ  ARG A  49      17.579  -6.980  -6.074  1.00 97.12           C  
ATOM    422  N   ALA A  50      14.201  -5.710  -1.019  1.00 97.69           N  
ATOM    423  CA  ALA A  50      13.826  -6.999  -0.447  1.00 97.69           C  
ATOM    424  C   ALA A  50      14.562  -8.145  -1.153  1.00 97.69           C  
ATOM    425  O   ALA A  50      14.592  -8.201  -2.384  1.00 97.69           O  
ATOM    426  CB  ALA A  50      12.316  -7.203  -0.531  1.00 97.69           C  
ATOM    427  N   GLY A  51      15.181  -9.029  -0.325  1.00 96.19           N  
ATOM    428  CA  GLY A  51      15.901 -10.168  -0.859  1.00 96.19           C  
ATOM    429  C   GLY A  51      15.072 -11.430  -0.937  1.00 96.19           C  
ATOM    430  O   GLY A  51      13.870 -11.400  -0.677  1.00 96.19           O  
ATOM    431  N   TRP A  52      15.679 -12.496  -1.298  1.00 97.50           N  
ATOM    432  CA  TRP A  52      15.108 -13.818  -1.538  1.00 97.50           C  
ATOM    433  C   TRP A  52      14.351 -14.309  -0.313  1.00 97.50           C  
ATOM    434  O   TRP A  52      13.200 -14.758  -0.423  1.00 97.50           O  
ATOM    435  CB  TRP A  52      16.206 -14.822  -1.903  1.00 97.50           C  
ATOM    436  CG  TRP A  52      15.700 -16.216  -2.138  1.00 97.50           C  
ATOM    437  CD1 TRP A  52      15.538 -17.205  -1.205  1.00 97.50           C  
ATOM    438  CD2 TRP A  52      15.301 -16.774  -3.391  1.00 97.50           C  
ATOM    439  CE2 TRP A  52      14.903 -18.106  -3.142  1.00 97.50           C  
ATOM    440  CE3 TRP A  52      15.237 -16.284  -4.699  1.00 97.50           C  
ATOM    441  NE1 TRP A  52      15.066 -18.349  -1.806  1.00 97.50           N  
ATOM    442  CH2 TRP A  52      14.404 -18.445  -5.430  1.00 97.50           C  
ATOM    443  CZ2 TRP A  52      14.451 -18.958  -4.159  1.00 97.50           C  
ATOM    444  CZ3 TRP A  52      14.790 -17.122  -5.710  1.00 97.50           C  
ATOM    445  N   GLU A  53      14.884 -14.133   0.868  1.00 97.62           N  
ATOM    446  CA  GLU A  53      14.310 -14.651   2.107  1.00 97.62           C  
ATOM    447  C   GLU A  53      12.967 -13.982   2.421  1.00 97.62           C  
ATOM    448  O   GLU A  53      12.036 -14.638   2.897  1.00 97.62           O  
ATOM    449  CB  GLU A  53      15.271 -14.446   3.273  1.00 97.62           C  
ATOM    450  CG  GLU A  53      15.553 -12.987   3.599  1.00 97.62           C  
ATOM    451  CD  GLU A  53      16.850 -12.475   2.984  1.00 97.62           C  
ATOM    452  OE1 GLU A  53      17.259 -11.337   3.322  1.00 97.62           O  
ATOM    453  OE2 GLU A  53      17.444 -13.209   2.177  1.00 97.62           O1-
ATOM    454  N   TRP A  54      12.866 -12.692   2.073  1.00 98.31           N  
ATOM    455  CA  TRP A  54      11.626 -11.964   2.326  1.00 98.31           C  
ATOM    456  C   TRP A  54      10.596 -12.250   1.240  1.00 98.31           C  
ATOM    457  O   TRP A  54       9.434 -12.541   1.540  1.00 98.31           O  
ATOM    458  CB  TRP A  54      11.899 -10.459   2.401  1.00 98.31           C  
ATOM    459  CG  TRP A  54      12.627 -10.035   3.641  1.00 98.31           C  
ATOM    460  CD1 TRP A  54      12.924 -10.810   4.733  1.00 98.31           C  
ATOM    461  CD2 TRP A  54      13.159  -8.736   3.916  1.00 98.31           C  
ATOM    462  CE2 TRP A  54      13.761  -8.794   5.196  1.00 98.31           C  
ATOM    463  CE3 TRP A  54      13.177  -7.524   3.216  1.00 98.31           C  
ATOM    464  NE1 TRP A  54      13.607 -10.070   5.670  1.00 98.31           N  
ATOM    465  CH2 TRP A  54      14.387  -6.515   5.067  1.00 98.31           C  
ATOM    466  CZ2 TRP A  54      14.377  -7.685   5.782  1.00 98.31           C  
ATOM    467  CZ3 TRP A  54      13.796  -6.424   3.792  1.00 98.31           C  
ATOM    468  N   LEU A  55      11.010 -12.274  -0.015  1.00 98.62           N  
ATOM    469  CA  LEU A  55      10.091 -12.410  -1.137  1.00 98.62           C  
ATOM    470  C   LEU A  55       9.443 -13.788  -1.145  1.00 98.62           C  
ATOM    471  O   LEU A  55       8.254 -13.921  -1.452  1.00 98.62           O  
ATOM    472  CB  LEU A  55      10.812 -12.168  -2.460  1.00 98.62           C  
ATOM    473  CG  LEU A  55      11.314 -10.742  -2.712  1.00 98.62           C  
ATOM    474  CD1 LEU A  55      12.163 -10.692  -3.976  1.00 98.62           C  
ATOM    475  CD2 LEU A  55      10.136  -9.776  -2.809  1.00 98.62           C  
ATOM    476  N   THR A  56      10.141 -14.851  -0.699  1.00 98.44           N  
ATOM    477  CA  THR A  56       9.670 -16.223  -0.808  1.00 98.44           C  
ATOM    478  C   THR A  56       8.782 -16.583   0.384  1.00 98.44           C  
ATOM    479  O   THR A  56       8.274 -17.701   0.469  1.00 98.44           O  
ATOM    480  CB  THR A  56      10.840 -17.221  -0.903  1.00 98.44           C  
ATOM    481  CG2 THR A  56      11.598 -17.044  -2.206  1.00 98.44           C  
ATOM    482  OG1 THR A  56      11.738 -16.996   0.197  1.00 98.44           O  
ATOM    483  N   LEU A  57       8.604 -15.565   1.306  1.00 98.31           N  
ATOM    484  CA  LEU A  57       7.597 -15.774   2.339  1.00 98.31           C  
ATOM    485  C   LEU A  57       6.198 -15.783   1.737  1.00 98.31           C  
ATOM    486  O   LEU A  57       5.281 -16.389   2.301  1.00 98.31           O  
ATOM    487  CB  LEU A  57       7.702 -14.696   3.413  1.00 98.31           C  
ATOM    488  CG  LEU A  57       8.900 -14.795   4.366  1.00 98.31           C  
ATOM    489  CD1 LEU A  57       8.971 -13.567   5.257  1.00 98.31           C  
ATOM    490  CD2 LEU A  57       8.802 -16.069   5.203  1.00 98.31           C  
ATOM    491  N   VAL A  58       6.022 -15.164   0.554  1.00 98.56           N  
ATOM    492  CA  VAL A  58       4.708 -15.016  -0.068  1.00 98.56           C  
ATOM    493  C   VAL A  58       4.733 -15.625  -1.470  1.00 98.56           C  
ATOM    494  O   VAL A  58       3.816 -16.347  -1.860  1.00 98.56           O  
ATOM    495  CB  VAL A  58       4.267 -13.539  -0.131  1.00 98.56           C  
ATOM    496  CG1 VAL A  58       3.010 -13.384  -0.983  1.00 98.56           C  
ATOM    497  CG2 VAL A  58       4.033 -12.994   1.277  1.00 98.56           C  
ATOM    498  N   HIS A  59       5.771 -15.360  -2.167  1.00 98.69           N  
ATOM    499  CA  HIS A  59       5.778 -15.745  -3.572  1.00 98.69           C  
ATOM    500  C   HIS A  59       6.543 -17.050  -3.781  1.00 98.69           C  
ATOM    501  O   HIS A  59       7.512 -17.332  -3.072  1.00 98.69           O  
ATOM    502  CB  HIS A  59       6.397 -14.639  -4.426  1.00 98.69           C  
ATOM    503  CG  HIS A  59       5.681 -13.330  -4.318  1.00 98.69           C  
ATOM    504  CD2 HIS A  59       6.014 -12.186  -3.662  1.00 98.69           C  
ATOM    505  ND1 HIS A  59       4.473 -13.087  -4.933  1.00 98.69           N  
ATOM    506  CE1 HIS A  59       4.086 -11.851  -4.660  1.00 98.69           C  
ATOM    507  NE2 HIS A  59       5.000 -11.284  -3.890  1.00 98.69           N  
ATOM    508  N   ALA A  60       6.032 -17.827  -4.699  1.00 98.50           N  
ATOM    509  CA  ALA A  60       6.705 -19.074  -5.051  1.00 98.50           C  
ATOM    510  C   ALA A  60       8.148 -18.822  -5.479  1.00 98.50           C  
ATOM    511  O   ALA A  60       8.422 -17.898  -6.251  1.00 98.50           O  
ATOM    512  CB  ALA A  60       5.949 -19.794  -6.167  1.00 98.50           C  
ATOM    513  N   PRO A  61       9.100 -19.621  -4.964  1.00 98.38           N  
ATOM    514  CA  PRO A  61      10.514 -19.455  -5.283  1.00 98.38           C  
ATOM    515  C   PRO A  61      10.777 -19.434  -6.783  1.00 98.38           C  
ATOM    516  O   PRO A  61      11.592 -18.630  -7.263  1.00 98.38           O  
ATOM    517  CB  PRO A  61      11.170 -20.671  -4.622  1.00 98.38           C  
ATOM    518  CG  PRO A  61      10.338 -20.944  -3.414  1.00 98.38           C  
ATOM    519  CD  PRO A  61       8.898 -20.714  -3.763  1.00 98.38           C  
ATOM    520  N   ARG A  62      10.090 -20.312  -7.475  1.00 98.06           N  
ATOM    521  CA  ARG A  62      10.251 -20.348  -8.920  1.00 98.06           C  
ATOM    522  C   ARG A  62       9.837 -19.026  -9.559  1.00 98.06           C  
ATOM    523  O   ARG A  62      10.522 -18.524 -10.459  1.00 98.06           O  
ATOM    524  CB  ARG A  62       9.455 -21.498  -9.527  1.00 98.06           C  
ATOM    525  CG  ARG A  62       9.602 -21.629 -11.034  1.00 98.06           C  
ATOM    526  CD  ARG A  62       8.745 -22.749 -11.594  1.00 98.06           C  
ATOM    527  NE  ARG A  62       8.660 -22.691 -13.048  1.00 98.06           N  
ATOM    528  NH1 ARG A  62       7.145 -24.429 -13.242  1.00 98.06           N  
ATOM    529  NH2 ARG A  62       7.919 -23.365 -15.119  1.00 98.06           N1+
ATOM    530  CZ  ARG A  62       7.910 -23.490 -13.803  1.00 98.06           C  
ATOM    531  N   TYR A  63       8.691 -18.453  -9.169  1.00 98.38           N  
ATOM    532  CA  TYR A  63       8.199 -17.183  -9.700  1.00 98.38           C  
ATOM    533  C   TYR A  63       9.187 -16.056  -9.431  1.00 98.38           C  
ATOM    534  O   TYR A  63       9.516 -15.277 -10.331  1.00 98.38           O  
ATOM    535  CB  TYR A  63       6.837 -16.839  -9.092  1.00 98.38           C  
ATOM    536  CG  TYR A  63       6.320 -15.477  -9.488  1.00 98.38           C  
ATOM    537  CD1 TYR A  63       6.028 -14.510  -8.525  1.00 98.38           C  
ATOM    538  CD2 TYR A  63       6.120 -15.154 -10.826  1.00 98.38           C  
ATOM    539  CE1 TYR A  63       5.555 -13.258  -8.887  1.00 98.38           C  
ATOM    540  CE2 TYR A  63       5.644 -13.902 -11.198  1.00 98.38           C  
ATOM    541  OH  TYR A  63       4.891 -11.713 -10.582  1.00 98.38           O  
ATOM    542  CZ  TYR A  63       5.367 -12.957 -10.222  1.00 98.38           C  
ATOM    543  N   VAL A  64       9.774 -15.980  -8.223  1.00 98.50           N  
ATOM    544  CA  VAL A  64      10.739 -14.959  -7.835  1.00 98.50           C  
ATOM    545  C   VAL A  64      11.991 -15.077  -8.707  1.00 98.50           C  
ATOM    546  O   VAL A  64      12.464 -14.088  -9.271  1.00 98.50           O  
ATOM    547  CB  VAL A  64      11.122 -15.073  -6.342  1.00 98.50           C  
ATOM    548  CG1 VAL A  64      12.257 -14.120  -6.000  1.00 98.50           C  
ATOM    549  CG2 VAL A  64       9.905 -14.794  -5.460  1.00 98.50           C  
ATOM    550  N   ALA A  65      12.474 -16.329  -8.834  1.00 98.31           N  
ATOM    551  CA  ALA A  65      13.677 -16.581  -9.622  1.00 98.31           C  
ATOM    552  C   ALA A  65      13.459 -16.220 -11.088  1.00 98.31           C  
ATOM    553  O   ALA A  65      14.297 -15.548 -11.698  1.00 98.31           O  
ATOM    554  CB  ALA A  65      14.104 -18.036  -9.493  1.00 98.31           C  
ATOM    555  N   ASP A  66      12.347 -16.623 -11.637  1.00 98.25           N  
ATOM    556  CA  ASP A  66      12.046 -16.423 -13.049  1.00 98.25           C  
ATOM    557  C   ASP A  66      11.859 -14.942 -13.366  1.00 98.25           C  
ATOM    558  O   ASP A  66      12.352 -14.453 -14.387  1.00 98.25           O  
ATOM    559  CB  ASP A  66      10.793 -17.211 -13.448  1.00 98.25           C  
ATOM    560  CG  ASP A  66      11.041 -18.703 -13.547  1.00 98.25           C  
ATOM    561  OD1 ASP A  66      12.205 -19.139 -13.409  1.00 98.25           O  
ATOM    562  OD2 ASP A  66      10.072 -19.452 -13.767  1.00 98.25           O1-
ATOM    563  N   PHE A  67      11.078 -14.182 -12.527  1.00 98.12           N  
ATOM    564  CA  PHE A  67      10.915 -12.754 -12.767  1.00 98.12           C  
ATOM    565  C   PHE A  67      12.252 -12.034 -12.707  1.00 98.12           C  
ATOM    566  O   PHE A  67      12.564 -11.224 -13.581  1.00 98.12           O  
ATOM    567  CB  PHE A  67       9.944 -12.152 -11.749  1.00 98.12           C  
ATOM    568  CG  PHE A  67       9.889 -10.646 -11.784  1.00 98.12           C  
ATOM    569  CD1 PHE A  67      10.493  -9.889 -10.791  1.00 98.12           C  
ATOM    570  CD2 PHE A  67       9.227  -9.988 -12.815  1.00 98.12           C  
ATOM    571  CE1 PHE A  67      10.446  -8.495 -10.826  1.00 98.12           C  
ATOM    572  CE2 PHE A  67       9.171  -8.600 -12.851  1.00 98.12           C  
ATOM    573  CZ  PHE A  67       9.779  -7.856 -11.858  1.00 98.12           C  
ATOM    574  N   CYS A  68      13.116 -12.353 -11.678  1.00 97.94           N  
ATOM    575  CA  CYS A  68      14.384 -11.662 -11.477  1.00 97.94           C  
ATOM    576  C   CYS A  68      15.338 -11.948 -12.619  1.00 97.94           C  
ATOM    577  O   CYS A  68      16.151 -11.096 -12.979  1.00 97.94           O  
ATOM    578  CB  CYS A  68      15.005 -12.072 -10.146  1.00 97.94           C  
ATOM    579  SG  CYS A  68      14.147 -11.428  -8.700  1.00 97.94           S  
ATOM    580  N   ALA A  69      15.223 -13.112 -13.198  1.00 97.75           N  
ATOM    581  CA  ALA A  69      16.103 -13.526 -14.284  1.00 97.75           C  
ATOM    582  C   ALA A  69      15.552 -13.091 -15.638  1.00 97.75           C  
ATOM    583  O   ALA A  69      16.216 -13.264 -16.667  1.00 97.75           O  
ATOM    584  CB  ALA A  69      16.313 -15.044 -14.261  1.00 97.75           C  
ATOM    585  N   GLY A  70      14.368 -12.574 -15.698  1.00 97.44           N  
ATOM    586  CA  GLY A  70      13.754 -12.129 -16.929  1.00 97.44           C  
ATOM    587  C   GLY A  70      13.344 -13.268 -17.847  1.00 97.44           C  
ATOM    588  O   GLY A  70      13.415 -13.142 -19.071  1.00 97.44           O  
ATOM    589  N   ILE A  71      12.962 -14.392 -17.240  1.00 97.12           N  
ATOM    590  CA  ILE A  71      12.732 -15.544 -18.112  1.00 97.12           C  
ATOM    591  C   ILE A  71      11.274 -15.975 -18.016  1.00 97.12           C  
ATOM    592  O   ILE A  71      10.930 -17.112 -18.361  1.00 97.12           O  
ATOM    593  CB  ILE A  71      13.665 -16.725 -17.755  1.00 97.12           C  
ATOM    594  CG1 ILE A  71      13.491 -17.105 -16.276  1.00 97.12           C  
ATOM    595  CG2 ILE A  71      15.125 -16.369 -18.062  1.00 97.12           C  
ATOM    596  CD1 ILE A  71      14.214 -18.394 -15.889  1.00 97.12           C  
ATOM    597  N   LEU A  72      10.319 -15.160 -17.428  1.00 97.56           N  
ATOM    598  CA  LEU A  72       8.878 -15.408 -17.520  1.00 97.56           C  
ATOM    599  C   LEU A  72       8.443 -15.498 -18.974  1.00 97.56           C  
ATOM    600  O   LEU A  72       9.074 -14.913 -19.860  1.00 97.56           O  
ATOM    601  CB  LEU A  72       8.097 -14.311 -16.802  1.00 97.56           C  
ATOM    602  CG  LEU A  72       8.318 -14.189 -15.297  1.00 97.56           C  
ATOM    603  CD1 LEU A  72       7.460 -13.071 -14.723  1.00 97.56           C  
ATOM    604  CD2 LEU A  72       8.018 -15.517 -14.603  1.00 97.56           C  
ATOM    605  N   SER A  73       7.451 -16.256 -19.264  1.00 96.81           N  
ATOM    606  CA  SER A  73       6.926 -16.344 -20.622  1.00 96.81           C  
ATOM    607  C   SER A  73       6.340 -15.010 -21.077  1.00 96.81           C  
ATOM    608  O   SER A  73       6.029 -14.152 -20.245  1.00 96.81           O  
ATOM    609  CB  SER A  73       5.848 -17.430 -20.697  1.00 96.81           C  
ATOM    610  OG  SER A  73       4.667 -17.023 -20.024  1.00 96.81           O  
ATOM    611  N   ALA A  74       6.154 -14.806 -22.366  1.00 96.12           N  
ATOM    612  CA  ALA A  74       5.527 -13.605 -22.912  1.00 96.12           C  
ATOM    613  C   ALA A  74       4.136 -13.389 -22.326  1.00 96.12           C  
ATOM    614  O   ALA A  74       3.742 -12.262 -22.025  1.00 96.12           O  
ATOM    615  CB  ALA A  74       5.443 -13.696 -24.437  1.00 96.12           C  
ATOM    616  N   GLN A  75       3.366 -14.474 -22.186  1.00 96.88           N  
ATOM    617  CA  GLN A  75       2.024 -14.424 -21.604  1.00 96.88           C  
ATOM    618  C   GLN A  75       2.070 -13.916 -20.174  1.00 96.88           C  
ATOM    619  O   GLN A  75       1.219 -13.123 -19.761  1.00 96.88           O  
ATOM    620  CB  GLN A  75       1.362 -15.802 -21.662  1.00 96.88           C  
ATOM    621  CG  GLN A  75      -0.068 -15.823 -21.140  1.00 96.88           C  
ATOM    622  CD  GLN A  75      -0.693 -17.199 -21.189  1.00 96.88           C  
ATOM    623  NE2 GLN A  75      -2.021 -17.241 -21.249  1.00 96.88           N  
ATOM    624  OE1 GLN A  75       0.006 -18.220 -21.163  1.00 96.88           O  
ATOM    625  N   GLU A  76       2.989 -14.354 -19.420  1.00 97.50           N  
ATOM    626  CA  GLU A  76       3.149 -13.930 -18.032  1.00 97.50           C  
ATOM    627  C   GLU A  76       3.473 -12.441 -17.939  1.00 97.50           C  
ATOM    628  O   GLU A  76       2.924 -11.735 -17.100  1.00 97.50           O  
ATOM    629  CB  GLU A  76       4.252 -14.752 -17.349  1.00 97.50           C  
ATOM    630  CG  GLU A  76       3.861 -16.198 -17.075  1.00 97.50           C  
ATOM    631  CD  GLU A  76       5.023 -17.048 -16.599  1.00 97.50           C  
ATOM    632  OE1 GLU A  76       4.900 -17.717 -15.544  1.00 97.50           O  
ATOM    633  OE2 GLU A  76       6.068 -17.052 -17.283  1.00 97.50           O1-
ATOM    634  N   PHE A  77       4.349 -11.928 -18.782  1.00 96.62           N  
ATOM    635  CA  PHE A  77       4.668 -10.498 -18.790  1.00 96.62           C  
ATOM    636  C   PHE A  77       3.464  -9.685 -19.256  1.00 96.62           C  
ATOM    637  O   PHE A  77       3.247  -8.567 -18.777  1.00 96.62           O  
ATOM    638  CB  PHE A  77       5.878 -10.224 -19.693  1.00 96.62           C  
ATOM    639  CG  PHE A  77       7.198 -10.479 -19.028  1.00 96.62           C  
ATOM    640  CD1 PHE A  77       7.534  -9.838 -17.842  1.00 96.62           C  
ATOM    641  CD2 PHE A  77       8.111 -11.366 -19.597  1.00 96.62           C  
ATOM    642  CE1 PHE A  77       8.761 -10.070 -17.233  1.00 96.62           C  
ATOM    643  CE2 PHE A  77       9.345 -11.601 -18.990  1.00 96.62           C  
ATOM    644  CZ  PHE A  77       9.665 -10.957 -17.807  1.00 96.62           C  
ATOM    645  N   ARG A  78       2.703 -10.216 -20.216  1.00 96.00           N  
ATOM    646  CA  ARG A  78       1.483  -9.541 -20.648  1.00 96.00           C  
ATOM    647  C   ARG A  78       0.478  -9.425 -19.510  1.00 96.00           C  
ATOM    648  O   ARG A  78      -0.178  -8.391 -19.356  1.00 96.00           O  
ATOM    649  CB  ARG A  78       0.851 -10.296 -21.829  1.00 96.00           C  
ATOM    650  CG  ARG A  78       1.543 -10.050 -23.165  1.00 96.00           C  
ATOM    651  CD  ARG A  78       0.697 -10.527 -24.323  1.00 96.00           C  
ATOM    652  NE  ARG A  78       0.516 -11.979 -24.311  1.00 96.00           N  
ATOM    653  NH1 ARG A  78       1.985 -12.386 -26.055  1.00 96.00           N  
ATOM    654  NH2 ARG A  78       0.899 -14.131 -25.010  1.00 96.00           N1+
ATOM    655  CZ  ARG A  78       1.131 -12.825 -25.129  1.00 96.00           C  
ATOM    656  N   ARG A  79       0.305 -10.462 -18.764  1.00 96.75           N  
ATOM    657  CA  ARG A  79      -0.582 -10.455 -17.601  1.00 96.75           C  
ATOM    658  C   ARG A  79      -0.165  -9.381 -16.600  1.00 96.75           C  
ATOM    659  O   ARG A  79      -1.017  -8.687 -16.044  1.00 96.75           O  
ATOM    660  CB  ARG A  79      -0.592 -11.828 -16.926  1.00 96.75           C  
ATOM    661  CG  ARG A  79      -1.497 -11.905 -15.703  1.00 96.75           C  
ATOM    662  CD  ARG A  79      -1.669 -13.334 -15.223  1.00 96.75           C  
ATOM    663  NE  ARG A  79      -2.549 -13.411 -14.063  1.00 96.75           N  
ATOM    664  NH1 ARG A  79      -3.584 -15.373 -14.707  1.00 96.75           N  
ATOM    665  NH2 ARG A  79      -4.188 -14.346 -12.744  1.00 96.75           N1+
ATOM    666  CZ  ARG A  79      -3.436 -14.375 -13.839  1.00 96.75           C  
ATOM    667  N   ILE A  80       1.143  -9.246 -16.368  1.00 97.38           N  
ATOM    668  CA  ILE A  80       1.694  -8.263 -15.442  1.00 97.38           C  
ATOM    669  C   ILE A  80       1.451  -6.854 -15.977  1.00 97.38           C  
ATOM    670  O   ILE A  80       1.034  -5.961 -15.237  1.00 97.38           O  
ATOM    671  CB  ILE A  80       3.203  -8.492 -15.200  1.00 97.38           C  
ATOM    672  CG1 ILE A  80       3.420  -9.756 -14.367  1.00 97.38           C  
ATOM    673  CG2 ILE A  80       3.830  -7.273 -14.520  1.00 97.38           C  
ATOM    674  CD1 ILE A  80       4.877 -10.215 -14.306  1.00 97.38           C  
ATOM    675  N   GLY A  81       1.744  -6.667 -17.298  1.00 96.44           N  
ATOM    676  CA  GLY A  81       1.485  -5.384 -17.936  1.00 96.44           C  
ATOM    677  C   GLY A  81       2.668  -4.439 -17.866  1.00 96.44           C  
ATOM    678  O   GLY A  81       2.518  -3.238 -18.113  1.00 96.44           O  
ATOM    679  N   LEU A  82       3.870  -4.969 -17.408  1.00 96.31           N  
ATOM    680  CA  LEU A  82       5.113  -4.204 -17.338  1.00 96.31           C  
ATOM    681  C   LEU A  82       6.246  -4.942 -18.035  1.00 96.31           C  
ATOM    682  O   LEU A  82       6.521  -6.101 -17.725  1.00 96.31           O  
ATOM    683  CB  LEU A  82       5.487  -3.926 -15.882  1.00 96.31           C  
ATOM    684  CG  LEU A  82       4.494  -3.083 -15.076  1.00 96.31           C  
ATOM    685  CD1 LEU A  82       4.805  -3.186 -13.584  1.00 96.31           C  
ATOM    686  CD2 LEU A  82       4.528  -1.630 -15.535  1.00 96.31           C  
ATOM    687  N   PRO A  83       6.895  -4.306 -18.996  1.00 94.44           N  
ATOM    688  CA  PRO A  83       8.020  -4.954 -19.671  1.00 94.44           C  
ATOM    689  C   PRO A  83       9.230  -5.139 -18.755  1.00 94.44           C  
ATOM    690  O   PRO A  83       9.560  -4.242 -17.974  1.00 94.44           O  
ATOM    691  CB  PRO A  83       8.349  -3.993 -20.813  1.00 94.44           C  
ATOM    692  CG  PRO A  83       7.894  -2.654 -20.334  1.00 94.44           C  
ATOM    693  CD  PRO A  83       6.709  -2.850 -19.429  1.00 94.44           C  
ATOM    694  N   TRP A  84       9.835  -6.253 -18.988  1.00 97.06           N  
ATOM    695  CA  TRP A  84      10.931  -6.594 -18.100  1.00 97.06           C  
ATOM    696  C   TRP A  84      12.148  -5.721 -18.377  1.00 97.06           C  
ATOM    697  O   TRP A  84      12.458  -5.430 -19.535  1.00 97.06           O  
ATOM    698  CB  TRP A  84      11.306  -8.075 -18.247  1.00 97.06           C  
ATOM    699  CG  TRP A  84      12.390  -8.527 -17.313  1.00 97.06           C  
ATOM    700  CD1 TRP A  84      12.242  -9.050 -16.061  1.00 97.06           C  
ATOM    701  CD2 TRP A  84      13.804  -8.494 -17.560  1.00 97.06           C  
ATOM    702  CE2 TRP A  84      14.439  -9.011 -16.414  1.00 97.06           C  
ATOM    703  CE3 TRP A  84      14.580  -8.075 -18.644  1.00 97.06           C  
ATOM    704  NE1 TRP A  84      13.468  -9.341 -15.512  1.00 97.06           N  
ATOM    705  CH2 TRP A  84      16.569  -8.705 -17.392  1.00 97.06           C  
ATOM    706  CZ2 TRP A  84      15.826  -9.119 -16.315  1.00 97.06           C  
ATOM    707  CZ3 TRP A  84      15.964  -8.187 -18.545  1.00 97.06           C  
ATOM    708  N   SER A  85      12.895  -5.318 -17.400  1.00 97.19           N  
ATOM    709  CA  SER A  85      14.217  -4.679 -17.423  1.00 97.19           C  
ATOM    710  C   SER A  85      14.916  -4.839 -16.080  1.00 97.19           C  
ATOM    711  O   SER A  85      14.282  -5.072 -15.049  1.00 97.19           O  
ATOM    712  CB  SER A  85      14.078  -3.192 -17.754  1.00 97.19           C  
ATOM    713  OG  SER A  85      13.445  -2.490 -16.699  1.00 97.19           O  
ATOM    714  N   PRO A  86      16.247  -4.862 -16.082  1.00 97.38           N  
ATOM    715  CA  PRO A  86      16.955  -4.879 -14.803  1.00 97.38           C  
ATOM    716  C   PRO A  86      16.495  -3.778 -13.859  1.00 97.38           C  
ATOM    717  O   PRO A  86      16.375  -4.003 -12.648  1.00 97.38           O  
ATOM    718  CB  PRO A  86      18.425  -4.673 -15.208  1.00 97.38           C  
ATOM    719  CG  PRO A  86      18.526  -5.269 -16.568  1.00 97.38           C  
ATOM    720  CD  PRO A  86      17.259  -4.976 -17.319  1.00 97.38           C  
ATOM    721  N   ALA A  87      16.201  -2.617 -14.331  1.00 97.31           N  
ATOM    722  CA  ALA A  87      15.701  -1.503 -13.535  1.00 97.31           C  
ATOM    723  C   ALA A  87      14.341  -1.840 -12.909  1.00 97.31           C  
ATOM    724  O   ALA A  87      14.062  -1.445 -11.777  1.00 97.31           O  
ATOM    725  CB  ALA A  87      15.579  -0.242 -14.390  1.00 97.31           C  
ATOM    726  N   LEU A  88      13.486  -2.553 -13.707  1.00 97.81           N  
ATOM    727  CA  LEU A  88      12.187  -2.966 -13.175  1.00 97.81           C  
ATOM    728  C   LEU A  88      12.355  -3.944 -12.021  1.00 97.81           C  
ATOM    729  O   LEU A  88      11.631  -3.876 -11.028  1.00 97.81           O  
ATOM    730  CB  LEU A  88      11.333  -3.602 -14.278  1.00 97.81           C  
ATOM    731  CG  LEU A  88       9.931  -4.060 -13.873  1.00 97.81           C  
ATOM    732  CD1 LEU A  88       9.093  -2.865 -13.424  1.00 97.81           C  
ATOM    733  CD2 LEU A  88       9.254  -4.788 -15.031  1.00 97.81           C  
ATOM    734  N   VAL A  89      13.344  -4.836 -12.118  1.00 98.25           N  
ATOM    735  CA  VAL A  89      13.622  -5.758 -11.027  1.00 98.25           C  
ATOM    736  C   VAL A  89      14.034  -4.980  -9.780  1.00 98.25           C  
ATOM    737  O   VAL A  89      13.517  -5.221  -8.690  1.00 98.25           O  
ATOM    738  CB  VAL A  89      14.728  -6.767 -11.416  1.00 98.25           C  
ATOM    739  CG1 VAL A  89      15.124  -7.629 -10.215  1.00 98.25           C  
ATOM    740  CG2 VAL A  89      14.276  -7.647 -12.578  1.00 98.25           C  
ATOM    741  N   GLU A  90      14.967  -4.040 -10.002  1.00 98.25           N  
ATOM    742  CA  GLU A  90      15.437  -3.212  -8.897  1.00 98.25           C  
ATOM    743  C   GLU A  90      14.296  -2.428  -8.274  1.00 98.25           C  
ATOM    744  O   GLU A  90      14.151  -2.383  -7.046  1.00 98.25           O  
ATOM    745  CB  GLU A  90      16.537  -2.255  -9.370  1.00 98.25           C  
ATOM    746  CG  GLU A  90      17.107  -1.387  -8.260  1.00 98.25           C  
ATOM    747  CD  GLU A  90      17.942  -2.175  -7.253  1.00 98.25           C  
ATOM    748  OE1 GLU A  90      18.238  -1.632  -6.163  1.00 98.25           O  
ATOM    749  OE2 GLU A  90      18.284  -3.337  -7.552  1.00 98.25           O1-
ATOM    750  N   ARG A  91      13.545  -1.860  -9.028  1.00 97.94           N  
ATOM    751  CA  ARG A  91      12.396  -1.091  -8.560  1.00 97.94           C  
ATOM    752  C   ARG A  91      11.447  -1.963  -7.745  1.00 97.94           C  
ATOM    753  O   ARG A  91      11.017  -1.576  -6.656  1.00 97.94           O  
ATOM    754  CB  ARG A  91      11.646  -0.468  -9.740  1.00 97.94           C  
ATOM    755  CG  ARG A  91      10.351   0.230  -9.354  1.00 97.94           C  
ATOM    756  CD  ARG A  91       9.149  -0.676  -9.547  1.00 97.94           C  
ATOM    757  NE  ARG A  91       7.899   0.029  -9.276  1.00 97.94           N  
ATOM    758  NH1 ARG A  91       7.051  -1.590  -7.859  1.00 97.94           N  
ATOM    759  NH2 ARG A  91       5.834   0.301  -8.300  1.00 97.94           N1+
ATOM    760  CZ  ARG A  91       6.927  -0.421  -8.477  1.00 97.94           C  
ATOM    761  N   THR A  92      11.087  -3.066  -8.357  1.00 98.25           N  
ATOM    762  CA  THR A  92      10.102  -3.975  -7.774  1.00 98.25           C  
ATOM    763  C   THR A  92      10.574  -4.482  -6.414  1.00 98.25           C  
ATOM    764  O   THR A  92       9.820  -4.466  -5.444  1.00 98.25           O  
ATOM    765  CB  THR A  92       9.833  -5.171  -8.705  1.00 98.25           C  
ATOM    766  CG2 THR A  92       8.840  -6.144  -8.076  1.00 98.25           C  
ATOM    767  OG1 THR A  92       9.301  -4.694  -9.946  1.00 98.25           O  
ATOM    768  N   CYS A  93      11.770  -4.885  -6.284  1.00 98.56           N  
ATOM    769  CA  CYS A  93      12.331  -5.407  -5.042  1.00 98.56           C  
ATOM    770  C   CYS A  93      12.492  -4.298  -4.010  1.00 98.56           C  
ATOM    771  O   CYS A  93      12.217  -4.501  -2.828  1.00 98.56           O  
ATOM    772  CB  CYS A  93      13.679  -6.079  -5.301  1.00 98.56           C  
ATOM    773  SG  CYS A  93      13.569  -7.573  -6.311  1.00 98.56           S  
ATOM    774  N   THR A  94      12.931  -3.106  -4.438  1.00 98.69           N  
ATOM    775  CA  THR A  94      13.112  -1.969  -3.545  1.00 98.69           C  
ATOM    776  C   THR A  94      11.771  -1.493  -2.998  1.00 98.69           C  
ATOM    777  O   THR A  94      11.667  -1.115  -1.829  1.00 98.69           O  
ATOM    778  CB  THR A  94      13.824  -0.803  -4.261  1.00 98.69           C  
ATOM    779  CG2 THR A  94      14.023   0.380  -3.319  1.00 98.69           C  
ATOM    780  OG1 THR A  94      15.101  -1.248  -4.734  1.00 98.69           O  
ATOM    781  N   ALA A  95      10.725  -1.499  -3.847  1.00 98.44           N  
ATOM    782  CA  ALA A  95       9.385  -1.110  -3.410  1.00 98.44           C  
ATOM    783  C   ALA A  95       8.893  -2.006  -2.277  1.00 98.44           C  
ATOM    784  O   ALA A  95       8.306  -1.526  -1.306  1.00 98.44           O  
ATOM    785  CB  ALA A  95       8.409  -1.159  -4.582  1.00 98.44           C  
ATOM    786  N   VAL A  96       9.156  -3.303  -2.358  1.00 98.81           N  
ATOM    787  CA  VAL A  96       8.813  -4.221  -1.278  1.00 98.81           C  
ATOM    788  C   VAL A  96       9.588  -3.852  -0.018  1.00 98.81           C  
ATOM    789  O   VAL A  96       9.009  -3.766   1.073  1.00 98.81           O  
ATOM    790  CB  VAL A  96       9.094  -5.689  -1.668  1.00 98.81           C  
ATOM    791  CG1 VAL A  96       8.866  -6.616  -0.474  1.00 98.81           C  
ATOM    792  CG2 VAL A  96       8.210  -6.106  -2.842  1.00 98.81           C  
ATOM    793  N   GLY A  97      10.877  -3.691  -0.157  1.00 98.75           N  
ATOM    794  CA  GLY A  97      11.673  -3.242   0.974  1.00 98.75           C  
ATOM    795  C   GLY A  97      11.164  -1.948   1.580  1.00 98.75           C  
ATOM    796  O   GLY A  97      11.221  -1.761   2.801  1.00 98.75           O  
ATOM    797  N   GLY A  98      10.735  -1.053   0.723  1.00 98.81           N  
ATOM    798  CA  GLY A  98      10.173   0.210   1.175  1.00 98.81           C  
ATOM    799  C   GLY A  98       8.953   0.032   2.055  1.00 98.81           C  
ATOM    800  O   GLY A  98       8.819   0.699   3.085  1.00 98.81           O  
ATOM    801  N   THR A  99       8.032  -0.857   1.665  1.00 98.88           N  
ATOM    802  CA  THR A  99       6.828  -1.111   2.448  1.00 98.88           C  
ATOM    803  C   THR A  99       7.179  -1.756   3.785  1.00 98.88           C  
ATOM    804  O   THR A  99       6.589  -1.424   4.817  1.00 98.88           O  
ATOM    805  CB  THR A  99       5.840  -2.012   1.684  1.00 98.88           C  
ATOM    806  CG2 THR A  99       4.578  -2.262   2.496  1.00 98.88           C  
ATOM    807  OG1 THR A  99       5.484  -1.380   0.446  1.00 98.88           O  
ATOM    808  N   ILE A 100       8.189  -2.660   3.824  1.00 98.88           N  
ATOM    809  CA  ILE A 100       8.651  -3.284   5.054  1.00 98.88           C  
ATOM    810  C   ILE A 100       9.227  -2.221   5.984  1.00 98.88           C  
ATOM    811  O   ILE A 100       8.900  -2.184   7.177  1.00 98.88           O  
ATOM    812  CB  ILE A 100       9.702  -4.381   4.780  1.00 98.88           C  
ATOM    813  CG1 ILE A 100       9.062  -5.565   4.045  1.00 98.88           C  
ATOM    814  CG2 ILE A 100      10.367  -4.837   6.079  1.00 98.88           C  
ATOM    815  CD1 ILE A 100      10.060  -6.548   3.462  1.00 98.88           C  
ATOM    816  N   LEU A 101      10.128  -1.363   5.408  1.00 98.88           N  
ATOM    817  CA  LEU A 101      10.717  -0.287   6.198  1.00 98.88           C  
ATOM    818  C   LEU A 101       9.632   0.643   6.742  1.00 98.88           C  
ATOM    819  O   LEU A 101       9.696   1.070   7.899  1.00 98.88           O  
ATOM    820  CB  LEU A 101      11.714   0.511   5.360  1.00 98.88           C  
ATOM    821  CG  LEU A 101      12.363   1.714   6.047  1.00 98.88           C  
ATOM    822  CD1 LEU A 101      13.091   1.276   7.311  1.00 98.88           C  
ATOM    823  CD2 LEU A 101      13.322   2.417   5.092  1.00 98.88           C  
ATOM    824  N   THR A 102       8.620   0.973   5.939  1.00 98.94           N  
ATOM    825  CA  THR A 102       7.520   1.838   6.358  1.00 98.94           C  
ATOM    826  C   THR A 102       6.780   1.229   7.543  1.00 98.94           C  
ATOM    827  O   THR A 102       6.449   1.929   8.503  1.00 98.94           O  
ATOM    828  CB  THR A 102       6.536   2.092   5.207  1.00 98.94           C  
ATOM    829  CG2 THR A 102       5.421   3.039   5.638  1.00 98.94           C  
ATOM    830  OG1 THR A 102       7.240   2.669   4.102  1.00 98.94           O  
ATOM    831  N   ALA A 103       6.534  -0.046   7.483  1.00 98.88           N  
ATOM    832  CA  ALA A 103       5.854  -0.751   8.569  1.00 98.88           C  
ATOM    833  C   ALA A 103       6.679  -0.712   9.849  1.00 98.88           C  
ATOM    834  O   ALA A 103       6.146  -0.466  10.936  1.00 98.88           O  
ATOM    835  CB  ALA A 103       5.567  -2.194   8.166  1.00 98.88           C  
ATOM    836  N   ARG A 104       7.939  -0.923   9.768  1.00 98.81           N  
ATOM    837  CA  ARG A 104       8.824  -0.904  10.931  1.00 98.81           C  
ATOM    838  C   ARG A 104       8.867   0.486  11.559  1.00 98.81           C  
ATOM    839  O   ARG A 104       8.824   0.626  12.773  1.00 98.81           O  
ATOM    840  CB  ARG A 104      10.233  -1.346  10.542  1.00 98.81           C  
ATOM    841  CG  ARG A 104      10.361  -2.842  10.294  1.00 98.81           C  
ATOM    842  CD  ARG A 104      11.768  -3.222   9.844  1.00 98.81           C  
ATOM    843  NE  ARG A 104      11.931  -4.669   9.753  1.00 98.81           N  
ATOM    844  NH1 ARG A 104      13.600  -4.588   8.159  1.00 98.81           N  
ATOM    845  NH2 ARG A 104      12.867  -6.609   8.960  1.00 98.81           N1+
ATOM    846  CZ  ARG A 104      12.800  -5.286   8.955  1.00 98.81           C  
ATOM    847  N   LEU A 105       8.921   1.475  10.733  1.00 98.75           N  
ATOM    848  CA  LEU A 105       8.937   2.850  11.224  1.00 98.75           C  
ATOM    849  C   LEU A 105       7.606   3.203  11.880  1.00 98.75           C  
ATOM    850  O   LEU A 105       7.579   3.901  12.901  1.00 98.75           O  
ATOM    851  CB  LEU A 105       9.227   3.821  10.078  1.00 98.75           C  
ATOM    852  CG  LEU A 105      10.657   3.819   9.535  1.00 98.75           C  
ATOM    853  CD1 LEU A 105      10.719   4.575   8.209  1.00 98.75           C  
ATOM    854  CD2 LEU A 105      11.623   4.422  10.551  1.00 98.75           C  
ATOM    855  N   ALA A 106       6.489   2.713  11.273  1.00 98.75           N  
ATOM    856  CA  ALA A 106       5.179   2.949  11.876  1.00 98.75           C  
ATOM    857  C   ALA A 106       5.096   2.325  13.266  1.00 98.75           C  
ATOM    858  O   ALA A 106       4.545   2.929  14.191  1.00 98.75           O  
ATOM    859  CB  ALA A 106       4.075   2.395  10.983  1.00 98.75           C  
ATOM    860  N   LEU A 107       5.614   1.163  13.460  1.00 98.62           N  
ATOM    861  CA  LEU A 107       5.629   0.509  14.763  1.00 98.62           C  
ATOM    862  C   LEU A 107       6.398   1.339  15.780  1.00 98.62           C  
ATOM    863  O   LEU A 107       6.039   1.374  16.965  1.00 98.62           O  
ATOM    864  CB  LEU A 107       6.251  -0.886  14.650  1.00 98.62           C  
ATOM    865  CG  LEU A 107       5.408  -1.955  13.961  1.00 98.62           C  
ATOM    866  CD1 LEU A 107       6.233  -3.216  13.730  1.00 98.62           C  
ATOM    867  CD2 LEU A 107       4.159  -2.266  14.776  1.00 98.62           C  
ATOM    868  N   ARG A 108       7.422   2.043  15.309  1.00 97.81           N  
ATOM    869  CA  ARG A 108       8.274   2.839  16.186  1.00 97.81           C  
ATOM    870  C   ARG A 108       7.673   4.215  16.438  1.00 97.81           C  
ATOM    871  O   ARG A 108       7.696   4.717  17.562  1.00 97.81           O  
ATOM    872  CB  ARG A 108       9.678   2.976  15.596  1.00 97.81           C  
ATOM    873  CG  ARG A 108      10.498   1.700  15.641  1.00 97.81           C  
ATOM    874  CD  ARG A 108      11.967   1.959  15.337  1.00 97.81           C  
ATOM    875  NE  ARG A 108      12.156   2.412  13.962  1.00 97.81           N  
ATOM    876  NH1 ARG A 108      14.461   2.552  14.111  1.00 97.81           N  
ATOM    877  NH2 ARG A 108      13.392   3.096  12.148  1.00 97.81           N1+
ATOM    878  CZ  ARG A 108      13.338   2.688  13.401  1.00 97.81           C  
ATOM    879  N   HIS A 109       7.058   4.779  15.369  1.00 97.81           N  
ATOM    880  CA  HIS A 109       6.712   6.188  15.454  1.00 97.81           C  
ATOM    881  C   HIS A 109       5.200   6.389  15.419  1.00 97.81           C  
ATOM    882  O   HIS A 109       4.715   7.515  15.561  1.00 97.81           O  
ATOM    883  CB  HIS A 109       7.372   6.969  14.315  1.00 97.81           C  
ATOM    884  CG  HIS A 109       8.865   7.003  14.384  1.00 97.81           C  
ATOM    885  CD2 HIS A 109       9.805   6.226  13.799  1.00 97.81           C  
ATOM    886  ND1 HIS A 109       9.551   7.913  15.160  1.00 97.81           N  
ATOM    887  CE1 HIS A 109      10.848   7.697  15.029  1.00 97.81           C  
ATOM    888  NE2 HIS A 109      11.029   6.674  14.210  1.00 97.81           N  
ATOM    889  N   GLY A 110       4.501   5.314  15.349  1.00 98.12           N  
ATOM    890  CA  GLY A 110       3.055   5.422  15.346  1.00 98.12           C  
ATOM    891  C   GLY A 110       2.478   5.581  13.951  1.00 98.12           C  
ATOM    892  O   GLY A 110       1.372   5.105  13.670  1.00 98.12           O  
ATOM    893  N   LEU A 111       3.138   6.229  13.005  1.00 98.69           N  
ATOM    894  CA  LEU A 111       2.705   6.468  11.634  1.00 98.69           C  
ATOM    895  C   LEU A 111       3.908   6.664  10.716  1.00 98.69           C  
ATOM    896  O   LEU A 111       4.855   7.372  11.065  1.00 98.69           O  
ATOM    897  CB  LEU A 111       1.793   7.699  11.568  1.00 98.69           C  
ATOM    898  CG  LEU A 111       1.393   8.172  10.171  1.00 98.69           C  
ATOM    899  CD1 LEU A 111       0.685   7.050   9.424  1.00 98.69           C  
ATOM    900  CD2 LEU A 111       0.505   9.407  10.256  1.00 98.69           C  
ATOM    901  N   ALA A 112       3.909   6.005   9.588  1.00 98.81           N  
ATOM    902  CA  ALA A 112       4.879   6.215   8.516  1.00 98.81           C  
ATOM    903  C   ALA A 112       4.221   6.058   7.141  1.00 98.81           C  
ATOM    904  O   ALA A 112       3.251   5.308   6.995  1.00 98.81           O  
ATOM    905  CB  ALA A 112       6.045   5.239   8.655  1.00 98.81           C  
ATOM    906  N   CYS A 113       4.784   6.794   6.150  1.00 98.81           N  
ATOM    907  CA  CYS A 113       4.240   6.730   4.797  1.00 98.81           C  
ATOM    908  C   CYS A 113       5.338   6.433   3.781  1.00 98.81           C  
ATOM    909  O   CYS A 113       6.433   6.991   3.864  1.00 98.81           O  
ATOM    910  CB  CYS A 113       3.544   8.046   4.441  1.00 98.81           C  
ATOM    911  SG  CYS A 113       2.155   8.451   5.521  1.00 98.81           S  
ATOM    912  N   ASN A 114       4.974   5.583   2.845  1.00 98.75           N  
ATOM    913  CA  ASN A 114       5.845   5.269   1.719  1.00 98.75           C  
ATOM    914  C   ASN A 114       5.352   5.925   0.431  1.00 98.75           C  
ATOM    915  O   ASN A 114       4.152   5.918   0.145  1.00 98.75           O  
ATOM    916  CB  ASN A 114       5.953   3.752   1.533  1.00 98.75           C  
ATOM    917  CG  ASN A 114       7.069   3.359   0.580  1.00 98.75           C  
ATOM    918  ND2 ASN A 114       7.200   2.063   0.322  1.00 98.75           N  
ATOM    919  OD1 ASN A 114       7.806   4.216   0.082  1.00 98.75           O  
ATOM    920  N   THR A 115       6.282   6.551  -0.399  1.00 98.56           N  
ATOM    921  CA  THR A 115       5.898   7.230  -1.630  1.00 98.56           C  
ATOM    922  C   THR A 115       5.659   6.229  -2.753  1.00 98.56           C  
ATOM    923  O   THR A 115       5.396   6.614  -3.892  1.00 98.56           O  
ATOM    924  CB  THR A 115       6.972   8.241  -2.066  1.00 98.56           C  
ATOM    925  CG2 THR A 115       7.136   9.353  -1.029  1.00 98.56           C  
ATOM    926  OG1 THR A 115       8.222   7.563  -2.223  1.00 98.56           O  
ATOM    927  N   CYS A 116       5.842   4.951  -2.427  1.00 97.94           N  
ATOM    928  CA  CYS A 116       5.641   3.832  -3.337  1.00 97.94           C  
ATOM    929  C   CYS A 116       4.875   2.704  -2.657  1.00 97.94           C  
ATOM    930  O   CYS A 116       4.587   2.779  -1.460  1.00 97.94           O  
ATOM    931  CB  CYS A 116       6.987   3.311  -3.847  1.00 97.94           C  
ATOM    932  SG  CYS A 116       6.840   2.137  -5.213  1.00 97.94           S  
ATOM    933  N   GLY A 117       4.482   1.644  -3.270  1.00 97.81           N  
ATOM    934  CA  GLY A 117       3.871   0.467  -2.676  1.00 97.81           C  
ATOM    935  C   GLY A 117       2.402   0.320  -3.022  1.00 97.81           C  
ATOM    936  O   GLY A 117       1.900   0.992  -3.926  1.00 97.81           O  
ATOM    937  N   GLY A 118       1.750  -0.640  -2.446  1.00 98.06           N  
ATOM    938  CA  GLY A 118       0.333  -0.878  -2.669  1.00 98.06           C  
ATOM    939  C   GLY A 118       0.060  -1.803  -3.840  1.00 98.06           C  
ATOM    940  O   GLY A 118      -0.952  -1.659  -4.528  1.00 98.06           O  
ATOM    941  N   THR A 119       1.000  -2.753  -4.096  1.00 97.88           N  
ATOM    942  CA  THR A 119       0.903  -3.701  -5.201  1.00 97.88           C  
ATOM    943  C   THR A 119       0.092  -4.926  -4.790  1.00 97.88           C  
ATOM    944  O   THR A 119       0.659  -5.983  -4.501  1.00 97.88           O  
ATOM    945  CB  THR A 119       2.296  -4.142  -5.683  1.00 97.88           C  
ATOM    946  CG2 THR A 119       3.084  -2.960  -6.240  1.00 97.88           C  
ATOM    947  OG1 THR A 119       3.021  -4.709  -4.585  1.00 97.88           O  
ATOM    948  N   HIS A 120      -1.162  -4.892  -4.750  1.00 98.50           N  
ATOM    949  CA  HIS A 120      -2.056  -5.814  -4.051  1.00 98.50           C  
ATOM    950  C   HIS A 120      -2.644  -6.842  -5.009  1.00 98.50           C  
ATOM    951  O   HIS A 120      -3.406  -7.719  -4.593  1.00 98.50           O  
ATOM    952  CB  HIS A 120      -3.178  -5.041  -3.354  1.00 98.50           C  
ATOM    953  CG  HIS A 120      -4.034  -4.247  -4.290  1.00 98.50           C  
ATOM    954  CD2 HIS A 120      -4.000  -4.126  -5.637  1.00 98.50           C  
ATOM    955  ND1 HIS A 120      -5.073  -3.454  -3.858  1.00 98.50           N  
ATOM    956  CE1 HIS A 120      -5.643  -2.876  -4.900  1.00 98.50           C  
ATOM    957  NE2 HIS A 120      -5.011  -3.267  -5.993  1.00 98.50           N  
ATOM    958  N   HIS A 121      -2.274  -6.819  -6.320  1.00 98.56           N  
ATOM    959  CA  HIS A 121      -2.838  -7.736  -7.302  1.00 98.56           C  
ATOM    960  C   HIS A 121      -1.942  -8.958  -7.499  1.00 98.56           C  
ATOM    961  O   HIS A 121      -2.333  -9.923  -8.158  1.00 98.56           O  
ATOM    962  CB  HIS A 121      -3.057  -7.025  -8.639  1.00 98.56           C  
ATOM    963  CG  HIS A 121      -4.183  -6.041  -8.614  1.00 98.56           C  
ATOM    964  CD2 HIS A 121      -4.212  -4.716  -8.906  1.00 98.56           C  
ATOM    965  ND1 HIS A 121      -5.466  -6.385  -8.256  1.00 98.56           N  
ATOM    966  CE1 HIS A 121      -6.242  -5.317  -8.329  1.00 98.56           C  
ATOM    967  NE2 HIS A 121      -5.505  -4.290  -8.722  1.00 98.56           N  
ATOM    968  N   ALA A 122      -0.714  -8.918  -7.005  1.00 98.50           N  
ATOM    969  CA  ALA A 122       0.225 -10.015  -7.221  1.00 98.50           C  
ATOM    970  C   ALA A 122      -0.155 -11.234  -6.387  1.00 98.50           C  
ATOM    971  O   ALA A 122      -0.406 -11.122  -5.185  1.00 98.50           O  
ATOM    972  CB  ALA A 122       1.649  -9.575  -6.890  1.00 98.50           C  
ATOM    973  N   PHE A 123      -0.195 -12.444  -7.114  1.00 98.69           N  
ATOM    974  CA  PHE A 123      -0.435 -13.734  -6.485  1.00 98.69           C  
ATOM    975  C   PHE A 123       0.880 -14.448  -6.193  1.00 98.69           C  
ATOM    976  O   PHE A 123       1.944 -14.014  -6.641  1.00 98.69           O  
ATOM    977  CB  PHE A 123      -1.320 -14.613  -7.374  1.00 98.69           C  
ATOM    978  CG  PHE A 123      -2.766 -14.197  -7.393  1.00 98.69           C  
ATOM    979  CD1 PHE A 123      -3.734 -14.967  -6.767  1.00 98.69           C  
ATOM    980  CD2 PHE A 123      -3.156 -13.030  -8.036  1.00 98.69           C  
ATOM    981  CE1 PHE A 123      -5.073 -14.587  -6.782  1.00 98.69           C  
ATOM    982  CE2 PHE A 123      -4.491 -12.635  -8.055  1.00 98.69           C  
ATOM    983  CZ  PHE A 123      -5.448 -13.418  -7.427  1.00 98.69           C  
ATOM    984  N   PRO A 124       0.782 -15.564  -5.415  1.00 98.56           N  
ATOM    985  CA  PRO A 124       2.022 -16.252  -5.055  1.00 98.56           C  
ATOM    986  C   PRO A 124       2.827 -16.699  -6.276  1.00 98.56           C  
ATOM    987  O   PRO A 124       4.061 -16.602  -6.276  1.00 98.56           O  
ATOM    988  CB  PRO A 124       1.533 -17.463  -4.257  1.00 98.56           C  
ATOM    989  CG  PRO A 124       0.303 -16.992  -3.559  1.00 98.56           C  
ATOM    990  CD  PRO A 124      -0.464 -16.103  -4.495  1.00 98.56           C  
ATOM    991  N   ASP A 125       2.171 -17.115  -7.369  1.00 98.00           N  
ATOM    992  CA  ASP A 125       2.908 -17.745  -8.464  1.00 98.00           C  
ATOM    993  C   ASP A 125       2.810 -16.916  -9.741  1.00 98.00           C  
ATOM    994  O   ASP A 125       3.362 -17.291 -10.775  1.00 98.00           O  
ATOM    995  CB  ASP A 125       2.374 -19.152  -8.717  1.00 98.00           C  
ATOM    996  CG  ASP A 125       0.868 -19.198  -8.922  1.00 98.00           C  
ATOM    997  OD1 ASP A 125       0.191 -18.170  -8.674  1.00 98.00           O  
ATOM    998  OD2 ASP A 125       0.349 -20.268  -9.329  1.00 98.00           O1-
ATOM    999  N   PHE A 126       2.145 -15.732  -9.705  1.00 98.38           N  
ATOM   1000  CA  PHE A 126       2.096 -14.905 -10.902  1.00 98.38           C  
ATOM   1001  C   PHE A 126       1.800 -13.454 -10.543  1.00 98.38           C  
ATOM   1002  O   PHE A 126       1.223 -13.171  -9.492  1.00 98.38           O  
ATOM   1003  CB  PHE A 126       1.036 -15.423 -11.876  1.00 98.38           C  
ATOM   1004  CG  PHE A 126      -0.361 -15.409 -11.322  1.00 98.38           C  
ATOM   1005  CD1 PHE A 126      -0.867 -16.516 -10.643  1.00 98.38           C  
ATOM   1006  CD2 PHE A 126      -1.173 -14.292 -11.482  1.00 98.38           C  
ATOM   1007  CE1 PHE A 126      -2.160 -16.500 -10.124  1.00 98.38           C  
ATOM   1008  CE2 PHE A 126      -2.467 -14.274 -10.970  1.00 98.38           C  
ATOM   1009  CZ  PHE A 126      -2.959 -15.377 -10.294  1.00 98.38           C  
ATOM   1010  N   GLY A 127       2.257 -12.470 -11.363  1.00 98.19           N  
ATOM   1011  CA  GLY A 127       1.894 -11.062 -11.279  1.00 98.19           C  
ATOM   1012  C   GLY A 127       0.647 -10.725 -12.078  1.00 98.19           C  
ATOM   1013  O   GLY A 127       0.249 -11.478 -12.966  1.00 98.19           O  
ATOM   1014  N   SER A 128       0.017  -9.570 -11.701  1.00 97.56           N  
ATOM   1015  CA  SER A 128      -1.183  -9.105 -12.389  1.00 97.56           C  
ATOM   1016  C   SER A 128      -1.459  -7.638 -12.080  1.00 97.56           C  
ATOM   1017  O   SER A 128      -1.134  -7.149 -11.000  1.00 97.56           O  
ATOM   1018  CB  SER A 128      -2.390  -9.957 -11.990  1.00 97.56           C  
ATOM   1019  OG  SER A 128      -3.558  -9.521 -12.667  1.00 97.56           O  
ATOM   1020  N   GLY A 129      -2.134  -6.911 -13.094  1.00 95.94           N  
ATOM   1021  CA  GLY A 129      -2.619  -5.560 -12.858  1.00 95.94           C  
ATOM   1022  C   GLY A 129      -1.530  -4.610 -12.405  1.00 95.94           C  
ATOM   1023  O   GLY A 129      -1.731  -3.825 -11.474  1.00 95.94           O  
ATOM   1024  N   PHE A 130      -0.342  -4.731 -13.038  1.00 97.25           N  
ATOM   1025  CA  PHE A 130       0.832  -3.887 -12.838  1.00 97.25           C  
ATOM   1026  C   PHE A 130       1.523  -4.225 -11.527  1.00 97.25           C  
ATOM   1027  O   PHE A 130       2.339  -3.447 -11.032  1.00 97.25           O  
ATOM   1028  CB  PHE A 130       0.438  -2.405 -12.859  1.00 97.25           C  
ATOM   1029  CG  PHE A 130      -0.302  -1.990 -14.100  1.00 97.25           C  
ATOM   1030  CD1 PHE A 130       0.072  -2.479 -15.346  1.00 97.25           C  
ATOM   1031  CD2 PHE A 130      -1.375  -1.109 -14.026  1.00 97.25           C  
ATOM   1032  CE1 PHE A 130      -0.612  -2.096 -16.499  1.00 97.25           C  
ATOM   1033  CE2 PHE A 130      -2.063  -0.723 -15.171  1.00 97.25           C  
ATOM   1034  CZ  PHE A 130      -1.678  -1.216 -16.404  1.00 97.25           C  
ATOM   1035  N   CYS A 131       1.110  -5.375 -10.877  1.00 98.38           N  
ATOM   1036  CA  CYS A 131       1.715  -5.816  -9.626  1.00 98.38           C  
ATOM   1037  C   CYS A 131       2.525  -7.091  -9.828  1.00 98.38           C  
ATOM   1038  O   CYS A 131       1.993  -8.103 -10.287  1.00 98.38           O  
ATOM   1039  CB  CYS A 131       0.644  -6.041  -8.562  1.00 98.38           C  
ATOM   1040  SG  CYS A 131      -0.435  -4.612  -8.300  1.00 98.38           S  
ATOM   1041  N   ILE A 132       3.851  -7.069  -9.464  1.00 98.56           N  
ATOM   1042  CA  ILE A 132       4.765  -8.192  -9.639  1.00 98.56           C  
ATOM   1043  C   ILE A 132       4.950  -8.920  -8.308  1.00 98.56           C  
ATOM   1044  O   ILE A 132       4.654 -10.115  -8.203  1.00 98.56           O  
ATOM   1045  CB  ILE A 132       6.135  -7.729 -10.186  1.00 98.56           C  
ATOM   1046  CG1 ILE A 132       5.976  -7.129 -11.589  1.00 98.56           C  
ATOM   1047  CG2 ILE A 132       7.136  -8.891 -10.201  1.00 98.56           C  
ATOM   1048  CD1 ILE A 132       7.161  -6.295 -12.047  1.00 98.56           C  
ATOM   1049  N   PHE A 133       5.361  -8.285  -7.239  1.00 98.75           N  
ATOM   1050  CA  PHE A 133       5.395  -8.792  -5.872  1.00 98.75           C  
ATOM   1051  C   PHE A 133       4.406  -8.034  -4.993  1.00 98.75           C  
ATOM   1052  O   PHE A 133       4.275  -6.813  -5.108  1.00 98.75           O  
ATOM   1053  CB  PHE A 133       6.810  -8.682  -5.291  1.00 98.75           C  
ATOM   1054  CG  PHE A 133       7.828  -9.519  -6.015  1.00 98.75           C  
ATOM   1055  CD1 PHE A 133       7.503 -10.783  -6.490  1.00 98.75           C  
ATOM   1056  CD2 PHE A 133       9.117  -9.041  -6.220  1.00 98.75           C  
ATOM   1057  CE1 PHE A 133       8.446 -11.559  -7.160  1.00 98.75           C  
ATOM   1058  CE2 PHE A 133      10.063  -9.811  -6.889  1.00 98.75           C  
ATOM   1059  CZ  PHE A 133       9.723 -11.071  -7.356  1.00 98.75           C  
ATOM   1060  N   ASN A 134       3.636  -8.787  -4.179  1.00 98.81           N  
ATOM   1061  CA  ASN A 134       2.670  -8.208  -3.253  1.00 98.81           C  
ATOM   1062  C   ASN A 134       3.357  -7.611  -2.026  1.00 98.81           C  
ATOM   1063  O   ASN A 134       3.661  -8.329  -1.072  1.00 98.81           O  
ATOM   1064  CB  ASN A 134       1.636  -9.252  -2.826  1.00 98.81           C  
ATOM   1065  CG  ASN A 134       0.418  -8.637  -2.170  1.00 98.81           C  
ATOM   1066  ND2 ASN A 134      -0.766  -9.022  -2.634  1.00 98.81           N  
ATOM   1067  OD1 ASN A 134       0.537  -7.818  -1.253  1.00 98.81           O  
ATOM   1068  N   ASP A 135       3.647  -6.287  -2.027  1.00 98.88           N  
ATOM   1069  CA  ASP A 135       4.463  -5.674  -0.985  1.00 98.88           C  
ATOM   1070  C   ASP A 135       3.724  -5.667   0.353  1.00 98.88           C  
ATOM   1071  O   ASP A 135       4.342  -5.820   1.409  1.00 98.88           O  
ATOM   1072  CB  ASP A 135       4.853  -4.248  -1.375  1.00 98.88           C  
ATOM   1073  CG  ASP A 135       3.654  -3.371  -1.697  1.00 98.88           C  
ATOM   1074  OD1 ASP A 135       2.579  -3.909  -2.037  1.00 98.88           O  
ATOM   1075  OD2 ASP A 135       3.788  -2.131  -1.611  1.00 98.88           O1-
ATOM   1076  N   LEU A 136       2.393  -5.540   0.364  1.00 98.88           N  
ATOM   1077  CA  LEU A 136       1.617  -5.574   1.599  1.00 98.88           C  
ATOM   1078  C   LEU A 136       1.689  -6.952   2.245  1.00 98.88           C  
ATOM   1079  O   LEU A 136       1.900  -7.063   3.456  1.00 98.88           O  
ATOM   1080  CB  LEU A 136       0.158  -5.198   1.329  1.00 98.88           C  
ATOM   1081  CG  LEU A 136      -0.086  -3.806   0.741  1.00 98.88           C  
ATOM   1082  CD1 LEU A 136      -1.551  -3.645   0.351  1.00 98.88           C  
ATOM   1083  CD2 LEU A 136       0.328  -2.727   1.735  1.00 98.88           C  
ATOM   1084  N   ALA A 137       1.568  -8.008   1.408  1.00 98.81           N  
ATOM   1085  CA  ALA A 137       1.607  -9.384   1.895  1.00 98.81           C  
ATOM   1086  C   ALA A 137       2.999  -9.744   2.412  1.00 98.81           C  
ATOM   1087  O   ALA A 137       3.135 -10.333   3.488  1.00 98.81           O  
ATOM   1088  CB  ALA A 137       1.190 -10.353   0.793  1.00 98.81           C  
ATOM   1089  N   VAL A 138       3.993  -9.388   1.674  1.00 98.88           N  
ATOM   1090  CA  VAL A 138       5.368  -9.679   2.082  1.00 98.88           C  
ATOM   1091  C   VAL A 138       5.679  -8.966   3.394  1.00 98.88           C  
ATOM   1092  O   VAL A 138       6.250  -9.558   4.311  1.00 98.88           O  
ATOM   1093  CB  VAL A 138       6.382  -9.266   0.995  1.00 98.88           C  
ATOM   1094  CG1 VAL A 138       7.811  -9.351   1.530  1.00 98.88           C  
ATOM   1095  CG2 VAL A 138       6.220 -10.146  -0.247  1.00 98.88           C  
ATOM   1096  N   SER A 139       5.307  -7.682   3.493  1.00 98.88           N  
ATOM   1097  CA  SER A 139       5.552  -6.918   4.716  1.00 98.88           C  
ATOM   1098  C   SER A 139       4.870  -7.566   5.912  1.00 98.88           C  
ATOM   1099  O   SER A 139       5.483  -7.726   6.972  1.00 98.88           O  
ATOM   1100  CB  SER A 139       5.058  -5.479   4.555  1.00 98.88           C  
ATOM   1101  OG  SER A 139       5.789  -4.805   3.545  1.00 98.88           O  
ATOM   1102  N   ALA A 140       3.583  -7.954   5.797  1.00 98.88           N  
ATOM   1103  CA  ALA A 140       2.848  -8.608   6.873  1.00 98.88           C  
ATOM   1104  C   ALA A 140       3.534  -9.901   7.297  1.00 98.88           C  
ATOM   1105  O   ALA A 140       3.743 -10.139   8.492  1.00 98.88           O  
ATOM   1106  CB  ALA A 140       1.410  -8.887   6.439  1.00 98.88           C  
ATOM   1107  N   ARG A 141       3.974 -10.757   6.322  1.00 98.75           N  
ATOM   1108  CA  ARG A 141       4.594 -12.041   6.624  1.00 98.75           C  
ATOM   1109  C   ARG A 141       5.947 -11.853   7.304  1.00 98.75           C  
ATOM   1110  O   ARG A 141       6.286 -12.591   8.229  1.00 98.75           O  
ATOM   1111  CB  ARG A 141       4.767 -12.869   5.347  1.00 98.75           C  
ATOM   1112  CG  ARG A 141       3.459 -13.368   4.765  1.00 98.75           C  
ATOM   1113  CD  ARG A 141       2.834 -14.458   5.623  1.00 98.75           C  
ATOM   1114  NE  ARG A 141       2.110 -15.443   4.817  1.00 98.75           N  
ATOM   1115  NH1 ARG A 141       1.186 -16.554   6.621  1.00 98.75           N  
ATOM   1116  NH2 ARG A 141       0.738 -17.244   4.479  1.00 98.75           N1+
ATOM   1117  CZ  ARG A 141       1.347 -16.406   5.307  1.00 98.75           C  
ATOM   1118  N   VAL A 142       6.671 -10.871   6.852  1.00 98.75           N  
ATOM   1119  CA  VAL A 142       7.978 -10.610   7.443  1.00 98.75           C  
ATOM   1120  C   VAL A 142       7.804 -10.219   8.910  1.00 98.75           C  
ATOM   1121  O   VAL A 142       8.478 -10.768   9.787  1.00 98.75           O  
ATOM   1122  CB  VAL A 142       8.736  -9.499   6.682  1.00 98.75           C  
ATOM   1123  CG1 VAL A 142       9.912  -8.984   7.509  1.00 98.75           C  
ATOM   1124  CG2 VAL A 142       9.218 -10.019   5.330  1.00 98.75           C  
ATOM   1125  N   LEU A 143       6.913  -9.275   9.149  1.00 98.75           N  
ATOM   1126  CA  LEU A 143       6.723  -8.778  10.509  1.00 98.75           C  
ATOM   1127  C   LEU A 143       6.147  -9.866  11.405  1.00 98.75           C  
ATOM   1128  O   LEU A 143       6.496  -9.947  12.599  1.00 98.75           O  
ATOM   1129  CB  LEU A 143       5.794  -7.560  10.511  1.00 98.75           C  
ATOM   1130  CG  LEU A 143       6.345  -6.289   9.862  1.00 98.75           C  
ATOM   1131  CD1 LEU A 143       5.245  -5.239   9.739  1.00 98.75           C  
ATOM   1132  CD2 LEU A 143       7.522  -5.747  10.662  1.00 98.75           C  
ATOM   1133  N   LEU A 144       5.241 -10.719  10.913  1.00 98.62           N  
ATOM   1134  CA  LEU A 144       4.728 -11.852  11.678  1.00 98.62           C  
ATOM   1135  C   LEU A 144       5.840 -12.846  11.990  1.00 98.62           C  
ATOM   1136  O   LEU A 144       5.964 -13.310  13.126  1.00 98.62           O  
ATOM   1137  CB  LEU A 144       3.603 -12.552  10.916  1.00 98.62           C  
ATOM   1138  CG  LEU A 144       2.264 -11.808  10.851  1.00 98.62           C  
ATOM   1139  CD1 LEU A 144       1.383 -12.397   9.753  1.00 98.62           C  
ATOM   1140  CD2 LEU A 144       1.558 -11.877  12.210  1.00 98.62           C  
ATOM   1141  N   ALA A 145       6.647 -13.175  10.985  1.00 98.31           N  
ATOM   1142  CA  ALA A 145       7.726 -14.156  11.128  1.00 98.31           C  
ATOM   1143  C   ALA A 145       8.775 -13.671  12.127  1.00 98.31           C  
ATOM   1144  O   ALA A 145       9.383 -14.478  12.837  1.00 98.31           O  
ATOM   1145  CB  ALA A 145       8.368 -14.422   9.767  1.00 98.31           C  
ATOM   1146  N   GLU A 146       8.951 -12.401  12.258  1.00 98.06           N  
ATOM   1147  CA  GLU A 146       9.967 -11.823  13.136  1.00 98.06           C  
ATOM   1148  C   GLU A 146       9.409 -11.577  14.540  1.00 98.06           C  
ATOM   1149  O   GLU A 146      10.138 -11.139  15.422  1.00 98.06           O  
ATOM   1150  CB  GLU A 146      10.497 -10.509  12.541  1.00 98.06           C  
ATOM   1151  CG  GLU A 146      11.315 -10.693  11.269  1.00 98.06           C  
ATOM   1152  CD  GLU A 146      11.799  -9.380  10.670  1.00 98.06           C  
ATOM   1153  OE1 GLU A 146      12.654  -9.407   9.764  1.00 98.06           O  
ATOM   1154  OE2 GLU A 146      11.313  -8.317  11.126  1.00 98.06           O1-
ATOM   1155  N   GLY A 147       8.147 -11.778  14.709  1.00 98.19           N  
ATOM   1156  CA  GLY A 147       7.510 -11.631  16.014  1.00 98.19           C  
ATOM   1157  C   GLY A 147       7.290 -10.180  16.403  1.00 98.19           C  
ATOM   1158  O   GLY A 147       7.127  -9.869  17.582  1.00 98.19           O  
ATOM   1159  N   GLN A 148       7.331  -9.265  15.434  1.00 98.44           N  
ATOM   1160  CA  GLN A 148       7.130  -7.842  15.700  1.00 98.44           C  
ATOM   1161  C   GLN A 148       5.652  -7.515  15.878  1.00 98.44           C  
ATOM   1162  O   GLN A 148       5.306  -6.537  16.546  1.00 98.44           O  
ATOM   1163  CB  GLN A 148       7.733  -6.992  14.587  1.00 98.44           C  
ATOM   1164  CG  GLN A 148       9.252  -7.032  14.523  1.00 98.44           C  
ATOM   1165  CD  GLN A 148       9.825  -6.053  13.524  1.00 98.44           C  
ATOM   1166  NE2 GLN A 148      10.504  -6.573  12.496  1.00 98.44           N  
ATOM   1167  OE1 GLN A 148       9.659  -4.836  13.659  1.00 98.44           O  
ATOM   1168  N   VAL A 149       4.768  -8.351  15.197  1.00 98.62           N  
ATOM   1169  CA  VAL A 149       3.323  -8.202  15.332  1.00 98.62           C  
ATOM   1170  C   VAL A 149       2.666  -9.578  15.387  1.00 98.62           C  
ATOM   1171  O   VAL A 149       3.227 -10.563  14.897  1.00 98.62           O  
ATOM   1172  CB  VAL A 149       2.731  -7.370  14.165  1.00 98.62           C  
ATOM   1173  CG1 VAL A 149       3.307  -5.957  14.167  1.00 98.62           C  
ATOM   1174  CG2 VAL A 149       2.999  -8.063  12.837  1.00 98.62           C  
ATOM   1175  N   ARG A 150       1.519  -9.641  16.015  1.00 98.44           N  
ATOM   1176  CA  ARG A 150       0.737 -10.872  16.064  1.00 98.44           C  
ATOM   1177  C   ARG A 150      -0.464 -10.787  15.117  1.00 98.44           C  
ATOM   1178  O   ARG A 150      -0.900 -11.801  14.573  1.00 98.44           O  
ATOM   1179  CB  ARG A 150       0.267 -11.162  17.487  1.00 98.44           C  
ATOM   1180  CG  ARG A 150       1.394 -11.487  18.452  1.00 98.44           C  
ATOM   1181  CD  ARG A 150       0.874 -11.750  19.859  1.00 98.44           C  
ATOM   1182  NE  ARG A 150       1.946 -11.706  20.846  1.00 98.44           N  
ATOM   1183  NH1 ARG A 150       0.540 -11.758  22.679  1.00 98.44           N  
ATOM   1184  NH2 ARG A 150       2.813 -11.662  22.973  1.00 98.44           N1+
ATOM   1185  CZ  ARG A 150       1.764 -11.706  22.161  1.00 98.44           C  
ATOM   1186  N   ARG A 151      -1.017  -9.552  14.937  1.00 98.50           N  
ATOM   1187  CA  ARG A 151      -2.205  -9.321  14.131  1.00 98.50           C  
ATOM   1188  C   ARG A 151      -2.026  -8.097  13.240  1.00 98.50           C  
ATOM   1189  O   ARG A 151      -1.689  -7.013  13.722  1.00 98.50           O  
ATOM   1190  CB  ARG A 151      -3.437  -9.146  15.023  1.00 98.50           C  
ATOM   1191  CG  ARG A 151      -3.857 -10.413  15.748  1.00 98.50           C  
ATOM   1192  CD  ARG A 151      -5.094 -10.182  16.603  1.00 98.50           C  
ATOM   1193  NE  ARG A 151      -4.808  -9.287  17.729  1.00 98.50           N  
ATOM   1194  NH1 ARG A 151      -6.825  -9.641  18.794  1.00 98.50           N  
ATOM   1195  NH2 ARG A 151      -5.277  -8.213  19.702  1.00 98.50           N1+
ATOM   1196  CZ  ARG A 151      -5.637  -9.047  18.737  1.00 98.50           C  
ATOM   1197  N   VAL A 152      -2.223  -8.312  11.952  1.00 98.88           N  
ATOM   1198  CA  VAL A 152      -2.128  -7.233  10.970  1.00 98.88           C  
ATOM   1199  C   VAL A 152      -3.487  -7.010  10.308  1.00 98.88           C  
ATOM   1200  O   VAL A 152      -4.163  -7.969   9.937  1.00 98.88           O  
ATOM   1201  CB  VAL A 152      -1.057  -7.533   9.894  1.00 98.88           C  
ATOM   1202  CG1 VAL A 152      -1.024  -6.431   8.841  1.00 98.88           C  
ATOM   1203  CG2 VAL A 152       0.318  -7.697  10.548  1.00 98.88           C  
ATOM   1204  N   LEU A 153      -3.957  -5.756  10.308  1.00 98.88           N  
ATOM   1205  CA  LEU A 153      -5.109  -5.360   9.510  1.00 98.88           C  
ATOM   1206  C   LEU A 153      -4.669  -4.635   8.247  1.00 98.88           C  
ATOM   1207  O   LEU A 153      -3.986  -3.612   8.310  1.00 98.88           O  
ATOM   1208  CB  LEU A 153      -6.044  -4.457  10.323  1.00 98.88           C  
ATOM   1209  CG  LEU A 153      -7.209  -3.826   9.567  1.00 98.88           C  
ATOM   1210  CD1 LEU A 153      -8.119  -4.904   8.991  1.00 98.88           C  
ATOM   1211  CD2 LEU A 153      -7.999  -2.887  10.477  1.00 98.88           C  
ATOM   1212  N   ILE A 154      -4.999  -5.235   7.075  1.00 98.88           N  
ATOM   1213  CA  ILE A 154      -4.746  -4.564   5.807  1.00 98.88           C  
ATOM   1214  C   ILE A 154      -6.008  -3.832   5.356  1.00 98.88           C  
ATOM   1215  O   ILE A 154      -7.049  -4.453   5.133  1.00 98.88           O  
ATOM   1216  CB  ILE A 154      -4.286  -5.562   4.721  1.00 98.88           C  
ATOM   1217  CG1 ILE A 154      -2.991  -6.261   5.156  1.00 98.88           C  
ATOM   1218  CG2 ILE A 154      -4.102  -4.849   3.380  1.00 98.88           C  
ATOM   1219  CD1 ILE A 154      -2.495  -7.308   4.170  1.00 98.88           C  
ATOM   1220  N   VAL A 155      -5.936  -2.511   5.326  1.00 98.88           N  
ATOM   1221  CA  VAL A 155      -7.017  -1.664   4.835  1.00 98.88           C  
ATOM   1222  C   VAL A 155      -6.725  -1.230   3.400  1.00 98.88           C  
ATOM   1223  O   VAL A 155      -5.792  -0.462   3.155  1.00 98.88           O  
ATOM   1224  CB  VAL A 155      -7.215  -0.425   5.737  1.00 98.88           C  
ATOM   1225  CG1 VAL A 155      -8.351   0.451   5.203  1.00 98.88           C  
ATOM   1226  CG2 VAL A 155      -7.499  -0.851   7.176  1.00 98.88           C  
ATOM   1227  N   ASP A 156      -7.477  -1.778   2.448  1.00 98.81           N  
ATOM   1228  CA  ASP A 156      -7.273  -1.487   1.032  1.00 98.81           C  
ATOM   1229  C   ASP A 156      -8.390  -0.593   0.490  1.00 98.81           C  
ATOM   1230  O   ASP A 156      -9.517  -1.048   0.293  1.00 98.81           O  
ATOM   1231  CB  ASP A 156      -7.202  -2.783   0.224  1.00 98.81           C  
ATOM   1232  CG  ASP A 156      -6.744  -2.562  -1.208  1.00 98.81           C  
ATOM   1233  OD1 ASP A 156      -7.002  -1.474  -1.769  1.00 98.81           O  
ATOM   1234  OD2 ASP A 156      -6.126  -3.485  -1.781  1.00 98.81           O1-
ATOM   1235  N   LEU A 157      -8.010   0.600   0.195  1.00 98.81           N  
ATOM   1236  CA  LEU A 157      -9.027   1.528  -0.288  1.00 98.81           C  
ATOM   1237  C   LEU A 157      -8.745   1.944  -1.728  1.00 98.81           C  
ATOM   1238  O   LEU A 157      -9.180   3.007  -2.169  1.00 98.81           O  
ATOM   1239  CB  LEU A 157      -9.093   2.769   0.609  1.00 98.81           C  
ATOM   1240  CG  LEU A 157      -9.469   2.527   2.069  1.00 98.81           C  
ATOM   1241  CD1 LEU A 157      -9.727   3.855   2.775  1.00 98.81           C  
ATOM   1242  CD2 LEU A 157     -10.698   1.623   2.163  1.00 98.81           C  
ATOM   1243  N   ASP A 158      -7.918   1.179  -2.400  1.00 98.69           N  
ATOM   1244  CA  ASP A 158      -7.822   1.210  -3.856  1.00 98.69           C  
ATOM   1245  C   ASP A 158      -9.155   0.843  -4.502  1.00 98.69           C  
ATOM   1246  O   ASP A 158      -9.918   0.044  -3.952  1.00 98.69           O  
ATOM   1247  CB  ASP A 158      -6.723   0.264  -4.343  1.00 98.69           C  
ATOM   1248  CG  ASP A 158      -6.410   0.429  -5.819  1.00 98.69           C  
ATOM   1249  OD1 ASP A 158      -7.248   0.054  -6.665  1.00 98.69           O  
ATOM   1250  OD2 ASP A 158      -5.310   0.932  -6.136  1.00 98.69           O1-
ATOM   1251  N   VAL A 159      -9.430   1.537  -5.757  1.00 98.50           N  
ATOM   1252  CA  VAL A 159     -10.723   1.317  -6.401  1.00 98.50           C  
ATOM   1253  C   VAL A 159     -10.863  -0.156  -6.782  1.00 98.50           C  
ATOM   1254  O   VAL A 159     -11.978  -0.674  -6.869  1.00 98.50           O  
ATOM   1255  CB  VAL A 159     -10.888   2.207  -7.655  1.00 98.50           C  
ATOM   1256  CG1 VAL A 159      -9.944   1.763  -8.767  1.00 98.50           C  
ATOM   1257  CG2 VAL A 159     -12.342   2.179  -8.137  1.00 98.50           C  
ATOM   1258  N   HIS A 160      -9.727  -0.902  -7.108  1.00 98.69           N  
ATOM   1259  CA  HIS A 160      -9.715  -2.324  -7.441  1.00 98.69           C  
ATOM   1260  C   HIS A 160      -9.666  -3.180  -6.182  1.00 98.69           C  
ATOM   1261  O   HIS A 160      -9.059  -2.794  -5.183  1.00 98.69           O  
ATOM   1262  CB  HIS A 160      -8.528  -2.653  -8.345  1.00 98.69           C  
ATOM   1263  CG  HIS A 160      -8.420  -1.762  -9.539  1.00 98.69           C  
ATOM   1264  CD2 HIS A 160      -9.067  -1.788 -10.727  1.00 98.69           C  
ATOM   1265  ND1 HIS A 160      -7.558  -0.690  -9.597  1.00 98.69           N  
ATOM   1266  CE1 HIS A 160      -7.679  -0.093 -10.773  1.00 98.69           C  
ATOM   1267  NE2 HIS A 160      -8.589  -0.742 -11.477  1.00 98.69           N  
ATOM   1268  N   GLN A 161     -10.423  -4.445  -6.301  1.00 98.50           N  
ATOM   1269  CA  GLN A 161     -10.337  -5.342  -5.153  1.00 98.50           C  
ATOM   1270  C   GLN A 161      -8.919  -5.880  -4.980  1.00 98.50           C  
ATOM   1271  O   GLN A 161      -8.258  -6.237  -5.960  1.00 98.50           O  
ATOM   1272  CB  GLN A 161     -11.320  -6.502  -5.301  1.00 98.50           C  
ATOM   1273  CG  GLN A 161     -11.364  -7.432  -4.094  1.00 98.50           C  
ATOM   1274  CD  GLN A 161     -11.593  -8.885  -4.478  1.00 98.50           C  
ATOM   1275  NE2 GLN A 161     -12.510  -9.540  -3.780  1.00 98.50           N  
ATOM   1276  OE1 GLN A 161     -10.949  -9.406  -5.395  1.00 98.50           O  
ATOM   1277  N   GLY A 162      -8.323  -5.772  -3.718  1.00 98.31           N  
ATOM   1278  CA  GLY A 162      -7.032  -6.374  -3.424  1.00 98.31           C  
ATOM   1279  C   GLY A 162      -7.037  -7.885  -3.540  1.00 98.31           C  
ATOM   1280  O   GLY A 162      -6.938  -8.590  -2.536  1.00 98.31           O  
ATOM   1281  N   ASP A 163      -7.232  -8.485  -4.742  1.00 98.56           N  
ATOM   1282  CA  ASP A 163      -7.474  -9.909  -4.988  1.00 98.56           C  
ATOM   1283  C   ASP A 163      -6.254 -10.743  -4.606  1.00 98.56           C  
ATOM   1284  O   ASP A 163      -6.392 -11.814  -4.014  1.00 98.56           O  
ATOM   1285  CB  ASP A 163      -7.832 -10.139  -6.456  1.00 98.56           C  
ATOM   1286  CG  ASP A 163      -6.844  -9.508  -7.420  1.00 98.56           C  
ATOM   1287  OD1 ASP A 163      -6.086  -8.604  -7.006  1.00 98.56           O  
ATOM   1288  OD2 ASP A 163      -6.827  -9.918  -8.601  1.00 98.56           O1-
ATOM   1289  N   GLY A 164      -5.050 -10.287  -4.937  1.00 98.62           N  
ATOM   1290  CA  GLY A 164      -3.860 -11.022  -4.532  1.00 98.62           C  
ATOM   1291  C   GLY A 164      -3.732 -11.167  -3.028  1.00 98.62           C  
ATOM   1292  O   GLY A 164      -3.475 -12.261  -2.525  1.00 98.62           O  
ATOM   1293  N   THR A 165      -3.962 -10.003  -2.405  1.00 98.69           N  
ATOM   1294  CA  THR A 165      -3.871  -9.979  -0.950  1.00 98.69           C  
ATOM   1295  C   THR A 165      -4.925 -10.886  -0.328  1.00 98.69           C  
ATOM   1296  O   THR A 165      -4.631 -11.647   0.597  1.00 98.69           O  
ATOM   1297  CB  THR A 165      -4.033  -8.548  -0.401  1.00 98.69           C  
ATOM   1298  CG2 THR A 165      -3.877  -8.520   1.114  1.00 98.69           C  
ATOM   1299  OG1 THR A 165      -3.041  -7.702  -0.992  1.00 98.69           O  
ATOM   1300  N   ALA A 166      -6.154 -10.859  -0.817  1.00 98.56           N  
ATOM   1301  CA  ALA A 166      -7.229 -11.733  -0.341  1.00 98.56           C  
ATOM   1302  C   ALA A 166      -6.854 -13.202  -0.499  1.00 98.56           C  
ATOM   1303  O   ALA A 166      -7.042 -13.998   0.422  1.00 98.56           O  
ATOM   1304  CB  ALA A 166      -8.524 -11.428  -1.087  1.00 98.56           C  
ATOM   1305  N   TRP A 167      -6.303 -13.541  -1.618  1.00 98.50           N  
ATOM   1306  CA  TRP A 167      -5.924 -14.922  -1.899  1.00 98.50           C  
ATOM   1307  C   TRP A 167      -4.818 -15.387  -0.957  1.00 98.50           C  
ATOM   1308  O   TRP A 167      -4.907 -16.466  -0.368  1.00 98.50           O  
ATOM   1309  CB  TRP A 167      -5.466 -15.065  -3.352  1.00 98.50           C  
ATOM   1310  CG  TRP A 167      -5.023 -16.449  -3.714  1.00 98.50           C  
ATOM   1311  CD1 TRP A 167      -3.778 -16.990  -3.546  1.00 98.50           C  
ATOM   1312  CD2 TRP A 167      -5.829 -17.482  -4.313  1.00 98.50           C  
ATOM   1313  CE2 TRP A 167      -5.000 -18.605  -4.477  1.00 98.50           C  
ATOM   1314  CE3 TRP A 167      -7.164 -17.544  -4.724  1.00 98.50           C  
ATOM   1315  NE1 TRP A 167      -3.756 -18.287  -4.003  1.00 98.50           N  
ATOM   1316  CH2 TRP A 167      -6.786 -19.843  -5.432  1.00 98.50           C  
ATOM   1317  CZ2 TRP A 167      -5.473 -19.804  -5.038  1.00 98.50           C  
ATOM   1318  CZ3 TRP A 167      -7.631 -18.729  -5.281  1.00 98.50           C  
ATOM   1319  N   ILE A 168      -3.819 -14.609  -0.788  1.00 98.69           N  
ATOM   1320  CA  ILE A 168      -2.618 -14.933  -0.025  1.00 98.69           C  
ATOM   1321  C   ILE A 168      -2.992 -15.218   1.427  1.00 98.69           C  
ATOM   1322  O   ILE A 168      -2.474 -16.157   2.037  1.00 98.69           O  
ATOM   1323  CB  ILE A 168      -1.576 -13.800  -0.099  1.00 98.69           C  
ATOM   1324  CG1 ILE A 168      -0.917 -13.762  -1.482  1.00 98.69           C  
ATOM   1325  CG2 ILE A 168      -0.521 -13.959   1.001  1.00 98.69           C  
ATOM   1326  CD1 ILE A 168      -0.164 -12.477  -1.778  1.00 98.69           C  
ATOM   1327  N   PHE A 169      -3.979 -14.520   1.982  1.00 98.62           N  
ATOM   1328  CA  PHE A 169      -4.187 -14.594   3.424  1.00 98.62           C  
ATOM   1329  C   PHE A 169      -5.497 -15.302   3.744  1.00 98.62           C  
ATOM   1330  O   PHE A 169      -5.980 -15.244   4.880  1.00 98.62           O  
ATOM   1331  CB  PHE A 169      -4.183 -13.193   4.043  1.00 98.62           C  
ATOM   1332  CG  PHE A 169      -2.819 -12.557   4.097  1.00 98.62           C  
ATOM   1333  CD1 PHE A 169      -1.771 -13.184   4.762  1.00 98.62           C  
ATOM   1334  CD2 PHE A 169      -2.588 -11.331   3.484  1.00 98.62           C  
ATOM   1335  CE1 PHE A 169      -0.507 -12.597   4.816  1.00 98.62           C  
ATOM   1336  CE2 PHE A 169      -1.329 -10.742   3.531  1.00 98.62           C  
ATOM   1337  CZ  PHE A 169      -0.291 -11.373   4.194  1.00 98.62           C  
ATOM   1338  N   ALA A 170      -6.116 -15.969   2.766  1.00 97.56           N  
ATOM   1339  CA  ALA A 170      -7.404 -16.641   2.941  1.00 97.56           C  
ATOM   1340  C   ALA A 170      -7.387 -17.561   4.157  1.00 97.56           C  
ATOM   1341  O   ALA A 170      -8.376 -17.648   4.888  1.00 97.56           O  
ATOM   1342  CB  ALA A 170      -7.761 -17.429   1.686  1.00 97.56           C  
ATOM   1343  N   ASP A 171      -6.236 -18.143   4.507  1.00 95.31           N  
ATOM   1344  CA  ASP A 171      -6.171 -19.098   5.614  1.00 95.31           C  
ATOM   1345  C   ASP A 171      -5.146 -18.658   6.659  1.00 95.31           C  
ATOM   1346  O   ASP A 171      -4.570 -19.487   7.356  1.00 95.31           O  
ATOM   1347  CB  ASP A 171      -5.828 -20.495   5.092  1.00 95.31           C  
ATOM   1348  CG  ASP A 171      -6.871 -21.039   4.146  1.00 95.31           C  
ATOM   1349  OD1 ASP A 171      -8.081 -20.931   4.439  1.00 95.31           O  
ATOM   1350  OD2 ASP A 171      -6.486 -21.604   3.094  1.00 95.31           O1-
ATOM   1351  N   GLU A 172      -4.871 -17.366   6.732  1.00 97.00           N  
ATOM   1352  CA  GLU A 172      -3.915 -16.827   7.688  1.00 97.00           C  
ATOM   1353  C   GLU A 172      -4.620 -16.025   8.780  1.00 97.00           C  
ATOM   1354  O   GLU A 172      -5.051 -14.896   8.550  1.00 97.00           O  
ATOM   1355  CB  GLU A 172      -2.884 -15.943   6.973  1.00 97.00           C  
ATOM   1356  CG  GLU A 172      -1.909 -15.259   7.915  1.00 97.00           C  
ATOM   1357  CD  GLU A 172      -1.186 -16.224   8.845  1.00 97.00           C  
ATOM   1358  OE1 GLU A 172      -1.322 -16.088  10.080  1.00 97.00           O  
ATOM   1359  OE2 GLU A 172      -0.478 -17.114   8.323  1.00 97.00           O1-
ATOM   1360  N   PRO A 173      -4.712 -16.537  10.030  1.00 95.56           N  
ATOM   1361  CA  PRO A 173      -5.462 -15.911  11.121  1.00 95.56           C  
ATOM   1362  C   PRO A 173      -4.761 -14.681  11.687  1.00 95.56           C  
ATOM   1363  O   PRO A 173      -5.393 -13.852  12.351  1.00 95.56           O  
ATOM   1364  CB  PRO A 173      -5.546 -17.017  12.177  1.00 95.56           C  
ATOM   1365  CG  PRO A 173      -4.398 -17.923  11.869  1.00 95.56           C  
ATOM   1366  CD  PRO A 173      -4.171 -17.927  10.387  1.00 95.56           C  
ATOM   1367  N   GLY A 174      -3.470 -14.470  11.406  1.00 97.88           N  
ATOM   1368  CA  GLY A 174      -2.707 -13.334  11.890  1.00 97.88           C  
ATOM   1369  C   GLY A 174      -2.837 -12.103  11.008  1.00 97.88           C  
ATOM   1370  O   GLY A 174      -2.327 -11.038  11.340  1.00 97.88           O  
ATOM   1371  N   VAL A 175      -3.644 -12.256   9.873  1.00 98.75           N  
ATOM   1372  CA  VAL A 175      -3.846 -11.143   8.950  1.00 98.75           C  
ATOM   1373  C   VAL A 175      -5.324 -11.039   8.586  1.00 98.75           C  
ATOM   1374  O   VAL A 175      -5.940 -12.024   8.163  1.00 98.75           O  
ATOM   1375  CB  VAL A 175      -2.994 -11.309   7.674  1.00 98.75           C  
ATOM   1376  CG1 VAL A 175      -3.228 -10.141   6.713  1.00 98.75           C  
ATOM   1377  CG2 VAL A 175      -1.514 -11.422   8.029  1.00 98.75           C  
ATOM   1378  N   PHE A 176      -5.885  -9.890   8.815  1.00 98.75           N  
ATOM   1379  CA  PHE A 176      -7.248  -9.560   8.403  1.00 98.75           C  
ATOM   1380  C   PHE A 176      -7.248  -8.617   7.212  1.00 98.75           C  
ATOM   1381  O   PHE A 176      -6.656  -7.534   7.276  1.00 98.75           O  
ATOM   1382  CB  PHE A 176      -8.023  -8.935   9.573  1.00 98.75           C  
ATOM   1383  CG  PHE A 176      -9.511  -8.869   9.343  1.00 98.75           C  
ATOM   1384  CD1 PHE A 176     -10.055  -7.886   8.522  1.00 98.75           C  
ATOM   1385  CD2 PHE A 176     -10.364  -9.783   9.953  1.00 98.75           C  
ATOM   1386  CE1 PHE A 176     -11.427  -7.820   8.313  1.00 98.75           C  
ATOM   1387  CE2 PHE A 176     -11.735  -9.718   9.744  1.00 98.75           C  
ATOM   1388  CZ  PHE A 176     -12.272  -8.737   8.921  1.00 98.75           C  
ATOM   1389  N   THR A 177      -7.931  -9.036   6.076  1.00 98.75           N  
ATOM   1390  CA  THR A 177      -7.933  -8.207   4.875  1.00 98.75           C  
ATOM   1391  C   THR A 177      -9.292  -7.533   4.687  1.00 98.75           C  
ATOM   1392  O   THR A 177     -10.321  -8.203   4.657  1.00 98.75           O  
ATOM   1393  CB  THR A 177      -7.590  -9.033   3.626  1.00 98.75           C  
ATOM   1394  CG2 THR A 177      -6.238  -9.725   3.779  1.00 98.75           C  
ATOM   1395  OG1 THR A 177      -8.604 -10.018   3.418  1.00 98.75           O  
ATOM   1396  N   PHE A 178      -9.306  -6.203   4.671  1.00 98.75           N  
ATOM   1397  CA  PHE A 178     -10.456  -5.333   4.445  1.00 98.75           C  
ATOM   1398  C   PHE A 178     -10.323  -4.592   3.119  1.00 98.75           C  
ATOM   1399  O   PHE A 178      -9.341  -3.877   2.897  1.00 98.75           O  
ATOM   1400  CB  PHE A 178     -10.607  -4.330   5.592  1.00 98.75           C  
ATOM   1401  CG  PHE A 178     -11.639  -3.261   5.334  1.00 98.75           C  
ATOM   1402  CD1 PHE A 178     -11.340  -1.923   5.553  1.00 98.75           C  
ATOM   1403  CD2 PHE A 178     -12.903  -3.597   4.865  1.00 98.75           C  
ATOM   1404  CE1 PHE A 178     -12.289  -0.932   5.313  1.00 98.75           C  
ATOM   1405  CE2 PHE A 178     -13.854  -2.610   4.621  1.00 98.75           C  
ATOM   1406  CZ  PHE A 178     -13.547  -1.281   4.848  1.00 98.75           C  
ATOM   1407  N   SER A 179     -11.350  -4.779   2.232  1.00 98.69           N  
ATOM   1408  CA  SER A 179     -11.323  -4.107   0.936  1.00 98.69           C  
ATOM   1409  C   SER A 179     -12.645  -3.408   0.646  1.00 98.69           C  
ATOM   1410  O   SER A 179     -13.709  -4.023   0.744  1.00 98.69           O  
ATOM   1411  CB  SER A 179     -11.010  -5.110  -0.178  1.00 98.69           C  
ATOM   1412  OG  SER A 179     -10.961  -4.461  -1.439  1.00 98.69           O  
ATOM   1413  N   MET A 180     -12.616  -2.101   0.435  1.00 98.50           N  
ATOM   1414  CA  MET A 180     -13.683  -1.337  -0.208  1.00 98.50           C  
ATOM   1415  C   MET A 180     -13.331  -1.037  -1.662  1.00 98.50           C  
ATOM   1416  O   MET A 180     -12.319  -0.394  -1.941  1.00 98.50           O  
ATOM   1417  CB  MET A 180     -13.942  -0.032   0.546  1.00 98.50           C  
ATOM   1418  CG  MET A 180     -14.540  -0.235   1.930  1.00 98.50           C  
ATOM   1419  SD  MET A 180     -14.600   1.320   2.902  1.00 98.50           S  
ATOM   1420  CE  MET A 180     -15.683   2.319   1.843  1.00 98.50           C  
ATOM   1421  N   HIS A 181     -14.116  -1.543  -2.583  1.00 98.69           N  
ATOM   1422  CA  HIS A 181     -13.751  -1.468  -3.992  1.00 98.69           C  
ATOM   1423  C   HIS A 181     -14.980  -1.290  -4.873  1.00 98.69           C  
ATOM   1424  O   HIS A 181     -16.105  -1.540  -4.431  1.00 98.69           O  
ATOM   1425  CB  HIS A 181     -12.981  -2.720  -4.413  1.00 98.69           C  
ATOM   1426  CG  HIS A 181     -13.668  -3.997  -4.052  1.00 98.69           C  
ATOM   1427  CD2 HIS A 181     -14.581  -4.738  -4.726  1.00 98.69           C  
ATOM   1428  ND1 HIS A 181     -13.437  -4.656  -2.866  1.00 98.69           N  
ATOM   1429  CE1 HIS A 181     -14.186  -5.745  -2.823  1.00 98.69           C  
ATOM   1430  NE2 HIS A 181     -14.890  -5.818  -3.939  1.00 98.69           N  
ATOM   1431  N   CYS A 182     -14.706  -0.780  -6.060  1.00 98.50           N  
ATOM   1432  CA  CYS A 182     -15.802  -0.703  -7.020  1.00 98.50           C  
ATOM   1433  C   CYS A 182     -16.213  -2.092  -7.485  1.00 98.50           C  
ATOM   1434  O   CYS A 182     -15.392  -2.845  -8.014  1.00 98.50           O  
ATOM   1435  CB  CYS A 182     -15.395   0.150  -8.221  1.00 98.50           C  
ATOM   1436  SG  CYS A 182     -16.754   0.469  -9.371  1.00 98.50           S  
ATOM   1437  N   GLU A 183     -17.525  -2.465  -7.322  1.00 97.50           N  
ATOM   1438  CA  GLU A 183     -18.048  -3.804  -7.584  1.00 97.50           C  
ATOM   1439  C   GLU A 183     -17.822  -4.201  -9.039  1.00 97.50           C  
ATOM   1440  O   GLU A 183     -17.386  -5.318  -9.323  1.00 97.50           O  
ATOM   1441  CB  GLU A 183     -19.532  -3.884  -7.241  1.00 97.50           C  
ATOM   1442  CG  GLU A 183     -20.166  -5.234  -7.552  1.00 97.50           C  
ATOM   1443  CD  GLU A 183     -19.673  -6.350  -6.652  1.00 97.50           C  
ATOM   1444  OE1 GLU A 183     -19.825  -7.541  -7.015  1.00 97.50           O  
ATOM   1445  OE2 GLU A 183     -19.126  -6.036  -5.568  1.00 97.50           O1-
ATOM   1446  N   GLN A 184     -18.127  -3.209  -9.921  1.00 96.88           N  
ATOM   1447  CA  GLN A 184     -18.007  -3.472 -11.357  1.00 96.88           C  
ATOM   1448  C   GLN A 184     -16.710  -2.903 -11.920  1.00 96.88           C  
ATOM   1449  O   GLN A 184     -16.725  -1.922 -12.667  1.00 96.88           O  
ATOM   1450  CB  GLN A 184     -19.210  -2.890 -12.106  1.00 96.88           C  
ATOM   1451  CG  GLN A 184     -20.541  -3.487 -11.690  1.00 96.88           C  
ATOM   1452  CD  GLN A 184     -21.728  -2.797 -12.347  1.00 96.88           C  
ATOM   1453  NE2 GLN A 184     -22.765  -2.526 -11.563  1.00 96.88           N  
ATOM   1454  OE1 GLN A 184     -21.707  -2.500 -13.542  1.00 96.88           O  
ATOM   1455  N   ASN A 185     -15.548  -3.448 -11.496  1.00 97.06           N  
ATOM   1456  CA  ASN A 185     -14.208  -3.055 -11.899  1.00 97.06           C  
ATOM   1457  C   ASN A 185     -13.229  -4.228 -11.813  1.00 97.06           C  
ATOM   1458  O   ASN A 185     -13.569  -5.283 -11.276  1.00 97.06           O  
ATOM   1459  CB  ASN A 185     -13.708  -1.889 -11.046  1.00 97.06           C  
ATOM   1460  CG  ASN A 185     -12.770  -0.973 -11.799  1.00 97.06           C  
ATOM   1461  ND2 ASN A 185     -12.558   0.228 -11.271  1.00 97.06           N  
ATOM   1462  OD1 ASN A 185     -12.232  -1.338 -12.845  1.00 97.06           O  
ATOM   1463  N   PHE A 186     -12.039  -4.105 -12.570  1.00 96.31           N  
ATOM   1464  CA  PHE A 186     -10.973  -5.093 -12.410  1.00 96.31           C  
ATOM   1465  C   PHE A 186     -10.665  -5.319 -10.933  1.00 96.31           C  
ATOM   1466  O   PHE A 186     -10.600  -4.370 -10.153  1.00 96.31           O  
ATOM   1467  CB  PHE A 186      -9.709  -4.634 -13.141  1.00 96.31           C  
ATOM   1468  CG  PHE A 186      -8.531  -5.553 -12.952  1.00 96.31           C  
ATOM   1469  CD1 PHE A 186      -7.595  -5.315 -11.960  1.00 96.31           C  
ATOM   1470  CD2 PHE A 186      -8.363  -6.662 -13.777  1.00 96.31           C  
ATOM   1471  CE1 PHE A 186      -6.506  -6.165 -11.787  1.00 96.31           C  
ATOM   1472  CE2 PHE A 186      -7.277  -7.517 -13.602  1.00 96.31           C  
ATOM   1473  CZ  PHE A 186      -6.348  -7.264 -12.607  1.00 96.31           C  
ATOM   1474  N   PRO A 187     -10.376  -6.621 -10.656  1.00 96.31           N  
ATOM   1475  CA  PRO A 187     -10.433  -7.838 -11.475  1.00 96.31           C  
ATOM   1476  C   PRO A 187     -11.862  -8.314 -11.714  1.00 96.31           C  
ATOM   1477  O   PRO A 187     -12.756  -8.017 -10.917  1.00 96.31           O  
ATOM   1478  CB  PRO A 187      -9.640  -8.855 -10.661  1.00 96.31           C  
ATOM   1479  CG  PRO A 187      -9.882  -8.474  -9.234  1.00 96.31           C  
ATOM   1480  CD  PRO A 187      -9.951  -6.984  -9.145  1.00 96.31           C  
ATOM   1481  N   GLY A 188     -12.079  -8.860 -12.892  1.00 94.44           N  
ATOM   1482  CA  GLY A 188     -13.385  -9.387 -13.252  1.00 94.44           C  
ATOM   1483  C   GLY A 188     -13.875 -10.451 -12.290  1.00 94.44           C  
ATOM   1484  O   GLY A 188     -15.053 -10.479 -11.925  1.00 94.44           O  
ATOM   1485  N   ARG A 189     -12.972 -11.292 -11.850  1.00 94.81           N  
ATOM   1486  CA  ARG A 189     -13.259 -12.300 -10.833  1.00 94.81           C  
ATOM   1487  C   ARG A 189     -12.712 -11.870  -9.477  1.00 94.81           C  
ATOM   1488  O   ARG A 189     -11.494 -11.851  -9.273  1.00 94.81           O  
ATOM   1489  CB  ARG A 189     -12.670 -13.653 -11.233  1.00 94.81           C  
ATOM   1490  CG  ARG A 189     -13.048 -14.787 -10.294  1.00 94.81           C  
ATOM   1491  CD  ARG A 189     -12.496 -16.126 -10.776  1.00 94.81           C  
ATOM   1492  NE  ARG A 189     -12.847 -17.215  -9.863  1.00 94.81           N  
ATOM   1493  NH1 ARG A 189     -11.602 -18.813 -10.970  1.00 94.81           N  
ATOM   1494  NH2 ARG A 189     -12.792 -19.371  -9.091  1.00 94.81           N1+
ATOM   1495  CZ  ARG A 189     -12.411 -18.461  -9.977  1.00 94.81           C  
ATOM   1496  N   LYS A 190     -13.663 -11.545  -8.556  1.00 97.31           N  
ATOM   1497  CA  LYS A 190     -13.239 -11.121  -7.225  1.00 97.31           C  
ATOM   1498  C   LYS A 190     -12.824 -12.321  -6.373  1.00 97.31           C  
ATOM   1499  O   LYS A 190     -13.291 -13.431  -6.594  1.00 97.31           O  
ATOM   1500  CB  LYS A 190     -14.361 -10.345  -6.528  1.00 97.31           C  
ATOM   1501  CG  LYS A 190     -14.845  -9.124  -7.299  1.00 97.31           C  
ATOM   1502  CD  LYS A 190     -13.747  -8.070  -7.418  1.00 97.31           C  
ATOM   1503  CE  LYS A 190     -14.269  -6.793  -8.060  1.00 97.31           C  
ATOM   1504  NZ  LYS A 190     -13.495  -6.438  -9.294  1.00 97.31           N1+
ATOM   1505  N   GLN A 191     -11.895 -12.076  -5.448  1.00 97.94           N  
ATOM   1506  CA  GLN A 191     -11.532 -13.048  -4.419  1.00 97.94           C  
ATOM   1507  C   GLN A 191     -12.236 -12.738  -3.102  1.00 97.94           C  
ATOM   1508  O   GLN A 191     -12.901 -11.708  -2.974  1.00 97.94           O  
ATOM   1509  CB  GLN A 191     -10.017 -13.070  -4.212  1.00 97.94           C  
ATOM   1510  CG  GLN A 191      -9.225 -13.366  -5.477  1.00 97.94           C  
ATOM   1511  CD  GLN A 191      -9.596 -14.709  -6.098  1.00 97.94           C  
ATOM   1512  NE2 GLN A 191      -9.782 -14.717  -7.413  1.00 97.94           N  
ATOM   1513  OE1 GLN A 191      -9.713 -15.718  -5.401  1.00 97.94           O  
ATOM   1514  N   ARG A 192     -12.163 -13.633  -2.168  1.00 97.38           N  
ATOM   1515  CA  ARG A 192     -12.828 -13.441  -0.883  1.00 97.38           C  
ATOM   1516  C   ARG A 192     -11.845 -12.914   0.162  1.00 97.38           C  
ATOM   1517  O   ARG A 192     -10.914 -13.617   0.556  1.00 97.38           O  
ATOM   1518  CB  ARG A 192     -13.462 -14.747  -0.399  1.00 97.38           C  
ATOM   1519  CG  ARG A 192     -14.324 -14.591   0.842  1.00 97.38           C  
ATOM   1520  CD  ARG A 192     -14.974 -15.899   1.247  1.00 97.38           C  
ATOM   1521  NE  ARG A 192     -15.732 -15.761   2.485  1.00 97.38           N  
ATOM   1522  NH1 ARG A 192     -16.339 -17.994   2.603  1.00 97.38           N  
ATOM   1523  NH2 ARG A 192     -17.033 -16.530   4.225  1.00 97.38           N1+
ATOM   1524  CZ  ARG A 192     -16.365 -16.768   3.100  1.00 97.38           C  
ATOM   1525  N   SER A 193     -11.994 -11.580   0.464  1.00 97.62           N  
ATOM   1526  CA  SER A 193     -11.295 -11.055   1.633  1.00 97.62           C  
ATOM   1527  C   SER A 193     -12.022 -11.424   2.922  1.00 97.62           C  
ATOM   1528  O   SER A 193     -13.115 -11.980   2.888  1.00 97.62           O  
ATOM   1529  CB  SER A 193     -11.154  -9.538   1.533  1.00 97.62           C  
ATOM   1530  OG  SER A 193     -10.456  -9.173   0.352  1.00 97.62           O  
ATOM   1531  N   ASP A 194     -11.434 -11.031   4.123  1.00 98.50           N  
ATOM   1532  CA  ASP A 194     -12.150 -11.241   5.373  1.00 98.50           C  
ATOM   1533  C   ASP A 194     -13.389 -10.342   5.452  1.00 98.50           C  
ATOM   1534  O   ASP A 194     -14.428 -10.752   5.977  1.00 98.50           O  
ATOM   1535  CB  ASP A 194     -11.235 -10.966   6.568  1.00 98.50           C  
ATOM   1536  CG  ASP A 194     -10.120 -11.991   6.701  1.00 98.50           C  
ATOM   1537  OD1 ASP A 194     -10.408 -13.188   6.896  1.00 98.50           O  
ATOM   1538  OD2 ASP A 194      -8.940 -11.591   6.615  1.00 98.50           O1-
ATOM   1539  N   LEU A 195     -13.245  -9.125   4.886  1.00 98.50           N  
ATOM   1540  CA  LEU A 195     -14.381  -8.224   4.737  1.00 98.50           C  
ATOM   1541  C   LEU A 195     -14.300  -7.467   3.416  1.00 98.50           C  
ATOM   1542  O   LEU A 195     -13.365  -6.685   3.197  1.00 98.50           O  
ATOM   1543  CB  LEU A 195     -14.438  -7.236   5.903  1.00 98.50           C  
ATOM   1544  CG  LEU A 195     -15.558  -6.196   5.864  1.00 98.50           C  
ATOM   1545  CD1 LEU A 195     -16.918  -6.897   5.850  1.00 98.50           C  
ATOM   1546  CD2 LEU A 195     -15.451  -5.244   7.047  1.00 98.50           C  
ATOM   1547  N   ASP A 196     -15.278  -7.757   2.514  1.00 98.56           N  
ATOM   1548  CA  ASP A 196     -15.422  -7.037   1.249  1.00 98.56           C  
ATOM   1549  C   ASP A 196     -16.635  -6.116   1.278  1.00 98.56           C  
ATOM   1550  O   ASP A 196     -17.739  -6.535   1.644  1.00 98.56           O  
ATOM   1551  CB  ASP A 196     -15.543  -8.025   0.087  1.00 98.56           C  
ATOM   1552  CG  ASP A 196     -14.230  -8.719  -0.243  1.00 98.56           C  
ATOM   1553  OD1 ASP A 196     -13.244  -8.025  -0.573  1.00 98.56           O  
ATOM   1554  OD2 ASP A 196     -14.181  -9.965  -0.176  1.00 98.56           O1-
ATOM   1555  N   VAL A 197     -16.377  -4.837   0.897  1.00 98.62           N  
ATOM   1556  CA  VAL A 197     -17.467  -3.878   0.754  1.00 98.62           C  
ATOM   1557  C   VAL A 197     -17.518  -3.360  -0.681  1.00 98.62           C  
ATOM   1558  O   VAL A 197     -16.742  -2.473  -1.058  1.00 98.62           O  
ATOM   1559  CB  VAL A 197     -17.315  -2.696   1.739  1.00 98.62           C  
ATOM   1560  CG1 VAL A 197     -18.477  -1.712   1.587  1.00 98.62           C  
ATOM   1561  CG2 VAL A 197     -17.229  -3.209   3.175  1.00 98.62           C  
ATOM   1562  N   PRO A 198     -18.405  -4.049  -1.551  1.00 98.38           N  
ATOM   1563  CA  PRO A 198     -18.511  -3.595  -2.940  1.00 98.38           C  
ATOM   1564  C   PRO A 198     -19.253  -2.257  -3.063  1.00 98.38           C  
ATOM   1565  O   PRO A 198     -20.267  -2.045  -2.401  1.00 98.38           O  
ATOM   1566  CB  PRO A 198     -19.302  -4.714  -3.617  1.00 98.38           C  
ATOM   1567  CG  PRO A 198     -20.137  -5.303  -2.531  1.00 98.38           C  
ATOM   1568  CD  PRO A 198     -19.379  -5.219  -1.241  1.00 98.38           C  
ATOM   1569  N   LEU A 199     -18.713  -1.355  -3.918  1.00 98.62           N  
ATOM   1570  CA  LEU A 199     -19.286  -0.027  -4.091  1.00 98.62           C  
ATOM   1571  C   LEU A 199     -19.780   0.165  -5.518  1.00 98.62           C  
ATOM   1572  O   LEU A 199     -19.170  -0.315  -6.471  1.00 98.62           O  
ATOM   1573  CB  LEU A 199     -18.265   1.053  -3.743  1.00 98.62           C  
ATOM   1574  CG  LEU A 199     -17.611   0.956  -2.362  1.00 98.62           C  
ATOM   1575  CD1 LEU A 199     -16.474   1.963  -2.239  1.00 98.62           C  
ATOM   1576  CD2 LEU A 199     -18.656   1.182  -1.270  1.00 98.62           C  
ATOM   1577  N   PRO A 200     -20.964   0.850  -5.638  1.00 98.38           N  
ATOM   1578  CA  PRO A 200     -21.492   1.077  -6.986  1.00 98.38           C  
ATOM   1579  C   PRO A 200     -20.688   2.130  -7.762  1.00 98.38           C  
ATOM   1580  O   PRO A 200     -20.090   3.021  -7.158  1.00 98.38           O  
ATOM   1581  CB  PRO A 200     -22.918   1.554  -6.732  1.00 98.38           C  
ATOM   1582  CG  PRO A 200     -22.868   2.229  -5.400  1.00 98.38           C  
ATOM   1583  CD  PRO A 200     -21.889   1.487  -4.530  1.00 98.38           C  
ATOM   1584  N   ILE A 201     -20.716   2.072  -9.074  1.00 98.50           N  
ATOM   1585  CA  ILE A 201     -20.078   3.030  -9.968  1.00 98.50           C  
ATOM   1586  C   ILE A 201     -20.601   4.434  -9.673  1.00 98.50           C  
ATOM   1587  O   ILE A 201     -21.807   4.630  -9.477  1.00 98.50           O  
ATOM   1588  CB  ILE A 201     -20.330   2.673 -11.453  1.00 98.50           C  
ATOM   1589  CG1 ILE A 201     -19.628   1.357 -11.804  1.00 98.50           C  
ATOM   1590  CG2 ILE A 201     -19.873   3.809 -12.368  1.00 98.50           C  
ATOM   1591  CD1 ILE A 201     -19.918   0.864 -13.217  1.00 98.50           C  
ATOM   1592  N   GLY A 202     -19.720   5.365  -9.592  1.00 98.31           N  
ATOM   1593  CA  GLY A 202     -20.095   6.767  -9.486  1.00 98.31           C  
ATOM   1594  C   GLY A 202     -20.323   7.217  -8.061  1.00 98.31           C  
ATOM   1595  O   GLY A 202     -20.858   8.302  -7.825  1.00 98.31           O  
ATOM   1596  N   LEU A 203     -20.032   6.321  -7.065  1.00 98.25           N  
ATOM   1597  CA  LEU A 203     -20.212   6.672  -5.663  1.00 98.25           C  
ATOM   1598  C   LEU A 203     -19.424   7.931  -5.315  1.00 98.25           C  
ATOM   1599  O   LEU A 203     -18.243   8.038  -5.616  1.00 98.25           O  
ATOM   1600  CB  LEU A 203     -19.771   5.518  -4.759  1.00 98.25           C  
ATOM   1601  CG  LEU A 203     -20.115   5.641  -3.278  1.00 98.25           C  
ATOM   1602  CD1 LEU A 203     -20.599   4.302  -2.736  1.00 98.25           C  
ATOM   1603  CD2 LEU A 203     -18.917   6.143  -2.482  1.00 98.25           C  
ATOM   1604  N   ASP A 204     -20.070   8.958  -4.641  1.00 98.50           N  
ATOM   1605  CA  ASP A 204     -19.467  10.261  -4.389  1.00 98.50           C  
ATOM   1606  C   ASP A 204     -18.786  10.299  -3.024  1.00 98.50           C  
ATOM   1607  O   ASP A 204     -18.749   9.291  -2.319  1.00 98.50           O  
ATOM   1608  CB  ASP A 204     -20.516  11.366  -4.481  1.00 98.50           C  
ATOM   1609  CG  ASP A 204     -21.609  11.226  -3.435  1.00 98.50           C  
ATOM   1610  OD1 ASP A 204     -21.436  10.466  -2.459  1.00 98.50           O  
ATOM   1611  OD2 ASP A 204     -22.674  11.883  -3.584  1.00 98.50           O1-
ATOM   1612  N   ASP A 205     -18.268  11.404  -2.628  1.00 98.62           N  
ATOM   1613  CA  ASP A 205     -17.483  11.600  -1.415  1.00 98.62           C  
ATOM   1614  C   ASP A 205     -18.294  11.245  -0.171  1.00 98.62           C  
ATOM   1615  O   ASP A 205     -17.844  10.465   0.670  1.00 98.62           O  
ATOM   1616  CB  ASP A 205     -16.972  13.039  -1.330  1.00 98.62           C  
ATOM   1617  CG  ASP A 205     -15.939  13.375  -2.380  1.00 98.62           C  
ATOM   1618  OD1 ASP A 205     -15.389  12.445  -3.016  1.00 98.62           O  
ATOM   1619  OD2 ASP A 205     -15.649  14.580  -2.576  1.00 98.62           O1-
ATOM   1620  N   ASP A 206     -19.488  11.881  -0.038  1.00 98.50           N  
ATOM   1621  CA  ASP A 206     -20.286  11.760   1.183  1.00 98.50           C  
ATOM   1622  C   ASP A 206     -20.649  10.302   1.451  1.00 98.50           C  
ATOM   1623  O   ASP A 206     -20.502   9.815   2.574  1.00 98.50           O  
ATOM   1624  CB  ASP A 206     -21.544  12.621   1.093  1.00 98.50           C  
ATOM   1625  CG  ASP A 206     -21.256  14.106   1.181  1.00 98.50           C  
ATOM   1626  OD1 ASP A 206     -20.157  14.492   1.639  1.00 98.50           O  
ATOM   1627  OD2 ASP A 206     -22.131  14.900   0.786  1.00 98.50           O1-
ATOM   1628  N   THR A 207     -21.121   9.617   0.428  1.00 98.50           N  
ATOM   1629  CA  THR A 207     -21.529   8.227   0.585  1.00 98.50           C  
ATOM   1630  C   THR A 207     -20.329   7.336   0.856  1.00 98.50           C  
ATOM   1631  O   THR A 207     -20.392   6.432   1.693  1.00 98.50           O  
ATOM   1632  CB  THR A 207     -22.282   7.724  -0.661  1.00 98.50           C  
ATOM   1633  CG2 THR A 207     -22.829   6.317  -0.444  1.00 98.50           C  
ATOM   1634  OG1 THR A 207     -23.369   8.611  -0.951  1.00 98.50           O  
ATOM   1635  N   TYR A 208     -19.205   7.581   0.154  1.00 98.75           N  
ATOM   1636  CA  TYR A 208     -17.962   6.828   0.371  1.00 98.75           C  
ATOM   1637  C   TYR A 208     -17.548   6.899   1.836  1.00 98.75           C  
ATOM   1638  O   TYR A 208     -17.302   5.869   2.467  1.00 98.75           O  
ATOM   1639  CB  TYR A 208     -16.842   7.360  -0.523  1.00 98.75           C  
ATOM   1640  CG  TYR A 208     -15.592   6.524  -0.486  1.00 98.75           C  
ATOM   1641  CD1 TYR A 208     -14.656   6.674   0.536  1.00 98.75           C  
ATOM   1642  CD2 TYR A 208     -15.336   5.579  -1.475  1.00 98.75           C  
ATOM   1643  CE1 TYR A 208     -13.497   5.903   0.571  1.00 98.75           C  
ATOM   1644  CE2 TYR A 208     -14.181   4.803  -1.448  1.00 98.75           C  
ATOM   1645  OH  TYR A 208     -12.129   4.210  -0.392  1.00 98.75           O  
ATOM   1646  CZ  TYR A 208     -13.272   4.974  -0.424  1.00 98.75           C  
ATOM   1647  N   LEU A 209     -17.440   8.070   2.385  1.00 98.75           N  
ATOM   1648  CA  LEU A 209     -16.977   8.285   3.751  1.00 98.75           C  
ATOM   1649  C   LEU A 209     -17.963   7.695   4.756  1.00 98.75           C  
ATOM   1650  O   LEU A 209     -17.559   7.182   5.802  1.00 98.75           O  
ATOM   1651  CB  LEU A 209     -16.784   9.780   4.021  1.00 98.75           C  
ATOM   1652  CG  LEU A 209     -15.591  10.449   3.351  1.00 98.75           C  
ATOM   1653  CD1 LEU A 209     -15.698  11.964   3.449  1.00 98.75           C  
ATOM   1654  CD2 LEU A 209     -14.286   9.960   3.975  1.00 98.75           C  
ATOM   1655  N   ARG A 210     -19.267   7.831   4.504  1.00 98.62           N  
ATOM   1656  CA  ARG A 210     -20.268   7.212   5.372  1.00 98.62           C  
ATOM   1657  C   ARG A 210     -20.052   5.706   5.469  1.00 98.62           C  
ATOM   1658  O   ARG A 210     -20.054   5.142   6.565  1.00 98.62           O  
ATOM   1659  CB  ARG A 210     -21.683   7.507   4.863  1.00 98.62           C  
ATOM   1660  CG  ARG A 210     -22.788   7.042   5.802  1.00 98.62           C  
ATOM   1661  CD  ARG A 210     -24.167   7.377   5.259  1.00 98.62           C  
ATOM   1662  NE  ARG A 210     -24.086   8.053   3.967  1.00 98.62           N  
ATOM   1663  NH1 ARG A 210     -26.092   7.226   3.179  1.00 98.62           N  
ATOM   1664  NH2 ARG A 210     -24.830   8.625   1.871  1.00 98.62           N1+
ATOM   1665  CZ  ARG A 210     -25.002   7.966   3.008  1.00 98.62           C  
ATOM   1666  N   VAL A 211     -19.859   5.022   4.279  1.00 98.56           N  
ATOM   1667  CA  VAL A 211     -19.647   3.579   4.237  1.00 98.56           C  
ATOM   1668  C   VAL A 211     -18.366   3.219   4.993  1.00 98.56           C  
ATOM   1669  O   VAL A 211     -18.365   2.280   5.793  1.00 98.56           O  
ATOM   1670  CB  VAL A 211     -19.567   3.058   2.784  1.00 98.56           C  
ATOM   1671  CG1 VAL A 211     -19.209   1.572   2.763  1.00 98.56           C  
ATOM   1672  CG2 VAL A 211     -20.891   3.306   2.058  1.00 98.56           C  
ATOM   1673  N   LEU A 212     -17.259   3.946   4.722  1.00 98.62           N  
ATOM   1674  CA  LEU A 212     -16.005   3.722   5.418  1.00 98.62           C  
ATOM   1675  C   LEU A 212     -16.178   3.825   6.925  1.00 98.62           C  
ATOM   1676  O   LEU A 212     -15.731   2.952   7.671  1.00 98.62           O  
ATOM   1677  CB  LEU A 212     -14.941   4.723   4.946  1.00 98.62           C  
ATOM   1678  CG  LEU A 212     -13.583   4.651   5.640  1.00 98.62           C  
ATOM   1679  CD1 LEU A 212     -12.955   3.281   5.432  1.00 98.62           C  
ATOM   1680  CD2 LEU A 212     -12.667   5.757   5.134  1.00 98.62           C  
ATOM   1681  N   ASN A 213     -16.958   4.825   7.453  1.00 97.94           N  
ATOM   1682  CA  ASN A 213     -17.139   5.102   8.869  1.00 97.94           C  
ATOM   1683  C   ASN A 213     -18.099   4.105   9.516  1.00 97.94           C  
ATOM   1684  O   ASN A 213     -18.086   3.927  10.735  1.00 97.94           O  
ATOM   1685  CB  ASN A 213     -17.649   6.532   9.069  1.00 97.94           C  
ATOM   1686  CG  ASN A 213     -16.567   7.572   8.909  1.00 97.94           C  
ATOM   1687  ND2 ASN A 213     -16.944   8.779   8.519  1.00 97.94           N  
ATOM   1688  OD1 ASN A 213     -15.386   7.290   9.126  1.00 97.94           O  
ATOM   1689  N   GLU A 214     -18.841   3.427   8.723  1.00 97.94           N  
ATOM   1690  CA  GLU A 214     -19.726   2.379   9.215  1.00 97.94           C  
ATOM   1691  C   GLU A 214     -18.967   1.092   9.492  1.00 97.94           C  
ATOM   1692  O   GLU A 214     -19.360   0.304  10.357  1.00 97.94           O  
ATOM   1693  CB  GLU A 214     -20.860   2.115   8.215  1.00 97.94           C  
ATOM   1694  CG  GLU A 214     -21.928   3.198   8.197  1.00 97.94           C  
ATOM   1695  CD  GLU A 214     -22.983   2.994   7.118  1.00 97.94           C  
ATOM   1696  OE1 GLU A 214     -23.935   3.802   7.029  1.00 97.94           O  
ATOM   1697  OE2 GLU A 214     -22.844   2.011   6.350  1.00 97.94           O1-
ATOM   1698  N   HIS A 215     -17.834   0.849   8.803  1.00 98.19           N  
ATOM   1699  CA  HIS A 215     -17.159  -0.444   8.853  1.00 98.19           C  
ATOM   1700  C   HIS A 215     -15.865  -0.358   9.657  1.00 98.19           C  
ATOM   1701  O   HIS A 215     -15.620  -1.186  10.538  1.00 98.19           O  
ATOM   1702  CB  HIS A 215     -16.861  -0.955   7.440  1.00 98.19           C  
ATOM   1703  CG  HIS A 215     -18.082  -1.428   6.713  1.00 98.19           C  
ATOM   1704  CD2 HIS A 215     -18.905  -0.790   5.844  1.00 98.19           C  
ATOM   1705  ND1 HIS A 215     -18.580  -2.704   6.850  1.00 98.19           N  
ATOM   1706  CE1 HIS A 215     -19.668  -2.829   6.096  1.00 98.19           C  
ATOM   1707  NE2 HIS A 215     -19.878  -1.685   5.472  1.00 98.19           N  
ATOM   1708  N   LEU A 216     -15.024   0.596   9.458  1.00 97.88           N  
ATOM   1709  CA  LEU A 216     -13.620   0.585   9.867  1.00 97.88           C  
ATOM   1710  C   LEU A 216     -13.500   0.660  11.390  1.00 97.88           C  
ATOM   1711  O   LEU A 216     -12.759  -0.107  11.995  1.00 97.88           O  
ATOM   1712  CB  LEU A 216     -12.869   1.753   9.228  1.00 97.88           C  
ATOM   1713  CG  LEU A 216     -11.354   1.792   9.471  1.00 97.88           C  
ATOM   1714  CD1 LEU A 216     -10.716   0.474   9.042  1.00 97.88           C  
ATOM   1715  CD2 LEU A 216     -10.727   2.963   8.719  1.00 97.88           C  
ATOM   1716  N   PRO A 217     -14.263   1.554  12.121  1.00 97.88           N  
ATOM   1717  CA  PRO A 217     -14.146   1.601  13.573  1.00 97.88           C  
ATOM   1718  C   PRO A 217     -14.475   0.264  14.240  1.00 97.88           C  
ATOM   1719  O   PRO A 217     -13.739  -0.184  15.131  1.00 97.88           O  
ATOM   1720  CB  PRO A 217     -15.162   2.669  13.981  1.00 97.88           C  
ATOM   1721  CG  PRO A 217     -15.196   3.622  12.824  1.00 97.88           C  
ATOM   1722  CD  PRO A 217     -15.091   2.834  11.555  1.00 97.88           C  
ATOM   1723  N   GLY A 218     -15.594  -0.348  13.828  1.00 97.31           N  
ATOM   1724  CA  GLY A 218     -15.955  -1.656  14.352  1.00 97.31           C  
ATOM   1725  C   GLY A 218     -14.923  -2.729  14.061  1.00 97.31           C  
ATOM   1726  O   GLY A 218     -14.639  -3.566  14.915  1.00 97.31           O  
ATOM   1727  N   LEU A 219     -14.397  -2.622  12.851  1.00 96.81           N  
ATOM   1728  CA  LEU A 219     -13.395  -3.596  12.440  1.00 96.81           C  
ATOM   1729  C   LEU A 219     -12.154  -3.505  13.315  1.00 96.81           C  
ATOM   1730  O   LEU A 219     -11.604  -4.527  13.735  1.00 96.81           O  
ATOM   1731  CB  LEU A 219     -13.012  -3.379  10.974  1.00 96.81           C  
ATOM   1732  CG  LEU A 219     -12.002  -4.371  10.379  1.00 96.81           C  
ATOM   1733  CD1 LEU A 219     -12.551  -5.788  10.458  1.00 96.81           C  
ATOM   1734  CD2 LEU A 219     -11.673  -3.994   8.940  1.00 96.81           C  
ATOM   1735  N   ILE A 220     -11.638  -2.344  13.592  1.00 97.19           N  
ATOM   1736  CA  ILE A 220     -10.465  -2.104  14.431  1.00 97.19           C  
ATOM   1737  C   ILE A 220     -10.709  -2.664  15.829  1.00 97.19           C  
ATOM   1738  O   ILE A 220      -9.817  -3.276  16.415  1.00 97.19           O  
ATOM   1739  CB  ILE A 220     -10.131  -0.597  14.508  1.00 97.19           C  
ATOM   1740  CG1 ILE A 220      -9.438  -0.138  13.214  1.00 97.19           C  
ATOM   1741  CG2 ILE A 220      -9.254  -0.303  15.729  1.00 97.19           C  
ATOM   1742  CD1 ILE A 220      -9.127   1.352  13.172  1.00 97.19           C  
ATOM   1743  N   GLU A 221     -11.933  -2.547  16.363  1.00 96.31           N  
ATOM   1744  CA  GLU A 221     -12.286  -3.055  17.684  1.00 96.31           C  
ATOM   1745  C   GLU A 221     -12.320  -4.579  17.696  1.00 96.31           C  
ATOM   1746  O   GLU A 221     -11.872  -5.206  18.660  1.00 96.31           O  
ATOM   1747  CB  GLU A 221     -13.649  -2.494  18.127  1.00 96.31           C  
ATOM   1748  CG  GLU A 221     -13.621  -1.004  18.419  1.00 96.31           C  
ATOM   1749  CD  GLU A 221     -12.656  -0.623  19.530  1.00 96.31           C  
ATOM   1750  OE1 GLU A 221     -12.055   0.474  19.465  1.00 96.31           O  
ATOM   1751  OE2 GLU A 221     -12.490  -1.431  20.474  1.00 96.31           O1-
ATOM   1752  N   THR A 222     -12.817  -5.109  16.627  1.00 96.81           N  
ATOM   1753  CA  THR A 222     -12.961  -6.560  16.533  1.00 96.81           C  
ATOM   1754  C   THR A 222     -11.603  -7.224  16.299  1.00 96.81           C  
ATOM   1755  O   THR A 222     -11.255  -8.194  16.987  1.00 96.81           O  
ATOM   1756  CB  THR A 222     -13.919  -6.948  15.394  1.00 96.81           C  
ATOM   1757  CG2 THR A 222     -14.035  -8.461  15.257  1.00 96.81           C  
ATOM   1758  OG1 THR A 222     -15.224  -6.403  15.674  1.00 96.81           O  
ATOM   1759  N   VAL A 223     -10.807  -6.669  15.401  1.00 97.75           N  
ATOM   1760  CA  VAL A 223      -9.546  -7.282  14.987  1.00 97.75           C  
ATOM   1761  C   VAL A 223      -8.466  -6.987  16.029  1.00 97.75           C  
ATOM   1762  O   VAL A 223      -7.650  -7.854  16.354  1.00 97.75           O  
ATOM   1763  CB  VAL A 223      -9.094  -6.779  13.602  1.00 97.75           C  
ATOM   1764  CG1 VAL A 223      -7.722  -7.337  13.247  1.00 97.75           C  
ATOM   1765  CG2 VAL A 223     -10.123  -7.164  12.537  1.00 97.75           C  
ATOM   1766  N   ARG A 224      -8.428  -5.819  16.663  1.00 97.88           N  
ATOM   1767  CA  ARG A 224      -7.414  -5.360  17.598  1.00 97.88           C  
ATOM   1768  C   ARG A 224      -6.009  -5.565  17.020  1.00 97.88           C  
ATOM   1769  O   ARG A 224      -5.218  -6.337  17.581  1.00 97.88           O  
ATOM   1770  CB  ARG A 224      -7.547  -6.085  18.938  1.00 97.88           C  
ATOM   1771  CG  ARG A 224      -8.840  -5.775  19.675  1.00 97.88           C  
ATOM   1772  CD  ARG A 224      -8.830  -6.337  21.079  1.00 97.88           C  
ATOM   1773  NE  ARG A 224      -8.868  -7.794  21.091  1.00 97.88           N  
ATOM   1774  NH1 ARG A 224     -10.211  -7.964  22.968  1.00 97.88           N  
ATOM   1775  NH2 ARG A 224      -9.489  -9.857  21.882  1.00 97.88           N1+
ATOM   1776  CZ  ARG A 224      -9.521  -8.537  21.974  1.00 97.88           C  
ATOM   1777  N   PRO A 225      -5.764  -4.878  15.843  1.00 98.62           N  
ATOM   1778  CA  PRO A 225      -4.486  -5.109  15.159  1.00 98.62           C  
ATOM   1779  C   PRO A 225      -3.304  -4.473  15.894  1.00 98.62           C  
ATOM   1780  O   PRO A 225      -3.456  -3.430  16.532  1.00 98.62           O  
ATOM   1781  CB  PRO A 225      -4.695  -4.458  13.785  1.00 98.62           C  
ATOM   1782  CG  PRO A 225      -5.654  -3.340  14.043  1.00 98.62           C  
ATOM   1783  CD  PRO A 225      -6.650  -3.787  15.074  1.00 98.62           C  
ATOM   1784  N   ASP A 226      -2.135  -5.179  15.778  1.00 98.75           N  
ATOM   1785  CA  ASP A 226      -0.878  -4.584  16.211  1.00 98.75           C  
ATOM   1786  C   ASP A 226      -0.384  -3.541  15.228  1.00 98.75           C  
ATOM   1787  O   ASP A 226       0.356  -2.625  15.583  1.00 98.75           O  
ATOM   1788  CB  ASP A 226       0.187  -5.668  16.417  1.00 98.75           C  
ATOM   1789  CG  ASP A 226      -0.212  -6.717  17.442  1.00 98.75           C  
ATOM   1790  OD1 ASP A 226      -0.707  -6.348  18.530  1.00 98.75           O  
ATOM   1791  OD2 ASP A 226      -0.029  -7.921  17.159  1.00 98.75           O1-
ATOM   1792  N   LEU A 227      -0.818  -3.665  13.979  1.00 98.88           N  
ATOM   1793  CA  LEU A 227      -0.401  -2.819  12.868  1.00 98.88           C  
ATOM   1794  C   LEU A 227      -1.469  -2.786  11.774  1.00 98.88           C  
ATOM   1795  O   LEU A 227      -2.054  -3.820  11.449  1.00 98.88           O  
ATOM   1796  CB  LEU A 227       0.925  -3.315  12.282  1.00 98.88           C  
ATOM   1797  CG  LEU A 227       1.417  -2.605  11.020  1.00 98.88           C  
ATOM   1798  CD1 LEU A 227       1.875  -1.190  11.353  1.00 98.88           C  
ATOM   1799  CD2 LEU A 227       2.544  -3.397  10.364  1.00 98.88           C  
ATOM   1800  N   VAL A 228      -1.666  -1.548  11.274  1.00 98.94           N  
ATOM   1801  CA  VAL A 228      -2.499  -1.389  10.087  1.00 98.94           C  
ATOM   1802  C   VAL A 228      -1.623  -1.078   8.876  1.00 98.94           C  
ATOM   1803  O   VAL A 228      -0.806  -0.153   8.913  1.00 98.94           O  
ATOM   1804  CB  VAL A 228      -3.557  -0.275  10.276  1.00 98.94           C  
ATOM   1805  CG1 VAL A 228      -4.290   0.005   8.966  1.00 98.94           C  
ATOM   1806  CG2 VAL A 228      -4.544  -0.664  11.373  1.00 98.94           C  
ATOM   1807  N   LEU A 229      -1.665  -1.960   7.851  1.00 98.94           N  
ATOM   1808  CA  LEU A 229      -1.135  -1.624   6.530  1.00 98.94           C  
ATOM   1809  C   LEU A 229      -2.218  -1.005   5.651  1.00 98.94           C  
ATOM   1810  O   LEU A 229      -3.206  -1.663   5.323  1.00 98.94           O  
ATOM   1811  CB  LEU A 229      -0.558  -2.869   5.853  1.00 98.94           C  
ATOM   1812  CG  LEU A 229       0.585  -3.572   6.584  1.00 98.94           C  
ATOM   1813  CD1 LEU A 229       0.995  -4.839   5.843  1.00 98.94           C  
ATOM   1814  CD2 LEU A 229       1.776  -2.634   6.749  1.00 98.94           C  
ATOM   1815  N   TYR A 230      -2.053   0.279   5.351  1.00 98.94           N  
ATOM   1816  CA  TYR A 230      -3.079   1.075   4.690  1.00 98.94           C  
ATOM   1817  C   TYR A 230      -2.695   1.366   3.243  1.00 98.94           C  
ATOM   1818  O   TYR A 230      -1.717   2.070   2.985  1.00 98.94           O  
ATOM   1819  CB  TYR A 230      -3.309   2.389   5.443  1.00 98.94           C  
ATOM   1820  CG  TYR A 230      -4.271   3.324   4.750  1.00 98.94           C  
ATOM   1821  CD1 TYR A 230      -4.058   4.703   4.752  1.00 98.94           C  
ATOM   1822  CD2 TYR A 230      -5.395   2.837   4.091  1.00 98.94           C  
ATOM   1823  CE1 TYR A 230      -4.940   5.569   4.117  1.00 98.94           C  
ATOM   1824  CE2 TYR A 230      -6.285   3.693   3.452  1.00 98.94           C  
ATOM   1825  OH  TYR A 230      -6.925   5.912   2.839  1.00 98.94           O  
ATOM   1826  CZ  TYR A 230      -6.050   5.057   3.470  1.00 98.94           C  
ATOM   1827  N   ASP A 231      -3.390   0.741   2.280  1.00 98.88           N  
ATOM   1828  CA  ASP A 231      -3.246   1.034   0.859  1.00 98.88           C  
ATOM   1829  C   ASP A 231      -4.177   2.168   0.434  1.00 98.88           C  
ATOM   1830  O   ASP A 231      -5.382   1.965   0.279  1.00 98.88           O  
ATOM   1831  CB  ASP A 231      -3.525  -0.217   0.022  1.00 98.88           C  
ATOM   1832  CG  ASP A 231      -3.237  -0.018  -1.455  1.00 98.88           C  
ATOM   1833  OD1 ASP A 231      -2.747   1.065  -1.842  1.00 98.88           O  
ATOM   1834  OD2 ASP A 231      -3.501  -0.954  -2.241  1.00 98.88           O1-
ATOM   1835  N   ALA A 232      -3.562   3.393   0.217  1.00 98.75           N  
ATOM   1836  CA  ALA A 232      -4.307   4.626  -0.028  1.00 98.75           C  
ATOM   1837  C   ALA A 232      -4.348   4.959  -1.516  1.00 98.75           C  
ATOM   1838  O   ALA A 232      -3.941   6.046  -1.928  1.00 98.75           O  
ATOM   1839  CB  ALA A 232      -3.697   5.785   0.756  1.00 98.75           C  
ATOM   1840  N   GLY A 233      -4.867   4.027  -2.369  1.00 98.50           N  
ATOM   1841  CA  GLY A 233      -4.942   4.310  -3.792  1.00 98.50           C  
ATOM   1842  C   GLY A 233      -5.746   5.559  -4.112  1.00 98.50           C  
ATOM   1843  O   GLY A 233      -6.757   5.834  -3.460  1.00 98.50           O  
ATOM   1844  N   VAL A 234      -5.355   6.269  -5.191  1.00 98.69           N  
ATOM   1845  CA  VAL A 234      -6.075   7.500  -5.518  1.00 98.69           C  
ATOM   1846  C   VAL A 234      -6.977   7.263  -6.725  1.00 98.69           C  
ATOM   1847  O   VAL A 234      -7.641   8.191  -7.203  1.00 98.69           O  
ATOM   1848  CB  VAL A 234      -5.103   8.666  -5.795  1.00 98.69           C  
ATOM   1849  CG1 VAL A 234      -4.355   9.057  -4.521  1.00 98.69           C  
ATOM   1850  CG2 VAL A 234      -4.125   8.293  -6.904  1.00 98.69           C  
ATOM   1851  N   ASP A 235      -7.065   6.009  -7.237  1.00 98.44           N  
ATOM   1852  CA  ASP A 235      -7.791   5.706  -8.467  1.00 98.44           C  
ATOM   1853  C   ASP A 235      -9.296   5.646  -8.221  1.00 98.44           C  
ATOM   1854  O   ASP A 235     -10.081   5.515  -9.159  1.00 98.44           O  
ATOM   1855  CB  ASP A 235      -7.301   4.386  -9.065  1.00 98.44           C  
ATOM   1856  CG  ASP A 235      -7.200   3.272  -8.041  1.00 98.44           C  
ATOM   1857  OD1 ASP A 235      -7.598   3.475  -6.875  1.00 98.44           O  
ATOM   1858  OD2 ASP A 235      -6.706   2.177  -8.398  1.00 98.44           O1-
ATOM   1859  N   PRO A 236      -9.832   5.883  -6.946  1.00 98.56           N  
ATOM   1860  CA  PRO A 236     -11.263   6.146  -6.779  1.00 98.56           C  
ATOM   1861  C   PRO A 236     -11.673   7.534  -7.268  1.00 98.56           C  
ATOM   1862  O   PRO A 236     -12.865   7.820  -7.409  1.00 98.56           O  
ATOM   1863  CB  PRO A 236     -11.470   6.020  -5.266  1.00 98.56           C  
ATOM   1864  CG  PRO A 236     -10.415   5.067  -4.815  1.00 98.56           C  
ATOM   1865  CD  PRO A 236      -9.161   5.340  -5.593  1.00 98.56           C  
ATOM   1866  N   HIS A 237     -10.698   8.325  -7.621  1.00 98.69           N  
ATOM   1867  CA  HIS A 237     -10.913   9.704  -8.046  1.00 98.69           C  
ATOM   1868  C   HIS A 237     -11.699   9.764  -9.347  1.00 98.69           C  
ATOM   1869  O   HIS A 237     -11.517   8.918 -10.229  1.00 98.69           O  
ATOM   1870  CB  HIS A 237      -9.577  10.434  -8.201  1.00 98.69           C  
ATOM   1871  CG  HIS A 237      -9.720  11.907  -8.387  1.00 98.69           C  
ATOM   1872  CD2 HIS A 237      -9.678  12.921  -7.492  1.00 98.69           C  
ATOM   1873  ND1 HIS A 237      -9.928  12.494  -9.619  1.00 98.69           N  
ATOM   1874  CE1 HIS A 237     -10.007  13.797  -9.470  1.00 98.69           C  
ATOM   1875  NE2 HIS A 237      -9.858  14.088  -8.188  1.00 98.69           N  
ATOM   1876  N   ARG A 238     -12.535  10.748  -9.546  1.00 98.12           N  
ATOM   1877  CA  ARG A 238     -13.442  10.899 -10.686  1.00 98.12           C  
ATOM   1878  C   ARG A 238     -12.664  11.078 -11.981  1.00 98.12           C  
ATOM   1879  O   ARG A 238     -13.174  10.769 -13.061  1.00 98.12           O  
ATOM   1880  CB  ARG A 238     -14.384  12.084 -10.467  1.00 98.12           C  
ATOM   1881  CG  ARG A 238     -13.672  13.431 -10.379  1.00 98.12           C  
ATOM   1882  CD  ARG A 238     -14.648  14.566 -10.106  1.00 98.12           C  
ATOM   1883  NE  ARG A 238     -14.028  15.869 -10.322  1.00 98.12           N  
ATOM   1884  NH1 ARG A 238     -14.821  16.802  -8.368  1.00 98.12           N  
ATOM   1885  NH2 ARG A 238     -13.520  18.048  -9.791  1.00 98.12           N1+
ATOM   1886  CZ  ARG A 238     -14.120  16.903  -9.498  1.00 98.12           C  
ATOM   1887  N   SER A 239     -11.433  11.594 -11.869  1.00 97.25           N  
ATOM   1888  CA  SER A 239     -10.656  11.873 -13.070  1.00 97.25           C  
ATOM   1889  C   SER A 239      -9.735  10.706 -13.411  1.00 97.25           C  
ATOM   1890  O   SER A 239      -8.992  10.767 -14.396  1.00 97.25           O  
ATOM   1891  CB  SER A 239      -9.838  13.147 -12.890  1.00 97.25           C  
ATOM   1892  OG  SER A 239     -10.676  14.278 -12.755  1.00 97.25           O  
ATOM   1893  N   ASP A 240      -9.765   9.619 -12.560  1.00 97.62           N  
ATOM   1894  CA  ASP A 240      -8.900   8.475 -12.826  1.00 97.62           C  
ATOM   1895  C   ASP A 240      -9.366   7.710 -14.064  1.00 97.62           C  
ATOM   1896  O   ASP A 240     -10.568   7.550 -14.284  1.00 97.62           O  
ATOM   1897  CB  ASP A 240      -8.852   7.542 -11.610  1.00 97.62           C  
ATOM   1898  CG  ASP A 240      -7.771   6.489 -11.721  1.00 97.62           C  
ATOM   1899  OD1 ASP A 240      -6.578   6.818 -11.546  1.00 97.62           O  
ATOM   1900  OD2 ASP A 240      -8.108   5.311 -11.976  1.00 97.62           O1-
ATOM   1901  N   LYS A 241      -8.468   7.094 -14.852  1.00 95.25           N  
ATOM   1902  CA  LYS A 241      -8.754   6.399 -16.101  1.00 95.25           C  
ATOM   1903  C   LYS A 241      -9.264   4.985 -15.842  1.00 95.25           C  
ATOM   1904  O   LYS A 241     -10.016   4.434 -16.645  1.00 95.25           O  
ATOM   1905  CB  LYS A 241      -7.510   6.354 -16.987  1.00 95.25           C  
ATOM   1906  CG  LYS A 241      -7.128   7.700 -17.589  1.00 95.25           C  
ATOM   1907  CD  LYS A 241      -6.037   7.551 -18.639  1.00 95.25           C  
ATOM   1908  CE  LYS A 241      -5.698   8.886 -19.283  1.00 95.25           C  
ATOM   1909  NZ  LYS A 241      -4.636   8.744 -20.324  1.00 95.25           N1+
ATOM   1910  N   LEU A 242      -8.803   4.448 -14.741  1.00 95.62           N  
ATOM   1911  CA  LEU A 242      -9.041   3.026 -14.521  1.00 95.62           C  
ATOM   1912  C   LEU A 242     -10.054   2.813 -13.399  1.00 95.62           C  
ATOM   1913  O   LEU A 242     -10.540   1.698 -13.200  1.00 95.62           O  
ATOM   1914  CB  LEU A 242      -7.733   2.307 -14.184  1.00 95.62           C  
ATOM   1915  CG  LEU A 242      -6.634   2.367 -15.243  1.00 95.62           C  
ATOM   1916  CD1 LEU A 242      -5.443   1.510 -14.824  1.00 95.62           C  
ATOM   1917  CD2 LEU A 242      -7.172   1.916 -16.598  1.00 95.62           C  
ATOM   1918  N   GLY A 243     -10.420   3.889 -12.690  1.00 96.69           N  
ATOM   1919  CA  GLY A 243     -11.396   3.815 -11.614  1.00 96.69           C  
ATOM   1920  C   GLY A 243     -12.783   4.259 -12.038  1.00 96.69           C  
ATOM   1921  O   GLY A 243     -12.931   5.041 -12.974  1.00 96.69           O  
ATOM   1922  N   LYS A 244     -13.776   3.836 -11.370  1.00 97.75           N  
ATOM   1923  CA  LYS A 244     -15.143   4.121 -11.790  1.00 97.75           C  
ATOM   1924  C   LYS A 244     -15.945   4.745 -10.654  1.00 97.75           C  
ATOM   1925  O   LYS A 244     -17.176   4.800 -10.717  1.00 97.75           O  
ATOM   1926  CB  LYS A 244     -15.832   2.846 -12.278  1.00 97.75           C  
ATOM   1927  CG  LYS A 244     -15.208   2.251 -13.529  1.00 97.75           C  
ATOM   1928  CD  LYS A 244     -15.964   1.018 -14.002  1.00 97.75           C  
ATOM   1929  CE  LYS A 244     -15.375   0.450 -15.289  1.00 97.75           C  
ATOM   1930  NZ  LYS A 244     -16.079  -0.791 -15.718  1.00 97.75           N1+
ATOM   1931  N   LEU A 245     -15.265   5.145  -9.637  1.00 98.44           N  
ATOM   1932  CA  LEU A 245     -15.922   5.892  -8.567  1.00 98.44           C  
ATOM   1933  C   LEU A 245     -15.840   7.392  -8.825  1.00 98.44           C  
ATOM   1934  O   LEU A 245     -15.274   7.826  -9.833  1.00 98.44           O  
ATOM   1935  CB  LEU A 245     -15.287   5.562  -7.211  1.00 98.44           C  
ATOM   1936  CG  LEU A 245     -15.390   4.107  -6.752  1.00 98.44           C  
ATOM   1937  CD1 LEU A 245     -14.736   3.936  -5.386  1.00 98.44           C  
ATOM   1938  CD2 LEU A 245     -16.840   3.651  -6.721  1.00 98.44           C  
ATOM   1939  N   ALA A 246     -16.395   8.263  -7.942  1.00 98.44           N  
ATOM   1940  CA  ALA A 246     -16.482   9.684  -8.258  1.00 98.44           C  
ATOM   1941  C   ALA A 246     -15.934  10.538  -7.119  1.00 98.44           C  
ATOM   1942  O   ALA A 246     -16.450  11.617  -6.841  1.00 98.44           O  
ATOM   1943  CB  ALA A 246     -17.927  10.077  -8.564  1.00 98.44           C  
ATOM   1944  N   LEU A 247     -14.926  10.024  -6.385  1.00 98.69           N  
ATOM   1945  CA  LEU A 247     -14.362  10.816  -5.303  1.00 98.69           C  
ATOM   1946  C   LEU A 247     -13.633  12.040  -5.847  1.00 98.69           C  
ATOM   1947  O   LEU A 247     -13.086  12.003  -6.952  1.00 98.69           O  
ATOM   1948  CB  LEU A 247     -13.399   9.969  -4.466  1.00 98.69           C  
ATOM   1949  CG  LEU A 247     -14.030   8.874  -3.609  1.00 98.69           C  
ATOM   1950  CD1 LEU A 247     -12.983   7.835  -3.213  1.00 98.69           C  
ATOM   1951  CD2 LEU A 247     -14.681   9.478  -2.369  1.00 98.69           C  
ATOM   1952  N   THR A 248     -13.679  13.116  -5.024  1.00 98.81           N  
ATOM   1953  CA  THR A 248     -12.939  14.345  -5.300  1.00 98.81           C  
ATOM   1954  C   THR A 248     -11.634  14.371  -4.515  1.00 98.81           C  
ATOM   1955  O   THR A 248     -11.387  13.503  -3.672  1.00 98.81           O  
ATOM   1956  CB  THR A 248     -13.772  15.591  -4.973  1.00 98.81           C  
ATOM   1957  CG2 THR A 248     -15.123  15.553  -5.673  1.00 98.81           C  
ATOM   1958  OG1 THR A 248     -13.982  15.654  -3.552  1.00 98.81           O  
ATOM   1959  N   ASP A 249     -10.747  15.382  -4.849  1.00 98.69           N  
ATOM   1960  CA  ASP A 249      -9.551  15.584  -4.039  1.00 98.69           C  
ATOM   1961  C   ASP A 249      -9.898  15.729  -2.561  1.00 98.69           C  
ATOM   1962  O   ASP A 249      -9.219  15.177  -1.697  1.00 98.69           O  
ATOM   1963  CB  ASP A 249      -8.776  16.817  -4.518  1.00 98.69           C  
ATOM   1964  CG  ASP A 249      -8.141  16.620  -5.881  1.00 98.69           C  
ATOM   1965  OD1 ASP A 249      -7.934  15.464  -6.299  1.00 98.69           O  
ATOM   1966  OD2 ASP A 249      -7.832  17.634  -6.541  1.00 98.69           O1-
ATOM   1967  N   ARG A 250     -10.953  16.525  -2.293  1.00 98.62           N  
ATOM   1968  CA  ARG A 250     -11.410  16.686  -0.917  1.00 98.62           C  
ATOM   1969  C   ARG A 250     -11.816  15.346  -0.313  1.00 98.62           C  
ATOM   1970  O   ARG A 250     -11.473  15.040   0.830  1.00 98.62           O  
ATOM   1971  CB  ARG A 250     -12.586  17.666  -0.853  1.00 98.62           C  
ATOM   1972  CG  ARG A 250     -13.122  17.898   0.555  1.00 98.62           C  
ATOM   1973  CD  ARG A 250     -14.304  18.862   0.559  1.00 98.62           C  
ATOM   1974  NE  ARG A 250     -15.569  18.148   0.394  1.00 98.62           N  
ATOM   1975  NH1 ARG A 250     -16.875  20.061   0.381  1.00 98.62           N  
ATOM   1976  NH2 ARG A 250     -17.849  18.002   0.165  1.00 98.62           N1+
ATOM   1977  CZ  ARG A 250     -16.754  18.734   0.311  1.00 98.62           C  
ATOM   1978  N   GLY A 251     -12.533  14.588  -1.024  1.00 98.69           N  
ATOM   1979  CA  GLY A 251     -12.942  13.268  -0.570  1.00 98.69           C  
ATOM   1980  C   GLY A 251     -11.778  12.353  -0.251  1.00 98.69           C  
ATOM   1981  O   GLY A 251     -11.778  11.671   0.777  1.00 98.69           O  
ATOM   1982  N   LEU A 252     -10.810  12.258  -1.130  1.00 98.88           N  
ATOM   1983  CA  LEU A 252      -9.621  11.439  -0.914  1.00 98.88           C  
ATOM   1984  C   LEU A 252      -8.858  11.901   0.319  1.00 98.88           C  
ATOM   1985  O   LEU A 252      -8.391  11.081   1.115  1.00 98.88           O  
ATOM   1986  CB  LEU A 252      -8.714  11.474  -2.140  1.00 98.88           C  
ATOM   1987  CG  LEU A 252      -9.240  10.781  -3.398  1.00 98.88           C  
ATOM   1988  CD1 LEU A 252      -8.303  11.035  -4.573  1.00 98.88           C  
ATOM   1989  CD2 LEU A 252      -9.402   9.282  -3.155  1.00 98.88           C  
ATOM   1990  N   PHE A 253      -8.671  13.232   0.456  1.00 98.81           N  
ATOM   1991  CA  PHE A 253      -8.001  13.793   1.620  1.00 98.81           C  
ATOM   1992  C   PHE A 253      -8.739  13.421   2.900  1.00 98.81           C  
ATOM   1993  O   PHE A 253      -8.128  12.987   3.875  1.00 98.81           O  
ATOM   1994  CB  PHE A 253      -7.905  15.320   1.499  1.00 98.81           C  
ATOM   1995  CG  PHE A 253      -7.273  15.980   2.691  1.00 98.81           C  
ATOM   1996  CD1 PHE A 253      -8.055  16.690   3.604  1.00 98.81           C  
ATOM   1997  CD2 PHE A 253      -5.901  15.906   2.906  1.00 98.81           C  
ATOM   1998  CE1 PHE A 253      -7.477  17.305   4.711  1.00 98.81           C  
ATOM   1999  CE2 PHE A 253      -5.318  16.519   4.011  1.00 98.81           C  
ATOM   2000  CZ  PHE A 253      -6.107  17.216   4.910  1.00 98.81           C  
ATOM   2001  N   GLU A 254     -10.099  13.570   2.936  1.00 98.75           N  
ATOM   2002  CA  GLU A 254     -10.901  13.257   4.112  1.00 98.75           C  
ATOM   2003  C   GLU A 254     -10.865  11.762   4.422  1.00 98.75           C  
ATOM   2004  O   GLU A 254     -10.881  11.367   5.587  1.00 98.75           O  
ATOM   2005  CB  GLU A 254     -12.353  13.723   3.915  1.00 98.75           C  
ATOM   2006  CG  GLU A 254     -12.512  15.232   3.895  1.00 98.75           C  
ATOM   2007  CD  GLU A 254     -12.021  15.906   5.168  1.00 98.75           C  
ATOM   2008  OE1 GLU A 254     -11.498  17.041   5.091  1.00 98.75           O  
ATOM   2009  OE2 GLU A 254     -12.163  15.290   6.249  1.00 98.75           O1-
ATOM   2010  N   ARG A 255     -10.878  10.965   3.371  1.00 98.81           N  
ATOM   2011  CA  ARG A 255     -10.748   9.526   3.539  1.00 98.81           C  
ATOM   2012  C   ARG A 255      -9.465   9.175   4.288  1.00 98.81           C  
ATOM   2013  O   ARG A 255      -9.502   8.436   5.275  1.00 98.81           O  
ATOM   2014  CB  ARG A 255     -10.764   8.823   2.179  1.00 98.81           C  
ATOM   2015  CG  ARG A 255     -10.541   7.322   2.257  1.00 98.81           C  
ATOM   2016  CD  ARG A 255     -10.117   6.742   0.914  1.00 98.81           C  
ATOM   2017  NE  ARG A 255      -8.768   7.156   0.550  1.00 98.81           N  
ATOM   2018  NH1 ARG A 255      -8.821   6.210  -1.557  1.00 98.81           N  
ATOM   2019  NH2 ARG A 255      -6.948   7.316  -0.842  1.00 98.81           N1+
ATOM   2020  CZ  ARG A 255      -8.187   6.895  -0.614  1.00 98.81           C  
ATOM   2021  N   ASP A 256      -8.323   9.667   3.798  1.00 98.81           N  
ATOM   2022  CA  ASP A 256      -7.033   9.372   4.403  1.00 98.81           C  
ATOM   2023  C   ASP A 256      -6.938   9.948   5.815  1.00 98.81           C  
ATOM   2024  O   ASP A 256      -6.414   9.294   6.719  1.00 98.81           O  
ATOM   2025  CB  ASP A 256      -5.898   9.924   3.536  1.00 98.81           C  
ATOM   2026  CG  ASP A 256      -5.806   9.246   2.178  1.00 98.81           C  
ATOM   2027  OD1 ASP A 256      -6.245   8.087   2.042  1.00 98.81           O  
ATOM   2028  OD2 ASP A 256      -5.286   9.883   1.236  1.00 98.81           O1-
ATOM   2029  N   ARG A 257      -7.453  11.160   6.018  1.00 98.50           N  
ATOM   2030  CA  ARG A 257      -7.492  11.773   7.342  1.00 98.50           C  
ATOM   2031  C   ARG A 257      -8.287  10.918   8.319  1.00 98.50           C  
ATOM   2032  O   ARG A 257      -7.877  10.722   9.463  1.00 98.50           O  
ATOM   2033  CB  ARG A 257      -8.088  13.179   7.271  1.00 98.50           C  
ATOM   2034  CG  ARG A 257      -7.981  13.964   8.568  1.00 98.50           C  
ATOM   2035  CD  ARG A 257      -8.572  15.358   8.437  1.00 98.50           C  
ATOM   2036  NE  ARG A 257     -10.026  15.323   8.341  1.00 98.50           N  
ATOM   2037  NH1 ARG A 257     -10.229  17.392   7.332  1.00 98.50           N  
ATOM   2038  NH2 ARG A 257     -12.101  16.152   7.779  1.00 98.50           N1+
ATOM   2039  CZ  ARG A 257     -10.777  16.289   7.818  1.00 98.50           C  
ATOM   2040  N   ALA A 258      -9.434  10.396   7.895  1.00 98.44           N  
ATOM   2041  CA  ALA A 258     -10.316   9.582   8.733  1.00 98.44           C  
ATOM   2042  C   ALA A 258      -9.627   8.284   9.154  1.00 98.44           C  
ATOM   2043  O   ALA A 258      -9.660   7.911  10.329  1.00 98.44           O  
ATOM   2044  CB  ALA A 258     -11.617   9.275   7.991  1.00 98.44           C  
ATOM   2045  N   VAL A 259      -9.007   7.566   8.222  1.00 98.75           N  
ATOM   2046  CA  VAL A 259      -8.340   6.296   8.511  1.00 98.75           C  
ATOM   2047  C   VAL A 259      -7.175   6.532   9.470  1.00 98.75           C  
ATOM   2048  O   VAL A 259      -7.066   5.866  10.504  1.00 98.75           O  
ATOM   2049  CB  VAL A 259      -7.840   5.605   7.220  1.00 98.75           C  
ATOM   2050  CG1 VAL A 259      -6.972   4.396   7.557  1.00 98.75           C  
ATOM   2051  CG2 VAL A 259      -9.024   5.194   6.349  1.00 98.75           C  
ATOM   2052  N   LEU A 260      -6.252   7.458   9.058  1.00 98.75           N  
ATOM   2053  CA  LEU A 260      -5.064   7.734   9.852  1.00 98.75           C  
ATOM   2054  C   LEU A 260      -5.434   8.268  11.229  1.00 98.75           C  
ATOM   2055  O   LEU A 260      -4.864   7.860  12.240  1.00 98.75           O  
ATOM   2056  CB  LEU A 260      -4.161   8.734   9.124  1.00 98.75           C  
ATOM   2057  CG  LEU A 260      -3.612   8.300   7.767  1.00 98.75           C  
ATOM   2058  CD1 LEU A 260      -2.870   9.451   7.099  1.00 98.75           C  
ATOM   2059  CD2 LEU A 260      -2.703   7.081   7.921  1.00 98.75           C  
ATOM   2060  N   GLY A 261      -6.368   9.197  11.304  1.00 98.25           N  
ATOM   2061  CA  GLY A 261      -6.832   9.756  12.560  1.00 98.25           C  
ATOM   2062  C   GLY A 261      -7.388   8.707  13.516  1.00 98.25           C  
ATOM   2063  O   GLY A 261      -7.091   8.733  14.710  1.00 98.25           O  
ATOM   2064  N   LEU A 262      -8.234   7.883  12.950  1.00 98.12           N  
ATOM   2065  CA  LEU A 262      -8.824   6.815  13.747  1.00 98.12           C  
ATOM   2066  C   LEU A 262      -7.745   5.927  14.357  1.00 98.12           C  
ATOM   2067  O   LEU A 262      -7.791   5.609  15.546  1.00 98.12           O  
ATOM   2068  CB  LEU A 262      -9.776   5.970  12.900  1.00 98.12           C  
ATOM   2069  CG  LEU A 262     -10.421   4.768  13.592  1.00 98.12           C  
ATOM   2070  CD1 LEU A 262     -11.269   5.225  14.769  1.00 98.12           C  
ATOM   2071  CD2 LEU A 262     -11.257   3.966  12.603  1.00 98.12           C  
ATOM   2072  N   CYS A 263      -6.772   5.463  13.557  1.00 98.44           N  
ATOM   2073  CA  CYS A 263      -5.689   4.602  14.034  1.00 98.44           C  
ATOM   2074  C   CYS A 263      -4.874   5.297  15.120  1.00 98.44           C  
ATOM   2075  O   CYS A 263      -4.596   4.706  16.161  1.00 98.44           O  
ATOM   2076  CB  CYS A 263      -4.775   4.202  12.876  1.00 98.44           C  
ATOM   2077  SG  CYS A 263      -5.547   3.071  11.693  1.00 98.44           S  
ATOM   2078  N   LEU A 264      -4.471   6.542  14.891  1.00 97.12           N  
ATOM   2079  CA  LEU A 264      -3.642   7.270  15.843  1.00 97.12           C  
ATOM   2080  C   LEU A 264      -4.400   7.517  17.146  1.00 97.12           C  
ATOM   2081  O   LEU A 264      -3.826   7.413  18.233  1.00 97.12           O  
ATOM   2082  CB  LEU A 264      -3.182   8.606  15.252  1.00 97.12           C  
ATOM   2083  CG  LEU A 264      -2.126   8.534  14.152  1.00 97.12           C  
ATOM   2084  CD1 LEU A 264      -1.757   9.936  13.677  1.00 97.12           C  
ATOM   2085  CD2 LEU A 264      -0.885   7.794  14.656  1.00 97.12           C  
ATOM   2086  N   LYS A 265      -5.686   7.863  17.054  1.00 96.44           N  
ATOM   2087  CA  LYS A 265      -6.534   8.081  18.225  1.00 96.44           C  
ATOM   2088  C   LYS A 265      -6.593   6.816  19.096  1.00 96.44           C  
ATOM   2089  O   LYS A 265      -6.633   6.908  20.317  1.00 96.44           O  
ATOM   2090  CB  LYS A 265      -7.935   8.499  17.808  1.00 96.44           C  
ATOM   2091  CG  LYS A 265      -8.862   8.818  18.976  1.00 96.44           C  
ATOM   2092  CD  LYS A 265     -10.247   9.247  18.492  1.00 96.44           C  
ATOM   2093  CE  LYS A 265     -11.193   9.473  19.663  1.00 96.44           C  
ATOM   2094  NZ  LYS A 265     -12.565   9.879  19.187  1.00 96.44           N1+
ATOM   2095  N   ARG A 266      -6.468   5.652  18.524  1.00 96.31           N  
ATOM   2096  CA  ARG A 266      -6.596   4.379  19.229  1.00 96.31           C  
ATOM   2097  C   ARG A 266      -5.223   3.793  19.547  1.00 96.31           C  
ATOM   2098  O   ARG A 266      -5.127   2.680  20.069  1.00 96.31           O  
ATOM   2099  CB  ARG A 266      -7.409   3.386  18.402  1.00 96.31           C  
ATOM   2100  CG  ARG A 266      -8.849   3.811  18.166  1.00 96.31           C  
ATOM   2101  CD  ARG A 266      -9.707   3.620  19.405  1.00 96.31           C  
ATOM   2102  NE  ARG A 266     -11.125   3.831  19.121  1.00 96.31           N  
ATOM   2103  NH1 ARG A 266     -11.872   2.363  20.748  1.00 96.31           N  
ATOM   2104  NH2 ARG A 266     -13.373   3.496  19.427  1.00 96.31           N1+
ATOM   2105  CZ  ARG A 266     -12.117   3.228  19.769  1.00 96.31           C  
ATOM   2106  N   GLY A 267      -4.176   4.576  19.216  1.00 96.88           N  
ATOM   2107  CA  GLY A 267      -2.820   4.156  19.505  1.00 96.88           C  
ATOM   2108  C   GLY A 267      -2.370   2.974  18.657  1.00 96.88           C  
ATOM   2109  O   GLY A 267      -1.576   2.146  19.125  1.00 96.88           O  
ATOM   2110  N   ILE A 268      -2.956   2.787  17.465  1.00 98.31           N  
ATOM   2111  CA  ILE A 268      -2.608   1.699  16.562  1.00 98.31           C  
ATOM   2112  C   ILE A 268      -1.640   2.206  15.493  1.00 98.31           C  
ATOM   2113  O   ILE A 268      -1.956   3.139  14.748  1.00 98.31           O  
ATOM   2114  CB  ILE A 268      -3.866   1.093  15.898  1.00 98.31           C  
ATOM   2115  CG1 ILE A 268      -4.822   0.553  16.958  1.00 98.31           C  
ATOM   2116  CG2 ILE A 268      -3.474  -0.002  14.894  1.00 98.31           C  
ATOM   2117  CD1 ILE A 268      -6.222   0.261  16.439  1.00 98.31           C  
ATOM   2118  N   PRO A 269      -0.408   1.567  15.439  1.00 98.69           N  
ATOM   2119  CA  PRO A 269       0.520   1.968  14.382  1.00 98.69           C  
ATOM   2120  C   PRO A 269      -0.039   1.724  12.983  1.00 98.69           C  
ATOM   2121  O   PRO A 269      -0.685   0.703  12.741  1.00 98.69           O  
ATOM   2122  CB  PRO A 269       1.748   1.095  14.633  1.00 98.69           C  
ATOM   2123  CG  PRO A 269       1.687   0.765  16.101  1.00 98.69           C  
ATOM   2124  CD  PRO A 269       0.245   0.614  16.486  1.00 98.69           C  
ATOM   2125  N   VAL A 270       0.232   2.723  12.043  1.00 98.81           N  
ATOM   2126  CA  VAL A 270      -0.284   2.611  10.686  1.00 98.81           C  
ATOM   2127  C   VAL A 270       0.823   2.932   9.685  1.00 98.81           C  
ATOM   2128  O   VAL A 270       1.503   3.952   9.807  1.00 98.81           O  
ATOM   2129  CB  VAL A 270      -1.495   3.547  10.459  1.00 98.81           C  
ATOM   2130  CG1 VAL A 270      -1.117   4.998  10.744  1.00 98.81           C  
ATOM   2131  CG2 VAL A 270      -2.020   3.401   9.031  1.00 98.81           C  
ATOM   2132  N   ALA A 271       1.104   1.933   8.799  1.00 98.94           N  
ATOM   2133  CA  ALA A 271       1.979   2.098   7.642  1.00 98.94           C  
ATOM   2134  C   ALA A 271       1.167   2.301   6.368  1.00 98.94           C  
ATOM   2135  O   ALA A 271       0.414   1.415   5.956  1.00 98.94           O  
ATOM   2136  CB  ALA A 271       2.899   0.886   7.497  1.00 98.94           C  
ATOM   2137  N   ALA A 272       1.348   3.484   5.730  1.00 98.88           N  
ATOM   2138  CA  ALA A 272       0.511   3.821   4.581  1.00 98.88           C  
ATOM   2139  C   ALA A 272       1.329   3.839   3.293  1.00 98.88           C  
ATOM   2140  O   ALA A 272       2.456   4.335   3.275  1.00 98.88           O  
ATOM   2141  CB  ALA A 272      -0.171   5.167   4.796  1.00 98.88           C  
ATOM   2142  N   VAL A 273       0.735   3.297   2.205  1.00 98.88           N  
ATOM   2143  CA  VAL A 273       1.333   3.321   0.875  1.00 98.88           C  
ATOM   2144  C   VAL A 273       0.358   3.947  -0.119  1.00 98.88           C  
ATOM   2145  O   VAL A 273      -0.843   4.029   0.149  1.00 98.88           O  
ATOM   2146  CB  VAL A 273       1.736   1.904   0.411  1.00 98.88           C  
ATOM   2147  CG1 VAL A 273       2.792   1.309   1.340  1.00 98.88           C  
ATOM   2148  CG2 VAL A 273       0.508   0.998   0.341  1.00 98.88           C  
ATOM   2149  N   ILE A 274       0.848   4.339  -1.324  1.00 98.38           N  
ATOM   2150  CA  ILE A 274       0.098   5.255  -2.179  1.00 98.38           C  
ATOM   2151  C   ILE A 274      -0.762   4.457  -3.158  1.00 98.38           C  
ATOM   2152  O   ILE A 274      -1.728   4.981  -3.717  1.00 98.38           O  
ATOM   2153  CB  ILE A 274       1.037   6.209  -2.946  1.00 98.38           C  
ATOM   2154  CG1 ILE A 274       1.989   5.417  -3.850  1.00 98.38           C  
ATOM   2155  CG2 ILE A 274       1.819   7.092  -1.973  1.00 98.38           C  
ATOM   2156  CD1 ILE A 274       2.739   6.267  -4.862  1.00 98.38           C  
ATOM   2157  N   GLY A 275      -0.503   3.090  -3.433  1.00 97.81           N  
ATOM   2158  CA  GLY A 275      -1.332   2.223  -4.253  1.00 97.81           C  
ATOM   2159  C   GLY A 275      -1.494   2.725  -5.675  1.00 97.81           C  
ATOM   2160  O   GLY A 275      -0.532   3.192  -6.286  1.00 97.81           O  
ATOM   2161  N   GLY A 276      -2.825   2.546  -6.306  1.00 97.06           N  
ATOM   2162  CA  GLY A 276      -3.104   2.834  -7.703  1.00 97.06           C  
ATOM   2163  C   GLY A 276      -3.387   4.301  -7.964  1.00 97.06           C  
ATOM   2164  O   GLY A 276      -3.647   5.066  -7.033  1.00 97.06           O  
ATOM   2165  N   GLY A 277      -3.526   4.749  -9.154  1.00 97.38           N  
ATOM   2166  CA  GLY A 277      -3.721   6.045  -9.772  1.00 97.38           C  
ATOM   2167  C   GLY A 277      -3.146   6.131 -11.178  1.00 97.38           C  
ATOM   2168  O   GLY A 277      -1.965   5.845 -11.386  1.00 97.38           O  
ATOM   2169  N   TYR A 278      -4.026   6.550 -12.034  1.00 96.62           N  
ATOM   2170  CA  TYR A 278      -3.594   6.393 -13.424  1.00 96.62           C  
ATOM   2171  C   TYR A 278      -4.080   7.550 -14.280  1.00 96.62           C  
ATOM   2172  O   TYR A 278      -4.302   7.387 -15.486  1.00 96.62           O  
ATOM   2173  CB  TYR A 278      -4.107   5.065 -13.996  1.00 96.62           C  
ATOM   2174  CG  TYR A 278      -3.736   3.861 -13.155  1.00 96.62           C  
ATOM   2175  CD1 TYR A 278      -2.463   3.304 -13.234  1.00 96.62           C  
ATOM   2176  CD2 TYR A 278      -4.661   3.281 -12.298  1.00 96.62           C  
ATOM   2177  CE1 TYR A 278      -2.118   2.192 -12.466  1.00 96.62           C  
ATOM   2178  CE2 TYR A 278      -4.328   2.170 -11.527  1.00 96.62           C  
ATOM   2179  OH  TYR A 278      -2.721   0.537 -10.861  1.00 96.62           O  
ATOM   2180  CZ  TYR A 278      -3.056   1.635 -11.618  1.00 96.62           C  
ATOM   2181  N   ASP A 279      -4.184   8.713 -13.664  1.00 93.88           N  
ATOM   2182  CA  ASP A 279      -4.565   9.936 -14.360  1.00 93.88           C  
ATOM   2183  C   ASP A 279      -3.504  10.334 -15.383  1.00 93.88           C  
ATOM   2184  O   ASP A 279      -2.305  10.264 -15.110  1.00 93.88           O  
ATOM   2185  CB  ASP A 279      -4.784  11.080 -13.362  1.00 93.88           C  
ATOM   2186  CG  ASP A 279      -5.535  12.254 -13.965  1.00 93.88           C  
ATOM   2187  OD1 ASP A 279      -5.388  12.512 -15.181  1.00 93.88           O  
ATOM   2188  OD2 ASP A 279      -6.278  12.929 -13.217  1.00 93.88           O1-
ATOM   2189  N   ASN A 280      -3.886  10.842 -16.615  1.00 90.38           N  
ATOM   2190  CA  ASN A 280      -2.961  11.217 -17.684  1.00 90.38           C  
ATOM   2191  C   ASN A 280      -2.205  12.505 -17.339  1.00 90.38           C  
ATOM   2192  O   ASN A 280      -1.135  12.758 -17.895  1.00 90.38           O  
ATOM   2193  CB  ASN A 280      -3.702  11.380 -19.000  1.00 90.38           C  
ATOM   2194  CG  ASN A 280      -4.132  10.049 -19.592  1.00 90.38           C  
ATOM   2195  ND2 ASN A 280      -5.228  10.060 -20.348  1.00 90.38           N  
ATOM   2196  OD1 ASN A 280      -3.484   9.019 -19.376  1.00 90.38           O  
ATOM   2197  N   ASN A 281      -2.875  13.267 -16.493  1.00 95.06           N  
ATOM   2198  CA  ASN A 281      -2.204  14.457 -16.001  1.00 95.06           C  
ATOM   2199  C   ASN A 281      -1.292  14.136 -14.815  1.00 95.06           C  
ATOM   2200  O   ASN A 281      -1.757  14.029 -13.675  1.00 95.06           O  
ATOM   2201  CB  ASN A 281      -3.223  15.524 -15.601  1.00 95.06           C  
ATOM   2202  CG  ASN A 281      -2.574  16.846 -15.225  1.00 95.06           C  
ATOM   2203  ND2 ASN A 281      -3.334  17.930 -15.338  1.00 95.06           N  
ATOM   2204  OD1 ASN A 281      -1.403  16.885 -14.851  1.00 95.06           O  
ATOM   2205  N   LEU A 282       0.009  13.930 -15.107  1.00 94.56           N  
ATOM   2206  CA  LEU A 282       0.971  13.451 -14.119  1.00 94.56           C  
ATOM   2207  C   LEU A 282       1.099  14.436 -12.955  1.00 94.56           C  
ATOM   2208  O   LEU A 282       1.209  14.024 -11.796  1.00 94.56           O  
ATOM   2209  CB  LEU A 282       2.342  13.232 -14.765  1.00 94.56           C  
ATOM   2210  CG  LEU A 282       3.412  12.587 -13.884  1.00 94.56           C  
ATOM   2211  CD1 LEU A 282       2.912  11.261 -13.323  1.00 94.56           C  
ATOM   2212  CD2 LEU A 282       4.703  12.389 -14.671  1.00 94.56           C  
ATOM   2213  N   ASP A 283       1.094  15.772 -13.209  1.00 96.81           N  
ATOM   2214  CA  ASP A 283       1.157  16.765 -12.142  1.00 96.81           C  
ATOM   2215  C   ASP A 283      -0.043  16.642 -11.203  1.00 96.81           C  
ATOM   2216  O   ASP A 283       0.110  16.688  -9.979  1.00 96.81           O  
ATOM   2217  CB  ASP A 283       1.229  18.174 -12.718  1.00 96.81           C  
ATOM   2218  CG  ASP A 283       2.567  18.480 -13.365  1.00 96.81           C  
ATOM   2219  OD1 ASP A 283       3.572  17.819 -13.044  1.00 96.81           O  
ATOM   2220  OD2 ASP A 283       2.622  19.412 -14.205  1.00 96.81           O1-
ATOM   2221  N   ALA A 284      -1.263  16.515 -11.812  1.00 97.75           N  
ATOM   2222  CA  ALA A 284      -2.465  16.341 -11.006  1.00 97.75           C  
ATOM   2223  C   ALA A 284      -2.401  15.042 -10.210  1.00 97.75           C  
ATOM   2224  O   ALA A 284      -2.806  15.004  -9.046  1.00 97.75           O  
ATOM   2225  CB  ALA A 284      -3.707  16.355 -11.892  1.00 97.75           C  
ATOM   2226  N   LEU A 285      -1.947  13.997 -10.860  1.00 98.12           N  
ATOM   2227  CA  LEU A 285      -1.822  12.697 -10.210  1.00 98.12           C  
ATOM   2228  C   LEU A 285      -0.903  12.775  -8.994  1.00 98.12           C  
ATOM   2229  O   LEU A 285      -1.240  12.276  -7.921  1.00 98.12           O  
ATOM   2230  CB  LEU A 285      -1.290  11.658 -11.194  1.00 98.12           C  
ATOM   2231  CG  LEU A 285      -1.063  10.250 -10.639  1.00 98.12           C  
ATOM   2232  CD1 LEU A 285      -2.369   9.679 -10.092  1.00 98.12           C  
ATOM   2233  CD2 LEU A 285      -0.492   9.335 -11.722  1.00 98.12           C  
ATOM   2234  N   VAL A 286       0.298  13.400  -9.138  1.00 98.38           N  
ATOM   2235  CA  VAL A 286       1.266  13.555  -8.060  1.00 98.38           C  
ATOM   2236  C   VAL A 286       0.633  14.333  -6.908  1.00 98.38           C  
ATOM   2237  O   VAL A 286       0.778  13.959  -5.743  1.00 98.38           O  
ATOM   2238  CB  VAL A 286       2.546  14.269  -8.552  1.00 98.38           C  
ATOM   2239  CG1 VAL A 286       3.410  14.695  -7.363  1.00 98.38           C  
ATOM   2240  CG2 VAL A 286       3.334  13.363  -9.496  1.00 98.38           C  
ATOM   2241  N   ALA A 287      -0.055  15.461  -7.238  1.00 98.44           N  
ATOM   2242  CA  ALA A 287      -0.736  16.246  -6.208  1.00 98.44           C  
ATOM   2243  C   ALA A 287      -1.764  15.399  -5.463  1.00 98.44           C  
ATOM   2244  O   ALA A 287      -1.898  15.502  -4.243  1.00 98.44           O  
ATOM   2245  CB  ALA A 287      -1.411  17.463  -6.826  1.00 98.44           C  
ATOM   2246  N   ARG A 288      -2.423  14.532  -6.125  1.00 98.50           N  
ATOM   2247  CA  ARG A 288      -3.426  13.669  -5.519  1.00 98.50           C  
ATOM   2248  C   ARG A 288      -2.780  12.639  -4.592  1.00 98.50           C  
ATOM   2249  O   ARG A 288      -3.272  12.388  -3.491  1.00 98.50           O  
ATOM   2250  CB  ARG A 288      -4.248  12.957  -6.595  1.00 98.50           C  
ATOM   2251  CG  ARG A 288      -5.349  13.812  -7.202  1.00 98.50           C  
ATOM   2252  CD  ARG A 288      -6.159  13.049  -8.230  1.00 98.50           C  
ATOM   2253  NE  ARG A 288      -6.776  13.943  -9.207  1.00 98.50           N  
ATOM   2254  NH1 ARG A 288      -6.079  12.745 -11.054  1.00 98.50           N  
ATOM   2255  NH2 ARG A 288      -7.319  14.652 -11.324  1.00 98.50           N1+
ATOM   2256  CZ  ARG A 288      -6.723  13.780 -10.526  1.00 98.50           C  
ATOM   2257  N   HIS A 289      -1.724  11.981  -5.054  1.00 98.69           N  
ATOM   2258  CA  HIS A 289      -1.005  11.051  -4.189  1.00 98.69           C  
ATOM   2259  C   HIS A 289      -0.479  11.750  -2.943  1.00 98.69           C  
ATOM   2260  O   HIS A 289      -0.410  11.138  -1.872  1.00 98.69           O  
ATOM   2261  CB  HIS A 289       0.146  10.389  -4.952  1.00 98.69           C  
ATOM   2262  CG  HIS A 289      -0.264   9.208  -5.764  1.00 98.69           C  
ATOM   2263  CD2 HIS A 289      -0.215   8.981  -7.094  1.00 98.69           C  
ATOM   2264  ND1 HIS A 289      -0.807   8.072  -5.196  1.00 98.69           N  
ATOM   2265  CE1 HIS A 289      -1.073   7.196  -6.151  1.00 98.69           C  
ATOM   2266  NE2 HIS A 289      -0.725   7.724  -7.314  1.00 98.69           N  
ATOM   2267  N   ALA A 290      -0.106  13.079  -3.035  1.00 98.69           N  
ATOM   2268  CA  ALA A 290       0.444  13.843  -1.917  1.00 98.69           C  
ATOM   2269  C   ALA A 290      -0.605  14.057  -0.829  1.00 98.69           C  
ATOM   2270  O   ALA A 290      -0.271  14.350   0.319  1.00 98.69           O  
ATOM   2271  CB  ALA A 290       0.979  15.191  -2.400  1.00 98.69           C  
ATOM   2272  N   LEU A 291      -1.935  13.845  -1.189  1.00 98.75           N  
ATOM   2273  CA  LEU A 291      -3.002  14.046  -0.217  1.00 98.75           C  
ATOM   2274  C   LEU A 291      -2.827  13.117   0.982  1.00 98.75           C  
ATOM   2275  O   LEU A 291      -3.096  13.509   2.120  1.00 98.75           O  
ATOM   2276  CB  LEU A 291      -4.371  13.799  -0.866  1.00 98.75           C  
ATOM   2277  CG  LEU A 291      -4.800  14.807  -1.938  1.00 98.75           C  
ATOM   2278  CD1 LEU A 291      -6.082  14.336  -2.619  1.00 98.75           C  
ATOM   2279  CD2 LEU A 291      -4.984  16.189  -1.330  1.00 98.75           C  
ATOM   2280  N   LEU A 292      -2.427  11.861   0.780  1.00 98.81           N  
ATOM   2281  CA  LEU A 292      -2.143  10.934   1.870  1.00 98.81           C  
ATOM   2282  C   LEU A 292      -1.103  11.519   2.823  1.00 98.81           C  
ATOM   2283  O   LEU A 292      -1.285  11.481   4.042  1.00 98.81           O  
ATOM   2284  CB  LEU A 292      -1.649   9.596   1.319  1.00 98.81           C  
ATOM   2285  CG  LEU A 292      -1.057   8.616   2.337  1.00 98.81           C  
ATOM   2286  CD1 LEU A 292      -2.119   8.196   3.346  1.00 98.81           C  
ATOM   2287  CD2 LEU A 292      -0.467   7.398   1.631  1.00 98.81           C  
ATOM   2288  N   HIS A 293      -0.067  12.060   2.322  1.00 98.69           N  
ATOM   2289  CA  HIS A 293       1.038  12.594   3.113  1.00 98.69           C  
ATOM   2290  C   HIS A 293       0.627  13.865   3.839  1.00 98.69           C  
ATOM   2291  O   HIS A 293       1.012  14.083   4.990  1.00 98.69           O  
ATOM   2292  CB  HIS A 293       2.253  12.857   2.225  1.00 98.69           C  
ATOM   2293  CG  HIS A 293       2.761  11.641   1.521  1.00 98.69           C  
ATOM   2294  CD2 HIS A 293       3.826  10.843   1.775  1.00 98.69           C  
ATOM   2295  ND1 HIS A 293       2.146  11.116   0.403  1.00 98.69           N  
ATOM   2296  CE1 HIS A 293       2.815  10.050  -0.000  1.00 98.69           C  
ATOM   2297  NE2 HIS A 293       3.838   9.861   0.815  1.00 98.69           N  
ATOM   2298  N   ARG A 294      -0.123  14.675   3.159  1.00 98.50           N  
ATOM   2299  CA  ARG A 294      -0.652  15.869   3.814  1.00 98.50           C  
ATOM   2300  C   ARG A 294      -1.556  15.492   4.984  1.00 98.50           C  
ATOM   2301  O   ARG A 294      -1.457  16.081   6.063  1.00 98.50           O  
ATOM   2302  CB  ARG A 294      -1.423  16.734   2.815  1.00 98.50           C  
ATOM   2303  CG  ARG A 294      -0.536  17.424   1.787  1.00 98.50           C  
ATOM   2304  CD  ARG A 294      -1.350  18.297   0.838  1.00 98.50           C  
ATOM   2305  NE  ARG A 294      -0.499  18.974  -0.126  1.00 98.50           N  
ATOM   2306  NH1 ARG A 294      -1.983  20.704  -0.529  1.00 98.50           N  
ATOM   2307  NH2 ARG A 294       0.034  20.653  -1.608  1.00 98.50           N1+
ATOM   2308  CZ  ARG A 294      -0.818  20.106  -0.753  1.00 98.50           C  
ATOM   2309  N   ALA A 295      -2.449  14.527   4.692  1.00 98.62           N  
ATOM   2310  CA  ALA A 295      -3.317  14.042   5.761  1.00 98.62           C  
ATOM   2311  C   ALA A 295      -2.496  13.481   6.922  1.00 98.62           C  
ATOM   2312  O   ALA A 295      -2.798  13.739   8.089  1.00 98.62           O  
ATOM   2313  CB  ALA A 295      -4.282  12.988   5.233  1.00 98.62           C  
ATOM   2314  N   ALA A 296      -1.482  12.728   6.602  1.00 98.62           N  
ATOM   2315  CA  ALA A 296      -0.612  12.136   7.614  1.00 98.62           C  
ATOM   2316  C   ALA A 296       0.078  13.212   8.442  1.00 98.62           C  
ATOM   2317  O   ALA A 296       0.143  13.122   9.671  1.00 98.62           O  
ATOM   2318  CB  ALA A 296       0.428  11.233   6.955  1.00 98.62           C  
ATOM   2319  N   ALA A 297       0.629  14.234   7.788  1.00 97.44           N  
ATOM   2320  CA  ALA A 297       1.295  15.337   8.479  1.00 97.44           C  
ATOM   2321  C   ALA A 297       0.332  16.063   9.408  1.00 97.44           C  
ATOM   2322  O   ALA A 297       0.691  16.418  10.530  1.00 97.44           O  
ATOM   2323  CB  ALA A 297       1.897  16.302   7.468  1.00 97.44           C  
ATOM   2324  N   GLU A 298      -0.937  16.261   8.862  1.00 96.81           N  
ATOM   2325  CA  GLU A 298      -1.958  16.959   9.635  1.00 96.81           C  
ATOM   2326  C   GLU A 298      -2.335  16.185  10.889  1.00 96.81           C  
ATOM   2327  O   GLU A 298      -2.357  16.756  11.990  1.00 96.81           O  
ATOM   2328  CB  GLU A 298      -3.205  17.219   8.782  1.00 96.81           C  
ATOM   2329  CG  GLU A 298      -4.295  17.981   9.514  1.00 96.81           C  
ATOM   2330  CD  GLU A 298      -5.524  18.253   8.651  1.00 96.81           C  
ATOM   2331  OE1 GLU A 298      -6.652  18.237   9.187  1.00 96.81           O  
ATOM   2332  OE2 GLU A 298      -5.351  18.461   7.431  1.00 96.81           O1-
ATOM   2333  N   VAL A 299      -2.600  14.867  10.793  1.00 96.94           N  
ATOM   2334  CA  VAL A 299      -3.077  14.077  11.921  1.00 96.94           C  
ATOM   2335  C   VAL A 299      -1.930  13.818  12.895  1.00 96.94           C  
ATOM   2336  O   VAL A 299      -2.153  13.704  14.108  1.00 96.94           O  
ATOM   2337  CB  VAL A 299      -3.692  12.739  11.461  1.00 96.94           C  
ATOM   2338  CG1 VAL A 299      -4.936  12.983  10.604  1.00 96.94           C  
ATOM   2339  CG2 VAL A 299      -2.668  11.915  10.683  1.00 96.94           C  
ATOM   2340  N   TYR A 300      -0.684  13.625  12.388  1.00 94.81           N  
ATOM   2341  CA  TYR A 300       0.488  13.351  13.214  1.00 94.81           C  
ATOM   2342  C   TYR A 300       0.796  14.531  14.123  1.00 94.81           C  
ATOM   2343  O   TYR A 300       1.146  14.352  15.288  1.00 94.81           O  
ATOM   2344  CB  TYR A 300       1.706  13.039  12.339  1.00 94.81           C  
ATOM   2345  CG  TYR A 300       2.828  12.360  13.080  1.00 94.81           C  
ATOM   2346  CD1 TYR A 300       3.932  13.094  13.527  1.00 94.81           C  
ATOM   2347  CD2 TYR A 300       2.795  10.995  13.336  1.00 94.81           C  
ATOM   2348  CE1 TYR A 300       4.968  12.460  14.214  1.00 94.81           C  
ATOM   2349  CE2 TYR A 300       3.829  10.361  14.024  1.00 94.81           C  
ATOM   2350  OH  TYR A 300       5.940  10.490  15.139  1.00 94.81           O  
ATOM   2351  CZ  TYR A 300       4.909  11.106  14.455  1.00 94.81           C  
ATOM   2352  N   ARG A 301       0.655  15.791  13.714  1.00 90.69           N  
ATOM   2353  CA  ARG A 301       0.892  17.011  14.482  1.00 90.69           C  
ATOM   2354  C   ARG A 301      -0.122  17.150  15.612  1.00 90.69           C  
ATOM   2355  O   ARG A 301       0.205  17.636  16.695  1.00 90.69           O  
ATOM   2356  CB  ARG A 301       0.840  18.236  13.572  1.00 90.69           C  
ATOM   2357  CG  ARG A 301       2.094  18.444  12.745  1.00 90.69           C  
ATOM   2358  CD  ARG A 301       2.134  19.837  12.107  1.00 90.69           C  
ATOM   2359  NE  ARG A 301       1.073  20.002  11.119  1.00 90.69           N  
ATOM   2360  NH1 ARG A 301       2.506  20.415   9.356  1.00 90.69           N  
ATOM   2361  NH2 ARG A 301       0.236  20.394   9.019  1.00 90.69           N1+
ATOM   2362  CZ  ARG A 301       1.276  20.273   9.836  1.00 90.69           C  
ATOM   2363  N   ARG A 302      -1.304  16.612  15.400  1.00 84.62           N  
ATOM   2364  CA  ARG A 302      -2.400  16.750  16.352  1.00 84.62           C  
ATOM   2365  C   ARG A 302      -2.337  15.651  17.416  1.00 84.62           C  
ATOM   2366  O   ARG A 302      -2.881  15.802  18.503  1.00 84.62           O  
ATOM   2367  CB  ARG A 302      -3.752  16.699  15.633  1.00 84.62           C  
ATOM   2368  CG  ARG A 302      -4.018  17.910  14.745  1.00 84.62           C  
ATOM   2369  CD  ARG A 302      -5.390  17.825  14.081  1.00 84.62           C  
ATOM   2370  NE  ARG A 302      -5.603  18.955  13.172  1.00 84.62           N  
ATOM   2371  NH1 ARG A 302      -7.761  18.326  12.613  1.00 84.62           N  
ATOM   2372  NH2 ARG A 302      -6.825  20.213  11.688  1.00 84.62           N1+
ATOM   2373  CZ  ARG A 302      -6.727  19.169  12.494  1.00 84.62           C  
ATOM   2374  N   ALA A 303      -1.672  14.531  17.136  1.00 81.44           N  
ATOM   2375  CA  ALA A 303      -1.602  13.348  17.993  1.00 81.44           C  
ATOM   2376  C   ALA A 303      -0.509  13.505  19.046  1.00 81.44           C  
ATOM   2377  O   ALA A 303       0.423  14.290  18.874  1.00 81.44           O  
ATOM   2378  CB  ALA A 303      -1.343  12.093  17.159  1.00 81.44           C  
TER    2379      ALA A 303
END   
