# Supplementary material for: Functional divergence and structural changes of Class IV histone deacetylases (HDACs) across the tree of life
Source: Mol Biol Evol. 2026 Jun 17;43(7):msag150. doi: 10.1093/molbev/msag150 (PMC13325672; doi:10.1093/molbev/msag150)
Supplement: msag150_Supplementary_Data [file msag150_supplementary_data.zip › Figure S11 chrHDAC11_1_A.pdb]

TITLE     S10
REMARK   4      COMPLIES WITH FORMAT V. 3.0, 1-DEC-2006
REMARK 888
REMARK 888 WRITTEN BY MAESTRO (A PRODUCT OF SCHRODINGER, LLC)
ATOM      1  N   MET A   1     -15.054   6.088  29.151  1.00 33.41           N1+
ATOM      2  CA  MET A   1     -16.051   6.880  28.440  1.00 33.41           C  
ATOM      3  C   MET A   1     -15.403   8.061  27.731  1.00 33.41           C  
ATOM      4  O   MET A   1     -16.002   9.132  27.639  1.00 33.41           O  
ATOM      5  CB  MET A   1     -17.137   7.367  29.411  1.00 33.41           C  
ATOM      6  CG  MET A   1     -18.282   6.386  29.598  1.00 33.41           C  
ATOM      7  SD  MET A   1     -19.891   7.225  29.898  1.00 33.41           S  
ATOM      8  CE  MET A   1     -21.031   5.886  29.449  1.00 33.41           C  
ATOM      9  N   SER A   2     -14.311   7.757  26.811  1.00 36.00           N  
ATOM     10  CA  SER A   2     -12.945   7.817  26.320  1.00 36.00           C  
ATOM     11  C   SER A   2     -12.896   8.370  24.900  1.00 36.00           C  
ATOM     12  O   SER A   2     -13.803   8.124  24.094  1.00 36.00           O  
ATOM     13  CB  SER A   2     -12.303   6.422  26.354  1.00 36.00           C  
ATOM     14  OG  SER A   2     -12.425   5.779  25.099  1.00 36.00           O  
ATOM     15  N   LEU A   3     -12.536   9.705  24.594  1.00 34.41           N  
ATOM     16  CA  LEU A   3     -11.808  10.487  23.605  1.00 34.41           C  
ATOM     17  C   LEU A   3     -12.031   9.918  22.196  1.00 34.41           C  
ATOM     18  O   LEU A   3     -11.981  10.666  21.218  1.00 34.41           O  
ATOM     19  CB  LEU A   3     -10.311  10.505  23.919  1.00 34.41           C  
ATOM     20  CG  LEU A   3      -9.796  11.726  24.665  1.00 34.41           C  
ATOM     21  CD1 LEU A   3      -8.832  11.318  25.767  1.00 34.41           C  
ATOM     22  CD2 LEU A   3      -9.122  12.695  23.700  1.00 34.41           C  
ATOM     23  N   ALA A   4     -12.910   8.772  21.946  1.00 36.91           N  
ATOM     24  CA  ALA A   4     -13.268   8.136  20.688  1.00 36.91           C  
ATOM     25  C   ALA A   4     -14.668   8.545  20.240  1.00 36.91           C  
ATOM     26  O   ALA A   4     -14.931   8.702  19.047  1.00 36.91           O  
ATOM     27  CB  ALA A   4     -13.165   6.620  20.808  1.00 36.91           C  
ATOM     28  N   ARG A   5     -15.448   9.325  21.153  1.00 37.50           N  
ATOM     29  CA  ARG A   5     -16.791   9.814  20.846  1.00 37.50           C  
ATOM     30  C   ARG A   5     -16.796  11.330  20.677  1.00 37.50           C  
ATOM     31  O   ARG A   5     -17.574  11.868  19.893  1.00 37.50           O  
ATOM     32  CB  ARG A   5     -17.771   9.406  21.961  1.00 37.50           C  
ATOM     33  CG  ARG A   5     -18.367   8.016  21.768  1.00 37.50           C  
ATOM     34  CD  ARG A   5     -19.447   7.735  22.788  1.00 37.50           C  
ATOM     35  NE  ARG A   5     -19.679   6.303  22.964  1.00 37.50           N  
ATOM     36  NH1 ARG A   5     -21.946   6.491  23.341  1.00 37.50           N  
ATOM     37  NH2 ARG A   5     -20.955   4.435  23.338  1.00 37.50           N1+
ATOM     38  CZ  ARG A   5     -20.861   5.747  23.209  1.00 37.50           C  
ATOM     39  N   GLN A   6     -15.575  12.015  20.804  1.00 39.81           N  
ATOM     40  CA  GLN A   6     -15.509  13.469  20.705  1.00 39.81           C  
ATOM     41  C   GLN A   6     -14.730  13.905  19.468  1.00 39.81           C  
ATOM     42  O   GLN A   6     -15.008  14.966  18.901  1.00 39.81           O  
ATOM     43  CB  GLN A   6     -14.861  14.057  21.959  1.00 39.81           C  
ATOM     44  CG  GLN A   6     -15.812  14.892  22.813  1.00 39.81           C  
ATOM     45  CD  GLN A   6     -15.179  15.394  24.096  1.00 39.81           C  
ATOM     46  NE2 GLN A   6     -15.976  16.020  24.947  1.00 39.81           N  
ATOM     47  OE1 GLN A   6     -13.972  15.214  24.312  1.00 39.81           O  
ATOM     48  N   HIS A   7     -14.383  12.950  18.437  1.00 43.56           N  
ATOM     49  CA  HIS A   7     -13.584  13.367  17.292  1.00 43.56           C  
ATOM     50  C   HIS A   7     -14.293  13.081  15.979  1.00 43.56           C  
ATOM     51  O   HIS A   7     -13.930  13.631  14.934  1.00 43.56           O  
ATOM     52  CB  HIS A   7     -12.218  12.671  17.312  1.00 43.56           C  
ATOM     53  CG  HIS A   7     -11.141  13.484  17.961  1.00 43.56           C  
ATOM     54  CD2 HIS A   7     -10.861  13.707  19.267  1.00 43.56           C  
ATOM     55  ND1 HIS A   7     -10.203  14.189  17.245  1.00 43.56           N  
ATOM     56  CE1 HIS A   7      -9.386  14.806  18.080  1.00 43.56           C  
ATOM     57  NE2 HIS A   7      -9.766  14.528  19.314  1.00 43.56           N  
ATOM     58  N   LEU A   8     -15.587  12.653  16.034  1.00 38.97           N  
ATOM     59  CA  LEU A   8     -16.450  12.512  14.868  1.00 38.97           C  
ATOM     60  C   LEU A   8     -17.360  13.730  14.711  1.00 38.97           C  
ATOM     61  O   LEU A   8     -17.800  14.031  13.597  1.00 38.97           O  
ATOM     62  CB  LEU A   8     -17.299  11.238  14.976  1.00 38.97           C  
ATOM     63  CG  LEU A   8     -16.600   9.928  14.626  1.00 38.97           C  
ATOM     64  CD1 LEU A   8     -17.371   8.742  15.202  1.00 38.97           C  
ATOM     65  CD2 LEU A   8     -16.459   9.793  13.113  1.00 38.97           C  
ATOM     66  N   ARG A   9     -17.219  14.774  15.601  1.00 40.31           N  
ATOM     67  CA  ARG A   9     -17.989  16.012  15.655  1.00 40.31           C  
ATOM     68  C   ARG A   9     -17.192  17.174  15.083  1.00 40.31           C  
ATOM     69  O   ARG A   9     -17.763  18.083  14.463  1.00 40.31           O  
ATOM     70  CB  ARG A   9     -18.430  16.314  17.082  1.00 40.31           C  
ATOM     71  CG  ARG A   9     -19.729  15.642  17.488  1.00 40.31           C  
ATOM     72  CD  ARG A   9     -20.180  16.083  18.874  1.00 40.31           C  
ATOM     73  NE  ARG A   9     -20.965  15.040  19.546  1.00 40.31           N  
ATOM     74  NH1 ARG A   9     -22.327  16.507  20.686  1.00 40.31           N  
ATOM     75  NH2 ARG A   9     -22.605  14.241  20.940  1.00 40.31           N1+
ATOM     76  CZ  ARG A   9     -21.960  15.263  20.390  1.00 40.31           C  
ATOM     77  N   LEU A  10     -15.856  16.960  14.623  1.00 40.78           N  
ATOM     78  CA  LEU A  10     -14.994  18.042  14.164  1.00 40.78           C  
ATOM     79  C   LEU A  10     -14.867  18.037  12.645  1.00 40.78           C  
ATOM     80  O   LEU A  10     -14.672  19.087  12.028  1.00 40.78           O  
ATOM     81  CB  LEU A  10     -13.602  17.926  14.799  1.00 40.78           C  
ATOM     82  CG  LEU A  10     -13.448  18.492  16.215  1.00 40.78           C  
ATOM     83  CD1 LEU A  10     -12.245  17.855  16.908  1.00 40.78           C  
ATOM     84  CD2 LEU A  10     -13.314  20.002  16.166  1.00 40.78           C  
ATOM     85  N   TYR A  11     -15.693  17.146  11.862  1.00 42.03           N  
ATOM     86  CA  TYR A  11     -15.614  17.113  10.400  1.00 42.03           C  
ATOM     87  C   TYR A  11     -17.013  17.105   9.787  1.00 42.03           C  
ATOM     88  O   TYR A  11     -17.153  16.897   8.581  1.00 42.03           O  
ATOM     89  CB  TYR A  11     -14.811  15.905   9.930  1.00 42.03           C  
ATOM     90  CG  TYR A  11     -13.376  15.897  10.394  1.00 42.03           C  
ATOM     91  CD1 TYR A  11     -12.444  16.780   9.853  1.00 42.03           C  
ATOM     92  CD2 TYR A  11     -12.956  15.021  11.385  1.00 42.03           C  
ATOM     93  CE1 TYR A  11     -11.122  16.772  10.272  1.00 42.03           C  
ATOM     94  CE2 TYR A  11     -11.632  15.015  11.827  1.00 42.03           C  
ATOM     95  OH  TYR A  11      -9.415  15.885  11.688  1.00 42.03           O  
ATOM     96  CZ  TYR A  11     -10.728  15.895  11.265  1.00 42.03           C  
ATOM     97  N   GLY A  12     -18.076  17.714  10.524  1.00 31.98           N  
ATOM     98  CA  GLY A  12     -19.387  17.885   9.917  1.00 31.98           C  
ATOM     99  C   GLY A  12     -20.077  16.567   9.619  1.00 31.98           C  
ATOM    100  O   GLY A  12     -20.962  16.507   8.765  1.00 31.98           O  
ATOM    101  N   TRP A  13     -19.743  15.455  10.360  1.00 40.44           N  
ATOM    102  CA  TRP A  13     -20.365  14.139  10.177  1.00 40.44           C  
ATOM    103  C   TRP A  13     -21.561  13.969  11.122  1.00 40.44           C  
ATOM    104  O   TRP A  13     -21.426  14.170  12.336  1.00 40.44           O  
ATOM    105  CB  TRP A  13     -19.352  13.027  10.399  1.00 40.44           C  
ATOM    106  CG  TRP A  13     -18.177  13.064   9.465  1.00 40.44           C  
ATOM    107  CD1 TRP A  13     -17.011  13.765   9.624  1.00 40.44           C  
ATOM    108  CD2 TRP A  13     -18.080  12.382   8.212  1.00 40.44           C  
ATOM    109  CE2 TRP A  13     -16.819  12.704   7.662  1.00 40.44           C  
ATOM    110  CE3 TRP A  13     -18.921  11.518   7.506  1.00 40.44           C  
ATOM    111  NE1 TRP A  13     -16.189  13.550   8.537  1.00 40.44           N  
ATOM    112  CH2 TRP A  13     -17.225  11.353   5.765  1.00 40.44           C  
ATOM    113  CZ2 TRP A  13     -16.381  12.195   6.437  1.00 40.44           C  
ATOM    114  CZ3 TRP A  13     -18.484  11.012   6.289  1.00 40.44           C  
ATOM    115  N   GLN A  14     -22.759  14.602  10.980  1.00 31.06           N  
ATOM    116  CA  GLN A  14     -23.953  14.058  11.616  1.00 31.06           C  
ATOM    117  C   GLN A  14     -24.184  12.604  11.222  1.00 31.06           C  
ATOM    118  O   GLN A  14     -24.326  12.285  10.036  1.00 31.06           O  
ATOM    119  CB  GLN A  14     -25.183  14.893  11.244  1.00 31.06           C  
ATOM    120  CG  GLN A  14     -25.330  16.180  12.054  1.00 31.06           C  
ATOM    121  CD  GLN A  14     -26.621  16.919  11.745  1.00 31.06           C  
ATOM    122  NE2 GLN A  14     -27.028  17.789  12.662  1.00 31.06           N  
ATOM    123  OE1 GLN A  14     -27.238  16.726  10.703  1.00 31.06           O  
ATOM    124  N   ALA A  15     -23.348  11.642  11.682  1.00 33.50           N  
ATOM    125  CA  ALA A  15     -23.820  10.267  11.751  1.00 33.50           C  
ATOM    126  C   ALA A  15     -25.282  10.204  12.190  1.00 33.50           C  
ATOM    127  O   ALA A  15     -25.689  10.903  13.124  1.00 33.50           O  
ATOM    128  CB  ALA A  15     -22.947   9.457  12.713  1.00 33.50           C  
ATOM    129  N   VAL A  16     -26.272  10.461  11.355  1.00 27.78           N  
ATOM    130  CA  VAL A  16     -27.555   9.844  11.697  1.00 27.78           C  
ATOM    131  C   VAL A  16     -27.309   8.609  12.572  1.00 27.78           C  
ATOM    132  O   VAL A  16     -26.639   7.672  12.152  1.00 27.78           O  
ATOM    133  CB  VAL A  16     -28.363   9.462  10.438  1.00 27.78           C  
ATOM    134  CG1 VAL A  16     -29.747   8.955  10.824  1.00 27.78           C  
ATOM    135  CG2 VAL A  16     -28.452  10.645   9.488  1.00 27.78           C  
ATOM    136  N   VAL A  17     -26.672   8.755  13.739  1.00 26.00           N  
ATOM    137  CA  VAL A  17     -26.864   7.792  14.825  1.00 26.00           C  
ATOM    138  C   VAL A  17     -28.354   7.728  15.182  1.00 26.00           C  
ATOM    139  O   VAL A  17     -28.967   8.748  15.481  1.00 26.00           O  
ATOM    140  CB  VAL A  17     -26.017   8.164  16.060  1.00 26.00           C  
ATOM    141  CG1 VAL A  17     -26.175   7.088  17.154  1.00 26.00           C  
ATOM    142  CG2 VAL A  17     -24.562   8.328  15.683  1.00 26.00           C  
ATOM    143  N   ALA A  18     -29.223   7.135  14.296  1.00 25.00           N  
ATOM    144  CA  ALA A  18     -30.546   6.771  14.789  1.00 25.00           C  
ATOM    145  C   ALA A  18     -30.456   6.189  16.191  1.00 25.00           C  
ATOM    146  O   ALA A  18     -29.687   5.260  16.447  1.00 25.00           O  
ATOM    147  CB  ALA A  18     -31.219   5.782  13.841  1.00 25.00           C  
ATOM    148  N   ASP A  19     -30.484   7.020  17.222  1.00 24.44           N  
ATOM    149  CA  ASP A  19     -31.208   6.948  18.492  1.00 24.44           C  
ATOM    150  C   ASP A  19     -32.361   5.935  18.405  1.00 24.44           C  
ATOM    151  O   ASP A  19     -33.241   6.081  17.553  1.00 24.44           O  
ATOM    152  CB  ASP A  19     -31.724   8.311  18.893  1.00 24.44           C  
ATOM    153  CG  ASP A  19     -31.822   8.497  20.394  1.00 24.44           C  
ATOM    154  OD1 ASP A  19     -31.268   7.659  21.148  1.00 24.44           O  
ATOM    155  OD2 ASP A  19     -32.435   9.489  20.846  1.00 24.44           O1-
ATOM    156  N   ARG A  20     -32.127   4.611  18.513  1.00 26.58           N  
ATOM    157  CA  ARG A  20     -33.344   4.037  19.079  1.00 26.58           C  
ATOM    158  C   ARG A  20     -32.999   2.981  20.136  1.00 26.58           C  
ATOM    159  O   ARG A  20     -32.254   2.051  19.872  1.00 26.58           O  
ATOM    160  CB  ARG A  20     -34.214   3.413  17.990  1.00 26.58           C  
ATOM    161  CG  ARG A  20     -35.082   4.415  17.261  1.00 26.58           C  
ATOM    162  CD  ARG A  20     -36.109   3.728  16.369  1.00 26.58           C  
ATOM    163  NE  ARG A  20     -36.779   4.680  15.477  1.00 26.58           N  
ATOM    164  NH1 ARG A  20     -37.960   3.073  14.313  1.00 26.58           N  
ATOM    165  NH2 ARG A  20     -38.183   5.291  13.763  1.00 26.58           N1+
ATOM    166  CZ  ARG A  20     -37.644   4.342  14.525  1.00 26.58           C  
ATOM    167  N   GLY A  21     -32.904   3.306  21.436  1.00 23.50           N  
ATOM    168  CA  GLY A  21     -33.695   3.008  22.610  1.00 23.50           C  
ATOM    169  C   GLY A  21     -34.585   1.781  22.451  1.00 23.50           C  
ATOM    170  O   GLY A  21     -35.233   1.615  21.426  1.00 23.50           O  
ATOM    171  N   TYR A  22     -34.061   0.646  22.846  1.00 23.25           N  
ATOM    172  CA  TYR A  22     -34.700  -0.362  23.687  1.00 23.25           C  
ATOM    173  C   TYR A  22     -36.074   0.090  24.128  1.00 23.25           C  
ATOM    174  O   TYR A  22     -36.243   1.190  24.654  1.00 23.25           O  
ATOM    175  CB  TYR A  22     -33.809  -0.651  24.907  1.00 23.25           C  
ATOM    176  CG  TYR A  22     -33.756  -2.122  25.284  1.00 23.25           C  
ATOM    177  CD1 TYR A  22     -34.603  -2.653  26.252  1.00 23.25           C  
ATOM    178  CD2 TYR A  22     -32.856  -2.982  24.650  1.00 23.25           C  
ATOM    179  CE1 TYR A  22     -34.553  -3.992  26.585  1.00 23.25           C  
ATOM    180  CE2 TYR A  22     -32.806  -4.321  24.983  1.00 23.25           C  
ATOM    181  OH  TYR A  22     -33.591  -6.155  26.277  1.00 23.25           O  
ATOM    182  CZ  TYR A  22     -33.641  -4.815  25.943  1.00 23.25           C  
ATOM    183  N   ASP A  23     -37.198  -0.537  23.525  1.00 24.03           N  
ATOM    184  CA  ASP A  23     -38.361  -1.057  24.253  1.00 24.03           C  
ATOM    185  C   ASP A  23     -39.351  -1.735  23.301  1.00 24.03           C  
ATOM    186  O   ASP A  23     -39.707  -1.139  22.262  1.00 24.03           O  
ATOM    187  CB  ASP A  23     -39.054   0.081  25.012  1.00 24.03           C  
ATOM    188  CG  ASP A  23     -38.756   0.041  26.498  1.00 24.03           C  
ATOM    189  OD1 ASP A  23     -38.163  -0.932  26.979  1.00 24.03           O  
ATOM    190  OD2 ASP A  23     -39.149   0.992  27.203  1.00 24.03           O1-
ATOM    191  N   GLY A  24     -39.495  -3.152  23.290  1.00 22.66           N  
ATOM    192  CA  GLY A  24     -40.689  -3.858  23.710  1.00 22.66           C  
ATOM    193  C   GLY A  24     -41.551  -4.325  22.561  1.00 22.66           C  
ATOM    194  O   GLY A  24     -41.780  -3.596  21.614  1.00 22.66           O  
ATOM    195  N   ALA A  25     -41.534  -5.653  22.181  1.00 22.88           N  
ATOM    196  CA  ALA A  25     -42.620  -6.639  22.239  1.00 22.88           C  
ATOM    197  C   ALA A  25     -43.379  -6.666  20.903  1.00 22.88           C  
ATOM    198  O   ALA A  25     -43.726  -5.635  20.374  1.00 22.88           O  
ATOM    199  CB  ALA A  25     -43.576  -6.330  23.388  1.00 22.88           C  
ATOM    200  N   GLN A  26     -43.317  -7.846  20.141  1.00 24.06           N  
ATOM    201  CA  GLN A  26     -44.342  -8.790  19.780  1.00 24.06           C  
ATOM    202  C   GLN A  26     -44.683  -8.727  18.292  1.00 24.06           C  
ATOM    203  O   GLN A  26     -44.919  -7.659  17.764  1.00 24.06           O  
ATOM    204  CB  GLN A  26     -45.616  -8.547  20.622  1.00 24.06           C  
ATOM    205  CG  GLN A  26     -45.525  -9.123  22.028  1.00 24.06           C  
ATOM    206  CD  GLN A  26     -46.881  -9.254  22.683  1.00 24.06           C  
ATOM    207  NE2 GLN A  26     -46.991 -10.072  23.737  1.00 24.06           N  
ATOM    208  OE1 GLN A  26     -47.862  -8.618  22.246  1.00 24.06           O  
ATOM    209  N   HIS A  27     -44.360  -9.863  17.480  1.00 26.20           N  
ATOM    210  CA  HIS A  27     -45.161 -10.838  16.765  1.00 26.20           C  
ATOM    211  C   HIS A  27     -45.233 -10.522  15.277  1.00 26.20           C  
ATOM    212  O   HIS A  27     -45.530  -9.403  14.895  1.00 26.20           O  
ATOM    213  CB  HIS A  27     -46.571 -10.875  17.341  1.00 26.20           C  
ATOM    214  CG  HIS A  27     -46.691 -11.591  18.652  1.00 26.20           C  
ATOM    215  CD2 HIS A  27     -47.509 -11.419  19.710  1.00 26.20           C  
ATOM    216  ND1 HIS A  27     -45.826 -12.632  18.994  1.00 26.20           N  
ATOM    217  CE1 HIS A  27     -46.139 -13.056  20.193  1.00 26.20           C  
ATOM    218  NE2 HIS A  27     -47.146 -12.338  20.651  1.00 26.20           N  
ATOM    219  N   GLY A  28     -44.643 -11.450  14.427  1.00 25.53           N  
ATOM    220  CA  GLY A  28     -45.373 -12.278  13.477  1.00 25.53           C  
ATOM    221  C   GLY A  28     -44.852 -12.178  12.062  1.00 25.53           C  
ATOM    222  O   GLY A  28     -44.652 -11.079  11.561  1.00 25.53           O  
ATOM    223  N   THR A  29     -44.179 -13.258  11.609  1.00 24.41           N  
ATOM    224  CA  THR A  29     -44.226 -14.328  10.621  1.00 24.41           C  
ATOM    225  C   THR A  29     -44.607 -13.805   9.242  1.00 24.41           C  
ATOM    226  O   THR A  29     -45.486 -12.959   9.125  1.00 24.41           O  
ATOM    227  CB  THR A  29     -45.188 -15.453  11.065  1.00 24.41           C  
ATOM    228  CG2 THR A  29     -44.683 -16.156  12.307  1.00 24.41           C  
ATOM    229  OG1 THR A  29     -46.473 -14.861  11.317  1.00 24.41           O  
ATOM    230  N   ALA A  30     -43.709 -14.130   8.227  1.00 26.75           N  
ATOM    231  CA  ALA A  30     -43.967 -15.015   7.093  1.00 26.75           C  
ATOM    232  C   ALA A  30     -43.143 -14.581   5.874  1.00 26.75           C  
ATOM    233  O   ALA A  30     -43.220 -13.422   5.463  1.00 26.75           O  
ATOM    234  CB  ALA A  30     -45.461 -15.055   6.762  1.00 26.75           C  
ATOM    235  N   ALA A  31     -42.149 -15.425   5.458  1.00 24.86           N  
ATOM    236  CA  ALA A  31     -41.963 -16.493   4.479  1.00 24.86           C  
ATOM    237  C   ALA A  31     -41.997 -15.963   3.063  1.00 24.86           C  
ATOM    238  O   ALA A  31     -42.894 -15.192   2.695  1.00 24.86           O  
ATOM    239  CB  ALA A  31     -43.041 -17.569   4.663  1.00 24.86           C  
ATOM    240  N   GLY A  32     -40.901 -16.159   2.304  1.00 26.61           N  
ATOM    241  CA  GLY A  32     -40.863 -16.993   1.120  1.00 26.61           C  
ATOM    242  C   GLY A  32     -39.524 -16.940   0.389  1.00 26.61           C  
ATOM    243  O   GLY A  32     -39.042 -15.860   0.061  1.00 26.61           O  
ATOM    244  N   ALA A  33     -38.680 -18.029   0.458  1.00 24.38           N  
ATOM    245  CA  ALA A  33     -38.319 -19.311  -0.150  1.00 24.38           C  
ATOM    246  C   ALA A  33     -37.903 -19.136  -1.600  1.00 24.38           C  
ATOM    247  O   ALA A  33     -38.591 -18.439  -2.366  1.00 24.38           O  
ATOM    248  CB  ALA A  33     -39.484 -20.295  -0.043  1.00 24.38           C  
ATOM    249  N   TRP A  34     -36.631 -19.534  -1.979  1.00 26.83           N  
ATOM    250  CA  TRP A  34     -36.258 -20.656  -2.842  1.00 26.83           C  
ATOM    251  C   TRP A  34     -34.784 -21.027  -2.652  1.00 26.83           C  
ATOM    252  O   TRP A  34     -33.904 -20.191  -2.901  1.00 26.83           O  
ATOM    253  CB  TRP A  34     -36.532 -20.324  -4.308  1.00 26.83           C  
ATOM    254  CG  TRP A  34     -37.977 -20.266  -4.662  1.00 26.83           C  
ATOM    255  CD1 TRP A  34     -38.820 -19.190  -4.564  1.00 26.83           C  
ATOM    256  CD2 TRP A  34     -38.782 -21.345  -5.159  1.00 26.83           C  
ATOM    257  CE2 TRP A  34     -40.100 -20.846  -5.357  1.00 26.83           C  
ATOM    258  CE3 TRP A  34     -38.505 -22.684  -5.462  1.00 26.83           C  
ATOM    259  NE1 TRP A  34     -40.089 -19.539  -4.979  1.00 26.83           N  
ATOM    260  CH2 TRP A  34     -40.824 -22.957  -6.124  1.00 26.83           C  
ATOM    261  CZ2 TRP A  34     -41.122 -21.646  -5.835  1.00 26.83           C  
ATOM    262  CZ3 TRP A  34     -39.549 -23.467  -5.959  1.00 26.83           C  
ATOM    263  N   GLY A  35     -34.459 -22.152  -1.776  1.00 25.42           N  
ATOM    264  CA  GLY A  35     -34.177 -23.575  -1.818  1.00 25.42           C  
ATOM    265  C   GLY A  35     -33.427 -24.003  -3.061  1.00 25.42           C  
ATOM    266  O   GLY A  35     -33.718 -23.549  -4.166  1.00 25.42           O  
ATOM    267  N   GLN A  36     -32.213 -24.644  -2.863  1.00 28.70           N  
ATOM    268  CA  GLN A  36     -31.948 -26.084  -2.860  1.00 28.70           C  
ATOM    269  C   GLN A  36     -30.548 -26.369  -3.409  1.00 28.70           C  
ATOM    270  O   GLN A  36     -30.206 -25.907  -4.494  1.00 28.70           O  
ATOM    271  CB  GLN A  36     -33.008 -26.828  -3.685  1.00 28.70           C  
ATOM    272  CG  GLN A  36     -34.226 -27.227  -2.881  1.00 28.70           C  
ATOM    273  CD  GLN A  36     -35.120 -28.198  -3.618  1.00 28.70           C  
ATOM    274  NE2 GLN A  36     -36.195 -28.655  -2.967  1.00 28.70           N  
ATOM    275  OE1 GLN A  36     -34.859 -28.543  -4.775  1.00 28.70           O  
ATOM    276  N   ARG A  37     -29.648 -27.058  -2.550  1.00 26.66           N  
ATOM    277  CA  ARG A  37     -29.352 -28.439  -2.238  1.00 26.66           C  
ATOM    278  C   ARG A  37     -27.896 -28.788  -2.570  1.00 26.66           C  
ATOM    279  O   ARG A  37     -27.455 -28.563  -3.697  1.00 26.66           O  
ATOM    280  CB  ARG A  37     -30.289 -29.386  -2.975  1.00 26.66           C  
ATOM    281  CG  ARG A  37     -31.514 -29.795  -2.160  1.00 26.66           C  
ATOM    282  CD  ARG A  37     -32.324 -30.868  -2.877  1.00 26.66           C  
ATOM    283  NE  ARG A  37     -33.716 -30.452  -3.074  1.00 26.66           N  
ATOM    284  NH1 ARG A  37     -34.639 -32.278  -1.997  1.00 26.66           N  
ATOM    285  NH2 ARG A  37     -36.001 -30.657  -2.888  1.00 26.66           N1+
ATOM    286  CZ  ARG A  37     -34.785 -31.125  -2.649  1.00 26.66           C  
ATOM    287  N   VAL A  38     -26.994 -29.176  -1.606  1.00 26.83           N  
ATOM    288  CA  VAL A  38     -26.246 -30.221  -0.907  1.00 26.83           C  
ATOM    289  C   VAL A  38     -25.961 -31.379  -1.846  1.00 26.83           C  
ATOM    290  O   VAL A  38     -26.869 -31.863  -2.546  1.00 26.83           O  
ATOM    291  CB  VAL A  38     -27.013 -30.717   0.351  1.00 26.83           C  
ATOM    292  CG1 VAL A  38     -26.169 -31.752   1.107  1.00 26.83           C  
ATOM    293  CG2 VAL A  38     -27.371 -29.552   1.259  1.00 26.83           C  
ATOM    294  N   THR A  39     -24.668 -31.890  -1.870  1.00 30.09           N  
ATOM    295  CA  THR A  39     -24.195 -33.188  -1.419  1.00 30.09           C  
ATOM    296  C   THR A  39     -22.673 -33.271  -1.489  1.00 30.09           C  
ATOM    297  O   THR A  39     -22.068 -32.845  -2.472  1.00 30.09           O  
ATOM    298  CB  THR A  39     -24.808 -34.333  -2.250  1.00 30.09           C  
ATOM    299  CG2 THR A  39     -26.308 -34.433  -2.018  1.00 30.09           C  
ATOM    300  OG1 THR A  39     -24.567 -34.072  -3.649  1.00 30.09           O  
ATOM    301  N   ALA A  40     -21.869 -33.535  -0.357  1.00 26.48           N  
ATOM    302  CA  ALA A  40     -21.129 -34.515   0.436  1.00 26.48           C  
ATOM    303  C   ALA A  40     -20.257 -35.399  -0.454  1.00 26.48           C  
ATOM    304  O   ALA A  40     -20.745 -35.998  -1.416  1.00 26.48           O  
ATOM    305  CB  ALA A  40     -22.087 -35.377   1.240  1.00 26.48           C  
ATOM    306  N   ALA A  41     -18.884 -35.429  -0.178  1.00 26.48           N  
ATOM    307  CA  ALA A  41     -17.723 -36.087   0.421  1.00 26.48           C  
ATOM    308  C   ALA A  41     -16.990 -36.948  -0.609  1.00 26.48           C  
ATOM    309  O   ALA A  41     -17.618 -37.563  -1.477  1.00 26.48           O  
ATOM    310  CB  ALA A  41     -18.146 -36.934   1.621  1.00 26.48           C  
ATOM    311  N   PRO A  42     -15.678 -37.654  -0.149  1.00 30.62           N  
ATOM    312  CA  PRO A  42     -14.538 -37.733   0.761  1.00 30.62           C  
ATOM    313  C   PRO A  42     -13.317 -38.405   0.141  1.00 30.62           C  
ATOM    314  O   PRO A  42     -13.347 -38.785  -1.040  1.00 30.62           O  
ATOM    315  CB  PRO A  42     -15.073 -38.549   1.928  1.00 30.62           C  
ATOM    316  CG  PRO A  42     -16.017 -39.548   1.319  1.00 30.62           C  
ATOM    317  CD  PRO A  42     -16.144 -39.199  -0.146  1.00 30.62           C  
ATOM    318  N   ALA A  43     -12.012 -38.128   0.756  1.00 26.06           N  
ATOM    319  CA  ALA A  43     -10.901 -38.852   1.362  1.00 26.06           C  
ATOM    320  C   ALA A  43     -10.093 -39.610   0.305  1.00 26.06           C  
ATOM    321  O   ALA A  43     -10.663 -40.252  -0.582  1.00 26.06           O  
ATOM    322  CB  ALA A  43     -11.421 -39.827   2.424  1.00 26.06           C  
ATOM    323  N   HIS A  44      -8.750 -39.406   0.125  1.00 26.58           N  
ATOM    324  CA  HIS A  44      -7.542 -40.207   0.294  1.00 26.58           C  
ATOM    325  C   HIS A  44      -6.693 -40.204  -0.972  1.00 26.58           C  
ATOM    326  O   HIS A  44      -7.211 -40.410  -2.075  1.00 26.58           O  
ATOM    327  CB  HIS A  44      -7.892 -41.634   0.680  1.00 26.58           C  
ATOM    328  CG  HIS A  44      -8.138 -41.809   2.148  1.00 26.58           C  
ATOM    329  CD2 HIS A  44      -9.257 -42.149   2.833  1.00 26.58           C  
ATOM    330  ND1 HIS A  44      -7.152 -41.625   3.095  1.00 26.58           N  
ATOM    331  CE1 HIS A  44      -7.657 -41.853   4.299  1.00 26.58           C  
ATOM    332  NE2 HIS A  44      -8.935 -42.178   4.163  1.00 26.58           N  
ATOM    333  N   VAL A  45      -5.432 -39.591  -0.953  1.00 31.33           N  
ATOM    334  CA  VAL A  45      -4.243 -40.350  -1.308  1.00 31.33           C  
ATOM    335  C   VAL A  45      -2.989 -39.594  -0.883  1.00 31.33           C  
ATOM    336  O   VAL A  45      -2.818 -38.415  -1.218  1.00 31.33           O  
ATOM    337  CB  VAL A  45      -4.186 -40.628  -2.821  1.00 31.33           C  
ATOM    338  CG1 VAL A  45      -2.923 -41.418  -3.189  1.00 31.33           C  
ATOM    339  CG2 VAL A  45      -5.430 -41.410  -3.264  1.00 31.33           C  
ATOM    340  N   ARG A  46      -2.257 -40.079   0.221  1.00 27.98           N  
ATOM    341  CA  ARG A  46      -1.038 -40.772   0.621  1.00 27.98           C  
ATOM    342  C   ARG A  46       0.101 -40.495  -0.349  1.00 27.98           C  
ATOM    343  O   ARG A  46      -0.051 -40.635  -1.563  1.00 27.98           O  
ATOM    344  CB  ARG A  46      -1.288 -42.282   0.722  1.00 27.98           C  
ATOM    345  CG  ARG A  46      -1.869 -42.737   2.044  1.00 27.98           C  
ATOM    346  CD  ARG A  46      -1.899 -44.251   2.165  1.00 27.98           C  
ATOM    347  NE  ARG A  46      -2.373 -44.680   3.455  1.00 27.98           N  
ATOM    348  NH1 ARG A  46      -2.123 -46.933   3.059  1.00 27.98           N  
ATOM    349  NH2 ARG A  46      -2.919 -46.223   5.075  1.00 27.98           N1+
ATOM    350  CZ  ARG A  46      -2.474 -45.944   3.862  1.00 27.98           C  
ATOM    351  N   GLY A  47       1.298 -39.882   0.100  1.00 23.69           N  
ATOM    352  CA  GLY A  47       2.641 -40.325   0.448  1.00 23.69           C  
ATOM    353  C   GLY A  47       3.685 -39.943  -0.592  1.00 23.69           C  
ATOM    354  O   GLY A  47       3.449 -40.070  -1.794  1.00 23.69           O  
ATOM    355  N   VAL A  48       4.720 -39.069  -0.154  1.00 29.89           N  
ATOM    356  CA  VAL A  48       6.117 -39.490  -0.070  1.00 29.89           C  
ATOM    357  C   VAL A  48       6.946 -38.367   0.565  1.00 29.89           C  
ATOM    358  O   VAL A  48       6.929 -37.232   0.096  1.00 29.89           O  
ATOM    359  CB  VAL A  48       6.685 -39.859  -1.446  1.00 29.89           C  
ATOM    360  CG1 VAL A  48       8.147 -40.287  -1.334  1.00 29.89           C  
ATOM    361  CG2 VAL A  48       5.847 -40.957  -2.086  1.00 29.89           C  
ATOM    362  N   ALA A  49       7.389 -38.569   1.853  1.00 23.92           N  
ATOM    363  CA  ALA A  49       8.550 -38.517   2.732  1.00 23.92           C  
ATOM    364  C   ALA A  49       9.855 -38.704   1.955  1.00 23.92           C  
ATOM    365  O   ALA A  49       9.937 -39.584   1.108  1.00 23.92           O  
ATOM    366  CB  ALA A  49       8.428 -39.579   3.834  1.00 23.92           C  
ATOM    367  N   CYS A  50      10.832 -37.708   2.114  1.00 28.17           N  
ATOM    368  CA  CYS A  50      12.240 -37.941   2.432  1.00 28.17           C  
ATOM    369  C   CYS A  50      12.844 -36.718   3.127  1.00 28.17           C  
ATOM    370  O   CYS A  50      12.788 -35.608   2.595  1.00 28.17           O  
ATOM    371  CB  CYS A  50      13.019 -38.273   1.174  1.00 28.17           C  
ATOM    372  SG  CYS A  50      12.635 -39.879   0.460  1.00 28.17           S  
ATOM    373  N   GLY A  51      13.110 -36.753   4.490  1.00 24.09           N  
ATOM    374  CA  GLY A  51      14.155 -36.883   5.486  1.00 24.09           C  
ATOM    375  C   GLY A  51      15.375 -36.017   5.193  1.00 24.09           C  
ATOM    376  O   GLY A  51      15.837 -35.970   4.056  1.00 24.09           O  
ATOM    377  N   ALA A  52      15.583 -35.043   6.113  1.00 28.62           N  
ATOM    378  CA  ALA A  52      16.709 -34.945   7.036  1.00 28.62           C  
ATOM    379  C   ALA A  52      16.641 -33.668   7.855  1.00 28.62           C  
ATOM    380  O   ALA A  52      16.555 -32.563   7.303  1.00 28.62           O  
ATOM    381  CB  ALA A  52      18.030 -35.010   6.260  1.00 28.62           C  
ATOM    382  N   ALA A  53      16.200 -33.692   9.178  1.00 29.98           N  
ATOM    383  CA  ALA A  53      16.517 -32.910  10.364  1.00 29.98           C  
ATOM    384  C   ALA A  53      18.032 -32.810  10.559  1.00 29.98           C  
ATOM    385  O   ALA A  53      18.772 -33.740  10.248  1.00 29.98           O  
ATOM    386  CB  ALA A  53      15.872 -33.523  11.609  1.00 29.98           C  
ATOM    387  N   PRO A  54      18.634 -31.780  11.618  1.00 36.50           N  
ATOM    388  CA  PRO A  54      18.054 -31.038  12.733  1.00 36.50           C  
ATOM    389  C   PRO A  54      18.924 -29.880  13.198  1.00 36.50           C  
ATOM    390  O   PRO A  54      20.076 -29.764  12.780  1.00 36.50           O  
ATOM    391  CB  PRO A  54      17.918 -32.101  13.825  1.00 36.50           C  
ATOM    392  CG  PRO A  54      19.103 -32.996  13.638  1.00 36.50           C  
ATOM    393  CD  PRO A  54      19.819 -32.570  12.381  1.00 36.50           C  
ATOM    394  N   PHE A  55      18.316 -28.632  13.519  1.00 32.28           N  
ATOM    395  CA  PHE A  55      18.748 -27.911  14.712  1.00 32.28           C  
ATOM    396  C   PHE A  55      17.578 -27.210  15.381  1.00 32.28           C  
ATOM    397  O   PHE A  55      16.766 -26.560  14.709  1.00 32.28           O  
ATOM    398  CB  PHE A  55      19.833 -26.879  14.339  1.00 32.28           C  
ATOM    399  CG  PHE A  55      21.227 -27.433  14.395  1.00 32.28           C  
ATOM    400  CD1 PHE A  55      21.912 -27.550  15.615  1.00 32.28           C  
ATOM    401  CD2 PHE A  55      21.871 -27.850  13.239  1.00 32.28           C  
ATOM    402  CE1 PHE A  55      23.204 -28.053  15.664  1.00 32.28           C  
ATOM    403  CE2 PHE A  55      23.178 -28.356  13.291  1.00 32.28           C  
ATOM    404  CZ  PHE A  55      23.820 -28.457  14.504  1.00 32.28           C  
ATOM    405  N   PRO A  56      17.356 -27.529  16.716  1.00 34.69           N  
ATOM    406  CA  PRO A  56      16.263 -26.774  17.339  1.00 34.69           C  
ATOM    407  C   PRO A  56      16.698 -25.378  17.788  1.00 34.69           C  
ATOM    408  O   PRO A  56      17.906 -25.101  17.867  1.00 34.69           O  
ATOM    409  CB  PRO A  56      15.866 -27.638  18.538  1.00 34.69           C  
ATOM    410  CG  PRO A  56      17.143 -28.255  19.010  1.00 34.69           C  
ATOM    411  CD  PRO A  56      18.230 -27.891  18.043  1.00 34.69           C  
ATOM    412  N   PRO A  57      15.934 -24.256  17.524  1.00 30.38           N  
ATOM    413  CA  PRO A  57      16.386 -23.454  18.663  1.00 30.38           C  
ATOM    414  C   PRO A  57      15.254 -23.154  19.649  1.00 30.38           C  
ATOM    415  O   PRO A  57      14.071 -23.249  19.296  1.00 30.38           O  
ATOM    416  CB  PRO A  57      16.894 -22.169  18.016  1.00 30.38           C  
ATOM    417  CG  PRO A  57      16.004 -21.957  16.840  1.00 30.38           C  
ATOM    418  CD  PRO A  57      15.102 -23.145  16.708  1.00 30.38           C  
ATOM    419  N   ALA A  58      15.474 -23.602  20.899  1.00 29.14           N  
ATOM    420  CA  ALA A  58      15.456 -23.118  22.278  1.00 29.14           C  
ATOM    421  C   ALA A  58      14.211 -22.289  22.555  1.00 29.14           C  
ATOM    422  O   ALA A  58      13.863 -21.405  21.769  1.00 29.14           O  
ATOM    423  CB  ALA A  58      16.714 -22.307  22.576  1.00 29.14           C  
ATOM    424  N   ALA A  59      13.209 -22.847  23.089  1.00 27.11           N  
ATOM    425  CA  ALA A  59      12.197 -22.426  24.063  1.00 27.11           C  
ATOM    426  C   ALA A  59      12.483 -21.019  24.578  1.00 27.11           C  
ATOM    427  O   ALA A  59      13.593 -20.746  25.068  1.00 27.11           O  
ATOM    428  CB  ALA A  59      12.132 -23.408  25.219  1.00 27.11           C  
ATOM    429  N   ALA A  60      12.046 -19.876  23.880  1.00 31.05           N  
ATOM    430  CA  ALA A  60      12.050 -18.528  24.443  1.00 31.05           C  
ATOM    431  C   ALA A  60      10.904 -18.345  25.430  1.00 31.05           C  
ATOM    432  O   ALA A  60       9.765 -18.711  25.134  1.00 31.05           O  
ATOM    433  CB  ALA A  60      11.969 -17.486  23.332  1.00 31.05           C  
ATOM    434  N   ALA A  61      11.094 -18.539  26.731  1.00 31.69           N  
ATOM    435  CA  ALA A  61      10.653 -17.949  27.985  1.00 31.69           C  
ATOM    436  C   ALA A  61       9.698 -16.781  27.729  1.00 31.69           C  
ATOM    437  O   ALA A  61       9.897 -15.984  26.815  1.00 31.69           O  
ATOM    438  CB  ALA A  61      11.845 -17.471  28.803  1.00 31.69           C  
ATOM    439  N   PRO A  62       8.413 -16.765  28.326  1.00 28.19           N  
ATOM    440  CA  PRO A  62       7.445 -15.670  28.289  1.00 28.19           C  
ATOM    441  C   PRO A  62       7.937 -14.413  29.001  1.00 28.19           C  
ATOM    442  O   PRO A  62       8.653 -14.519  30.002  1.00 28.19           O  
ATOM    443  CB  PRO A  62       6.220 -16.260  28.991  1.00 28.19           C  
ATOM    444  CG  PRO A  62       6.777 -17.282  29.920  1.00 28.19           C  
ATOM    445  CD  PRO A  62       8.252 -17.343  29.735  1.00 28.19           C  
ATOM    446  N   GLY A  63       8.810 -13.529  28.282  1.00 30.05           N  
ATOM    447  CA  GLY A  63       8.951 -12.205  28.874  1.00 30.05           C  
ATOM    448  C   GLY A  63      10.165 -11.455  28.369  1.00 30.05           C  
ATOM    449  O   GLY A  63      11.021 -11.056  29.168  1.00 30.05           O  
ATOM    450  N   ALA A  64      10.259 -11.104  27.038  1.00 28.95           N  
ATOM    451  CA  ALA A  64      11.180 -10.006  26.773  1.00 28.95           C  
ATOM    452  C   ALA A  64      10.662  -9.122  25.633  1.00 28.95           C  
ATOM    453  O   ALA A  64      10.322  -9.629  24.561  1.00 28.95           O  
ATOM    454  CB  ALA A  64      12.569 -10.543  26.443  1.00 28.95           C  
ATOM    455  N   HIS A  65       9.734  -8.182  25.902  1.00 33.53           N  
ATOM    456  CA  HIS A  65       9.355  -6.967  25.186  1.00 33.53           C  
ATOM    457  C   HIS A  65      10.506  -6.471  24.297  1.00 33.53           C  
ATOM    458  O   HIS A  65      11.665  -6.464  24.717  1.00 33.53           O  
ATOM    459  CB  HIS A  65       8.959  -5.868  26.171  1.00 33.53           C  
ATOM    460  CG  HIS A  65       7.681  -6.172  26.917  1.00 33.53           C  
ATOM    461  CD2 HIS A  65       7.476  -6.463  28.219  1.00 33.53           C  
ATOM    462  ND1 HIS A  65       6.457  -6.191  26.299  1.00 33.53           N  
ATOM    463  CE1 HIS A  65       5.529  -6.490  27.205  1.00 33.53           C  
ATOM    464  NE2 HIS A  65       6.122  -6.659  28.378  1.00 33.53           N  
ATOM    465  N   PRO A  66      10.382  -6.476  22.929  1.00 36.19           N  
ATOM    466  CA  PRO A  66      11.375  -5.837  22.083  1.00 36.19           C  
ATOM    467  C   PRO A  66      11.741  -4.431  22.550  1.00 36.19           C  
ATOM    468  O   PRO A  66      10.954  -3.783  23.234  1.00 36.19           O  
ATOM    469  CB  PRO A  66      10.700  -5.785  20.701  1.00 36.19           C  
ATOM    470  CG  PRO A  66       9.245  -5.971  20.995  1.00 36.19           C  
ATOM    471  CD  PRO A  66       9.095  -6.544  22.369  1.00 36.19           C  
ATOM    472  N   PRO A  67      13.081  -4.026  22.639  1.00 30.95           N  
ATOM    473  CA  PRO A  67      13.459  -2.666  23.017  1.00 30.95           C  
ATOM    474  C   PRO A  67      12.595  -1.595  22.339  1.00 30.95           C  
ATOM    475  O   PRO A  67      12.061  -1.836  21.253  1.00 30.95           O  
ATOM    476  CB  PRO A  67      14.922  -2.569  22.553  1.00 30.95           C  
ATOM    477  CG  PRO A  67      15.057  -3.632  21.520  1.00 30.95           C  
ATOM    478  CD  PRO A  67      13.950  -4.630  21.701  1.00 30.95           C  
ATOM    479  N   PRO A  68      12.114  -0.522  23.060  1.00 34.50           N  
ATOM    480  CA  PRO A  68      11.338   0.573  22.446  1.00 34.50           C  
ATOM    481  C   PRO A  68      12.023   1.151  21.204  1.00 34.50           C  
ATOM    482  O   PRO A  68      13.262   1.222  21.156  1.00 34.50           O  
ATOM    483  CB  PRO A  68      11.275   1.613  23.561  1.00 34.50           C  
ATOM    484  CG  PRO A  68      12.287   1.183  24.569  1.00 34.50           C  
ATOM    485  CD  PRO A  68      12.883  -0.130  24.108  1.00 34.50           C  
ATOM    486  N   ALA A  69      11.590   0.894  19.980  1.00 45.72           N  
ATOM    487  CA  ALA A  69      11.854   1.560  18.709  1.00 45.72           C  
ATOM    488  C   ALA A  69      12.206   3.031  18.926  1.00 45.72           C  
ATOM    489  O   ALA A  69      11.645   3.684  19.798  1.00 45.72           O  
ATOM    490  CB  ALA A  69      10.661   1.435  17.785  1.00 45.72           C  
ATOM    491  N   ALA A  70      13.531   3.505  18.959  1.00 40.41           N  
ATOM    492  CA  ALA A  70      14.009   4.884  18.873  1.00 40.41           C  
ATOM    493  C   ALA A  70      12.889   5.826  18.445  1.00 40.41           C  
ATOM    494  O   ALA A  70      12.182   5.555  17.470  1.00 40.41           O  
ATOM    495  CB  ALA A  70      15.191   4.986  17.911  1.00 40.41           C  
ATOM    496  N   ARG A  71      12.122   6.380  19.331  1.00 46.97           N  
ATOM    497  CA  ARG A  71      11.056   7.365  19.209  1.00 46.97           C  
ATOM    498  C   ARG A  71      11.379   8.397  18.134  1.00 46.97           C  
ATOM    499  O   ARG A  71      12.467   8.965  18.115  1.00 46.97           O  
ATOM    500  CB  ARG A  71      10.814   8.069  20.547  1.00 46.97           C  
ATOM    501  CG  ARG A  71      10.131   7.185  21.582  1.00 46.97           C  
ATOM    502  CD  ARG A  71       9.741   7.981  22.819  1.00 46.97           C  
ATOM    503  NE  ARG A  71       9.179   7.126  23.864  1.00 46.97           N  
ATOM    504  NH1 ARG A  71       9.196   8.748  25.497  1.00 46.97           N  
ATOM    505  NH2 ARG A  71       8.421   6.647  25.981  1.00 46.97           N1+
ATOM    506  CZ  ARG A  71       8.934   7.511  25.118  1.00 46.97           C  
ATOM    507  N   LEU A  72      10.933   8.168  16.866  1.00 54.47           N  
ATOM    508  CA  LEU A  72      10.974   9.079  15.726  1.00 54.47           C  
ATOM    509  C   LEU A  72      10.586  10.502  16.149  1.00 54.47           C  
ATOM    510  O   LEU A  72       9.745  10.676  17.022  1.00 54.47           O  
ATOM    511  CB  LEU A  72      10.030   8.597  14.619  1.00 54.47           C  
ATOM    512  CG  LEU A  72      10.440   7.299  13.909  1.00 54.47           C  
ATOM    513  CD1 LEU A  72       9.283   6.790  13.055  1.00 54.47           C  
ATOM    514  CD2 LEU A  72      11.683   7.526  13.063  1.00 54.47           C  
ATOM    515  N   GLY A  73      11.563  11.478  16.355  1.00 52.06           N  
ATOM    516  CA  GLY A  73      11.471  12.922  16.485  1.00 52.06           C  
ATOM    517  C   GLY A  73      10.139  13.491  16.040  1.00 52.06           C  
ATOM    518  O   GLY A  73       9.237  12.732  15.655  1.00 52.06           O  
ATOM    519  N   ALA A  74       9.515  14.624  16.543  1.00 62.16           N  
ATOM    520  CA  ALA A  74       8.366  15.511  16.441  1.00 62.16           C  
ATOM    521  C   ALA A  74       7.868  15.597  15.004  1.00 62.16           C  
ATOM    522  O   ALA A  74       6.928  16.353  14.712  1.00 62.16           O  
ATOM    523  CB  ALA A  74       8.713  16.909  16.967  1.00 62.16           C  
ATOM    524  N   SER A  75       8.387  14.683  13.967  1.00 82.44           N  
ATOM    525  CA  SER A  75       7.978  14.981  12.593  1.00 82.44           C  
ATOM    526  C   SER A  75       7.538  13.727  11.858  1.00 82.44           C  
ATOM    527  O   SER A  75       7.908  12.616  12.241  1.00 82.44           O  
ATOM    528  CB  SER A  75       9.116  15.657  11.830  1.00 82.44           C  
ATOM    529  OG  SER A  75      10.272  14.841  11.827  1.00 82.44           O  
ATOM    530  N   LEU A  76       6.558  13.839  10.927  1.00 94.44           N  
ATOM    531  CA  LEU A  76       6.019  12.748  10.105  1.00 94.44           C  
ATOM    532  C   LEU A  76       7.118  12.094   9.288  1.00 94.44           C  
ATOM    533  O   LEU A  76       7.771  12.747   8.470  1.00 94.44           O  
ATOM    534  CB  LEU A  76       4.917  13.272   9.181  1.00 94.44           C  
ATOM    535  CG  LEU A  76       4.358  12.277   8.164  1.00 94.44           C  
ATOM    536  CD1 LEU A  76       3.569  11.182   8.873  1.00 94.44           C  
ATOM    537  CD2 LEU A  76       3.485  12.997   7.141  1.00 94.44           C  
ATOM    538  N   PRO A  77       7.411  10.742   9.533  1.00 97.44           N  
ATOM    539  CA  PRO A  77       8.341  10.027   8.660  1.00 97.44           C  
ATOM    540  C   PRO A  77       7.756   9.758   7.276  1.00 97.44           C  
ATOM    541  O   PRO A  77       6.640   9.243   7.164  1.00 97.44           O  
ATOM    542  CB  PRO A  77       8.593   8.720   9.414  1.00 97.44           C  
ATOM    543  CG  PRO A  77       8.065   8.963  10.792  1.00 97.44           C  
ATOM    544  CD  PRO A  77       7.001  10.015  10.712  1.00 97.44           C  
ATOM    545  N   VAL A  78       8.484  10.172   6.233  1.00 98.50           N  
ATOM    546  CA  VAL A  78       8.147   9.882   4.841  1.00 98.50           C  
ATOM    547  C   VAL A  78       9.238   9.021   4.214  1.00 98.50           C  
ATOM    548  O   VAL A  78      10.423   9.355   4.282  1.00 98.50           O  
ATOM    549  CB  VAL A  78       7.952  11.180   4.024  1.00 98.50           C  
ATOM    550  CG1 VAL A  78       7.579  10.861   2.584  1.00 98.50           C  
ATOM    551  CG2 VAL A  78       6.889  12.066   4.669  1.00 98.50           C  
ATOM    552  N   VAL A  79       8.799   7.900   3.589  1.00 98.75           N  
ATOM    553  CA  VAL A  79       9.763   6.975   2.996  1.00 98.75           C  
ATOM    554  C   VAL A  79       9.792   7.165   1.478  1.00 98.75           C  
ATOM    555  O   VAL A  79       8.743   7.282   0.841  1.00 98.75           O  
ATOM    556  CB  VAL A  79       9.431   5.509   3.345  1.00 98.75           C  
ATOM    557  CG1 VAL A  79      10.412   4.555   2.662  1.00 98.75           C  
ATOM    558  CG2 VAL A  79       9.449   5.301   4.859  1.00 98.75           C  
ATOM    559  N   TYR A  80      10.970   7.198   0.946  1.00 98.56           N  
ATOM    560  CA  TYR A  80      11.239   7.349  -0.477  1.00 98.56           C  
ATOM    561  C   TYR A  80      12.510   6.618  -0.878  1.00 98.56           C  
ATOM    562  O   TYR A  80      13.429   6.474  -0.070  1.00 98.56           O  
ATOM    563  CB  TYR A  80      11.348   8.831  -0.854  1.00 98.56           C  
ATOM    564  CG  TYR A  80      11.842   9.066  -2.256  1.00 98.56           C  
ATOM    565  CD1 TYR A  80      13.171   9.427  -2.496  1.00 98.56           C  
ATOM    566  CD2 TYR A  80      10.997   8.934  -3.351  1.00 98.56           C  
ATOM    567  CE1 TYR A  80      13.632   9.652  -3.791  1.00 98.56           C  
ATOM    568  CE2 TYR A  80      11.448   9.155  -4.644  1.00 98.56           C  
ATOM    569  OH  TYR A  80      13.224   9.731  -6.138  1.00 98.56           O  
ATOM    570  CZ  TYR A  80      12.768   9.513  -4.858  1.00 98.56           C  
ATOM    571  N   HIS A  81      12.451   6.183  -2.142  1.00 98.31           N  
ATOM    572  CA  HIS A  81      13.645   5.600  -2.749  1.00 98.31           C  
ATOM    573  C   HIS A  81      13.804   6.067  -4.198  1.00 98.31           C  
ATOM    574  O   HIS A  81      12.821   6.130  -4.942  1.00 98.31           O  
ATOM    575  CB  HIS A  81      13.587   4.076  -2.690  1.00 98.31           C  
ATOM    576  CG  HIS A  81      14.904   3.416  -2.946  1.00 98.31           C  
ATOM    577  CD2 HIS A  81      15.783   2.821  -2.098  1.00 98.31           C  
ATOM    578  ND1 HIS A  81      15.462   3.319  -4.203  1.00 98.31           N  
ATOM    579  CE1 HIS A  81      16.620   2.692  -4.120  1.00 98.31           C  
ATOM    580  NE2 HIS A  81      16.837   2.379  -2.854  1.00 98.31           N  
ATOM    581  N   PRO A  82      15.071   6.350  -4.657  1.00 96.44           N  
ATOM    582  CA  PRO A  82      15.300   6.858  -6.016  1.00 96.44           C  
ATOM    583  C   PRO A  82      14.902   5.854  -7.092  1.00 96.44           C  
ATOM    584  O   PRO A  82      14.618   6.242  -8.228  1.00 96.44           O  
ATOM    585  CB  PRO A  82      16.805   7.126  -6.048  1.00 96.44           C  
ATOM    586  CG  PRO A  82      17.183   7.356  -4.619  1.00 96.44           C  
ATOM    587  CD  PRO A  82      16.289   6.522  -3.747  1.00 96.44           C  
ATOM    588  N   ASP A  83      14.807   4.597  -6.762  1.00 97.12           N  
ATOM    589  CA  ASP A  83      14.522   3.552  -7.739  1.00 97.12           C  
ATOM    590  C   ASP A  83      13.024   3.429  -7.988  1.00 97.12           C  
ATOM    591  O   ASP A  83      12.593   2.756  -8.929  1.00 97.12           O  
ATOM    592  CB  ASP A  83      15.083   2.208  -7.261  1.00 97.12           C  
ATOM    593  CG  ASP A  83      16.584   2.091  -7.470  1.00 97.12           C  
ATOM    594  OD1 ASP A  83      17.180   2.943  -8.158  1.00 97.12           O  
ATOM    595  OD2 ASP A  83      17.182   1.129  -6.932  1.00 97.12           O1-
ATOM    596  N   TYR A  84      12.166   4.116  -7.161  1.00 98.00           N  
ATOM    597  CA  TYR A  84      10.717   3.985  -7.259  1.00 98.00           C  
ATOM    598  C   TYR A  84      10.228   4.412  -8.643  1.00 98.00           C  
ATOM    599  O   TYR A  84       9.186   3.936  -9.107  1.00 98.00           O  
ATOM    600  CB  TYR A  84      10.028   4.826  -6.180  1.00 98.00           C  
ATOM    601  CG  TYR A  84      10.099   4.221  -4.804  1.00 98.00           C  
ATOM    602  CD1 TYR A  84      10.677   2.966  -4.599  1.00 98.00           C  
ATOM    603  CD2 TYR A  84       9.592   4.896  -3.697  1.00 98.00           C  
ATOM    604  CE1 TYR A  84      10.742   2.401  -3.329  1.00 98.00           C  
ATOM    605  CE2 TYR A  84       9.655   4.343  -2.423  1.00 98.00           C  
ATOM    606  OH  TYR A  84      10.298   2.541  -0.990  1.00 98.00           O  
ATOM    607  CZ  TYR A  84      10.228   3.098  -2.252  1.00 98.00           C  
ATOM    608  N   SER A  85      10.926   5.341  -9.323  1.00 96.94           N  
ATOM    609  CA  SER A  85      10.444   5.881 -10.594  1.00 96.94           C  
ATOM    610  C   SER A  85      11.268   5.357 -11.763  1.00 96.94           C  
ATOM    611  O   SER A  85      11.271   5.960 -12.845  1.00 96.94           O  
ATOM    612  CB  SER A  85      10.475   7.406 -10.572  1.00 96.94           C  
ATOM    613  OG  SER A  85       9.529   7.919  -9.653  1.00 96.94           O  
ATOM    614  N   ALA A  86      11.959   4.269 -11.529  1.00 94.94           N  
ATOM    615  CA  ALA A  86      12.707   3.569 -12.567  1.00 94.94           C  
ATOM    616  C   ALA A  86      12.058   2.231 -12.909  1.00 94.94           C  
ATOM    617  O   ALA A  86      11.438   1.604 -12.052  1.00 94.94           O  
ATOM    618  CB  ALA A  86      14.160   3.354 -12.122  1.00 94.94           C  
ATOM    619  N   PRO A  87      12.113   1.787 -14.202  1.00 95.44           N  
ATOM    620  CA  PRO A  87      12.654   2.351 -15.440  1.00 95.44           C  
ATOM    621  C   PRO A  87      11.726   3.376 -16.081  1.00 95.44           C  
ATOM    622  O   PRO A  87      10.575   3.523 -15.657  1.00 95.44           O  
ATOM    623  CB  PRO A  87      12.823   1.123 -16.343  1.00 95.44           C  
ATOM    624  CG  PRO A  87      11.682   0.227 -15.970  1.00 95.44           C  
ATOM    625  CD  PRO A  87      11.426   0.358 -14.497  1.00 95.44           C  
ATOM    626  N   VAL A  88      12.288   4.077 -16.992  1.00 94.31           N  
ATOM    627  CA  VAL A  88      11.457   4.963 -17.803  1.00 94.31           C  
ATOM    628  C   VAL A  88      10.552   4.132 -18.712  1.00 94.31           C  
ATOM    629  O   VAL A  88      11.038   3.302 -19.487  1.00 94.31           O  
ATOM    630  CB  VAL A  88      12.322   5.933 -18.650  1.00 94.31           C  
ATOM    631  CG1 VAL A  88      11.439   6.824 -19.525  1.00 94.31           C  
ATOM    632  CG2 VAL A  88      13.205   6.777 -17.740  1.00 94.31           C  
ATOM    633  N   MET A  89       9.241   4.372 -18.532  1.00 94.94           N  
ATOM    634  CA  MET A  89       8.269   3.611 -19.304  1.00 94.94           C  
ATOM    635  C   MET A  89       8.217   4.089 -20.753  1.00 94.94           C  
ATOM    636  O   MET A  89       8.384   5.278 -21.016  1.00 94.94           O  
ATOM    637  CB  MET A  89       6.880   3.707 -18.670  1.00 94.94           C  
ATOM    638  CG  MET A  89       6.813   3.163 -17.249  1.00 94.94           C  
ATOM    639  SD  MET A  89       7.328   1.405 -17.151  1.00 94.94           S  
ATOM    640  CE  MET A  89       5.983   0.621 -18.088  1.00 94.94           C  
ATOM    641  N   PRO A  90       8.034   3.135 -21.711  1.00 92.81           N  
ATOM    642  CA  PRO A  90       7.852   3.571 -23.107  1.00 92.81           C  
ATOM    643  C   PRO A  90       6.738   4.600 -23.254  1.00 92.81           C  
ATOM    644  O   PRO A  90       5.774   4.599 -22.487  1.00 92.81           O  
ATOM    645  CB  PRO A  90       7.493   2.274 -23.830  1.00 92.81           C  
ATOM    646  CG  PRO A  90       7.974   1.185 -22.930  1.00 92.81           C  
ATOM    647  CD  PRO A  90       7.916   1.672 -21.502  1.00 92.81           C  
ATOM    648  N   PRO A  91       6.947   5.539 -24.218  1.00 89.50           N  
ATOM    649  CA  PRO A  91       5.893   6.530 -24.455  1.00 89.50           C  
ATOM    650  C   PRO A  91       4.520   5.891 -24.642  1.00 89.50           C  
ATOM    651  O   PRO A  91       4.393   4.869 -25.320  1.00 89.50           O  
ATOM    652  CB  PRO A  91       6.344   7.247 -25.730  1.00 89.50           C  
ATOM    653  CG  PRO A  91       7.821   7.045 -25.769  1.00 89.50           C  
ATOM    654  CD  PRO A  91       8.146   5.709 -25.163  1.00 89.50           C  
ATOM    655  N   GLY A  92       3.502   6.432 -23.900  1.00 87.75           N  
ATOM    656  CA  GLY A  92       2.135   5.975 -24.106  1.00 87.75           C  
ATOM    657  C   GLY A  92       1.732   4.842 -23.163  1.00 87.75           C  
ATOM    658  O   GLY A  92       0.577   4.436 -23.150  1.00 87.75           O  
ATOM    659  N   HIS A  93       2.752   4.246 -22.405  1.00 93.19           N  
ATOM    660  CA  HIS A  93       2.399   3.246 -21.390  1.00 93.19           C  
ATOM    661  C   HIS A  93       1.477   3.834 -20.337  1.00 93.19           C  
ATOM    662  O   HIS A  93       1.651   4.977 -19.918  1.00 93.19           O  
ATOM    663  CB  HIS A  93       3.660   2.677 -20.741  1.00 93.19           C  
ATOM    664  CG  HIS A  93       3.428   1.403 -19.998  1.00 93.19           C  
ATOM    665  CD2 HIS A  93       3.721   0.121 -20.320  1.00 93.19           C  
ATOM    666  ND1 HIS A  93       2.821   1.360 -18.766  1.00 93.19           N  
ATOM    667  CE1 HIS A  93       2.749   0.103 -18.357  1.00 93.19           C  
ATOM    668  NE2 HIS A  93       3.289  -0.667 -19.285  1.00 93.19           N  
ATOM    669  N   ARG A  94       0.560   3.080 -19.861  1.00 92.56           N  
ATOM    670  CA  ARG A  94      -0.514   3.539 -18.988  1.00 92.56           C  
ATOM    671  C   ARG A  94      -0.010   3.755 -17.563  1.00 92.56           C  
ATOM    672  O   ARG A  94      -0.570   4.550 -16.812  1.00 92.56           O  
ATOM    673  CB  ARG A  94      -1.679   2.556 -18.988  1.00 92.56           C  
ATOM    674  CG  ARG A  94      -2.473   2.535 -20.282  1.00 92.56           C  
ATOM    675  CD  ARG A  94      -3.753   1.721 -20.154  1.00 92.56           C  
ATOM    676  NE  ARG A  94      -4.535   1.751 -21.387  1.00 92.56           N  
ATOM    677  NH1 ARG A  94      -6.467   0.925 -20.418  1.00 92.56           N  
ATOM    678  NH2 ARG A  94      -6.422   1.427 -22.658  1.00 92.56           N1+
ATOM    679  CZ  ARG A  94      -5.809   1.363 -21.485  1.00 92.56           C  
ATOM    680  N   PHE A  95       1.033   3.019 -17.156  1.00 94.94           N  
ATOM    681  CA  PHE A  95       1.560   3.159 -15.806  1.00 94.94           C  
ATOM    682  C   PHE A  95       2.454   4.386 -15.701  1.00 94.94           C  
ATOM    683  O   PHE A  95       3.472   4.484 -16.391  1.00 94.94           O  
ATOM    684  CB  PHE A  95       2.343   1.909 -15.400  1.00 94.94           C  
ATOM    685  CG  PHE A  95       2.671   1.843 -13.933  1.00 94.94           C  
ATOM    686  CD1 PHE A  95       3.907   2.272 -13.465  1.00 94.94           C  
ATOM    687  CD2 PHE A  95       1.743   1.357 -13.021  1.00 94.94           C  
ATOM    688  CE1 PHE A  95       4.214   2.218 -12.107  1.00 94.94           C  
ATOM    689  CE2 PHE A  95       2.043   1.298 -11.661  1.00 94.94           C  
ATOM    690  CZ  PHE A  95       3.281   1.731 -11.211  1.00 94.94           C  
ATOM    691  N   PRO A  96       2.102   5.322 -14.833  1.00 94.94           N  
ATOM    692  CA  PRO A  96       2.874   6.554 -14.640  1.00 94.94           C  
ATOM    693  C   PRO A  96       4.048   6.370 -13.682  1.00 94.94           C  
ATOM    694  O   PRO A  96       4.036   6.918 -12.577  1.00 94.94           O  
ATOM    695  CB  PRO A  96       1.846   7.532 -14.070  1.00 94.94           C  
ATOM    696  CG  PRO A  96       0.919   6.680 -13.263  1.00 94.94           C  
ATOM    697  CD  PRO A  96       0.781   5.345 -13.939  1.00 94.94           C  
ATOM    698  N   MET A  97       5.128   5.708 -14.109  1.00 95.75           N  
ATOM    699  CA  MET A  97       6.238   5.313 -13.245  1.00 95.75           C  
ATOM    700  C   MET A  97       6.896   6.534 -12.612  1.00 95.75           C  
ATOM    701  O   MET A  97       7.341   6.476 -11.463  1.00 95.75           O  
ATOM    702  CB  MET A  97       7.276   4.512 -14.033  1.00 95.75           C  
ATOM    703  CG  MET A  97       8.347   3.875 -13.164  1.00 95.75           C  
ATOM    704  SD  MET A  97       7.701   2.513 -12.123  1.00 95.75           S  
ATOM    705  CE  MET A  97       7.563   1.200 -13.365  1.00 95.75           C  
ATOM    706  N   ALA A  98       6.913   7.637 -13.245  1.00 96.69           N  
ATOM    707  CA  ALA A  98       7.584   8.859 -12.816  1.00 96.69           C  
ATOM    708  C   ALA A  98       6.841   9.516 -11.658  1.00 96.69           C  
ATOM    709  O   ALA A  98       7.377  10.406 -10.995  1.00 96.69           O  
ATOM    710  CB  ALA A  98       7.707   9.832 -13.982  1.00 96.69           C  
ATOM    711  N   VAL A  99       5.580   9.090 -11.362  1.00 97.75           N  
ATOM    712  CA  VAL A  99       4.719   9.746 -10.386  1.00 97.75           C  
ATOM    713  C   VAL A  99       5.358   9.669  -9.000  1.00 97.75           C  
ATOM    714  O   VAL A  99       5.215  10.592  -8.193  1.00 97.75           O  
ATOM    715  CB  VAL A  99       3.310   9.112 -10.356  1.00 97.75           C  
ATOM    716  CG1 VAL A  99       3.369   7.684  -9.808  1.00 97.75           C  
ATOM    717  CG2 VAL A  99       2.358   9.966  -9.521  1.00 97.75           C  
ATOM    718  N   PHE A 100       6.088   8.659  -8.669  1.00 98.19           N  
ATOM    719  CA  PHE A 100       6.638   8.464  -7.331  1.00 98.19           C  
ATOM    720  C   PHE A 100       7.685   9.520  -7.018  1.00 98.19           C  
ATOM    721  O   PHE A 100       7.718  10.066  -5.913  1.00 98.19           O  
ATOM    722  CB  PHE A 100       7.249   7.064  -7.196  1.00 98.19           C  
ATOM    723  CG  PHE A 100       6.285   5.952  -7.504  1.00 98.19           C  
ATOM    724  CD1 PHE A 100       5.135   5.775  -6.738  1.00 98.19           C  
ATOM    725  CD2 PHE A 100       6.530   5.075  -8.553  1.00 98.19           C  
ATOM    726  CE1 PHE A 100       4.241   4.744  -7.019  1.00 98.19           C  
ATOM    727  CE2 PHE A 100       5.641   4.045  -8.841  1.00 98.19           C  
ATOM    728  CZ  PHE A 100       4.499   3.881  -8.072  1.00 98.19           C  
ATOM    729  N   ARG A 101       8.596   9.781  -7.963  1.00 98.19           N  
ATOM    730  CA  ARG A 101       9.552  10.868  -7.804  1.00 98.19           C  
ATOM    731  C   ARG A 101       8.841  12.212  -7.682  1.00 98.19           C  
ATOM    732  O   ARG A 101       9.215  13.050  -6.861  1.00 98.19           O  
ATOM    733  CB  ARG A 101      10.532  10.898  -8.979  1.00 98.19           C  
ATOM    734  CG  ARG A 101      11.512  12.060  -8.939  1.00 98.19           C  
ATOM    735  CD  ARG A 101      12.513  11.992 -10.079  1.00 98.19           C  
ATOM    736  NE  ARG A 101      13.456  13.118 -10.045  1.00 98.19           N  
ATOM    737  NH1 ARG A 101      14.809  12.309 -11.731  1.00 98.19           N  
ATOM    738  NH2 ARG A 101      15.299  14.295 -10.703  1.00 98.19           N1+
ATOM    739  CZ  ARG A 101      14.524  13.242 -10.832  1.00 98.19           C  
ATOM    740  N   ARG A 102       7.853  12.358  -8.491  1.00 98.44           N  
ATOM    741  CA  ARG A 102       7.127  13.626  -8.467  1.00 98.44           C  
ATOM    742  C   ARG A 102       6.436  13.837  -7.124  1.00 98.44           C  
ATOM    743  O   ARG A 102       6.423  14.947  -6.597  1.00 98.44           O  
ATOM    744  CB  ARG A 102       6.098  13.677  -9.598  1.00 98.44           C  
ATOM    745  CG  ARG A 102       5.346  14.997  -9.686  1.00 98.44           C  
ATOM    746  CD  ARG A 102       6.295  16.178  -9.845  1.00 98.44           C  
ATOM    747  NE  ARG A 102       5.575  17.446  -9.850  1.00 98.44           N  
ATOM    748  NH1 ARG A 102       7.249  18.633  -8.797  1.00 98.44           N  
ATOM    749  NH2 ARG A 102       5.306  19.680  -9.416  1.00 98.44           N1+
ATOM    750  CZ  ARG A 102       6.047  18.586  -9.360  1.00 98.44           C  
ATOM    751  N   ILE A 103       5.794  12.814  -6.497  1.00 98.62           N  
ATOM    752  CA  ILE A 103       5.220  12.889  -5.157  1.00 98.62           C  
ATOM    753  C   ILE A 103       6.288  13.339  -4.161  1.00 98.62           C  
ATOM    754  O   ILE A 103       6.047  14.228  -3.343  1.00 98.62           O  
ATOM    755  CB  ILE A 103       4.618  11.532  -4.718  1.00 98.62           C  
ATOM    756  CG1 ILE A 103       3.417  11.175  -5.603  1.00 98.62           C  
ATOM    757  CG2 ILE A 103       4.224  11.570  -3.241  1.00 98.62           C  
ATOM    758  CD1 ILE A 103       2.952   9.732  -5.455  1.00 98.62           C  
ATOM    759  N   TYR A 104       7.446  12.682  -4.235  1.00 98.56           N  
ATOM    760  CA  TYR A 104       8.576  13.027  -3.375  1.00 98.56           C  
ATOM    761  C   TYR A 104       8.943  14.492  -3.520  1.00 98.56           C  
ATOM    762  O   TYR A 104       9.074  15.209  -2.528  1.00 98.56           O  
ATOM    763  CB  TYR A 104       9.787  12.146  -3.704  1.00 98.56           C  
ATOM    764  CG  TYR A 104      11.086  12.668  -3.136  1.00 98.56           C  
ATOM    765  CD1 TYR A 104      12.070  13.194  -3.971  1.00 98.56           C  
ATOM    766  CD2 TYR A 104      11.330  12.632  -1.772  1.00 98.56           C  
ATOM    767  CE1 TYR A 104      13.272  13.676  -3.455  1.00 98.56           C  
ATOM    768  CE2 TYR A 104      12.529  13.109  -1.238  1.00 98.56           C  
ATOM    769  OH  TYR A 104      14.672  14.099  -1.572  1.00 98.56           O  
ATOM    770  CZ  TYR A 104      13.489  13.625  -2.085  1.00 98.56           C  
ATOM    771  N   GLU A 105       9.096  15.008  -4.687  1.00 98.44           N  
ATOM    772  CA  GLU A 105       9.460  16.400  -4.952  1.00 98.44           C  
ATOM    773  C   GLU A 105       8.419  17.361  -4.381  1.00 98.44           C  
ATOM    774  O   GLU A 105       8.769  18.353  -3.748  1.00 98.44           O  
ATOM    775  CB  GLU A 105       9.620  16.633  -6.460  1.00 98.44           C  
ATOM    776  CG  GLU A 105      10.852  15.975  -7.061  1.00 98.44           C  
ATOM    777  CD  GLU A 105      10.838  15.943  -8.576  1.00 98.44           C  
ATOM    778  OE1 GLU A 105      11.855  15.537  -9.180  1.00 98.44           O  
ATOM    779  OE2 GLU A 105       9.805  16.334  -9.163  1.00 98.44           O1-
ATOM    780  N   LEU A 106       7.156  17.030  -4.545  1.00 98.31           N  
ATOM    781  CA  LEU A 106       6.077  17.894  -4.077  1.00 98.31           C  
ATOM    782  C   LEU A 106       5.998  17.885  -2.556  1.00 98.31           C  
ATOM    783  O   LEU A 106       5.657  18.898  -1.937  1.00 98.31           O  
ATOM    784  CB  LEU A 106       4.738  17.454  -4.672  1.00 98.31           C  
ATOM    785  CG  LEU A 106       4.506  17.791  -6.145  1.00 98.31           C  
ATOM    786  CD1 LEU A 106       3.200  17.175  -6.633  1.00 98.31           C  
ATOM    787  CD2 LEU A 106       4.497  19.307  -6.349  1.00 98.31           C  
ATOM    788  N   VAL A 107       6.223  16.672  -2.003  1.00 98.12           N  
ATOM    789  CA  VAL A 107       6.269  16.604  -0.549  1.00 98.12           C  
ATOM    790  C   VAL A 107       7.264  17.624  -0.015  1.00 98.12           C  
ATOM    791  O   VAL A 107       6.974  18.338   0.946  1.00 98.12           O  
ATOM    792  CB  VAL A 107       6.644  15.185  -0.062  1.00 98.12           C  
ATOM    793  CG1 VAL A 107       7.086  15.214   1.400  1.00 98.12           C  
ATOM    794  CG2 VAL A 107       5.469  14.227  -0.247  1.00 98.12           C  
ATOM    795  N   LEU A 108       8.387  17.848  -0.578  1.00 98.00           N  
ATOM    796  CA  LEU A 108       9.421  18.779  -0.157  1.00 98.00           C  
ATOM    797  C   LEU A 108       9.058  20.209  -0.549  1.00 98.00           C  
ATOM    798  O   LEU A 108       9.179  21.129   0.259  1.00 98.00           O  
ATOM    799  CB  LEU A 108      10.774  18.402  -0.776  1.00 98.00           C  
ATOM    800  CG  LEU A 108      11.351  17.051  -0.362  1.00 98.00           C  
ATOM    801  CD1 LEU A 108      12.679  16.797  -1.075  1.00 98.00           C  
ATOM    802  CD2 LEU A 108      11.533  16.987   1.155  1.00 98.00           C  
ATOM    803  N   GLU A 109       8.642  20.394  -1.806  1.00 97.31           N  
ATOM    804  CA  GLU A 109       8.311  21.706  -2.349  1.00 97.31           C  
ATOM    805  C   GLU A 109       7.220  22.390  -1.531  1.00 97.31           C  
ATOM    806  O   GLU A 109       7.269  23.596  -1.299  1.00 97.31           O  
ATOM    807  CB  GLU A 109       7.871  21.580  -3.807  1.00 97.31           C  
ATOM    808  CG  GLU A 109       9.014  21.271  -4.771  1.00 97.31           C  
ATOM    809  CD  GLU A 109       8.536  20.929  -6.170  1.00 97.31           C  
ATOM    810  OE1 GLU A 109       9.366  20.495  -7.005  1.00 97.31           O  
ATOM    811  OE2 GLU A 109       7.331  21.112  -6.450  1.00 97.31           O1-
ATOM    812  N   GLU A 110       6.195  21.573  -0.944  1.00 96.56           N  
ATOM    813  CA  GLU A 110       5.047  22.144  -0.255  1.00 96.56           C  
ATOM    814  C   GLU A 110       5.276  22.186   1.257  1.00 96.56           C  
ATOM    815  O   GLU A 110       4.396  22.603   2.018  1.00 96.56           O  
ATOM    816  CB  GLU A 110       3.778  21.350  -0.566  1.00 96.56           C  
ATOM    817  CG  GLU A 110       3.323  21.458  -2.018  1.00 96.56           C  
ATOM    818  CD  GLU A 110       1.953  20.844  -2.271  1.00 96.56           C  
ATOM    819  OE1 GLU A 110       1.514  20.809  -3.440  1.00 96.56           O  
ATOM    820  OE2 GLU A 110       1.318  20.409  -1.289  1.00 96.56           O1-
ATOM    821  N   GLY A 111       6.433  21.676   1.640  1.00 95.19           N  
ATOM    822  CA  GLY A 111       6.774  21.701   3.049  1.00 95.19           C  
ATOM    823  C   GLY A 111       5.980  20.709   3.879  1.00 95.19           C  
ATOM    824  O   GLY A 111       5.742  20.940   5.071  1.00 95.19           O  
ATOM    825  N   ILE A 112       5.385  19.718   3.179  1.00 95.38           N  
ATOM    826  CA  ILE A 112       4.675  18.646   3.884  1.00 95.38           C  
ATOM    827  C   ILE A 112       5.647  17.894   4.787  1.00 95.38           C  
ATOM    828  O   ILE A 112       5.297  17.525   5.910  1.00 95.38           O  
ATOM    829  CB  ILE A 112       3.997  17.674   2.892  1.00 95.38           C  
ATOM    830  CG1 ILE A 112       2.891  18.396   2.111  1.00 95.38           C  
ATOM    831  CG2 ILE A 112       3.436  16.458   3.639  1.00 95.38           C  
ATOM    832  CD1 ILE A 112       2.358  17.600   0.924  1.00 95.38           C  
ATOM    833  N   ALA A 113       6.892  17.617   4.305  1.00 95.69           N  
ATOM    834  CA  ALA A 113       8.018  17.088   5.069  1.00 95.69           C  
ATOM    835  C   ALA A 113       9.320  17.792   4.696  1.00 95.69           C  
ATOM    836  O   ALA A 113       9.461  18.292   3.573  1.00 95.69           O  
ATOM    837  CB  ALA A 113       8.147  15.583   4.852  1.00 95.69           C  
ATOM    838  N   ALA A 114      10.217  17.841   5.681  1.00 95.19           N  
ATOM    839  CA  ALA A 114      11.561  18.358   5.428  1.00 95.19           C  
ATOM    840  C   ALA A 114      12.530  17.231   5.074  1.00 95.19           C  
ATOM    841  O   ALA A 114      12.254  16.062   5.354  1.00 95.19           O  
ATOM    842  CB  ALA A 114      12.075  19.126   6.647  1.00 95.19           C  
ATOM    843  N   PRO A 115      13.664  17.590   4.414  1.00 95.81           N  
ATOM    844  CA  PRO A 115      14.616  16.568   3.976  1.00 95.81           C  
ATOM    845  C   PRO A 115      15.001  15.601   5.097  1.00 95.81           C  
ATOM    846  O   PRO A 115      15.136  14.395   4.859  1.00 95.81           O  
ATOM    847  CB  PRO A 115      15.831  17.377   3.522  1.00 95.81           C  
ATOM    848  CG  PRO A 115      15.250  18.650   2.984  1.00 95.81           C  
ATOM    849  CD  PRO A 115      14.097  19.061   3.855  1.00 95.81           C  
ATOM    850  N   HIS A 116      15.166  16.020   6.357  1.00 94.69           N  
ATOM    851  CA  HIS A 116      15.583  15.154   7.455  1.00 94.69           C  
ATOM    852  C   HIS A 116      14.476  14.181   7.845  1.00 94.69           C  
ATOM    853  O   HIS A 116      14.715  13.229   8.596  1.00 94.69           O  
ATOM    854  CB  HIS A 116      16.005  15.988   8.673  1.00 94.69           C  
ATOM    855  CG  HIS A 116      14.869  16.739   9.297  1.00 94.69           C  
ATOM    856  CD2 HIS A 116      14.129  16.463  10.396  1.00 94.69           C  
ATOM    857  ND1 HIS A 116      14.383  17.923   8.787  1.00 94.69           N  
ATOM    858  CE1 HIS A 116      13.391  18.348   9.542  1.00 94.69           C  
ATOM    859  NE2 HIS A 116      13.220  17.489  10.533  1.00 94.69           N  
ATOM    860  N   GLN A 117      13.230  14.401   7.323  1.00 95.50           N  
ATOM    861  CA  GLN A 117      12.078  13.536   7.589  1.00 95.50           C  
ATOM    862  C   GLN A 117      11.935  12.460   6.521  1.00 95.50           C  
ATOM    863  O   GLN A 117      11.075  11.583   6.627  1.00 95.50           O  
ATOM    864  CB  GLN A 117      10.796  14.370   7.670  1.00 95.50           C  
ATOM    865  CG  GLN A 117      10.769  15.344   8.835  1.00 95.50           C  
ATOM    866  CD  GLN A 117       9.560  16.266   8.814  1.00 95.50           C  
ATOM    867  NE2 GLN A 117       8.618  16.026   9.712  1.00 95.50           N  
ATOM    868  OE1 GLN A 117       9.470  17.168   7.974  1.00 95.50           O  
ATOM    869  N   ILE A 118      12.792  12.508   5.501  1.00 98.00           N  
ATOM    870  CA  ILE A 118      12.771  11.534   4.422  1.00 98.00           C  
ATOM    871  C   ILE A 118      13.660  10.349   4.778  1.00 98.00           C  
ATOM    872  O   ILE A 118      14.850  10.521   5.067  1.00 98.00           O  
ATOM    873  CB  ILE A 118      13.220  12.162   3.081  1.00 98.00           C  
ATOM    874  CG1 ILE A 118      12.368  13.387   2.750  1.00 98.00           C  
ATOM    875  CG2 ILE A 118      13.156  11.129   1.951  1.00 98.00           C  
ATOM    876  CD1 ILE A 118      10.877  13.104   2.655  1.00 98.00           C  
ATOM    877  N   HIS A 119      13.059   9.168   4.772  1.00 98.31           N  
ATOM    878  CA  HIS A 119      13.777   7.938   5.103  1.00 98.31           C  
ATOM    879  C   HIS A 119      13.920   7.046   3.874  1.00 98.31           C  
ATOM    880  O   HIS A 119      12.990   6.913   3.081  1.00 98.31           O  
ATOM    881  CB  HIS A 119      13.054   7.180   6.218  1.00 98.31           C  
ATOM    882  CG  HIS A 119      12.950   7.955   7.496  1.00 98.31           C  
ATOM    883  CD2 HIS A 119      12.114   8.959   7.856  1.00 98.31           C  
ATOM    884  ND1 HIS A 119      13.768   7.726   8.578  1.00 98.31           N  
ATOM    885  CE1 HIS A 119      13.444   8.553   9.551  1.00 98.31           C  
ATOM    886  NE2 HIS A 119      12.440   9.314   9.138  1.00 98.31           N  
ATOM    887  N   VAL A 120      15.093   6.476   3.743  1.00 98.19           N  
ATOM    888  CA  VAL A 120      15.416   5.538   2.671  1.00 98.19           C  
ATOM    889  C   VAL A 120      15.739   4.170   3.261  1.00 98.19           C  
ATOM    890  O   VAL A 120      16.497   4.069   4.231  1.00 98.19           O  
ATOM    891  CB  VAL A 120      16.589   6.046   1.803  1.00 98.19           C  
ATOM    892  CG1 VAL A 120      16.896   5.060   0.678  1.00 98.19           C  
ATOM    893  CG2 VAL A 120      16.279   7.430   1.241  1.00 98.19           C  
ATOM    894  N   PRO A 121      15.072   3.118   2.711  1.00 97.38           N  
ATOM    895  CA  PRO A 121      15.426   1.793   3.233  1.00 97.38           C  
ATOM    896  C   PRO A 121      16.928   1.509   3.161  1.00 97.38           C  
ATOM    897  O   PRO A 121      17.578   1.849   2.171  1.00 97.38           O  
ATOM    898  CB  PRO A 121      14.642   0.840   2.325  1.00 97.38           C  
ATOM    899  CG  PRO A 121      13.557   1.678   1.737  1.00 97.38           C  
ATOM    900  CD  PRO A 121      14.054   3.090   1.615  1.00 97.38           C  
ATOM    901  N   PRO A 122      17.474   0.930   4.193  1.00 96.00           N  
ATOM    902  CA  PRO A 122      18.921   0.711   4.258  1.00 96.00           C  
ATOM    903  C   PRO A 122      19.382  -0.404   3.330  1.00 96.00           C  
ATOM    904  O   PRO A 122      20.565  -0.472   2.985  1.00 96.00           O  
ATOM    905  CB  PRO A 122      19.153   0.342   5.725  1.00 96.00           C  
ATOM    906  CG  PRO A 122      17.861  -0.250   6.182  1.00 96.00           C  
ATOM    907  CD  PRO A 122      16.738   0.480   5.504  1.00 96.00           C  
ATOM    908  N   ARG A 123      18.451  -1.341   2.940  1.00 97.00           N  
ATOM    909  CA  ARG A 123      18.783  -2.450   2.057  1.00 97.00           C  
ATOM    910  C   ARG A 123      17.557  -2.940   1.296  1.00 97.00           C  
ATOM    911  O   ARG A 123      16.422  -2.726   1.730  1.00 97.00           O  
ATOM    912  CB  ARG A 123      19.407  -3.602   2.859  1.00 97.00           C  
ATOM    913  CG  ARG A 123      18.457  -4.210   3.884  1.00 97.00           C  
ATOM    914  CD  ARG A 123      19.021  -5.495   4.473  1.00 97.00           C  
ATOM    915  NE  ARG A 123      18.135  -6.067   5.481  1.00 97.00           N  
ATOM    916  NH1 ARG A 123      16.797  -7.186   3.963  1.00 97.00           N  
ATOM    917  NH2 ARG A 123      16.356  -7.321   6.210  1.00 97.00           N1+
ATOM    918  CZ  ARG A 123      17.092  -6.854   5.213  1.00 97.00           C  
ATOM    919  N   LEU A 124      17.892  -3.594   0.178  1.00 97.94           N  
ATOM    920  CA  LEU A 124      16.838  -4.340  -0.489  1.00 97.94           C  
ATOM    921  C   LEU A 124      16.483  -5.601   0.293  1.00 97.94           C  
ATOM    922  O   LEU A 124      17.329  -6.170   0.978  1.00 97.94           O  
ATOM    923  CB  LEU A 124      17.253  -4.707  -1.916  1.00 97.94           C  
ATOM    924  CG  LEU A 124      17.590  -3.545  -2.850  1.00 97.94           C  
ATOM    925  CD1 LEU A 124      18.013  -4.070  -4.218  1.00 97.94           C  
ATOM    926  CD2 LEU A 124      16.393  -2.605  -2.971  1.00 97.94           C  
ATOM    927  N   PRO A 125      15.190  -6.078   0.200  1.00 97.44           N  
ATOM    928  CA  PRO A 125      14.840  -7.279   0.963  1.00 97.44           C  
ATOM    929  C   PRO A 125      15.592  -8.523   0.492  1.00 97.44           C  
ATOM    930  O   PRO A 125      15.696  -8.763  -0.715  1.00 97.44           O  
ATOM    931  CB  PRO A 125      13.332  -7.419   0.709  1.00 97.44           C  
ATOM    932  CG  PRO A 125      13.104  -6.769  -0.617  1.00 97.44           C  
ATOM    933  CD  PRO A 125      14.071  -5.628  -0.761  1.00 97.44           C  
ATOM    934  N   PRO A 126      16.151  -9.218   1.485  1.00 97.50           N  
ATOM    935  CA  PRO A 126      16.720 -10.511   1.084  1.00 97.50           C  
ATOM    936  C   PRO A 126      15.656 -11.490   0.588  1.00 97.50           C  
ATOM    937  O   PRO A 126      14.480 -11.370   0.955  1.00 97.50           O  
ATOM    938  CB  PRO A 126      17.365 -11.023   2.364  1.00 97.50           C  
ATOM    939  CG  PRO A 126      16.564 -10.431   3.474  1.00 97.50           C  
ATOM    940  CD  PRO A 126      16.111  -9.060   3.051  1.00 97.50           C  
ATOM    941  N   ASP A 127      16.072 -12.533  -0.172  1.00 97.44           N  
ATOM    942  CA  ASP A 127      15.150 -13.495  -0.740  1.00 97.44           C  
ATOM    943  C   ASP A 127      14.328 -14.184   0.349  1.00 97.44           C  
ATOM    944  O   ASP A 127      13.146 -14.486   0.149  1.00 97.44           O  
ATOM    945  CB  ASP A 127      15.891 -14.536  -1.577  1.00 97.44           C  
ATOM    946  CG  ASP A 127      16.261 -14.024  -2.959  1.00 97.44           C  
ATOM    947  OD1 ASP A 127      16.011 -12.840  -3.265  1.00 97.44           O  
ATOM    948  OD2 ASP A 127      16.819 -14.821  -3.750  1.00 97.44           O1-
ATOM    949  N   GLU A 128      14.923 -14.390   1.506  1.00 98.12           N  
ATOM    950  CA  GLU A 128      14.263 -15.085   2.606  1.00 98.12           C  
ATOM    951  C   GLU A 128      12.973 -14.368   3.001  1.00 98.12           C  
ATOM    952  O   GLU A 128      11.970 -15.012   3.330  1.00 98.12           O  
ATOM    953  CB  GLU A 128      15.185 -15.202   3.818  1.00 98.12           C  
ATOM    954  CG  GLU A 128      16.448 -16.019   3.550  1.00 98.12           C  
ATOM    955  CD  GLU A 128      17.555 -15.206   2.883  1.00 98.12           C  
ATOM    956  OE1 GLU A 128      18.521 -15.811   2.382  1.00 98.12           O  
ATOM    957  OE2 GLU A 128      17.443 -13.963   2.862  1.00 98.12           O1-
ATOM    958  N   GLU A 129      13.017 -13.059   2.961  1.00 98.50           N  
ATOM    959  CA  GLU A 129      11.829 -12.280   3.286  1.00 98.50           C  
ATOM    960  C   GLU A 129      10.784 -12.390   2.179  1.00 98.50           C  
ATOM    961  O   GLU A 129       9.594 -12.538   2.457  1.00 98.50           O  
ATOM    962  CB  GLU A 129      12.192 -10.814   3.520  1.00 98.50           C  
ATOM    963  CG  GLU A 129      12.989 -10.576   4.803  1.00 98.50           C  
ATOM    964  CD  GLU A 129      13.355  -9.116   5.019  1.00 98.50           C  
ATOM    965  OE1 GLU A 129      14.014  -8.799   6.029  1.00 98.50           O  
ATOM    966  OE2 GLU A 129      12.970  -8.281   4.165  1.00 98.50           O1-
ATOM    967  N   LEU A 130      11.223 -12.347   0.970  1.00 98.69           N  
ATOM    968  CA  LEU A 130      10.304 -12.416  -0.164  1.00 98.69           C  
ATOM    969  C   LEU A 130       9.663 -13.796  -0.250  1.00 98.69           C  
ATOM    970  O   LEU A 130       8.499 -13.915  -0.636  1.00 98.69           O  
ATOM    971  CB  LEU A 130      11.045 -12.103  -1.473  1.00 98.69           C  
ATOM    972  CG  LEU A 130      11.693 -10.722  -1.565  1.00 98.69           C  
ATOM    973  CD1 LEU A 130      12.456 -10.583  -2.879  1.00 98.69           C  
ATOM    974  CD2 LEU A 130      10.637  -9.624  -1.438  1.00 98.69           C  
ATOM    975  N   LEU A 131      10.398 -14.827   0.149  1.00 98.69           N  
ATOM    976  CA  LEU A 131       9.966 -16.219   0.058  1.00 98.69           C  
ATOM    977  C   LEU A 131       8.892 -16.530   1.090  1.00 98.69           C  
ATOM    978  O   LEU A 131       8.226 -17.563   1.011  1.00 98.69           O  
ATOM    979  CB  LEU A 131      11.159 -17.164   0.250  1.00 98.69           C  
ATOM    980  CG  LEU A 131      12.125 -17.285  -0.936  1.00 98.69           C  
ATOM    981  CD1 LEU A 131      13.403 -18.007  -0.503  1.00 98.69           C  
ATOM    982  CD2 LEU A 131      11.457 -18.005  -2.097  1.00 98.69           C  
ATOM    983  N   LEU A 132       8.673 -15.583   2.044  1.00 98.50           N  
ATOM    984  CA  LEU A 132       7.563 -15.750   2.982  1.00 98.50           C  
ATOM    985  C   LEU A 132       6.230 -15.703   2.244  1.00 98.50           C  
ATOM    986  O   LEU A 132       5.233 -16.269   2.720  1.00 98.50           O  
ATOM    987  CB  LEU A 132       7.603 -14.669   4.063  1.00 98.50           C  
ATOM    988  CG  LEU A 132       8.763 -14.750   5.059  1.00 98.50           C  
ATOM    989  CD1 LEU A 132       8.798 -13.499   5.930  1.00 98.50           C  
ATOM    990  CD2 LEU A 132       8.640 -16.004   5.918  1.00 98.50           C  
ATOM    991  N   VAL A 133       6.162 -15.119   1.066  1.00 98.62           N  
ATOM    992  CA  VAL A 133       4.907 -14.904   0.358  1.00 98.62           C  
ATOM    993  C   VAL A 133       4.993 -15.525  -1.036  1.00 98.62           C  
ATOM    994  O   VAL A 133       4.050 -16.190  -1.479  1.00 98.62           O  
ATOM    995  CB  VAL A 133       4.563 -13.400   0.250  1.00 98.62           C  
ATOM    996  CG1 VAL A 133       3.365 -13.180  -0.667  1.00 98.62           C  
ATOM    997  CG2 VAL A 133       4.302 -12.818   1.633  1.00 98.62           C  
ATOM    998  N   HIS A 134       6.073 -15.353  -1.680  1.00 98.69           N  
ATOM    999  CA  HIS A 134       6.119 -15.708  -3.094  1.00 98.69           C  
ATOM   1000  C   HIS A 134       6.774 -17.069  -3.301  1.00 98.69           C  
ATOM   1001  O   HIS A 134       7.681 -17.444  -2.554  1.00 98.69           O  
ATOM   1002  CB  HIS A 134       6.864 -14.637  -3.893  1.00 98.69           C  
ATOM   1003  CG  HIS A 134       6.196 -13.305  -3.878  1.00 98.69           C  
ATOM   1004  CD2 HIS A 134       6.515 -12.159  -3.229  1.00 98.69           C  
ATOM   1005  ND1 HIS A 134       5.050 -13.034  -4.593  1.00 98.69           N  
ATOM   1006  CE1 HIS A 134       4.691 -11.776  -4.385  1.00 98.69           C  
ATOM   1007  NE2 HIS A 134       5.565 -11.223  -3.560  1.00 98.69           N  
ATOM   1008  N   ASP A 135       6.290 -17.759  -4.277  1.00 98.50           N  
ATOM   1009  CA  ASP A 135       6.830 -19.039  -4.715  1.00 98.50           C  
ATOM   1010  C   ASP A 135       8.298 -18.903  -5.106  1.00 98.50           C  
ATOM   1011  O   ASP A 135       8.685 -17.937  -5.774  1.00 98.50           O  
ATOM   1012  CB  ASP A 135       6.019 -19.590  -5.888  1.00 98.50           C  
ATOM   1013  CG  ASP A 135       6.542 -20.933  -6.384  1.00 98.50           C  
ATOM   1014  OD1 ASP A 135       7.331 -20.959  -7.353  1.00 98.50           O  
ATOM   1015  OD2 ASP A 135       6.152 -21.968  -5.804  1.00 98.50           O1-
ATOM   1016  N   PRO A 136       9.158 -19.926  -4.696  1.00 98.44           N  
ATOM   1017  CA  PRO A 136      10.593 -19.864  -4.978  1.00 98.44           C  
ATOM   1018  C   PRO A 136      10.892 -19.807  -6.478  1.00 98.44           C  
ATOM   1019  O   PRO A 136      11.780 -19.064  -6.906  1.00 98.44           O  
ATOM   1020  CB  PRO A 136      11.130 -21.173  -4.373  1.00 98.44           C  
ATOM   1021  CG  PRO A 136      10.191 -21.470  -3.244  1.00 98.44           C  
ATOM   1022  CD  PRO A 136       8.810 -21.042  -3.645  1.00 98.44           C  
ATOM   1023  N   ASP A 137      10.103 -20.584  -7.227  1.00 98.31           N  
ATOM   1024  CA  ASP A 137      10.307 -20.608  -8.679  1.00 98.31           C  
ATOM   1025  C   ASP A 137       9.988 -19.253  -9.295  1.00 98.31           C  
ATOM   1026  O   ASP A 137      10.741 -18.738 -10.123  1.00 98.31           O  
ATOM   1027  CB  ASP A 137       9.457 -21.697  -9.329  1.00 98.31           C  
ATOM   1028  CG  ASP A 137       9.990 -23.096  -9.072  1.00 98.31           C  
ATOM   1029  OD1 ASP A 137      11.158 -23.231  -8.644  1.00 98.31           O  
ATOM   1030  OD2 ASP A 137       9.241 -24.072  -9.309  1.00 98.31           O1-
ATOM   1031  N   TYR A 138       8.870 -18.660  -8.920  1.00 98.44           N  
ATOM   1032  CA  TYR A 138       8.465 -17.345  -9.415  1.00 98.44           C  
ATOM   1033  C   TYR A 138       9.498 -16.289  -9.065  1.00 98.44           C  
ATOM   1034  O   TYR A 138       9.927 -15.512  -9.922  1.00 98.44           O  
ATOM   1035  CB  TYR A 138       7.097 -16.953  -8.850  1.00 98.44           C  
ATOM   1036  CG  TYR A 138       6.682 -15.535  -9.179  1.00 98.44           C  
ATOM   1037  CD1 TYR A 138       6.369 -14.631  -8.173  1.00 98.44           C  
ATOM   1038  CD2 TYR A 138       6.608 -15.105 -10.501  1.00 98.44           C  
ATOM   1039  CE1 TYR A 138       5.991 -13.325  -8.471  1.00 98.44           C  
ATOM   1040  CE2 TYR A 138       6.231 -13.806 -10.813  1.00 98.44           C  
ATOM   1041  OH  TYR A 138       5.548 -11.630 -10.092  1.00 98.44           O  
ATOM   1042  CZ  TYR A 138       5.925 -12.926  -9.793  1.00 98.44           C  
ATOM   1043  N   LEU A 139       9.942 -16.280  -7.855  1.00 98.44           N  
ATOM   1044  CA  LEU A 139      10.912 -15.302  -7.378  1.00 98.44           C  
ATOM   1045  C   LEU A 139      12.236 -15.433  -8.112  1.00 98.44           C  
ATOM   1046  O   LEU A 139      12.847 -14.441  -8.507  1.00 98.44           O  
ATOM   1047  CB  LEU A 139      11.131 -15.459  -5.874  1.00 98.44           C  
ATOM   1048  CG  LEU A 139      12.097 -14.465  -5.224  1.00 98.44           C  
ATOM   1049  CD1 LEU A 139      11.615 -13.031  -5.451  1.00 98.44           C  
ATOM   1050  CD2 LEU A 139      12.241 -14.756  -3.732  1.00 98.44           C  
ATOM   1051  N   ALA A 140      12.677 -16.672  -8.274  1.00 98.38           N  
ATOM   1052  CA  ALA A 140      13.926 -16.909  -8.989  1.00 98.38           C  
ATOM   1053  C   ALA A 140      13.841 -16.400 -10.427  1.00 98.38           C  
ATOM   1054  O   ALA A 140      14.766 -15.736 -10.907  1.00 98.38           O  
ATOM   1055  CB  ALA A 140      14.276 -18.401  -8.978  1.00 98.38           C  
ATOM   1056  N   LEU A 141      12.744 -16.694 -11.101  1.00 98.38           N  
ATOM   1057  CA  LEU A 141      12.547 -16.257 -12.476  1.00 98.38           C  
ATOM   1058  C   LEU A 141      12.468 -14.744 -12.568  1.00 98.38           C  
ATOM   1059  O   LEU A 141      13.058 -14.140 -13.469  1.00 98.38           O  
ATOM   1060  CB  LEU A 141      11.276 -16.889 -13.066  1.00 98.38           C  
ATOM   1061  CG  LEU A 141      11.332 -18.381 -13.354  1.00 98.38           C  
ATOM   1062  CD1 LEU A 141       9.931 -18.929 -13.633  1.00 98.38           C  
ATOM   1063  CD2 LEU A 141      12.256 -18.658 -14.537  1.00 98.38           C  
ATOM   1064  N   PHE A 142      11.685 -14.111 -11.700  1.00 98.19           N  
ATOM   1065  CA  PHE A 142      11.581 -12.660 -11.698  1.00 98.19           C  
ATOM   1066  C   PHE A 142      12.934 -12.020 -11.427  1.00 98.19           C  
ATOM   1067  O   PHE A 142      13.353 -11.113 -12.147  1.00 98.19           O  
ATOM   1068  CB  PHE A 142      10.562 -12.195 -10.655  1.00 98.19           C  
ATOM   1069  CG  PHE A 142      10.606 -10.716 -10.379  1.00 98.19           C  
ATOM   1070  CD1 PHE A 142      10.990 -10.241  -9.130  1.00 98.19           C  
ATOM   1071  CD2 PHE A 142      10.264  -9.801 -11.371  1.00 98.19           C  
ATOM   1072  CE1 PHE A 142      11.034  -8.878  -8.875  1.00 98.19           C  
ATOM   1073  CE2 PHE A 142      10.310  -8.435 -11.118  1.00 98.19           C  
ATOM   1074  CZ  PHE A 142      10.691  -7.971  -9.869  1.00 98.19           C  
ATOM   1075  N   SER A 143      13.651 -12.497 -10.429  1.00 97.88           N  
ATOM   1076  CA  SER A 143      14.916 -11.900  -9.998  1.00 97.88           C  
ATOM   1077  C   SER A 143      15.978 -12.003 -11.089  1.00 97.88           C  
ATOM   1078  O   SER A 143      16.844 -11.141 -11.200  1.00 97.88           O  
ATOM   1079  CB  SER A 143      15.420 -12.572  -8.721  1.00 97.88           C  
ATOM   1080  OG  SER A 143      14.536 -12.310  -7.639  1.00 97.88           O  
ATOM   1081  N   SER A 144      15.915 -13.004 -11.888  1.00 97.62           N  
ATOM   1082  CA  SER A 144      16.926 -13.232 -12.917  1.00 97.62           C  
ATOM   1083  C   SER A 144      16.481 -12.667 -14.264  1.00 97.62           C  
ATOM   1084  O   SER A 144      17.191 -12.793 -15.258  1.00 97.62           O  
ATOM   1085  CB  SER A 144      17.215 -14.733 -13.059  1.00 97.62           C  
ATOM   1086  OG  SER A 144      16.066 -15.427 -13.511  1.00 97.62           O  
ATOM   1087  N   GLY A 145      15.280 -12.026 -14.297  1.00 97.38           N  
ATOM   1088  CA  GLY A 145      14.764 -11.439 -15.524  1.00 97.38           C  
ATOM   1089  C   GLY A 145      14.352 -12.479 -16.554  1.00 97.38           C  
ATOM   1090  O   GLY A 145      14.493 -12.260 -17.758  1.00 97.38           O  
ATOM   1091  N   ARG A 146      13.891 -13.617 -16.089  1.00 97.69           N  
ATOM   1092  CA  ARG A 146      13.637 -14.725 -16.999  1.00 97.69           C  
ATOM   1093  C   ARG A 146      12.174 -15.152 -16.939  1.00 97.69           C  
ATOM   1094  O   ARG A 146      11.855 -16.315 -17.188  1.00 97.69           O  
ATOM   1095  CB  ARG A 146      14.549 -15.911 -16.665  1.00 97.69           C  
ATOM   1096  CG  ARG A 146      16.016 -15.663 -16.969  1.00 97.69           C  
ATOM   1097  CD  ARG A 146      16.848 -16.935 -16.821  1.00 97.69           C  
ATOM   1098  NE  ARG A 146      16.874 -17.411 -15.444  1.00 97.69           N  
ATOM   1099  NH1 ARG A 146      17.781 -19.469 -15.940  1.00 97.69           N  
ATOM   1100  NH2 ARG A 146      17.294 -18.921 -13.773  1.00 97.69           N1+
ATOM   1101  CZ  ARG A 146      17.317 -18.595 -15.051  1.00 97.69           C  
ATOM   1102  N   LEU A 147      11.264 -14.308 -16.500  1.00 97.81           N  
ATOM   1103  CA  LEU A 147       9.844 -14.654 -16.487  1.00 97.81           C  
ATOM   1104  C   LEU A 147       9.378 -15.073 -17.869  1.00 97.81           C  
ATOM   1105  O   LEU A 147       9.831 -14.531 -18.884  1.00 97.81           O  
ATOM   1106  CB  LEU A 147       9.006 -13.464 -15.996  1.00 97.81           C  
ATOM   1107  CG  LEU A 147       9.111 -13.126 -14.510  1.00 97.81           C  
ATOM   1108  CD1 LEU A 147       8.327 -11.860 -14.201  1.00 97.81           C  
ATOM   1109  CD2 LEU A 147       8.620 -14.292 -13.657  1.00 97.81           C  
ATOM   1110  N   ASP A 148       8.500 -16.072 -17.908  1.00 97.19           N  
ATOM   1111  CA  ASP A 148       7.965 -16.526 -19.178  1.00 97.19           C  
ATOM   1112  C   ASP A 148       6.975 -15.519 -19.755  1.00 97.19           C  
ATOM   1113  O   ASP A 148       6.562 -14.590 -19.074  1.00 97.19           O  
ATOM   1114  CB  ASP A 148       7.289 -17.892 -19.017  1.00 97.19           C  
ATOM   1115  CG  ASP A 148       6.139 -17.874 -18.029  1.00 97.19           C  
ATOM   1116  OD1 ASP A 148       5.395 -16.876 -17.985  1.00 97.19           O  
ATOM   1117  OD2 ASP A 148       5.976 -18.868 -17.288  1.00 97.19           O1-
ATOM   1118  N   GLU A 149       6.543 -15.639 -20.984  1.00 97.69           N  
ATOM   1119  CA  GLU A 149       5.729 -14.691 -21.737  1.00 97.69           C  
ATOM   1120  C   GLU A 149       4.368 -14.487 -21.072  1.00 97.69           C  
ATOM   1121  O   GLU A 149       3.861 -13.365 -21.012  1.00 97.69           O  
ATOM   1122  CB  GLU A 149       5.548 -15.163 -23.185  1.00 97.69           C  
ATOM   1123  CG  GLU A 149       6.815 -15.074 -24.015  1.00 97.69           C  
ATOM   1124  CD  GLU A 149       7.380 -13.663 -24.106  1.00 97.69           C  
ATOM   1125  OE1 GLU A 149       8.616 -13.519 -24.214  1.00 97.69           O  
ATOM   1126  OE2 GLU A 149       6.575 -12.709 -24.082  1.00 97.69           O1-
ATOM   1127  N   GLU A 150       3.803 -15.585 -20.652  1.00 97.38           N  
ATOM   1128  CA  GLU A 150       2.497 -15.500 -19.996  1.00 97.38           C  
ATOM   1129  C   GLU A 150       2.542 -14.596 -18.776  1.00 97.38           C  
ATOM   1130  O   GLU A 150       1.673 -13.734 -18.597  1.00 97.38           O  
ATOM   1131  CB  GLU A 150       2.012 -16.894 -19.596  1.00 97.38           C  
ATOM   1132  CG  GLU A 150       0.635 -16.905 -18.946  1.00 97.38           C  
ATOM   1133  CD  GLU A 150       0.213 -18.289 -18.463  1.00 97.38           C  
ATOM   1134  OE1 GLU A 150      -0.821 -18.394 -17.765  1.00 97.38           O  
ATOM   1135  OE2 GLU A 150       0.920 -19.272 -18.784  1.00 97.38           O1-
ATOM   1136  N   ARG A 151       3.457 -14.755 -17.862  1.00 97.38           N  
ATOM   1137  CA  ARG A 151       3.606 -13.944 -16.657  1.00 97.38           C  
ATOM   1138  C   ARG A 151       3.945 -12.504 -17.012  1.00 97.38           C  
ATOM   1139  O   ARG A 151       3.481 -11.576 -16.351  1.00 97.38           O  
ATOM   1140  CB  ARG A 151       4.687 -14.536 -15.750  1.00 97.38           C  
ATOM   1141  CG  ARG A 151       4.273 -15.820 -15.051  1.00 97.38           C  
ATOM   1142  CD  ARG A 151       5.429 -16.439 -14.280  1.00 97.38           C  
ATOM   1143  NE  ARG A 151       4.998 -17.592 -13.493  1.00 97.38           N  
ATOM   1144  NH1 ARG A 151       6.940 -18.810 -13.820  1.00 97.38           N  
ATOM   1145  NH2 ARG A 151       5.234 -19.678 -12.559  1.00 97.38           N1+
ATOM   1146  CZ  ARG A 151       5.723 -18.695 -13.297  1.00 97.38           C  
ATOM   1147  N   VAL A 152       4.756 -12.306 -18.025  1.00 98.00           N  
ATOM   1148  CA  VAL A 152       5.096 -10.960 -18.484  1.00 98.00           C  
ATOM   1149  C   VAL A 152       3.831 -10.236 -18.942  1.00 98.00           C  
ATOM   1150  O   VAL A 152       3.603  -9.090 -18.587  1.00 98.00           O  
ATOM   1151  CB  VAL A 152       6.133 -11.002 -19.633  1.00 98.00           C  
ATOM   1152  CG1 VAL A 152       6.222  -9.649 -20.330  1.00 98.00           C  
ATOM   1153  CG2 VAL A 152       7.499 -11.424 -19.096  1.00 98.00           C  
ATOM   1154  N   ARG A 153       3.015 -10.863 -19.696  1.00 97.50           N  
ATOM   1155  CA  ARG A 153       1.773 -10.285 -20.202  1.00 97.50           C  
ATOM   1156  C   ARG A 153       0.819  -9.942 -19.068  1.00 97.50           C  
ATOM   1157  O   ARG A 153       0.175  -8.889 -19.092  1.00 97.50           O  
ATOM   1158  CB  ARG A 153       1.098 -11.257 -21.181  1.00 97.50           C  
ATOM   1159  CG  ARG A 153       1.756 -11.307 -22.546  1.00 97.50           C  
ATOM   1160  CD  ARG A 153       0.865 -11.985 -23.571  1.00 97.50           C  
ATOM   1161  NE  ARG A 153       0.579 -13.376 -23.204  1.00 97.50           N  
ATOM   1162  NH1 ARG A 153       2.485 -14.239 -24.175  1.00 97.50           N  
ATOM   1163  NH2 ARG A 153       1.002 -15.625 -23.111  1.00 97.50           N1+
ATOM   1164  CZ  ARG A 153       1.357 -14.406 -23.496  1.00 97.50           C  
ATOM   1165  N   ARG A 154       0.689 -10.787 -18.120  1.00 96.94           N  
ATOM   1166  CA  ARG A 154      -0.194 -10.580 -16.975  1.00 96.94           C  
ATOM   1167  C   ARG A 154       0.231  -9.347 -16.167  1.00 96.94           C  
ATOM   1168  O   ARG A 154      -0.616  -8.618 -15.646  1.00 96.94           O  
ATOM   1169  CB  ARG A 154      -0.208 -11.819 -16.077  1.00 96.94           C  
ATOM   1170  CG  ARG A 154      -1.061 -12.953 -16.605  1.00 96.94           C  
ATOM   1171  CD  ARG A 154      -1.103 -14.128 -15.637  1.00 96.94           C  
ATOM   1172  NE  ARG A 154      -2.304 -14.932 -15.819  1.00 96.94           N  
ATOM   1173  NH1 ARG A 154      -1.932 -16.280 -13.977  1.00 96.94           N  
ATOM   1174  NH2 ARG A 154      -3.784 -16.615 -15.294  1.00 96.94           N1+
ATOM   1175  CZ  ARG A 154      -2.670 -15.942 -15.031  1.00 96.94           C  
ATOM   1176  N   ILE A 155       1.539  -9.160 -16.042  1.00 97.62           N  
ATOM   1177  CA  ILE A 155       2.087  -8.034 -15.282  1.00 97.62           C  
ATOM   1178  C   ILE A 155       1.779  -6.727 -16.011  1.00 97.62           C  
ATOM   1179  O   ILE A 155       1.348  -5.755 -15.389  1.00 97.62           O  
ATOM   1180  CB  ILE A 155       3.611  -8.185 -15.073  1.00 97.62           C  
ATOM   1181  CG1 ILE A 155       3.901  -9.292 -14.052  1.00 97.62           C  
ATOM   1182  CG2 ILE A 155       4.229  -6.856 -14.632  1.00 97.62           C  
ATOM   1183  CD1 ILE A 155       5.361  -9.731 -14.008  1.00 97.62           C  
ATOM   1184  N   GLY A 156       2.101  -6.623 -17.364  1.00 96.62           N  
ATOM   1185  CA  GLY A 156       1.531  -5.528 -18.138  1.00 96.62           C  
ATOM   1186  C   GLY A 156       2.507  -4.397 -18.383  1.00 96.62           C  
ATOM   1187  O   GLY A 156       2.113  -3.311 -18.820  1.00 96.62           O  
ATOM   1188  N   PHE A 157       3.900  -4.599 -18.100  1.00 96.88           N  
ATOM   1189  CA  PHE A 157       4.893  -3.558 -18.325  1.00 96.88           C  
ATOM   1190  C   PHE A 157       5.605  -3.760 -19.660  1.00 96.88           C  
ATOM   1191  O   PHE A 157       6.342  -2.887 -20.113  1.00 96.88           O  
ATOM   1192  CB  PHE A 157       5.917  -3.533 -17.186  1.00 96.88           C  
ATOM   1193  CG  PHE A 157       5.373  -2.972 -15.898  1.00 96.88           C  
ATOM   1194  CD1 PHE A 157       4.777  -1.720 -15.866  1.00 96.88           C  
ATOM   1195  CD2 PHE A 157       5.462  -3.694 -14.717  1.00 96.88           C  
ATOM   1196  CE1 PHE A 157       4.274  -1.197 -14.679  1.00 96.88           C  
ATOM   1197  CE2 PHE A 157       4.962  -3.181 -13.520  1.00 96.88           C  
ATOM   1198  CZ  PHE A 157       4.370  -1.933 -13.507  1.00 96.88           C  
ATOM   1199  N   GLY A 158       5.281  -4.882 -20.324  1.00 96.19           N  
ATOM   1200  CA  GLY A 158       5.977  -5.259 -21.553  1.00 96.19           C  
ATOM   1201  C   GLY A 158       7.237  -6.054 -21.298  1.00 96.19           C  
ATOM   1202  O   GLY A 158       7.831  -5.974 -20.220  1.00 96.19           O  
ATOM   1203  N   PRO A 159       7.690  -6.888 -22.257  1.00 96.00           N  
ATOM   1204  CA  PRO A 159       8.784  -7.841 -22.078  1.00 96.00           C  
ATOM   1205  C   PRO A 159      10.122  -7.165 -21.778  1.00 96.00           C  
ATOM   1206  O   PRO A 159      10.870  -7.624 -20.918  1.00 96.00           O  
ATOM   1207  CB  PRO A 159       8.831  -8.580 -23.418  1.00 96.00           C  
ATOM   1208  CG  PRO A 159       8.093  -7.692 -24.366  1.00 96.00           C  
ATOM   1209  CD  PRO A 159       7.051  -6.925 -23.597  1.00 96.00           C  
ATOM   1210  N   ALA A 160      10.405  -6.053 -22.490  1.00 96.25           N  
ATOM   1211  CA  ALA A 160      11.677  -5.369 -22.292  1.00 96.25           C  
ATOM   1212  C   ALA A 160      11.774  -4.805 -20.874  1.00 96.25           C  
ATOM   1213  O   ALA A 160      12.801  -4.952 -20.214  1.00 96.25           O  
ATOM   1214  CB  ALA A 160      11.849  -4.255 -23.312  1.00 96.25           C  
ATOM   1215  N   VAL A 161      10.724  -4.188 -20.384  1.00 97.38           N  
ATOM   1216  CA  VAL A 161      10.701  -3.566 -19.065  1.00 97.38           C  
ATOM   1217  C   VAL A 161      10.630  -4.637 -17.978  1.00 97.38           C  
ATOM   1218  O   VAL A 161      11.385  -4.594 -17.005  1.00 97.38           O  
ATOM   1219  CB  VAL A 161       9.514  -2.581 -18.923  1.00 97.38           C  
ATOM   1220  CG1 VAL A 161       9.402  -2.072 -17.483  1.00 97.38           C  
ATOM   1221  CG2 VAL A 161       9.663  -1.418 -19.902  1.00 97.38           C  
ATOM   1222  N   THR A 162       9.776  -5.563 -18.137  1.00 97.50           N  
ATOM   1223  CA  THR A 162       9.522  -6.586 -17.124  1.00 97.50           C  
ATOM   1224  C   THR A 162      10.781  -7.404 -16.855  1.00 97.50           C  
ATOM   1225  O   THR A 162      11.048  -7.786 -15.712  1.00 97.50           O  
ATOM   1226  CB  THR A 162       8.375  -7.526 -17.555  1.00 97.50           C  
ATOM   1227  CG2 THR A 162       8.128  -8.604 -16.502  1.00 97.50           C  
ATOM   1228  OG1 THR A 162       7.175  -6.762 -17.729  1.00 97.50           O  
ATOM   1229  N   ARG A 163      11.611  -7.637 -17.837  1.00 97.50           N  
ATOM   1230  CA  ARG A 163      12.773  -8.507 -17.706  1.00 97.50           C  
ATOM   1231  C   ARG A 163      14.042  -7.705 -17.454  1.00 97.50           C  
ATOM   1232  O   ARG A 163      15.145  -8.248 -17.458  1.00 97.50           O  
ATOM   1233  CB  ARG A 163      12.939  -9.369 -18.957  1.00 97.50           C  
ATOM   1234  CG  ARG A 163      11.856 -10.421 -19.120  1.00 97.50           C  
ATOM   1235  CD  ARG A 163      11.992 -11.167 -20.454  1.00 97.50           C  
ATOM   1236  NE  ARG A 163      10.957 -12.175 -20.599  1.00 97.50           N  
ATOM   1237  NH1 ARG A 163      10.808 -11.971 -22.896  1.00 97.50           N  
ATOM   1238  NH2 ARG A 163       9.481 -13.476 -21.794  1.00 97.50           N1+
ATOM   1239  CZ  ARG A 163      10.419 -12.537 -21.758  1.00 97.50           C  
ATOM   1240  N   SER A 164      13.883  -6.492 -17.188  1.00 97.88           N  
ATOM   1241  CA  SER A 164      15.043  -5.644 -16.984  1.00 97.88           C  
ATOM   1242  C   SER A 164      15.524  -5.702 -15.542  1.00 97.88           C  
ATOM   1243  O   SER A 164      14.721  -5.863 -14.619  1.00 97.88           O  
ATOM   1244  CB  SER A 164      14.727  -4.198 -17.372  1.00 97.88           C  
ATOM   1245  OG  SER A 164      13.867  -3.601 -16.413  1.00 97.88           O  
ATOM   1246  N   GLU A 165      16.819  -5.561 -15.303  1.00 98.00           N  
ATOM   1247  CA  GLU A 165      17.429  -5.504 -13.973  1.00 98.00           C  
ATOM   1248  C   GLU A 165      16.935  -4.294 -13.196  1.00 98.00           C  
ATOM   1249  O   GLU A 165      16.790  -4.351 -11.972  1.00 98.00           O  
ATOM   1250  CB  GLU A 165      18.949  -5.479 -14.084  1.00 98.00           C  
ATOM   1251  CG  GLU A 165      19.569  -6.805 -14.521  1.00 98.00           C  
ATOM   1252  CD  GLU A 165      21.070  -6.758 -14.633  1.00 98.00           C  
ATOM   1253  OE1 GLU A 165      21.687  -7.772 -15.058  1.00 98.00           O  
ATOM   1254  OE2 GLU A 165      21.663  -5.706 -14.300  1.00 98.00           O1-
ATOM   1255  N   VAL A 166      16.667  -3.236 -13.924  1.00 98.06           N  
ATOM   1256  CA  VAL A 166      16.201  -1.988 -13.332  1.00 98.06           C  
ATOM   1257  C   VAL A 166      14.846  -2.205 -12.674  1.00 98.06           C  
ATOM   1258  O   VAL A 166      14.619  -1.761 -11.547  1.00 98.06           O  
ATOM   1259  CB  VAL A 166      16.111  -0.859 -14.386  1.00 98.06           C  
ATOM   1260  CG1 VAL A 166      15.517   0.402 -13.770  1.00 98.06           C  
ATOM   1261  CG2 VAL A 166      17.492  -0.573 -14.982  1.00 98.06           C  
ATOM   1262  N   LEU A 167      13.952  -2.831 -13.379  1.00 98.19           N  
ATOM   1263  CA  LEU A 167      12.638  -3.097 -12.796  1.00 98.19           C  
ATOM   1264  C   LEU A 167      12.742  -4.040 -11.610  1.00 98.19           C  
ATOM   1265  O   LEU A 167      12.014  -3.895 -10.625  1.00 98.19           O  
ATOM   1266  CB  LEU A 167      11.699  -3.694 -13.853  1.00 98.19           C  
ATOM   1267  CG  LEU A 167      10.248  -3.933 -13.415  1.00 98.19           C  
ATOM   1268  CD1 LEU A 167       9.564  -2.600 -13.116  1.00 98.19           C  
ATOM   1269  CD2 LEU A 167       9.485  -4.699 -14.484  1.00 98.19           C  
ATOM   1270  N   VAL A 168      13.642  -5.024 -11.699  1.00 98.31           N  
ATOM   1271  CA  VAL A 168      13.848  -5.923 -10.567  1.00 98.31           C  
ATOM   1272  C   VAL A 168      14.256  -5.125  -9.332  1.00 98.31           C  
ATOM   1273  O   VAL A 168      13.672  -5.288  -8.260  1.00 98.31           O  
ATOM   1274  CB  VAL A 168      14.915  -6.990 -10.885  1.00 98.31           C  
ATOM   1275  CG1 VAL A 168      15.302  -7.769  -9.624  1.00 98.31           C  
ATOM   1276  CG2 VAL A 168      14.414  -7.943 -11.965  1.00 98.31           C  
ATOM   1277  N   ARG A 169      15.227  -4.314  -9.449  1.00 98.31           N  
ATOM   1278  CA  ARG A 169      15.712  -3.487  -8.343  1.00 98.31           C  
ATOM   1279  C   ARG A 169      14.601  -2.584  -7.812  1.00 98.31           C  
ATOM   1280  O   ARG A 169      14.433  -2.453  -6.597  1.00 98.31           O  
ATOM   1281  CB  ARG A 169      16.908  -2.644  -8.788  1.00 98.31           C  
ATOM   1282  CG  ARG A 169      17.549  -1.844  -7.665  1.00 98.31           C  
ATOM   1283  CD  ARG A 169      18.779  -1.094  -8.139  1.00 98.31           C  
ATOM   1284  NE  ARG A 169      19.322  -0.237  -7.093  1.00 98.31           N  
ATOM   1285  NH1 ARG A 169      20.989   0.671  -8.413  1.00 98.31           N  
ATOM   1286  NH2 ARG A 169      20.787   1.312  -6.222  1.00 98.31           N1+
ATOM   1287  CZ  ARG A 169      20.370   0.577  -7.242  1.00 98.31           C  
ATOM   1288  N   ARG A 170      13.925  -1.940  -8.708  1.00 98.19           N  
ATOM   1289  CA  ARG A 170      12.820  -1.073  -8.325  1.00 98.19           C  
ATOM   1290  C   ARG A 170      11.786  -1.827  -7.501  1.00 98.19           C  
ATOM   1291  O   ARG A 170      11.297  -1.323  -6.489  1.00 98.19           O  
ATOM   1292  CB  ARG A 170      12.156  -0.471  -9.571  1.00 98.19           C  
ATOM   1293  CG  ARG A 170      10.896   0.325  -9.274  1.00 98.19           C  
ATOM   1294  CD  ARG A 170       9.641  -0.511  -9.471  1.00 98.19           C  
ATOM   1295  NE  ARG A 170       8.430   0.276  -9.279  1.00 98.19           N  
ATOM   1296  NH1 ARG A 170       7.402  -1.244  -7.878  1.00 98.19           N  
ATOM   1297  NH2 ARG A 170       6.341   0.710  -8.428  1.00 98.19           N1+
ATOM   1298  CZ  ARG A 170       7.394  -0.087  -8.528  1.00 98.19           C  
ATOM   1299  N   THR A 171      11.371  -2.956  -8.036  1.00 98.50           N  
ATOM   1300  CA  THR A 171      10.333  -3.773  -7.410  1.00 98.50           C  
ATOM   1301  C   THR A 171      10.752  -4.188  -6.003  1.00 98.50           C  
ATOM   1302  O   THR A 171       9.947  -4.135  -5.072  1.00 98.50           O  
ATOM   1303  CB  THR A 171      10.028  -5.024  -8.248  1.00 98.50           C  
ATOM   1304  CG2 THR A 171       8.928  -5.866  -7.607  1.00 98.50           C  
ATOM   1305  OG1 THR A 171       9.603  -4.626  -9.559  1.00 98.50           O  
ATOM   1306  N   LYS A 172      11.981  -4.576  -5.799  1.00 98.62           N  
ATOM   1307  CA  LYS A 172      12.498  -4.948  -4.485  1.00 98.62           C  
ATOM   1308  C   LYS A 172      12.618  -3.724  -3.581  1.00 98.62           C  
ATOM   1309  O   LYS A 172      12.347  -3.802  -2.381  1.00 98.62           O  
ATOM   1310  CB  LYS A 172      13.856  -5.639  -4.613  1.00 98.62           C  
ATOM   1311  CG  LYS A 172      13.782  -7.025  -5.239  1.00 98.62           C  
ATOM   1312  CD  LYS A 172      15.147  -7.691  -5.277  1.00 98.62           C  
ATOM   1313  CE  LYS A 172      15.055  -9.128  -5.766  1.00 98.62           C  
ATOM   1314  NZ  LYS A 172      16.390  -9.796  -5.790  1.00 98.62           N1+
ATOM   1315  N   ALA A 173      13.036  -2.600  -4.123  1.00 98.62           N  
ATOM   1316  CA  ALA A 173      13.108  -1.359  -3.357  1.00 98.62           C  
ATOM   1317  C   ALA A 173      11.728  -0.963  -2.832  1.00 98.62           C  
ATOM   1318  O   ALA A 173      11.609  -0.464  -1.711  1.00 98.62           O  
ATOM   1319  CB  ALA A 173      13.690  -0.236  -4.216  1.00 98.62           C  
ATOM   1320  N   GLU A 174      10.718  -1.147  -3.661  1.00 98.31           N  
ATOM   1321  CA  GLU A 174       9.358  -0.843  -3.234  1.00 98.31           C  
ATOM   1322  C   GLU A 174       8.954  -1.698  -2.034  1.00 98.31           C  
ATOM   1323  O   GLU A 174       8.340  -1.199  -1.090  1.00 98.31           O  
ATOM   1324  CB  GLU A 174       8.374  -1.052  -4.386  1.00 98.31           C  
ATOM   1325  CG  GLU A 174       6.968  -0.542  -4.098  1.00 98.31           C  
ATOM   1326  CD  GLU A 174       6.069  -0.538  -5.321  1.00 98.31           C  
ATOM   1327  OE1 GLU A 174       5.365   0.471  -5.552  1.00 98.31           O  
ATOM   1328  OE2 GLU A 174       6.064  -1.550  -6.055  1.00 98.31           O1-
ATOM   1329  N   VAL A 175       9.271  -2.986  -2.040  1.00 98.81           N  
ATOM   1330  CA  VAL A 175       9.005  -3.856  -0.898  1.00 98.81           C  
ATOM   1331  C   VAL A 175       9.758  -3.342   0.328  1.00 98.81           C  
ATOM   1332  O   VAL A 175       9.186  -3.253   1.418  1.00 98.81           O  
ATOM   1333  CB  VAL A 175       9.407  -5.316  -1.194  1.00 98.81           C  
ATOM   1334  CG1 VAL A 175       9.279  -6.177   0.062  1.00 98.81           C  
ATOM   1335  CG2 VAL A 175       8.554  -5.886  -2.325  1.00 98.81           C  
ATOM   1336  N   ALA A 176      10.991  -2.993   0.177  1.00 98.75           N  
ATOM   1337  CA  ALA A 176      11.809  -2.469   1.269  1.00 98.75           C  
ATOM   1338  C   ALA A 176      11.191  -1.203   1.855  1.00 98.75           C  
ATOM   1339  O   ALA A 176      11.158  -1.029   3.075  1.00 98.75           O  
ATOM   1340  CB  ALA A 176      13.226  -2.188   0.783  1.00 98.75           C  
ATOM   1341  N   GLY A 177      10.793  -0.326   0.996  1.00 98.81           N  
ATOM   1342  CA  GLY A 177      10.159   0.909   1.428  1.00 98.81           C  
ATOM   1343  C   GLY A 177       8.885   0.681   2.210  1.00 98.81           C  
ATOM   1344  O   GLY A 177       8.639   1.342   3.221  1.00 98.81           O  
ATOM   1345  N   THR A 178       8.048  -0.277   1.732  1.00 98.88           N  
ATOM   1346  CA  THR A 178       6.804  -0.611   2.418  1.00 98.88           C  
ATOM   1347  C   THR A 178       7.084  -1.145   3.819  1.00 98.88           C  
ATOM   1348  O   THR A 178       6.415  -0.768   4.781  1.00 98.88           O  
ATOM   1349  CB  THR A 178       5.987  -1.647   1.624  1.00 98.88           C  
ATOM   1350  CG2 THR A 178       4.706  -2.020   2.361  1.00 98.88           C  
ATOM   1351  OG1 THR A 178       5.648  -1.100   0.344  1.00 98.88           O  
ATOM   1352  N   LEU A 179       8.075  -2.012   3.938  1.00 98.81           N  
ATOM   1353  CA  LEU A 179       8.465  -2.559   5.232  1.00 98.81           C  
ATOM   1354  C   LEU A 179       9.000  -1.459   6.148  1.00 98.81           C  
ATOM   1355  O   LEU A 179       8.646  -1.404   7.325  1.00 98.81           O  
ATOM   1356  CB  LEU A 179       9.528  -3.648   5.058  1.00 98.81           C  
ATOM   1357  CG  LEU A 179      10.052  -4.297   6.340  1.00 98.81           C  
ATOM   1358  CD1 LEU A 179       8.893  -4.861   7.160  1.00 98.81           C  
ATOM   1359  CD2 LEU A 179      11.065  -5.388   6.012  1.00 98.81           C  
ATOM   1360  N   LEU A 180       9.887  -0.585   5.671  1.00 98.81           N  
ATOM   1361  CA  LEU A 180      10.412   0.517   6.476  1.00 98.81           C  
ATOM   1362  C   LEU A 180       9.284   1.423   6.953  1.00 98.81           C  
ATOM   1363  O   LEU A 180       9.287   1.873   8.099  1.00 98.81           O  
ATOM   1364  CB  LEU A 180      11.432   1.330   5.673  1.00 98.81           C  
ATOM   1365  CG  LEU A 180      12.027   2.550   6.371  1.00 98.81           C  
ATOM   1366  CD1 LEU A 180      12.710   2.136   7.675  1.00 98.81           C  
ATOM   1367  CD2 LEU A 180      13.011   3.268   5.453  1.00 98.81           C  
ATOM   1368  N   THR A 181       8.312   1.724   6.097  1.00 98.88           N  
ATOM   1369  CA  THR A 181       7.177   2.557   6.466  1.00 98.88           C  
ATOM   1370  C   THR A 181       6.410   1.944   7.638  1.00 98.88           C  
ATOM   1371  O   THR A 181       6.050   2.642   8.582  1.00 98.88           O  
ATOM   1372  CB  THR A 181       6.215   2.754   5.276  1.00 98.88           C  
ATOM   1373  CG2 THR A 181       5.063   3.681   5.645  1.00 98.88           C  
ATOM   1374  OG1 THR A 181       6.937   3.322   4.176  1.00 98.88           O  
ATOM   1375  N   ALA A 182       6.174   0.678   7.564  1.00 98.81           N  
ATOM   1376  CA  ALA A 182       5.468  -0.034   8.632  1.00 98.81           C  
ATOM   1377  C   ALA A 182       6.260   0.023   9.938  1.00 98.81           C  
ATOM   1378  O   ALA A 182       5.686   0.262  11.001  1.00 98.81           O  
ATOM   1379  CB  ALA A 182       5.223  -1.485   8.231  1.00 98.81           C  
ATOM   1380  N   ARG A 183       7.526  -0.189   9.881  1.00 98.44           N  
ATOM   1381  CA  ARG A 183       8.368  -0.154  11.075  1.00 98.44           C  
ATOM   1382  C   ARG A 183       8.362   1.228  11.712  1.00 98.44           C  
ATOM   1383  O   ARG A 183       8.267   1.357  12.934  1.00 98.44           O  
ATOM   1384  CB  ARG A 183       9.803  -0.564  10.735  1.00 98.44           C  
ATOM   1385  CG  ARG A 183       9.963  -2.041  10.414  1.00 98.44           C  
ATOM   1386  CD  ARG A 183      11.424  -2.416  10.194  1.00 98.44           C  
ATOM   1387  NE  ARG A 183      11.561  -3.792   9.723  1.00 98.44           N  
ATOM   1388  NH1 ARG A 183      11.534  -4.736  11.834  1.00 98.44           N  
ATOM   1389  NH2 ARG A 183      11.734  -6.067   9.976  1.00 98.44           N1+
ATOM   1390  CZ  ARG A 183      11.608  -4.863  10.510  1.00 98.44           C  
ATOM   1391  N   LEU A 184       8.450   2.239  10.896  1.00 97.94           N  
ATOM   1392  CA  LEU A 184       8.419   3.605  11.397  1.00 97.94           C  
ATOM   1393  C   LEU A 184       7.060   3.930  12.018  1.00 97.94           C  
ATOM   1394  O   LEU A 184       6.986   4.616  13.039  1.00 97.94           O  
ATOM   1395  CB  LEU A 184       8.730   4.599  10.273  1.00 97.94           C  
ATOM   1396  CG  LEU A 184      10.167   4.609   9.753  1.00 97.94           C  
ATOM   1397  CD1 LEU A 184      10.255   5.394   8.447  1.00 97.94           C  
ATOM   1398  CD2 LEU A 184      11.107   5.196  10.799  1.00 97.94           C  
ATOM   1399  N   ALA A 185       5.974   3.424  11.396  1.00 98.25           N  
ATOM   1400  CA  ALA A 185       4.636   3.624  11.956  1.00 98.25           C  
ATOM   1401  C   ALA A 185       4.505   2.932  13.311  1.00 98.25           C  
ATOM   1402  O   ALA A 185       3.916   3.493  14.244  1.00 98.25           O  
ATOM   1403  CB  ALA A 185       3.573   3.101  10.995  1.00 98.25           C  
ATOM   1404  N   LEU A 186       5.040   1.767  13.455  1.00 97.88           N  
ATOM   1405  CA  LEU A 186       5.004   1.031  14.715  1.00 97.88           C  
ATOM   1406  C   LEU A 186       5.725   1.800  15.820  1.00 97.88           C  
ATOM   1407  O   LEU A 186       5.301   1.783  16.969  1.00 97.88           O  
ATOM   1408  CB  LEU A 186       5.622  -0.358  14.554  1.00 97.88           C  
ATOM   1409  CG  LEU A 186       4.763  -1.412  13.852  1.00 97.88           C  
ATOM   1410  CD1 LEU A 186       5.603  -2.635  13.504  1.00 97.88           C  
ATOM   1411  CD2 LEU A 186       3.575  -1.800  14.737  1.00 97.88           C  
ATOM   1412  N   SER A 187       6.786   2.482  15.432  1.00 94.50           N  
ATOM   1413  CA  SER A 187       7.585   3.212  16.401  1.00 94.50           C  
ATOM   1414  C   SER A 187       6.987   4.584  16.688  1.00 94.50           C  
ATOM   1415  O   SER A 187       7.012   5.049  17.829  1.00 94.50           O  
ATOM   1416  CB  SER A 187       9.023   3.369  15.903  1.00 94.50           C  
ATOM   1417  OG  SER A 187       9.071   4.215  14.766  1.00 94.50           O  
ATOM   1418  N   GLY A 188       6.350   5.185  15.733  1.00 92.62           N  
ATOM   1419  CA  GLY A 188       6.005   6.593  15.828  1.00 92.62           C  
ATOM   1420  C   GLY A 188       4.522   6.854  15.646  1.00 92.62           C  
ATOM   1421  O   GLY A 188       4.065   7.992  15.783  1.00 92.62           O  
ATOM   1422  N   GLY A 189       3.767   5.751  15.413  1.00 96.44           N  
ATOM   1423  CA  GLY A 189       2.318   5.860  15.333  1.00 96.44           C  
ATOM   1424  C   GLY A 189       1.814   6.116  13.927  1.00 96.44           C  
ATOM   1425  O   GLY A 189       0.696   5.730  13.584  1.00 96.44           O  
ATOM   1426  N   LEU A 190       2.585   6.726  13.038  1.00 98.31           N  
ATOM   1427  CA  LEU A 190       2.171   7.053  11.678  1.00 98.31           C  
ATOM   1428  C   LEU A 190       3.383   7.249  10.774  1.00 98.31           C  
ATOM   1429  O   LEU A 190       4.339   7.932  11.150  1.00 98.31           O  
ATOM   1430  CB  LEU A 190       1.299   8.308  11.667  1.00 98.31           C  
ATOM   1431  CG  LEU A 190       0.800   8.773  10.294  1.00 98.31           C  
ATOM   1432  CD1 LEU A 190      -0.059   7.692   9.648  1.00 98.31           C  
ATOM   1433  CD2 LEU A 190       0.021  10.079  10.426  1.00 98.31           C  
ATOM   1434  N   ALA A 191       3.400   6.644   9.661  1.00 98.56           N  
ATOM   1435  CA  ALA A 191       4.374   6.863   8.597  1.00 98.56           C  
ATOM   1436  C   ALA A 191       3.737   6.682   7.219  1.00 98.56           C  
ATOM   1437  O   ALA A 191       2.779   5.920   7.066  1.00 98.56           O  
ATOM   1438  CB  ALA A 191       5.557   5.907   8.753  1.00 98.56           C  
ATOM   1439  N   VAL A 192       4.290   7.431   6.237  1.00 98.75           N  
ATOM   1440  CA  VAL A 192       3.753   7.299   4.884  1.00 98.75           C  
ATOM   1441  C   VAL A 192       4.892   7.089   3.889  1.00 98.75           C  
ATOM   1442  O   VAL A 192       6.030   7.500   4.143  1.00 98.75           O  
ATOM   1443  CB  VAL A 192       2.919   8.539   4.486  1.00 98.75           C  
ATOM   1444  CG1 VAL A 192       1.656   8.637   5.339  1.00 98.75           C  
ATOM   1445  CG2 VAL A 192       3.756   9.806   4.611  1.00 98.75           C  
ATOM   1446  N   ASN A 193       4.576   6.418   2.791  1.00 98.81           N  
ATOM   1447  CA  ASN A 193       5.514   6.113   1.716  1.00 98.81           C  
ATOM   1448  C   ASN A 193       5.081   6.751   0.399  1.00 98.81           C  
ATOM   1449  O   ASN A 193       3.886   6.866   0.124  1.00 98.81           O  
ATOM   1450  CB  ASN A 193       5.667   4.599   1.551  1.00 98.81           C  
ATOM   1451  CG  ASN A 193       6.872   4.223   0.711  1.00 98.81           C  
ATOM   1452  ND2 ASN A 193       7.127   2.927   0.590  1.00 98.81           N  
ATOM   1453  OD1 ASN A 193       7.571   5.091   0.181  1.00 98.81           O  
ATOM   1454  N   THR A 194       6.059   7.195  -0.467  1.00 98.56           N  
ATOM   1455  CA  THR A 194       5.732   7.839  -1.737  1.00 98.56           C  
ATOM   1456  C   THR A 194       5.400   6.796  -2.801  1.00 98.56           C  
ATOM   1457  O   THR A 194       5.030   7.147  -3.924  1.00 98.56           O  
ATOM   1458  CB  THR A 194       6.888   8.729  -2.228  1.00 98.56           C  
ATOM   1459  CG2 THR A 194       7.149   9.876  -1.258  1.00 98.56           C  
ATOM   1460  OG1 THR A 194       8.077   7.936  -2.342  1.00 98.56           O  
ATOM   1461  N   ALA A 195       5.628   5.483  -2.399  1.00 98.25           N  
ATOM   1462  CA  ALA A 195       5.300   4.339  -3.245  1.00 98.25           C  
ATOM   1463  C   ALA A 195       4.660   3.219  -2.433  1.00 98.25           C  
ATOM   1464  O   ALA A 195       4.321   3.408  -1.262  1.00 98.25           O  
ATOM   1465  CB  ALA A 195       6.554   3.830  -3.956  1.00 98.25           C  
ATOM   1466  N   GLY A 196       4.347   2.088  -3.011  1.00 97.62           N  
ATOM   1467  CA  GLY A 196       3.826   0.910  -2.334  1.00 97.62           C  
ATOM   1468  C   GLY A 196       2.376   0.622  -2.672  1.00 97.62           C  
ATOM   1469  O   GLY A 196       1.808   1.238  -3.578  1.00 97.62           O  
ATOM   1470  N   GLY A 197       1.816  -0.388  -2.093  1.00 97.56           N  
ATOM   1471  CA  GLY A 197       0.421  -0.738  -2.310  1.00 97.56           C  
ATOM   1472  C   GLY A 197       0.217  -1.664  -3.493  1.00 97.56           C  
ATOM   1473  O   GLY A 197      -0.784  -1.554  -4.207  1.00 97.56           O  
ATOM   1474  N   THR A 198       1.169  -2.603  -3.744  1.00 97.62           N  
ATOM   1475  CA  THR A 198       1.119  -3.531  -4.868  1.00 97.62           C  
ATOM   1476  C   THR A 198       0.281  -4.759  -4.522  1.00 97.62           C  
ATOM   1477  O   THR A 198       0.822  -5.791  -4.122  1.00 97.62           O  
ATOM   1478  CB  THR A 198       2.533  -3.972  -5.290  1.00 97.62           C  
ATOM   1479  CG2 THR A 198       3.355  -2.788  -5.788  1.00 97.62           C  
ATOM   1480  OG1 THR A 198       3.198  -4.566  -4.169  1.00 97.62           O  
ATOM   1481  N   HIS A 199      -0.962  -4.734  -4.630  1.00 98.44           N  
ATOM   1482  CA  HIS A 199      -1.911  -5.643  -3.999  1.00 98.44           C  
ATOM   1483  C   HIS A 199      -2.429  -6.676  -4.992  1.00 98.44           C  
ATOM   1484  O   HIS A 199      -3.211  -7.558  -4.627  1.00 98.44           O  
ATOM   1485  CB  HIS A 199      -3.081  -4.864  -3.394  1.00 98.44           C  
ATOM   1486  CG  HIS A 199      -3.848  -4.062  -4.398  1.00 98.44           C  
ATOM   1487  CD2 HIS A 199      -3.665  -3.887  -5.727  1.00 98.44           C  
ATOM   1488  ND1 HIS A 199      -4.955  -3.315  -4.062  1.00 98.44           N  
ATOM   1489  CE1 HIS A 199      -5.423  -2.715  -5.145  1.00 98.44           C  
ATOM   1490  NE2 HIS A 199      -4.654  -3.048  -6.171  1.00 98.44           N  
ATOM   1491  N   HIS A 200      -2.009  -6.649  -6.241  1.00 98.56           N  
ATOM   1492  CA  HIS A 200      -2.514  -7.581  -7.249  1.00 98.56           C  
ATOM   1493  C   HIS A 200      -1.578  -8.769  -7.412  1.00 98.56           C  
ATOM   1494  O   HIS A 200      -1.912  -9.733  -8.103  1.00 98.56           O  
ATOM   1495  CB  HIS A 200      -2.700  -6.864  -8.587  1.00 98.56           C  
ATOM   1496  CG  HIS A 200      -3.851  -5.913  -8.608  1.00 98.56           C  
ATOM   1497  CD2 HIS A 200      -3.905  -4.590  -8.899  1.00 98.56           C  
ATOM   1498  ND1 HIS A 200      -5.137  -6.290  -8.291  1.00 98.56           N  
ATOM   1499  CE1 HIS A 200      -5.937  -5.238  -8.391  1.00 98.56           C  
ATOM   1500  NE2 HIS A 200      -5.212  -4.193  -8.756  1.00 98.56           N  
ATOM   1501  N   ALA A 201      -0.376  -8.712  -6.861  1.00 98.50           N  
ATOM   1502  CA  ALA A 201       0.598  -9.786  -7.051  1.00 98.50           C  
ATOM   1503  C   ALA A 201       0.232 -11.013  -6.215  1.00 98.50           C  
ATOM   1504  O   ALA A 201      -0.029 -10.894  -5.012  1.00 98.50           O  
ATOM   1505  CB  ALA A 201       2.000  -9.303  -6.696  1.00 98.50           C  
ATOM   1506  N   PHE A 202       0.245 -12.217  -6.915  1.00 98.69           N  
ATOM   1507  CA  PHE A 202       0.011 -13.511  -6.291  1.00 98.69           C  
ATOM   1508  C   PHE A 202       1.332 -14.197  -5.949  1.00 98.69           C  
ATOM   1509  O   PHE A 202       2.397 -13.747  -6.378  1.00 98.69           O  
ATOM   1510  CB  PHE A 202      -0.823 -14.409  -7.209  1.00 98.69           C  
ATOM   1511  CG  PHE A 202      -2.265 -13.984  -7.319  1.00 98.69           C  
ATOM   1512  CD1 PHE A 202      -3.268 -14.710  -6.692  1.00 98.69           C  
ATOM   1513  CD2 PHE A 202      -2.614 -12.860  -8.061  1.00 98.69           C  
ATOM   1514  CE1 PHE A 202      -4.603 -14.324  -6.797  1.00 98.69           C  
ATOM   1515  CE2 PHE A 202      -3.946 -12.469  -8.171  1.00 98.69           C  
ATOM   1516  CZ  PHE A 202      -4.938 -13.202  -7.538  1.00 98.69           C  
ATOM   1517  N   PRO A 203       1.228 -15.333  -5.178  1.00 98.62           N  
ATOM   1518  CA  PRO A 203       2.472 -16.024  -4.840  1.00 98.62           C  
ATOM   1519  C   PRO A 203       3.241 -16.494  -6.072  1.00 98.62           C  
ATOM   1520  O   PRO A 203       4.471 -16.388  -6.112  1.00 98.62           O  
ATOM   1521  CB  PRO A 203       2.002 -17.220  -4.002  1.00 98.62           C  
ATOM   1522  CG  PRO A 203       0.793 -16.718  -3.281  1.00 98.62           C  
ATOM   1523  CD  PRO A 203       0.003 -15.843  -4.212  1.00 98.62           C  
ATOM   1524  N   SER A 204       2.558 -16.967  -7.102  1.00 98.19           N  
ATOM   1525  CA  SER A 204       3.241 -17.631  -8.214  1.00 98.19           C  
ATOM   1526  C   SER A 204       3.258 -16.740  -9.450  1.00 98.19           C  
ATOM   1527  O   SER A 204       3.839 -17.121 -10.480  1.00 98.19           O  
ATOM   1528  CB  SER A 204       2.569 -18.970  -8.536  1.00 98.19           C  
ATOM   1529  OG  SER A 204       1.220 -18.768  -8.916  1.00 98.19           O  
ATOM   1530  N   HIS A 205       2.665 -15.557  -9.456  1.00 98.44           N  
ATOM   1531  CA  HIS A 205       2.684 -14.684 -10.626  1.00 98.44           C  
ATOM   1532  C   HIS A 205       2.358 -13.246 -10.243  1.00 98.44           C  
ATOM   1533  O   HIS A 205       1.747 -12.998  -9.202  1.00 98.44           O  
ATOM   1534  CB  HIS A 205       1.697 -15.184 -11.684  1.00 98.44           C  
ATOM   1535  CG  HIS A 205       0.286 -15.260 -11.197  1.00 98.44           C  
ATOM   1536  CD2 HIS A 205      -0.519 -16.327 -10.972  1.00 98.44           C  
ATOM   1537  ND1 HIS A 205      -0.458 -14.142 -10.889  1.00 98.44           N  
ATOM   1538  CE1 HIS A 205      -1.663 -14.518 -10.491  1.00 98.44           C  
ATOM   1539  NE2 HIS A 205      -1.726 -15.832 -10.527  1.00 98.44           N  
ATOM   1540  N   GLY A 206       2.769 -12.247 -11.032  1.00 98.12           N  
ATOM   1541  CA  GLY A 206       2.326 -10.862 -10.955  1.00 98.12           C  
ATOM   1542  C   GLY A 206       1.060 -10.595 -11.745  1.00 98.12           C  
ATOM   1543  O   GLY A 206       0.648 -11.421 -12.568  1.00 98.12           O  
ATOM   1544  N   SER A 207       0.467  -9.432 -11.468  1.00 97.62           N  
ATOM   1545  CA  SER A 207      -0.748  -9.035 -12.172  1.00 97.62           C  
ATOM   1546  C   SER A 207      -1.042  -7.550 -11.974  1.00 97.62           C  
ATOM   1547  O   SER A 207      -0.734  -6.984 -10.921  1.00 97.62           O  
ATOM   1548  CB  SER A 207      -1.939  -9.865 -11.694  1.00 97.62           C  
ATOM   1549  OG  SER A 207      -3.117  -9.502 -12.393  1.00 97.62           O  
ATOM   1550  N   GLY A 208      -1.687  -6.933 -13.053  1.00 95.75           N  
ATOM   1551  CA  GLY A 208      -2.194  -5.577 -12.931  1.00 95.75           C  
ATOM   1552  C   GLY A 208      -1.153  -4.592 -12.427  1.00 95.75           C  
ATOM   1553  O   GLY A 208      -1.430  -3.787 -11.535  1.00 95.75           O  
ATOM   1554  N   TYR A 209       0.089  -4.711 -13.018  1.00 97.31           N  
ATOM   1555  CA  TYR A 209       1.225  -3.826 -12.796  1.00 97.31           C  
ATOM   1556  C   TYR A 209       1.876  -4.102 -11.443  1.00 97.31           C  
ATOM   1557  O   TYR A 209       2.646  -3.286 -10.941  1.00 97.31           O  
ATOM   1558  CB  TYR A 209       0.786  -2.358 -12.873  1.00 97.31           C  
ATOM   1559  CG  TYR A 209       0.073  -2.008 -14.156  1.00 97.31           C  
ATOM   1560  CD1 TYR A 209       0.489  -2.533 -15.372  1.00 97.31           C  
ATOM   1561  CD2 TYR A 209      -1.016  -1.141 -14.153  1.00 97.31           C  
ATOM   1562  CE1 TYR A 209      -0.163  -2.214 -16.562  1.00 97.31           C  
ATOM   1563  CE2 TYR A 209      -1.675  -0.809 -15.334  1.00 97.31           C  
ATOM   1564  OH  TYR A 209      -1.890  -1.022 -17.697  1.00 97.31           O  
ATOM   1565  CZ  TYR A 209      -1.240  -1.344 -16.528  1.00 97.31           C  
ATOM   1566  N   CYS A 210       1.447  -5.216 -10.771  1.00 98.44           N  
ATOM   1567  CA  CYS A 210       2.057  -5.635  -9.512  1.00 98.44           C  
ATOM   1568  C   CYS A 210       2.849  -6.926  -9.698  1.00 98.44           C  
ATOM   1569  O   CYS A 210       2.324  -7.909 -10.217  1.00 98.44           O  
ATOM   1570  CB  CYS A 210       0.989  -5.830  -8.436  1.00 98.44           C  
ATOM   1571  SG  CYS A 210      -0.043  -4.375  -8.161  1.00 98.44           S  
ATOM   1572  N   ILE A 211       4.132  -6.950  -9.222  1.00 98.50           N  
ATOM   1573  CA  ILE A 211       5.045  -8.071  -9.439  1.00 98.50           C  
ATOM   1574  C   ILE A 211       5.296  -8.789  -8.112  1.00 98.50           C  
ATOM   1575  O   ILE A 211       5.119 -10.005  -8.019  1.00 98.50           O  
ATOM   1576  CB  ILE A 211       6.381  -7.601 -10.053  1.00 98.50           C  
ATOM   1577  CG1 ILE A 211       6.138  -6.900 -11.396  1.00 98.50           C  
ATOM   1578  CG2 ILE A 211       7.345  -8.779 -10.218  1.00 98.50           C  
ATOM   1579  CD1 ILE A 211       7.342  -6.124 -11.918  1.00 98.50           C  
ATOM   1580  N   LEU A 212       5.700  -8.121  -7.048  1.00 98.69           N  
ATOM   1581  CA  LEU A 212       5.801  -8.599  -5.672  1.00 98.69           C  
ATOM   1582  C   LEU A 212       4.777  -7.905  -4.785  1.00 98.69           C  
ATOM   1583  O   LEU A 212       4.611  -6.684  -4.860  1.00 98.69           O  
ATOM   1584  CB  LEU A 212       7.214  -8.376  -5.129  1.00 98.69           C  
ATOM   1585  CG  LEU A 212       8.355  -9.039  -5.900  1.00 98.69           C  
ATOM   1586  CD1 LEU A 212       9.698  -8.687  -5.263  1.00 98.69           C  
ATOM   1587  CD2 LEU A 212       8.156 -10.547  -5.948  1.00 98.69           C  
ATOM   1588  N   ASN A 213       4.053  -8.724  -4.025  1.00 98.75           N  
ATOM   1589  CA  ASN A 213       3.050  -8.160  -3.126  1.00 98.75           C  
ATOM   1590  C   ASN A 213       3.694  -7.542  -1.889  1.00 98.75           C  
ATOM   1591  O   ASN A 213       3.990  -8.245  -0.920  1.00 98.75           O  
ATOM   1592  CB  ASN A 213       2.035  -9.229  -2.720  1.00 98.75           C  
ATOM   1593  CG  ASN A 213       0.765  -8.632  -2.135  1.00 98.75           C  
ATOM   1594  ND2 ASN A 213      -0.380  -9.052  -2.659  1.00 98.75           N  
ATOM   1595  OD1 ASN A 213       0.818  -7.801  -1.223  1.00 98.75           O  
ATOM   1596  N   ASP A 214       3.926  -6.231  -1.890  1.00 98.81           N  
ATOM   1597  CA  ASP A 214       4.710  -5.579  -0.844  1.00 98.81           C  
ATOM   1598  C   ASP A 214       3.945  -5.551   0.479  1.00 98.81           C  
ATOM   1599  O   ASP A 214       4.539  -5.700   1.546  1.00 98.81           O  
ATOM   1600  CB  ASP A 214       5.088  -4.157  -1.264  1.00 98.81           C  
ATOM   1601  CG  ASP A 214       3.883  -3.310  -1.637  1.00 98.81           C  
ATOM   1602  OD1 ASP A 214       2.741  -3.815  -1.584  1.00 98.81           O  
ATOM   1603  OD2 ASP A 214       4.080  -2.127  -1.990  1.00 98.81           O1-
ATOM   1604  N   LEU A 215       2.632  -5.448   0.435  1.00 98.88           N  
ATOM   1605  CA  LEU A 215       1.815  -5.447   1.643  1.00 98.88           C  
ATOM   1606  C   LEU A 215       1.857  -6.809   2.327  1.00 98.88           C  
ATOM   1607  O   LEU A 215       2.020  -6.892   3.548  1.00 98.88           O  
ATOM   1608  CB  LEU A 215       0.368  -5.073   1.315  1.00 98.88           C  
ATOM   1609  CG  LEU A 215       0.150  -3.694   0.689  1.00 98.88           C  
ATOM   1610  CD1 LEU A 215      -1.306  -3.524   0.271  1.00 98.88           C  
ATOM   1611  CD2 LEU A 215       0.564  -2.595   1.662  1.00 98.88           C  
ATOM   1612  N   ALA A 216       1.755  -7.876   1.513  1.00 98.81           N  
ATOM   1613  CA  ALA A 216       1.778  -9.235   2.047  1.00 98.81           C  
ATOM   1614  C   ALA A 216       3.150  -9.573   2.631  1.00 98.81           C  
ATOM   1615  O   ALA A 216       3.242 -10.144   3.722  1.00 98.81           O  
ATOM   1616  CB  ALA A 216       1.403 -10.237   0.962  1.00 98.81           C  
ATOM   1617  N   VAL A 217       4.193  -9.239   1.930  1.00 98.88           N  
ATOM   1618  CA  VAL A 217       5.549  -9.499   2.407  1.00 98.88           C  
ATOM   1619  C   VAL A 217       5.783  -8.763   3.723  1.00 98.88           C  
ATOM   1620  O   VAL A 217       6.309  -9.339   4.682  1.00 98.88           O  
ATOM   1621  CB  VAL A 217       6.605  -9.078   1.363  1.00 98.88           C  
ATOM   1622  CG1 VAL A 217       8.005  -9.099   1.974  1.00 98.88           C  
ATOM   1623  CG2 VAL A 217       6.541  -9.989   0.140  1.00 98.88           C  
ATOM   1624  N   THR A 218       5.392  -7.502   3.757  1.00 98.88           N  
ATOM   1625  CA  THR A 218       5.559  -6.698   4.963  1.00 98.88           C  
ATOM   1626  C   THR A 218       4.813  -7.323   6.138  1.00 98.88           C  
ATOM   1627  O   THR A 218       5.376  -7.471   7.225  1.00 98.88           O  
ATOM   1628  CB  THR A 218       5.053  -5.256   4.740  1.00 98.88           C  
ATOM   1629  CG2 THR A 218       5.120  -4.449   6.031  1.00 98.88           C  
ATOM   1630  OG1 THR A 218       5.876  -4.620   3.751  1.00 98.88           O  
ATOM   1631  N   ALA A 219       3.538  -7.679   5.980  1.00 98.88           N  
ATOM   1632  CA  ALA A 219       2.752  -8.300   7.034  1.00 98.88           C  
ATOM   1633  C   ALA A 219       3.417  -9.580   7.532  1.00 98.88           C  
ATOM   1634  O   ALA A 219       3.572  -9.778   8.743  1.00 98.88           O  
ATOM   1635  CB  ALA A 219       1.337  -8.599   6.543  1.00 98.88           C  
ATOM   1636  N   GLU A 220       3.864 -10.472   6.629  1.00 98.81           N  
ATOM   1637  CA  GLU A 220       4.458 -11.752   6.990  1.00 98.81           C  
ATOM   1638  C   GLU A 220       5.782 -11.556   7.722  1.00 98.81           C  
ATOM   1639  O   GLU A 220       6.068 -12.256   8.702  1.00 98.81           O  
ATOM   1640  CB  GLU A 220       4.671 -12.618   5.747  1.00 98.81           C  
ATOM   1641  CG  GLU A 220       3.385 -13.193   5.175  1.00 98.81           C  
ATOM   1642  CD  GLU A 220       2.756 -14.261   6.045  1.00 98.81           C  
ATOM   1643  OE1 GLU A 220       1.558 -14.570   5.866  1.00 98.81           O  
ATOM   1644  OE2 GLU A 220       3.471 -14.799   6.929  1.00 98.81           O1-
ATOM   1645  N   VAL A 221       6.593 -10.593   7.273  1.00 98.81           N  
ATOM   1646  CA  VAL A 221       7.876 -10.328   7.919  1.00 98.81           C  
ATOM   1647  C   VAL A 221       7.642  -9.866   9.358  1.00 98.81           C  
ATOM   1648  O   VAL A 221       8.280 -10.366  10.290  1.00 98.81           O  
ATOM   1649  CB  VAL A 221       8.692  -9.273   7.143  1.00 98.81           C  
ATOM   1650  CG1 VAL A 221       9.858  -8.768   7.994  1.00 98.81           C  
ATOM   1651  CG2 VAL A 221       9.202  -9.858   5.829  1.00 98.81           C  
ATOM   1652  N   LEU A 222       6.749  -8.911   9.513  1.00 98.75           N  
ATOM   1653  CA  LEU A 222       6.493  -8.367  10.845  1.00 98.75           C  
ATOM   1654  C   LEU A 222       5.881  -9.421  11.759  1.00 98.75           C  
ATOM   1655  O   LEU A 222       6.191  -9.464  12.950  1.00 98.75           O  
ATOM   1656  CB  LEU A 222       5.563  -7.155  10.751  1.00 98.75           C  
ATOM   1657  CG  LEU A 222       6.138  -5.907  10.071  1.00 98.75           C  
ATOM   1658  CD1 LEU A 222       5.061  -4.831   9.952  1.00 98.75           C  
ATOM   1659  CD2 LEU A 222       7.337  -5.383  10.844  1.00 98.75           C  
ATOM   1660  N   LEU A 223       5.005 -10.278  11.274  1.00 98.69           N  
ATOM   1661  CA  LEU A 223       4.443 -11.375  12.054  1.00 98.69           C  
ATOM   1662  C   LEU A 223       5.523 -12.378  12.448  1.00 98.69           C  
ATOM   1663  O   LEU A 223       5.584 -12.810  13.588  1.00 98.69           O  
ATOM   1664  CB  LEU A 223       3.335 -12.079  11.262  1.00 98.69           C  
ATOM   1665  CG  LEU A 223       2.018 -11.316  11.103  1.00 98.69           C  
ATOM   1666  CD1 LEU A 223       1.201 -11.904   9.962  1.00 98.69           C  
ATOM   1667  CD2 LEU A 223       1.228 -11.348  12.408  1.00 98.69           C  
ATOM   1668  N   ALA A 224       6.375 -12.741  11.500  1.00 98.44           N  
ATOM   1669  CA  ALA A 224       7.442 -13.708  11.731  1.00 98.44           C  
ATOM   1670  C   ALA A 224       8.437 -13.197  12.775  1.00 98.44           C  
ATOM   1671  O   ALA A 224       8.994 -13.972  13.551  1.00 98.44           O  
ATOM   1672  CB  ALA A 224       8.174 -14.020  10.422  1.00 98.44           C  
ATOM   1673  N   GLU A 225       8.637 -11.883  12.846  1.00 98.12           N  
ATOM   1674  CA  GLU A 225       9.563 -11.248  13.774  1.00 98.12           C  
ATOM   1675  C   GLU A 225       8.942 -11.074  15.153  1.00 98.12           C  
ATOM   1676  O   GLU A 225       9.634 -10.748  16.116  1.00 98.12           O  
ATOM   1677  CB  GLU A 225      10.028  -9.892  13.232  1.00 98.12           C  
ATOM   1678  CG  GLU A 225      10.914  -9.990  11.997  1.00 98.12           C  
ATOM   1679  CD  GLU A 225      11.232  -8.644  11.371  1.00 98.12           C  
ATOM   1680  OE1 GLU A 225      12.089  -8.580  10.460  1.00 98.12           O  
ATOM   1681  OE2 GLU A 225      10.612  -7.643  11.796  1.00 98.12           O1-
ATOM   1682  N   GLY A 226       7.657 -11.236  15.222  1.00 98.12           N  
ATOM   1683  CA  GLY A 226       6.944 -11.010  16.466  1.00 98.12           C  
ATOM   1684  C   GLY A 226       6.717  -9.546  16.770  1.00 98.12           C  
ATOM   1685  O   GLY A 226       6.410  -9.177  17.902  1.00 98.12           O  
ATOM   1686  N   ALA A 227       6.911  -8.698  15.776  1.00 98.19           N  
ATOM   1687  CA  ALA A 227       6.729  -7.253  15.930  1.00 98.19           C  
ATOM   1688  C   ALA A 227       5.250  -6.897  16.047  1.00 98.19           C  
ATOM   1689  O   ALA A 227       4.897  -5.869  16.628  1.00 98.19           O  
ATOM   1690  CB  ALA A 227       7.370  -6.508  14.765  1.00 98.19           C  
ATOM   1691  N   VAL A 228       4.358  -7.722  15.447  1.00 98.62           N  
ATOM   1692  CA  VAL A 228       2.906  -7.561  15.521  1.00 98.62           C  
ATOM   1693  C   VAL A 228       2.245  -8.935  15.638  1.00 98.62           C  
ATOM   1694  O   VAL A 228       2.804  -9.946  15.208  1.00 98.62           O  
ATOM   1695  CB  VAL A 228       2.352  -6.802  14.301  1.00 98.62           C  
ATOM   1696  CG1 VAL A 228       2.915  -5.386  14.246  1.00 98.62           C  
ATOM   1697  CG2 VAL A 228       2.674  -7.558  13.010  1.00 98.62           C  
ATOM   1698  N   ARG A 229       1.065  -8.990  16.272  1.00 98.62           N  
ATOM   1699  CA  ARG A 229       0.275 -10.215  16.363  1.00 98.62           C  
ATOM   1700  C   ARG A 229      -0.842 -10.224  15.324  1.00 98.62           C  
ATOM   1701  O   ARG A 229      -1.226 -11.289  14.831  1.00 98.62           O  
ATOM   1702  CB  ARG A 229      -0.315 -10.372  17.761  1.00 98.62           C  
ATOM   1703  CG  ARG A 229       0.730 -10.598  18.849  1.00 98.62           C  
ATOM   1704  CD  ARG A 229       0.085 -10.844  20.209  1.00 98.62           C  
ATOM   1705  NE  ARG A 229      -0.553  -9.634  20.725  1.00 98.62           N  
ATOM   1706  NH1 ARG A 229      -2.208 -10.762  21.897  1.00 98.62           N  
ATOM   1707  NH2 ARG A 229      -2.129  -8.476  21.935  1.00 98.62           N1+
ATOM   1708  CZ  ARG A 229      -1.628  -9.624  21.513  1.00 98.62           C  
ATOM   1709  N   ARG A 230      -1.406  -9.058  15.045  1.00 98.75           N  
ATOM   1710  CA  ARG A 230      -2.503  -8.900  14.092  1.00 98.75           C  
ATOM   1711  C   ARG A 230      -2.281  -7.694  13.188  1.00 98.75           C  
ATOM   1712  O   ARG A 230      -1.950  -6.611  13.667  1.00 98.75           O  
ATOM   1713  CB  ARG A 230      -3.837  -8.761  14.836  1.00 98.75           C  
ATOM   1714  CG  ARG A 230      -4.239 -10.001  15.621  1.00 98.75           C  
ATOM   1715  CD  ARG A 230      -5.598  -9.832  16.289  1.00 98.75           C  
ATOM   1716  NE  ARG A 230      -5.555  -8.829  17.348  1.00 98.75           N  
ATOM   1717  NH1 ARG A 230      -6.803 -10.053  18.842  1.00 98.75           N  
ATOM   1718  NH2 ARG A 230      -6.028  -7.981  19.426  1.00 98.75           N1+
ATOM   1719  CZ  ARG A 230      -6.129  -8.955  18.538  1.00 98.75           C  
ATOM   1720  N   VAL A 231      -2.521  -7.929  11.870  1.00 98.88           N  
ATOM   1721  CA  VAL A 231      -2.341  -6.871  10.882  1.00 98.88           C  
ATOM   1722  C   VAL A 231      -3.645  -6.660  10.113  1.00 98.88           C  
ATOM   1723  O   VAL A 231      -4.288  -7.621   9.689  1.00 98.88           O  
ATOM   1724  CB  VAL A 231      -1.193  -7.197   9.905  1.00 98.88           C  
ATOM   1725  CG1 VAL A 231      -1.061  -6.106   8.845  1.00 98.88           C  
ATOM   1726  CG2 VAL A 231       0.123  -7.365  10.662  1.00 98.88           C  
ATOM   1727  N   LEU A 232      -4.062  -5.399  10.068  1.00 98.88           N  
ATOM   1728  CA  LEU A 232      -5.139  -5.043   9.152  1.00 98.88           C  
ATOM   1729  C   LEU A 232      -4.578  -4.451   7.859  1.00 98.88           C  
ATOM   1730  O   LEU A 232      -3.870  -3.444   7.892  1.00 98.88           O  
ATOM   1731  CB  LEU A 232      -6.097  -4.047   9.807  1.00 98.88           C  
ATOM   1732  CG  LEU A 232      -7.140  -3.402   8.892  1.00 98.88           C  
ATOM   1733  CD1 LEU A 232      -8.040  -4.468   8.280  1.00 98.88           C  
ATOM   1734  CD2 LEU A 232      -7.963  -2.371   9.657  1.00 98.88           C  
ATOM   1735  N   VAL A 233      -4.821  -5.180   6.701  1.00 98.88           N  
ATOM   1736  CA  VAL A 233      -4.563  -4.579   5.394  1.00 98.88           C  
ATOM   1737  C   VAL A 233      -5.822  -3.879   4.892  1.00 98.88           C  
ATOM   1738  O   VAL A 233      -6.809  -4.531   4.547  1.00 98.88           O  
ATOM   1739  CB  VAL A 233      -4.090  -5.631   4.366  1.00 98.88           C  
ATOM   1740  CG1 VAL A 233      -3.809  -4.980   3.014  1.00 98.88           C  
ATOM   1741  CG2 VAL A 233      -2.850  -6.358   4.880  1.00 98.88           C  
ATOM   1742  N   LEU A 234      -5.839  -2.530   4.936  1.00 98.88           N  
ATOM   1743  CA  LEU A 234      -6.950  -1.705   4.473  1.00 98.88           C  
ATOM   1744  C   LEU A 234      -6.688  -1.197   3.054  1.00 98.88           C  
ATOM   1745  O   LEU A 234      -5.792  -0.382   2.836  1.00 98.88           O  
ATOM   1746  CB  LEU A 234      -7.165  -0.518   5.415  1.00 98.88           C  
ATOM   1747  CG  LEU A 234      -8.209   0.513   4.982  1.00 98.88           C  
ATOM   1748  CD1 LEU A 234      -9.575  -0.147   4.830  1.00 98.88           C  
ATOM   1749  CD2 LEU A 234      -8.274   1.660   5.978  1.00 98.88           C  
ATOM   1750  N   ASP A 235      -7.435  -1.727   2.093  1.00 98.81           N  
ATOM   1751  CA  ASP A 235      -7.236  -1.397   0.683  1.00 98.81           C  
ATOM   1752  C   ASP A 235      -8.378  -0.535   0.153  1.00 98.81           C  
ATOM   1753  O   ASP A 235      -9.492  -1.021  -0.043  1.00 98.81           O  
ATOM   1754  CB  ASP A 235      -7.109  -2.674  -0.151  1.00 98.81           C  
ATOM   1755  CG  ASP A 235      -6.665  -2.407  -1.578  1.00 98.81           C  
ATOM   1756  OD1 ASP A 235      -6.943  -1.308  -2.109  1.00 98.81           O  
ATOM   1757  OD2 ASP A 235      -6.035  -3.301  -2.181  1.00 98.81           O1-
ATOM   1758  N   LEU A 236      -8.072   0.711  -0.118  1.00 98.75           N  
ATOM   1759  CA  LEU A 236      -9.106   1.607  -0.623  1.00 98.75           C  
ATOM   1760  C   LEU A 236      -8.834   1.993  -2.073  1.00 98.75           C  
ATOM   1761  O   LEU A 236      -9.295   3.040  -2.540  1.00 98.75           O  
ATOM   1762  CB  LEU A 236      -9.201   2.866   0.243  1.00 98.75           C  
ATOM   1763  CG  LEU A 236      -9.604   2.657   1.701  1.00 98.75           C  
ATOM   1764  CD1 LEU A 236      -9.969   3.989   2.346  1.00 98.75           C  
ATOM   1765  CD2 LEU A 236     -10.767   1.674   1.801  1.00 98.75           C  
ATOM   1766  N   ASP A 237      -8.006   1.235  -2.743  1.00 98.56           N  
ATOM   1767  CA  ASP A 237      -7.865   1.241  -4.195  1.00 98.56           C  
ATOM   1768  C   ASP A 237      -9.164   0.805  -4.874  1.00 98.56           C  
ATOM   1769  O   ASP A 237      -9.903  -0.020  -4.336  1.00 98.56           O  
ATOM   1770  CB  ASP A 237      -6.712   0.335  -4.627  1.00 98.56           C  
ATOM   1771  CG  ASP A 237      -6.349   0.498  -6.093  1.00 98.56           C  
ATOM   1772  OD1 ASP A 237      -7.145   0.092  -6.967  1.00 98.56           O  
ATOM   1773  OD2 ASP A 237      -5.255   1.033  -6.375  1.00 98.56           O1-
ATOM   1774  N   VAL A 238      -9.427   1.477  -6.144  1.00 98.12           N  
ATOM   1775  CA  VAL A 238     -10.684   1.195  -6.836  1.00 98.12           C  
ATOM   1776  C   VAL A 238     -10.741  -0.283  -7.216  1.00 98.12           C  
ATOM   1777  O   VAL A 238     -11.825  -0.855  -7.340  1.00 98.12           O  
ATOM   1778  CB  VAL A 238     -10.844   2.075  -8.092  1.00 98.12           C  
ATOM   1779  CG1 VAL A 238      -9.822   1.692  -9.159  1.00 98.12           C  
ATOM   1780  CG2 VAL A 238     -12.265   1.956  -8.643  1.00 98.12           C  
ATOM   1781  N   HIS A 239      -9.552  -0.964  -7.482  1.00 98.50           N  
ATOM   1782  CA  HIS A 239      -9.471  -2.385  -7.792  1.00 98.50           C  
ATOM   1783  C   HIS A 239      -9.447  -3.226  -6.520  1.00 98.50           C  
ATOM   1784  O   HIS A 239      -8.863  -2.820  -5.513  1.00 98.50           O  
ATOM   1785  CB  HIS A 239      -8.234  -2.682  -8.643  1.00 98.50           C  
ATOM   1786  CG  HIS A 239      -8.124  -1.815  -9.859  1.00 98.50           C  
ATOM   1787  CD2 HIS A 239      -8.685  -1.930 -11.088  1.00 98.50           C  
ATOM   1788  ND1 HIS A 239      -7.356  -0.673  -9.892  1.00 98.50           N  
ATOM   1789  CE1 HIS A 239      -7.444  -0.123 -11.090  1.00 98.50           C  
ATOM   1790  NE2 HIS A 239      -8.250  -0.865 -11.836  1.00 98.50           N  
ATOM   1791  N   GLN A 240     -10.181  -4.478  -6.659  1.00 98.31           N  
ATOM   1792  CA  GLN A 240     -10.103  -5.357  -5.496  1.00 98.31           C  
ATOM   1793  C   GLN A 240      -8.682  -5.848  -5.267  1.00 98.31           C  
ATOM   1794  O   GLN A 240      -7.974  -6.183  -6.225  1.00 98.31           O  
ATOM   1795  CB  GLN A 240     -11.057  -6.544  -5.654  1.00 98.31           C  
ATOM   1796  CG  GLN A 240     -11.105  -7.459  -4.439  1.00 98.31           C  
ATOM   1797  CD  GLN A 240     -10.907  -8.922  -4.788  1.00 98.31           C  
ATOM   1798  NE2 GLN A 240     -11.627  -9.797  -4.095  1.00 98.31           N  
ATOM   1799  OE1 GLN A 240     -10.117  -9.256  -5.677  1.00 98.31           O  
ATOM   1800  N   GLY A 241      -8.182  -5.746  -3.992  1.00 97.94           N  
ATOM   1801  CA  GLY A 241      -6.874  -6.278  -3.641  1.00 97.94           C  
ATOM   1802  C   GLY A 241      -6.808  -7.791  -3.726  1.00 97.94           C  
ATOM   1803  O   GLY A 241      -6.677  -8.474  -2.705  1.00 97.94           O  
ATOM   1804  N   ASP A 242      -6.951  -8.418  -4.894  1.00 98.50           N  
ATOM   1805  CA  ASP A 242      -7.149  -9.842  -5.120  1.00 98.50           C  
ATOM   1806  C   ASP A 242      -5.914 -10.642  -4.704  1.00 98.50           C  
ATOM   1807  O   ASP A 242      -6.035 -11.702  -4.091  1.00 98.50           O  
ATOM   1808  CB  ASP A 242      -7.475 -10.109  -6.586  1.00 98.50           C  
ATOM   1809  CG  ASP A 242      -6.485  -9.469  -7.541  1.00 98.50           C  
ATOM   1810  OD1 ASP A 242      -5.754  -8.546  -7.137  1.00 98.50           O  
ATOM   1811  OD2 ASP A 242      -6.435  -9.893  -8.719  1.00 98.50           O1-
ATOM   1812  N   GLY A 243      -4.712 -10.170  -5.033  1.00 98.62           N  
ATOM   1813  CA  GLY A 243      -3.511 -10.874  -4.607  1.00 98.62           C  
ATOM   1814  C   GLY A 243      -3.405 -11.018  -3.104  1.00 98.62           C  
ATOM   1815  O   GLY A 243      -3.151 -12.108  -2.586  1.00 98.62           O  
ATOM   1816  N   THR A 244      -3.650  -9.842  -2.495  1.00 98.62           N  
ATOM   1817  CA  THR A 244      -3.579  -9.820  -1.038  1.00 98.62           C  
ATOM   1818  C   THR A 244      -4.657 -10.713  -0.432  1.00 98.62           C  
ATOM   1819  O   THR A 244      -4.396 -11.460   0.518  1.00 98.62           O  
ATOM   1820  CB  THR A 244      -3.727  -8.390  -0.492  1.00 98.62           C  
ATOM   1821  CG2 THR A 244      -3.574  -8.360   1.025  1.00 98.62           C  
ATOM   1822  OG1 THR A 244      -2.721  -7.554  -1.078  1.00 98.62           O  
ATOM   1823  N   ALA A 245      -5.864 -10.672  -0.977  1.00 98.62           N  
ATOM   1824  CA  ALA A 245      -6.952 -11.539  -0.531  1.00 98.62           C  
ATOM   1825  C   ALA A 245      -6.567 -13.012  -0.650  1.00 98.62           C  
ATOM   1826  O   ALA A 245      -6.765 -13.794   0.289  1.00 98.62           O  
ATOM   1827  CB  ALA A 245      -8.220 -11.255  -1.329  1.00 98.62           C  
ATOM   1828  N   PHE A 246      -6.014 -13.395  -1.736  1.00 98.56           N  
ATOM   1829  CA  PHE A 246      -5.630 -14.780  -1.990  1.00 98.56           C  
ATOM   1830  C   PHE A 246      -4.551 -15.228  -1.010  1.00 98.56           C  
ATOM   1831  O   PHE A 246      -4.642 -16.318  -0.435  1.00 98.56           O  
ATOM   1832  CB  PHE A 246      -5.136 -14.947  -3.429  1.00 98.56           C  
ATOM   1833  CG  PHE A 246      -4.780 -16.368  -3.783  1.00 98.56           C  
ATOM   1834  CD1 PHE A 246      -3.482 -16.833  -3.611  1.00 98.56           C  
ATOM   1835  CD2 PHE A 246      -5.741 -17.226  -4.291  1.00 98.56           C  
ATOM   1836  CE1 PHE A 246      -3.150 -18.149  -3.942  1.00 98.56           C  
ATOM   1837  CE2 PHE A 246      -5.415 -18.540  -4.625  1.00 98.56           C  
ATOM   1838  CZ  PHE A 246      -4.119 -18.999  -4.449  1.00 98.56           C  
ATOM   1839  N   ILE A 247      -3.579 -14.442  -0.789  1.00 98.69           N  
ATOM   1840  CA  ILE A 247      -2.419 -14.759   0.037  1.00 98.69           C  
ATOM   1841  C   ILE A 247      -2.861 -15.007   1.476  1.00 98.69           C  
ATOM   1842  O   ILE A 247      -2.377 -15.933   2.130  1.00 98.69           O  
ATOM   1843  CB  ILE A 247      -1.363 -13.626  -0.010  1.00 98.69           C  
ATOM   1844  CG1 ILE A 247      -0.645 -13.623  -1.366  1.00 98.69           C  
ATOM   1845  CG2 ILE A 247      -0.362 -13.771   1.136  1.00 98.69           C  
ATOM   1846  CD1 ILE A 247       0.127 -12.347  -1.653  1.00 98.69           C  
ATOM   1847  N   PHE A 248      -3.852 -14.248   1.955  1.00 98.69           N  
ATOM   1848  CA  PHE A 248      -4.154 -14.301   3.380  1.00 98.69           C  
ATOM   1849  C   PHE A 248      -5.467 -15.026   3.635  1.00 98.69           C  
ATOM   1850  O   PHE A 248      -6.011 -14.983   4.742  1.00 98.69           O  
ATOM   1851  CB  PHE A 248      -4.219 -12.887   3.965  1.00 98.69           C  
ATOM   1852  CG  PHE A 248      -2.873 -12.219   4.096  1.00 98.69           C  
ATOM   1853  CD1 PHE A 248      -1.843 -12.839   4.794  1.00 98.69           C  
ATOM   1854  CD2 PHE A 248      -2.644 -10.978   3.523  1.00 98.69           C  
ATOM   1855  CE1 PHE A 248      -0.598 -12.225   4.918  1.00 98.69           C  
ATOM   1856  CE2 PHE A 248      -1.402 -10.357   3.640  1.00 98.69           C  
ATOM   1857  CZ  PHE A 248      -0.380 -10.984   4.338  1.00 98.69           C  
ATOM   1858  N   ARG A 249      -6.039 -15.744   2.705  1.00 97.38           N  
ATOM   1859  CA  ARG A 249      -7.348 -16.391   2.786  1.00 97.38           C  
ATOM   1860  C   ARG A 249      -7.411 -17.358   3.955  1.00 97.38           C  
ATOM   1861  O   ARG A 249      -8.473 -17.544   4.557  1.00 97.38           O  
ATOM   1862  CB  ARG A 249      -7.664 -17.126   1.475  1.00 97.38           C  
ATOM   1863  CG  ARG A 249      -6.720 -18.278   1.175  1.00 97.38           C  
ATOM   1864  CD  ARG A 249      -6.969 -18.862  -0.204  1.00 97.38           C  
ATOM   1865  NE  ARG A 249      -6.058 -19.971  -0.495  1.00 97.38           N  
ATOM   1866  NH1 ARG A 249      -4.513 -18.670  -1.617  1.00 97.38           N  
ATOM   1867  NH2 ARG A 249      -4.159 -20.923  -1.362  1.00 97.38           N1+
ATOM   1868  CZ  ARG A 249      -4.913 -19.850  -1.155  1.00 97.38           C  
ATOM   1869  N   ASP A 250      -6.290 -17.884   4.405  1.00 96.06           N  
ATOM   1870  CA  ASP A 250      -6.295 -18.846   5.496  1.00 96.06           C  
ATOM   1871  C   ASP A 250      -5.422 -18.371   6.658  1.00 96.06           C  
ATOM   1872  O   ASP A 250      -4.968 -19.185   7.471  1.00 96.06           O  
ATOM   1873  CB  ASP A 250      -5.819 -20.214   5.006  1.00 96.06           C  
ATOM   1874  CG  ASP A 250      -6.716 -20.806   3.929  1.00 96.06           C  
ATOM   1875  OD1 ASP A 250      -7.954 -20.692   4.039  1.00 96.06           O  
ATOM   1876  OD2 ASP A 250      -6.175 -21.378   2.963  1.00 96.06           O1-
ATOM   1877  N   ARG A 251      -5.189 -17.069   6.680  1.00 97.12           N  
ATOM   1878  CA  ARG A 251      -4.369 -16.479   7.737  1.00 97.12           C  
ATOM   1879  C   ARG A 251      -5.216 -15.631   8.674  1.00 97.12           C  
ATOM   1880  O   ARG A 251      -5.491 -14.464   8.389  1.00 97.12           O  
ATOM   1881  CB  ARG A 251      -3.245 -15.633   7.136  1.00 97.12           C  
ATOM   1882  CG  ARG A 251      -2.170 -16.447   6.432  1.00 97.12           C  
ATOM   1883  CD  ARG A 251      -1.413 -17.343   7.394  1.00 97.12           C  
ATOM   1884  NE  ARG A 251      -0.799 -16.580   8.473  1.00 97.12           N  
ATOM   1885  NH1 ARG A 251       1.069 -15.967   7.255  1.00 97.12           N  
ATOM   1886  NH2 ARG A 251       0.835 -15.276   9.430  1.00 97.12           N1+
ATOM   1887  CZ  ARG A 251       0.365 -15.950   8.391  1.00 97.12           C  
ATOM   1888  N   PRO A 252      -5.609 -16.090   9.913  1.00 97.31           N  
ATOM   1889  CA  PRO A 252      -6.546 -15.425  10.825  1.00 97.31           C  
ATOM   1890  C   PRO A 252      -5.936 -14.201  11.503  1.00 97.31           C  
ATOM   1891  O   PRO A 252      -6.664 -13.349  12.018  1.00 97.31           O  
ATOM   1892  CB  PRO A 252      -6.879 -16.508  11.845  1.00 97.31           C  
ATOM   1893  CG  PRO A 252      -5.743 -17.474  11.771  1.00 97.31           C  
ATOM   1894  CD  PRO A 252      -5.227 -17.491  10.361  1.00 97.31           C  
ATOM   1895  N   ASP A 253      -4.633 -14.098  11.548  1.00 98.19           N  
ATOM   1896  CA  ASP A 253      -3.972 -12.977  12.206  1.00 98.19           C  
ATOM   1897  C   ASP A 253      -3.726 -11.829  11.219  1.00 98.19           C  
ATOM   1898  O   ASP A 253      -3.160 -10.804  11.592  1.00 98.19           O  
ATOM   1899  CB  ASP A 253      -2.647 -13.425  12.826  1.00 98.19           C  
ATOM   1900  CG  ASP A 253      -1.811 -14.285  11.895  1.00 98.19           C  
ATOM   1901  OD1 ASP A 253      -2.319 -14.693  10.822  1.00 98.19           O  
ATOM   1902  OD2 ASP A 253      -0.636 -14.548  12.222  1.00 98.19           O1-
ATOM   1903  N   VAL A 254      -4.281 -11.920   9.953  1.00 98.81           N  
ATOM   1904  CA  VAL A 254      -4.304 -10.840   8.970  1.00 98.81           C  
ATOM   1905  C   VAL A 254      -5.731 -10.631   8.468  1.00 98.81           C  
ATOM   1906  O   VAL A 254      -6.362 -11.562   7.965  1.00 98.81           O  
ATOM   1907  CB  VAL A 254      -3.359 -11.135   7.784  1.00 98.81           C  
ATOM   1908  CG1 VAL A 254      -3.394  -9.990   6.773  1.00 98.81           C  
ATOM   1909  CG2 VAL A 254      -1.935 -11.369   8.285  1.00 98.81           C  
ATOM   1910  N   PHE A 255      -6.210  -9.420   8.646  1.00 98.81           N  
ATOM   1911  CA  PHE A 255      -7.525  -9.017   8.159  1.00 98.81           C  
ATOM   1912  C   PHE A 255      -7.396  -8.171   6.895  1.00 98.81           C  
ATOM   1913  O   PHE A 255      -6.727  -7.137   6.898  1.00 98.81           O  
ATOM   1914  CB  PHE A 255      -8.287  -8.242   9.242  1.00 98.81           C  
ATOM   1915  CG  PHE A 255      -9.756  -8.087   8.959  1.00 98.81           C  
ATOM   1916  CD1 PHE A 255     -10.201  -7.189   7.992  1.00 98.81           C  
ATOM   1917  CD2 PHE A 255     -10.690  -8.833   9.653  1.00 98.81           C  
ATOM   1918  CE1 PHE A 255     -11.562  -7.041   7.724  1.00 98.81           C  
ATOM   1919  CE2 PHE A 255     -12.050  -8.692   9.392  1.00 98.81           C  
ATOM   1920  CZ  PHE A 255     -12.487  -7.800   8.435  1.00 98.81           C  
ATOM   1921  N   THR A 256      -7.983  -8.670   5.794  1.00 98.75           N  
ATOM   1922  CA  THR A 256      -7.961  -7.901   4.554  1.00 98.75           C  
ATOM   1923  C   THR A 256      -9.319  -7.248   4.303  1.00 98.75           C  
ATOM   1924  O   THR A 256     -10.327  -7.939   4.158  1.00 98.75           O  
ATOM   1925  CB  THR A 256      -7.585  -8.788   3.355  1.00 98.75           C  
ATOM   1926  CG2 THR A 256      -6.222  -9.445   3.562  1.00 98.75           C  
ATOM   1927  OG1 THR A 256      -8.575  -9.813   3.196  1.00 98.75           O  
ATOM   1928  N   LEU A 257      -9.399  -5.926   4.393  1.00 98.75           N  
ATOM   1929  CA  LEU A 257     -10.570  -5.109   4.091  1.00 98.75           C  
ATOM   1930  C   LEU A 257     -10.399  -4.374   2.766  1.00 98.75           C  
ATOM   1931  O   LEU A 257      -9.481  -3.560   2.618  1.00 98.75           O  
ATOM   1932  CB  LEU A 257     -10.828  -4.107   5.219  1.00 98.75           C  
ATOM   1933  CG  LEU A 257     -11.908  -3.056   4.953  1.00 98.75           C  
ATOM   1934  CD1 LEU A 257     -13.247  -3.732   4.653  1.00 98.75           C  
ATOM   1935  CD2 LEU A 257     -12.044  -2.114   6.145  1.00 98.75           C  
ATOM   1936  N   SER A 258     -11.276  -4.709   1.801  1.00 98.62           N  
ATOM   1937  CA  SER A 258     -11.215  -4.066   0.485  1.00 98.62           C  
ATOM   1938  C   SER A 258     -12.525  -3.360   0.149  1.00 98.62           C  
ATOM   1939  O   SER A 258     -13.595  -3.974   0.182  1.00 98.62           O  
ATOM   1940  CB  SER A 258     -10.893  -5.101  -0.594  1.00 98.62           C  
ATOM   1941  OG  SER A 258     -10.775  -4.476  -1.863  1.00 98.62           O  
ATOM   1942  N   VAL A 259     -12.485  -2.060  -0.089  1.00 98.50           N  
ATOM   1943  CA  VAL A 259     -13.578  -1.277  -0.651  1.00 98.50           C  
ATOM   1944  C   VAL A 259     -13.270  -0.921  -2.105  1.00 98.50           C  
ATOM   1945  O   VAL A 259     -12.323  -0.175  -2.379  1.00 98.50           O  
ATOM   1946  CB  VAL A 259     -13.835   0.008   0.166  1.00 98.50           C  
ATOM   1947  CG1 VAL A 259     -15.060   0.755  -0.372  1.00 98.50           C  
ATOM   1948  CG2 VAL A 259     -14.017  -0.327   1.642  1.00 98.50           C  
ATOM   1949  N   HIS A 260     -14.028  -1.500  -3.015  1.00 98.50           N  
ATOM   1950  CA  HIS A 260     -13.643  -1.422  -4.419  1.00 98.50           C  
ATOM   1951  C   HIS A 260     -14.871  -1.313  -5.321  1.00 98.50           C  
ATOM   1952  O   HIS A 260     -15.997  -1.515  -4.869  1.00 98.50           O  
ATOM   1953  CB  HIS A 260     -12.804  -2.641  -4.814  1.00 98.50           C  
ATOM   1954  CG  HIS A 260     -13.431  -3.946  -4.426  1.00 98.50           C  
ATOM   1955  CD2 HIS A 260     -14.309  -4.741  -5.081  1.00 98.50           C  
ATOM   1956  ND1 HIS A 260     -13.160  -4.571  -3.230  1.00 98.50           N  
ATOM   1957  CE1 HIS A 260     -13.850  -5.700  -3.164  1.00 98.50           C  
ATOM   1958  NE2 HIS A 260     -14.556  -5.822  -4.273  1.00 98.50           N  
ATOM   1959  N   ALA A 261     -14.616  -0.929  -6.589  1.00 97.94           N  
ATOM   1960  CA  ALA A 261     -15.704  -0.939  -7.570  1.00 97.94           C  
ATOM   1961  C   ALA A 261     -16.177  -2.361  -7.845  1.00 97.94           C  
ATOM   1962  O   ALA A 261     -15.364  -3.261  -8.057  1.00 97.94           O  
ATOM   1963  CB  ALA A 261     -15.256  -0.267  -8.866  1.00 97.94           C  
ATOM   1964  N   ALA A 262     -17.499  -2.558  -7.864  1.00 97.12           N  
ATOM   1965  CA  ALA A 262     -18.080  -3.887  -8.022  1.00 97.12           C  
ATOM   1966  C   ALA A 262     -17.754  -4.468  -9.397  1.00 97.12           C  
ATOM   1967  O   ALA A 262     -17.453  -5.655  -9.519  1.00 97.12           O  
ATOM   1968  CB  ALA A 262     -19.583  -3.838  -7.811  1.00 97.12           C  
ATOM   1969  N   SER A 263     -17.796  -3.546 -10.405  1.00 93.62           N  
ATOM   1970  CA  SER A 263     -17.586  -4.001 -11.780  1.00 93.62           C  
ATOM   1971  C   SER A 263     -16.308  -3.401 -12.364  1.00 93.62           C  
ATOM   1972  O   SER A 263     -16.370  -2.442 -13.141  1.00 93.62           O  
ATOM   1973  CB  SER A 263     -18.785  -3.629 -12.656  1.00 93.62           C  
ATOM   1974  OG  SER A 263     -19.002  -2.237 -12.641  1.00 93.62           O  
ATOM   1975  N   ASN A 264     -15.096  -3.837 -11.842  1.00 95.12           N  
ATOM   1976  CA  ASN A 264     -13.766  -3.422 -12.275  1.00 95.12           C  
ATOM   1977  C   ASN A 264     -12.753  -4.556 -12.135  1.00 95.12           C  
ATOM   1978  O   ASN A 264     -13.077  -5.625 -11.612  1.00 95.12           O  
ATOM   1979  CB  ASN A 264     -13.303  -2.194 -11.488  1.00 95.12           C  
ATOM   1980  CG  ASN A 264     -12.366  -1.312 -12.289  1.00 95.12           C  
ATOM   1981  ND2 ASN A 264     -11.967  -0.188 -11.702  1.00 95.12           N  
ATOM   1982  OD1 ASN A 264     -11.997  -1.633 -13.417  1.00 95.12           O  
ATOM   1983  N   PHE A 265     -11.571  -4.412 -12.872  1.00 95.06           N  
ATOM   1984  CA  PHE A 265     -10.478  -5.350 -12.650  1.00 95.06           C  
ATOM   1985  C   PHE A 265     -10.223  -5.540 -11.157  1.00 95.06           C  
ATOM   1986  O   PHE A 265     -10.199  -4.577 -10.397  1.00 95.06           O  
ATOM   1987  CB  PHE A 265      -9.199  -4.863 -13.341  1.00 95.06           C  
ATOM   1988  CG  PHE A 265      -8.011  -5.755 -13.117  1.00 95.06           C  
ATOM   1989  CD1 PHE A 265      -7.125  -5.510 -12.071  1.00 95.06           C  
ATOM   1990  CD2 PHE A 265      -7.770  -6.842 -13.946  1.00 95.06           C  
ATOM   1991  CE1 PHE A 265      -6.022  -6.335 -11.860  1.00 95.06           C  
ATOM   1992  CE2 PHE A 265      -6.671  -7.671 -13.743  1.00 95.06           C  
ATOM   1993  CZ  PHE A 265      -5.796  -7.414 -12.697  1.00 95.06           C  
ATOM   1994  N   PRO A 266      -9.904  -6.790 -10.862  1.00 95.94           N  
ATOM   1995  CA  PRO A 266      -9.897  -8.010 -11.675  1.00 95.94           C  
ATOM   1996  C   PRO A 266     -11.296  -8.542 -11.948  1.00 95.94           C  
ATOM   1997  O   PRO A 266     -12.224  -8.292 -11.172  1.00 95.94           O  
ATOM   1998  CB  PRO A 266      -9.092  -8.996 -10.819  1.00 95.94           C  
ATOM   1999  CG  PRO A 266      -9.379  -8.604  -9.405  1.00 95.94           C  
ATOM   2000  CD  PRO A 266      -9.505  -7.109  -9.345  1.00 95.94           C  
ATOM   2001  N   ALA A 267     -11.430  -9.193 -13.123  1.00 93.62           N  
ATOM   2002  CA  ALA A 267     -12.717  -9.751 -13.525  1.00 93.62           C  
ATOM   2003  C   ALA A 267     -13.193 -10.799 -12.522  1.00 93.62           C  
ATOM   2004  O   ALA A 267     -14.374 -10.844 -12.173  1.00 93.62           O  
ATOM   2005  CB  ALA A 267     -12.630 -10.340 -14.919  1.00 93.62           C  
ATOM   2006  N   ARG A 268     -12.211 -11.604 -12.128  1.00 94.12           N  
ATOM   2007  CA  ARG A 268     -12.496 -12.609 -11.111  1.00 94.12           C  
ATOM   2008  C   ARG A 268     -12.029 -12.133  -9.735  1.00 94.12           C  
ATOM   2009  O   ARG A 268     -10.829 -12.093  -9.460  1.00 94.12           O  
ATOM   2010  CB  ARG A 268     -11.838 -13.944 -11.454  1.00 94.12           C  
ATOM   2011  CG  ARG A 268     -12.248 -15.084 -10.537  1.00 94.12           C  
ATOM   2012  CD  ARG A 268     -11.619 -16.403 -10.970  1.00 94.12           C  
ATOM   2013  NE  ARG A 268     -12.094 -17.515 -10.156  1.00 94.12           N  
ATOM   2014  NH1 ARG A 268     -10.579 -19.041 -10.995  1.00 94.12           N  
ATOM   2015  NH2 ARG A 268     -12.098 -19.684  -9.405  1.00 94.12           N1+
ATOM   2016  CZ  ARG A 268     -11.588 -18.748 -10.185  1.00 94.12           C  
ATOM   2017  N   LYS A 269     -13.027 -11.803  -8.870  1.00 96.62           N  
ATOM   2018  CA  LYS A 269     -12.676 -11.329  -7.535  1.00 96.62           C  
ATOM   2019  C   LYS A 269     -12.258 -12.485  -6.626  1.00 96.62           C  
ATOM   2020  O   LYS A 269     -12.685 -13.624  -6.828  1.00 96.62           O  
ATOM   2021  CB  LYS A 269     -13.862 -10.578  -6.908  1.00 96.62           C  
ATOM   2022  CG  LYS A 269     -14.344  -9.390  -7.734  1.00 96.62           C  
ATOM   2023  CD  LYS A 269     -13.284  -8.297  -7.808  1.00 96.62           C  
ATOM   2024  CE  LYS A 269     -13.831  -7.039  -8.484  1.00 96.62           C  
ATOM   2025  NZ  LYS A 269     -13.020  -6.660  -9.679  1.00 96.62           N1+
ATOM   2026  N   GLN A 270     -11.399 -12.174  -5.679  1.00 97.81           N  
ATOM   2027  CA  GLN A 270     -11.042 -13.100  -4.604  1.00 97.81           C  
ATOM   2028  C   GLN A 270     -11.791 -12.758  -3.322  1.00 97.81           C  
ATOM   2029  O   GLN A 270     -12.540 -11.779  -3.269  1.00 97.81           O  
ATOM   2030  CB  GLN A 270      -9.533 -13.077  -4.357  1.00 97.81           C  
ATOM   2031  CG  GLN A 270      -8.703 -13.394  -5.587  1.00 97.81           C  
ATOM   2032  CD  GLN A 270      -8.986 -14.776  -6.145  1.00 97.81           C  
ATOM   2033  NE2 GLN A 270      -9.069 -14.875  -7.466  1.00 97.81           N  
ATOM   2034  OE1 GLN A 270      -9.136 -15.745  -5.397  1.00 97.81           O  
ATOM   2035  N   ARG A 271     -11.652 -13.582  -2.358  1.00 96.88           N  
ATOM   2036  CA  ARG A 271     -12.373 -13.369  -1.106  1.00 96.88           C  
ATOM   2037  C   ARG A 271     -11.453 -12.795  -0.034  1.00 96.88           C  
ATOM   2038  O   ARG A 271     -10.519 -13.458   0.412  1.00 96.88           O  
ATOM   2039  CB  ARG A 271     -13.000 -14.674  -0.613  1.00 96.88           C  
ATOM   2040  CG  ARG A 271     -14.135 -15.186  -1.487  1.00 96.88           C  
ATOM   2041  CD  ARG A 271     -14.757 -16.444  -0.918  1.00 96.88           C  
ATOM   2042  NE  ARG A 271     -15.844 -16.935  -1.760  1.00 96.88           N  
ATOM   2043  NH1 ARG A 271     -16.483 -18.626  -0.313  1.00 96.88           N  
ATOM   2044  NH2 ARG A 271     -17.600 -18.317  -2.295  1.00 96.88           N1+
ATOM   2045  CZ  ARG A 271     -16.640 -17.958  -1.454  1.00 96.88           C  
ATOM   2046  N   SER A 272     -11.674 -11.468   0.221  1.00 97.50           N  
ATOM   2047  CA  SER A 272     -11.036 -10.891   1.394  1.00 97.50           C  
ATOM   2048  C   SER A 272     -11.769 -11.285   2.670  1.00 97.50           C  
ATOM   2049  O   SER A 272     -12.843 -11.894   2.617  1.00 97.50           O  
ATOM   2050  CB  SER A 272     -10.974  -9.366   1.277  1.00 97.50           C  
ATOM   2051  OG  SER A 272     -10.257  -8.978   0.121  1.00 97.50           O  
ATOM   2052  N   THR A 273     -11.169 -10.902   3.823  1.00 98.38           N  
ATOM   2053  CA  THR A 273     -11.957 -11.111   5.043  1.00 98.38           C  
ATOM   2054  C   THR A 273     -13.272 -10.337   4.973  1.00 98.38           C  
ATOM   2055  O   THR A 273     -14.322 -10.844   5.350  1.00 98.38           O  
ATOM   2056  CB  THR A 273     -11.167 -10.672   6.286  1.00 98.38           C  
ATOM   2057  CG2 THR A 273     -11.957 -10.960   7.557  1.00 98.38           C  
ATOM   2058  OG1 THR A 273      -9.931 -11.394   6.338  1.00 98.38           O  
ATOM   2059  N   LEU A 274     -13.159  -9.051   4.467  1.00 98.50           N  
ATOM   2060  CA  LEU A 274     -14.346  -8.232   4.225  1.00 98.50           C  
ATOM   2061  C   LEU A 274     -14.218  -7.456   2.915  1.00 98.50           C  
ATOM   2062  O   LEU A 274     -13.275  -6.679   2.747  1.00 98.50           O  
ATOM   2063  CB  LEU A 274     -14.574  -7.260   5.384  1.00 98.50           C  
ATOM   2064  CG  LEU A 274     -15.786  -6.340   5.272  1.00 98.50           C  
ATOM   2065  CD1 LEU A 274     -17.072  -7.162   5.182  1.00 98.50           C  
ATOM   2066  CD2 LEU A 274     -15.841  -5.382   6.454  1.00 98.50           C  
ATOM   2067  N   ASP A 275     -15.197  -7.729   2.015  1.00 98.31           N  
ATOM   2068  CA  ASP A 275     -15.280  -7.007   0.750  1.00 98.31           C  
ATOM   2069  C   ASP A 275     -16.502  -6.098   0.721  1.00 98.31           C  
ATOM   2070  O   ASP A 275     -17.619  -6.534   1.003  1.00 98.31           O  
ATOM   2071  CB  ASP A 275     -15.318  -7.989  -0.423  1.00 98.31           C  
ATOM   2072  CG  ASP A 275     -13.991  -8.670  -0.675  1.00 98.31           C  
ATOM   2073  OD1 ASP A 275     -12.998  -7.972  -0.983  1.00 98.31           O  
ATOM   2074  OD2 ASP A 275     -13.933  -9.910  -0.574  1.00 98.31           O1-
ATOM   2075  N   ILE A 276     -16.208  -4.818   0.392  1.00 98.25           N  
ATOM   2076  CA  ILE A 276     -17.309  -3.886   0.124  1.00 98.25           C  
ATOM   2077  C   ILE A 276     -17.282  -3.463  -1.343  1.00 98.25           C  
ATOM   2078  O   ILE A 276     -16.468  -2.630  -1.748  1.00 98.25           O  
ATOM   2079  CB  ILE A 276     -17.228  -2.641   1.036  1.00 98.25           C  
ATOM   2080  CG1 ILE A 276     -17.036  -3.067   2.500  1.00 98.25           C  
ATOM   2081  CG2 ILE A 276     -18.475  -1.775   0.880  1.00 98.25           C  
ATOM   2082  CD1 ILE A 276     -18.160  -3.949   3.039  1.00 98.25           C  
ATOM   2083  N   ALA A 277     -18.202  -4.141  -2.095  1.00 98.06           N  
ATOM   2084  CA  ALA A 277     -18.293  -3.830  -3.519  1.00 98.06           C  
ATOM   2085  C   ALA A 277     -19.233  -2.655  -3.761  1.00 98.06           C  
ATOM   2086  O   ALA A 277     -20.394  -2.685  -3.352  1.00 98.06           O  
ATOM   2087  CB  ALA A 277     -18.754  -5.049  -4.305  1.00 98.06           C  
ATOM   2088  N   LEU A 278     -18.744  -1.599  -4.439  1.00 98.38           N  
ATOM   2089  CA  LEU A 278     -19.530  -0.388  -4.660  1.00 98.38           C  
ATOM   2090  C   LEU A 278     -19.928  -0.260  -6.121  1.00 98.38           C  
ATOM   2091  O   LEU A 278     -19.163  -0.642  -7.015  1.00 98.38           O  
ATOM   2092  CB  LEU A 278     -18.734   0.846  -4.222  1.00 98.38           C  
ATOM   2093  CG  LEU A 278     -18.292   0.888  -2.758  1.00 98.38           C  
ATOM   2094  CD1 LEU A 278     -17.429   2.115  -2.507  1.00 98.38           C  
ATOM   2095  CD2 LEU A 278     -19.505   0.884  -1.833  1.00 98.38           C  
ATOM   2096  N   PRO A 279     -21.165   0.216  -6.336  1.00 98.12           N  
ATOM   2097  CA  PRO A 279     -21.590   0.442  -7.725  1.00 98.12           C  
ATOM   2098  C   PRO A 279     -20.741   1.503  -8.428  1.00 98.12           C  
ATOM   2099  O   PRO A 279     -20.237   2.423  -7.781  1.00 98.12           O  
ATOM   2100  CB  PRO A 279     -23.047   0.894  -7.594  1.00 98.12           C  
ATOM   2101  CG  PRO A 279     -23.466   0.418  -6.241  1.00 98.12           C  
ATOM   2102  CD  PRO A 279     -22.265   0.392  -5.342  1.00 98.12           C  
ATOM   2103  N   ASP A 280     -20.669   1.416  -9.737  1.00 98.00           N  
ATOM   2104  CA  ASP A 280     -20.004   2.436 -10.542  1.00 98.00           C  
ATOM   2105  C   ASP A 280     -20.595   3.817 -10.273  1.00 98.00           C  
ATOM   2106  O   ASP A 280     -21.802   3.952 -10.082  1.00 98.00           O  
ATOM   2107  CB  ASP A 280     -20.101   2.099 -12.030  1.00 98.00           C  
ATOM   2108  CG  ASP A 280     -19.274   0.900 -12.426  1.00 98.00           C  
ATOM   2109  OD1 ASP A 280     -18.539   0.346 -11.565  1.00 98.00           O  
ATOM   2110  OD2 ASP A 280     -19.339   0.495 -13.611  1.00 98.00           O1-
ATOM   2111  N   GLY A 281     -19.722   4.753 -10.218  1.00 98.19           N  
ATOM   2112  CA  GLY A 281     -20.177   6.131 -10.084  1.00 98.19           C  
ATOM   2113  C   GLY A 281     -20.468   6.528  -8.650  1.00 98.19           C  
ATOM   2114  O   GLY A 281     -21.099   7.556  -8.398  1.00 98.19           O  
ATOM   2115  N   THR A 282     -20.161   5.670  -7.691  1.00 98.56           N  
ATOM   2116  CA  THR A 282     -20.361   6.001  -6.285  1.00 98.56           C  
ATOM   2117  C   THR A 282     -19.697   7.330  -5.943  1.00 98.56           C  
ATOM   2118  O   THR A 282     -18.503   7.503  -6.151  1.00 98.56           O  
ATOM   2119  CB  THR A 282     -19.808   4.895  -5.367  1.00 98.56           C  
ATOM   2120  CG2 THR A 282     -20.000   5.258  -3.900  1.00 98.56           C  
ATOM   2121  OG1 THR A 282     -20.498   3.669  -5.637  1.00 98.56           O  
ATOM   2122  N   PRO A 283     -20.517   8.361  -5.433  1.00 98.44           N  
ATOM   2123  CA  PRO A 283     -19.966   9.680  -5.111  1.00 98.44           C  
ATOM   2124  C   PRO A 283     -19.332   9.740  -3.721  1.00 98.44           C  
ATOM   2125  O   PRO A 283     -19.434   8.779  -2.954  1.00 98.44           O  
ATOM   2126  CB  PRO A 283     -21.191  10.591  -5.192  1.00 98.44           C  
ATOM   2127  CG  PRO A 283     -22.334   9.741  -4.734  1.00 98.44           C  
ATOM   2128  CD  PRO A 283     -22.129   8.348  -5.253  1.00 98.44           C  
ATOM   2129  N   ASP A 284     -18.794  10.825  -3.396  1.00 98.50           N  
ATOM   2130  CA  ASP A 284     -18.040  11.044  -2.159  1.00 98.50           C  
ATOM   2131  C   ASP A 284     -18.873  10.636  -0.943  1.00 98.50           C  
ATOM   2132  O   ASP A 284     -18.392   9.872  -0.094  1.00 98.50           O  
ATOM   2133  CB  ASP A 284     -17.627  12.509  -2.047  1.00 98.50           C  
ATOM   2134  CG  ASP A 284     -16.566  12.906  -3.068  1.00 98.50           C  
ATOM   2135  OD1 ASP A 284     -15.988  12.016  -3.723  1.00 98.50           O  
ATOM   2136  OD2 ASP A 284     -16.330  14.123  -3.223  1.00 98.50           O1-
ATOM   2137  N   ALA A 285     -20.100  11.190  -0.814  1.00 98.19           N  
ATOM   2138  CA  ALA A 285     -20.898  11.027   0.394  1.00 98.19           C  
ATOM   2139  C   ALA A 285     -21.173   9.552   0.679  1.00 98.19           C  
ATOM   2140  O   ALA A 285     -21.056   9.105   1.818  1.00 98.19           O  
ATOM   2141  CB  ALA A 285     -22.213  11.793   0.259  1.00 98.19           C  
ATOM   2142  N   VAL A 286     -21.537   8.825  -0.346  1.00 98.31           N  
ATOM   2143  CA  VAL A 286     -21.888   7.416  -0.200  1.00 98.31           C  
ATOM   2144  C   VAL A 286     -20.640   6.609   0.134  1.00 98.31           C  
ATOM   2145  O   VAL A 286     -20.663   5.768   1.034  1.00 98.31           O  
ATOM   2146  CB  VAL A 286     -22.554   6.861  -1.479  1.00 98.31           C  
ATOM   2147  CG1 VAL A 286     -22.828   5.366  -1.334  1.00 98.31           C  
ATOM   2148  CG2 VAL A 286     -23.839   7.621  -1.783  1.00 98.31           C  
ATOM   2149  N   TYR A 287     -19.535   6.874  -0.572  1.00 98.69           N  
ATOM   2150  CA  TYR A 287     -18.251   6.209  -0.347  1.00 98.69           C  
ATOM   2151  C   TYR A 287     -17.778   6.395   1.087  1.00 98.69           C  
ATOM   2152  O   TYR A 287     -17.479   5.423   1.783  1.00 98.69           O  
ATOM   2153  CB  TYR A 287     -17.185   6.737  -1.319  1.00 98.69           C  
ATOM   2154  CG  TYR A 287     -15.854   6.042  -1.204  1.00 98.69           C  
ATOM   2155  CD1 TYR A 287     -14.949   6.389  -0.210  1.00 98.69           C  
ATOM   2156  CD2 TYR A 287     -15.502   5.034  -2.094  1.00 98.69           C  
ATOM   2157  CE1 TYR A 287     -13.718   5.751  -0.099  1.00 98.69           C  
ATOM   2158  CE2 TYR A 287     -14.270   4.387  -1.996  1.00 98.69           C  
ATOM   2159  OH  TYR A 287     -12.169   4.114  -0.893  1.00 98.69           O  
ATOM   2160  CZ  TYR A 287     -13.386   4.750  -0.997  1.00 98.69           C  
ATOM   2161  N   LEU A 288     -17.709   7.591   1.514  1.00 98.62           N  
ATOM   2162  CA  LEU A 288     -17.195   7.938   2.835  1.00 98.62           C  
ATOM   2163  C   LEU A 288     -18.086   7.378   3.933  1.00 98.62           C  
ATOM   2164  O   LEU A 288     -17.605   6.947   4.982  1.00 98.62           O  
ATOM   2165  CB  LEU A 288     -17.063   9.456   2.981  1.00 98.62           C  
ATOM   2166  CG  LEU A 288     -15.979  10.128   2.141  1.00 98.62           C  
ATOM   2167  CD1 LEU A 288     -16.162  11.643   2.157  1.00 98.62           C  
ATOM   2168  CD2 LEU A 288     -14.591   9.743   2.658  1.00 98.62           C  
ATOM   2169  N   ALA A 289     -19.433   7.423   3.755  1.00 98.31           N  
ATOM   2170  CA  ALA A 289     -20.358   6.857   4.731  1.00 98.31           C  
ATOM   2171  C   ALA A 289     -20.096   5.368   4.943  1.00 98.31           C  
ATOM   2172  O   ALA A 289     -20.124   4.881   6.079  1.00 98.31           O  
ATOM   2173  CB  ALA A 289     -21.798   7.081   4.279  1.00 98.31           C  
ATOM   2174  N   ARG A 290     -19.833   4.670   3.859  1.00 98.12           N  
ATOM   2175  CA  ARG A 290     -19.574   3.238   3.954  1.00 98.12           C  
ATOM   2176  C   ARG A 290     -18.299   2.963   4.741  1.00 98.12           C  
ATOM   2177  O   ARG A 290     -18.278   2.106   5.616  1.00 98.12           O  
ATOM   2178  CB  ARG A 290     -19.469   2.617   2.556  1.00 98.12           C  
ATOM   2179  CG  ARG A 290     -20.776   2.628   1.779  1.00 98.12           C  
ATOM   2180  CD  ARG A 290     -21.847   1.776   2.458  1.00 98.12           C  
ATOM   2181  NE  ARG A 290     -21.512   0.353   2.411  1.00 98.12           N  
ATOM   2182  NH1 ARG A 290     -23.670  -0.372   2.843  1.00 98.12           N  
ATOM   2183  NH2 ARG A 290     -21.978  -1.889   2.522  1.00 98.12           N1+
ATOM   2184  CZ  ARG A 290     -22.380  -0.632   2.592  1.00 98.12           C  
ATOM   2185  N   VAL A 291     -17.221   3.673   4.410  1.00 98.31           N  
ATOM   2186  CA  VAL A 291     -15.942   3.491   5.090  1.00 98.31           C  
ATOM   2187  C   VAL A 291     -16.089   3.847   6.570  1.00 98.31           C  
ATOM   2188  O   VAL A 291     -15.612   3.123   7.438  1.00 98.31           O  
ATOM   2189  CB  VAL A 291     -14.828   4.347   4.443  1.00 98.31           C  
ATOM   2190  CG1 VAL A 291     -13.545   4.277   5.273  1.00 98.31           C  
ATOM   2191  CG2 VAL A 291     -14.563   3.885   3.011  1.00 98.31           C  
ATOM   2192  N   ALA A 292     -16.814   4.949   6.927  1.00 97.94           N  
ATOM   2193  CA  ALA A 292     -17.015   5.423   8.291  1.00 97.94           C  
ATOM   2194  C   ALA A 292     -17.843   4.432   9.107  1.00 97.94           C  
ATOM   2195  O   ALA A 292     -17.721   4.375  10.334  1.00 97.94           O  
ATOM   2196  CB  ALA A 292     -17.696   6.795   8.273  1.00 97.94           C  
ATOM   2197  N   GLU A 293     -18.633   3.721   8.425  1.00 97.00           N  
ATOM   2198  CA  GLU A 293     -19.462   2.720   9.087  1.00 97.00           C  
ATOM   2199  C   GLU A 293     -18.671   1.452   9.382  1.00 97.00           C  
ATOM   2200  O   GLU A 293     -18.754   0.905  10.482  1.00 97.00           O  
ATOM   2201  CB  GLU A 293     -20.686   2.391   8.225  1.00 97.00           C  
ATOM   2202  CG  GLU A 293     -21.577   1.301   8.813  1.00 97.00           C  
ATOM   2203  CD  GLU A 293     -22.647   0.816   7.852  1.00 97.00           C  
ATOM   2204  OE1 GLU A 293     -23.307  -0.205   8.152  1.00 97.00           O  
ATOM   2205  OE2 GLU A 293     -22.818   1.456   6.791  1.00 97.00           O1-
ATOM   2206  N   ILE A 294     -17.782   0.993   8.545  1.00 97.88           N  
ATOM   2207  CA  ILE A 294     -17.170  -0.331   8.559  1.00 97.88           C  
ATOM   2208  C   ILE A 294     -15.892  -0.301   9.389  1.00 97.88           C  
ATOM   2209  O   ILE A 294     -15.647  -1.201  10.199  1.00 97.88           O  
ATOM   2210  CB  ILE A 294     -16.872  -0.826   7.126  1.00 97.88           C  
ATOM   2211  CG1 ILE A 294     -18.176  -1.101   6.369  1.00 97.88           C  
ATOM   2212  CG2 ILE A 294     -15.984  -2.071   7.160  1.00 97.88           C  
ATOM   2213  CD1 ILE A 294     -18.023  -1.130   4.855  1.00 97.88           C  
ATOM   2214  N   LEU A 295     -15.091   0.687   9.211  1.00 98.19           N  
ATOM   2215  CA  LEU A 295     -13.722   0.693   9.713  1.00 98.19           C  
ATOM   2216  C   LEU A 295     -13.701   0.628  11.237  1.00 98.19           C  
ATOM   2217  O   LEU A 295     -12.974  -0.176  11.821  1.00 98.19           O  
ATOM   2218  CB  LEU A 295     -12.984   1.941   9.229  1.00 98.19           C  
ATOM   2219  CG  LEU A 295     -11.518   2.062   9.647  1.00 98.19           C  
ATOM   2220  CD1 LEU A 295     -10.746   0.804   9.257  1.00 98.19           C  
ATOM   2221  CD2 LEU A 295     -10.880   3.300   9.015  1.00 98.19           C  
ATOM   2222  N   PRO A 296     -14.529   1.426  11.976  1.00 97.94           N  
ATOM   2223  CA  PRO A 296     -14.531   1.336  13.433  1.00 97.94           C  
ATOM   2224  C   PRO A 296     -14.912  -0.052  13.944  1.00 97.94           C  
ATOM   2225  O   PRO A 296     -14.308  -0.554  14.903  1.00 97.94           O  
ATOM   2226  CB  PRO A 296     -15.584   2.370  13.850  1.00 97.94           C  
ATOM   2227  CG  PRO A 296     -15.543   3.409  12.776  1.00 97.94           C  
ATOM   2228  CD  PRO A 296     -15.320   2.725  11.462  1.00 97.94           C  
ATOM   2229  N   ALA A 297     -15.886  -0.659  13.303  1.00 97.50           N  
ATOM   2230  CA  ALA A 297     -16.308  -2.005  13.700  1.00 97.50           C  
ATOM   2231  C   ALA A 297     -15.179  -3.009  13.522  1.00 97.50           C  
ATOM   2232  O   ALA A 297     -14.953  -3.861  14.385  1.00 97.50           O  
ATOM   2233  CB  ALA A 297     -17.529  -2.430  12.890  1.00 97.50           C  
ATOM   2234  N   VAL A 298     -14.465  -2.911  12.401  1.00 98.38           N  
ATOM   2235  CA  VAL A 298     -13.345  -3.813  12.130  1.00 98.38           C  
ATOM   2236  C   VAL A 298     -12.257  -3.616  13.183  1.00 98.38           C  
ATOM   2237  O   VAL A 298     -11.726  -4.588  13.723  1.00 98.38           O  
ATOM   2238  CB  VAL A 298     -12.767  -3.590  10.716  1.00 98.38           C  
ATOM   2239  CG1 VAL A 298     -11.443  -4.339  10.547  1.00 98.38           C  
ATOM   2240  CG2 VAL A 298     -13.775  -4.028   9.650  1.00 98.38           C  
ATOM   2241  N   LEU A 299     -11.903  -2.347  13.482  1.00 98.50           N  
ATOM   2242  CA  LEU A 299     -10.885  -2.041  14.484  1.00 98.50           C  
ATOM   2243  C   LEU A 299     -11.293  -2.571  15.852  1.00 98.50           C  
ATOM   2244  O   LEU A 299     -10.472  -3.124  16.591  1.00 98.50           O  
ATOM   2245  CB  LEU A 299     -10.637  -0.535  14.556  1.00 98.50           C  
ATOM   2246  CG  LEU A 299      -9.979   0.108  13.335  1.00 98.50           C  
ATOM   2247  CD1 LEU A 299      -9.999   1.628  13.459  1.00 98.50           C  
ATOM   2248  CD2 LEU A 299      -8.553  -0.399  13.160  1.00 98.50           C  
ATOM   2249  N   ARG A 300     -12.534  -2.440  16.239  1.00 97.62           N  
ATOM   2250  CA  ARG A 300     -13.078  -2.895  17.515  1.00 97.62           C  
ATOM   2251  C   ARG A 300     -12.998  -4.417  17.640  1.00 97.62           C  
ATOM   2252  O   ARG A 300     -12.535  -4.944  18.659  1.00 97.62           O  
ATOM   2253  CB  ARG A 300     -14.529  -2.433  17.682  1.00 97.62           C  
ATOM   2254  CG  ARG A 300     -15.165  -2.854  19.006  1.00 97.62           C  
ATOM   2255  CD  ARG A 300     -16.642  -2.475  19.066  1.00 97.62           C  
ATOM   2256  NE  ARG A 300     -17.395  -3.073  17.970  1.00 97.62           N  
ATOM   2257  NH1 ARG A 300     -19.295  -1.807  18.313  1.00 97.62           N  
ATOM   2258  NH2 ARG A 300     -19.232  -3.350  16.621  1.00 97.62           N1+
ATOM   2259  CZ  ARG A 300     -18.634  -2.734  17.631  1.00 97.62           C  
ATOM   2260  N   ASP A 301     -13.368  -5.152  16.599  1.00 98.00           N  
ATOM   2261  CA  ASP A 301     -13.506  -6.606  16.672  1.00 98.00           C  
ATOM   2262  C   ASP A 301     -12.161  -7.299  16.451  1.00 98.00           C  
ATOM   2263  O   ASP A 301     -11.815  -8.242  17.164  1.00 98.00           O  
ATOM   2264  CB  ASP A 301     -14.526  -7.096  15.643  1.00 98.00           C  
ATOM   2265  CG  ASP A 301     -15.943  -6.643  15.952  1.00 98.00           C  
ATOM   2266  OD1 ASP A 301     -16.216  -6.226  17.098  1.00 98.00           O  
ATOM   2267  OD2 ASP A 301     -16.797  -6.705  15.045  1.00 98.00           O1-
ATOM   2268  N   PHE A 302     -11.382  -6.824  15.466  1.00 98.38           N  
ATOM   2269  CA  PHE A 302     -10.167  -7.503  15.038  1.00 98.38           C  
ATOM   2270  C   PHE A 302      -8.976  -7.067  15.885  1.00 98.38           C  
ATOM   2271  O   PHE A 302      -8.063  -7.855  16.136  1.00 98.38           O  
ATOM   2272  CB  PHE A 302      -9.887  -7.231  13.558  1.00 98.38           C  
ATOM   2273  CG  PHE A 302      -8.662  -7.927  13.032  1.00 98.38           C  
ATOM   2274  CD1 PHE A 302      -7.568  -7.189  12.566  1.00 98.38           C  
ATOM   2275  CD2 PHE A 302      -8.601  -9.315  12.997  1.00 98.38           C  
ATOM   2276  CE1 PHE A 302      -6.432  -7.834  12.082  1.00 98.38           C  
ATOM   2277  CE2 PHE A 302      -7.468  -9.961  12.509  1.00 98.38           C  
ATOM   2278  CZ  PHE A 302      -6.389  -9.225  12.057  1.00 98.38           C  
ATOM   2279  N   LYS A 303      -8.947  -5.794  16.420  1.00 98.44           N  
ATOM   2280  CA  LYS A 303      -7.929  -5.221  17.296  1.00 98.44           C  
ATOM   2281  C   LYS A 303      -6.536  -5.374  16.703  1.00 98.44           C  
ATOM   2282  O   LYS A 303      -5.672  -6.033  17.284  1.00 98.44           O  
ATOM   2283  CB  LYS A 303      -7.986  -5.887  18.684  1.00 98.44           C  
ATOM   2284  CG  LYS A 303      -9.299  -5.683  19.406  1.00 98.44           C  
ATOM   2285  CD  LYS A 303      -9.291  -6.364  20.768  1.00 98.44           C  
ATOM   2286  CE  LYS A 303     -10.639  -6.243  21.467  1.00 98.44           C  
ATOM   2287  NZ  LYS A 303     -10.644  -6.928  22.798  1.00 98.44           N1+
ATOM   2288  N   PRO A 304      -6.304  -4.821  15.509  1.00 98.69           N  
ATOM   2289  CA  PRO A 304      -4.986  -4.931  14.869  1.00 98.69           C  
ATOM   2290  C   PRO A 304      -3.901  -4.173  15.631  1.00 98.69           C  
ATOM   2291  O   PRO A 304      -4.181  -3.148  16.259  1.00 98.69           O  
ATOM   2292  CB  PRO A 304      -5.208  -4.320  13.481  1.00 98.69           C  
ATOM   2293  CG  PRO A 304      -6.288  -3.306  13.682  1.00 98.69           C  
ATOM   2294  CD  PRO A 304      -7.269  -3.837  14.691  1.00 98.69           C  
ATOM   2295  N   ASP A 305      -2.660  -4.738  15.511  1.00 98.75           N  
ATOM   2296  CA  ASP A 305      -1.485  -4.035  16.029  1.00 98.75           C  
ATOM   2297  C   ASP A 305      -0.999  -2.973  15.046  1.00 98.75           C  
ATOM   2298  O   ASP A 305      -0.329  -2.020  15.443  1.00 98.75           O  
ATOM   2299  CB  ASP A 305      -0.365  -5.034  16.337  1.00 98.75           C  
ATOM   2300  CG  ASP A 305      -0.751  -6.070  17.371  1.00 98.75           C  
ATOM   2301  OD1 ASP A 305      -1.266  -5.694  18.446  1.00 98.75           O  
ATOM   2302  OD2 ASP A 305      -0.536  -7.273  17.108  1.00 98.75           O1-
ATOM   2303  N   LEU A 306      -1.346  -3.102  13.797  1.00 98.88           N  
ATOM   2304  CA  LEU A 306      -0.893  -2.247  12.708  1.00 98.88           C  
ATOM   2305  C   LEU A 306      -1.876  -2.277  11.542  1.00 98.88           C  
ATOM   2306  O   LEU A 306      -2.403  -3.342  11.199  1.00 98.88           O  
ATOM   2307  CB  LEU A 306       0.496  -2.676  12.230  1.00 98.88           C  
ATOM   2308  CG  LEU A 306       1.062  -1.920  11.026  1.00 98.88           C  
ATOM   2309  CD1 LEU A 306       1.414  -0.492  11.415  1.00 98.88           C  
ATOM   2310  CD2 LEU A 306       2.286  -2.647  10.472  1.00 98.88           C  
ATOM   2311  N   VAL A 307      -2.077  -1.074  10.972  1.00 98.94           N  
ATOM   2312  CA  VAL A 307      -2.853  -0.977   9.744  1.00 98.94           C  
ATOM   2313  C   VAL A 307      -1.927  -0.650   8.575  1.00 98.94           C  
ATOM   2314  O   VAL A 307      -1.194   0.340   8.617  1.00 98.94           O  
ATOM   2315  CB  VAL A 307      -3.969   0.084   9.856  1.00 98.94           C  
ATOM   2316  CG1 VAL A 307      -4.689   0.257   8.523  1.00 98.94           C  
ATOM   2317  CG2 VAL A 307      -4.957  -0.291  10.953  1.00 98.94           C  
ATOM   2318  N   LEU A 308      -1.866  -1.568   7.618  1.00 98.94           N  
ATOM   2319  CA  LEU A 308      -1.274  -1.257   6.321  1.00 98.94           C  
ATOM   2320  C   LEU A 308      -2.317  -0.668   5.375  1.00 98.94           C  
ATOM   2321  O   LEU A 308      -3.221  -1.377   4.923  1.00 98.94           O  
ATOM   2322  CB  LEU A 308      -0.655  -2.512   5.700  1.00 98.94           C  
ATOM   2323  CG  LEU A 308       0.333  -3.287   6.576  1.00 98.94           C  
ATOM   2324  CD1 LEU A 308       0.849  -4.511   5.831  1.00 98.94           C  
ATOM   2325  CD2 LEU A 308       1.491  -2.385   6.996  1.00 98.94           C  
ATOM   2326  N   TYR A 309      -2.226   0.651   5.150  1.00 98.88           N  
ATOM   2327  CA  TYR A 309      -3.264   1.430   4.480  1.00 98.88           C  
ATOM   2328  C   TYR A 309      -2.873   1.735   3.039  1.00 98.88           C  
ATOM   2329  O   TYR A 309      -1.986   2.552   2.790  1.00 98.88           O  
ATOM   2330  CB  TYR A 309      -3.533   2.731   5.235  1.00 98.88           C  
ATOM   2331  CG  TYR A 309      -4.497   3.655   4.533  1.00 98.88           C  
ATOM   2332  CD1 TYR A 309      -4.377   5.040   4.646  1.00 98.88           C  
ATOM   2333  CD2 TYR A 309      -5.528   3.148   3.749  1.00 98.88           C  
ATOM   2334  CE1 TYR A 309      -5.266   5.894   3.997  1.00 98.88           C  
ATOM   2335  CE2 TYR A 309      -6.424   3.992   3.100  1.00 98.88           C  
ATOM   2336  OH  TYR A 309      -7.162   6.205   2.588  1.00 98.88           O  
ATOM   2337  CZ  TYR A 309      -6.280   5.363   3.230  1.00 98.88           C  
ATOM   2338  N   ASP A 310      -3.467   1.008   2.082  1.00 98.81           N  
ATOM   2339  CA  ASP A 310      -3.304   1.288   0.659  1.00 98.81           C  
ATOM   2340  C   ASP A 310      -4.288   2.361   0.194  1.00 98.81           C  
ATOM   2341  O   ASP A 310      -5.474   2.082  -0.000  1.00 98.81           O  
ATOM   2342  CB  ASP A 310      -3.490   0.014  -0.165  1.00 98.81           C  
ATOM   2343  CG  ASP A 310      -3.173   0.207  -1.637  1.00 98.81           C  
ATOM   2344  OD1 ASP A 310      -2.660   1.282  -2.015  1.00 98.81           O  
ATOM   2345  OD2 ASP A 310      -3.445  -0.722  -2.427  1.00 98.81           O1-
ATOM   2346  N   ALA A 311      -3.769   3.616  -0.040  1.00 98.62           N  
ATOM   2347  CA  ALA A 311      -4.582   4.801  -0.307  1.00 98.62           C  
ATOM   2348  C   ALA A 311      -4.605   5.127  -1.797  1.00 98.62           C  
ATOM   2349  O   ALA A 311      -4.260   6.240  -2.202  1.00 98.62           O  
ATOM   2350  CB  ALA A 311      -4.059   5.995   0.488  1.00 98.62           C  
ATOM   2351  N   GLY A 312      -5.027   4.148  -2.671  1.00 98.31           N  
ATOM   2352  CA  GLY A 312      -5.093   4.428  -4.096  1.00 98.31           C  
ATOM   2353  C   GLY A 312      -5.954   5.630  -4.432  1.00 98.31           C  
ATOM   2354  O   GLY A 312      -6.983   5.863  -3.790  1.00 98.31           O  
ATOM   2355  N   VAL A 313      -5.591   6.357  -5.501  1.00 98.56           N  
ATOM   2356  CA  VAL A 313      -6.362   7.553  -5.837  1.00 98.56           C  
ATOM   2357  C   VAL A 313      -7.214   7.289  -7.071  1.00 98.56           C  
ATOM   2358  O   VAL A 313      -7.895   8.195  -7.573  1.00 98.56           O  
ATOM   2359  CB  VAL A 313      -5.441   8.772  -6.077  1.00 98.56           C  
ATOM   2360  CG1 VAL A 313      -4.728   9.172  -4.785  1.00 98.56           C  
ATOM   2361  CG2 VAL A 313      -4.419   8.461  -7.171  1.00 98.56           C  
ATOM   2362  N   ASP A 314      -7.231   6.026  -7.568  1.00 98.31           N  
ATOM   2363  CA  ASP A 314      -7.886   5.687  -8.823  1.00 98.31           C  
ATOM   2364  C   ASP A 314      -9.401   5.549  -8.630  1.00 98.31           C  
ATOM   2365  O   ASP A 314     -10.141   5.351  -9.596  1.00 98.31           O  
ATOM   2366  CB  ASP A 314      -7.311   4.393  -9.399  1.00 98.31           C  
ATOM   2367  CG  ASP A 314      -7.200   3.284  -8.372  1.00 98.31           C  
ATOM   2368  OD1 ASP A 314      -7.663   3.465  -7.225  1.00 98.31           O  
ATOM   2369  OD2 ASP A 314      -6.639   2.216  -8.711  1.00 98.31           O1-
ATOM   2370  N   PRO A 315     -10.006   5.769  -7.384  1.00 98.38           N  
ATOM   2371  CA  PRO A 315     -11.455   5.932  -7.286  1.00 98.38           C  
ATOM   2372  C   PRO A 315     -11.929   7.312  -7.747  1.00 98.38           C  
ATOM   2373  O   PRO A 315     -13.130   7.560  -7.828  1.00 98.38           O  
ATOM   2374  CB  PRO A 315     -11.732   5.730  -5.794  1.00 98.38           C  
ATOM   2375  CG  PRO A 315     -10.590   4.908  -5.301  1.00 98.38           C  
ATOM   2376  CD  PRO A 315      -9.351   5.308  -6.056  1.00 98.38           C  
ATOM   2377  N   HIS A 316     -10.996   8.142  -8.131  1.00 98.56           N  
ATOM   2378  CA  HIS A 316     -11.274   9.507  -8.552  1.00 98.56           C  
ATOM   2379  C   HIS A 316     -12.103   9.531  -9.831  1.00 98.56           C  
ATOM   2380  O   HIS A 316     -11.945   8.665 -10.694  1.00 98.56           O  
ATOM   2381  CB  HIS A 316      -9.970  10.280  -8.759  1.00 98.56           C  
ATOM   2382  CG  HIS A 316     -10.167  11.742  -8.989  1.00 98.56           C  
ATOM   2383  CD2 HIS A 316     -10.185  12.783  -8.126  1.00 98.56           C  
ATOM   2384  ND1 HIS A 316     -10.387  12.277 -10.243  1.00 98.56           N  
ATOM   2385  CE1 HIS A 316     -10.532  13.588 -10.140  1.00 98.56           C  
ATOM   2386  NE2 HIS A 316     -10.412  13.921  -8.865  1.00 98.56           N  
ATOM   2387  N   VAL A 317     -12.929  10.549 -10.005  1.00 97.94           N  
ATOM   2388  CA  VAL A 317     -13.884  10.665 -11.098  1.00 97.94           C  
ATOM   2389  C   VAL A 317     -13.147  10.792 -12.426  1.00 97.94           C  
ATOM   2390  O   VAL A 317     -13.643  10.361 -13.467  1.00 97.94           O  
ATOM   2391  CB  VAL A 317     -14.822  11.873 -10.896  1.00 97.94           C  
ATOM   2392  CG1 VAL A 317     -14.036  13.183 -10.889  1.00 97.94           C  
ATOM   2393  CG2 VAL A 317     -15.899  11.907 -11.994  1.00 97.94           C  
ATOM   2394  N   ASP A 318     -11.973  11.310 -12.410  1.00 96.62           N  
ATOM   2395  CA  ASP A 318     -11.256  11.567 -13.657  1.00 96.62           C  
ATOM   2396  C   ASP A 318     -10.182  10.507 -13.900  1.00 96.62           C  
ATOM   2397  O   ASP A 318      -9.362  10.651 -14.816  1.00 96.62           O  
ATOM   2398  CB  ASP A 318     -10.628  12.958 -13.634  1.00 96.62           C  
ATOM   2399  CG  ASP A 318     -11.654  14.078 -13.713  1.00 96.62           C  
ATOM   2400  OD1 ASP A 318     -12.706  13.902 -14.376  1.00 96.62           O  
ATOM   2401  OD2 ASP A 318     -11.421  15.141 -13.101  1.00 96.62           O1-
ATOM   2402  N   ASP A 319     -10.138   9.469 -13.046  1.00 97.12           N  
ATOM   2403  CA  ASP A 319      -9.133   8.434 -13.259  1.00 97.12           C  
ATOM   2404  C   ASP A 319      -9.461   7.593 -14.490  1.00 97.12           C  
ATOM   2405  O   ASP A 319     -10.629   7.270 -14.733  1.00 97.12           O  
ATOM   2406  CB  ASP A 319      -9.021   7.539 -12.027  1.00 97.12           C  
ATOM   2407  CG  ASP A 319      -7.827   6.598 -12.080  1.00 97.12           C  
ATOM   2408  OD1 ASP A 319      -6.692   7.039 -11.813  1.00 97.12           O  
ATOM   2409  OD2 ASP A 319      -8.031   5.408 -12.404  1.00 97.12           O1-
ATOM   2410  N   ALA A 320      -8.469   7.151 -15.237  1.00 94.00           N  
ATOM   2411  CA  ALA A 320      -8.603   6.454 -16.512  1.00 94.00           C  
ATOM   2412  C   ALA A 320      -8.996   4.996 -16.297  1.00 94.00           C  
ATOM   2413  O   ALA A 320      -9.602   4.367 -17.168  1.00 94.00           O  
ATOM   2414  CB  ALA A 320      -7.303   6.540 -17.312  1.00 94.00           C  
ATOM   2415  N   LEU A 321      -8.673   4.450 -15.123  1.00 94.38           N  
ATOM   2416  CA  LEU A 321      -8.854   3.019 -14.892  1.00 94.38           C  
ATOM   2417  C   LEU A 321      -9.860   2.773 -13.771  1.00 94.38           C  
ATOM   2418  O   LEU A 321     -10.147   1.620 -13.432  1.00 94.38           O  
ATOM   2419  CB  LEU A 321      -7.517   2.360 -14.552  1.00 94.38           C  
ATOM   2420  CG  LEU A 321      -6.425   2.447 -15.622  1.00 94.38           C  
ATOM   2421  CD1 LEU A 321      -5.188   1.678 -15.178  1.00 94.38           C  
ATOM   2422  CD2 LEU A 321      -6.943   1.919 -16.956  1.00 94.38           C  
ATOM   2423  N   GLY A 322     -10.390   3.858 -13.163  1.00 95.50           N  
ATOM   2424  CA  GLY A 322     -11.336   3.751 -12.065  1.00 95.50           C  
ATOM   2425  C   GLY A 322     -12.781   3.904 -12.506  1.00 95.50           C  
ATOM   2426  O   GLY A 322     -13.052   4.472 -13.570  1.00 95.50           O  
ATOM   2427  N   ARG A 323     -13.706   3.463 -11.711  1.00 96.75           N  
ATOM   2428  CA  ARG A 323     -15.114   3.489 -12.106  1.00 96.75           C  
ATOM   2429  C   ARG A 323     -15.976   4.138 -11.031  1.00 96.75           C  
ATOM   2430  O   ARG A 323     -17.191   4.212 -11.166  1.00 96.75           O  
ATOM   2431  CB  ARG A 323     -15.617   2.072 -12.391  1.00 96.75           C  
ATOM   2432  CG  ARG A 323     -14.955   1.418 -13.598  1.00 96.75           C  
ATOM   2433  CD  ARG A 323     -15.705   0.168 -14.037  1.00 96.75           C  
ATOM   2434  NE  ARG A 323     -15.124  -0.413 -15.243  1.00 96.75           N  
ATOM   2435  NH1 ARG A 323     -16.734   0.412 -16.674  1.00 96.75           N  
ATOM   2436  NH2 ARG A 323     -15.019  -0.855 -17.497  1.00 96.75           N1+
ATOM   2437  CZ  ARG A 323     -15.623  -0.287 -16.466  1.00 96.75           C  
ATOM   2438  N   LEU A 324     -15.323   4.616 -10.023  1.00 98.25           N  
ATOM   2439  CA  LEU A 324     -16.035   5.344  -8.986  1.00 98.25           C  
ATOM   2440  C   LEU A 324     -15.992   6.848  -9.252  1.00 98.25           C  
ATOM   2441  O   LEU A 324     -15.428   7.287 -10.258  1.00 98.25           O  
ATOM   2442  CB  LEU A 324     -15.461   5.038  -7.606  1.00 98.25           C  
ATOM   2443  CG  LEU A 324     -15.437   3.565  -7.188  1.00 98.25           C  
ATOM   2444  CD1 LEU A 324     -14.878   3.421  -5.781  1.00 98.25           C  
ATOM   2445  CD2 LEU A 324     -16.846   2.970  -7.276  1.00 98.25           C  
ATOM   2446  N   ALA A 325     -16.562   7.705  -8.364  1.00 98.31           N  
ATOM   2447  CA  ALA A 325     -16.687   9.113  -8.721  1.00 98.31           C  
ATOM   2448  C   ALA A 325     -16.223  10.016  -7.587  1.00 98.31           C  
ATOM   2449  O   ALA A 325     -16.828  11.046  -7.306  1.00 98.31           O  
ATOM   2450  CB  ALA A 325     -18.141   9.437  -9.087  1.00 98.31           C  
ATOM   2451  N   LEU A 326     -15.210   9.615  -6.856  1.00 98.62           N  
ATOM   2452  CA  LEU A 326     -14.685  10.477  -5.801  1.00 98.62           C  
ATOM   2453  C   LEU A 326     -14.034  11.724  -6.395  1.00 98.62           C  
ATOM   2454  O   LEU A 326     -13.393  11.650  -7.447  1.00 98.62           O  
ATOM   2455  CB  LEU A 326     -13.673   9.717  -4.932  1.00 98.62           C  
ATOM   2456  CG  LEU A 326     -14.240   8.590  -4.068  1.00 98.62           C  
ATOM   2457  CD1 LEU A 326     -13.104   7.760  -3.473  1.00 98.62           C  
ATOM   2458  CD2 LEU A 326     -15.125   9.150  -2.966  1.00 98.62           C  
ATOM   2459  N   THR A 327     -14.218  12.859  -5.718  1.00 98.62           N  
ATOM   2460  CA  THR A 327     -13.581  14.120  -6.067  1.00 98.62           C  
ATOM   2461  C   THR A 327     -12.277  14.291  -5.288  1.00 98.62           C  
ATOM   2462  O   THR A 327     -11.983  13.511  -4.385  1.00 98.62           O  
ATOM   2463  CB  THR A 327     -14.510  15.316  -5.787  1.00 98.62           C  
ATOM   2464  CG2 THR A 327     -15.857  15.142  -6.478  1.00 98.62           C  
ATOM   2465  OG1 THR A 327     -14.722  15.427  -4.375  1.00 98.62           O  
ATOM   2466  N   ASP A 328     -11.495  15.318  -5.633  1.00 98.38           N  
ATOM   2467  CA  ASP A 328     -10.308  15.643  -4.854  1.00 98.38           C  
ATOM   2468  C   ASP A 328     -10.665  15.888  -3.389  1.00 98.38           C  
ATOM   2469  O   ASP A 328      -9.957  15.436  -2.490  1.00 98.38           O  
ATOM   2470  CB  ASP A 328      -9.608  16.875  -5.432  1.00 98.38           C  
ATOM   2471  CG  ASP A 328      -8.913  16.599  -6.753  1.00 98.38           C  
ATOM   2472  OD1 ASP A 328      -8.333  15.498  -6.917  1.00 98.38           O  
ATOM   2473  OD2 ASP A 328      -8.932  17.484  -7.636  1.00 98.38           O1-
ATOM   2474  N   ALA A 329     -11.758  16.626  -3.179  1.00 98.44           N  
ATOM   2475  CA  ALA A 329     -12.218  16.856  -1.813  1.00 98.44           C  
ATOM   2476  C   ALA A 329     -12.585  15.548  -1.122  1.00 98.44           C  
ATOM   2477  O   ALA A 329     -12.301  15.359   0.060  1.00 98.44           O  
ATOM   2478  CB  ALA A 329     -13.420  17.808  -1.811  1.00 98.44           C  
ATOM   2479  N   GLY A 330     -13.227  14.717  -1.814  1.00 98.62           N  
ATOM   2480  CA  GLY A 330     -13.575  13.407  -1.287  1.00 98.62           C  
ATOM   2481  C   GLY A 330     -12.365  12.584  -0.892  1.00 98.62           C  
ATOM   2482  O   GLY A 330     -12.351  11.951   0.166  1.00 98.62           O  
ATOM   2483  N   LEU A 331     -11.368  12.483  -1.745  1.00 98.69           N  
ATOM   2484  CA  LEU A 331     -10.136  11.763  -1.446  1.00 98.69           C  
ATOM   2485  C   LEU A 331      -9.454  12.342  -0.205  1.00 98.69           C  
ATOM   2486  O   LEU A 331      -8.960  11.592   0.639  1.00 98.69           O  
ATOM   2487  CB  LEU A 331      -9.178  11.819  -2.638  1.00 98.69           C  
ATOM   2488  CG  LEU A 331      -9.587  11.016  -3.874  1.00 98.69           C  
ATOM   2489  CD1 LEU A 331      -8.648  11.319  -5.034  1.00 98.69           C  
ATOM   2490  CD2 LEU A 331      -9.590   9.524  -3.559  1.00 98.69           C  
ATOM   2491  N   ALA A 332      -9.404  13.674  -0.117  1.00 98.62           N  
ATOM   2492  CA  ALA A 332      -8.834  14.325   1.055  1.00 98.62           C  
ATOM   2493  C   ALA A 332      -9.593  13.934   2.321  1.00 98.62           C  
ATOM   2494  O   ALA A 332      -8.983  13.610   3.340  1.00 98.62           O  
ATOM   2495  CB  ALA A 332      -8.855  15.846   0.879  1.00 98.62           C  
ATOM   2496  N   ARG A 333     -10.922  13.962   2.249  1.00 98.62           N  
ATOM   2497  CA  ARG A 333     -11.744  13.579   3.390  1.00 98.62           C  
ATOM   2498  C   ARG A 333     -11.543  12.111   3.748  1.00 98.62           C  
ATOM   2499  O   ARG A 333     -11.549  11.746   4.926  1.00 98.62           O  
ATOM   2500  CB  ARG A 333     -13.224  13.851   3.098  1.00 98.62           C  
ATOM   2501  CG  ARG A 333     -13.601  15.323   3.134  1.00 98.62           C  
ATOM   2502  CD  ARG A 333     -15.095  15.528   2.981  1.00 98.62           C  
ATOM   2503  NE  ARG A 333     -15.587  15.003   1.710  1.00 98.62           N  
ATOM   2504  NH1 ARG A 333     -17.670  16.003   1.850  1.00 98.62           N  
ATOM   2505  NH2 ARG A 333     -17.129  14.708   0.040  1.00 98.62           N1+
ATOM   2506  CZ  ARG A 333     -16.791  15.238   1.203  1.00 98.62           C  
ATOM   2507  N   ARG A 334     -11.439  11.299   2.738  1.00 98.75           N  
ATOM   2508  CA  ARG A 334     -11.196   9.876   2.960  1.00 98.75           C  
ATOM   2509  C   ARG A 334      -9.921   9.655   3.768  1.00 98.75           C  
ATOM   2510  O   ARG A 334      -9.918   8.899   4.742  1.00 98.75           O  
ATOM   2511  CB  ARG A 334     -11.102   9.131   1.625  1.00 98.75           C  
ATOM   2512  CG  ARG A 334     -10.792   7.652   1.766  1.00 98.75           C  
ATOM   2513  CD  ARG A 334     -10.448   7.019   0.427  1.00 98.75           C  
ATOM   2514  NE  ARG A 334      -9.099   7.357  -0.003  1.00 98.75           N  
ATOM   2515  NH1 ARG A 334      -9.160   6.079  -1.923  1.00 98.75           N  
ATOM   2516  NH2 ARG A 334      -7.276   7.273  -1.400  1.00 98.75           N1+
ATOM   2517  CZ  ARG A 334      -8.512   6.901  -1.108  1.00 98.75           C  
ATOM   2518  N   GLU A 335      -8.783  10.320   3.329  1.00 98.75           N  
ATOM   2519  CA  GLU A 335      -7.515  10.145   4.023  1.00 98.75           C  
ATOM   2520  C   GLU A 335      -7.626  10.585   5.482  1.00 98.75           C  
ATOM   2521  O   GLU A 335      -7.135   9.893   6.380  1.00 98.75           O  
ATOM   2522  CB  GLU A 335      -6.401  10.932   3.325  1.00 98.75           C  
ATOM   2523  CG  GLU A 335      -6.238  10.576   1.850  1.00 98.75           C  
ATOM   2524  CD  GLU A 335      -6.337   9.086   1.577  1.00 98.75           C  
ATOM   2525  OE1 GLU A 335      -6.623   8.698   0.421  1.00 98.75           O  
ATOM   2526  OE2 GLU A 335      -6.126   8.296   2.524  1.00 98.75           O1-
ATOM   2527  N   ARG A 336      -8.270  11.666   5.771  1.00 98.69           N  
ATOM   2528  CA  ARG A 336      -8.458  12.154   7.131  1.00 98.69           C  
ATOM   2529  C   ARG A 336      -9.305  11.191   7.953  1.00 98.69           C  
ATOM   2530  O   ARG A 336      -8.991  10.908   9.112  1.00 98.69           O  
ATOM   2531  CB  ARG A 336      -9.113  13.541   7.119  1.00 98.69           C  
ATOM   2532  CG  ARG A 336      -8.189  14.651   6.648  1.00 98.69           C  
ATOM   2533  CD  ARG A 336      -8.858  16.012   6.725  1.00 98.69           C  
ATOM   2534  NE  ARG A 336      -8.118  17.022   5.973  1.00 98.69           N  
ATOM   2535  NH1 ARG A 336      -9.768  17.338   4.377  1.00 98.69           N  
ATOM   2536  NH2 ARG A 336      -7.808  18.538   4.274  1.00 98.69           N1+
ATOM   2537  CZ  ARG A 336      -8.563  17.634   4.882  1.00 98.69           C  
ATOM   2538  N   LEU A 337     -10.428  10.779   7.343  1.00 98.69           N  
ATOM   2539  CA  LEU A 337     -11.340   9.856   8.013  1.00 98.69           C  
ATOM   2540  C   LEU A 337     -10.597   8.589   8.457  1.00 98.69           C  
ATOM   2541  O   LEU A 337     -10.691   8.196   9.623  1.00 98.69           O  
ATOM   2542  CB  LEU A 337     -12.501   9.478   7.092  1.00 98.69           C  
ATOM   2543  CG  LEU A 337     -13.423   8.365   7.589  1.00 98.69           C  
ATOM   2544  CD1 LEU A 337     -14.190   8.819   8.826  1.00 98.69           C  
ATOM   2545  CD2 LEU A 337     -14.393   7.946   6.481  1.00 98.69           C  
ATOM   2546  N   VAL A 338      -9.855   7.982   7.584  1.00 98.81           N  
ATOM   2547  CA  VAL A 338      -9.181   6.717   7.850  1.00 98.81           C  
ATOM   2548  C   VAL A 338      -8.102   6.914   8.910  1.00 98.81           C  
ATOM   2549  O   VAL A 338      -8.051   6.181   9.902  1.00 98.81           O  
ATOM   2550  CB  VAL A 338      -8.558   6.125   6.560  1.00 98.81           C  
ATOM   2551  CG1 VAL A 338      -7.596   4.994   6.901  1.00 98.81           C  
ATOM   2552  CG2 VAL A 338      -9.655   5.639   5.618  1.00 98.81           C  
ATOM   2553  N   LEU A 339      -7.151   7.874   8.646  1.00 98.81           N  
ATOM   2554  CA  LEU A 339      -6.045   8.096   9.570  1.00 98.81           C  
ATOM   2555  C   LEU A 339      -6.560   8.506  10.946  1.00 98.81           C  
ATOM   2556  O   LEU A 339      -6.085   8.004  11.971  1.00 98.81           O  
ATOM   2557  CB  LEU A 339      -5.100   9.167   9.027  1.00 98.81           C  
ATOM   2558  CG  LEU A 339      -4.365   8.829   7.728  1.00 98.81           C  
ATOM   2559  CD1 LEU A 339      -3.488  10.002   7.295  1.00 98.81           C  
ATOM   2560  CD2 LEU A 339      -3.530   7.562   7.895  1.00 98.81           C  
ATOM   2561  N   ASP A 340      -7.514   9.429  11.023  1.00 98.56           N  
ATOM   2562  CA  ASP A 340      -8.083   9.898  12.285  1.00 98.56           C  
ATOM   2563  C   ASP A 340      -8.746   8.751  13.049  1.00 98.56           C  
ATOM   2564  O   ASP A 340      -8.562   8.624  14.259  1.00 98.56           O  
ATOM   2565  CB  ASP A 340      -9.093  11.018  12.030  1.00 98.56           C  
ATOM   2566  CG  ASP A 340      -9.529  11.716  13.310  1.00 98.56           C  
ATOM   2567  OD1 ASP A 340      -8.658  12.150  14.092  1.00 98.56           O  
ATOM   2568  OD2 ASP A 340     -10.750  11.825  13.532  1.00 98.56           O1-
ATOM   2569  N   THR A 341      -9.529   7.963  12.349  1.00 98.56           N  
ATOM   2570  CA  THR A 341     -10.219   6.842  12.978  1.00 98.56           C  
ATOM   2571  C   THR A 341      -9.222   5.857  13.578  1.00 98.56           C  
ATOM   2572  O   THR A 341      -9.360   5.450  14.737  1.00 98.56           O  
ATOM   2573  CB  THR A 341     -11.123   6.110  11.967  1.00 98.56           C  
ATOM   2574  CG2 THR A 341     -11.840   4.935  12.625  1.00 98.56           C  
ATOM   2575  OG1 THR A 341     -12.100   7.029  11.454  1.00 98.56           O  
ATOM   2576  N   CYS A 342      -8.201   5.429  12.824  1.00 98.62           N  
ATOM   2577  CA  CYS A 342      -7.202   4.478  13.289  1.00 98.62           C  
ATOM   2578  C   CYS A 342      -6.411   5.041  14.462  1.00 98.62           C  
ATOM   2579  O   CYS A 342      -6.232   4.368  15.477  1.00 98.62           O  
ATOM   2580  CB  CYS A 342      -6.251   4.108  12.151  1.00 98.62           C  
ATOM   2581  SG  CYS A 342      -7.040   3.183  10.813  1.00 98.62           S  
ATOM   2582  N   LEU A 343      -5.888   6.265  14.278  1.00 98.06           N  
ATOM   2583  CA  LEU A 343      -5.092   6.885  15.326  1.00 98.06           C  
ATOM   2584  C   LEU A 343      -5.932   7.108  16.580  1.00 98.06           C  
ATOM   2585  O   LEU A 343      -5.426   6.990  17.697  1.00 98.06           O  
ATOM   2586  CB  LEU A 343      -4.508   8.214  14.842  1.00 98.06           C  
ATOM   2587  CG  LEU A 343      -3.461   8.127  13.732  1.00 98.06           C  
ATOM   2588  CD1 LEU A 343      -3.104   9.533  13.239  1.00 98.06           C  
ATOM   2589  CD2 LEU A 343      -2.217   7.401  14.229  1.00 98.06           C  
ATOM   2590  N   GLY A 344      -7.224   7.470  16.467  1.00 97.38           N  
ATOM   2591  CA  GLY A 344      -8.150   7.620  17.582  1.00 97.38           C  
ATOM   2592  C   GLY A 344      -8.312   6.341  18.388  1.00 97.38           C  
ATOM   2593  O   GLY A 344      -8.594   6.396  19.594  1.00 97.38           O  
ATOM   2594  N   TRP A 345      -8.126   5.204  17.749  1.00 96.75           N  
ATOM   2595  CA  TRP A 345      -8.205   3.902  18.412  1.00 96.75           C  
ATOM   2596  C   TRP A 345      -6.829   3.455  18.894  1.00 96.75           C  
ATOM   2597  O   TRP A 345      -6.667   2.314  19.354  1.00 96.75           O  
ATOM   2598  CB  TRP A 345      -8.798   2.856  17.467  1.00 96.75           C  
ATOM   2599  CG  TRP A 345     -10.291   2.897  17.371  1.00 96.75           C  
ATOM   2600  CD1 TRP A 345     -11.055   3.761  16.642  1.00 96.75           C  
ATOM   2601  CD2 TRP A 345     -11.217   2.027  18.052  1.00 96.75           C  
ATOM   2602  CE2 TRP A 345     -12.515   2.433  17.675  1.00 96.75           C  
ATOM   2603  CE3 TRP A 345     -11.062   0.955  18.932  1.00 96.75           C  
ATOM   2604  NE1 TRP A 345     -12.390   3.491  16.814  1.00 96.75           N  
ATOM   2605  CH2 TRP A 345     -13.486   0.740  19.016  1.00 96.75           C  
ATOM   2606  CZ2 TRP A 345     -13.662   1.795  18.156  1.00 96.75           C  
ATOM   2607  CZ3 TRP A 345     -12.205   0.316  19.414  1.00 96.75           C  
ATOM   2608  N   GLY A 346      -5.856   4.331  18.716  1.00 96.69           N  
ATOM   2609  CA  GLY A 346      -4.504   4.057  19.179  1.00 96.69           C  
ATOM   2610  C   GLY A 346      -3.773   3.046  18.319  1.00 96.69           C  
ATOM   2611  O   GLY A 346      -2.860   2.366  18.796  1.00 96.69           O  
ATOM   2612  N   VAL A 347      -4.188   2.812  17.079  1.00 98.25           N  
ATOM   2613  CA  VAL A 347      -3.573   1.838  16.191  1.00 98.25           C  
ATOM   2614  C   VAL A 347      -2.644   2.542  15.215  1.00 98.25           C  
ATOM   2615  O   VAL A 347      -3.060   3.459  14.497  1.00 98.25           O  
ATOM   2616  CB  VAL A 347      -4.639   1.024  15.424  1.00 98.25           C  
ATOM   2617  CG1 VAL A 347      -3.977  -0.020  14.521  1.00 98.25           C  
ATOM   2618  CG2 VAL A 347      -5.603   0.347  16.395  1.00 98.25           C  
ATOM   2619  N   PRO A 348      -1.336   2.124  15.189  1.00 98.50           N  
ATOM   2620  CA  PRO A 348      -0.409   2.708  14.219  1.00 98.50           C  
ATOM   2621  C   PRO A 348      -0.810   2.440  12.768  1.00 98.50           C  
ATOM   2622  O   PRO A 348      -1.354   1.375  12.472  1.00 98.50           O  
ATOM   2623  CB  PRO A 348       0.925   2.032  14.549  1.00 98.50           C  
ATOM   2624  CG  PRO A 348       0.776   1.557  15.953  1.00 98.50           C  
ATOM   2625  CD  PRO A 348      -0.673   1.218  16.196  1.00 98.50           C  
ATOM   2626  N   VAL A 349      -0.473   3.494  11.870  1.00 98.81           N  
ATOM   2627  CA  VAL A 349      -0.862   3.383  10.466  1.00 98.81           C  
ATOM   2628  C   VAL A 349       0.351   3.613   9.570  1.00 98.81           C  
ATOM   2629  O   VAL A 349       1.072   4.600   9.735  1.00 98.81           O  
ATOM   2630  CB  VAL A 349      -1.989   4.378  10.108  1.00 98.81           C  
ATOM   2631  CG1 VAL A 349      -2.458   4.172   8.670  1.00 98.81           C  
ATOM   2632  CG2 VAL A 349      -3.158   4.233  11.083  1.00 98.81           C  
ATOM   2633  N   ALA A 350       0.583   2.651   8.706  1.00 98.88           N  
ATOM   2634  CA  ALA A 350       1.503   2.817   7.583  1.00 98.88           C  
ATOM   2635  C   ALA A 350       0.742   3.022   6.278  1.00 98.88           C  
ATOM   2636  O   ALA A 350       0.040   2.119   5.814  1.00 98.88           O  
ATOM   2637  CB  ALA A 350       2.431   1.607   7.474  1.00 98.88           C  
ATOM   2638  N   GLY A 351       0.897   4.254   5.652  1.00 98.81           N  
ATOM   2639  CA  GLY A 351       0.140   4.585   4.453  1.00 98.81           C  
ATOM   2640  C   GLY A 351       0.969   4.507   3.185  1.00 98.81           C  
ATOM   2641  O   GLY A 351       2.117   4.956   3.158  1.00 98.81           O  
ATOM   2642  N   TYR A 352       0.279   4.041   2.035  1.00 98.75           N  
ATOM   2643  CA  TYR A 352       0.923   3.878   0.736  1.00 98.75           C  
ATOM   2644  C   TYR A 352       0.058   4.456  -0.378  1.00 98.75           C  
ATOM   2645  O   TYR A 352      -1.171   4.476  -0.272  1.00 98.75           O  
ATOM   2646  CB  TYR A 352       1.211   2.399   0.461  1.00 98.75           C  
ATOM   2647  CG  TYR A 352       1.753   1.653   1.657  1.00 98.75           C  
ATOM   2648  CD1 TYR A 352       3.088   1.782   2.035  1.00 98.75           C  
ATOM   2649  CD2 TYR A 352       0.936   0.816   2.407  1.00 98.75           C  
ATOM   2650  CE1 TYR A 352       3.596   1.095   3.133  1.00 98.75           C  
ATOM   2651  CE2 TYR A 352       1.431   0.124   3.508  1.00 98.75           C  
ATOM   2652  OH  TYR A 352       3.254  -0.414   4.954  1.00 98.75           O  
ATOM   2653  CZ  TYR A 352       2.760   0.271   3.863  1.00 98.75           C  
ATOM   2654  N   VAL A 353       0.593   4.955  -1.484  1.00 97.12           N  
ATOM   2655  CA  VAL A 353      -0.093   5.776  -2.477  1.00 97.12           C  
ATOM   2656  C   VAL A 353      -0.890   4.883  -3.424  1.00 97.12           C  
ATOM   2657  O   VAL A 353      -1.864   5.328  -4.036  1.00 97.12           O  
ATOM   2658  CB  VAL A 353       0.903   6.648  -3.278  1.00 97.12           C  
ATOM   2659  CG1 VAL A 353       1.597   7.651  -2.362  1.00 97.12           C  
ATOM   2660  CG2 VAL A 353       1.931   5.766  -3.988  1.00 97.12           C  
ATOM   2661  N   GLY A 354      -0.587   3.427  -3.620  1.00 96.69           N  
ATOM   2662  CA  GLY A 354      -1.360   2.478  -4.400  1.00 96.69           C  
ATOM   2663  C   GLY A 354      -1.533   2.896  -5.849  1.00 96.69           C  
ATOM   2664  O   GLY A 354      -0.571   3.316  -6.499  1.00 96.69           O  
ATOM   2665  N   GLY A 355      -2.852   2.761  -6.493  1.00 96.62           N  
ATOM   2666  CA  GLY A 355      -3.128   3.009  -7.901  1.00 96.62           C  
ATOM   2667  C   GLY A 355      -3.464   4.458  -8.198  1.00 96.62           C  
ATOM   2668  O   GLY A 355      -3.786   5.225  -7.288  1.00 96.62           O  
ATOM   2669  N   GLY A 356      -3.551   4.875  -9.369  1.00 97.12           N  
ATOM   2670  CA  GLY A 356      -3.809   6.164  -9.995  1.00 97.12           C  
ATOM   2671  C   GLY A 356      -3.213   6.277 -11.382  1.00 97.12           C  
ATOM   2672  O   GLY A 356      -2.033   5.986 -11.584  1.00 97.12           O  
ATOM   2673  N   TYR A 357      -4.111   6.717 -12.311  1.00 96.19           N  
ATOM   2674  CA  TYR A 357      -3.654   6.604 -13.689  1.00 96.19           C  
ATOM   2675  C   TYR A 357      -4.122   7.792 -14.519  1.00 96.19           C  
ATOM   2676  O   TYR A 357      -4.414   7.654 -15.713  1.00 96.19           O  
ATOM   2677  CB  TYR A 357      -4.144   5.301 -14.318  1.00 96.19           C  
ATOM   2678  CG  TYR A 357      -3.755   4.070 -13.544  1.00 96.19           C  
ATOM   2679  CD1 TYR A 357      -2.499   3.489 -13.700  1.00 96.19           C  
ATOM   2680  CD2 TYR A 357      -4.644   3.476 -12.651  1.00 96.19           C  
ATOM   2681  CE1 TYR A 357      -2.130   2.354 -12.987  1.00 96.19           C  
ATOM   2682  CE2 TYR A 357      -4.292   2.337 -11.932  1.00 96.19           C  
ATOM   2683  OH  TYR A 357      -2.681   0.655 -11.397  1.00 96.19           O  
ATOM   2684  CZ  TYR A 357      -3.036   1.781 -12.106  1.00 96.19           C  
ATOM   2685  N   ASP A 358      -3.884   8.934 -13.968  1.00 93.00           N  
ATOM   2686  CA  ASP A 358      -4.146  10.173 -14.693  1.00 93.00           C  
ATOM   2687  C   ASP A 358      -2.981  10.527 -15.619  1.00 93.00           C  
ATOM   2688  O   ASP A 358      -1.818  10.356 -15.252  1.00 93.00           O  
ATOM   2689  CB  ASP A 358      -4.409  11.323 -13.718  1.00 93.00           C  
ATOM   2690  CG  ASP A 358      -5.123  12.494 -14.358  1.00 93.00           C  
ATOM   2691  OD1 ASP A 358      -4.557  13.132 -15.265  1.00 93.00           O  
ATOM   2692  OD2 ASP A 358      -6.275  12.781 -13.945  1.00 93.00           O1-
ATOM   2693  N   ASP A 359      -3.307  11.039 -16.847  1.00 90.44           N  
ATOM   2694  CA  ASP A 359      -2.290  11.325 -17.851  1.00 90.44           C  
ATOM   2695  C   ASP A 359      -1.450  12.544 -17.459  1.00 90.44           C  
ATOM   2696  O   ASP A 359      -0.313  12.702 -17.915  1.00 90.44           O  
ATOM   2697  CB  ASP A 359      -2.929  11.551 -19.219  1.00 90.44           C  
ATOM   2698  CG  ASP A 359      -3.450  10.275 -19.851  1.00 90.44           C  
ATOM   2699  OD1 ASP A 359      -2.973   9.179 -19.490  1.00 90.44           O  
ATOM   2700  OD2 ASP A 359      -4.349  10.362 -20.720  1.00 90.44           O1-
ATOM   2701  N   ASP A 360      -2.047  13.366 -16.658  1.00 95.38           N  
ATOM   2702  CA  ASP A 360      -1.313  14.514 -16.138  1.00 95.38           C  
ATOM   2703  C   ASP A 360      -0.544  14.148 -14.869  1.00 95.38           C  
ATOM   2704  O   ASP A 360      -1.135  13.982 -13.811  1.00 95.38           O  
ATOM   2705  CB  ASP A 360      -2.271  15.671 -15.852  1.00 95.38           C  
ATOM   2706  CG  ASP A 360      -1.549  16.961 -15.482  1.00 95.38           C  
ATOM   2707  OD1 ASP A 360      -0.476  16.891 -14.842  1.00 95.38           O  
ATOM   2708  OD2 ASP A 360      -2.059  18.047 -15.823  1.00 95.38           O1-
ATOM   2709  N   LEU A 361       0.777  14.113 -15.000  1.00 95.38           N  
ATOM   2710  CA  LEU A 361       1.640  13.607 -13.936  1.00 95.38           C  
ATOM   2711  C   LEU A 361       1.562  14.499 -12.702  1.00 95.38           C  
ATOM   2712  O   LEU A 361       1.496  14.000 -11.574  1.00 95.38           O  
ATOM   2713  CB  LEU A 361       3.090  13.519 -14.423  1.00 95.38           C  
ATOM   2714  CG  LEU A 361       4.096  12.893 -13.454  1.00 95.38           C  
ATOM   2715  CD1 LEU A 361       3.791  11.414 -13.256  1.00 95.38           C  
ATOM   2716  CD2 LEU A 361       5.523  13.092 -13.970  1.00 95.38           C  
ATOM   2717  N   ASP A 362       1.574  15.802 -12.857  1.00 97.00           N  
ATOM   2718  CA  ASP A 362       1.503  16.723 -11.725  1.00 97.00           C  
ATOM   2719  C   ASP A 362       0.155  16.614 -11.004  1.00 97.00           C  
ATOM   2720  O   ASP A 362       0.100  16.602  -9.772  1.00 97.00           O  
ATOM   2721  CB  ASP A 362       1.732  18.158 -12.188  1.00 97.00           C  
ATOM   2722  CG  ASP A 362       3.200  18.474 -12.429  1.00 97.00           C  
ATOM   2723  OD1 ASP A 362       4.069  17.933 -11.723  1.00 97.00           O  
ATOM   2724  OD2 ASP A 362       3.488  19.276 -13.339  1.00 97.00           O1-
ATOM   2725  N   LEU A 363      -0.926  16.573 -11.810  1.00 97.31           N  
ATOM   2726  CA  LEU A 363      -2.254  16.415 -11.208  1.00 97.31           C  
ATOM   2727  C   LEU A 363      -2.344  15.105 -10.435  1.00 97.31           C  
ATOM   2728  O   LEU A 363      -2.879  15.072  -9.323  1.00 97.31           O  
ATOM   2729  CB  LEU A 363      -3.340  16.468 -12.288  1.00 97.31           C  
ATOM   2730  CG  LEU A 363      -3.645  17.844 -12.874  1.00 97.31           C  
ATOM   2731  CD1 LEU A 363      -4.642  17.718 -14.019  1.00 97.31           C  
ATOM   2732  CD2 LEU A 363      -4.180  18.776 -11.794  1.00 97.31           C  
ATOM   2733  N   LEU A 364      -1.876  14.063 -11.049  1.00 98.00           N  
ATOM   2734  CA  LEU A 364      -1.870  12.752 -10.405  1.00 98.00           C  
ATOM   2735  C   LEU A 364      -1.090  12.796  -9.098  1.00 98.00           C  
ATOM   2736  O   LEU A 364      -1.572  12.314  -8.067  1.00 98.00           O  
ATOM   2737  CB  LEU A 364      -1.264  11.703 -11.339  1.00 98.00           C  
ATOM   2738  CG  LEU A 364      -1.116  10.294 -10.764  1.00 98.00           C  
ATOM   2739  CD1 LEU A 364      -2.470   9.764 -10.294  1.00 98.00           C  
ATOM   2740  CD2 LEU A 364      -0.495   9.356 -11.794  1.00 98.00           C  
ATOM   2741  N   ALA A 365       0.178  13.319  -9.130  1.00 98.38           N  
ATOM   2742  CA  ALA A 365       1.002  13.434  -7.927  1.00 98.38           C  
ATOM   2743  C   ALA A 365       0.286  14.239  -6.849  1.00 98.38           C  
ATOM   2744  O   ALA A 365       0.317  13.875  -5.667  1.00 98.38           O  
ATOM   2745  CB  ALA A 365       2.344  14.074  -8.263  1.00 98.38           C  
ATOM   2746  N   ARG A 366      -0.368  15.365  -7.176  1.00 98.19           N  
ATOM   2747  CA  ARG A 366      -1.102  16.193  -6.219  1.00 98.19           C  
ATOM   2748  C   ARG A 366      -2.247  15.417  -5.591  1.00 98.19           C  
ATOM   2749  O   ARG A 366      -2.559  15.599  -4.412  1.00 98.19           O  
ATOM   2750  CB  ARG A 366      -1.639  17.454  -6.911  1.00 98.19           C  
ATOM   2751  CG  ARG A 366      -0.571  18.486  -7.225  1.00 98.19           C  
ATOM   2752  CD  ARG A 366      -1.173  19.777  -7.758  1.00 98.19           C  
ATOM   2753  NE  ARG A 366      -0.160  20.637  -8.372  1.00 98.19           N  
ATOM   2754  NH1 ARG A 366       0.534  21.572  -6.375  1.00 98.19           N  
ATOM   2755  NH2 ARG A 366       1.519  22.206  -8.356  1.00 98.19           N1+
ATOM   2756  CZ  ARG A 366       0.626  21.469  -7.698  1.00 98.19           C  
ATOM   2757  N   ARG A 367      -2.898  14.570  -6.329  1.00 98.25           N  
ATOM   2758  CA  ARG A 367      -3.949  13.727  -5.777  1.00 98.25           C  
ATOM   2759  C   ARG A 367      -3.388  12.777  -4.717  1.00 98.25           C  
ATOM   2760  O   ARG A 367      -4.006  12.572  -3.673  1.00 98.25           O  
ATOM   2761  CB  ARG A 367      -4.637  12.927  -6.881  1.00 98.25           C  
ATOM   2762  CG  ARG A 367      -5.633  13.737  -7.696  1.00 98.25           C  
ATOM   2763  CD  ARG A 367      -6.324  12.882  -8.750  1.00 98.25           C  
ATOM   2764  NE  ARG A 367      -7.116  13.698  -9.666  1.00 98.25           N  
ATOM   2765  NH1 ARG A 367      -6.442  12.582 -11.574  1.00 98.25           N  
ATOM   2766  NH2 ARG A 367      -7.915  14.333 -11.725  1.00 98.25           N1+
ATOM   2767  CZ  ARG A 367      -7.161  13.536 -10.987  1.00 98.25           C  
ATOM   2768  N   HIS A 368      -2.255  12.216  -5.011  1.00 98.56           N  
ATOM   2769  CA  HIS A 368      -1.614  11.325  -4.046  1.00 98.56           C  
ATOM   2770  C   HIS A 368      -1.173  12.087  -2.799  1.00 98.56           C  
ATOM   2771  O   HIS A 368      -1.058  11.502  -1.723  1.00 98.56           O  
ATOM   2772  CB  HIS A 368      -0.411  10.627  -4.685  1.00 98.56           C  
ATOM   2773  CG  HIS A 368      -0.779   9.427  -5.501  1.00 98.56           C  
ATOM   2774  CD2 HIS A 368      -0.678   9.197  -6.833  1.00 98.56           C  
ATOM   2775  ND1 HIS A 368      -1.327   8.292  -4.950  1.00 98.56           N  
ATOM   2776  CE1 HIS A 368      -1.549   7.406  -5.906  1.00 98.56           C  
ATOM   2777  NE2 HIS A 368      -1.163   7.931  -7.058  1.00 98.56           N  
ATOM   2778  N   LEU A 369      -0.934  13.399  -2.891  1.00 98.12           N  
ATOM   2779  CA  LEU A 369      -0.446  14.213  -1.784  1.00 98.12           C  
ATOM   2780  C   LEU A 369      -1.497  14.317  -0.683  1.00 98.12           C  
ATOM   2781  O   LEU A 369      -1.171  14.641   0.457  1.00 98.12           O  
ATOM   2782  CB  LEU A 369      -0.061  15.611  -2.270  1.00 98.12           C  
ATOM   2783  CG  LEU A 369       1.368  15.778  -2.790  1.00 98.12           C  
ATOM   2784  CD1 LEU A 369       1.476  17.036  -3.653  1.00 98.12           C  
ATOM   2785  CD2 LEU A 369       2.359  15.831  -1.633  1.00 98.12           C  
ATOM   2786  N   HIS A 370      -2.795  13.989  -1.002  1.00 98.50           N  
ATOM   2787  CA  HIS A 370      -3.820  14.048   0.030  1.00 98.50           C  
ATOM   2788  C   HIS A 370      -3.464  13.151   1.213  1.00 98.50           C  
ATOM   2789  O   HIS A 370      -3.703  13.511   2.366  1.00 98.50           O  
ATOM   2790  CB  HIS A 370      -5.181  13.652  -0.533  1.00 98.50           C  
ATOM   2791  CG  HIS A 370      -5.754  14.656  -1.486  1.00 98.50           C  
ATOM   2792  CD2 HIS A 370      -6.207  14.526  -2.750  1.00 98.50           C  
ATOM   2793  ND1 HIS A 370      -5.896  15.989  -1.158  1.00 98.50           N  
ATOM   2794  CE1 HIS A 370      -6.425  16.633  -2.188  1.00 98.50           C  
ATOM   2795  NE2 HIS A 370      -6.620  15.766  -3.171  1.00 98.50           N  
ATOM   2796  N   LEU A 371      -2.885  11.961   0.980  1.00 98.75           N  
ATOM   2797  CA  LEU A 371      -2.441  11.069   2.048  1.00 98.75           C  
ATOM   2798  C   LEU A 371      -1.365  11.735   2.903  1.00 98.75           C  
ATOM   2799  O   LEU A 371      -1.449  11.723   4.131  1.00 98.75           O  
ATOM   2800  CB  LEU A 371      -1.910   9.760   1.465  1.00 98.75           C  
ATOM   2801  CG  LEU A 371      -1.231   8.803   2.446  1.00 98.75           C  
ATOM   2802  CD1 LEU A 371      -2.217   8.365   3.525  1.00 98.75           C  
ATOM   2803  CD2 LEU A 371      -0.663   7.593   1.711  1.00 98.75           C  
ATOM   2804  N   HIS A 372      -0.376  12.316   2.313  1.00 98.56           N  
ATOM   2805  CA  HIS A 372       0.752  12.932   2.999  1.00 98.56           C  
ATOM   2806  C   HIS A 372       0.317  14.178   3.769  1.00 98.56           C  
ATOM   2807  O   HIS A 372       0.750  14.392   4.900  1.00 98.56           O  
ATOM   2808  CB  HIS A 372       1.858  13.290   2.008  1.00 98.56           C  
ATOM   2809  CG  HIS A 372       2.426  12.109   1.288  1.00 98.56           C  
ATOM   2810  CD2 HIS A 372       3.604  11.459   1.439  1.00 98.56           C  
ATOM   2811  ND1 HIS A 372       1.754  11.462   0.268  1.00 98.56           N  
ATOM   2812  CE1 HIS A 372       2.497  10.460  -0.174  1.00 98.56           C  
ATOM   2813  NE2 HIS A 372       3.623  10.436   0.520  1.00 98.56           N  
ATOM   2814  N   ARG A 373      -0.557  15.011   3.174  1.00 98.31           N  
ATOM   2815  CA  ARG A 373      -1.081  16.195   3.853  1.00 98.31           C  
ATOM   2816  C   ARG A 373      -1.877  15.806   5.095  1.00 98.31           C  
ATOM   2817  O   ARG A 373      -1.697  16.393   6.164  1.00 98.31           O  
ATOM   2818  CB  ARG A 373      -1.961  17.014   2.906  1.00 98.31           C  
ATOM   2819  CG  ARG A 373      -1.183  17.739   1.814  1.00 98.31           C  
ATOM   2820  CD  ARG A 373      -2.107  18.449   0.838  1.00 98.31           C  
ATOM   2821  NE  ARG A 373      -1.359  19.189  -0.176  1.00 98.31           N  
ATOM   2822  NH1 ARG A 373      -2.612  18.435  -1.959  1.00 98.31           N  
ATOM   2823  NH2 ARG A 373      -0.871  19.876  -2.309  1.00 98.31           N1+
ATOM   2824  CZ  ARG A 373      -1.615  19.167  -1.474  1.00 98.31           C  
ATOM   2825  N   ALA A 374      -2.765  14.825   4.904  1.00 98.44           N  
ATOM   2826  CA  ALA A 374      -3.560  14.364   6.040  1.00 98.44           C  
ATOM   2827  C   ALA A 374      -2.668  13.790   7.134  1.00 98.44           C  
ATOM   2828  O   ALA A 374      -2.890  14.046   8.319  1.00 98.44           O  
ATOM   2829  CB  ALA A 374      -4.575  13.315   5.586  1.00 98.44           C  
ATOM   2830  N   ALA A 375      -1.683  13.038   6.766  1.00 98.38           N  
ATOM   2831  CA  ALA A 375      -0.751  12.446   7.724  1.00 98.38           C  
ATOM   2832  C   ALA A 375      -0.006  13.520   8.502  1.00 98.38           C  
ATOM   2833  O   ALA A 375       0.138  13.424   9.724  1.00 98.38           O  
ATOM   2834  CB  ALA A 375       0.239  11.531   7.007  1.00 98.38           C  
ATOM   2835  N   ALA A 376       0.503  14.519   7.794  1.00 96.88           N  
ATOM   2836  CA  ALA A 376       1.198  15.632   8.444  1.00 96.88           C  
ATOM   2837  C   ALA A 376       0.283  16.346   9.436  1.00 96.88           C  
ATOM   2838  O   ALA A 376       0.695  16.648  10.549  1.00 96.88           O  
ATOM   2839  CB  ALA A 376       1.716  16.614   7.397  1.00 96.88           C  
ATOM   2840  N   GLU A 377      -0.928  16.594   8.974  1.00 96.12           N  
ATOM   2841  CA  GLU A 377      -1.925  17.249   9.822  1.00 96.12           C  
ATOM   2842  C   GLU A 377      -2.203  16.430  11.080  1.00 96.12           C  
ATOM   2843  O   GLU A 377      -2.170  16.967  12.197  1.00 96.12           O  
ATOM   2844  CB  GLU A 377      -3.222  17.483   9.048  1.00 96.12           C  
ATOM   2845  CG  GLU A 377      -4.350  18.066   9.889  1.00 96.12           C  
ATOM   2846  CD  GLU A 377      -5.689  18.083   9.173  1.00 96.12           C  
ATOM   2847  OE1 GLU A 377      -6.728  18.313   9.821  1.00 96.12           O  
ATOM   2848  OE2 GLU A 377      -5.702  17.852   7.942  1.00 96.12           O1-
ATOM   2849  N   LEU A 378      -2.454  15.146  10.967  1.00 96.81           N  
ATOM   2850  CA  LEU A 378      -2.866  14.293  12.077  1.00 96.81           C  
ATOM   2851  C   LEU A 378      -1.674  13.930  12.954  1.00 96.81           C  
ATOM   2852  O   LEU A 378      -1.837  13.659  14.149  1.00 96.81           O  
ATOM   2853  CB  LEU A 378      -3.530  13.022  11.557  1.00 96.81           C  
ATOM   2854  CG  LEU A 378      -4.945  13.178  10.994  1.00 96.81           C  
ATOM   2855  CD1 LEU A 378      -5.367  11.898  10.265  1.00 96.81           C  
ATOM   2856  CD2 LEU A 378      -5.926  13.516  12.111  1.00 96.81           C  
ATOM   2857  N   TRP A 379      -0.489  13.802  12.351  1.00 95.25           N  
ATOM   2858  CA  TRP A 379       0.713  13.658  13.169  1.00 95.25           C  
ATOM   2859  C   TRP A 379       0.794  14.755  14.214  1.00 95.25           C  
ATOM   2860  O   TRP A 379       0.991  14.481  15.401  1.00 95.25           O  
ATOM   2861  CB  TRP A 379       1.966  13.682  12.294  1.00 95.25           C  
ATOM   2862  CG  TRP A 379       3.251  13.618  13.064  1.00 95.25           C  
ATOM   2863  CD1 TRP A 379       3.926  14.662  13.630  1.00 95.25           C  
ATOM   2864  CD2 TRP A 379       4.019  12.441  13.345  1.00 95.25           C  
ATOM   2865  CE2 TRP A 379       5.150  12.856  14.095  1.00 95.25           C  
ATOM   2866  CE3 TRP A 379       3.863  11.088  13.048  1.00 95.25           C  
ATOM   2867  NE1 TRP A 379       5.065  14.213  14.252  1.00 95.25           N  
ATOM   2868  CH2 TRP A 379       5.942  10.624  14.228  1.00 95.25           C  
ATOM   2869  CZ2 TRP A 379       6.116  11.948  14.535  1.00 95.25           C  
ATOM   2870  CZ3 TRP A 379       4.831  10.181  13.487  1.00 95.25           C  
ATOM   2871  N   ARG A 380       0.542  16.043  13.861  1.00 92.19           N  
ATOM   2872  CA  ARG A 380       0.553  17.210  14.757  1.00 92.19           C  
ATOM   2873  C   ARG A 380      -0.640  17.181  15.707  1.00 92.19           C  
ATOM   2874  O   ARG A 380      -0.494  17.442  16.900  1.00 92.19           O  
ATOM   2875  CB  ARG A 380       0.547  18.503  13.942  1.00 92.19           C  
ATOM   2876  CG  ARG A 380       1.854  18.786  13.220  1.00 92.19           C  
ATOM   2877  CD  ARG A 380       1.894  20.194  12.650  1.00 92.19           C  
ATOM   2878  NE  ARG A 380       0.973  20.350  11.526  1.00 92.19           N  
ATOM   2879  NH1 ARG A 380       2.450  19.560   9.939  1.00 92.19           N  
ATOM   2880  NH2 ARG A 380       0.346  20.235   9.324  1.00 92.19           N1+
ATOM   2881  CZ  ARG A 380       1.259  20.050  10.268  1.00 92.19           C  
ATOM   2882  N   GLY A 381      -1.803  16.861  15.136  1.00 93.38           N  
ATOM   2883  CA  GLY A 381      -3.047  16.824  15.882  1.00 93.38           C  
ATOM   2884  C   GLY A 381      -3.024  15.838  17.034  1.00 93.38           C  
ATOM   2885  O   GLY A 381      -3.571  16.117  18.110  1.00 93.38           O  
ATOM   2886  N   TYR A 382      -2.377  14.709  16.836  1.00 93.38           N  
ATOM   2887  CA  TYR A 382      -2.328  13.659  17.847  1.00 93.38           C  
ATOM   2888  C   TYR A 382      -1.046  13.742  18.664  1.00 93.38           C  
ATOM   2889  O   TYR A 382      -0.832  12.938  19.579  1.00 93.38           O  
ATOM   2890  CB  TYR A 382      -2.439  12.271  17.183  1.00 93.38           C  
ATOM   2891  CG  TYR A 382      -3.860  11.834  16.945  1.00 93.38           C  
ATOM   2892  CD1 TYR A 382      -4.519  11.013  17.860  1.00 93.38           C  
ATOM   2893  CD2 TYR A 382      -4.548  12.228  15.802  1.00 93.38           C  
ATOM   2894  CE1 TYR A 382      -5.829  10.596  17.641  1.00 93.38           C  
ATOM   2895  CE2 TYR A 382      -5.857  11.819  15.575  1.00 93.38           C  
ATOM   2896  OH  TYR A 382      -7.786  10.598  16.273  1.00 93.38           O  
ATOM   2897  CZ  TYR A 382      -6.489  11.007  16.500  1.00 93.38           C  
ATOM   2898  N   GLY A 383      -0.179  14.783  18.370  1.00 90.00           N  
ATOM   2899  CA  GLY A 383       1.070  14.954  19.086  1.00 90.00           C  
ATOM   2900  C   GLY A 383       2.004  13.765  18.971  1.00 90.00           C  
ATOM   2901  O   GLY A 383       2.647  13.386  19.955  1.00 90.00           O  
ATOM   2902  N   LEU A 384       2.005  13.130  17.775  1.00 87.00           N  
ATOM   2903  CA  LEU A 384       2.861  11.977  17.478  1.00 87.00           C  
ATOM   2904  C   LEU A 384       4.304  12.417  17.260  1.00 87.00           C  
ATOM   2905  O   LEU A 384       4.553  13.517  16.753  1.00 87.00           O  
ATOM   2906  CB  LEU A 384       2.351  11.233  16.255  1.00 87.00           C  
ATOM   2907  CG  LEU A 384       0.925  10.679  16.340  1.00 87.00           C  
ATOM   2908  CD1 LEU A 384       0.523  10.048  15.008  1.00 87.00           C  
ATOM   2909  CD2 LEU A 384       0.813   9.659  17.465  1.00 87.00           C  
ATOM   2910  N   GLY A 385       5.329  11.915  18.090  1.00 66.19           N  
ATOM   2911  CA  GLY A 385       6.712  12.332  17.903  1.00 66.19           C  
ATOM   2912  C   GLY A 385       7.164  13.353  18.928  1.00 66.19           C  
ATOM   2913  O   GLY A 385       8.333  13.737  18.950  1.00 66.19           O  
ATOM   2914  N   GLY A 386       6.262  13.642  20.098  1.00 53.84           N  
ATOM   2915  CA  GLY A 386       6.558  14.471  21.253  1.00 53.84           C  
ATOM   2916  C   GLY A 386       6.229  13.791  22.566  1.00 53.84           C  
ATOM   2917  O   GLY A 386       5.276  13.015  22.652  1.00 53.84           O  
ATOM   2918  N   GLY A 387       7.145  13.034  23.453  1.00 39.81           N  
ATOM   2919  CA  GLY A 387       7.250  12.954  24.895  1.00 39.81           C  
ATOM   2920  C   GLY A 387       6.113  13.654  25.625  1.00 39.81           C  
ATOM   2921  O   GLY A 387       5.998  14.884  25.574  1.00 39.81           O  
ATOM   2922  N   GLY A 388       4.731  13.289  25.515  1.00 31.62           N  
ATOM   2923  CA  GLY A 388       3.892  13.747  26.608  1.00 31.62           C  
ATOM   2924  C   GLY A 388       2.586  12.986  26.714  1.00 31.62           C  
ATOM   2925  O   GLY A 388       1.772  13.006  25.787  1.00 31.62           O  
ATOM   2926  N   LEU A 389       2.526  11.744  27.163  1.00 31.72           N  
ATOM   2927  CA  LEU A 389       1.616  11.408  28.243  1.00 31.72           C  
ATOM   2928  C   LEU A 389       1.643  12.484  29.337  1.00 31.72           C  
ATOM   2929  O   LEU A 389       2.667  12.671  29.995  1.00 31.72           O  
ATOM   2930  CB  LEU A 389       1.971  10.046  28.843  1.00 31.72           C  
ATOM   2931  CG  LEU A 389       1.722   8.832  27.961  1.00 31.72           C  
ATOM   2932  CD1 LEU A 389       2.512   7.619  28.470  1.00 31.72           C  
ATOM   2933  CD2 LEU A 389       0.233   8.510  27.900  1.00 31.72           C  
ATOM   2934  N   GLY A 390       1.203  13.749  29.160  1.00 28.84           N  
ATOM   2935  CA  GLY A 390       0.687  14.502  30.285  1.00 28.84           C  
ATOM   2936  C   GLY A 390      -0.659  15.149  30.012  1.00 28.84           C  
ATOM   2937  O   GLY A 390      -0.781  15.994  29.119  1.00 28.84           O  
ATOM   2938  N   GLY A 391      -1.758  14.381  29.833  1.00 27.25           N  
ATOM   2939  CA  GLY A 391      -2.875  14.950  30.570  1.00 27.25           C  
ATOM   2940  C   GLY A 391      -3.959  13.933  30.866  1.00 27.25           C  
ATOM   2941  O   GLY A 391      -4.603  13.413  29.961  1.00 27.25           O  
ATOM   2942  N   ALA A 392      -3.610  12.783  31.603  1.00 29.84           N  
ATOM   2943  CA  ALA A 392      -4.409  12.243  32.698  1.00 29.84           C  
ATOM   2944  C   ALA A 392      -5.374  13.291  33.262  1.00 29.84           C  
ATOM   2945  O   ALA A 392      -4.980  14.441  33.500  1.00 29.84           O  
ATOM   2946  CB  ALA A 392      -3.502  11.721  33.815  1.00 29.84           C  
ATOM   2947  N   ALA A 393      -6.615  13.389  32.759  1.00 28.66           N  
ATOM   2948  CA  ALA A 393      -7.833  13.196  33.541  1.00 28.66           C  
ATOM   2949  C   ALA A 393      -7.661  13.728  34.969  1.00 28.66           C  
ATOM   2950  O   ALA A 393      -6.761  13.285  35.687  1.00 28.66           O  
ATOM   2951  CB  ALA A 393      -8.216  11.719  33.558  1.00 28.66           C  
ATOM   2952  N   GLY A 394      -7.646  15.043  35.268  1.00 28.34           N  
ATOM   2953  CA  GLY A 394      -8.033  15.418  36.608  1.00 28.34           C  
ATOM   2954  C   GLY A 394      -9.409  16.057  36.678  1.00 28.34           C  
ATOM   2955  O   GLY A 394      -9.739  16.912  35.852  1.00 28.34           O  
ATOM   2956  N   GLU A 395     -10.520  15.303  36.768  1.00 32.31           N  
ATOM   2957  CA  GLU A 395     -11.524  15.278  37.826  1.00 32.31           C  
ATOM   2958  C   GLU A 395     -11.745  16.658  38.390  1.00 32.31           C  
ATOM   2959  O   GLU A 395     -10.786  17.355  38.749  1.00 32.31           O  
ATOM   2960  CB  GLU A 395     -11.119  14.300  38.935  1.00 32.31           C  
ATOM   2961  CG  GLU A 395     -11.476  12.838  38.625  1.00 32.31           C  
ATOM   2962  CD  GLU A 395     -11.162  11.909  39.776  1.00 32.31           C  
ATOM   2963  OE1 GLU A 395     -11.526  10.711  39.687  1.00 32.31           O  
ATOM   2964  OE2 GLU A 395     -10.551  12.360  40.761  1.00 32.31           O1-
ATOM   2965  N   SER A 396     -12.802  17.409  37.989  1.00 28.56           N  
ATOM   2966  CA  SER A 396     -13.973  17.978  38.656  1.00 28.56           C  
ATOM   2967  C   SER A 396     -13.740  18.118  40.152  1.00 28.56           C  
ATOM   2968  O   SER A 396     -13.328  17.178  40.837  1.00 28.56           O  
ATOM   2969  CB  SER A 396     -15.203  17.107  38.409  1.00 28.56           C  
ATOM   2970  OG  SER A 396     -14.963  15.783  38.828  1.00 28.56           O  
ATOM   2971  N   GLY A 397     -13.375  19.342  40.639  1.00 31.30           N  
ATOM   2972  CA  GLY A 397     -14.081  19.812  41.833  1.00 31.30           C  
ATOM   2973  C   GLY A 397     -14.166  21.330  41.901  1.00 31.30           C  
ATOM   2974  O   GLY A 397     -13.174  22.021  41.696  1.00 31.30           O  
ATOM   2975  N   GLU A 398     -15.229  21.965  41.442  1.00 32.28           N  
ATOM   2976  CA  GLU A 398     -16.251  22.844  41.987  1.00 32.28           C  
ATOM   2977  C   GLU A 398     -15.892  23.302  43.401  1.00 32.28           C  
ATOM   2978  O   GLU A 398     -15.531  22.474  44.243  1.00 32.28           O  
ATOM   2979  CB  GLU A 398     -17.620  22.161  42.005  1.00 32.28           C  
ATOM   2980  CG  GLU A 398     -18.449  22.438  40.762  1.00 32.28           C  
ATOM   2981  CD  GLU A 398     -19.814  21.764  40.770  1.00 32.28           C  
ATOM   2982  OE1 GLU A 398     -20.661  22.083  39.906  1.00 32.28           O  
ATOM   2983  OE2 GLU A 398     -20.039  20.931  41.684  1.00 32.28           O1-
ATOM   2984  N   GLY A 399     -15.545  24.626  43.677  1.00 31.75           N  
ATOM   2985  CA  GLY A 399     -16.306  25.502  44.550  1.00 31.75           C  
ATOM   2986  C   GLY A 399     -15.433  26.392  45.405  1.00 31.75           C  
ATOM   2987  O   GLY A 399     -14.442  25.941  45.986  1.00 31.75           O  
ATOM   2988  N   GLY A 400     -15.360  27.750  45.129  1.00 32.41           N  
ATOM   2989  CA  GLY A 400     -15.893  28.802  45.984  1.00 32.41           C  
ATOM   2990  C   GLY A 400     -14.863  29.869  46.297  1.00 32.41           C  
ATOM   2991  O   GLY A 400     -13.710  29.570  46.604  1.00 32.41           O  
ATOM   2992  N   VAL A 401     -15.015  31.109  45.782  1.00 34.75           N  
ATOM   2993  CA  VAL A 401     -15.131  32.519  46.118  1.00 34.75           C  
ATOM   2994  C   VAL A 401     -14.662  32.751  47.549  1.00 34.75           C  
ATOM   2995  O   VAL A 401     -15.113  32.072  48.483  1.00 34.75           O  
ATOM   2996  CB  VAL A 401     -16.576  33.043  45.943  1.00 34.75           C  
ATOM   2997  CG1 VAL A 401     -16.645  34.538  46.132  1.00 34.75           C  
ATOM   2998  CG2 VAL A 401     -17.110  32.647  44.559  1.00 34.75           C  
ATOM   2999  N   GLY A 402     -13.537  33.558  47.777  1.00 35.38           N  
ATOM   3000  CA  GLY A 402     -13.517  34.678  48.727  1.00 35.38           C  
ATOM   3001  C   GLY A 402     -12.110  35.145  49.050  1.00 35.38           C  
ATOM   3002  O   GLY A 402     -11.221  34.322  49.302  1.00 35.38           O  
ATOM   3003  N   GLU A 403     -11.707  36.371  48.585  1.00 34.44           N  
ATOM   3004  CA  GLU A 403     -11.333  37.694  49.051  1.00 34.44           C  
ATOM   3005  C   GLU A 403     -10.300  37.632  50.185  1.00 34.44           C  
ATOM   3006  O   GLU A 403     -10.447  36.834  51.104  1.00 34.44           O  
ATOM   3007  CB  GLU A 403     -12.564  38.480  49.520  1.00 34.44           C  
ATOM   3008  CG  GLU A 403     -13.235  39.305  48.451  1.00 34.44           C  
ATOM   3009  CD  GLU A 403     -14.413  40.122  48.930  1.00 34.44           C  
ATOM   3010  OE1 GLU A 403     -14.898  40.999  48.177  1.00 34.44           O  
ATOM   3011  OE2 GLU A 403     -14.858  39.876  50.081  1.00 34.44           O1-
ATOM   3012  N   GLY A 404      -9.088  38.285  50.015  1.00 33.38           N  
ATOM   3013  CA  GLY A 404      -8.508  39.378  50.742  1.00 33.38           C  
ATOM   3014  C   GLY A 404      -7.268  38.992  51.527  1.00 33.38           C  
ATOM   3015  O   GLY A 404      -7.242  37.929  52.172  1.00 33.38           O  
ATOM   3016  N   HIS A 405      -6.108  39.618  51.153  1.00 39.94           N  
ATOM   3017  CA  HIS A 405      -5.275  40.546  51.965  1.00 39.94           C  
ATOM   3018  C   HIS A 405      -3.809  40.129  51.921  1.00 39.94           C  
ATOM   3019  O   HIS A 405      -3.475  38.956  52.211  1.00 39.94           O  
ATOM   3020  CB  HIS A 405      -5.764  40.556  53.393  1.00 39.94           C  
ATOM   3021  CG  HIS A 405      -6.204  41.924  53.835  1.00 39.94           C  
ATOM   3022  CD2 HIS A 405      -5.780  42.692  54.843  1.00 39.94           C  
ATOM   3023  ND1 HIS A 405      -7.212  42.642  53.232  1.00 39.94           N  
ATOM   3024  CE1 HIS A 405      -7.384  43.790  53.823  1.00 39.94           C  
ATOM   3025  NE2 HIS A 405      -6.529  43.876  54.839  1.00 39.94           N  
ATOM   3026  N   GLN A 406      -2.903  40.984  51.295  1.00 36.94           N  
ATOM   3027  CA  GLN A 406      -1.833  41.904  51.537  1.00 36.94           C  
ATOM   3028  C   GLN A 406      -0.672  41.234  52.270  1.00 36.94           C  
ATOM   3029  O   GLN A 406      -0.874  40.535  53.267  1.00 36.94           O  
ATOM   3030  CB  GLN A 406      -2.360  43.093  52.378  1.00 36.94           C  
ATOM   3031  CG  GLN A 406      -3.047  44.167  51.548  1.00 36.94           C  
ATOM   3032  CD  GLN A 406      -3.287  45.462  52.351  1.00 36.94           C  
ATOM   3033  NE2 GLN A 406      -4.007  46.369  51.715  1.00 36.94           N  
ATOM   3034  OE1 GLN A 406      -2.832  45.565  53.455  1.00 36.94           O  
ATOM   3035  N   ARG A 407       0.539  41.316  51.664  1.00 40.84           N  
ATOM   3036  CA  ARG A 407       1.713  42.074  52.184  1.00 40.84           C  
ATOM   3037  C   ARG A 407       2.993  41.509  51.555  1.00 40.84           C  
ATOM   3038  O   ARG A 407       3.234  40.303  51.601  1.00 40.84           O  
ATOM   3039  CB  ARG A 407       1.796  41.997  53.695  1.00 40.84           C  
ATOM   3040  CG  ARG A 407       1.140  43.153  54.386  1.00 40.84           C  
ATOM   3041  CD  ARG A 407       1.472  43.178  55.868  1.00 40.84           C  
ATOM   3042  NE  ARG A 407       0.786  44.260  56.550  1.00 40.84           N  
ATOM   3043  NH1 ARG A 407       2.649  44.984  57.754  1.00 40.84           N  
ATOM   3044  NH2 ARG A 407       0.645  46.064  58.004  1.00 40.84           N1+
ATOM   3045  CZ  ARG A 407       1.363  45.119  57.448  1.00 40.84           C  
ATOM   3046  N   GLU A 408       3.703  42.313  50.708  1.00 40.81           N  
ATOM   3047  CA  GLU A 408       4.922  43.075  50.557  1.00 40.81           C  
ATOM   3048  C   GLU A 408       6.146  42.308  51.018  1.00 40.81           C  
ATOM   3049  O   GLU A 408       6.140  41.648  52.060  1.00 40.81           O  
ATOM   3050  CB  GLU A 408       4.813  44.394  51.426  1.00 40.81           C  
ATOM   3051  CG  GLU A 408       4.124  45.540  50.702  1.00 40.81           C  
ATOM   3052  CD  GLU A 408       4.100  46.828  51.507  1.00 40.81           C  
ATOM   3053  OE1 GLU A 408       3.614  47.819  50.958  1.00 40.81           O  
ATOM   3054  OE2 GLU A 408       4.572  46.801  52.664  1.00 40.81           O1-
ATOM   3055  N   GLY A 409       7.135  42.171  50.101  1.00 46.12           N  
ATOM   3056  CA  GLY A 409       8.474  42.711  50.295  1.00 46.12           C  
ATOM   3057  C   GLY A 409       9.510  42.070  49.383  1.00 46.12           C  
ATOM   3058  O   GLY A 409       9.573  40.864  49.289  1.00 46.12           O  
ATOM   3059  N   ARG A 410      10.040  42.908  48.406  1.00 45.19           N  
ATOM   3060  CA  ARG A 410      11.256  43.616  48.032  1.00 45.19           C  
ATOM   3061  C   ARG A 410      12.410  42.639  47.785  1.00 45.19           C  
ATOM   3062  O   ARG A 410      12.674  41.751  48.604  1.00 45.19           O  
ATOM   3063  CB  ARG A 410      11.634  44.635  49.133  1.00 45.19           C  
ATOM   3064  CG  ARG A 410      11.101  46.034  48.877  1.00 45.19           C  
ATOM   3065  CD  ARG A 410      11.634  47.025  49.910  1.00 45.19           C  
ATOM   3066  NE  ARG A 410      11.021  48.347  49.746  1.00 45.19           N  
ATOM   3067  NH1 ARG A 410      13.019  49.445  49.374  1.00 45.19           N  
ATOM   3068  NH2 ARG A 410      11.047  50.594  49.354  1.00 45.19           N1+
ATOM   3069  CZ  ARG A 410      11.700  49.460  49.494  1.00 45.19           C  
ATOM   3070  N   GLY A 411      13.046  42.753  46.541  1.00 49.84           N  
ATOM   3071  CA  GLY A 411      14.276  43.360  46.045  1.00 49.84           C  
ATOM   3072  C   GLY A 411      15.388  42.352  45.838  1.00 49.84           C  
ATOM   3073  O   GLY A 411      15.622  41.482  46.684  1.00 49.84           O  
ATOM   3074  N   GLU A 412      15.896  42.262  44.641  1.00 49.88           N  
ATOM   3075  CA  GLU A 412      16.998  42.442  43.687  1.00 49.88           C  
ATOM   3076  C   GLU A 412      18.193  41.594  44.053  1.00 49.88           C  
ATOM   3077  O   GLU A 412      18.585  41.518  45.221  1.00 49.88           O  
ATOM   3078  CB  GLU A 412      17.398  43.912  43.607  1.00 49.88           C  
ATOM   3079  CG  GLU A 412      16.511  44.762  42.707  1.00 49.88           C  
ATOM   3080  CD  GLU A 412      16.908  46.212  42.648  1.00 49.88           C  
ATOM   3081  OE1 GLU A 412      16.311  46.989  41.871  1.00 49.88           O  
ATOM   3082  OE2 GLU A 412      17.841  46.623  43.431  1.00 49.88           O1-
ATOM   3083  N   ARG A 413      18.728  40.891  43.132  1.00 49.41           N  
ATOM   3084  CA  ARG A 413      19.963  40.876  42.351  1.00 49.41           C  
ATOM   3085  C   ARG A 413      19.718  40.271  40.960  1.00 49.41           C  
ATOM   3086  O   ARG A 413      18.948  39.306  40.807  1.00 49.41           O  
ATOM   3087  CB  ARG A 413      21.057  40.087  43.078  1.00 49.41           C  
ATOM   3088  CG  ARG A 413      21.728  40.852  44.178  1.00 49.41           C  
ATOM   3089  CD  ARG A 413      22.958  40.133  44.727  1.00 49.41           C  
ATOM   3090  NE  ARG A 413      22.764  39.718  46.110  1.00 49.41           N  
ATOM   3091  NH1 ARG A 413      24.423  41.091  46.956  1.00 49.41           N  
ATOM   3092  NH2 ARG A 413      23.217  39.735  48.357  1.00 49.41           N1+
ATOM   3093  CZ  ARG A 413      23.474  40.174  47.133  1.00 49.41           C  
TER    3094      ARG A 413
END   
