# Supplementary material for: Functional divergence and structural changes of Class IV histone deacetylases (HDACs) across the tree of life
Source: Mol Biol Evol. 2026 Jun 17;43(7):msag150. doi: 10.1093/molbev/msag150 (PMC13325672; doi:10.1093/molbev/msag150)
Supplement: msag150_Supplementary_Data [file msag150_supplementary_data.zip › Figure S12 nvHDAC11_A.pdb]

TITLE     S24
REMARK   4      COMPLIES WITH FORMAT V. 3.0, 1-DEC-2006
REMARK 888
REMARK 888 WRITTEN BY MAESTRO (A PRODUCT OF SCHRODINGER, LLC)
ATOM      1  N   MET A   1      41.991   9.547 -21.695  1.00 31.64           N1+
ATOM      2  CA  MET A   1      43.411   9.361 -21.426  1.00 31.64           C  
ATOM      3  C   MET A   1      43.634   8.727 -20.058  1.00 31.64           C  
ATOM      4  O   MET A   1      43.292   9.319 -19.033  1.00 31.64           O  
ATOM      5  CB  MET A   1      44.149  10.693 -21.507  1.00 31.64           C  
ATOM      6  CG  MET A   1      45.387  10.656 -22.379  1.00 31.64           C  
ATOM      7  SD  MET A   1      46.368  12.199 -22.271  1.00 31.64           S  
ATOM      8  CE  MET A   1      45.479  13.248 -23.452  1.00 31.64           C  
ATOM      9  N   VAL A   2      43.460   7.306 -19.937  1.00 30.45           N  
ATOM     10  CA  VAL A   2      44.304   6.176 -19.577  1.00 30.45           C  
ATOM     11  C   VAL A   2      43.903   5.656 -18.183  1.00 30.45           C  
ATOM     12  O   VAL A   2      43.966   6.413 -17.211  1.00 30.45           O  
ATOM     13  CB  VAL A   2      45.804   6.547 -19.627  1.00 30.45           C  
ATOM     14  CG1 VAL A   2      46.670   5.322 -19.328  1.00 30.45           C  
ATOM     15  CG2 VAL A   2      46.153   7.138 -20.984  1.00 30.45           C  
ATOM     16  N   ASP A   3      43.240   4.474 -18.124  1.00 33.75           N  
ATOM     17  CA  ASP A   3      43.250   3.104 -17.611  1.00 33.75           C  
ATOM     18  C   ASP A   3      44.584   2.787 -16.942  1.00 33.75           C  
ATOM     19  O   ASP A   3      45.637   3.082 -17.495  1.00 33.75           O  
ATOM     20  CB  ASP A   3      42.967   2.106 -18.732  1.00 33.75           C  
ATOM     21  CG  ASP A   3      41.534   1.606 -18.749  1.00 33.75           C  
ATOM     22  OD1 ASP A   3      40.822   1.731 -17.718  1.00 33.75           O  
ATOM     23  OD2 ASP A   3      41.085   1.085 -19.793  1.00 33.75           O1-
ATOM     24  N   VAL A   4      44.533   2.193 -15.773  1.00 37.62           N  
ATOM     25  CA  VAL A   4      45.469   1.182 -15.286  1.00 37.62           C  
ATOM     26  C   VAL A   4      44.671   0.073 -14.568  1.00 37.62           C  
ATOM     27  O   VAL A   4      43.950   0.345 -13.620  1.00 37.62           O  
ATOM     28  CB  VAL A   4      46.518   1.788 -14.330  1.00 37.62           C  
ATOM     29  CG1 VAL A   4      47.458   0.697 -13.812  1.00 37.62           C  
ATOM     30  CG2 VAL A   4      47.289   2.884 -15.030  1.00 37.62           C  
ATOM     31  N   LEU A   5      44.552  -1.212 -15.091  1.00 33.31           N  
ATOM     32  CA  LEU A   5      44.838  -2.643 -15.071  1.00 33.31           C  
ATOM     33  C   LEU A   5      45.707  -3.002 -13.867  1.00 33.31           C  
ATOM     34  O   LEU A   5      46.688  -2.306 -13.563  1.00 33.31           O  
ATOM     35  CB  LEU A   5      45.561  -3.063 -16.368  1.00 33.31           C  
ATOM     36  CG  LEU A   5      44.663  -3.414 -17.554  1.00 33.31           C  
ATOM     37  CD1 LEU A   5      45.434  -3.253 -18.862  1.00 33.31           C  
ATOM     38  CD2 LEU A   5      44.117  -4.839 -17.407  1.00 33.31           C  
ATOM     39  N   ARG A   6      45.372  -4.120 -13.242  1.00 34.47           N  
ATOM     40  CA  ARG A   6      46.255  -5.278 -13.041  1.00 34.47           C  
ATOM     41  C   ARG A   6      45.479  -6.441 -12.455  1.00 34.47           C  
ATOM     42  O   ARG A   6      44.798  -6.306 -11.421  1.00 34.47           O  
ATOM     43  CB  ARG A   6      47.420  -4.907 -12.121  1.00 34.47           C  
ATOM     44  CG  ARG A   6      48.649  -4.387 -12.859  1.00 34.47           C  
ATOM     45  CD  ARG A   6      49.837  -4.241 -11.927  1.00 34.47           C  
ATOM     46  NE  ARG A   6      50.989  -3.672 -12.618  1.00 34.47           N  
ATOM     47  NH1 ARG A   6      52.549  -4.316 -11.037  1.00 34.47           N  
ATOM     48  NH2 ARG A   6      53.213  -3.183 -12.891  1.00 34.47           N1+
ATOM     49  CZ  ARG A   6      52.258  -3.717 -12.187  1.00 34.47           C  
ATOM     50  N   ARG A   7      45.415  -7.643 -13.301  1.00 31.61           N  
ATOM     51  CA  ARG A   7      46.281  -8.804 -13.441  1.00 31.61           C  
ATOM     52  C   ARG A   7      45.572 -10.078 -13.027  1.00 31.61           C  
ATOM     53  O   ARG A   7      44.990 -10.156 -11.932  1.00 31.61           O  
ATOM     54  CB  ARG A   7      47.567  -8.619 -12.600  1.00 31.61           C  
ATOM     55  CG  ARG A   7      48.740  -8.074 -13.379  1.00 31.61           C  
ATOM     56  CD  ARG A   7      50.009  -8.013 -12.524  1.00 31.61           C  
ATOM     57  NE  ARG A   7      51.081  -7.326 -13.216  1.00 31.61           N  
ATOM     58  NH1 ARG A   7      52.772  -8.429 -12.085  1.00 31.61           N  
ATOM     59  NH2 ARG A   7      53.299  -6.855 -13.672  1.00 31.61           N1+
ATOM     60  CZ  ARG A   7      52.396  -7.538 -12.994  1.00 31.61           C  
ATOM     61  N   PHE A   8      45.438 -11.086 -14.116  1.00 29.62           N  
ATOM     62  CA  PHE A   8      46.272 -12.163 -14.645  1.00 29.62           C  
ATOM     63  C   PHE A   8      45.502 -13.472 -14.652  1.00 29.62           C  
ATOM     64  O   PHE A   8      44.926 -13.885 -13.639  1.00 29.62           O  
ATOM     65  CB  PHE A   8      47.544 -12.306 -13.824  1.00 29.62           C  
ATOM     66  CG  PHE A   8      48.697 -11.414 -14.297  1.00 29.62           C  
ATOM     67  CD1 PHE A   8      49.467 -11.809 -15.370  1.00 29.62           C  
ATOM     68  CD2 PHE A   8      48.950 -10.215 -13.655  1.00 29.62           C  
ATOM     69  CE1 PHE A   8      50.521 -10.994 -15.811  1.00 29.62           C  
ATOM     70  CE2 PHE A   8      50.001  -9.400 -14.096  1.00 29.62           C  
ATOM     71  CZ  PHE A   8      50.774  -9.787 -15.157  1.00 29.62           C  
ATOM     72  N   THR A   9      45.387 -14.143 -15.966  1.00 31.25           N  
ATOM     73  CA  THR A   9      46.019 -15.012 -16.958  1.00 31.25           C  
ATOM     74  C   THR A   9      45.510 -16.448 -16.814  1.00 31.25           C  
ATOM     75  O   THR A   9      45.496 -16.989 -15.689  1.00 31.25           O  
ATOM     76  CB  THR A   9      47.557 -14.986 -16.844  1.00 31.25           C  
ATOM     77  CG2 THR A   9      48.145 -13.879 -17.707  1.00 31.25           C  
ATOM     78  OG1 THR A   9      47.904 -14.783 -15.474  1.00 31.25           O  
ATOM     79  N   LEU A  10      44.869 -17.088 -17.845  1.00 31.44           N  
ATOM     80  CA  LEU A  10      44.671 -18.135 -18.843  1.00 31.44           C  
ATOM     81  C   LEU A  10      45.703 -19.247 -18.665  1.00 31.44           C  
ATOM     82  O   LEU A  10      46.870 -18.987 -18.436  1.00 31.44           O  
ATOM     83  CB  LEU A  10      44.765 -17.550 -20.257  1.00 31.44           C  
ATOM     84  CG  LEU A  10      43.468 -17.027 -20.874  1.00 31.44           C  
ATOM     85  CD1 LEU A  10      43.736 -15.832 -21.771  1.00 31.44           C  
ATOM     86  CD2 LEU A  10      42.735 -18.140 -21.638  1.00 31.44           C  
ATOM     87  N   CYS A  11      45.263 -20.555 -18.863  1.00 27.75           N  
ATOM     88  CA  CYS A  11      45.936 -21.479 -19.783  1.00 27.75           C  
ATOM     89  C   CYS A  11      45.097 -22.746 -19.985  1.00 27.75           C  
ATOM     90  O   CYS A  11      44.704 -23.389 -19.012  1.00 27.75           O  
ATOM     91  CB  CYS A  11      47.328 -21.847 -19.229  1.00 27.75           C  
ATOM     92  SG  CYS A  11      48.284 -22.917 -20.338  1.00 27.75           S  
ATOM     93  N   ARG A  12      44.679 -23.235 -21.262  1.00 28.23           N  
ATOM     94  CA  ARG A  12      44.573 -24.047 -22.486  1.00 28.23           C  
ATOM     95  C   ARG A  12      45.305 -25.371 -22.317  1.00 28.23           C  
ATOM     96  O   ARG A  12      46.462 -25.388 -21.874  1.00 28.23           O  
ATOM     97  CB  ARG A  12      45.132 -23.267 -23.678  1.00 28.23           C  
ATOM     98  CG  ARG A  12      44.112 -22.323 -24.325  1.00 28.23           C  
ATOM     99  CD  ARG A  12      44.624 -21.782 -25.660  1.00 28.23           C  
ATOM    100  NE  ARG A  12      43.688 -20.822 -26.226  1.00 28.23           N  
ATOM    101  NH1 ARG A  12      44.204 -21.322 -28.436  1.00 28.23           N  
ATOM    102  NH2 ARG A  12      42.637 -19.723 -27.955  1.00 28.23           N1+
ATOM    103  CZ  ARG A  12      43.512 -20.627 -27.536  1.00 28.23           C  
ATOM    104  N   SER A  13      44.670 -26.614 -22.499  1.00 29.58           N  
ATOM    105  CA  SER A  13      44.879 -27.649 -23.510  1.00 29.58           C  
ATOM    106  C   SER A  13      44.753 -29.052 -22.909  1.00 29.58           C  
ATOM    107  O   SER A  13      45.382 -29.369 -21.896  1.00 29.58           O  
ATOM    108  CB  SER A  13      46.243 -27.514 -24.169  1.00 29.58           C  
ATOM    109  OG  SER A  13      47.261 -27.434 -23.192  1.00 29.58           O  
ATOM    110  N   CYS A  14      43.647 -29.949 -23.325  1.00 30.20           N  
ATOM    111  CA  CYS A  14      43.760 -31.311 -23.866  1.00 30.20           C  
ATOM    112  C   CYS A  14      42.390 -31.859 -24.242  1.00 30.20           C  
ATOM    113  O   CYS A  14      41.490 -31.918 -23.415  1.00 30.20           O  
ATOM    114  CB  CYS A  14      44.415 -32.222 -22.846  1.00 30.20           C  
ATOM    115  SG  CYS A  14      46.183 -32.534 -23.149  1.00 30.20           S  
ATOM    116  N   ALA A  15      41.936 -31.870 -25.603  1.00 27.25           N  
ATOM    117  CA  ALA A  15      41.723 -32.722 -26.763  1.00 27.25           C  
ATOM    118  C   ALA A  15      41.569 -34.179 -26.350  1.00 27.25           C  
ATOM    119  O   ALA A  15      42.362 -34.716 -25.570  1.00 27.25           O  
ATOM    120  CB  ALA A  15      42.894 -32.581 -27.758  1.00 27.25           C  
ATOM    121  N   LEU A  16      40.348 -34.914 -26.571  1.00 30.16           N  
ATOM    122  CA  LEU A  16      40.155 -36.045 -27.479  1.00 30.16           C  
ATOM    123  C   LEU A  16      39.187 -37.067 -26.890  1.00 30.16           C  
ATOM    124  O   LEU A  16      39.378 -37.509 -25.756  1.00 30.16           O  
ATOM    125  CB  LEU A  16      41.480 -36.735 -27.795  1.00 30.16           C  
ATOM    126  CG  LEU A  16      42.170 -36.324 -29.105  1.00 30.16           C  
ATOM    127  CD1 LEU A  16      43.681 -36.275 -28.932  1.00 30.16           C  
ATOM    128  CD2 LEU A  16      41.758 -37.271 -30.240  1.00 30.16           C  
ATOM    129  N   LEU A  17      37.882 -37.328 -27.450  1.00 31.52           N  
ATOM    130  CA  LEU A  17      37.393 -38.479 -28.193  1.00 31.52           C  
ATOM    131  C   LEU A  17      35.956 -38.809 -27.780  1.00 31.52           C  
ATOM    132  O   LEU A  17      35.664 -39.007 -26.610  1.00 31.52           O  
ATOM    133  CB  LEU A  17      38.282 -39.691 -27.985  1.00 31.52           C  
ATOM    134  CG  LEU A  17      39.500 -39.842 -28.905  1.00 31.52           C  
ATOM    135  CD1 LEU A  17      40.564 -40.686 -28.266  1.00 31.52           C  
ATOM    136  CD2 LEU A  17      39.057 -40.451 -30.254  1.00 31.52           C  
ATOM    137  N   ARG A  18      34.918 -38.593 -28.722  1.00 30.19           N  
ATOM    138  CA  ARG A  18      34.145 -39.417 -29.671  1.00 30.19           C  
ATOM    139  C   ARG A  18      32.868 -39.956 -29.015  1.00 30.19           C  
ATOM    140  O   ARG A  18      32.930 -40.544 -27.935  1.00 30.19           O  
ATOM    141  CB  ARG A  18      34.997 -40.584 -30.198  1.00 30.19           C  
ATOM    142  CG  ARG A  18      35.699 -40.244 -31.499  1.00 30.19           C  
ATOM    143  CD  ARG A  18      36.438 -41.488 -32.048  1.00 30.19           C  
ATOM    144  NE  ARG A  18      37.446 -41.110 -33.044  1.00 30.19           N  
ATOM    145  NH1 ARG A  18      36.946 -42.836 -34.495  1.00 30.19           N  
ATOM    146  NH2 ARG A  18      38.612 -41.331 -34.995  1.00 30.19           N1+
ATOM    147  CZ  ARG A  18      37.659 -41.758 -34.190  1.00 30.19           C  
ATOM    148  N   LYS A  19      31.609 -39.558 -29.477  1.00 26.89           N  
ATOM    149  CA  LYS A  19      30.586 -40.075 -30.398  1.00 26.89           C  
ATOM    150  C   LYS A  19      29.525 -40.865 -29.620  1.00 26.89           C  
ATOM    151  O   LYS A  19      29.853 -41.774 -28.858  1.00 26.89           O  
ATOM    152  CB  LYS A  19      31.232 -40.951 -31.478  1.00 26.89           C  
ATOM    153  CG  LYS A  19      31.385 -40.247 -32.820  1.00 26.89           C  
ATOM    154  CD  LYS A  19      31.917 -41.213 -33.879  1.00 26.89           C  
ATOM    155  CE  LYS A  19      32.140 -40.493 -35.195  1.00 26.89           C  
ATOM    156  NZ  LYS A  19      32.524 -41.461 -36.288  1.00 26.89           N1+
ATOM    157  N   PHE A  20      28.194 -40.424 -29.628  1.00 28.92           N  
ATOM    158  CA  PHE A  20      26.932 -40.924 -30.184  1.00 28.92           C  
ATOM    159  C   PHE A  20      25.781 -40.654 -29.230  1.00 28.92           C  
ATOM    160  O   PHE A  20      25.856 -40.989 -28.053  1.00 28.92           O  
ATOM    161  CB  PHE A  20      27.026 -42.430 -30.484  1.00 28.92           C  
ATOM    162  CG  PHE A  20      27.486 -42.737 -31.889  1.00 28.92           C  
ATOM    163  CD1 PHE A  20      26.590 -42.743 -32.952  1.00 28.92           C  
ATOM    164  CD2 PHE A  20      28.823 -43.058 -32.146  1.00 28.92           C  
ATOM    165  CE1 PHE A  20      27.017 -43.011 -34.233  1.00 28.92           C  
ATOM    166  CE2 PHE A  20      29.255 -43.338 -33.419  1.00 28.92           C  
ATOM    167  CZ  PHE A  20      28.338 -43.337 -34.485  1.00 28.92           C  
ATOM    168  N   ALA A  21      24.856 -39.734 -29.547  1.00 25.78           N  
ATOM    169  CA  ALA A  21      23.444 -39.556 -29.868  1.00 25.78           C  
ATOM    170  C   ALA A  21      22.564 -40.321 -28.886  1.00 25.78           C  
ATOM    171  O   ALA A  21      22.803 -41.490 -28.588  1.00 25.78           O  
ATOM    172  CB  ALA A  21      23.166 -40.044 -31.298  1.00 25.78           C  
ATOM    173  N   CYS A  22      21.852 -39.585 -27.938  1.00 25.84           N  
ATOM    174  CA  CYS A  22      20.464 -39.886 -27.618  1.00 25.84           C  
ATOM    175  C   CYS A  22      19.920 -38.867 -26.594  1.00 25.84           C  
ATOM    176  O   CYS A  22      20.579 -38.584 -25.595  1.00 25.84           O  
ATOM    177  CB  CYS A  22      20.338 -41.307 -27.043  1.00 25.84           C  
ATOM    178  SG  CYS A  22      18.704 -42.046 -27.295  1.00 25.84           S  
ATOM    179  N   ASP A  23      19.358 -37.729 -26.981  1.00 26.72           N  
ATOM    180  CA  ASP A  23      18.161 -36.970 -26.635  1.00 26.72           C  
ATOM    181  C   ASP A  23      17.892 -37.033 -25.145  1.00 26.72           C  
ATOM    182  O   ASP A  23      17.783 -38.114 -24.563  1.00 26.72           O  
ATOM    183  CB  ASP A  23      16.941 -37.482 -27.408  1.00 26.72           C  
ATOM    184  CG  ASP A  23      16.779 -36.815 -28.759  1.00 26.72           C  
ATOM    185  OD1 ASP A  23      17.395 -35.763 -28.993  1.00 26.72           O  
ATOM    186  OD2 ASP A  23      16.026 -37.384 -29.612  1.00 26.72           O1-
ATOM    187  N   ILE A  24      18.643 -36.251 -24.243  1.00 30.55           N  
ATOM    188  CA  ILE A  24      18.662 -35.796 -22.864  1.00 30.55           C  
ATOM    189  C   ILE A  24      17.235 -35.692 -22.320  1.00 30.55           C  
ATOM    190  O   ILE A  24      16.389 -35.015 -22.929  1.00 30.55           O  
ATOM    191  CB  ILE A  24      19.382 -34.436 -22.702  1.00 30.55           C  
ATOM    192  CG1 ILE A  24      20.863 -34.585 -23.106  1.00 30.55           C  
ATOM    193  CG2 ILE A  24      19.242 -33.908 -21.293  1.00 30.55           C  
ATOM    194  CD1 ILE A  24      21.613 -33.242 -23.157  1.00 30.55           C  
ATOM    195  N   ARG A  25      16.929 -36.690 -21.307  1.00 28.30           N  
ATOM    196  CA  ARG A  25      17.198 -37.070 -19.917  1.00 28.30           C  
ATOM    197  C   ARG A  25      15.994 -36.763 -19.023  1.00 28.30           C  
ATOM    198  O   ARG A  25      15.553 -35.639 -18.957  1.00 28.30           O  
ATOM    199  CB  ARG A  25      18.445 -36.350 -19.390  1.00 28.30           C  
ATOM    200  CG  ARG A  25      19.748 -37.093 -19.672  1.00 28.30           C  
ATOM    201  CD  ARG A  25      20.907 -36.501 -18.913  1.00 28.30           C  
ATOM    202  NE  ARG A  25      22.199 -36.901 -19.452  1.00 28.30           N  
ATOM    203  NH1 ARG A  25      23.460 -35.983 -17.752  1.00 28.30           N  
ATOM    204  NH2 ARG A  25      24.482 -37.065 -19.485  1.00 28.30           N1+
ATOM    205  CZ  ARG A  25      23.378 -36.645 -18.887  1.00 28.30           C  
ATOM    206  N   PHE A  26      15.287 -37.830 -18.445  1.00 23.19           N  
ATOM    207  CA  PHE A  26      14.923 -38.805 -17.409  1.00 23.19           C  
ATOM    208  C   PHE A  26      15.737 -38.594 -16.143  1.00 23.19           C  
ATOM    209  O   PHE A  26      16.945 -38.380 -16.219  1.00 23.19           O  
ATOM    210  CB  PHE A  26      15.115 -40.226 -17.951  1.00 23.19           C  
ATOM    211  CG  PHE A  26      13.902 -40.805 -18.642  1.00 23.19           C  
ATOM    212  CD1 PHE A  26      12.891 -41.412 -17.909  1.00 23.19           C  
ATOM    213  CD2 PHE A  26      13.770 -40.732 -20.024  1.00 23.19           C  
ATOM    214  CE1 PHE A  26      11.768 -41.936 -18.526  1.00 23.19           C  
ATOM    215  CE2 PHE A  26      12.644 -41.242 -20.650  1.00 23.19           C  
ATOM    216  CZ  PHE A  26      11.647 -41.858 -19.912  1.00 23.19           C  
ATOM    217  N   SER A  27      15.078 -38.379 -14.937  1.00 24.36           N  
ATOM    218  CA  SER A  27      14.775 -39.139 -13.742  1.00 24.36           C  
ATOM    219  C   SER A  27      16.050 -39.700 -13.102  1.00 24.36           C  
ATOM    220  O   SER A  27      16.914 -40.210 -13.825  1.00 24.36           O  
ATOM    221  CB  SER A  27      13.803 -40.276 -14.044  1.00 24.36           C  
ATOM    222  OG  SER A  27      14.414 -41.243 -14.881  1.00 24.36           O  
ATOM    223  N   GLY A  28      16.438 -39.184 -11.915  1.00 23.12           N  
ATOM    224  CA  GLY A  28      16.870 -39.901 -10.719  1.00 23.12           C  
ATOM    225  C   GLY A  28      18.249 -39.495 -10.253  1.00 23.12           C  
ATOM    226  O   GLY A  28      19.129 -39.187 -11.053  1.00 23.12           O  
ATOM    227  N   SER A  29      18.337 -38.866  -9.078  1.00 24.12           N  
ATOM    228  CA  SER A  29      18.923 -38.878  -7.741  1.00 24.12           C  
ATOM    229  C   SER A  29      20.271 -38.165  -7.729  1.00 24.12           C  
ATOM    230  O   SER A  29      21.198 -38.559  -8.453  1.00 24.12           O  
ATOM    231  CB  SER A  29      19.088 -40.315  -7.251  1.00 24.12           C  
ATOM    232  OG  SER A  29      19.933 -41.045  -8.112  1.00 24.12           O  
ATOM    233  N   VAL A  30      20.197 -36.862  -7.411  1.00 25.08           N  
ATOM    234  CA  VAL A  30      21.373 -36.173  -6.900  1.00 25.08           C  
ATOM    235  C   VAL A  30      21.171 -35.838  -5.423  1.00 25.08           C  
ATOM    236  O   VAL A  30      20.175 -35.253  -5.043  1.00 25.08           O  
ATOM    237  CB  VAL A  30      21.699 -34.903  -7.696  1.00 25.08           C  
ATOM    238  CG1 VAL A  30      22.932 -34.196  -7.142  1.00 25.08           C  
ATOM    239  CG2 VAL A  30      21.894 -35.240  -9.172  1.00 25.08           C  
ATOM    240  N   ARG A  31      21.532 -36.769  -4.499  1.00 22.94           N  
ATOM    241  CA  ARG A  31      22.131 -36.581  -3.178  1.00 22.94           C  
ATOM    242  C   ARG A  31      23.155 -35.449  -3.190  1.00 22.94           C  
ATOM    243  O   ARG A  31      24.103 -35.460  -3.973  1.00 22.94           O  
ATOM    244  CB  ARG A  31      22.807 -37.872  -2.714  1.00 22.94           C  
ATOM    245  CG  ARG A  31      21.860 -38.854  -2.019  1.00 22.94           C  
ATOM    246  CD  ARG A  31      22.605 -39.985  -1.361  1.00 22.94           C  
ATOM    247  NE  ARG A  31      21.727 -41.118  -1.091  1.00 22.94           N  
ATOM    248  NH1 ARG A  31      23.279 -42.285   0.157  1.00 22.94           N  
ATOM    249  NH2 ARG A  31      21.194 -43.175  -0.197  1.00 22.94           N1+
ATOM    250  CZ  ARG A  31      22.068 -42.197  -0.386  1.00 22.94           C  
ATOM    251  N   TYR A  32      22.665 -34.155  -2.972  1.00 25.41           N  
ATOM    252  CA  TYR A  32      23.512 -33.020  -2.631  1.00 25.41           C  
ATOM    253  C   TYR A  32      23.772 -32.951  -1.138  1.00 25.41           C  
ATOM    254  O   TYR A  32      22.825 -32.894  -0.346  1.00 25.41           O  
ATOM    255  CB  TYR A  32      22.872 -31.715  -3.105  1.00 25.41           C  
ATOM    256  CG  TYR A  32      23.717 -30.934  -4.096  1.00 25.41           C  
ATOM    257  CD1 TYR A  32      24.608 -29.957  -3.655  1.00 25.41           C  
ATOM    258  CD2 TYR A  32      23.634 -31.187  -5.455  1.00 25.41           C  
ATOM    259  CE1 TYR A  32      25.388 -29.243  -4.565  1.00 25.41           C  
ATOM    260  CE2 TYR A  32      24.406 -30.485  -6.376  1.00 25.41           C  
ATOM    261  OH  TYR A  32      26.056 -28.808  -6.817  1.00 25.41           O  
ATOM    262  CZ  TYR A  32      25.283 -29.505  -5.918  1.00 25.41           C  
ATOM    263  N   HIS A  33      24.732 -33.752  -0.600  1.00 23.25           N  
ATOM    264  CA  HIS A  33      25.634 -33.529   0.509  1.00 23.25           C  
ATOM    265  C   HIS A  33      26.536 -32.317   0.281  1.00 23.25           C  
ATOM    266  O   HIS A  33      27.338 -32.306  -0.664  1.00 23.25           O  
ATOM    267  CB  HIS A  33      26.501 -34.780   0.742  1.00 23.25           C  
ATOM    268  CG  HIS A  33      25.818 -35.822   1.564  1.00 23.25           C  
ATOM    269  CD2 HIS A  33      25.477 -37.105   1.256  1.00 23.25           C  
ATOM    270  ND1 HIS A  33      25.410 -35.628   2.873  1.00 23.25           N  
ATOM    271  CE1 HIS A  33      24.839 -36.723   3.321  1.00 23.25           C  
ATOM    272  NE2 HIS A  33      24.869 -37.630   2.377  1.00 23.25           N  
ATOM    273  N   GLY A  34      25.997 -31.059   0.355  1.00 24.11           N  
ATOM    274  CA  GLY A  34      26.797 -29.859   0.582  1.00 24.11           C  
ATOM    275  C   GLY A  34      26.140 -28.881   1.541  1.00 24.11           C  
ATOM    276  O   GLY A  34      24.945 -28.629   1.440  1.00 24.11           O  
ATOM    277  N   SER A  35      26.252 -29.129   2.859  1.00 21.55           N  
ATOM    278  CA  SER A  35      26.347 -28.231   4.000  1.00 21.55           C  
ATOM    279  C   SER A  35      26.611 -26.810   3.561  1.00 21.55           C  
ATOM    280  O   SER A  35      27.630 -26.523   2.930  1.00 21.55           O  
ATOM    281  CB  SER A  35      27.469 -28.681   4.951  1.00 21.55           C  
ATOM    282  OG  SER A  35      28.739 -28.348   4.427  1.00 21.55           O  
ATOM    283  N   TRP A  36      25.600 -26.093   2.873  1.00 22.16           N  
ATOM    284  CA  TRP A  36      25.620 -24.633   2.775  1.00 22.16           C  
ATOM    285  C   TRP A  36      25.042 -23.993   4.034  1.00 22.16           C  
ATOM    286  O   TRP A  36      23.914 -24.291   4.423  1.00 22.16           O  
ATOM    287  CB  TRP A  36      24.842 -24.166   1.549  1.00 22.16           C  
ATOM    288  CG  TRP A  36      25.563 -24.384   0.251  1.00 22.16           C  
ATOM    289  CD1 TRP A  36      25.469 -25.469  -0.575  1.00 22.16           C  
ATOM    290  CD2 TRP A  36      26.480 -23.477  -0.376  1.00 22.16           C  
ATOM    291  CE2 TRP A  36      26.910 -24.092  -1.565  1.00 22.16           C  
ATOM    292  CE3 TRP A  36      26.974 -22.209  -0.033  1.00 22.16           C  
ATOM    293  NE1 TRP A  36      26.283 -25.300  -1.667  1.00 22.16           N  
ATOM    294  CH2 TRP A  36      28.299 -22.235  -2.072  1.00 22.16           C  
ATOM    295  CZ2 TRP A  36      27.820 -23.467  -2.439  1.00 22.16           C  
ATOM    296  CZ3 TRP A  36      27.897 -21.608  -0.891  1.00 22.16           C  
ATOM    297  N   SER A  37      25.779 -24.185   5.150  1.00 21.06           N  
ATOM    298  CA  SER A  37      25.651 -23.287   6.294  1.00 21.06           C  
ATOM    299  C   SER A  37      25.993 -21.860   5.926  1.00 21.06           C  
ATOM    300  O   SER A  37      27.066 -21.581   5.363  1.00 21.06           O  
ATOM    301  CB  SER A  37      26.569 -23.764   7.446  1.00 21.06           C  
ATOM    302  OG  SER A  37      27.922 -23.669   7.055  1.00 21.06           O  
ATOM    303  N   TYR A  38      25.115 -21.129   5.143  1.00 23.64           N  
ATOM    304  CA  TYR A  38      25.176 -19.661   5.087  1.00 23.64           C  
ATOM    305  C   TYR A  38      24.661 -19.046   6.379  1.00 23.64           C  
ATOM    306  O   TYR A  38      23.532 -19.324   6.801  1.00 23.64           O  
ATOM    307  CB  TYR A  38      24.378 -19.139   3.899  1.00 23.64           C  
ATOM    308  CG  TYR A  38      25.002 -17.935   3.225  1.00 23.64           C  
ATOM    309  CD1 TYR A  38      24.602 -16.640   3.557  1.00 23.64           C  
ATOM    310  CD2 TYR A  38      25.989 -18.097   2.264  1.00 23.64           C  
ATOM    311  CE1 TYR A  38      25.188 -15.539   2.944  1.00 23.64           C  
ATOM    312  CE2 TYR A  38      26.575 -17.003   1.641  1.00 23.64           C  
ATOM    313  OH  TYR A  38      26.739 -14.633   1.372  1.00 23.64           O  
ATOM    314  CZ  TYR A  38      26.168 -15.726   1.985  1.00 23.64           C  
ATOM    315  N   ARG A  39      25.400 -19.164   7.449  1.00 22.08           N  
ATOM    316  CA  ARG A  39      25.418 -18.277   8.610  1.00 22.08           C  
ATOM    317  C   ARG A  39      25.145 -16.832   8.197  1.00 22.08           C  
ATOM    318  O   ARG A  39      25.843 -16.273   7.339  1.00 22.08           O  
ATOM    319  CB  ARG A  39      26.761 -18.359   9.335  1.00 22.08           C  
ATOM    320  CG  ARG A  39      26.730 -19.245  10.575  1.00 22.08           C  
ATOM    321  CD  ARG A  39      28.062 -19.236  11.293  1.00 22.08           C  
ATOM    322  NE  ARG A  39      28.248 -20.452  12.110  1.00 22.08           N  
ATOM    323  NH1 ARG A  39      29.971 -19.595  13.376  1.00 22.08           N  
ATOM    324  NH2 ARG A  39      29.211 -21.735  13.756  1.00 22.08           N1+
ATOM    325  CZ  ARG A  39      29.134 -20.579  13.070  1.00 22.08           C  
ATOM    326  N   TYR A  40      23.800 -16.477   7.873  1.00 25.66           N  
ATOM    327  CA  TYR A  40      23.206 -15.136   7.961  1.00 25.66           C  
ATOM    328  C   TYR A  40      23.994 -14.266   8.938  1.00 25.66           C  
ATOM    329  O   TYR A  40      24.194 -14.645  10.100  1.00 25.66           O  
ATOM    330  CB  TYR A  40      21.747 -15.235   8.408  1.00 25.66           C  
ATOM    331  CG  TYR A  40      20.768 -14.661   7.400  1.00 25.66           C  
ATOM    332  CD1 TYR A  40      20.356 -13.330   7.475  1.00 25.66           C  
ATOM    333  CD2 TYR A  40      20.255 -15.449   6.376  1.00 25.66           C  
ATOM    334  CE1 TYR A  40      19.466 -12.811   6.560  1.00 25.66           C  
ATOM    335  CE2 TYR A  40      19.358 -14.939   5.452  1.00 25.66           C  
ATOM    336  OH  TYR A  40      18.085 -13.100   4.636  1.00 25.66           O  
ATOM    337  CZ  TYR A  40      18.968 -13.608   5.544  1.00 25.66           C  
ATOM    338  N   ARG A  41      25.170 -13.761   8.642  1.00 24.61           N  
ATOM    339  CA  ARG A  41      25.668 -12.555   9.303  1.00 24.61           C  
ATOM    340  C   ARG A  41      24.636 -11.440   9.261  1.00 24.61           C  
ATOM    341  O   ARG A  41      24.205 -11.018   8.177  1.00 24.61           O  
ATOM    342  CB  ARG A  41      26.978 -12.092   8.663  1.00 24.61           C  
ATOM    343  CG  ARG A  41      28.222 -12.454   9.450  1.00 24.61           C  
ATOM    344  CD  ARG A  41      29.468 -11.761   8.908  1.00 24.61           C  
ATOM    345  NE  ARG A  41      30.157 -12.592   7.926  1.00 24.61           N  
ATOM    346  NH1 ARG A  41      32.267 -11.780   8.423  1.00 24.61           N  
ATOM    347  NH2 ARG A  41      32.001 -13.383   6.801  1.00 24.61           N1+
ATOM    348  CZ  ARG A  41      31.480 -12.582   7.718  1.00 24.61           C  
ATOM    349  N   LEU A  42      23.410 -11.594  10.027  1.00 29.33           N  
ATOM    350  CA  LEU A  42      22.665 -10.547  10.721  1.00 29.33           C  
ATOM    351  C   LEU A  42      23.332  -9.196  10.528  1.00 29.33           C  
ATOM    352  O   LEU A  42      24.518  -9.022  10.830  1.00 29.33           O  
ATOM    353  CB  LEU A  42      22.565 -10.863  12.213  1.00 29.33           C  
ATOM    354  CG  LEU A  42      21.426 -11.797  12.638  1.00 29.33           C  
ATOM    355  CD1 LEU A  42      21.782 -12.542  13.922  1.00 29.33           C  
ATOM    356  CD2 LEU A  42      20.124 -10.998  12.816  1.00 29.33           C  
ATOM    357  N   ASN A  43      23.467  -8.609   9.274  1.00 31.11           N  
ATOM    358  CA  ASN A  43      23.610  -7.184   9.563  1.00 31.11           C  
ATOM    359  C   ASN A  43      23.157  -6.847  10.976  1.00 31.11           C  
ATOM    360  O   ASN A  43      21.983  -7.017  11.317  1.00 31.11           O  
ATOM    361  CB  ASN A  43      22.834  -6.359   8.548  1.00 31.11           C  
ATOM    362  CG  ASN A  43      23.683  -5.974   7.346  1.00 31.11           C  
ATOM    363  ND2 ASN A  43      23.031  -5.494   6.289  1.00 31.11           N  
ATOM    364  OD1 ASN A  43      24.910  -6.099   7.363  1.00 31.11           O  
ATOM    365  N   GLN A  44      23.843  -7.360  12.048  1.00 29.55           N  
ATOM    366  CA  GLN A  44      24.353  -6.614  13.198  1.00 29.55           C  
ATOM    367  C   GLN A  44      23.897  -5.163  13.149  1.00 29.55           C  
ATOM    368  O   GLN A  44      24.089  -4.472  12.139  1.00 29.55           O  
ATOM    369  CB  GLN A  44      25.882  -6.693  13.250  1.00 29.55           C  
ATOM    370  CG  GLN A  44      26.425  -7.935  13.940  1.00 29.55           C  
ATOM    371  CD  GLN A  44      27.915  -7.878  14.179  1.00 29.55           C  
ATOM    372  NE2 GLN A  44      28.484  -8.981  14.646  1.00 29.55           N  
ATOM    373  OE1 GLN A  44      28.553  -6.841  13.935  1.00 29.55           O  
ATOM    374  N   ASP A  45      22.574  -4.843  13.590  1.00 31.78           N  
ATOM    375  CA  ASP A  45      22.339  -3.798  14.577  1.00 31.78           C  
ATOM    376  C   ASP A  45      21.249  -2.822  14.105  1.00 31.78           C  
ATOM    377  O   ASP A  45      21.508  -1.965  13.266  1.00 31.78           O  
ATOM    378  CB  ASP A  45      23.623  -3.035  14.882  1.00 31.78           C  
ATOM    379  CG  ASP A  45      24.493  -3.732  15.920  1.00 31.78           C  
ATOM    380  OD1 ASP A  45      23.978  -4.561  16.677  1.00 31.78           O  
ATOM    381  OD2 ASP A  45      25.704  -3.434  15.976  1.00 31.78           O1-
ATOM    382  N   VAL A  46      20.031  -3.168  13.885  1.00 38.31           N  
ATOM    383  CA  VAL A  46      19.220  -2.035  14.321  1.00 38.31           C  
ATOM    384  C   VAL A  46      18.357  -2.433  15.513  1.00 38.31           C  
ATOM    385  O   VAL A  46      17.447  -3.259  15.392  1.00 38.31           O  
ATOM    386  CB  VAL A  46      18.318  -1.504  13.175  1.00 38.31           C  
ATOM    387  CG1 VAL A  46      17.505  -0.303  13.641  1.00 38.31           C  
ATOM    388  CG2 VAL A  46      19.159  -1.159  11.952  1.00 38.31           C  
ATOM    389  N   GLN A  47      18.939  -3.193  16.511  1.00 32.78           N  
ATOM    390  CA  GLN A  47      18.377  -3.007  17.846  1.00 32.78           C  
ATOM    391  C   GLN A  47      18.122  -1.533  18.141  1.00 32.78           C  
ATOM    392  O   GLN A  47      18.951  -0.680  17.827  1.00 32.78           O  
ATOM    393  CB  GLN A  47      19.314  -3.597  18.899  1.00 32.78           C  
ATOM    394  CG  GLN A  47      19.468  -5.117  18.812  1.00 32.78           C  
ATOM    395  CD  GLN A  47      18.311  -5.869  19.444  1.00 32.78           C  
ATOM    396  NE2 GLN A  47      18.057  -7.081  18.978  1.00 32.78           N  
ATOM    397  OE1 GLN A  47      17.635  -5.348  20.344  1.00 32.78           O  
ATOM    398  N   PRO A  48      16.766  -0.980  18.202  1.00 33.94           N  
ATOM    399  CA  PRO A  48      16.754   0.442  18.556  1.00 33.94           C  
ATOM    400  C   PRO A  48      17.764   0.789  19.640  1.00 33.94           C  
ATOM    401  O   PRO A  48      17.892   0.056  20.626  1.00 33.94           O  
ATOM    402  CB  PRO A  48      15.317   0.666  19.041  1.00 33.94           C  
ATOM    403  CG  PRO A  48      14.733  -0.704  19.163  1.00 33.94           C  
ATOM    404  CD  PRO A  48      15.785  -1.709  18.781  1.00 33.94           C  
ATOM    405  N   LYS A  49      19.066   0.988  19.330  1.00 36.81           N  
ATOM    406  CA  LYS A  49      19.932   1.685  20.286  1.00 36.81           C  
ATOM    407  C   LYS A  49      19.102   2.490  21.284  1.00 36.81           C  
ATOM    408  O   LYS A  49      18.158   3.170  20.897  1.00 36.81           O  
ATOM    409  CB  LYS A  49      20.912   2.596  19.544  1.00 36.81           C  
ATOM    410  CG  LYS A  49      22.098   1.878  18.950  1.00 36.81           C  
ATOM    411  CD  LYS A  49      23.184   2.864  18.492  1.00 36.81           C  
ATOM    412  CE  LYS A  49      24.370   2.144  17.863  1.00 36.81           C  
ATOM    413  NZ  LYS A  49      25.427   3.089  17.432  1.00 36.81           N1+
ATOM    414  N   SER A  50      18.475   2.017  22.410  1.00 32.31           N  
ATOM    415  CA  SER A  50      18.307   2.802  23.635  1.00 32.31           C  
ATOM    416  C   SER A  50      18.850   4.220  23.465  1.00 32.31           C  
ATOM    417  O   SER A  50      20.019   4.401  23.114  1.00 32.31           O  
ATOM    418  CB  SER A  50      19.009   2.117  24.807  1.00 32.31           C  
ATOM    419  OG  SER A  50      20.389   2.452  24.838  1.00 32.31           O  
ATOM    420  N   GLY A  51      17.992   5.139  22.573  1.00 39.62           N  
ATOM    421  CA  GLY A  51      18.081   6.567  22.364  1.00 39.62           C  
ATOM    422  C   GLY A  51      17.258   7.044  21.178  1.00 39.62           C  
ATOM    423  O   GLY A  51      17.546   8.100  20.611  1.00 39.62           O  
ATOM    424  N   TYR A  52      16.165   6.358  20.794  1.00 46.16           N  
ATOM    425  CA  TYR A  52      15.309   6.805  19.702  1.00 46.16           C  
ATOM    426  C   TYR A  52      14.537   8.057  20.098  1.00 46.16           C  
ATOM    427  O   TYR A  52      13.885   8.097  21.137  1.00 46.16           O  
ATOM    428  CB  TYR A  52      14.327   5.695  19.309  1.00 46.16           C  
ATOM    429  CG  TYR A  52      14.770   4.902  18.104  1.00 46.16           C  
ATOM    430  CD1 TYR A  52      14.492   5.344  16.803  1.00 46.16           C  
ATOM    431  CD2 TYR A  52      15.456   3.702  18.250  1.00 46.16           C  
ATOM    432  CE1 TYR A  52      14.894   4.609  15.691  1.00 46.16           C  
ATOM    433  CE2 TYR A  52      15.869   2.963  17.140  1.00 46.16           C  
ATOM    434  OH  TYR A  52      15.977   2.700  14.775  1.00 46.16           O  
ATOM    435  CZ  TYR A  52      15.581   3.430  15.871  1.00 46.16           C  
ATOM    436  N   THR A  53      15.117   9.238  19.651  1.00 57.69           N  
ATOM    437  CA  THR A  53      14.360  10.477  19.722  1.00 57.69           C  
ATOM    438  C   THR A  53      13.240  10.488  18.689  1.00 57.69           C  
ATOM    439  O   THR A  53      13.434  10.051  17.555  1.00 57.69           O  
ATOM    440  CB  THR A  53      15.269  11.709  19.518  1.00 57.69           C  
ATOM    441  CG2 THR A  53      16.260  11.855  20.657  1.00 57.69           C  
ATOM    442  OG1 THR A  53      15.984  11.554  18.292  1.00 57.69           O  
ATOM    443  N   GLU A  54      11.995  10.377  19.145  1.00 69.00           N  
ATOM    444  CA  GLU A  54      10.831  10.528  18.283  1.00 69.00           C  
ATOM    445  C   GLU A  54      11.092  11.524  17.161  1.00 69.00           C  
ATOM    446  O   GLU A  54      11.610  12.625  17.416  1.00 69.00           O  
ATOM    447  CB  GLU A  54       9.607  10.957  19.099  1.00 69.00           C  
ATOM    448  CG  GLU A  54       9.052   9.866  20.006  1.00 69.00           C  
ATOM    449  CD  GLU A  54       8.267   8.804  19.248  1.00 69.00           C  
ATOM    450  OE1 GLU A  54       8.102   7.677  19.765  1.00 69.00           O  
ATOM    451  OE2 GLU A  54       7.806   9.098  18.119  1.00 69.00           O1-
ATOM    452  N   PRO A  55      11.033  11.020  15.851  1.00 79.12           N  
ATOM    453  CA  PRO A  55      11.247  11.984  14.768  1.00 79.12           C  
ATOM    454  C   PRO A  55      10.417  13.259  14.946  1.00 79.12           C  
ATOM    455  O   PRO A  55       9.272  13.188  15.413  1.00 79.12           O  
ATOM    456  CB  PRO A  55      10.828  11.224  13.515  1.00 79.12           C  
ATOM    457  CG  PRO A  55      10.657   9.816  13.972  1.00 79.12           C  
ATOM    458  CD  PRO A  55      10.535   9.802  15.467  1.00 79.12           C  
ATOM    459  N   SER A  56      11.001  14.399  14.750  1.00 82.31           N  
ATOM    460  CA  SER A  56      10.347  15.695  14.838  1.00 82.31           C  
ATOM    461  C   SER A  56       9.350  15.898  13.699  1.00 82.31           C  
ATOM    462  O   SER A  56       8.412  16.682  13.822  1.00 82.31           O  
ATOM    463  CB  SER A  56      11.384  16.819  14.832  1.00 82.31           C  
ATOM    464  OG  SER A  56      12.087  16.850  13.598  1.00 82.31           O  
ATOM    465  N   ARG A  57       9.481  15.103  12.554  1.00 92.06           N  
ATOM    466  CA  ARG A  57       8.598  15.180  11.402  1.00 92.06           C  
ATOM    467  C   ARG A  57       8.170  13.791  10.959  1.00 92.06           C  
ATOM    468  O   ARG A  57       8.741  12.787  11.389  1.00 92.06           O  
ATOM    469  CB  ARG A  57       9.279  15.922  10.252  1.00 92.06           C  
ATOM    470  CG  ARG A  57       9.529  17.387  10.519  1.00 92.06           C  
ATOM    471  CD  ARG A  57       9.876  18.151   9.248  1.00 92.06           C  
ATOM    472  NE  ARG A  57       9.881  19.597   9.473  1.00 92.06           N  
ATOM    473  NH1 ARG A  57      10.365  20.135   7.269  1.00 92.06           N  
ATOM    474  NH2 ARG A  57      10.093  21.793   8.829  1.00 92.06           N1+
ATOM    475  CZ  ARG A  57      10.110  20.501   8.523  1.00 92.06           C  
ATOM    476  N   LEU A  58       7.114  13.727  10.158  1.00 96.06           N  
ATOM    477  CA  LEU A  58       6.605  12.479   9.589  1.00 96.06           C  
ATOM    478  C   LEU A  58       7.682  11.764   8.780  1.00 96.06           C  
ATOM    479  O   LEU A  58       8.252  12.340   7.849  1.00 96.06           O  
ATOM    480  CB  LEU A  58       5.380  12.745   8.700  1.00 96.06           C  
ATOM    481  CG  LEU A  58       4.821  11.549   7.931  1.00 96.06           C  
ATOM    482  CD1 LEU A  58       4.154  10.571   8.897  1.00 96.06           C  
ATOM    483  CD2 LEU A  58       3.836  12.013   6.865  1.00 96.06           C  
ATOM    484  N   PRO A  59       8.063  10.487   9.193  1.00 97.75           N  
ATOM    485  CA  PRO A  59       8.986   9.710   8.362  1.00 97.75           C  
ATOM    486  C   PRO A  59       8.397   9.356   6.999  1.00 97.75           C  
ATOM    487  O   PRO A  59       7.286   8.811   6.924  1.00 97.75           O  
ATOM    488  CB  PRO A  59       9.228   8.447   9.194  1.00 97.75           C  
ATOM    489  CG  PRO A  59       8.887   8.844  10.596  1.00 97.75           C  
ATOM    490  CD  PRO A  59       7.763   9.836  10.549  1.00 97.75           C  
ATOM    491  N   VAL A  60       9.088   9.673   5.953  1.00 98.50           N  
ATOM    492  CA  VAL A  60       8.709   9.369   4.575  1.00 98.50           C  
ATOM    493  C   VAL A  60       9.808   8.557   3.903  1.00 98.50           C  
ATOM    494  O   VAL A  60      10.986   8.931   3.947  1.00 98.50           O  
ATOM    495  CB  VAL A  60       8.422  10.652   3.768  1.00 98.50           C  
ATOM    496  CG1 VAL A  60       8.135  10.322   2.306  1.00 98.50           C  
ATOM    497  CG2 VAL A  60       7.256  11.426   4.390  1.00 98.50           C  
ATOM    498  N   ILE A  61       9.375   7.436   3.348  1.00 98.62           N  
ATOM    499  CA  ILE A  61      10.297   6.530   2.683  1.00 98.62           C  
ATOM    500  C   ILE A  61      10.209   6.718   1.168  1.00 98.62           C  
ATOM    501  O   ILE A  61       9.123   6.637   0.591  1.00 98.62           O  
ATOM    502  CB  ILE A  61      10.019   5.056   3.058  1.00 98.62           C  
ATOM    503  CG1 ILE A  61      10.244   4.839   4.557  1.00 98.62           C  
ATOM    504  CG2 ILE A  61      10.894   4.112   2.227  1.00 98.62           C  
ATOM    505  CD1 ILE A  61       9.139   5.404   5.438  1.00 98.62           C  
ATOM    506  N   HIS A  62      11.356   6.983   0.604  1.00 98.56           N  
ATOM    507  CA  HIS A  62      11.390   7.217  -0.835  1.00 98.56           C  
ATOM    508  C   HIS A  62      12.761   6.877  -1.415  1.00 98.56           C  
ATOM    509  O   HIS A  62      13.788   7.058  -0.752  1.00 98.56           O  
ATOM    510  CB  HIS A  62      11.036   8.671  -1.148  1.00 98.56           C  
ATOM    511  CG  HIS A  62      11.057   8.994  -2.609  1.00 98.56           C  
ATOM    512  CD2 HIS A  62      11.999   9.585  -3.378  1.00 98.56           C  
ATOM    513  ND1 HIS A  62      10.004   8.696  -3.449  1.00 98.56           N  
ATOM    514  CE1 HIS A  62      10.298   9.095  -4.675  1.00 98.56           C  
ATOM    515  NE2 HIS A  62      11.506   9.638  -4.659  1.00 98.56           N  
ATOM    516  N   HIS A  63      12.698   6.438  -2.644  1.00 98.00           N  
ATOM    517  CA  HIS A  63      13.901   6.252  -3.441  1.00 98.00           C  
ATOM    518  C   HIS A  63      13.646   6.539  -4.918  1.00 98.00           C  
ATOM    519  O   HIS A  63      12.558   6.241  -5.427  1.00 98.00           O  
ATOM    520  CB  HIS A  63      14.446   4.833  -3.271  1.00 98.00           C  
ATOM    521  CG  HIS A  63      15.877   4.682  -3.702  1.00 98.00           C  
ATOM    522  CD2 HIS A  63      17.023   4.614  -2.982  1.00 98.00           C  
ATOM    523  ND1 HIS A  63      16.245   4.581  -5.026  1.00 98.00           N  
ATOM    524  CE1 HIS A  63      17.553   4.455  -5.098  1.00 98.00           C  
ATOM    525  NE2 HIS A  63      18.054   4.474  -3.874  1.00 98.00           N  
ATOM    526  N   ASP A  64      14.694   7.034  -5.654  1.00 96.94           N  
ATOM    527  CA  ASP A  64      14.534   7.395  -7.057  1.00 96.94           C  
ATOM    528  C   ASP A  64      14.321   6.159  -7.928  1.00 96.94           C  
ATOM    529  O   ASP A  64      13.802   6.261  -9.040  1.00 96.94           O  
ATOM    530  CB  ASP A  64      15.763   8.169  -7.544  1.00 96.94           C  
ATOM    531  CG  ASP A  64      15.832   9.592  -7.007  1.00 96.94           C  
ATOM    532  OD1 ASP A  64      14.811  10.086  -6.479  1.00 96.94           O  
ATOM    533  OD2 ASP A  64      16.906  10.221  -7.113  1.00 96.94           O1-
ATOM    534  N   GLN A  65      14.684   4.985  -7.363  1.00 96.56           N  
ATOM    535  CA  GLN A  65      14.587   3.745  -8.126  1.00 96.56           C  
ATOM    536  C   GLN A  65      13.159   3.210  -8.115  1.00 96.56           C  
ATOM    537  O   GLN A  65      12.870   2.170  -8.719  1.00 96.56           O  
ATOM    538  CB  GLN A  65      15.541   2.691  -7.565  1.00 96.56           C  
ATOM    539  CG  GLN A  65      17.010   2.979  -7.858  1.00 96.56           C  
ATOM    540  CD  GLN A  65      17.925   1.843  -7.440  1.00 96.56           C  
ATOM    541  NE2 GLN A  65      18.545   1.188  -8.420  1.00 96.56           N  
ATOM    542  OE1 GLN A  65      18.085   1.560  -6.251  1.00 96.56           O  
ATOM    543  N   TYR A  66      12.268   3.941  -7.428  1.00 97.31           N  
ATOM    544  CA  TYR A  66      10.849   3.619  -7.557  1.00 97.31           C  
ATOM    545  C   TYR A  66      10.360   3.880  -8.975  1.00 97.31           C  
ATOM    546  O   TYR A  66       9.290   3.395  -9.367  1.00 97.31           O  
ATOM    547  CB  TYR A  66      10.022   4.436  -6.560  1.00 97.31           C  
ATOM    548  CG  TYR A  66      10.161   3.973  -5.130  1.00 97.31           C  
ATOM    549  CD1 TYR A  66      10.930   2.855  -4.813  1.00 97.31           C  
ATOM    550  CD2 TYR A  66       9.528   4.652  -4.093  1.00 97.31           C  
ATOM    551  CE1 TYR A  66      11.061   2.422  -3.497  1.00 97.31           C  
ATOM    552  CE2 TYR A  66       9.649   4.229  -2.773  1.00 97.31           C  
ATOM    553  OH  TYR A  66      10.541   2.692  -1.181  1.00 97.31           O  
ATOM    554  CZ  TYR A  66      10.416   3.115  -2.485  1.00 97.31           C  
ATOM    555  N   SER A  67      11.194   4.672  -9.691  1.00 96.12           N  
ATOM    556  CA  SER A  67      10.931   4.960 -11.096  1.00 96.12           C  
ATOM    557  C   SER A  67      12.052   4.433 -11.988  1.00 96.12           C  
ATOM    558  O   SER A  67      13.221   4.446 -11.592  1.00 96.12           O  
ATOM    559  CB  SER A  67      10.763   6.467 -11.315  1.00 96.12           C  
ATOM    560  OG  SER A  67       9.685   6.963 -10.539  1.00 96.12           O  
ATOM    561  N   CYS A  68      11.729   3.952 -13.152  1.00 95.00           N  
ATOM    562  CA  CYS A  68      12.690   3.480 -14.142  1.00 95.00           C  
ATOM    563  C   CYS A  68      12.244   3.861 -15.549  1.00 95.00           C  
ATOM    564  O   CYS A  68      11.091   4.239 -15.768  1.00 95.00           O  
ATOM    565  CB  CYS A  68      12.856   1.965 -14.047  1.00 95.00           C  
ATOM    566  SG  CYS A  68      11.358   1.039 -14.486  1.00 95.00           S  
ATOM    567  N   PRO A  69      13.289   3.935 -16.462  1.00 92.44           N  
ATOM    568  CA  PRO A  69      12.855   4.225 -17.829  1.00 92.44           C  
ATOM    569  C   PRO A  69      11.702   3.328 -18.292  1.00 92.44           C  
ATOM    570  O   PRO A  69      11.756   2.105 -18.123  1.00 92.44           O  
ATOM    571  CB  PRO A  69      14.122   3.963 -18.660  1.00 92.44           C  
ATOM    572  CG  PRO A  69      15.247   4.194 -17.708  1.00 92.44           C  
ATOM    573  CD  PRO A  69      14.837   3.716 -16.349  1.00 92.44           C  
ATOM    574  N   PHE A  70      10.679   3.923 -18.809  1.00 92.50           N  
ATOM    575  CA  PHE A  70       9.442   3.235 -19.153  1.00 92.50           C  
ATOM    576  C   PHE A  70       8.771   3.894 -20.345  1.00 92.50           C  
ATOM    577  O   PHE A  70       8.976   5.079 -20.604  1.00 92.50           O  
ATOM    578  CB  PHE A  70       8.484   3.218 -17.952  1.00 92.50           C  
ATOM    579  CG  PHE A  70       7.578   2.018 -17.918  1.00 92.50           C  
ATOM    580  CD1 PHE A  70       6.213   2.144 -18.168  1.00 92.50           C  
ATOM    581  CD2 PHE A  70       8.083   0.757 -17.637  1.00 92.50           C  
ATOM    582  CE1 PHE A  70       5.373   1.038 -18.138  1.00 92.50           C  
ATOM    583  CE2 PHE A  70       7.248  -0.361 -17.609  1.00 92.50           C  
ATOM    584  CZ  PHE A  70       5.891  -0.214 -17.855  1.00 92.50           C  
ATOM    585  N   PRO A  71       8.021   3.069 -21.145  1.00 91.06           N  
ATOM    586  CA  PRO A  71       7.335   3.665 -22.288  1.00 91.06           C  
ATOM    587  C   PRO A  71       6.413   4.814 -21.890  1.00 91.06           C  
ATOM    588  O   PRO A  71       5.558   4.649 -21.013  1.00 91.06           O  
ATOM    589  CB  PRO A  71       6.541   2.499 -22.870  1.00 91.06           C  
ATOM    590  CG  PRO A  71       7.265   1.276 -22.412  1.00 91.06           C  
ATOM    591  CD  PRO A  71       7.851   1.539 -21.066  1.00 91.06           C  
ATOM    592  N   PRO A  72       6.614   6.030 -22.483  1.00 84.44           N  
ATOM    593  CA  PRO A  72       5.921   7.267 -22.097  1.00 84.44           C  
ATOM    594  C   PRO A  72       4.414   7.183 -22.314  1.00 84.44           C  
ATOM    595  O   PRO A  72       3.648   7.848 -21.607  1.00 84.44           O  
ATOM    596  CB  PRO A  72       6.550   8.324 -23.012  1.00 84.44           C  
ATOM    597  CG  PRO A  72       7.157   7.542 -24.133  1.00 84.44           C  
ATOM    598  CD  PRO A  72       7.565   6.199 -23.613  1.00 84.44           C  
ATOM    599  N   GLN A  73       3.890   6.260 -23.249  1.00 87.50           N  
ATOM    600  CA  GLN A  73       2.473   6.167 -23.590  1.00 87.50           C  
ATOM    601  C   GLN A  73       1.782   5.067 -22.787  1.00 87.50           C  
ATOM    602  O   GLN A  73       0.587   4.829 -22.954  1.00 87.50           O  
ATOM    603  CB  GLN A  73       2.296   5.905 -25.091  1.00 87.50           C  
ATOM    604  CG  GLN A  73       2.832   7.028 -25.962  1.00 87.50           C  
ATOM    605  CD  GLN A  73       2.468   8.414 -25.453  1.00 87.50           C  
ATOM    606  NE2 GLN A  73       2.562   9.403 -26.328  1.00 87.50           N  
ATOM    607  OE1 GLN A  73       2.113   8.580 -24.283  1.00 87.50           O  
ATOM    608  N   HIS A  74       2.514   4.400 -21.933  1.00 91.94           N  
ATOM    609  CA  HIS A  74       1.929   3.357 -21.101  1.00 91.94           C  
ATOM    610  C   HIS A  74       0.914   3.946 -20.121  1.00 91.94           C  
ATOM    611  O   HIS A  74       1.113   5.040 -19.598  1.00 91.94           O  
ATOM    612  CB  HIS A  74       3.016   2.602 -20.344  1.00 91.94           C  
ATOM    613  CG  HIS A  74       2.557   1.295 -19.782  1.00 91.94           C  
ATOM    614  CD2 HIS A  74       2.794   0.018 -20.184  1.00 91.94           C  
ATOM    615  ND1 HIS A  74       1.747   1.208 -18.668  1.00 91.94           N  
ATOM    616  CE1 HIS A  74       1.507  -0.066 -18.408  1.00 91.94           C  
ATOM    617  NE2 HIS A  74       2.131  -0.810 -19.314  1.00 91.94           N  
ATOM    618  N   ARG A  75      -0.148   3.214 -19.910  1.00 91.00           N  
ATOM    619  CA  ARG A  75      -1.208   3.659 -19.005  1.00 91.00           C  
ATOM    620  C   ARG A  75      -0.667   3.882 -17.594  1.00 91.00           C  
ATOM    621  O   ARG A  75      -1.180   4.728 -16.858  1.00 91.00           O  
ATOM    622  CB  ARG A  75      -2.351   2.642 -18.981  1.00 91.00           C  
ATOM    623  CG  ARG A  75      -3.600   3.139 -18.263  1.00 91.00           C  
ATOM    624  CD  ARG A  75      -4.737   2.125 -18.354  1.00 91.00           C  
ATOM    625  NE  ARG A  75      -5.680   2.282 -17.246  1.00 91.00           N  
ATOM    626  NH1 ARG A  75      -7.037   0.521 -17.887  1.00 91.00           N  
ATOM    627  NH2 ARG A  75      -7.543   1.741 -16.017  1.00 91.00           N1+
ATOM    628  CZ  ARG A  75      -6.751   1.516 -17.051  1.00 91.00           C  
ATOM    629  N   PHE A  76       0.362   3.108 -17.186  1.00 94.19           N  
ATOM    630  CA  PHE A  76       1.058   3.268 -15.914  1.00 94.19           C  
ATOM    631  C   PHE A  76       2.188   4.286 -16.039  1.00 94.19           C  
ATOM    632  O   PHE A  76       3.155   4.058 -16.777  1.00 94.19           O  
ATOM    633  CB  PHE A  76       1.612   1.930 -15.426  1.00 94.19           C  
ATOM    634  CG  PHE A  76       2.154   1.975 -14.023  1.00 94.19           C  
ATOM    635  CD1 PHE A  76       3.446   2.428 -13.771  1.00 94.19           C  
ATOM    636  CD2 PHE A  76       1.373   1.565 -12.946  1.00 94.19           C  
ATOM    637  CE1 PHE A  76       3.952   2.471 -12.477  1.00 94.19           C  
ATOM    638  CE2 PHE A  76       1.869   1.605 -11.650  1.00 94.19           C  
ATOM    639  CZ  PHE A  76       3.157   2.055 -11.414  1.00 94.19           C  
ATOM    640  N   LYS A  77       1.982   5.423 -15.399  1.00 95.44           N  
ATOM    641  CA  LYS A  77       3.026   6.446 -15.425  1.00 95.44           C  
ATOM    642  C   LYS A  77       4.121   6.136 -14.405  1.00 95.44           C  
ATOM    643  O   LYS A  77       3.961   6.414 -13.212  1.00 95.44           O  
ATOM    644  CB  LYS A  77       2.434   7.823 -15.147  1.00 95.44           C  
ATOM    645  CG  LYS A  77       1.291   8.201 -16.081  1.00 95.44           C  
ATOM    646  CD  LYS A  77       1.748   8.229 -17.533  1.00 95.44           C  
ATOM    647  CE  LYS A  77       0.610   8.617 -18.473  1.00 95.44           C  
ATOM    648  NZ  LYS A  77       1.005   8.478 -19.910  1.00 95.44           N1+
ATOM    649  N   MET A  78       5.295   5.570 -14.918  1.00 95.44           N  
ATOM    650  CA  MET A  78       6.375   5.105 -14.050  1.00 95.44           C  
ATOM    651  C   MET A  78       7.002   6.265 -13.291  1.00 95.44           C  
ATOM    652  O   MET A  78       7.415   6.111 -12.139  1.00 95.44           O  
ATOM    653  CB  MET A  78       7.444   4.367 -14.862  1.00 95.44           C  
ATOM    654  CG  MET A  78       8.532   3.735 -14.016  1.00 95.44           C  
ATOM    655  SD  MET A  78       7.865   2.553 -12.779  1.00 95.44           S  
ATOM    656  CE  MET A  78       7.453   1.155 -13.866  1.00 95.44           C  
ATOM    657  N   ALA A  79       6.961   7.383 -13.801  1.00 95.81           N  
ATOM    658  CA  ALA A  79       7.625   8.561 -13.239  1.00 95.81           C  
ATOM    659  C   ALA A  79       6.813   9.154 -12.091  1.00 95.81           C  
ATOM    660  O   ALA A  79       7.264  10.084 -11.420  1.00 95.81           O  
ATOM    661  CB  ALA A  79       7.858   9.608 -14.323  1.00 95.81           C  
ATOM    662  N   LYS A  80       5.561   8.668 -11.827  1.00 96.31           N  
ATOM    663  CA  LYS A  80       4.685   9.245 -10.810  1.00 96.31           C  
ATOM    664  C   LYS A  80       5.367   9.253  -9.441  1.00 96.31           C  
ATOM    665  O   LYS A  80       5.139  10.158  -8.635  1.00 96.31           O  
ATOM    666  CB  LYS A  80       3.367   8.470 -10.733  1.00 96.31           C  
ATOM    667  CG  LYS A  80       3.512   7.047 -10.215  1.00 96.31           C  
ATOM    668  CD  LYS A  80       2.162   6.335 -10.149  1.00 96.31           C  
ATOM    669  CE  LYS A  80       2.310   4.900  -9.669  1.00 96.31           C  
ATOM    670  NZ  LYS A  80       1.006   4.174  -9.681  1.00 96.31           N1+
ATOM    671  N   PHE A  81       6.233   8.322  -9.068  1.00 97.62           N  
ATOM    672  CA  PHE A  81       6.864   8.220  -7.757  1.00 97.62           C  
ATOM    673  C   PHE A  81       7.866   9.355  -7.553  1.00 97.62           C  
ATOM    674  O   PHE A  81       7.866  10.010  -6.507  1.00 97.62           O  
ATOM    675  CB  PHE A  81       7.569   6.868  -7.601  1.00 97.62           C  
ATOM    676  CG  PHE A  81       6.661   5.689  -7.814  1.00 97.62           C  
ATOM    677  CD1 PHE A  81       5.754   5.305  -6.832  1.00 97.62           C  
ATOM    678  CD2 PHE A  81       6.706   4.958  -8.996  1.00 97.62           C  
ATOM    679  CE1 PHE A  81       4.913   4.211  -7.025  1.00 97.62           C  
ATOM    680  CE2 PHE A  81       5.871   3.865  -9.197  1.00 97.62           C  
ATOM    681  CZ  PHE A  81       4.971   3.491  -8.210  1.00 97.62           C  
ATOM    682  N   THR A  82       8.793   9.531  -8.537  1.00 97.25           N  
ATOM    683  CA  THR A  82       9.760  10.617  -8.435  1.00 97.25           C  
ATOM    684  C   THR A  82       9.068  11.973  -8.500  1.00 97.25           C  
ATOM    685  O   THR A  82       9.443  12.908  -7.786  1.00 97.25           O  
ATOM    686  CB  THR A  82      10.817  10.528  -9.550  1.00 97.25           C  
ATOM    687  CG2 THR A  82      11.734   9.326  -9.349  1.00 97.25           C  
ATOM    688  OG1 THR A  82      10.170  10.406 -10.820  1.00 97.25           O  
ATOM    689  N   LYS A  83       8.019  12.065  -9.372  1.00 97.88           N  
ATOM    690  CA  LYS A  83       7.261  13.304  -9.474  1.00 97.88           C  
ATOM    691  C   LYS A  83       6.541  13.614  -8.160  1.00 97.88           C  
ATOM    692  O   LYS A  83       6.473  14.775  -7.749  1.00 97.88           O  
ATOM    693  CB  LYS A  83       6.247  13.214 -10.614  1.00 97.88           C  
ATOM    694  CG  LYS A  83       6.851  13.399 -11.998  1.00 97.88           C  
ATOM    695  CD  LYS A  83       7.552  14.747 -12.127  1.00 97.88           C  
ATOM    696  CE  LYS A  83       8.328  14.852 -13.430  1.00 97.88           C  
ATOM    697  NZ  LYS A  83       9.105  16.129 -13.513  1.00 97.88           N1+
ATOM    698  N   LEU A  84       5.944  12.616  -7.538  1.00 98.50           N  
ATOM    699  CA  LEU A  84       5.339  12.768  -6.218  1.00 98.50           C  
ATOM    700  C   LEU A  84       6.327  13.378  -5.231  1.00 98.50           C  
ATOM    701  O   LEU A  84       6.007  14.350  -4.544  1.00 98.50           O  
ATOM    702  CB  LEU A  84       4.849  11.411  -5.692  1.00 98.50           C  
ATOM    703  CG  LEU A  84       4.419  11.369  -4.227  1.00 98.50           C  
ATOM    704  CD1 LEU A  84       3.339  12.415  -3.958  1.00 98.50           C  
ATOM    705  CD2 LEU A  84       3.918   9.975  -3.855  1.00 98.50           C  
ATOM    706  N   MET A  85       7.509  12.814  -5.079  1.00 98.31           N  
ATOM    707  CA  MET A  85       8.513  13.337  -4.156  1.00 98.31           C  
ATOM    708  C   MET A  85       8.888  14.774  -4.513  1.00 98.31           C  
ATOM    709  O   MET A  85       9.056  15.620  -3.631  1.00 98.31           O  
ATOM    710  CB  MET A  85       9.769  12.458  -4.164  1.00 98.31           C  
ATOM    711  CG  MET A  85      10.795  12.837  -3.107  1.00 98.31           C  
ATOM    712  SD  MET A  85      10.127  12.699  -1.402  1.00 98.31           S  
ATOM    713  CE  MET A  85      11.157  13.926  -0.551  1.00 98.31           C  
ATOM    714  N   GLU A  86       9.003  15.105  -5.800  1.00 98.06           N  
ATOM    715  CA  GLU A  86       9.280  16.469  -6.243  1.00 98.06           C  
ATOM    716  C   GLU A  86       8.244  17.447  -5.709  1.00 98.06           C  
ATOM    717  O   GLU A  86       8.599  18.519  -5.196  1.00 98.06           O  
ATOM    718  CB  GLU A  86       9.339  16.535  -7.770  1.00 98.06           C  
ATOM    719  CG  GLU A  86      10.551  15.852  -8.377  1.00 98.06           C  
ATOM    720  CD  GLU A  86      10.531  15.818  -9.899  1.00 98.06           C  
ATOM    721  OE1 GLU A  86      11.470  15.260 -10.507  1.00 98.06           O  
ATOM    722  OE2 GLU A  86       9.552  16.345 -10.483  1.00 98.06           O1-
ATOM    723  N   TRP A  87       6.949  17.088  -5.849  1.00 98.31           N  
ATOM    724  CA  TRP A  87       5.875  17.958  -5.390  1.00 98.31           C  
ATOM    725  C   TRP A  87       5.876  18.067  -3.864  1.00 98.31           C  
ATOM    726  O   TRP A  87       5.620  19.141  -3.313  1.00 98.31           O  
ATOM    727  CB  TRP A  87       4.514  17.431  -5.868  1.00 98.31           C  
ATOM    728  CG  TRP A  87       4.159  17.853  -7.260  1.00 98.31           C  
ATOM    729  CD1 TRP A  87       4.172  17.085  -8.390  1.00 98.31           C  
ATOM    730  CD2 TRP A  87       3.739  19.165  -7.673  1.00 98.31           C  
ATOM    731  CE2 TRP A  87       3.521  19.103  -9.064  1.00 98.31           C  
ATOM    732  CE3 TRP A  87       3.541  20.373  -6.995  1.00 98.31           C  
ATOM    733  NE1 TRP A  87       3.779  17.831  -9.478  1.00 98.31           N  
ATOM    734  CH2 TRP A  87       2.899  21.398  -9.119  1.00 98.31           C  
ATOM    735  CZ2 TRP A  87       3.094  20.219  -9.799  1.00 98.31           C  
ATOM    736  CZ3 TRP A  87       3.118  21.482  -7.727  1.00 98.31           C  
ATOM    737  N   LEU A  88       6.107  16.913  -3.213  1.00 98.38           N  
ATOM    738  CA  LEU A  88       6.163  16.947  -1.756  1.00 98.38           C  
ATOM    739  C   LEU A  88       7.250  17.913  -1.277  1.00 98.38           C  
ATOM    740  O   LEU A  88       7.041  18.665  -0.326  1.00 98.38           O  
ATOM    741  CB  LEU A  88       6.430  15.550  -1.196  1.00 98.38           C  
ATOM    742  CG  LEU A  88       5.281  14.546  -1.310  1.00 98.38           C  
ATOM    743  CD1 LEU A  88       5.724  13.164  -0.841  1.00 98.38           C  
ATOM    744  CD2 LEU A  88       4.069  15.022  -0.510  1.00 98.38           C  
ATOM    745  N   LEU A  89       8.402  17.953  -1.900  1.00 97.94           N  
ATOM    746  CA  LEU A  89       9.504  18.856  -1.553  1.00 97.94           C  
ATOM    747  C   LEU A  89       9.175  20.289  -1.936  1.00 97.94           C  
ATOM    748  O   LEU A  89       9.399  21.217  -1.149  1.00 97.94           O  
ATOM    749  CB  LEU A  89      10.793  18.407  -2.246  1.00 97.94           C  
ATOM    750  CG  LEU A  89      11.412  17.107  -1.747  1.00 97.94           C  
ATOM    751  CD1 LEU A  89      12.499  16.637  -2.717  1.00 97.94           C  
ATOM    752  CD2 LEU A  89      11.982  17.288  -0.348  1.00 97.94           C  
ATOM    753  N   LYS A  90       8.630  20.422  -3.166  1.00 97.69           N  
ATOM    754  CA  LYS A  90       8.276  21.740  -3.678  1.00 97.69           C  
ATOM    755  C   LYS A  90       7.276  22.439  -2.760  1.00 97.69           C  
ATOM    756  O   LYS A  90       7.402  23.629  -2.491  1.00 97.69           O  
ATOM    757  CB  LYS A  90       7.708  21.629  -5.095  1.00 97.69           C  
ATOM    758  CG  LYS A  90       7.321  22.962  -5.716  1.00 97.69           C  
ATOM    759  CD  LYS A  90       6.750  22.783  -7.111  1.00 97.69           C  
ATOM    760  CE  LYS A  90       6.300  24.116  -7.707  1.00 97.69           C  
ATOM    761  NZ  LYS A  90       5.737  23.938  -9.076  1.00 97.69           N1+
ATOM    762  N   ASP A  91       6.324  21.718  -2.130  1.00 97.50           N  
ATOM    763  CA  ASP A  91       5.240  22.272  -1.321  1.00 97.50           C  
ATOM    764  C   ASP A  91       5.602  22.268   0.162  1.00 97.50           C  
ATOM    765  O   ASP A  91       4.774  22.593   1.013  1.00 97.50           O  
ATOM    766  CB  ASP A  91       3.937  21.496  -1.552  1.00 97.50           C  
ATOM    767  CG  ASP A  91       3.328  21.747  -2.912  1.00 97.50           C  
ATOM    768  OD1 ASP A  91       3.764  22.689  -3.612  1.00 97.50           O  
ATOM    769  OD2 ASP A  91       2.397  20.998  -3.295  1.00 97.50           O1-
ATOM    770  N   ASN A  92       6.780  21.823   0.507  1.00 96.44           N  
ATOM    771  CA  ASN A  92       7.306  21.783   1.871  1.00 96.44           C  
ATOM    772  C   ASN A  92       6.485  20.849   2.757  1.00 96.44           C  
ATOM    773  O   ASN A  92       6.318  21.103   3.950  1.00 96.44           O  
ATOM    774  CB  ASN A  92       7.352  23.184   2.479  1.00 96.44           C  
ATOM    775  CG  ASN A  92       8.417  24.061   1.850  1.00 96.44           C  
ATOM    776  ND2 ASN A  92       8.061  25.307   1.550  1.00 96.44           N  
ATOM    777  OD1 ASN A  92       9.550  23.620   1.628  1.00 96.44           O  
ATOM    778  N   VAL A  93       5.764  19.908   2.095  1.00 96.56           N  
ATOM    779  CA  VAL A  93       5.092  18.854   2.841  1.00 96.56           C  
ATOM    780  C   VAL A  93       6.134  17.938   3.489  1.00 96.56           C  
ATOM    781  O   VAL A  93       5.977  17.513   4.634  1.00 96.56           O  
ATOM    782  CB  VAL A  93       4.144  18.025   1.944  1.00 96.56           C  
ATOM    783  CG1 VAL A  93       3.539  16.864   2.721  1.00 96.56           C  
ATOM    784  CG2 VAL A  93       3.049  18.924   1.372  1.00 96.56           C  
ATOM    785  N   VAL A  94       7.223  17.673   2.763  1.00 96.06           N  
ATOM    786  CA  VAL A  94       8.373  16.900   3.208  1.00 96.06           C  
ATOM    787  C   VAL A  94       9.654  17.716   3.015  1.00 96.06           C  
ATOM    788  O   VAL A  94       9.771  18.475   2.046  1.00 96.06           O  
ATOM    789  CB  VAL A  94       8.486  15.551   2.454  1.00 96.06           C  
ATOM    790  CG1 VAL A  94       9.792  14.849   2.805  1.00 96.06           C  
ATOM    791  CG2 VAL A  94       7.287  14.662   2.786  1.00 96.06           C  
ATOM    792  N   ILE A  95      10.628  17.576   3.891  1.00 95.69           N  
ATOM    793  CA  ILE A  95      11.967  18.147   3.725  1.00 95.69           C  
ATOM    794  C   ILE A  95      12.992  17.026   3.594  1.00 95.69           C  
ATOM    795  O   ILE A  95      12.753  15.901   4.047  1.00 95.69           O  
ATOM    796  CB  ILE A  95      12.327  19.079   4.906  1.00 95.69           C  
ATOM    797  CG1 ILE A  95      12.299  18.306   6.226  1.00 95.69           C  
ATOM    798  CG2 ILE A  95      11.387  20.286   4.953  1.00 95.69           C  
ATOM    799  CD1 ILE A  95      12.823  19.095   7.423  1.00 95.69           C  
ATOM    800  N   PRO A  96      14.108  17.284   2.962  1.00 93.75           N  
ATOM    801  CA  PRO A  96      15.080  16.250   2.628  1.00 93.75           C  
ATOM    802  C   PRO A  96      15.549  15.457   3.843  1.00 93.75           C  
ATOM    803  O   PRO A  96      15.695  14.231   3.763  1.00 93.75           O  
ATOM    804  CB  PRO A  96      16.253  17.043   2.024  1.00 93.75           C  
ATOM    805  CG  PRO A  96      15.606  18.218   1.365  1.00 93.75           C  
ATOM    806  CD  PRO A  96      14.473  18.686   2.220  1.00 93.75           C  
ATOM    807  N   ASN A  97      15.699  16.049   5.032  1.00 91.50           N  
ATOM    808  CA  ASN A  97      16.257  15.406   6.215  1.00 91.50           C  
ATOM    809  C   ASN A  97      15.254  14.485   6.889  1.00 91.50           C  
ATOM    810  O   ASN A  97      15.594  13.743   7.814  1.00 91.50           O  
ATOM    811  CB  ASN A  97      16.761  16.459   7.206  1.00 91.50           C  
ATOM    812  CG  ASN A  97      18.085  17.074   6.779  1.00 91.50           C  
ATOM    813  ND2 ASN A  97      18.662  17.897   7.638  1.00 91.50           N  
ATOM    814  OD1 ASN A  97      18.576  16.807   5.683  1.00 91.50           O  
ATOM    815  N   GLN A  98      13.937  14.440   6.405  1.00 93.62           N  
ATOM    816  CA  GLN A  98      12.905  13.568   6.974  1.00 93.62           C  
ATOM    817  C   GLN A  98      12.682  12.337   6.103  1.00 93.62           C  
ATOM    818  O   GLN A  98      11.919  11.442   6.470  1.00 93.62           O  
ATOM    819  CB  GLN A  98      11.593  14.331   7.151  1.00 93.62           C  
ATOM    820  CG  GLN A  98      10.921  14.712   5.839  1.00 93.62           C  
ATOM    821  CD  GLN A  98       9.630  15.485   6.046  1.00 93.62           C  
ATOM    822  NE2 GLN A  98       9.013  15.910   4.947  1.00 93.62           N  
ATOM    823  OE1 GLN A  98       9.188  15.688   7.173  1.00 93.62           O  
ATOM    824  N   VAL A  99      13.457  12.159   4.935  1.00 97.44           N  
ATOM    825  CA  VAL A  99      13.285  11.072   3.972  1.00 97.44           C  
ATOM    826  C   VAL A  99      14.235   9.924   4.315  1.00 97.44           C  
ATOM    827  O   VAL A  99      15.436  10.123   4.452  1.00 97.44           O  
ATOM    828  CB  VAL A  99      13.533  11.548   2.524  1.00 97.44           C  
ATOM    829  CG1 VAL A  99      13.401  10.388   1.541  1.00 97.44           C  
ATOM    830  CG2 VAL A  99      12.568  12.674   2.159  1.00 97.44           C  
ATOM    831  N   TYR A 100      13.624   8.740   4.512  1.00 98.06           N  
ATOM    832  CA  TYR A 100      14.370   7.508   4.734  1.00 98.06           C  
ATOM    833  C   TYR A 100      14.561   6.741   3.427  1.00 98.06           C  
ATOM    834  O   TYR A 100      13.626   6.628   2.623  1.00 98.06           O  
ATOM    835  CB  TYR A 100      13.653   6.619   5.755  1.00 98.06           C  
ATOM    836  CG  TYR A 100      13.662   7.181   7.159  1.00 98.06           C  
ATOM    837  CD1 TYR A 100      14.509   6.656   8.134  1.00 98.06           C  
ATOM    838  CD2 TYR A 100      12.832   8.240   7.512  1.00 98.06           C  
ATOM    839  CE1 TYR A 100      14.525   7.172   9.429  1.00 98.06           C  
ATOM    840  CE2 TYR A 100      12.836   8.763   8.802  1.00 98.06           C  
ATOM    841  OH  TYR A 100      13.695   8.734  11.027  1.00 98.06           O  
ATOM    842  CZ  TYR A 100      13.683   8.220   9.752  1.00 98.06           C  
ATOM    843  N   ARG A 101      15.782   6.162   3.305  1.00 97.69           N  
ATOM    844  CA  ARG A 101      16.078   5.391   2.100  1.00 97.69           C  
ATOM    845  C   ARG A 101      15.857   3.901   2.336  1.00 97.69           C  
ATOM    846  O   ARG A 101      16.355   3.342   3.314  1.00 97.69           O  
ATOM    847  CB  ARG A 101      17.521   5.637   1.644  1.00 97.69           C  
ATOM    848  CG  ARG A 101      17.791   7.058   1.160  1.00 97.69           C  
ATOM    849  CD  ARG A 101      19.111   7.164   0.423  1.00 97.69           C  
ATOM    850  NE  ARG A 101      19.287   8.485  -0.177  1.00 97.69           N  
ATOM    851  NH1 ARG A 101      20.739   7.773  -1.829  1.00 97.69           N  
ATOM    852  NH2 ARG A 101      20.139   9.981  -1.695  1.00 97.69           N1+
ATOM    853  CZ  ARG A 101      20.051   8.742  -1.231  1.00 97.69           C  
ATOM    854  N   PRO A 102      15.067   3.299   1.422  1.00 97.75           N  
ATOM    855  CA  PRO A 102      14.767   1.871   1.582  1.00 97.75           C  
ATOM    856  C   PRO A 102      15.936   0.979   1.157  1.00 97.75           C  
ATOM    857  O   PRO A 102      17.013   1.479   0.842  1.00 97.75           O  
ATOM    858  CB  PRO A 102      13.560   1.657   0.673  1.00 97.75           C  
ATOM    859  CG  PRO A 102      13.780   2.578  -0.485  1.00 97.75           C  
ATOM    860  CD  PRO A 102      14.495   3.803   0.012  1.00 97.75           C  
ATOM    861  N   PHE A 103      15.681  -0.368   1.249  1.00 97.81           N  
ATOM    862  CA  PHE A 103      16.617  -1.402   0.812  1.00 97.81           C  
ATOM    863  C   PHE A 103      15.958  -2.323  -0.211  1.00 97.81           C  
ATOM    864  O   PHE A 103      14.735  -2.322  -0.363  1.00 97.81           O  
ATOM    865  CB  PHE A 103      17.116  -2.216   2.008  1.00 97.81           C  
ATOM    866  CG  PHE A 103      16.010  -2.721   2.906  1.00 97.81           C  
ATOM    867  CD1 PHE A 103      15.618  -1.988   4.020  1.00 97.81           C  
ATOM    868  CD2 PHE A 103      15.367  -3.916   2.627  1.00 97.81           C  
ATOM    869  CE1 PHE A 103      14.601  -2.453   4.852  1.00 97.81           C  
ATOM    870  CE2 PHE A 103      14.350  -4.386   3.454  1.00 97.81           C  
ATOM    871  CZ  PHE A 103      13.965  -3.651   4.566  1.00 97.81           C  
ATOM    872  N   PHE A 104      16.747  -3.010  -0.924  1.00 98.31           N  
ATOM    873  CA  PHE A 104      16.207  -4.011  -1.839  1.00 98.31           C  
ATOM    874  C   PHE A 104      15.667  -5.214  -1.072  1.00 98.31           C  
ATOM    875  O   PHE A 104      16.357  -5.768  -0.214  1.00 98.31           O  
ATOM    876  CB  PHE A 104      17.275  -4.453  -2.843  1.00 98.31           C  
ATOM    877  CG  PHE A 104      17.620  -3.411  -3.871  1.00 98.31           C  
ATOM    878  CD1 PHE A 104      16.769  -3.161  -4.939  1.00 98.31           C  
ATOM    879  CD2 PHE A 104      18.800  -2.686  -3.759  1.00 98.31           C  
ATOM    880  CE1 PHE A 104      17.088  -2.197  -5.888  1.00 98.31           C  
ATOM    881  CE2 PHE A 104      19.125  -1.718  -4.706  1.00 98.31           C  
ATOM    882  CZ  PHE A 104      18.271  -1.477  -5.772  1.00 98.31           C  
ATOM    883  N   ALA A 105      14.429  -5.546  -1.352  1.00 98.19           N  
ATOM    884  CA  ALA A 105      13.912  -6.791  -0.786  1.00 98.19           C  
ATOM    885  C   ALA A 105      14.718  -7.992  -1.276  1.00 98.19           C  
ATOM    886  O   ALA A 105      15.026  -8.096  -2.471  1.00 98.19           O  
ATOM    887  CB  ALA A 105      12.438  -6.966  -1.141  1.00 98.19           C  
ATOM    888  N   SER A 106      15.081  -8.841  -0.292  1.00 98.12           N  
ATOM    889  CA  SER A 106      15.872 -10.027  -0.616  1.00 98.12           C  
ATOM    890  C   SER A 106      15.011 -11.104  -1.257  1.00 98.12           C  
ATOM    891  O   SER A 106      13.778 -11.056  -1.181  1.00 98.12           O  
ATOM    892  CB  SER A 106      16.546 -10.582   0.641  1.00 98.12           C  
ATOM    893  OG  SER A 106      15.583 -11.131   1.523  1.00 98.12           O  
ATOM    894  N   TYR A 107      15.683 -12.007  -1.918  1.00 98.31           N  
ATOM    895  CA  TYR A 107      14.989 -13.175  -2.449  1.00 98.31           C  
ATOM    896  C   TYR A 107      14.181 -13.871  -1.355  1.00 98.31           C  
ATOM    897  O   TYR A 107      13.035 -14.266  -1.589  1.00 98.31           O  
ATOM    898  CB  TYR A 107      16.001 -14.162  -3.054  1.00 98.31           C  
ATOM    899  CG  TYR A 107      15.356 -15.373  -3.692  1.00 98.31           C  
ATOM    900  CD1 TYR A 107      15.201 -16.554  -2.972  1.00 98.31           C  
ATOM    901  CD2 TYR A 107      14.895 -15.333  -5.002  1.00 98.31           C  
ATOM    902  CE1 TYR A 107      14.607 -17.676  -3.548  1.00 98.31           C  
ATOM    903  CE2 TYR A 107      14.308 -16.457  -5.586  1.00 98.31           C  
ATOM    904  OH  TYR A 107      13.582 -18.720  -5.429  1.00 98.31           O  
ATOM    905  CZ  TYR A 107      14.161 -17.609  -4.857  1.00 98.31           C  
ATOM    906  N   ASP A 108      14.752 -13.992  -0.143  1.00 98.19           N  
ATOM    907  CA  ASP A 108      14.077 -14.639   0.974  1.00 98.19           C  
ATOM    908  C   ASP A 108      12.809 -13.884   1.375  1.00 98.19           C  
ATOM    909  O   ASP A 108      11.811 -14.507   1.748  1.00 98.19           O  
ATOM    910  CB  ASP A 108      15.018 -14.746   2.173  1.00 98.19           C  
ATOM    911  CG  ASP A 108      16.096 -15.799   1.985  1.00 98.19           C  
ATOM    912  OD1 ASP A 108      15.951 -16.680   1.108  1.00 98.19           O  
ATOM    913  OD2 ASP A 108      17.099 -15.769   2.734  1.00 98.19           O1-
ATOM    914  N   ASP A 109      12.905 -12.565   1.278  1.00 98.12           N  
ATOM    915  CA  ASP A 109      11.709 -11.771   1.549  1.00 98.12           C  
ATOM    916  C   ASP A 109      10.607 -12.081   0.540  1.00 98.12           C  
ATOM    917  O   ASP A 109       9.443 -12.257   0.912  1.00 98.12           O  
ATOM    918  CB  ASP A 109      12.043 -10.287   1.538  1.00 98.12           C  
ATOM    919  CG  ASP A 109      12.908  -9.855   2.705  1.00 98.12           C  
ATOM    920  OD1 ASP A 109      12.792 -10.441   3.799  1.00 98.12           O  
ATOM    921  OD2 ASP A 109      13.724  -8.920   2.529  1.00 98.12           O1-
ATOM    922  N   LEU A 110      10.941 -12.179  -0.728  1.00 98.62           N  
ATOM    923  CA  LEU A 110       9.989 -12.300  -1.827  1.00 98.62           C  
ATOM    924  C   LEU A 110       9.298 -13.666  -1.800  1.00 98.62           C  
ATOM    925  O   LEU A 110       8.094 -13.757  -2.052  1.00 98.62           O  
ATOM    926  CB  LEU A 110      10.694 -12.103  -3.167  1.00 98.62           C  
ATOM    927  CG  LEU A 110      11.361 -10.744  -3.394  1.00 98.62           C  
ATOM    928  CD1 LEU A 110      12.080 -10.716  -4.737  1.00 98.62           C  
ATOM    929  CD2 LEU A 110      10.325  -9.622  -3.310  1.00 98.62           C  
ATOM    930  N   ILE A 111       9.993 -14.753  -1.401  1.00 98.44           N  
ATOM    931  CA  ILE A 111       9.453 -16.115  -1.499  1.00 98.44           C  
ATOM    932  C   ILE A 111       8.604 -16.417  -0.266  1.00 98.44           C  
ATOM    933  O   ILE A 111       8.071 -17.524  -0.128  1.00 98.44           O  
ATOM    934  CB  ILE A 111      10.572 -17.165  -1.657  1.00 98.44           C  
ATOM    935  CG1 ILE A 111      11.511 -17.122  -0.442  1.00 98.44           C  
ATOM    936  CG2 ILE A 111      11.345 -16.927  -2.959  1.00 98.44           C  
ATOM    937  CD1 ILE A 111      12.446 -18.319  -0.347  1.00 98.44           C  
ATOM    938  N   LYS A 112       8.474 -15.394   0.659  1.00 97.38           N  
ATOM    939  CA  LYS A 112       7.554 -15.560   1.782  1.00 97.38           C  
ATOM    940  C   LYS A 112       6.111 -15.686   1.299  1.00 97.38           C  
ATOM    941  O   LYS A 112       5.307 -16.393   1.918  1.00 97.38           O  
ATOM    942  CB  LYS A 112       7.684 -14.398   2.764  1.00 97.38           C  
ATOM    943  CG  LYS A 112       8.981 -14.394   3.568  1.00 97.38           C  
ATOM    944  CD  LYS A 112       9.020 -13.236   4.558  1.00 97.38           C  
ATOM    945  CE  LYS A 112      10.308 -13.248   5.378  1.00 97.38           C  
ATOM    946  NZ  LYS A 112      10.698 -14.626   5.762  1.00 97.38           N1+
ATOM    947  N   VAL A 113       5.801 -15.045   0.165  1.00 97.81           N  
ATOM    948  CA  VAL A 113       4.423 -15.019  -0.313  1.00 97.81           C  
ATOM    949  C   VAL A 113       4.364 -15.562  -1.747  1.00 97.81           C  
ATOM    950  O   VAL A 113       3.365 -16.161  -2.142  1.00 97.81           O  
ATOM    951  CB  VAL A 113       3.829 -13.598  -0.255  1.00 97.81           C  
ATOM    952  CG1 VAL A 113       3.760 -13.101   1.187  1.00 97.81           C  
ATOM    953  CG2 VAL A 113       4.653 -12.642  -1.112  1.00 97.81           C  
ATOM    954  N   HIS A 114       5.433 -15.399  -2.476  1.00 98.69           N  
ATOM    955  CA  HIS A 114       5.430 -15.815  -3.871  1.00 98.69           C  
ATOM    956  C   HIS A 114       6.189 -17.127  -4.062  1.00 98.69           C  
ATOM    957  O   HIS A 114       7.130 -17.410  -3.317  1.00 98.69           O  
ATOM    958  CB  HIS A 114       6.035 -14.725  -4.760  1.00 98.69           C  
ATOM    959  CG  HIS A 114       5.294 -13.429  -4.707  1.00 98.69           C  
ATOM    960  CD2 HIS A 114       5.585 -12.265  -4.091  1.00 98.69           C  
ATOM    961  ND1 HIS A 114       4.088 -13.240  -5.353  1.00 98.69           N  
ATOM    962  CE1 HIS A 114       3.671 -12.002  -5.128  1.00 98.69           C  
ATOM    963  NE2 HIS A 114       4.561 -11.394  -4.366  1.00 98.69           N  
ATOM    964  N   THR A 115       5.790 -17.890  -5.063  1.00 98.56           N  
ATOM    965  CA  THR A 115       6.490 -19.145  -5.336  1.00 98.56           C  
ATOM    966  C   THR A 115       7.919 -18.865  -5.792  1.00 98.56           C  
ATOM    967  O   THR A 115       8.188 -17.884  -6.477  1.00 98.56           O  
ATOM    968  CB  THR A 115       5.758 -19.969  -6.416  1.00 98.56           C  
ATOM    969  CG2 THR A 115       4.300 -20.208  -6.033  1.00 98.56           C  
ATOM    970  OG1 THR A 115       5.799 -19.254  -7.662  1.00 98.56           O  
ATOM    971  N   PRO A 116       8.835 -19.714  -5.389  1.00 98.56           N  
ATOM    972  CA  PRO A 116      10.243 -19.559  -5.764  1.00 98.56           C  
ATOM    973  C   PRO A 116      10.436 -19.495  -7.282  1.00 98.56           C  
ATOM    974  O   PRO A 116      11.247 -18.706  -7.778  1.00 98.56           O  
ATOM    975  CB  PRO A 116      10.912 -20.800  -5.183  1.00 98.56           C  
ATOM    976  CG  PRO A 116      10.104 -21.128  -3.962  1.00 98.56           C  
ATOM    977  CD  PRO A 116       8.654 -20.864  -4.272  1.00 98.56           C  
ATOM    978  N   ASP A 117       9.680 -20.277  -8.017  1.00 98.38           N  
ATOM    979  CA  ASP A 117       9.803 -20.308  -9.464  1.00 98.38           C  
ATOM    980  C   ASP A 117       9.398 -18.977 -10.088  1.00 98.38           C  
ATOM    981  O   ASP A 117      10.082 -18.467 -10.978  1.00 98.38           O  
ATOM    982  CB  ASP A 117       8.947 -21.438 -10.050  1.00 98.38           C  
ATOM    983  CG  ASP A 117       9.565 -22.815  -9.864  1.00 98.38           C  
ATOM    984  OD1 ASP A 117      10.774 -22.895  -9.567  1.00 98.38           O  
ATOM    985  OD2 ASP A 117       8.837 -23.821 -10.010  1.00 98.38           O1-
ATOM    986  N   TYR A 118       8.293 -18.383  -9.601  1.00 98.50           N  
ATOM    987  CA  TYR A 118       7.824 -17.093 -10.086  1.00 98.50           C  
ATOM    988  C   TYR A 118       8.855 -16.001  -9.813  1.00 98.50           C  
ATOM    989  O   TYR A 118       9.207 -15.226 -10.702  1.00 98.50           O  
ATOM    990  CB  TYR A 118       6.488 -16.727  -9.433  1.00 98.50           C  
ATOM    991  CG  TYR A 118       6.020 -15.327  -9.747  1.00 98.50           C  
ATOM    992  CD1 TYR A 118       5.759 -14.405  -8.737  1.00 98.50           C  
ATOM    993  CD2 TYR A 118       5.830 -14.927 -11.076  1.00 98.50           C  
ATOM    994  CE1 TYR A 118       5.327 -13.121  -9.024  1.00 98.50           C  
ATOM    995  CE2 TYR A 118       5.397 -13.640 -11.374  1.00 98.50           C  
ATOM    996  OH  TYR A 118       4.716 -11.470 -10.638  1.00 98.50           O  
ATOM    997  CZ  TYR A 118       5.145 -12.743 -10.349  1.00 98.50           C  
ATOM    998  N   VAL A 119       9.419 -15.989  -8.593  1.00 98.75           N  
ATOM    999  CA  VAL A 119      10.402 -14.994  -8.173  1.00 98.75           C  
ATOM   1000  C   VAL A 119      11.672 -15.132  -9.018  1.00 98.75           C  
ATOM   1001  O   VAL A 119      12.178 -14.143  -9.544  1.00 98.75           O  
ATOM   1002  CB  VAL A 119      10.739 -15.124  -6.674  1.00 98.75           C  
ATOM   1003  CG1 VAL A 119      11.902 -14.210  -6.298  1.00 98.75           C  
ATOM   1004  CG2 VAL A 119       9.512 -14.814  -5.819  1.00 98.75           C  
ATOM   1005  N   ARG A 120      12.168 -16.331  -9.139  1.00 98.50           N  
ATOM   1006  CA  ARG A 120      13.378 -16.590  -9.915  1.00 98.50           C  
ATOM   1007  C   ARG A 120      13.205 -16.167 -11.371  1.00 98.50           C  
ATOM   1008  O   ARG A 120      14.067 -15.489 -11.925  1.00 98.50           O  
ATOM   1009  CB  ARG A 120      13.757 -18.071  -9.846  1.00 98.50           C  
ATOM   1010  CG  ARG A 120      15.053 -18.411 -10.551  1.00 98.50           C  
ATOM   1011  CD  ARG A 120      15.299 -19.907 -10.582  1.00 98.50           C  
ATOM   1012  NE  ARG A 120      15.289 -20.494  -9.242  1.00 98.50           N  
ATOM   1013  NH1 ARG A 120      14.309 -22.486  -9.887  1.00 98.50           N  
ATOM   1014  NH2 ARG A 120      14.845 -22.118  -7.679  1.00 98.50           N1+
ATOM   1015  CZ  ARG A 120      14.807 -21.689  -8.936  1.00 98.50           C  
ATOM   1016  N   ASN A 121      12.063 -16.638 -11.985  1.00 98.38           N  
ATOM   1017  CA  ASN A 121      11.800 -16.324 -13.388  1.00 98.38           C  
ATOM   1018  C   ASN A 121      11.755 -14.817 -13.627  1.00 98.38           C  
ATOM   1019  O   ASN A 121      12.280 -14.333 -14.629  1.00 98.38           O  
ATOM   1020  CB  ASN A 121      10.495 -16.981 -13.844  1.00 98.38           C  
ATOM   1021  CG  ASN A 121      10.608 -18.482 -13.962  1.00 98.38           C  
ATOM   1022  ND2 ASN A 121       9.470 -19.176 -13.933  1.00 98.38           N  
ATOM   1023  OD1 ASN A 121      11.709 -19.034 -14.105  1.00 98.38           O  
ATOM   1024  N   PHE A 122      11.092 -14.066 -12.764  1.00 98.50           N  
ATOM   1025  CA  PHE A 122      11.018 -12.612 -12.931  1.00 98.50           C  
ATOM   1026  C   PHE A 122      12.388 -11.969 -12.745  1.00 98.50           C  
ATOM   1027  O   PHE A 122      12.806 -11.147 -13.554  1.00 98.50           O  
ATOM   1028  CB  PHE A 122      10.015 -12.015 -11.947  1.00 98.50           C  
ATOM   1029  CG  PHE A 122       9.930 -10.508 -12.009  1.00 98.50           C  
ATOM   1030  CD1 PHE A 122      10.474  -9.719 -10.997  1.00 98.50           C  
ATOM   1031  CD2 PHE A 122       9.304  -9.883 -13.078  1.00 98.50           C  
ATOM   1032  CE1 PHE A 122      10.402  -8.333 -11.057  1.00 98.50           C  
ATOM   1033  CE2 PHE A 122       9.229  -8.490 -13.142  1.00 98.50           C  
ATOM   1034  CZ  PHE A 122       9.772  -7.721 -12.127  1.00 98.50           C  
ATOM   1035  N   LEU A 123      13.143 -12.352 -11.674  1.00 98.44           N  
ATOM   1036  CA  LEU A 123      14.424 -11.722 -11.349  1.00 98.44           C  
ATOM   1037  C   LEU A 123      15.451 -11.993 -12.450  1.00 98.44           C  
ATOM   1038  O   LEU A 123      16.267 -11.130 -12.770  1.00 98.44           O  
ATOM   1039  CB  LEU A 123      14.956 -12.233 -10.009  1.00 98.44           C  
ATOM   1040  CG  LEU A 123      14.149 -11.835  -8.769  1.00 98.44           C  
ATOM   1041  CD1 LEU A 123      14.837 -12.335  -7.502  1.00 98.44           C  
ATOM   1042  CD2 LEU A 123      13.969 -10.318  -8.716  1.00 98.44           C  
ATOM   1043  N   LEU A 124      15.385 -13.147 -13.103  1.00 97.94           N  
ATOM   1044  CA  LEU A 124      16.390 -13.561 -14.075  1.00 97.94           C  
ATOM   1045  C   LEU A 124      15.945 -13.217 -15.496  1.00 97.94           C  
ATOM   1046  O   LEU A 124      16.678 -13.462 -16.461  1.00 97.94           O  
ATOM   1047  CB  LEU A 124      16.659 -15.069 -13.968  1.00 97.94           C  
ATOM   1048  CG  LEU A 124      17.324 -15.536 -12.675  1.00 97.94           C  
ATOM   1049  CD1 LEU A 124      17.469 -17.056 -12.671  1.00 97.94           C  
ATOM   1050  CD2 LEU A 124      18.684 -14.867 -12.488  1.00 97.94           C  
ATOM   1051  N   GLY A 125      14.746 -12.744 -15.617  1.00 97.69           N  
ATOM   1052  CA  GLY A 125      14.243 -12.349 -16.922  1.00 97.69           C  
ATOM   1053  C   GLY A 125      13.792 -13.526 -17.759  1.00 97.69           C  
ATOM   1054  O   GLY A 125      13.822 -13.454 -18.994  1.00 97.69           O  
ATOM   1055  N   THR A 126      13.492 -14.657 -17.089  1.00 97.94           N  
ATOM   1056  CA  THR A 126      13.065 -15.849 -17.826  1.00 97.94           C  
ATOM   1057  C   THR A 126      11.553 -16.035 -17.745  1.00 97.94           C  
ATOM   1058  O   THR A 126      11.026 -17.079 -18.111  1.00 97.94           O  
ATOM   1059  CB  THR A 126      13.765 -17.111 -17.287  1.00 97.94           C  
ATOM   1060  CG2 THR A 126      15.272 -17.049 -17.511  1.00 97.94           C  
ATOM   1061  OG1 THR A 126      13.513 -17.225 -15.876  1.00 97.94           O  
ATOM   1062  N   ILE A 127      10.813 -15.076 -17.162  1.00 97.81           N  
ATOM   1063  CA  ILE A 127       9.355 -15.073 -17.073  1.00 97.81           C  
ATOM   1064  C   ILE A 127       8.749 -15.083 -18.470  1.00 97.81           C  
ATOM   1065  O   ILE A 127       9.283 -14.459 -19.394  1.00 97.81           O  
ATOM   1066  CB  ILE A 127       8.847 -13.844 -16.275  1.00 97.81           C  
ATOM   1067  CG1 ILE A 127       7.357 -14.002 -15.953  1.00 97.81           C  
ATOM   1068  CG2 ILE A 127       9.106 -12.547 -17.051  1.00 97.81           C  
ATOM   1069  CD1 ILE A 127       6.854 -13.041 -14.872  1.00 97.81           C  
ATOM   1070  N   SER A 128       7.766 -15.889 -18.704  1.00 97.25           N  
ATOM   1071  CA  SER A 128       7.183 -16.082 -20.021  1.00 97.25           C  
ATOM   1072  C   SER A 128       6.558 -14.801 -20.555  1.00 97.25           C  
ATOM   1073  O   SER A 128       6.117 -13.954 -19.773  1.00 97.25           O  
ATOM   1074  CB  SER A 128       6.127 -17.191 -19.987  1.00 97.25           C  
ATOM   1075  OG  SER A 128       4.958 -16.756 -19.324  1.00 97.25           O  
ATOM   1076  N   GLU A 129       6.450 -14.673 -21.823  1.00 96.94           N  
ATOM   1077  CA  GLU A 129       5.797 -13.538 -22.466  1.00 96.94           C  
ATOM   1078  C   GLU A 129       4.335 -13.431 -22.035  1.00 96.94           C  
ATOM   1079  O   GLU A 129       3.821 -12.326 -21.826  1.00 96.94           O  
ATOM   1080  CB  GLU A 129       5.892 -13.650 -23.991  1.00 96.94           C  
ATOM   1081  CG  GLU A 129       7.279 -13.359 -24.546  1.00 96.94           C  
ATOM   1082  CD  GLU A 129       7.348 -13.422 -26.065  1.00 96.94           C  
ATOM   1083  OE1 GLU A 129       8.448 -13.234 -26.625  1.00 96.94           O  
ATOM   1084  OE2 GLU A 129       6.288 -13.655 -26.684  1.00 96.94           O1-
ATOM   1085  N   ARG A 130       3.689 -14.552 -22.017  1.00 96.94           N  
ATOM   1086  CA  ARG A 130       2.297 -14.606 -21.577  1.00 96.94           C  
ATOM   1087  C   ARG A 130       2.134 -13.990 -20.188  1.00 96.94           C  
ATOM   1088  O   ARG A 130       1.224 -13.194 -19.961  1.00 96.94           O  
ATOM   1089  CB  ARG A 130       1.787 -16.050 -21.576  1.00 96.94           C  
ATOM   1090  CG  ARG A 130       0.347 -16.197 -21.113  1.00 96.94           C  
ATOM   1091  CD  ARG A 130      -0.078 -17.653 -21.031  1.00 96.94           C  
ATOM   1092  NE  ARG A 130      -1.414 -17.798 -20.459  1.00 96.94           N  
ATOM   1093  NH1 ARG A 130      -1.436 -20.105 -20.561  1.00 96.94           N  
ATOM   1094  NH2 ARG A 130      -3.245 -18.974 -19.723  1.00 96.94           N1+
ATOM   1095  CZ  ARG A 130      -2.029 -18.959 -20.248  1.00 96.94           C  
ATOM   1096  N   ASP A 131       2.936 -14.394 -19.214  1.00 97.06           N  
ATOM   1097  CA  ASP A 131       2.895 -13.892 -17.846  1.00 97.06           C  
ATOM   1098  C   ASP A 131       3.221 -12.394 -17.787  1.00 97.06           C  
ATOM   1099  O   ASP A 131       2.613 -11.643 -17.016  1.00 97.06           O  
ATOM   1100  CB  ASP A 131       3.866 -14.668 -16.954  1.00 97.06           C  
ATOM   1101  CG  ASP A 131       3.354 -16.049 -16.584  1.00 97.06           C  
ATOM   1102  OD1 ASP A 131       2.160 -16.340 -16.812  1.00 97.06           O  
ATOM   1103  OD2 ASP A 131       4.150 -16.849 -16.045  1.00 97.06           O1-
ATOM   1104  N   MET A 132       4.186 -11.928 -18.560  1.00 97.12           N  
ATOM   1105  CA  MET A 132       4.506 -10.506 -18.619  1.00 97.12           C  
ATOM   1106  C   MET A 132       3.331  -9.707 -19.171  1.00 97.12           C  
ATOM   1107  O   MET A 132       3.064  -8.591 -18.712  1.00 97.12           O  
ATOM   1108  CB  MET A 132       5.747 -10.273 -19.487  1.00 97.12           C  
ATOM   1109  CG  MET A 132       7.052 -10.614 -18.783  1.00 97.12           C  
ATOM   1110  SD  MET A 132       7.237  -9.766 -17.174  1.00 97.12           S  
ATOM   1111  CE  MET A 132       7.351  -8.042 -17.721  1.00 97.12           C  
ATOM   1112  N   LYS A 133       2.611 -10.249 -20.208  1.00 96.56           N  
ATOM   1113  CA  LYS A 133       1.415  -9.600 -20.739  1.00 96.56           C  
ATOM   1114  C   LYS A 133       0.334  -9.471 -19.658  1.00 96.56           C  
ATOM   1115  O   LYS A 133      -0.333  -8.443 -19.565  1.00 96.56           O  
ATOM   1116  CB  LYS A 133       0.871 -10.375 -21.944  1.00 96.56           C  
ATOM   1117  CG  LYS A 133       1.661 -10.153 -23.228  1.00 96.56           C  
ATOM   1118  CD  LYS A 133       1.020 -10.878 -24.408  1.00 96.56           C  
ATOM   1119  CE  LYS A 133       1.832 -10.697 -25.684  1.00 96.56           C  
ATOM   1120  NZ  LYS A 133       1.250 -11.460 -26.822  1.00 96.56           N1+
ATOM   1121  N   GLN A 134       0.140 -10.523 -18.910  1.00 96.56           N  
ATOM   1122  CA  GLN A 134      -0.810 -10.498 -17.801  1.00 96.56           C  
ATOM   1123  C   GLN A 134      -0.451  -9.410 -16.794  1.00 96.56           C  
ATOM   1124  O   GLN A 134      -1.334  -8.727 -16.255  1.00 96.56           O  
ATOM   1125  CB  GLN A 134      -0.862 -11.856 -17.100  1.00 96.56           C  
ATOM   1126  CG  GLN A 134      -1.854 -11.925 -15.950  1.00 96.56           C  
ATOM   1127  CD  GLN A 134      -2.011 -13.325 -15.387  1.00 96.56           C  
ATOM   1128  NE2 GLN A 134      -2.632 -13.429 -14.218  1.00 96.56           N  
ATOM   1129  OE1 GLN A 134      -1.575 -14.309 -16.006  1.00 96.56           O  
ATOM   1130  N   ILE A 135       0.793  -9.243 -16.506  1.00 97.19           N  
ATOM   1131  CA  ILE A 135       1.300  -8.233 -15.581  1.00 97.19           C  
ATOM   1132  C   ILE A 135       1.052  -6.839 -16.153  1.00 97.19           C  
ATOM   1133  O   ILE A 135       0.628  -5.934 -15.437  1.00 97.19           O  
ATOM   1134  CB  ILE A 135       2.804  -8.439 -15.299  1.00 97.19           C  
ATOM   1135  CG1 ILE A 135       3.017  -9.676 -14.418  1.00 97.19           C  
ATOM   1136  CG2 ILE A 135       3.398  -7.192 -14.628  1.00 97.19           C  
ATOM   1137  CD1 ILE A 135       4.471 -10.119 -14.319  1.00 97.19           C  
ATOM   1138  N   GLY A 136       1.321  -6.694 -17.473  1.00 96.31           N  
ATOM   1139  CA  GLY A 136       1.039  -5.429 -18.131  1.00 96.31           C  
ATOM   1140  C   GLY A 136       2.253  -4.527 -18.238  1.00 96.31           C  
ATOM   1141  O   GLY A 136       2.120  -3.312 -18.438  1.00 96.31           O  
ATOM   1142  N   PHE A 137       3.533  -5.112 -17.991  1.00 95.94           N  
ATOM   1143  CA  PHE A 137       4.798  -4.385 -18.080  1.00 95.94           C  
ATOM   1144  C   PHE A 137       5.750  -5.086 -19.053  1.00 95.94           C  
ATOM   1145  O   PHE A 137       5.729  -6.314 -19.177  1.00 95.94           O  
ATOM   1146  CB  PHE A 137       5.453  -4.258 -16.702  1.00 95.94           C  
ATOM   1147  CG  PHE A 137       4.683  -3.392 -15.744  1.00 95.94           C  
ATOM   1148  CD1 PHE A 137       4.014  -2.259 -16.191  1.00 95.94           C  
ATOM   1149  CD2 PHE A 137       4.628  -3.707 -14.392  1.00 95.94           C  
ATOM   1150  CE1 PHE A 137       3.304  -1.452 -15.307  1.00 95.94           C  
ATOM   1151  CE2 PHE A 137       3.918  -2.906 -13.503  1.00 95.94           C  
ATOM   1152  CZ  PHE A 137       3.256  -1.777 -13.959  1.00 95.94           C  
ATOM   1153  N   PRO A 138       6.542  -4.254 -19.705  1.00 94.50           N  
ATOM   1154  CA  PRO A 138       7.712  -4.872 -20.345  1.00 94.50           C  
ATOM   1155  C   PRO A 138       8.839  -5.155 -19.360  1.00 94.50           C  
ATOM   1156  O   PRO A 138       9.163  -4.296 -18.521  1.00 94.50           O  
ATOM   1157  CB  PRO A 138       8.133  -3.835 -21.383  1.00 94.50           C  
ATOM   1158  CG  PRO A 138       7.712  -2.520 -20.807  1.00 94.50           C  
ATOM   1159  CD  PRO A 138       6.432  -2.734 -20.044  1.00 94.50           C  
ATOM   1160  N   TRP A 139       9.405  -6.350 -19.530  1.00 97.31           N  
ATOM   1161  CA  TRP A 139      10.472  -6.683 -18.587  1.00 97.31           C  
ATOM   1162  C   TRP A 139      11.714  -5.834 -18.848  1.00 97.31           C  
ATOM   1163  O   TRP A 139      12.082  -5.603 -20.001  1.00 97.31           O  
ATOM   1164  CB  TRP A 139      10.825  -8.174 -18.697  1.00 97.31           C  
ATOM   1165  CG  TRP A 139      11.810  -8.630 -17.655  1.00 97.31           C  
ATOM   1166  CD1 TRP A 139      11.525  -9.192 -16.440  1.00 97.31           C  
ATOM   1167  CD2 TRP A 139      13.237  -8.568 -17.750  1.00 97.31           C  
ATOM   1168  CE2 TRP A 139      13.759  -9.109 -16.556  1.00 97.31           C  
ATOM   1169  CE3 TRP A 139      14.130  -8.110 -18.739  1.00 97.31           C  
ATOM   1170  NE1 TRP A 139      12.692  -9.486 -15.782  1.00 97.31           N  
ATOM   1171  CH2 TRP A 139      15.972  -8.739 -17.281  1.00 97.31           C  
ATOM   1172  CZ2 TRP A 139      15.127  -9.200 -16.309  1.00 97.31           C  
ATOM   1173  CZ3 TRP A 139      15.498  -8.198 -18.494  1.00 97.31           C  
ATOM   1174  N   SER A 140      12.443  -5.410 -17.902  1.00 97.12           N  
ATOM   1175  CA  SER A 140      13.735  -4.732 -17.961  1.00 97.12           C  
ATOM   1176  C   SER A 140      14.484  -4.840 -16.638  1.00 97.12           C  
ATOM   1177  O   SER A 140      13.875  -5.131 -15.601  1.00 97.12           O  
ATOM   1178  CB  SER A 140      13.549  -3.258 -18.325  1.00 97.12           C  
ATOM   1179  OG  SER A 140      12.908  -2.554 -17.283  1.00 97.12           O  
ATOM   1180  N   GLU A 141      15.770  -4.687 -16.640  1.00 97.25           N  
ATOM   1181  CA  GLU A 141      16.551  -4.670 -15.407  1.00 97.25           C  
ATOM   1182  C   GLU A 141      16.087  -3.558 -14.470  1.00 97.25           C  
ATOM   1183  O   GLU A 141      16.061  -3.740 -13.249  1.00 97.25           O  
ATOM   1184  CB  GLU A 141      18.041  -4.489 -15.716  1.00 97.25           C  
ATOM   1185  CG  GLU A 141      18.701  -5.734 -16.302  1.00 97.25           C  
ATOM   1186  CD  GLU A 141      20.180  -5.539 -16.628  1.00 97.25           C  
ATOM   1187  OE1 GLU A 141      20.812  -6.488 -17.142  1.00 97.25           O  
ATOM   1188  OE2 GLU A 141      20.698  -4.429 -16.361  1.00 97.25           O1-
ATOM   1189  N   GLY A 142      15.755  -2.415 -15.029  1.00 97.44           N  
ATOM   1190  CA  GLY A 142      15.186  -1.323 -14.255  1.00 97.44           C  
ATOM   1191  C   GLY A 142      13.920  -1.699 -13.518  1.00 97.44           C  
ATOM   1192  O   GLY A 142      13.738  -1.324 -12.364  1.00 97.44           O  
ATOM   1193  N   LEU A 143      13.040  -2.451 -14.206  1.00 97.75           N  
ATOM   1194  CA  LEU A 143      11.785  -2.900 -13.598  1.00 97.75           C  
ATOM   1195  C   LEU A 143      12.053  -3.861 -12.449  1.00 97.75           C  
ATOM   1196  O   LEU A 143      11.384  -3.799 -11.414  1.00 97.75           O  
ATOM   1197  CB  LEU A 143      10.902  -3.576 -14.650  1.00 97.75           C  
ATOM   1198  CG  LEU A 143       9.521  -4.032 -14.175  1.00 97.75           C  
ATOM   1199  CD1 LEU A 143       8.693  -2.839 -13.713  1.00 97.75           C  
ATOM   1200  CD2 LEU A 143       8.794  -4.794 -15.285  1.00 97.75           C  
ATOM   1201  N   VAL A 144      13.060  -4.704 -12.562  1.00 98.25           N  
ATOM   1202  CA  VAL A 144      13.445  -5.623 -11.497  1.00 98.25           C  
ATOM   1203  C   VAL A 144      13.914  -4.837 -10.279  1.00 98.25           C  
ATOM   1204  O   VAL A 144      13.467  -5.089  -9.157  1.00 98.25           O  
ATOM   1205  CB  VAL A 144      14.557  -6.597 -11.963  1.00 98.25           C  
ATOM   1206  CG1 VAL A 144      15.066  -7.429 -10.788  1.00 98.25           C  
ATOM   1207  CG2 VAL A 144      14.046  -7.496 -13.081  1.00 98.25           C  
ATOM   1208  N   ARG A 145      14.783  -3.891 -10.466  1.00 97.94           N  
ATOM   1209  CA  ARG A 145      15.313  -3.081  -9.376  1.00 97.94           C  
ATOM   1210  C   ARG A 145      14.198  -2.302  -8.683  1.00 97.94           C  
ATOM   1211  O   ARG A 145      14.131  -2.259  -7.452  1.00 97.94           O  
ATOM   1212  CB  ARG A 145      16.379  -2.121  -9.880  1.00 97.94           C  
ATOM   1213  CG  ARG A 145      17.674  -2.804 -10.303  1.00 97.94           C  
ATOM   1214  CD  ARG A 145      18.706  -1.801 -10.808  1.00 97.94           C  
ATOM   1215  NE  ARG A 145      19.143  -0.887  -9.755  1.00 97.94           N  
ATOM   1216  NH1 ARG A 145      20.747   0.168 -11.033  1.00 97.94           N  
ATOM   1217  NH2 ARG A 145      20.412   0.801  -8.854  1.00 97.94           N1+
ATOM   1218  CZ  ARG A 145      20.102   0.025  -9.880  1.00 97.94           C  
ATOM   1219  N   ARG A 146      13.398  -1.725  -9.497  1.00 97.75           N  
ATOM   1220  CA  ARG A 146      12.271  -0.960  -8.971  1.00 97.75           C  
ATOM   1221  C   ARG A 146      11.378  -1.829  -8.099  1.00 97.75           C  
ATOM   1222  O   ARG A 146      10.961  -1.408  -7.018  1.00 97.75           O  
ATOM   1223  CB  ARG A 146      11.458  -0.349 -10.113  1.00 97.75           C  
ATOM   1224  CG  ARG A 146      10.143   0.265  -9.673  1.00 97.75           C  
ATOM   1225  CD  ARG A 146       8.969  -0.683  -9.899  1.00 97.75           C  
ATOM   1226  NE  ARG A 146       7.694   0.022  -9.862  1.00 97.75           N  
ATOM   1227  NH1 ARG A 146       6.806  -1.251  -8.150  1.00 97.75           N  
ATOM   1228  NH2 ARG A 146       5.569   0.439  -9.082  1.00 97.75           N1+
ATOM   1229  CZ  ARG A 146       6.693  -0.264  -9.030  1.00 97.75           C  
ATOM   1230  N   THR A 147      10.995  -2.942  -8.646  1.00 98.19           N  
ATOM   1231  CA  THR A 147      10.084  -3.851  -7.970  1.00 98.19           C  
ATOM   1232  C   THR A 147      10.646  -4.280  -6.617  1.00 98.19           C  
ATOM   1233  O   THR A 147       9.925  -4.284  -5.613  1.00 98.19           O  
ATOM   1234  CB  THR A 147       9.803  -5.102  -8.829  1.00 98.19           C  
ATOM   1235  CG2 THR A 147       8.848  -6.053  -8.117  1.00 98.19           C  
ATOM   1236  OG1 THR A 147       9.217  -4.697 -10.073  1.00 98.19           O  
ATOM   1237  N   ARG A 148      11.910  -4.598  -6.516  1.00 98.56           N  
ATOM   1238  CA  ARG A 148      12.567  -4.990  -5.277  1.00 98.56           C  
ATOM   1239  C   ARG A 148      12.664  -3.813  -4.307  1.00 98.56           C  
ATOM   1240  O   ARG A 148      12.453  -3.974  -3.104  1.00 98.56           O  
ATOM   1241  CB  ARG A 148      13.959  -5.558  -5.555  1.00 98.56           C  
ATOM   1242  CG  ARG A 148      13.948  -6.879  -6.312  1.00 98.56           C  
ATOM   1243  CD  ARG A 148      15.360  -7.344  -6.652  1.00 98.56           C  
ATOM   1244  NE  ARG A 148      16.118  -7.680  -5.444  1.00 98.56           N  
ATOM   1245  NH1 ARG A 148      18.183  -7.523  -6.459  1.00 98.56           N  
ATOM   1246  NH2 ARG A 148      18.033  -8.069  -4.238  1.00 98.56           N1+
ATOM   1247  CZ  ARG A 148      17.447  -7.752  -5.386  1.00 98.56           C  
ATOM   1248  N   MET A 149      13.012  -2.653  -4.850  1.00 98.44           N  
ATOM   1249  CA  MET A 149      13.124  -1.443  -4.038  1.00 98.44           C  
ATOM   1250  C   MET A 149      11.773  -1.068  -3.431  1.00 98.44           C  
ATOM   1251  O   MET A 149      11.701  -0.680  -2.263  1.00 98.44           O  
ATOM   1252  CB  MET A 149      13.664  -0.284  -4.873  1.00 98.44           C  
ATOM   1253  CG  MET A 149      13.964   0.972  -4.064  1.00 98.44           C  
ATOM   1254  SD  MET A 149      15.207   0.678  -2.746  1.00 98.44           S  
ATOM   1255  CE  MET A 149      16.719   0.581  -3.748  1.00 98.44           C  
ATOM   1256  N   GLU A 150      10.720  -1.159  -4.192  1.00 98.12           N  
ATOM   1257  CA  GLU A 150       9.375  -0.844  -3.716  1.00 98.12           C  
ATOM   1258  C   GLU A 150       8.960  -1.762  -2.570  1.00 98.12           C  
ATOM   1259  O   GLU A 150       8.411  -1.299  -1.569  1.00 98.12           O  
ATOM   1260  CB  GLU A 150       8.362  -0.940  -4.860  1.00 98.12           C  
ATOM   1261  CG  GLU A 150       6.972  -0.449  -4.496  1.00 98.12           C  
ATOM   1262  CD  GLU A 150       5.989  -0.509  -5.656  1.00 98.12           C  
ATOM   1263  OE1 GLU A 150       5.504  -1.614  -5.988  1.00 98.12           O  
ATOM   1264  OE2 GLU A 150       5.702   0.560  -6.239  1.00 98.12           O1-
ATOM   1265  N   VAL A 151       9.248  -3.021  -2.684  1.00 98.75           N  
ATOM   1266  CA  VAL A 151       8.946  -3.965  -1.613  1.00 98.75           C  
ATOM   1267  C   VAL A 151       9.752  -3.606  -0.365  1.00 98.75           C  
ATOM   1268  O   VAL A 151       9.206  -3.557   0.739  1.00 98.75           O  
ATOM   1269  CB  VAL A 151       9.240  -5.420  -2.041  1.00 98.75           C  
ATOM   1270  CG1 VAL A 151       9.100  -6.370  -0.854  1.00 98.75           C  
ATOM   1271  CG2 VAL A 151       8.311  -5.843  -3.179  1.00 98.75           C  
ATOM   1272  N   GLY A 152      11.014  -3.398  -0.513  1.00 98.75           N  
ATOM   1273  CA  GLY A 152      11.831  -2.969   0.610  1.00 98.75           C  
ATOM   1274  C   GLY A 152      11.338  -1.689   1.258  1.00 98.75           C  
ATOM   1275  O   GLY A 152      11.416  -1.536   2.480  1.00 98.75           O  
ATOM   1276  N   GLY A 153      10.892  -0.775   0.417  1.00 98.75           N  
ATOM   1277  CA  GLY A 153      10.314   0.464   0.913  1.00 98.75           C  
ATOM   1278  C   GLY A 153       9.101   0.249   1.797  1.00 98.75           C  
ATOM   1279  O   GLY A 153       8.959   0.891   2.841  1.00 98.75           O  
ATOM   1280  N   THR A 154       8.225  -0.665   1.395  1.00 98.88           N  
ATOM   1281  CA  THR A 154       7.028  -0.968   2.175  1.00 98.88           C  
ATOM   1282  C   THR A 154       7.396  -1.624   3.502  1.00 98.88           C  
ATOM   1283  O   THR A 154       6.811  -1.310   4.542  1.00 98.88           O  
ATOM   1284  CB  THR A 154       6.066  -1.885   1.392  1.00 98.88           C  
ATOM   1285  CG2 THR A 154       4.787  -2.141   2.179  1.00 98.88           C  
ATOM   1286  OG1 THR A 154       5.732  -1.262   0.145  1.00 98.88           O  
ATOM   1287  N   ILE A 155       8.407  -2.531   3.496  1.00 98.88           N  
ATOM   1288  CA  ILE A 155       8.886  -3.179   4.714  1.00 98.88           C  
ATOM   1289  C   ILE A 155       9.448  -2.129   5.670  1.00 98.88           C  
ATOM   1290  O   ILE A 155       9.107  -2.110   6.854  1.00 98.88           O  
ATOM   1291  CB  ILE A 155       9.957  -4.252   4.403  1.00 98.88           C  
ATOM   1292  CG1 ILE A 155       9.320  -5.452   3.694  1.00 98.88           C  
ATOM   1293  CG2 ILE A 155      10.676  -4.686   5.684  1.00 98.88           C  
ATOM   1294  CD1 ILE A 155      10.327  -6.463   3.165  1.00 98.88           C  
ATOM   1295  N   LEU A 156      10.307  -1.275   5.139  1.00 98.81           N  
ATOM   1296  CA  LEU A 156      10.910  -0.235   5.964  1.00 98.81           C  
ATOM   1297  C   LEU A 156       9.849   0.701   6.534  1.00 98.81           C  
ATOM   1298  O   LEU A 156       9.934   1.107   7.697  1.00 98.81           O  
ATOM   1299  CB  LEU A 156      11.930   0.571   5.150  1.00 98.81           C  
ATOM   1300  CG  LEU A 156      12.639   1.708   5.890  1.00 98.81           C  
ATOM   1301  CD1 LEU A 156      13.369   1.166   7.119  1.00 98.81           C  
ATOM   1302  CD2 LEU A 156      13.618   2.425   4.957  1.00 98.81           C  
ATOM   1303  N   THR A 157       8.837   1.031   5.741  1.00 98.88           N  
ATOM   1304  CA  THR A 157       7.750   1.895   6.194  1.00 98.88           C  
ATOM   1305  C   THR A 157       7.044   1.281   7.400  1.00 98.88           C  
ATOM   1306  O   THR A 157       6.782   1.971   8.388  1.00 98.88           O  
ATOM   1307  CB  THR A 157       6.727   2.141   5.070  1.00 98.88           C  
ATOM   1308  CG2 THR A 157       5.607   3.060   5.543  1.00 98.88           C  
ATOM   1309  OG1 THR A 157       7.395   2.749   3.954  1.00 98.88           O  
ATOM   1310  N   ALA A 158       6.750   0.061   7.349  1.00 98.81           N  
ATOM   1311  CA  ALA A 158       6.068  -0.643   8.433  1.00 98.81           C  
ATOM   1312  C   ALA A 158       6.941  -0.692   9.688  1.00 98.81           C  
ATOM   1313  O   ALA A 158       6.449  -0.486  10.797  1.00 98.81           O  
ATOM   1314  CB  ALA A 158       5.693  -2.059   7.992  1.00 98.81           C  
ATOM   1315  N   ARG A 159       8.192  -0.982   9.535  1.00 98.62           N  
ATOM   1316  CA  ARG A 159       9.107  -1.044  10.668  1.00 98.62           C  
ATOM   1317  C   ARG A 159       9.174   0.300  11.395  1.00 98.62           C  
ATOM   1318  O   ARG A 159       9.113   0.351  12.624  1.00 98.62           O  
ATOM   1319  CB  ARG A 159      10.508  -1.455  10.209  1.00 98.62           C  
ATOM   1320  CG  ARG A 159      10.610  -2.910   9.789  1.00 98.62           C  
ATOM   1321  CD  ARG A 159      12.012  -3.264   9.308  1.00 98.62           C  
ATOM   1322  NE  ARG A 159      12.995  -3.162  10.381  1.00 98.62           N  
ATOM   1323  NH1 ARG A 159      14.836  -3.235   8.991  1.00 98.62           N  
ATOM   1324  NH2 ARG A 159      15.116  -3.057  11.255  1.00 98.62           N1+
ATOM   1325  CZ  ARG A 159      14.311  -3.155  10.208  1.00 98.62           C  
ATOM   1326  N   ILE A 160       9.298   1.323  10.628  1.00 98.25           N  
ATOM   1327  CA  ILE A 160       9.391   2.661  11.210  1.00 98.25           C  
ATOM   1328  C   ILE A 160       8.058   3.037  11.858  1.00 98.25           C  
ATOM   1329  O   ILE A 160       8.033   3.617  12.943  1.00 98.25           O  
ATOM   1330  CB  ILE A 160       9.773   3.714  10.143  1.00 98.25           C  
ATOM   1331  CG1 ILE A 160      11.230   3.511   9.700  1.00 98.25           C  
ATOM   1332  CG2 ILE A 160       9.551   5.129  10.679  1.00 98.25           C  
ATOM   1333  CD1 ILE A 160      11.663   4.424   8.555  1.00 98.25           C  
ATOM   1334  N   ALA A 161       6.915   2.709  11.190  1.00 98.38           N  
ATOM   1335  CA  ALA A 161       5.598   2.981  11.764  1.00 98.38           C  
ATOM   1336  C   ALA A 161       5.437   2.288  13.117  1.00 98.38           C  
ATOM   1337  O   ALA A 161       4.849   2.854  14.042  1.00 98.38           O  
ATOM   1338  CB  ALA A 161       4.498   2.528  10.804  1.00 98.38           C  
ATOM   1339  N   LEU A 162       5.924   1.096  13.308  1.00 98.38           N  
ATOM   1340  CA  LEU A 162       5.851   0.367  14.573  1.00 98.38           C  
ATOM   1341  C   LEU A 162       6.598   1.112  15.675  1.00 98.38           C  
ATOM   1342  O   LEU A 162       6.209   1.051  16.841  1.00 98.38           O  
ATOM   1343  CB  LEU A 162       6.425  -1.041  14.408  1.00 98.38           C  
ATOM   1344  CG  LEU A 162       5.528  -2.071  13.713  1.00 98.38           C  
ATOM   1345  CD1 LEU A 162       6.308  -3.340  13.411  1.00 98.38           C  
ATOM   1346  CD2 LEU A 162       4.302  -2.373  14.569  1.00 98.38           C  
ATOM   1347  N   GLU A 163       7.615   1.843  15.279  1.00 95.94           N  
ATOM   1348  CA  GLU A 163       8.451   2.551  16.246  1.00 95.94           C  
ATOM   1349  C   GLU A 163       7.885   3.926  16.561  1.00 95.94           C  
ATOM   1350  O   GLU A 163       7.904   4.368  17.726  1.00 95.94           O  
ATOM   1351  CB  GLU A 163       9.887   2.682  15.727  1.00 95.94           C  
ATOM   1352  CG  GLU A 163      10.627   1.349  15.616  1.00 95.94           C  
ATOM   1353  CD  GLU A 163      12.044   1.497  15.078  1.00 95.94           C  
ATOM   1354  OE1 GLU A 163      12.705   0.459  14.842  1.00 95.94           O  
ATOM   1355  OE2 GLU A 163      12.488   2.652  14.901  1.00 95.94           O1-
ATOM   1356  N   CYS A 164       7.334   4.561  15.595  1.00 93.94           N  
ATOM   1357  CA  CYS A 164       7.031   5.981  15.759  1.00 93.94           C  
ATOM   1358  C   CYS A 164       5.538   6.244  15.589  1.00 93.94           C  
ATOM   1359  O   CYS A 164       5.083   7.373  15.745  1.00 93.94           O  
ATOM   1360  CB  CYS A 164       7.826   6.815  14.752  1.00 93.94           C  
ATOM   1361  SG  CYS A 164       9.599   6.487  14.775  1.00 93.94           S  
ATOM   1362  N   GLY A 165       4.782   5.230  15.291  1.00 96.81           N  
ATOM   1363  CA  GLY A 165       3.335   5.360  15.224  1.00 96.81           C  
ATOM   1364  C   GLY A 165       2.822   5.552  13.808  1.00 96.81           C  
ATOM   1365  O   GLY A 165       1.742   5.066  13.463  1.00 96.81           O  
ATOM   1366  N   LEU A 166       3.520   6.185  12.885  1.00 98.31           N  
ATOM   1367  CA  LEU A 166       3.071   6.476  11.526  1.00 98.31           C  
ATOM   1368  C   LEU A 166       4.264   6.669  10.591  1.00 98.31           C  
ATOM   1369  O   LEU A 166       5.221   7.366  10.933  1.00 98.31           O  
ATOM   1370  CB  LEU A 166       2.189   7.724  11.509  1.00 98.31           C  
ATOM   1371  CG  LEU A 166       1.660   8.161  10.141  1.00 98.31           C  
ATOM   1372  CD1 LEU A 166       0.791   7.065   9.534  1.00 98.31           C  
ATOM   1373  CD2 LEU A 166       0.878   9.464  10.263  1.00 98.31           C  
ATOM   1374  N   ALA A 167       4.236   6.080   9.474  1.00 98.62           N  
ATOM   1375  CA  ALA A 167       5.190   6.282   8.388  1.00 98.62           C  
ATOM   1376  C   ALA A 167       4.526   6.090   7.025  1.00 98.62           C  
ATOM   1377  O   ALA A 167       3.578   5.311   6.894  1.00 98.62           O  
ATOM   1378  CB  ALA A 167       6.374   5.325   8.532  1.00 98.62           C  
ATOM   1379  N   CYS A 168       5.108   6.817   6.006  1.00 98.75           N  
ATOM   1380  CA  CYS A 168       4.507   6.763   4.679  1.00 98.75           C  
ATOM   1381  C   CYS A 168       5.553   6.445   3.618  1.00 98.75           C  
ATOM   1382  O   CYS A 168       6.645   7.009   3.630  1.00 98.75           O  
ATOM   1383  CB  CYS A 168       3.819   8.085   4.347  1.00 98.75           C  
ATOM   1384  SG  CYS A 168       2.452   8.494   5.457  1.00 98.75           S  
ATOM   1385  N   SER A 169       5.149   5.575   2.689  1.00 98.75           N  
ATOM   1386  CA  SER A 169       5.969   5.318   1.508  1.00 98.75           C  
ATOM   1387  C   SER A 169       5.419   6.041   0.284  1.00 98.75           C  
ATOM   1388  O   SER A 169       4.203   6.149   0.114  1.00 98.75           O  
ATOM   1389  CB  SER A 169       6.053   3.817   1.228  1.00 98.75           C  
ATOM   1390  OG  SER A 169       6.869   3.557   0.099  1.00 98.75           O  
ATOM   1391  N   THR A 170       6.337   6.547  -0.591  1.00 98.62           N  
ATOM   1392  CA  THR A 170       5.898   7.209  -1.816  1.00 98.62           C  
ATOM   1393  C   THR A 170       5.667   6.192  -2.929  1.00 98.62           C  
ATOM   1394  O   THR A 170       5.341   6.563  -4.058  1.00 98.62           O  
ATOM   1395  CB  THR A 170       6.931   8.257  -2.282  1.00 98.62           C  
ATOM   1396  CG2 THR A 170       7.052   9.398  -1.275  1.00 98.62           C  
ATOM   1397  OG1 THR A 170       8.208   7.627  -2.429  1.00 98.62           O  
ATOM   1398  N   GLY A 171       5.871   4.940  -2.593  1.00 97.88           N  
ATOM   1399  CA  GLY A 171       5.609   3.820  -3.483  1.00 97.88           C  
ATOM   1400  C   GLY A 171       4.843   2.694  -2.820  1.00 97.88           C  
ATOM   1401  O   GLY A 171       4.447   2.807  -1.657  1.00 97.88           O  
ATOM   1402  N   GLY A 172       4.508   1.615  -3.582  1.00 98.12           N  
ATOM   1403  CA  GLY A 172       3.875   0.426  -3.033  1.00 98.12           C  
ATOM   1404  C   GLY A 172       2.389   0.345  -3.333  1.00 98.12           C  
ATOM   1405  O   GLY A 172       1.891   1.041  -4.220  1.00 98.12           O  
ATOM   1406  N   GLY A 173       1.716  -0.591  -2.717  1.00 98.00           N  
ATOM   1407  CA  GLY A 173       0.290  -0.792  -2.933  1.00 98.00           C  
ATOM   1408  C   GLY A 173      -0.012  -1.721  -4.094  1.00 98.00           C  
ATOM   1409  O   GLY A 173      -1.005  -1.537  -4.803  1.00 98.00           O  
ATOM   1410  N   THR A 174       0.882  -2.720  -4.291  1.00 97.81           N  
ATOM   1411  CA  THR A 174       0.786  -3.674  -5.389  1.00 97.81           C  
ATOM   1412  C   THR A 174      -0.030  -4.898  -4.976  1.00 97.81           C  
ATOM   1413  O   THR A 174       0.529  -5.964  -4.720  1.00 97.81           O  
ATOM   1414  CB  THR A 174       2.180  -4.121  -5.866  1.00 97.81           C  
ATOM   1415  CG2 THR A 174       2.975  -2.944  -6.428  1.00 97.81           C  
ATOM   1416  OG1 THR A 174       2.900  -4.680  -4.760  1.00 97.81           O  
ATOM   1417  N   HIS A 175      -1.282  -4.852  -4.922  1.00 98.44           N  
ATOM   1418  CA  HIS A 175      -2.176  -5.760  -4.211  1.00 98.44           C  
ATOM   1419  C   HIS A 175      -2.792  -6.784  -5.163  1.00 98.44           C  
ATOM   1420  O   HIS A 175      -3.567  -7.644  -4.739  1.00 98.44           O  
ATOM   1421  CB  HIS A 175      -3.282  -4.975  -3.498  1.00 98.44           C  
ATOM   1422  CG  HIS A 175      -4.135  -4.169  -4.426  1.00 98.44           C  
ATOM   1423  CD2 HIS A 175      -4.082  -4.006  -5.769  1.00 98.44           C  
ATOM   1424  ND1 HIS A 175      -5.196  -3.407  -3.982  1.00 98.44           N  
ATOM   1425  CE1 HIS A 175      -5.760  -2.808  -5.017  1.00 98.44           C  
ATOM   1426  NE2 HIS A 175      -5.103  -3.154  -6.111  1.00 98.44           N  
ATOM   1427  N   HIS A 176      -2.438  -6.767  -6.454  1.00 98.50           N  
ATOM   1428  CA  HIS A 176      -3.047  -7.667  -7.431  1.00 98.50           C  
ATOM   1429  C   HIS A 176      -2.184  -8.904  -7.653  1.00 98.50           C  
ATOM   1430  O   HIS A 176      -2.606  -9.849  -8.334  1.00 98.50           O  
ATOM   1431  CB  HIS A 176      -3.278  -6.941  -8.754  1.00 98.50           C  
ATOM   1432  CG  HIS A 176      -4.377  -5.929  -8.702  1.00 98.50           C  
ATOM   1433  CD2 HIS A 176      -4.375  -4.603  -8.966  1.00 98.50           C  
ATOM   1434  ND1 HIS A 176      -5.666  -6.252  -8.342  1.00 98.50           N  
ATOM   1435  CE1 HIS A 176      -6.412  -5.160  -8.382  1.00 98.50           C  
ATOM   1436  NE2 HIS A 176      -5.653  -4.148  -8.760  1.00 98.50           N  
ATOM   1437  N   ALA A 177      -0.924  -8.898  -7.188  1.00 98.44           N  
ATOM   1438  CA  ALA A 177      -0.023 -10.021  -7.437  1.00 98.44           C  
ATOM   1439  C   ALA A 177      -0.410 -11.232  -6.593  1.00 98.44           C  
ATOM   1440  O   ALA A 177      -0.621 -11.107  -5.380  1.00 98.44           O  
ATOM   1441  CB  ALA A 177       1.422  -9.614  -7.148  1.00 98.44           C  
ATOM   1442  N   PHE A 178      -0.495 -12.458  -7.302  1.00 98.56           N  
ATOM   1443  CA  PHE A 178      -0.780 -13.744  -6.672  1.00 98.56           C  
ATOM   1444  C   PHE A 178       0.507 -14.490  -6.368  1.00 98.56           C  
ATOM   1445  O   PHE A 178       1.586 -14.095  -6.818  1.00 98.56           O  
ATOM   1446  CB  PHE A 178      -1.688 -14.590  -7.569  1.00 98.56           C  
ATOM   1447  CG  PHE A 178      -3.100 -14.084  -7.662  1.00 98.56           C  
ATOM   1448  CD1 PHE A 178      -4.132 -14.729  -6.987  1.00 98.56           C  
ATOM   1449  CD2 PHE A 178      -3.398 -12.960  -8.415  1.00 98.56           C  
ATOM   1450  CE1 PHE A 178      -5.443 -14.262  -7.076  1.00 98.56           C  
ATOM   1451  CE2 PHE A 178      -4.702 -12.487  -8.507  1.00 98.56           C  
ATOM   1452  CZ  PHE A 178      -5.723 -13.139  -7.837  1.00 98.56           C  
ATOM   1453  N   PRO A 179       0.381 -15.598  -5.622  1.00 98.50           N  
ATOM   1454  CA  PRO A 179       1.603 -16.326  -5.263  1.00 98.50           C  
ATOM   1455  C   PRO A 179       2.422 -16.745  -6.480  1.00 98.50           C  
ATOM   1456  O   PRO A 179       3.650 -16.620  -6.472  1.00 98.50           O  
ATOM   1457  CB  PRO A 179       1.076 -17.548  -4.504  1.00 98.50           C  
ATOM   1458  CG  PRO A 179      -0.157 -17.069  -3.812  1.00 98.50           C  
ATOM   1459  CD  PRO A 179      -0.889 -16.122  -4.725  1.00 98.50           C  
ATOM   1460  N   SER A 180       1.797 -17.194  -7.578  1.00 98.12           N  
ATOM   1461  CA  SER A 180       2.555 -17.799  -8.665  1.00 98.12           C  
ATOM   1462  C   SER A 180       2.497 -16.949  -9.932  1.00 98.12           C  
ATOM   1463  O   SER A 180       3.036 -17.338 -10.970  1.00 98.12           O  
ATOM   1464  CB  SER A 180       2.029 -19.209  -8.965  1.00 98.12           C  
ATOM   1465  OG  SER A 180       0.668 -19.159  -9.353  1.00 98.12           O  
ATOM   1466  N   HIS A 181       1.857 -15.726  -9.889  1.00 98.38           N  
ATOM   1467  CA  HIS A 181       1.821 -14.876 -11.081  1.00 98.38           C  
ATOM   1468  C   HIS A 181       1.520 -13.428 -10.696  1.00 98.38           C  
ATOM   1469  O   HIS A 181       0.968 -13.163  -9.625  1.00 98.38           O  
ATOM   1470  CB  HIS A 181       0.781 -15.386 -12.080  1.00 98.38           C  
ATOM   1471  CG  HIS A 181      -0.611 -15.415 -11.526  1.00 98.38           C  
ATOM   1472  CD2 HIS A 181      -1.625 -14.521 -11.621  1.00 98.38           C  
ATOM   1473  ND1 HIS A 181      -1.090 -16.468 -10.772  1.00 98.38           N  
ATOM   1474  CE1 HIS A 181      -2.344 -16.221 -10.434  1.00 98.38           C  
ATOM   1475  NE2 HIS A 181      -2.694 -15.050 -10.938  1.00 98.38           N  
ATOM   1476  N   GLY A 182       1.897 -12.431 -11.550  1.00 98.12           N  
ATOM   1477  CA  GLY A 182       1.516 -11.024 -11.442  1.00 98.12           C  
ATOM   1478  C   GLY A 182       0.232 -10.707 -12.187  1.00 98.12           C  
ATOM   1479  O   GLY A 182      -0.222 -11.483 -13.022  1.00 98.12           O  
ATOM   1480  N   SER A 183      -0.325  -9.581 -11.824  1.00 97.44           N  
ATOM   1481  CA  SER A 183      -1.556  -9.134 -12.467  1.00 97.44           C  
ATOM   1482  C   SER A 183      -1.811  -7.655 -12.203  1.00 97.44           C  
ATOM   1483  O   SER A 183      -1.429  -7.130 -11.151  1.00 97.44           O  
ATOM   1484  CB  SER A 183      -2.749  -9.962 -11.979  1.00 97.44           C  
ATOM   1485  OG  SER A 183      -3.948  -9.533 -12.602  1.00 97.44           O  
ATOM   1486  N   GLY A 184      -2.501  -6.985 -13.208  1.00 95.31           N  
ATOM   1487  CA  GLY A 184      -2.990  -5.634 -13.007  1.00 95.31           C  
ATOM   1488  C   GLY A 184      -1.905  -4.665 -12.573  1.00 95.31           C  
ATOM   1489  O   GLY A 184      -2.102  -3.878 -11.645  1.00 95.31           O  
ATOM   1490  N   PHE A 185      -0.728  -4.770 -13.234  1.00 97.06           N  
ATOM   1491  CA  PHE A 185       0.430  -3.900 -13.061  1.00 97.06           C  
ATOM   1492  C   PHE A 185       1.150  -4.206 -11.750  1.00 97.06           C  
ATOM   1493  O   PHE A 185       1.869  -3.360 -11.214  1.00 97.06           O  
ATOM   1494  CB  PHE A 185       0.009  -2.427 -13.088  1.00 97.06           C  
ATOM   1495  CG  PHE A 185      -0.762  -2.043 -14.327  1.00 97.06           C  
ATOM   1496  CD1 PHE A 185      -0.441  -2.596 -15.563  1.00 97.06           C  
ATOM   1497  CD2 PHE A 185      -1.805  -1.129 -14.249  1.00 97.06           C  
ATOM   1498  CE1 PHE A 185      -1.154  -2.238 -16.702  1.00 97.06           C  
ATOM   1499  CE2 PHE A 185      -2.519  -0.770 -15.388  1.00 97.06           C  
ATOM   1500  CZ  PHE A 185      -2.193  -1.325 -16.615  1.00 97.06           C  
ATOM   1501  N   CYS A 186       0.863  -5.377 -11.129  1.00 98.38           N  
ATOM   1502  CA  CYS A 186       1.518  -5.785  -9.893  1.00 98.38           C  
ATOM   1503  C   CYS A 186       2.332  -7.054 -10.092  1.00 98.38           C  
ATOM   1504  O   CYS A 186       1.798  -8.071 -10.541  1.00 98.38           O  
ATOM   1505  CB  CYS A 186       0.482  -6.001  -8.787  1.00 98.38           C  
ATOM   1506  SG  CYS A 186      -0.559  -4.562  -8.470  1.00 98.38           S  
ATOM   1507  N   ILE A 187       3.635  -7.013  -9.735  1.00 98.56           N  
ATOM   1508  CA  ILE A 187       4.569  -8.117  -9.912  1.00 98.56           C  
ATOM   1509  C   ILE A 187       4.746  -8.863  -8.593  1.00 98.56           C  
ATOM   1510  O   ILE A 187       4.453 -10.057  -8.504  1.00 98.56           O  
ATOM   1511  CB  ILE A 187       5.935  -7.622 -10.440  1.00 98.56           C  
ATOM   1512  CG1 ILE A 187       5.781  -7.007 -11.833  1.00 98.56           C  
ATOM   1513  CG2 ILE A 187       6.955  -8.765 -10.454  1.00 98.56           C  
ATOM   1514  CD1 ILE A 187       6.994  -6.205 -12.294  1.00 98.56           C  
ATOM   1515  N   PHE A 188       5.167  -8.205  -7.534  1.00 98.75           N  
ATOM   1516  CA  PHE A 188       5.205  -8.726  -6.172  1.00 98.75           C  
ATOM   1517  C   PHE A 188       4.215  -7.984  -5.280  1.00 98.75           C  
ATOM   1518  O   PHE A 188       4.072  -6.763  -5.386  1.00 98.75           O  
ATOM   1519  CB  PHE A 188       6.617  -8.612  -5.593  1.00 98.75           C  
ATOM   1520  CG  PHE A 188       7.641  -9.446  -6.324  1.00 98.75           C  
ATOM   1521  CD1 PHE A 188       7.326 -10.716  -6.780  1.00 98.75           C  
ATOM   1522  CD2 PHE A 188       8.918  -8.942  -6.549  1.00 98.75           C  
ATOM   1523  CE1 PHE A 188       8.273 -11.487  -7.458  1.00 98.75           C  
ATOM   1524  CE2 PHE A 188       9.869  -9.712  -7.229  1.00 98.75           C  
ATOM   1525  CZ  PHE A 188       9.544 -10.973  -7.680  1.00 98.75           C  
ATOM   1526  N   ASN A 189       3.463  -8.753  -4.473  1.00 98.81           N  
ATOM   1527  CA  ASN A 189       2.513  -8.177  -3.527  1.00 98.81           C  
ATOM   1528  C   ASN A 189       3.221  -7.598  -2.305  1.00 98.81           C  
ATOM   1529  O   ASN A 189       3.517  -8.320  -1.351  1.00 98.81           O  
ATOM   1530  CB  ASN A 189       1.481  -9.222  -3.097  1.00 98.81           C  
ATOM   1531  CG  ASN A 189       0.272  -8.609  -2.423  1.00 98.81           C  
ATOM   1532  ND2 ASN A 189      -0.919  -8.990  -2.870  1.00 98.81           N  
ATOM   1533  OD1 ASN A 189       0.405  -7.794  -1.503  1.00 98.81           O  
ATOM   1534  N   ASP A 190       3.559  -6.299  -2.300  1.00 98.81           N  
ATOM   1535  CA  ASP A 190       4.400  -5.697  -1.270  1.00 98.81           C  
ATOM   1536  C   ASP A 190       3.691  -5.696   0.085  1.00 98.81           C  
ATOM   1537  O   ASP A 190       4.326  -5.896   1.125  1.00 98.81           O  
ATOM   1538  CB  ASP A 190       4.794  -4.271  -1.659  1.00 98.81           C  
ATOM   1539  CG  ASP A 190       3.598  -3.377  -1.917  1.00 98.81           C  
ATOM   1540  OD1 ASP A 190       2.528  -3.886  -2.324  1.00 98.81           O  
ATOM   1541  OD2 ASP A 190       3.722  -2.149  -1.718  1.00 98.81           O1-
ATOM   1542  N   LEU A 191       2.384  -5.502   0.142  1.00 98.88           N  
ATOM   1543  CA  LEU A 191       1.635  -5.518   1.394  1.00 98.88           C  
ATOM   1544  C   LEU A 191       1.664  -6.903   2.027  1.00 98.88           C  
ATOM   1545  O   LEU A 191       1.886  -7.036   3.235  1.00 98.88           O  
ATOM   1546  CB  LEU A 191       0.185  -5.085   1.158  1.00 98.88           C  
ATOM   1547  CG  LEU A 191      -0.020  -3.652   0.666  1.00 98.88           C  
ATOM   1548  CD1 LEU A 191      -1.462  -3.452   0.214  1.00 98.88           C  
ATOM   1549  CD2 LEU A 191       0.348  -2.650   1.757  1.00 98.88           C  
ATOM   1550  N   ALA A 192       1.483  -7.955   1.169  1.00 98.81           N  
ATOM   1551  CA  ALA A 192       1.509  -9.333   1.660  1.00 98.81           C  
ATOM   1552  C   ALA A 192       2.901  -9.715   2.146  1.00 98.81           C  
ATOM   1553  O   ALA A 192       3.049 -10.343   3.199  1.00 98.81           O  
ATOM   1554  CB  ALA A 192       1.046 -10.293   0.566  1.00 98.81           C  
ATOM   1555  N   ILE A 193       3.889  -9.370   1.404  1.00 98.88           N  
ATOM   1556  CA  ILE A 193       5.267  -9.660   1.789  1.00 98.88           C  
ATOM   1557  C   ILE A 193       5.592  -8.969   3.112  1.00 98.88           C  
ATOM   1558  O   ILE A 193       6.185  -9.574   4.007  1.00 98.88           O  
ATOM   1559  CB  ILE A 193       6.265  -9.217   0.694  1.00 98.88           C  
ATOM   1560  CG1 ILE A 193       6.162 -10.141  -0.529  1.00 98.88           C  
ATOM   1561  CG2 ILE A 193       7.693  -9.192   1.241  1.00 98.88           C  
ATOM   1562  CD1 ILE A 193       6.847  -9.599  -1.774  1.00 98.88           C  
ATOM   1563  N   THR A 194       5.223  -7.699   3.216  1.00 98.88           N  
ATOM   1564  CA  THR A 194       5.481  -6.938   4.435  1.00 98.88           C  
ATOM   1565  C   THR A 194       4.765  -7.569   5.628  1.00 98.88           C  
ATOM   1566  O   THR A 194       5.352  -7.716   6.705  1.00 98.88           O  
ATOM   1567  CB  THR A 194       5.040  -5.471   4.285  1.00 98.88           C  
ATOM   1568  CG2 THR A 194       5.264  -4.699   5.584  1.00 98.88           C  
ATOM   1569  OG1 THR A 194       5.800  -4.855   3.237  1.00 98.88           O  
ATOM   1570  N   ALA A 195       3.465  -7.942   5.517  1.00 98.88           N  
ATOM   1571  CA  ALA A 195       2.722  -8.606   6.587  1.00 98.88           C  
ATOM   1572  C   ALA A 195       3.418  -9.890   7.027  1.00 98.88           C  
ATOM   1573  O   ALA A 195       3.613 -10.118   8.223  1.00 98.88           O  
ATOM   1574  CB  ALA A 195       1.295  -8.908   6.134  1.00 98.88           C  
ATOM   1575  N   SER A 196       3.843 -10.723   6.032  1.00 98.75           N  
ATOM   1576  CA  SER A 196       4.530 -11.970   6.331  1.00 98.75           C  
ATOM   1577  C   SER A 196       5.865 -11.711   7.023  1.00 98.75           C  
ATOM   1578  O   SER A 196       6.229 -12.419   7.971  1.00 98.75           O  
ATOM   1579  CB  SER A 196       4.759 -12.783   5.054  1.00 98.75           C  
ATOM   1580  OG  SER A 196       3.531 -13.283   4.551  1.00 98.75           O  
ATOM   1581  N   TYR A 197       6.571 -10.688   6.536  1.00 98.69           N  
ATOM   1582  CA  TYR A 197       7.847 -10.301   7.128  1.00 98.69           C  
ATOM   1583  C   TYR A 197       7.680  -9.948   8.604  1.00 98.69           C  
ATOM   1584  O   TYR A 197       8.423 -10.429   9.453  1.00 98.69           O  
ATOM   1585  CB  TYR A 197       8.455  -9.116   6.370  1.00 98.69           C  
ATOM   1586  CG  TYR A 197       9.740  -8.601   6.977  1.00 98.69           C  
ATOM   1587  CD1 TYR A 197       9.725  -7.644   7.987  1.00 98.69           C  
ATOM   1588  CD2 TYR A 197      10.974  -9.079   6.544  1.00 98.69           C  
ATOM   1589  CE1 TYR A 197      10.907  -7.164   8.547  1.00 98.69           C  
ATOM   1590  CE2 TYR A 197      12.158  -8.604   7.095  1.00 98.69           C  
ATOM   1591  OH  TYR A 197      13.287  -7.180   8.647  1.00 98.69           O  
ATOM   1592  CZ  TYR A 197      12.113  -7.650   8.096  1.00 98.69           C  
ATOM   1593  N   LEU A 198       6.711  -9.132   8.906  1.00 98.75           N  
ATOM   1594  CA  LEU A 198       6.462  -8.691  10.273  1.00 98.75           C  
ATOM   1595  C   LEU A 198       6.098  -9.878  11.166  1.00 98.75           C  
ATOM   1596  O   LEU A 198       6.578  -9.978  12.296  1.00 98.75           O  
ATOM   1597  CB  LEU A 198       5.346  -7.651  10.313  1.00 98.75           C  
ATOM   1598  CG  LEU A 198       5.620  -6.332   9.578  1.00 98.75           C  
ATOM   1599  CD1 LEU A 198       4.386  -5.442   9.612  1.00 98.75           C  
ATOM   1600  CD2 LEU A 198       6.821  -5.619  10.199  1.00 98.75           C  
ATOM   1601  N   LEU A 199       5.236 -10.756  10.694  1.00 98.69           N  
ATOM   1602  CA  LEU A 199       4.803 -11.922  11.458  1.00 98.69           C  
ATOM   1603  C   LEU A 199       5.962 -12.898  11.674  1.00 98.69           C  
ATOM   1604  O   LEU A 199       6.181 -13.376  12.791  1.00 98.69           O  
ATOM   1605  CB  LEU A 199       3.655 -12.641  10.747  1.00 98.69           C  
ATOM   1606  CG  LEU A 199       2.320 -11.896  10.707  1.00 98.69           C  
ATOM   1607  CD1 LEU A 199       1.365 -12.575   9.730  1.00 98.69           C  
ATOM   1608  CD2 LEU A 199       1.698 -11.812  12.095  1.00 98.69           C  
ATOM   1609  N   ASP A 200       6.752 -13.205  10.657  1.00 98.12           N  
ATOM   1610  CA  ASP A 200       7.837 -14.188  10.703  1.00 98.12           C  
ATOM   1611  C   ASP A 200       8.962 -13.718  11.620  1.00 98.12           C  
ATOM   1612  O   ASP A 200       9.685 -14.533  12.183  1.00 98.12           O  
ATOM   1613  CB  ASP A 200       8.380 -14.451   9.297  1.00 98.12           C  
ATOM   1614  CG  ASP A 200       7.455 -15.313   8.452  1.00 98.12           C  
ATOM   1615  OD1 ASP A 200       6.434 -15.809   8.982  1.00 98.12           O  
ATOM   1616  OD2 ASP A 200       7.759 -15.514   7.256  1.00 98.12           O1-
ATOM   1617  N   ASN A 201       9.052 -12.397  11.759  1.00 97.81           N  
ATOM   1618  CA  ASN A 201      10.136 -11.865  12.585  1.00 97.81           C  
ATOM   1619  C   ASN A 201       9.638 -11.466  13.973  1.00 97.81           C  
ATOM   1620  O   ASN A 201      10.313 -10.722  14.687  1.00 97.81           O  
ATOM   1621  CB  ASN A 201      10.793 -10.670  11.897  1.00 97.81           C  
ATOM   1622  CG  ASN A 201      11.708 -11.070  10.755  1.00 97.81           C  
ATOM   1623  ND2 ASN A 201      11.205 -11.018   9.535  1.00 97.81           N  
ATOM   1624  OD1 ASN A 201      12.863 -11.449  10.981  1.00 97.81           O  
ATOM   1625  N   ASN A 202       8.432 -11.876  14.318  1.00 98.12           N  
ATOM   1626  CA  ASN A 202       7.813 -11.695  15.630  1.00 98.12           C  
ATOM   1627  C   ASN A 202       7.737 -10.225  16.022  1.00 98.12           C  
ATOM   1628  O   ASN A 202       7.947  -9.864  17.181  1.00 98.12           O  
ATOM   1629  CB  ASN A 202       8.574 -12.482  16.689  1.00 98.12           C  
ATOM   1630  CG  ASN A 202       8.523 -13.985  16.453  1.00 98.12           C  
ATOM   1631  ND2 ASN A 202       9.666 -14.639  16.580  1.00 98.12           N  
ATOM   1632  OD1 ASN A 202       7.460 -14.536  16.160  1.00 98.12           O  
ATOM   1633  N   LEU A 203       7.611  -9.384  15.041  1.00 98.31           N  
ATOM   1634  CA  LEU A 203       7.460  -7.953  15.306  1.00 98.31           C  
ATOM   1635  C   LEU A 203       6.008  -7.607  15.640  1.00 98.31           C  
ATOM   1636  O   LEU A 203       5.744  -6.601  16.299  1.00 98.31           O  
ATOM   1637  CB  LEU A 203       7.921  -7.133  14.100  1.00 98.31           C  
ATOM   1638  CG  LEU A 203       9.380  -7.280  13.686  1.00 98.31           C  
ATOM   1639  CD1 LEU A 203       9.681  -6.449  12.446  1.00 98.31           C  
ATOM   1640  CD2 LEU A 203      10.309  -6.893  14.837  1.00 98.31           C  
ATOM   1641  N   VAL A 204       5.046  -8.426  15.126  1.00 98.69           N  
ATOM   1642  CA  VAL A 204       3.621  -8.284  15.404  1.00 98.69           C  
ATOM   1643  C   VAL A 204       2.955  -9.655  15.434  1.00 98.69           C  
ATOM   1644  O   VAL A 204       3.534 -10.648  14.971  1.00 98.69           O  
ATOM   1645  CB  VAL A 204       2.932  -7.382  14.353  1.00 98.69           C  
ATOM   1646  CG1 VAL A 204       3.548  -5.983  14.361  1.00 98.69           C  
ATOM   1647  CG2 VAL A 204       3.029  -8.011  12.968  1.00 98.69           C  
ATOM   1648  N   THR A 205       1.753  -9.743  16.024  1.00 98.50           N  
ATOM   1649  CA  THR A 205       0.971 -10.974  16.054  1.00 98.50           C  
ATOM   1650  C   THR A 205      -0.244 -10.862  15.134  1.00 98.50           C  
ATOM   1651  O   THR A 205      -0.763 -11.891  14.674  1.00 98.50           O  
ATOM   1652  CB  THR A 205       0.510 -11.302  17.489  1.00 98.50           C  
ATOM   1653  CG2 THR A 205       1.703 -11.478  18.423  1.00 98.50           C  
ATOM   1654  OG1 THR A 205      -0.316 -10.249  17.976  1.00 98.50           O  
ATOM   1655  N   ARG A 206      -0.728  -9.660  14.863  1.00 98.56           N  
ATOM   1656  CA  ARG A 206      -1.891  -9.433  14.016  1.00 98.56           C  
ATOM   1657  C   ARG A 206      -1.671  -8.227  13.099  1.00 98.56           C  
ATOM   1658  O   ARG A 206      -1.302  -7.146  13.565  1.00 98.56           O  
ATOM   1659  CB  ARG A 206      -3.145  -9.212  14.868  1.00 98.56           C  
ATOM   1660  CG  ARG A 206      -3.564 -10.436  15.670  1.00 98.56           C  
ATOM   1661  CD  ARG A 206      -4.895 -10.224  16.380  1.00 98.56           C  
ATOM   1662  NE  ARG A 206      -4.831  -9.124  17.337  1.00 98.56           N  
ATOM   1663  NH1 ARG A 206      -4.167 -10.442  19.109  1.00 98.56           N  
ATOM   1664  NH2 ARG A 206      -4.450  -8.190  19.399  1.00 98.56           N1+
ATOM   1665  CZ  ARG A 206      -4.481  -9.255  18.614  1.00 98.56           C  
ATOM   1666  N   VAL A 207      -1.919  -8.476  11.777  1.00 98.88           N  
ATOM   1667  CA  VAL A 207      -1.787  -7.423  10.778  1.00 98.88           C  
ATOM   1668  C   VAL A 207      -3.136  -7.175  10.110  1.00 98.88           C  
ATOM   1669  O   VAL A 207      -3.828  -8.120   9.722  1.00 98.88           O  
ATOM   1670  CB  VAL A 207      -0.721  -7.780   9.714  1.00 98.88           C  
ATOM   1671  CG1 VAL A 207      -0.622  -6.678   8.659  1.00 98.88           C  
ATOM   1672  CG2 VAL A 207       0.632  -8.013  10.371  1.00 98.88           C  
ATOM   1673  N   MET A 208      -3.553  -5.901  10.085  1.00 98.88           N  
ATOM   1674  CA  MET A 208      -4.707  -5.547   9.270  1.00 98.88           C  
ATOM   1675  C   MET A 208      -4.270  -4.791   8.016  1.00 98.88           C  
ATOM   1676  O   MET A 208      -3.534  -3.806   8.106  1.00 98.88           O  
ATOM   1677  CB  MET A 208      -5.693  -4.700  10.076  1.00 98.88           C  
ATOM   1678  CG  MET A 208      -6.931  -4.286   9.291  1.00 98.88           C  
ATOM   1679  SD  MET A 208      -8.113  -3.321  10.303  1.00 98.88           S  
ATOM   1680  CE  MET A 208      -8.833  -4.656  11.308  1.00 98.88           C  
ATOM   1681  N   ILE A 209      -4.701  -5.307   6.852  1.00 98.88           N  
ATOM   1682  CA  ILE A 209      -4.506  -4.603   5.586  1.00 98.88           C  
ATOM   1683  C   ILE A 209      -5.803  -3.900   5.188  1.00 98.88           C  
ATOM   1684  O   ILE A 209      -6.837  -4.546   4.993  1.00 98.88           O  
ATOM   1685  CB  ILE A 209      -4.054  -5.570   4.468  1.00 98.88           C  
ATOM   1686  CG1 ILE A 209      -2.735  -6.246   4.847  1.00 98.88           C  
ATOM   1687  CG2 ILE A 209      -3.927  -4.828   3.133  1.00 98.88           C  
ATOM   1688  CD1 ILE A 209      -2.288  -7.326   3.870  1.00 98.88           C  
ATOM   1689  N   VAL A 210      -5.739  -2.591   5.184  1.00 98.88           N  
ATOM   1690  CA  VAL A 210      -6.855  -1.769   4.732  1.00 98.88           C  
ATOM   1691  C   VAL A 210      -6.599  -1.284   3.308  1.00 98.88           C  
ATOM   1692  O   VAL A 210      -5.669  -0.510   3.067  1.00 98.88           O  
ATOM   1693  CB  VAL A 210      -7.088  -0.564   5.672  1.00 98.88           C  
ATOM   1694  CG1 VAL A 210      -8.243   0.300   5.166  1.00 98.88           C  
ATOM   1695  CG2 VAL A 210      -7.362  -1.042   7.098  1.00 98.88           C  
ATOM   1696  N   ASP A 211      -7.377  -1.785   2.379  1.00 98.81           N  
ATOM   1697  CA  ASP A 211      -7.207  -1.457   0.966  1.00 98.81           C  
ATOM   1698  C   ASP A 211      -8.355  -0.586   0.463  1.00 98.81           C  
ATOM   1699  O   ASP A 211      -9.472  -1.069   0.276  1.00 98.81           O  
ATOM   1700  CB  ASP A 211      -7.110  -2.734   0.127  1.00 98.81           C  
ATOM   1701  CG  ASP A 211      -6.713  -2.469  -1.315  1.00 98.81           C  
ATOM   1702  OD1 ASP A 211      -6.992  -1.366  -1.831  1.00 98.81           O  
ATOM   1703  OD2 ASP A 211      -6.116  -3.371  -1.942  1.00 98.81           O1-
ATOM   1704  N   LEU A 212      -8.022   0.637   0.190  1.00 98.75           N  
ATOM   1705  CA  LEU A 212      -9.074   1.540  -0.262  1.00 98.75           C  
ATOM   1706  C   LEU A 212      -8.843   1.962  -1.706  1.00 98.75           C  
ATOM   1707  O   LEU A 212      -9.292   3.036  -2.125  1.00 98.75           O  
ATOM   1708  CB  LEU A 212      -9.143   2.776   0.641  1.00 98.75           C  
ATOM   1709  CG  LEU A 212      -9.495   2.523   2.110  1.00 98.75           C  
ATOM   1710  CD1 LEU A 212      -9.753   3.847   2.828  1.00 98.75           C  
ATOM   1711  CD2 LEU A 212     -10.705   1.603   2.220  1.00 98.75           C  
ATOM   1712  N   ASP A 213      -8.072   1.213  -2.401  1.00 98.50           N  
ATOM   1713  CA  ASP A 213      -8.020   1.224  -3.859  1.00 98.50           C  
ATOM   1714  C   ASP A 213      -9.358   0.810  -4.463  1.00 98.50           C  
ATOM   1715  O   ASP A 213     -10.075  -0.015  -3.890  1.00 98.50           O  
ATOM   1716  CB  ASP A 213      -6.907   0.307  -4.367  1.00 98.50           C  
ATOM   1717  CG  ASP A 213      -6.628   0.471  -5.850  1.00 98.50           C  
ATOM   1718  OD1 ASP A 213      -7.485   0.090  -6.678  1.00 98.50           O  
ATOM   1719  OD2 ASP A 213      -5.542   0.989  -6.194  1.00 98.50           O1-
ATOM   1720  N   VAL A 214      -9.704   1.513  -5.695  1.00 97.88           N  
ATOM   1721  CA  VAL A 214     -11.019   1.275  -6.281  1.00 97.88           C  
ATOM   1722  C   VAL A 214     -11.124  -0.176  -6.749  1.00 97.88           C  
ATOM   1723  O   VAL A 214     -12.228  -0.724  -6.864  1.00 97.88           O  
ATOM   1724  CB  VAL A 214     -11.296   2.237  -7.463  1.00 97.88           C  
ATOM   1725  CG1 VAL A 214     -10.414   1.884  -8.663  1.00 97.88           C  
ATOM   1726  CG2 VAL A 214     -12.774   2.191  -7.852  1.00 97.88           C  
ATOM   1727  N   HIS A 215      -9.994  -0.883  -7.075  1.00 98.38           N  
ATOM   1728  CA  HIS A 215      -9.957  -2.292  -7.446  1.00 98.38           C  
ATOM   1729  C   HIS A 215      -9.849  -3.188  -6.217  1.00 98.38           C  
ATOM   1730  O   HIS A 215      -9.198  -2.823  -5.232  1.00 98.38           O  
ATOM   1731  CB  HIS A 215      -8.785  -2.567  -8.398  1.00 98.38           C  
ATOM   1732  CG  HIS A 215      -8.761  -1.663  -9.587  1.00 98.38           C  
ATOM   1733  CD2 HIS A 215      -9.433  -1.720 -10.759  1.00 98.38           C  
ATOM   1734  ND1 HIS A 215      -7.960  -0.542  -9.655  1.00 98.38           N  
ATOM   1735  CE1 HIS A 215      -8.146   0.055 -10.823  1.00 98.38           C  
ATOM   1736  NE2 HIS A 215      -9.034  -0.646 -11.515  1.00 98.38           N  
ATOM   1737  N   GLN A 216     -10.600  -4.454  -6.358  1.00 98.19           N  
ATOM   1738  CA  GLN A 216     -10.488  -5.356  -5.218  1.00 98.19           C  
ATOM   1739  C   GLN A 216      -9.052  -5.845  -5.042  1.00 98.19           C  
ATOM   1740  O   GLN A 216      -8.383  -6.177  -6.020  1.00 98.19           O  
ATOM   1741  CB  GLN A 216     -11.438  -6.548  -5.378  1.00 98.19           C  
ATOM   1742  CG  GLN A 216     -11.479  -7.468  -4.163  1.00 98.19           C  
ATOM   1743  CD  GLN A 216     -12.125  -8.806  -4.464  1.00 98.19           C  
ATOM   1744  NE2 GLN A 216     -13.051  -9.225  -3.611  1.00 98.19           N  
ATOM   1745  OE1 GLN A 216     -11.793  -9.460  -5.460  1.00 98.19           O  
ATOM   1746  N   GLY A 217      -8.503  -5.745  -3.785  1.00 97.88           N  
ATOM   1747  CA  GLY A 217      -7.202  -6.321  -3.479  1.00 97.88           C  
ATOM   1748  C   GLY A 217      -7.177  -7.834  -3.603  1.00 97.88           C  
ATOM   1749  O   GLY A 217      -7.017  -8.540  -2.606  1.00 97.88           O  
ATOM   1750  N   ASP A 218      -7.421  -8.428  -4.797  1.00 98.38           N  
ATOM   1751  CA  ASP A 218      -7.645  -9.847  -5.057  1.00 98.38           C  
ATOM   1752  C   ASP A 218      -6.403 -10.673  -4.739  1.00 98.38           C  
ATOM   1753  O   ASP A 218      -6.502 -11.756  -4.156  1.00 98.38           O  
ATOM   1754  CB  ASP A 218      -8.059 -10.068  -6.516  1.00 98.38           C  
ATOM   1755  CG  ASP A 218      -7.116  -9.407  -7.506  1.00 98.38           C  
ATOM   1756  OD1 ASP A 218      -6.356  -8.501  -7.111  1.00 98.38           O  
ATOM   1757  OD2 ASP A 218      -7.137  -9.796  -8.695  1.00 98.38           O1-
ATOM   1758  N   GLY A 219      -5.209 -10.177  -5.116  1.00 98.50           N  
ATOM   1759  CA  GLY A 219      -3.991 -10.889  -4.767  1.00 98.50           C  
ATOM   1760  C   GLY A 219      -3.810 -11.071  -3.271  1.00 98.50           C  
ATOM   1761  O   GLY A 219      -3.511 -12.175  -2.810  1.00 98.50           O  
ATOM   1762  N   THR A 220      -4.033  -9.938  -2.615  1.00 98.62           N  
ATOM   1763  CA  THR A 220      -3.894  -9.953  -1.164  1.00 98.62           C  
ATOM   1764  C   THR A 220      -4.921 -10.894  -0.532  1.00 98.62           C  
ATOM   1765  O   THR A 220      -4.593 -11.668   0.368  1.00 98.62           O  
ATOM   1766  CB  THR A 220      -4.055  -8.543  -0.569  1.00 98.62           C  
ATOM   1767  CG2 THR A 220      -3.856  -8.552   0.944  1.00 98.62           C  
ATOM   1768  OG1 THR A 220      -3.082  -7.670  -1.162  1.00 98.62           O  
ATOM   1769  N   ALA A 221      -6.148 -10.858  -0.991  1.00 98.31           N  
ATOM   1770  CA  ALA A 221      -7.200 -11.750  -0.501  1.00 98.31           C  
ATOM   1771  C   ALA A 221      -6.815 -13.210  -0.704  1.00 98.31           C  
ATOM   1772  O   ALA A 221      -6.940 -14.024   0.216  1.00 98.31           O  
ATOM   1773  CB  ALA A 221      -8.520 -11.449  -1.208  1.00 98.31           C  
ATOM   1774  N   SER A 222      -6.331 -13.545  -1.865  1.00 98.25           N  
ATOM   1775  CA  SER A 222      -5.961 -14.917  -2.198  1.00 98.25           C  
ATOM   1776  C   SER A 222      -4.811 -15.398  -1.320  1.00 98.25           C  
ATOM   1777  O   SER A 222      -4.830 -16.527  -0.829  1.00 98.25           O  
ATOM   1778  CB  SER A 222      -5.567 -15.029  -3.671  1.00 98.25           C  
ATOM   1779  OG  SER A 222      -5.147 -16.339  -3.980  1.00 98.25           O  
ATOM   1780  N   ILE A 223      -3.836 -14.593  -1.113  1.00 98.56           N  
ATOM   1781  CA  ILE A 223      -2.618 -14.934  -0.380  1.00 98.56           C  
ATOM   1782  C   ILE A 223      -2.968 -15.274   1.067  1.00 98.56           C  
ATOM   1783  O   ILE A 223      -2.438 -16.225   1.631  1.00 98.56           O  
ATOM   1784  CB  ILE A 223      -1.590 -13.785  -0.430  1.00 98.56           C  
ATOM   1785  CG1 ILE A 223      -0.937 -13.706  -1.815  1.00 98.56           C  
ATOM   1786  CG2 ILE A 223      -0.528 -13.962   0.664  1.00 98.56           C  
ATOM   1787  CD1 ILE A 223      -0.166 -12.420  -2.071  1.00 98.56           C  
ATOM   1788  N   PHE A 224      -3.924 -14.579   1.681  1.00 98.44           N  
ATOM   1789  CA  PHE A 224      -4.114 -14.699   3.125  1.00 98.44           C  
ATOM   1790  C   PHE A 224      -5.432 -15.401   3.445  1.00 98.44           C  
ATOM   1791  O   PHE A 224      -5.915 -15.334   4.571  1.00 98.44           O  
ATOM   1792  CB  PHE A 224      -4.081 -13.319   3.792  1.00 98.44           C  
ATOM   1793  CG  PHE A 224      -2.700 -12.715   3.861  1.00 98.44           C  
ATOM   1794  CD1 PHE A 224      -1.653 -13.396   4.462  1.00 98.44           C  
ATOM   1795  CD2 PHE A 224      -2.453 -11.460   3.320  1.00 98.44           C  
ATOM   1796  CE1 PHE A 224      -0.375 -12.841   4.527  1.00 98.44           C  
ATOM   1797  CE2 PHE A 224      -1.183 -10.893   3.377  1.00 98.44           C  
ATOM   1798  CZ  PHE A 224      -0.146 -11.588   3.985  1.00 98.44           C  
ATOM   1799  N   GLN A 225      -6.021 -16.038   2.486  1.00 95.50           N  
ATOM   1800  CA  GLN A 225      -7.306 -16.717   2.669  1.00 95.50           C  
ATOM   1801  C   GLN A 225      -7.279 -17.635   3.886  1.00 95.50           C  
ATOM   1802  O   GLN A 225      -8.271 -17.748   4.610  1.00 95.50           O  
ATOM   1803  CB  GLN A 225      -7.678 -17.511   1.418  1.00 95.50           C  
ATOM   1804  CG  GLN A 225      -9.098 -18.048   1.425  1.00 95.50           C  
ATOM   1805  CD  GLN A 225      -9.460 -18.771   0.147  1.00 95.50           C  
ATOM   1806  NE2 GLN A 225     -10.581 -19.493   0.167  1.00 95.50           N  
ATOM   1807  OE1 GLN A 225      -8.749 -18.682  -0.865  1.00 95.50           O  
ATOM   1808  N   ASN A 226      -6.143 -18.240   4.228  1.00 95.38           N  
ATOM   1809  CA  ASN A 226      -6.063 -19.198   5.321  1.00 95.38           C  
ATOM   1810  C   ASN A 226      -5.078 -18.745   6.398  1.00 95.38           C  
ATOM   1811  O   ASN A 226      -4.545 -19.554   7.137  1.00 95.38           O  
ATOM   1812  CB  ASN A 226      -5.671 -20.580   4.794  1.00 95.38           C  
ATOM   1813  CG  ASN A 226      -6.653 -21.130   3.784  1.00 95.38           C  
ATOM   1814  ND2 ASN A 226      -6.138 -21.713   2.703  1.00 95.38           N  
ATOM   1815  OD1 ASN A 226      -7.874 -21.022   3.961  1.00 95.38           O  
ATOM   1816  N   GLU A 227      -4.807 -17.517   6.457  1.00 97.62           N  
ATOM   1817  CA  GLU A 227      -3.936 -16.927   7.464  1.00 97.62           C  
ATOM   1818  C   GLU A 227      -4.728 -16.133   8.495  1.00 97.62           C  
ATOM   1819  O   GLU A 227      -5.165 -15.020   8.218  1.00 97.62           O  
ATOM   1820  CB  GLU A 227      -2.871 -16.044   6.813  1.00 97.62           C  
ATOM   1821  CG  GLU A 227      -1.951 -15.346   7.804  1.00 97.62           C  
ATOM   1822  CD  GLU A 227      -1.235 -16.317   8.738  1.00 97.62           C  
ATOM   1823  OE1 GLU A 227      -1.507 -16.287   9.959  1.00 97.62           O  
ATOM   1824  OE2 GLU A 227      -0.407 -17.113   8.241  1.00 97.62           O1-
ATOM   1825  N   PRO A 228      -4.885 -16.649   9.734  1.00 97.62           N  
ATOM   1826  CA  PRO A 228      -5.756 -16.043  10.745  1.00 97.62           C  
ATOM   1827  C   PRO A 228      -5.138 -14.805  11.388  1.00 97.62           C  
ATOM   1828  O   PRO A 228      -5.844 -14.023  12.033  1.00 97.62           O  
ATOM   1829  CB  PRO A 228      -5.918 -17.171  11.783  1.00 97.62           C  
ATOM   1830  CG  PRO A 228      -4.724 -18.038  11.593  1.00 97.62           C  
ATOM   1831  CD  PRO A 228      -4.367 -18.068  10.134  1.00 97.62           C  
ATOM   1832  N   ASN A 229      -3.837 -14.581  11.182  1.00 98.56           N  
ATOM   1833  CA  ASN A 229      -3.160 -13.454  11.821  1.00 98.56           C  
ATOM   1834  C   ASN A 229      -3.139 -12.227  10.920  1.00 98.56           C  
ATOM   1835  O   ASN A 229      -2.661 -11.166  11.322  1.00 98.56           O  
ATOM   1836  CB  ASN A 229      -1.739 -13.845  12.217  1.00 98.56           C  
ATOM   1837  CG  ASN A 229      -1.699 -14.962  13.254  1.00 98.56           C  
ATOM   1838  ND2 ASN A 229      -0.893 -15.988  12.991  1.00 98.56           N  
ATOM   1839  OD1 ASN A 229      -2.381 -14.895  14.280  1.00 98.56           O  
ATOM   1840  N   VAL A 230      -3.738 -12.370   9.702  1.00 98.75           N  
ATOM   1841  CA  VAL A 230      -3.863 -11.244   8.785  1.00 98.75           C  
ATOM   1842  C   VAL A 230      -5.327 -11.028   8.424  1.00 98.75           C  
ATOM   1843  O   VAL A 230      -5.999 -11.948   7.947  1.00 98.75           O  
ATOM   1844  CB  VAL A 230      -3.025 -11.458   7.503  1.00 98.75           C  
ATOM   1845  CG1 VAL A 230      -3.184 -10.282   6.548  1.00 98.75           C  
ATOM   1846  CG2 VAL A 230      -1.550 -11.670   7.860  1.00 98.75           C  
ATOM   1847  N   PHE A 231      -5.795  -9.831   8.677  1.00 98.75           N  
ATOM   1848  CA  PHE A 231      -7.139  -9.430   8.297  1.00 98.75           C  
ATOM   1849  C   PHE A 231      -7.104  -8.519   7.076  1.00 98.75           C  
ATOM   1850  O   PHE A 231      -6.465  -7.461   7.099  1.00 98.75           O  
ATOM   1851  CB  PHE A 231      -7.839  -8.715   9.458  1.00 98.75           C  
ATOM   1852  CG  PHE A 231      -9.319  -8.547   9.264  1.00 98.75           C  
ATOM   1853  CD1 PHE A 231      -9.811  -7.569   8.410  1.00 98.75           C  
ATOM   1854  CD2 PHE A 231     -10.223  -9.367   9.937  1.00 98.75           C  
ATOM   1855  CE1 PHE A 231     -11.190  -7.409   8.226  1.00 98.75           C  
ATOM   1856  CE2 PHE A 231     -11.591  -9.209   9.757  1.00 98.75           C  
ATOM   1857  CZ  PHE A 231     -12.074  -8.231   8.903  1.00 98.75           C  
ATOM   1858  N   THR A 232      -7.794  -8.946   6.007  1.00 98.62           N  
ATOM   1859  CA  THR A 232      -7.815  -8.127   4.802  1.00 98.62           C  
ATOM   1860  C   THR A 232      -9.181  -7.472   4.615  1.00 98.62           C  
ATOM   1861  O   THR A 232     -10.200  -8.161   4.542  1.00 98.62           O  
ATOM   1862  CB  THR A 232      -7.463  -8.959   3.551  1.00 98.62           C  
ATOM   1863  CG2 THR A 232      -6.094  -9.611   3.690  1.00 98.62           C  
ATOM   1864  OG1 THR A 232      -8.457  -9.982   3.377  1.00 98.62           O  
ATOM   1865  N   PHE A 233      -9.218  -6.151   4.654  1.00 98.62           N  
ATOM   1866  CA  PHE A 233     -10.381  -5.313   4.394  1.00 98.62           C  
ATOM   1867  C   PHE A 233     -10.228  -4.575   3.067  1.00 98.62           C  
ATOM   1868  O   PHE A 233      -9.277  -3.819   2.877  1.00 98.62           O  
ATOM   1869  CB  PHE A 233     -10.587  -4.308   5.533  1.00 98.62           C  
ATOM   1870  CG  PHE A 233     -11.630  -3.264   5.241  1.00 98.62           C  
ATOM   1871  CD1 PHE A 233     -11.337  -1.912   5.376  1.00 98.62           C  
ATOM   1872  CD2 PHE A 233     -12.905  -3.635   4.831  1.00 98.62           C  
ATOM   1873  CE1 PHE A 233     -12.294  -0.941   5.105  1.00 98.62           C  
ATOM   1874  CE2 PHE A 233     -13.870  -2.671   4.557  1.00 98.62           C  
ATOM   1875  CZ  PHE A 233     -13.563  -1.325   4.698  1.00 98.62           C  
ATOM   1876  N   SER A 234     -11.201  -4.806   2.136  1.00 98.44           N  
ATOM   1877  CA  SER A 234     -11.177  -4.143   0.836  1.00 98.44           C  
ATOM   1878  C   SER A 234     -12.511  -3.462   0.542  1.00 98.44           C  
ATOM   1879  O   SER A 234     -13.562  -4.109   0.547  1.00 98.44           O  
ATOM   1880  CB  SER A 234     -10.852  -5.145  -0.273  1.00 98.44           C  
ATOM   1881  OG  SER A 234     -10.792  -4.500  -1.531  1.00 98.44           O  
ATOM   1882  N   ALA A 235     -12.502  -2.173   0.416  1.00 98.31           N  
ATOM   1883  CA  ALA A 235     -13.616  -1.413  -0.141  1.00 98.31           C  
ATOM   1884  C   ALA A 235     -13.344  -1.021  -1.591  1.00 98.31           C  
ATOM   1885  O   ALA A 235     -12.403  -0.279  -1.873  1.00 98.31           O  
ATOM   1886  CB  ALA A 235     -13.882  -0.165   0.701  1.00 98.31           C  
ATOM   1887  N   HIS A 236     -14.163  -1.543  -2.497  1.00 98.19           N  
ATOM   1888  CA  HIS A 236     -13.877  -1.414  -3.922  1.00 98.19           C  
ATOM   1889  C   HIS A 236     -15.161  -1.227  -4.727  1.00 98.19           C  
ATOM   1890  O   HIS A 236     -16.254  -1.504  -4.231  1.00 98.19           O  
ATOM   1891  CB  HIS A 236     -13.110  -2.637  -4.430  1.00 98.19           C  
ATOM   1892  CG  HIS A 236     -13.732  -3.941  -4.025  1.00 98.19           C  
ATOM   1893  CD2 HIS A 236     -14.692  -4.686  -4.615  1.00 98.19           C  
ATOM   1894  ND1 HIS A 236     -13.361  -4.615  -2.885  1.00 98.19           N  
ATOM   1895  CE1 HIS A 236     -14.070  -5.727  -2.791  1.00 98.19           C  
ATOM   1896  NE2 HIS A 236     -14.892  -5.794  -3.825  1.00 98.19           N  
ATOM   1897  N   SER A 237     -14.980  -0.733  -5.912  1.00 96.81           N  
ATOM   1898  CA  SER A 237     -16.132  -0.583  -6.793  1.00 96.81           C  
ATOM   1899  C   SER A 237     -16.675  -1.940  -7.228  1.00 96.81           C  
ATOM   1900  O   SER A 237     -15.913  -2.810  -7.659  1.00 96.81           O  
ATOM   1901  CB  SER A 237     -15.766   0.251  -8.021  1.00 96.81           C  
ATOM   1902  OG  SER A 237     -16.877   0.372  -8.888  1.00 96.81           O  
ATOM   1903  N   GLU A 238     -17.926  -2.164  -7.131  1.00 93.88           N  
ATOM   1904  CA  GLU A 238     -18.581  -3.449  -7.354  1.00 93.88           C  
ATOM   1905  C   GLU A 238     -18.381  -3.926  -8.791  1.00 93.88           C  
ATOM   1906  O   GLU A 238     -18.194  -5.123  -9.031  1.00 93.88           O  
ATOM   1907  CB  GLU A 238     -20.073  -3.351  -7.039  1.00 93.88           C  
ATOM   1908  CG  GLU A 238     -20.846  -2.427  -7.964  1.00 93.88           C  
ATOM   1909  CD  GLU A 238     -22.329  -2.347  -7.635  1.00 93.88           C  
ATOM   1910  OE1 GLU A 238     -23.071  -1.627  -8.347  1.00 93.88           O  
ATOM   1911  OE2 GLU A 238     -22.753  -2.998  -6.662  1.00 93.88           O1-
ATOM   1912  N   LYS A 239     -18.415  -2.994  -9.749  1.00 93.25           N  
ATOM   1913  CA  LYS A 239     -18.304  -3.324 -11.172  1.00 93.25           C  
ATOM   1914  C   LYS A 239     -16.990  -2.811 -11.756  1.00 93.25           C  
ATOM   1915  O   LYS A 239     -16.985  -1.876 -12.558  1.00 93.25           O  
ATOM   1916  CB  LYS A 239     -19.481  -2.753 -11.950  1.00 93.25           C  
ATOM   1917  CG  LYS A 239     -20.827  -3.332 -11.555  1.00 93.25           C  
ATOM   1918  CD  LYS A 239     -21.960  -2.764 -12.406  1.00 93.25           C  
ATOM   1919  CE  LYS A 239     -23.321  -3.335 -11.989  1.00 93.25           C  
ATOM   1920  NZ  LYS A 239     -24.430  -2.758 -12.799  1.00 93.25           N1+
ATOM   1921  N   ASN A 240     -15.851  -3.381 -11.284  1.00 94.12           N  
ATOM   1922  CA  ASN A 240     -14.502  -3.004 -11.708  1.00 94.12           C  
ATOM   1923  C   ASN A 240     -13.541  -4.184 -11.633  1.00 94.12           C  
ATOM   1924  O   ASN A 240     -13.890  -5.245 -11.118  1.00 94.12           O  
ATOM   1925  CB  ASN A 240     -13.983  -1.838 -10.854  1.00 94.12           C  
ATOM   1926  CG  ASN A 240     -13.058  -0.918 -11.629  1.00 94.12           C  
ATOM   1927  ND2 ASN A 240     -12.867   0.290 -11.113  1.00 94.12           N  
ATOM   1928  OD1 ASN A 240     -12.531  -1.289 -12.678  1.00 94.12           O  
ATOM   1929  N   PHE A 241     -12.392  -4.080 -12.436  1.00 94.38           N  
ATOM   1930  CA  PHE A 241     -11.332  -5.074 -12.305  1.00 94.38           C  
ATOM   1931  C   PHE A 241     -11.018  -5.336 -10.833  1.00 94.38           C  
ATOM   1932  O   PHE A 241     -10.940  -4.406 -10.037  1.00 94.38           O  
ATOM   1933  CB  PHE A 241     -10.064  -4.619 -13.037  1.00 94.38           C  
ATOM   1934  CG  PHE A 241      -8.903  -5.563 -12.892  1.00 94.38           C  
ATOM   1935  CD1 PHE A 241      -7.969  -5.390 -11.881  1.00 94.38           C  
ATOM   1936  CD2 PHE A 241      -8.751  -6.631 -13.771  1.00 94.38           C  
ATOM   1937  CE1 PHE A 241      -6.893  -6.265 -11.743  1.00 94.38           C  
ATOM   1938  CE2 PHE A 241      -7.680  -7.509 -13.638  1.00 94.38           C  
ATOM   1939  CZ  PHE A 241      -6.750  -7.324 -12.626  1.00 94.38           C  
ATOM   1940  N   PRO A 242     -10.741  -6.598 -10.595  1.00 95.44           N  
ATOM   1941  CA  PRO A 242     -10.816  -7.807 -11.428  1.00 95.44           C  
ATOM   1942  C   PRO A 242     -12.247  -8.299 -11.625  1.00 95.44           C  
ATOM   1943  O   PRO A 242     -13.124  -8.022 -10.799  1.00 95.44           O  
ATOM   1944  CB  PRO A 242      -9.989  -8.825 -10.637  1.00 95.44           C  
ATOM   1945  CG  PRO A 242     -10.193  -8.452  -9.204  1.00 95.44           C  
ATOM   1946  CD  PRO A 242     -10.267  -6.952  -9.104  1.00 95.44           C  
ATOM   1947  N   LEU A 243     -12.475  -8.961 -12.758  1.00 93.19           N  
ATOM   1948  CA  LEU A 243     -13.794  -9.477 -13.091  1.00 93.19           C  
ATOM   1949  C   LEU A 243     -14.233 -10.541 -12.090  1.00 93.19           C  
ATOM   1950  O   LEU A 243     -15.382 -10.552 -11.652  1.00 93.19           O  
ATOM   1951  CB  LEU A 243     -13.799 -10.055 -14.503  1.00 93.19           C  
ATOM   1952  CG  LEU A 243     -13.749  -9.045 -15.650  1.00 93.19           C  
ATOM   1953  CD1 LEU A 243     -13.540  -9.768 -16.990  1.00 93.19           C  
ATOM   1954  CD2 LEU A 243     -15.024  -8.209 -15.686  1.00 93.19           C  
ATOM   1955  N   ARG A 244     -13.241 -11.405 -11.763  1.00 93.69           N  
ATOM   1956  CA  ARG A 244     -13.487 -12.425 -10.756  1.00 93.69           C  
ATOM   1957  C   ARG A 244     -12.935 -12.004  -9.398  1.00 93.69           C  
ATOM   1958  O   ARG A 244     -11.714 -11.970  -9.201  1.00 93.69           O  
ATOM   1959  CB  ARG A 244     -12.885 -13.765 -11.177  1.00 93.69           C  
ATOM   1960  CG  ARG A 244     -13.290 -14.933 -10.297  1.00 93.69           C  
ATOM   1961  CD  ARG A 244     -12.728 -16.246 -10.800  1.00 93.69           C  
ATOM   1962  NE  ARG A 244     -13.047 -17.353  -9.902  1.00 93.69           N  
ATOM   1963  NH1 ARG A 244     -11.863 -18.941 -11.110  1.00 93.69           N  
ATOM   1964  NH2 ARG A 244     -12.979 -19.537  -9.195  1.00 93.69           N1+
ATOM   1965  CZ  ARG A 244     -12.630 -18.606 -10.072  1.00 93.69           C  
ATOM   1966  N   LYS A 245     -13.871 -11.706  -8.474  1.00 95.75           N  
ATOM   1967  CA  LYS A 245     -13.442 -11.258  -7.151  1.00 95.75           C  
ATOM   1968  C   LYS A 245     -12.985 -12.439  -6.299  1.00 95.75           C  
ATOM   1969  O   LYS A 245     -13.448 -13.565  -6.483  1.00 95.75           O  
ATOM   1970  CB  LYS A 245     -14.576 -10.511  -6.445  1.00 95.75           C  
ATOM   1971  CG  LYS A 245     -15.106  -9.315  -7.223  1.00 95.75           C  
ATOM   1972  CD  LYS A 245     -14.053  -8.219  -7.342  1.00 95.75           C  
ATOM   1973  CE  LYS A 245     -14.630  -6.952  -7.959  1.00 95.75           C  
ATOM   1974  NZ  LYS A 245     -13.798  -6.460  -9.099  1.00 95.75           N1+
ATOM   1975  N   GLN A 246     -12.068 -12.162  -5.382  1.00 97.06           N  
ATOM   1976  CA  GLN A 246     -11.616 -13.111  -4.372  1.00 97.06           C  
ATOM   1977  C   GLN A 246     -12.282 -12.850  -3.029  1.00 97.06           C  
ATOM   1978  O   GLN A 246     -13.018 -11.875  -2.873  1.00 97.06           O  
ATOM   1979  CB  GLN A 246     -10.091 -13.051  -4.225  1.00 97.06           C  
ATOM   1980  CG  GLN A 246      -9.334 -13.328  -5.513  1.00 97.06           C  
ATOM   1981  CD  GLN A 246      -9.614 -14.715  -6.071  1.00 97.06           C  
ATOM   1982  NE2 GLN A 246      -9.862 -14.793  -7.372  1.00 97.06           N  
ATOM   1983  OE1 GLN A 246      -9.597 -15.705  -5.336  1.00 97.06           O  
ATOM   1984  N   THR A 247     -12.125 -13.747  -2.142  1.00 95.56           N  
ATOM   1985  CA  THR A 247     -12.751 -13.613  -0.833  1.00 95.56           C  
ATOM   1986  C   THR A 247     -11.740 -13.138   0.210  1.00 95.56           C  
ATOM   1987  O   THR A 247     -10.797 -13.859   0.535  1.00 95.56           O  
ATOM   1988  CB  THR A 247     -13.374 -14.947  -0.378  1.00 95.56           C  
ATOM   1989  CG2 THR A 247     -14.108 -14.787   0.952  1.00 95.56           C  
ATOM   1990  OG1 THR A 247     -14.303 -15.395  -1.370  1.00 95.56           O  
ATOM   1991  N   SER A 248     -11.941 -11.812   0.627  1.00 95.31           N  
ATOM   1992  CA  SER A 248     -11.208 -11.302   1.782  1.00 95.31           C  
ATOM   1993  C   SER A 248     -11.936 -11.618   3.083  1.00 95.31           C  
ATOM   1994  O   SER A 248     -13.013 -12.233   3.070  1.00 95.31           O  
ATOM   1995  CB  SER A 248     -10.998  -9.791   1.663  1.00 95.31           C  
ATOM   1996  OG  SER A 248     -10.322  -9.473   0.460  1.00 95.31           O  
ATOM   1997  N   ASN A 249     -11.340 -11.117   4.231  1.00 98.00           N  
ATOM   1998  CA  ASN A 249     -12.089 -11.242   5.479  1.00 98.00           C  
ATOM   1999  C   ASN A 249     -13.350 -10.385   5.464  1.00 98.00           C  
ATOM   2000  O   ASN A 249     -14.403 -10.810   5.954  1.00 98.00           O  
ATOM   2001  CB  ASN A 249     -11.207 -10.866   6.672  1.00 98.00           C  
ATOM   2002  CG  ASN A 249     -10.042 -11.823   6.864  1.00 98.00           C  
ATOM   2003  ND2 ASN A 249     -10.321 -12.981   7.441  1.00 98.00           N  
ATOM   2004  OD1 ASN A 249      -8.910 -11.520   6.496  1.00 98.00           O  
ATOM   2005  N   LEU A 250     -13.215  -9.166   4.852  1.00 98.06           N  
ATOM   2006  CA  LEU A 250     -14.378  -8.315   4.612  1.00 98.06           C  
ATOM   2007  C   LEU A 250     -14.236  -7.567   3.290  1.00 98.06           C  
ATOM   2008  O   LEU A 250     -13.275  -6.821   3.092  1.00 98.06           O  
ATOM   2009  CB  LEU A 250     -14.554  -7.315   5.760  1.00 98.06           C  
ATOM   2010  CG  LEU A 250     -15.805  -6.439   5.709  1.00 98.06           C  
ATOM   2011  CD1 LEU A 250     -16.763  -6.824   6.828  1.00 98.06           C  
ATOM   2012  CD2 LEU A 250     -15.439  -4.967   5.803  1.00 98.06           C  
ATOM   2013  N   ASP A 251     -15.182  -7.817   2.405  1.00 97.75           N  
ATOM   2014  CA  ASP A 251     -15.270  -7.116   1.125  1.00 97.75           C  
ATOM   2015  C   ASP A 251     -16.470  -6.177   1.101  1.00 97.75           C  
ATOM   2016  O   ASP A 251     -17.619  -6.622   1.260  1.00 97.75           O  
ATOM   2017  CB  ASP A 251     -15.362  -8.118  -0.029  1.00 97.75           C  
ATOM   2018  CG  ASP A 251     -14.088  -8.925  -0.219  1.00 97.75           C  
ATOM   2019  OD1 ASP A 251     -13.015  -8.325  -0.438  1.00 97.75           O  
ATOM   2020  OD2 ASP A 251     -14.163 -10.170  -0.146  1.00 97.75           O1-
ATOM   2021  N   LEU A 252     -16.122  -4.874   0.971  1.00 97.62           N  
ATOM   2022  CA  LEU A 252     -17.191  -3.887   0.828  1.00 97.62           C  
ATOM   2023  C   LEU A 252     -17.353  -3.479  -0.635  1.00 97.62           C  
ATOM   2024  O   LEU A 252     -16.513  -2.765  -1.186  1.00 97.62           O  
ATOM   2025  CB  LEU A 252     -16.890  -2.649   1.681  1.00 97.62           C  
ATOM   2026  CG  LEU A 252     -17.977  -1.577   1.728  1.00 97.62           C  
ATOM   2027  CD1 LEU A 252     -19.280  -2.169   2.269  1.00 97.62           C  
ATOM   2028  CD2 LEU A 252     -17.527  -0.391   2.578  1.00 97.62           C  
ATOM   2029  N   SER A 253     -18.405  -4.094  -1.290  1.00 96.88           N  
ATOM   2030  CA  SER A 253     -18.719  -3.777  -2.680  1.00 96.88           C  
ATOM   2031  C   SER A 253     -19.455  -2.449  -2.790  1.00 96.88           C  
ATOM   2032  O   SER A 253     -20.597  -2.328  -2.356  1.00 96.88           O  
ATOM   2033  CB  SER A 253     -19.555  -4.889  -3.310  1.00 96.88           C  
ATOM   2034  OG  SER A 253     -18.822  -6.102  -3.369  1.00 96.88           O  
ATOM   2035  N   LEU A 254     -18.781  -1.399  -3.406  1.00 97.88           N  
ATOM   2036  CA  LEU A 254     -19.321  -0.041  -3.449  1.00 97.88           C  
ATOM   2037  C   LEU A 254     -19.970   0.237  -4.795  1.00 97.88           C  
ATOM   2038  O   LEU A 254     -19.443  -0.132  -5.842  1.00 97.88           O  
ATOM   2039  CB  LEU A 254     -18.214   0.977  -3.181  1.00 97.88           C  
ATOM   2040  CG  LEU A 254     -17.441   0.821  -1.871  1.00 97.88           C  
ATOM   2041  CD1 LEU A 254     -16.225   1.746  -1.854  1.00 97.88           C  
ATOM   2042  CD2 LEU A 254     -18.351   1.099  -0.677  1.00 97.88           C  
ATOM   2043  N   GLU A 255     -21.153   0.854  -4.704  1.00 97.44           N  
ATOM   2044  CA  GLU A 255     -21.854   1.211  -5.929  1.00 97.44           C  
ATOM   2045  C   GLU A 255     -21.045   2.227  -6.741  1.00 97.44           C  
ATOM   2046  O   GLU A 255     -20.460   3.159  -6.184  1.00 97.44           O  
ATOM   2047  CB  GLU A 255     -23.234   1.777  -5.615  1.00 97.44           C  
ATOM   2048  CG  GLU A 255     -24.204   0.743  -5.045  1.00 97.44           C  
ATOM   2049  CD  GLU A 255     -25.567   1.323  -4.709  1.00 97.44           C  
ATOM   2050  OE1 GLU A 255     -26.433   0.582  -4.169  1.00 97.44           O  
ATOM   2051  OE2 GLU A 255     -25.795   2.522  -4.983  1.00 97.44           O1-
ATOM   2052  N   CYS A 256     -21.075   2.027  -8.080  1.00 96.81           N  
ATOM   2053  CA  CYS A 256     -20.417   2.987  -8.961  1.00 96.81           C  
ATOM   2054  C   CYS A 256     -21.010   4.382  -8.787  1.00 96.81           C  
ATOM   2055  O   CYS A 256     -22.207   4.528  -8.556  1.00 96.81           O  
ATOM   2056  CB  CYS A 256     -20.540   2.546 -10.421  1.00 96.81           C  
ATOM   2057  SG  CYS A 256     -19.703   0.992 -10.788  1.00 96.81           S  
ATOM   2058  N   GLY A 257     -20.169   5.338  -8.736  1.00 97.31           N  
ATOM   2059  CA  GLY A 257     -20.622   6.715  -8.713  1.00 97.31           C  
ATOM   2060  C   GLY A 257     -20.782   7.271  -7.307  1.00 97.31           C  
ATOM   2061  O   GLY A 257     -21.355   8.353  -7.128  1.00 97.31           O  
ATOM   2062  N   MET A 258     -20.467   6.464  -6.277  1.00 97.69           N  
ATOM   2063  CA  MET A 258     -20.534   6.959  -4.904  1.00 97.69           C  
ATOM   2064  C   MET A 258     -19.714   8.239  -4.746  1.00 97.69           C  
ATOM   2065  O   MET A 258     -18.577   8.312  -5.207  1.00 97.69           O  
ATOM   2066  CB  MET A 258     -20.040   5.902  -3.927  1.00 97.69           C  
ATOM   2067  CG  MET A 258     -21.058   4.806  -3.638  1.00 97.69           C  
ATOM   2068  SD  MET A 258     -20.512   3.675  -2.306  1.00 97.69           S  
ATOM   2069  CE  MET A 258     -22.007   2.644  -2.126  1.00 97.69           C  
ATOM   2070  N   ASP A 259     -20.339   9.272  -4.178  1.00 98.38           N  
ATOM   2071  CA  ASP A 259     -19.635  10.523  -3.947  1.00 98.38           C  
ATOM   2072  C   ASP A 259     -18.950  10.538  -2.590  1.00 98.38           C  
ATOM   2073  O   ASP A 259     -18.908   9.514  -1.904  1.00 98.38           O  
ATOM   2074  CB  ASP A 259     -20.602  11.712  -4.059  1.00 98.38           C  
ATOM   2075  CG  ASP A 259     -21.721  11.662  -3.030  1.00 98.38           C  
ATOM   2076  OD1 ASP A 259     -21.607  10.901  -2.040  1.00 98.38           O  
ATOM   2077  OD2 ASP A 259     -22.721  12.381  -3.210  1.00 98.38           O1-
ATOM   2078  N   ASP A 260     -18.405  11.618  -2.164  1.00 98.62           N  
ATOM   2079  CA  ASP A 260     -17.598  11.732  -0.952  1.00 98.62           C  
ATOM   2080  C   ASP A 260     -18.396  11.304   0.282  1.00 98.62           C  
ATOM   2081  O   ASP A 260     -17.937  10.474   1.067  1.00 98.62           O  
ATOM   2082  CB  ASP A 260     -17.092  13.164  -0.778  1.00 98.62           C  
ATOM   2083  CG  ASP A 260     -16.067  13.555  -1.828  1.00 98.62           C  
ATOM   2084  OD1 ASP A 260     -15.487  12.667  -2.483  1.00 98.62           O  
ATOM   2085  OD2 ASP A 260     -15.851  14.784  -2.013  1.00 98.62           O1-
ATOM   2086  N   LEU A 261     -19.594  11.914   0.472  1.00 98.38           N  
ATOM   2087  CA  LEU A 261     -20.376  11.698   1.686  1.00 98.38           C  
ATOM   2088  C   LEU A 261     -20.756  10.223   1.835  1.00 98.38           C  
ATOM   2089  O   LEU A 261     -20.543   9.632   2.892  1.00 98.38           O  
ATOM   2090  CB  LEU A 261     -21.639  12.563   1.676  1.00 98.38           C  
ATOM   2091  CG  LEU A 261     -22.565  12.427   2.887  1.00 98.38           C  
ATOM   2092  CD1 LEU A 261     -21.824  12.817   4.161  1.00 98.38           C  
ATOM   2093  CD2 LEU A 261     -23.820  13.285   2.697  1.00 98.38           C  
ATOM   2094  N   GLU A 262     -21.308   9.606   0.779  1.00 98.31           N  
ATOM   2095  CA  GLU A 262     -21.732   8.205   0.807  1.00 98.31           C  
ATOM   2096  C   GLU A 262     -20.549   7.282   1.054  1.00 98.31           C  
ATOM   2097  O   GLU A 262     -20.634   6.350   1.850  1.00 98.31           O  
ATOM   2098  CB  GLU A 262     -22.441   7.823  -0.497  1.00 98.31           C  
ATOM   2099  CG  GLU A 262     -23.788   8.497  -0.687  1.00 98.31           C  
ATOM   2100  CD  GLU A 262     -24.414   8.219  -2.045  1.00 98.31           C  
ATOM   2101  OE1 GLU A 262     -25.577   8.614  -2.273  1.00 98.31           O  
ATOM   2102  OE2 GLU A 262     -23.727   7.612  -2.897  1.00 98.31           O1-
ATOM   2103  N   TYR A 263     -19.423   7.532   0.380  1.00 98.62           N  
ATOM   2104  CA  TYR A 263     -18.210   6.741   0.505  1.00 98.62           C  
ATOM   2105  C   TYR A 263     -17.664   6.802   1.930  1.00 98.62           C  
ATOM   2106  O   TYR A 263     -17.434   5.764   2.554  1.00 98.62           O  
ATOM   2107  CB  TYR A 263     -17.139   7.232  -0.480  1.00 98.62           C  
ATOM   2108  CG  TYR A 263     -15.843   6.461  -0.400  1.00 98.62           C  
ATOM   2109  CD1 TYR A 263     -14.866   6.798   0.537  1.00 98.62           C  
ATOM   2110  CD2 TYR A 263     -15.594   5.400  -1.262  1.00 98.62           C  
ATOM   2111  CE1 TYR A 263     -13.670   6.097   0.606  1.00 98.62           C  
ATOM   2112  CE2 TYR A 263     -14.393   4.688  -1.197  1.00 98.62           C  
ATOM   2113  OH  TYR A 263     -12.262   4.344  -0.190  1.00 98.62           O  
ATOM   2114  CZ  TYR A 263     -13.441   5.043  -0.261  1.00 98.62           C  
ATOM   2115  N   LEU A 264     -17.464   7.972   2.457  1.00 98.62           N  
ATOM   2116  CA  LEU A 264     -16.854   8.169   3.767  1.00 98.62           C  
ATOM   2117  C   LEU A 264     -17.729   7.585   4.868  1.00 98.62           C  
ATOM   2118  O   LEU A 264     -17.226   6.970   5.812  1.00 98.62           O  
ATOM   2119  CB  LEU A 264     -16.608   9.665   4.027  1.00 98.62           C  
ATOM   2120  CG  LEU A 264     -15.485  10.316   3.218  1.00 98.62           C  
ATOM   2121  CD1 LEU A 264     -15.584  11.834   3.316  1.00 98.62           C  
ATOM   2122  CD2 LEU A 264     -14.123   9.830   3.708  1.00 98.62           C  
ATOM   2123  N   THR A 265     -19.065   7.812   4.785  1.00 98.44           N  
ATOM   2124  CA  THR A 265     -20.005   7.276   5.778  1.00 98.44           C  
ATOM   2125  C   THR A 265     -19.920   5.753   5.813  1.00 98.44           C  
ATOM   2126  O   THR A 265     -19.871   5.153   6.893  1.00 98.44           O  
ATOM   2127  CB  THR A 265     -21.446   7.716   5.477  1.00 98.44           C  
ATOM   2128  CG2 THR A 265     -22.419   7.118   6.481  1.00 98.44           C  
ATOM   2129  OG1 THR A 265     -21.519   9.148   5.546  1.00 98.44           O  
ATOM   2130  N   THR A 266     -19.872   5.129   4.672  1.00 98.12           N  
ATOM   2131  CA  THR A 266     -19.858   3.679   4.545  1.00 98.12           C  
ATOM   2132  C   THR A 266     -18.547   3.097   5.064  1.00 98.12           C  
ATOM   2133  O   THR A 266     -18.561   2.169   5.876  1.00 98.12           O  
ATOM   2134  CB  THR A 266     -20.071   3.246   3.080  1.00 98.12           C  
ATOM   2135  CG2 THR A 266     -20.081   1.723   2.954  1.00 98.12           C  
ATOM   2136  OG1 THR A 266     -21.339   3.752   2.618  1.00 98.12           O  
ATOM   2137  N   VAL A 267     -17.436   3.592   4.601  1.00 98.38           N  
ATOM   2138  CA  VAL A 267     -16.123   3.099   4.993  1.00 98.38           C  
ATOM   2139  C   VAL A 267     -15.918   3.308   6.490  1.00 98.38           C  
ATOM   2140  O   VAL A 267     -15.432   2.417   7.189  1.00 98.38           O  
ATOM   2141  CB  VAL A 267     -14.993   3.788   4.197  1.00 98.38           C  
ATOM   2142  CG1 VAL A 267     -13.626   3.448   4.793  1.00 98.38           C  
ATOM   2143  CG2 VAL A 267     -15.049   3.387   2.724  1.00 98.38           C  
ATOM   2144  N   ARG A 268     -16.307   4.463   6.986  1.00 98.25           N  
ATOM   2145  CA  ARG A 268     -16.173   4.786   8.411  1.00 98.25           C  
ATOM   2146  C   ARG A 268     -16.927   3.773   9.271  1.00 98.25           C  
ATOM   2147  O   ARG A 268     -16.403   3.302  10.281  1.00 98.25           O  
ATOM   2148  CB  ARG A 268     -16.685   6.200   8.691  1.00 98.25           C  
ATOM   2149  CG  ARG A 268     -16.544   6.629  10.142  1.00 98.25           C  
ATOM   2150  CD  ARG A 268     -17.131   8.014  10.386  1.00 98.25           C  
ATOM   2151  NE  ARG A 268     -16.482   9.023   9.548  1.00 98.25           N  
ATOM   2152  NH1 ARG A 268     -17.809  10.765  10.269  1.00 98.25           N  
ATOM   2153  NH2 ARG A 268     -16.168  11.138   8.712  1.00 98.25           N1+
ATOM   2154  CZ  ARG A 268     -16.817  10.304   9.513  1.00 98.25           C  
ATOM   2155  N   ALA A 269     -18.128   3.471   8.950  1.00 97.56           N  
ATOM   2156  CA  ALA A 269     -18.964   2.541   9.720  1.00 97.56           C  
ATOM   2157  C   ALA A 269     -18.300   1.168   9.820  1.00 97.56           C  
ATOM   2158  O   ALA A 269     -18.224   0.589  10.903  1.00 97.56           O  
ATOM   2159  CB  ALA A 269     -20.341   2.415   9.084  1.00 97.56           C  
ATOM   2160  N   HIS A 270     -17.717   0.655   8.773  1.00 98.19           N  
ATOM   2161  CA  HIS A 270     -17.133  -0.681   8.752  1.00 98.19           C  
ATOM   2162  C   HIS A 270     -15.753  -0.681   9.410  1.00 98.19           C  
ATOM   2163  O   HIS A 270     -15.441  -1.577  10.196  1.00 98.19           O  
ATOM   2164  CB  HIS A 270     -17.016  -1.192   7.310  1.00 98.19           C  
ATOM   2165  CG  HIS A 270     -18.339  -1.602   6.724  1.00 98.19           C  
ATOM   2166  CD2 HIS A 270     -18.905  -2.819   6.580  1.00 98.19           C  
ATOM   2167  ND1 HIS A 270     -19.228  -0.694   6.195  1.00 98.19           N  
ATOM   2168  CE1 HIS A 270     -20.300  -1.343   5.751  1.00 98.19           C  
ATOM   2169  NE2 HIS A 270     -20.121  -2.630   5.970  1.00 98.19           N  
ATOM   2170  N   LEU A 271     -14.967   0.319   9.053  1.00 98.06           N  
ATOM   2171  CA  LEU A 271     -13.600   0.343   9.561  1.00 98.06           C  
ATOM   2172  C   LEU A 271     -13.580   0.549  11.071  1.00 98.06           C  
ATOM   2173  O   LEU A 271     -12.759  -0.051  11.769  1.00 98.06           O  
ATOM   2174  CB  LEU A 271     -12.793   1.447   8.873  1.00 98.06           C  
ATOM   2175  CG  LEU A 271     -11.306   1.521   9.226  1.00 98.06           C  
ATOM   2176  CD1 LEU A 271     -10.632   0.174   8.970  1.00 98.06           C  
ATOM   2177  CD2 LEU A 271     -10.622   2.624   8.430  1.00 98.06           C  
ATOM   2178  N   THR A 272     -14.490   1.402  11.603  1.00 97.69           N  
ATOM   2179  CA  THR A 272     -14.593   1.609  13.039  1.00 97.69           C  
ATOM   2180  C   THR A 272     -14.840   0.286  13.758  1.00 97.69           C  
ATOM   2181  O   THR A 272     -14.149  -0.045  14.723  1.00 97.69           O  
ATOM   2182  CB  THR A 272     -15.726   2.600  13.384  1.00 97.69           C  
ATOM   2183  CG2 THR A 272     -15.813   2.834  14.887  1.00 97.69           C  
ATOM   2184  OG1 THR A 272     -15.468   3.849  12.732  1.00 97.69           O  
ATOM   2185  N   TRP A 273     -15.789  -0.425  13.296  1.00 97.38           N  
ATOM   2186  CA  TRP A 273     -16.138  -1.707  13.886  1.00 97.38           C  
ATOM   2187  C   TRP A 273     -14.983  -2.691  13.798  1.00 97.38           C  
ATOM   2188  O   TRP A 273     -14.655  -3.369  14.774  1.00 97.38           O  
ATOM   2189  CB  TRP A 273     -17.382  -2.301  13.195  1.00 97.38           C  
ATOM   2190  CG  TRP A 273     -17.743  -3.671  13.667  1.00 97.38           C  
ATOM   2191  CD1 TRP A 273     -18.405  -3.998  14.811  1.00 97.38           C  
ATOM   2192  CD2 TRP A 273     -17.468  -4.913  13.001  1.00 97.38           C  
ATOM   2193  CE2 TRP A 273     -17.996  -5.946  13.806  1.00 97.38           C  
ATOM   2194  CE3 TRP A 273     -16.824  -5.242  11.802  1.00 97.38           C  
ATOM   2195  NE1 TRP A 273     -18.558  -5.363  14.906  1.00 97.38           N  
ATOM   2196  CH2 TRP A 273     -17.256  -7.590  12.269  1.00 97.38           C  
ATOM   2197  CZ2 TRP A 273     -17.892  -7.295  13.447  1.00 97.38           C  
ATOM   2198  CZ3 TRP A 273     -16.724  -6.581  11.447  1.00 97.38           C  
ATOM   2199  N   LEU A 274     -14.306  -2.749  12.667  1.00 97.81           N  
ATOM   2200  CA  LEU A 274     -13.219  -3.694  12.414  1.00 97.81           C  
ATOM   2201  C   LEU A 274     -12.038  -3.426  13.334  1.00 97.81           C  
ATOM   2202  O   LEU A 274     -11.460  -4.355  13.901  1.00 97.81           O  
ATOM   2203  CB  LEU A 274     -12.773  -3.621  10.953  1.00 97.81           C  
ATOM   2204  CG  LEU A 274     -13.735  -4.198   9.912  1.00 97.81           C  
ATOM   2205  CD1 LEU A 274     -13.271  -3.851   8.502  1.00 97.81           C  
ATOM   2206  CD2 LEU A 274     -13.864  -5.707  10.080  1.00 97.81           C  
ATOM   2207  N   LEU A 275     -11.665  -2.173  13.456  1.00 98.12           N  
ATOM   2208  CA  LEU A 275     -10.525  -1.806  14.303  1.00 98.12           C  
ATOM   2209  C   LEU A 275     -10.808  -2.141  15.764  1.00 98.12           C  
ATOM   2210  O   LEU A 275      -9.918  -2.597  16.481  1.00 98.12           O  
ATOM   2211  CB  LEU A 275     -10.201  -0.320  14.158  1.00 98.12           C  
ATOM   2212  CG  LEU A 275      -9.556   0.113  12.842  1.00 98.12           C  
ATOM   2213  CD1 LEU A 275      -9.527   1.631  12.735  1.00 98.12           C  
ATOM   2214  CD2 LEU A 275      -8.153  -0.465  12.723  1.00 98.12           C  
ATOM   2215  N   ASP A 276     -12.076  -2.013  16.262  1.00 96.69           N  
ATOM   2216  CA  ASP A 276     -12.470  -2.292  17.642  1.00 96.69           C  
ATOM   2217  C   ASP A 276     -12.518  -3.791  17.904  1.00 96.69           C  
ATOM   2218  O   ASP A 276     -12.061  -4.263  18.952  1.00 96.69           O  
ATOM   2219  CB  ASP A 276     -13.819  -1.653  17.955  1.00 96.69           C  
ATOM   2220  CG  ASP A 276     -13.763  -0.141  18.045  1.00 96.69           C  
ATOM   2221  OD1 ASP A 276     -12.647   0.421  18.165  1.00 96.69           O  
ATOM   2222  OD2 ASP A 276     -14.835   0.499  18.001  1.00 96.69           O1-
ATOM   2223  N   MET A 277     -12.979  -4.444  16.945  1.00 97.06           N  
ATOM   2224  CA  MET A 277     -13.206  -5.874  17.119  1.00 97.06           C  
ATOM   2225  C   MET A 277     -11.919  -6.668  16.962  1.00 97.06           C  
ATOM   2226  O   MET A 277     -11.640  -7.568  17.747  1.00 97.06           O  
ATOM   2227  CB  MET A 277     -14.257  -6.372  16.123  1.00 97.06           C  
ATOM   2228  CG  MET A 277     -15.689  -6.028  16.503  1.00 97.06           C  
ATOM   2229  SD  MET A 277     -16.235  -6.880  18.038  1.00 97.06           S  
ATOM   2230  CE  MET A 277     -16.077  -8.610  17.518  1.00 97.06           C  
ATOM   2231  N   TRP A 278     -11.077  -6.370  16.001  1.00 97.31           N  
ATOM   2232  CA  TRP A 278      -9.955  -7.220  15.595  1.00 97.31           C  
ATOM   2233  C   TRP A 278      -8.662  -6.754  16.247  1.00 97.31           C  
ATOM   2234  O   TRP A 278      -7.774  -7.566  16.524  1.00 97.31           O  
ATOM   2235  CB  TRP A 278      -9.810  -7.217  14.069  1.00 97.31           C  
ATOM   2236  CG  TRP A 278      -8.903  -8.298  13.549  1.00 97.31           C  
ATOM   2237  CD1 TRP A 278      -9.180  -9.633  13.472  1.00 97.31           C  
ATOM   2238  CD2 TRP A 278      -7.584  -8.132  13.028  1.00 97.31           C  
ATOM   2239  CE2 TRP A 278      -7.114  -9.412  12.658  1.00 97.31           C  
ATOM   2240  CE3 TRP A 278      -6.746  -7.019  12.841  1.00 97.31           C  
ATOM   2241  NE1 TRP A 278      -8.105 -10.311  12.943  1.00 97.31           N  
ATOM   2242  CH2 TRP A 278      -5.050  -8.502  11.932  1.00 97.31           C  
ATOM   2243  CZ2 TRP A 278      -5.843  -9.606  12.109  1.00 97.31           C  
ATOM   2244  CZ3 TRP A 278      -5.489  -7.221  12.292  1.00 97.31           C  
ATOM   2245  N   ARG A 279      -8.486  -5.449  16.654  1.00 97.00           N  
ATOM   2246  CA  ARG A 279      -7.383  -4.840  17.393  1.00 97.00           C  
ATOM   2247  C   ARG A 279      -6.034  -5.272  16.819  1.00 97.00           C  
ATOM   2248  O   ARG A 279      -5.293  -6.007  17.475  1.00 97.00           O  
ATOM   2249  CB  ARG A 279      -7.470  -5.196  18.875  1.00 97.00           C  
ATOM   2250  CG  ARG A 279      -8.690  -4.627  19.582  1.00 97.00           C  
ATOM   2251  CD  ARG A 279      -8.675  -4.930  21.075  1.00 97.00           C  
ATOM   2252  NE  ARG A 279      -9.964  -4.641  21.694  1.00 97.00           N  
ATOM   2253  NH1 ARG A 279      -9.155  -4.668  23.863  1.00 97.00           N  
ATOM   2254  NH2 ARG A 279     -11.383  -4.266  23.465  1.00 97.00           N1+
ATOM   2255  CZ  ARG A 279     -10.160  -4.523  23.003  1.00 97.00           C  
ATOM   2256  N   PRO A 280      -5.690  -4.832  15.615  1.00 98.56           N  
ATOM   2257  CA  PRO A 280      -4.404  -5.192  15.014  1.00 98.56           C  
ATOM   2258  C   PRO A 280      -3.218  -4.533  15.711  1.00 98.56           C  
ATOM   2259  O   PRO A 280      -3.382  -3.510  16.376  1.00 98.56           O  
ATOM   2260  CB  PRO A 280      -4.543  -4.692  13.574  1.00 98.56           C  
ATOM   2261  CG  PRO A 280      -5.441  -3.503  13.659  1.00 98.56           C  
ATOM   2262  CD  PRO A 280      -6.485  -3.775  14.707  1.00 98.56           C  
ATOM   2263  N   ASP A 281      -2.040  -5.214  15.539  1.00 98.75           N  
ATOM   2264  CA  ASP A 281      -0.799  -4.617  16.024  1.00 98.75           C  
ATOM   2265  C   ASP A 281      -0.323  -3.503  15.093  1.00 98.75           C  
ATOM   2266  O   ASP A 281       0.385  -2.585  15.520  1.00 98.75           O  
ATOM   2267  CB  ASP A 281       0.293  -5.682  16.174  1.00 98.75           C  
ATOM   2268  CG  ASP A 281      -0.056  -6.746  17.201  1.00 98.75           C  
ATOM   2269  OD1 ASP A 281      -0.559  -6.397  18.291  1.00 98.75           O  
ATOM   2270  OD2 ASP A 281       0.179  -7.937  16.920  1.00 98.75           O1-
ATOM   2271  N   ILE A 282      -0.773  -3.573  13.845  1.00 98.88           N  
ATOM   2272  CA  ILE A 282      -0.412  -2.586  12.829  1.00 98.88           C  
ATOM   2273  C   ILE A 282      -1.434  -2.613  11.699  1.00 98.88           C  
ATOM   2274  O   ILE A 282      -1.964  -3.668  11.350  1.00 98.88           O  
ATOM   2275  CB  ILE A 282       1.007  -2.833  12.275  1.00 98.88           C  
ATOM   2276  CG1 ILE A 282       1.415  -1.715  11.315  1.00 98.88           C  
ATOM   2277  CG2 ILE A 282       1.083  -4.199  11.584  1.00 98.88           C  
ATOM   2278  CD1 ILE A 282       2.891  -1.713  10.944  1.00 98.88           C  
ATOM   2279  N   VAL A 283      -1.633  -1.382  11.109  1.00 98.88           N  
ATOM   2280  CA  VAL A 283      -2.427  -1.261   9.891  1.00 98.88           C  
ATOM   2281  C   VAL A 283      -1.512  -0.963   8.706  1.00 98.88           C  
ATOM   2282  O   VAL A 283      -0.714  -0.021   8.754  1.00 98.88           O  
ATOM   2283  CB  VAL A 283      -3.506  -0.162  10.026  1.00 98.88           C  
ATOM   2284  CG1 VAL A 283      -4.155   0.119   8.671  1.00 98.88           C  
ATOM   2285  CG2 VAL A 283      -4.558  -0.575  11.053  1.00 98.88           C  
ATOM   2286  N   LEU A 284      -1.523  -1.888   7.697  1.00 98.94           N  
ATOM   2287  CA  LEU A 284      -0.962  -1.568   6.387  1.00 98.94           C  
ATOM   2288  C   LEU A 284      -2.024  -0.978   5.470  1.00 98.94           C  
ATOM   2289  O   LEU A 284      -2.959  -1.676   5.064  1.00 98.94           O  
ATOM   2290  CB  LEU A 284      -0.352  -2.816   5.745  1.00 98.94           C  
ATOM   2291  CG  LEU A 284       0.628  -3.614   6.609  1.00 98.94           C  
ATOM   2292  CD1 LEU A 284       1.172  -4.811   5.829  1.00 98.94           C  
ATOM   2293  CD2 LEU A 284       1.768  -2.720   7.087  1.00 98.94           C  
ATOM   2294  N   TYR A 285      -1.924   0.306   5.233  1.00 98.94           N  
ATOM   2295  CA  TYR A 285      -2.981   1.077   4.589  1.00 98.94           C  
ATOM   2296  C   TYR A 285      -2.622   1.391   3.141  1.00 98.94           C  
ATOM   2297  O   TYR A 285      -1.675   2.136   2.877  1.00 98.94           O  
ATOM   2298  CB  TYR A 285      -3.239   2.377   5.358  1.00 98.94           C  
ATOM   2299  CG  TYR A 285      -4.247   3.284   4.697  1.00 98.94           C  
ATOM   2300  CD1 TYR A 285      -4.148   4.668   4.809  1.00 98.94           C  
ATOM   2301  CD2 TYR A 285      -5.303   2.755   3.957  1.00 98.94           C  
ATOM   2302  CE1 TYR A 285      -5.077   5.507   4.204  1.00 98.94           C  
ATOM   2303  CE2 TYR A 285      -6.236   3.584   3.345  1.00 98.94           C  
ATOM   2304  OH  TYR A 285      -7.037   5.781   2.874  1.00 98.94           O  
ATOM   2305  CZ  TYR A 285      -6.117   4.956   3.473  1.00 98.94           C  
ATOM   2306  N   ASP A 286      -3.312   0.764   2.186  1.00 98.88           N  
ATOM   2307  CA  ASP A 286      -3.206   1.078   0.764  1.00 98.88           C  
ATOM   2308  C   ASP A 286      -4.129   2.234   0.387  1.00 98.88           C  
ATOM   2309  O   ASP A 286      -5.340   2.048   0.251  1.00 98.88           O  
ATOM   2310  CB  ASP A 286      -3.532  -0.155  -0.085  1.00 98.88           C  
ATOM   2311  CG  ASP A 286      -3.286   0.063  -1.567  1.00 98.88           C  
ATOM   2312  OD1 ASP A 286      -2.803   1.150  -1.952  1.00 98.88           O  
ATOM   2313  OD2 ASP A 286      -3.582  -0.858  -2.359  1.00 98.88           O1-
ATOM   2314  N   ALA A 287      -3.532   3.443   0.178  1.00 98.69           N  
ATOM   2315  CA  ALA A 287      -4.267   4.686  -0.044  1.00 98.69           C  
ATOM   2316  C   ALA A 287      -4.365   5.004  -1.532  1.00 98.69           C  
ATOM   2317  O   ALA A 287      -3.910   6.061  -1.979  1.00 98.69           O  
ATOM   2318  CB  ALA A 287      -3.597   5.839   0.702  1.00 98.69           C  
ATOM   2319  N   GLY A 288      -4.980   4.089  -2.328  1.00 98.44           N  
ATOM   2320  CA  GLY A 288      -5.123   4.342  -3.754  1.00 98.44           C  
ATOM   2321  C   GLY A 288      -5.909   5.602  -4.058  1.00 98.44           C  
ATOM   2322  O   GLY A 288      -6.894   5.902  -3.381  1.00 98.44           O  
ATOM   2323  N   VAL A 289      -5.546   6.288  -5.162  1.00 98.62           N  
ATOM   2324  CA  VAL A 289      -6.235   7.541  -5.482  1.00 98.62           C  
ATOM   2325  C   VAL A 289      -7.199   7.315  -6.641  1.00 98.62           C  
ATOM   2326  O   VAL A 289      -7.865   8.251  -7.092  1.00 98.62           O  
ATOM   2327  CB  VAL A 289      -5.232   8.664  -5.828  1.00 98.62           C  
ATOM   2328  CG1 VAL A 289      -4.397   9.044  -4.604  1.00 98.62           C  
ATOM   2329  CG2 VAL A 289      -4.327   8.233  -6.980  1.00 98.62           C  
ATOM   2330  N   ASP A 290      -7.333   6.083  -7.146  1.00 98.31           N  
ATOM   2331  CA  ASP A 290      -8.094   5.785  -8.355  1.00 98.31           C  
ATOM   2332  C   ASP A 290      -9.593   5.760  -8.064  1.00 98.31           C  
ATOM   2333  O   ASP A 290     -10.408   5.644  -8.983  1.00 98.31           O  
ATOM   2334  CB  ASP A 290      -7.653   4.454  -8.958  1.00 98.31           C  
ATOM   2335  CG  ASP A 290      -7.553   3.340  -7.933  1.00 98.31           C  
ATOM   2336  OD1 ASP A 290      -7.902   3.568  -6.752  1.00 98.31           O  
ATOM   2337  OD2 ASP A 290      -7.118   2.226  -8.302  1.00 98.31           O1-
ATOM   2338  N   PRO A 291     -10.102   6.018  -6.773  1.00 98.38           N  
ATOM   2339  CA  PRO A 291     -11.529   6.295  -6.570  1.00 98.38           C  
ATOM   2340  C   PRO A 291     -11.915   7.710  -6.979  1.00 98.38           C  
ATOM   2341  O   PRO A 291     -13.105   8.048  -6.999  1.00 98.38           O  
ATOM   2342  CB  PRO A 291     -11.715   6.093  -5.064  1.00 98.38           C  
ATOM   2343  CG  PRO A 291     -10.613   5.162  -4.663  1.00 98.38           C  
ATOM   2344  CD  PRO A 291      -9.394   5.483  -5.482  1.00 98.38           C  
ATOM   2345  N   HIS A 292     -10.927   8.475  -7.410  1.00 98.56           N  
ATOM   2346  CA  HIS A 292     -11.093   9.877  -7.775  1.00 98.56           C  
ATOM   2347  C   HIS A 292     -11.998  10.023  -8.994  1.00 98.56           C  
ATOM   2348  O   HIS A 292     -11.986   9.176  -9.891  1.00 98.56           O  
ATOM   2349  CB  HIS A 292      -9.732  10.519  -8.048  1.00 98.56           C  
ATOM   2350  CG  HIS A 292      -9.795  12.006  -8.210  1.00 98.56           C  
ATOM   2351  CD2 HIS A 292      -9.664  13.007  -7.307  1.00 98.56           C  
ATOM   2352  ND1 HIS A 292     -10.019  12.611  -9.427  1.00 98.56           N  
ATOM   2353  CE1 HIS A 292     -10.028  13.933  -9.268  1.00 98.56           C  
ATOM   2354  NE2 HIS A 292      -9.810  14.191  -7.985  1.00 98.56           N  
ATOM   2355  N   VAL A 293     -12.747  11.127  -9.092  1.00 98.00           N  
ATOM   2356  CA  VAL A 293     -13.735  11.376 -10.123  1.00 98.00           C  
ATOM   2357  C   VAL A 293     -13.057  11.481 -11.488  1.00 98.00           C  
ATOM   2358  O   VAL A 293     -13.654  11.152 -12.516  1.00 98.00           O  
ATOM   2359  CB  VAL A 293     -14.533  12.668  -9.833  1.00 98.00           C  
ATOM   2360  CG1 VAL A 293     -13.609  13.884  -9.820  1.00 98.00           C  
ATOM   2361  CG2 VAL A 293     -15.649  12.847 -10.863  1.00 98.00           C  
ATOM   2362  N   ASP A 294     -11.834  11.836 -11.515  1.00 96.81           N  
ATOM   2363  CA  ASP A 294     -11.161  12.072 -12.795  1.00 96.81           C  
ATOM   2364  C   ASP A 294     -10.278  10.879 -13.164  1.00 96.81           C  
ATOM   2365  O   ASP A 294      -9.578  10.910 -14.180  1.00 96.81           O  
ATOM   2366  CB  ASP A 294     -10.314  13.341 -12.725  1.00 96.81           C  
ATOM   2367  CG  ASP A 294     -11.161  14.612 -12.685  1.00 96.81           C  
ATOM   2368  OD1 ASP A 294     -12.283  14.618 -13.239  1.00 96.81           O  
ATOM   2369  OD2 ASP A 294     -10.700  15.611 -12.090  1.00 96.81           O1-
ATOM   2370  N   ASP A 295     -10.249   9.830 -12.364  1.00 96.94           N  
ATOM   2371  CA  ASP A 295      -9.438   8.652 -12.693  1.00 96.94           C  
ATOM   2372  C   ASP A 295     -10.059   7.866 -13.844  1.00 96.94           C  
ATOM   2373  O   ASP A 295     -11.269   7.630 -13.865  1.00 96.94           O  
ATOM   2374  CB  ASP A 295      -9.275   7.751 -11.469  1.00 96.94           C  
ATOM   2375  CG  ASP A 295      -8.221   6.674 -11.660  1.00 96.94           C  
ATOM   2376  OD1 ASP A 295      -8.579   5.520 -11.976  1.00 96.94           O  
ATOM   2377  OD2 ASP A 295      -7.023   6.987 -11.489  1.00 96.94           O1-
ATOM   2378  N   VAL A 296      -9.265   7.395 -14.768  1.00 93.81           N  
ATOM   2379  CA  VAL A 296      -9.750   6.794 -16.001  1.00 93.81           C  
ATOM   2380  C   VAL A 296     -10.094   5.325 -15.764  1.00 93.81           C  
ATOM   2381  O   VAL A 296     -10.836   4.720 -16.537  1.00 93.81           O  
ATOM   2382  CB  VAL A 296      -8.709   6.916 -17.140  1.00 93.81           C  
ATOM   2383  CG1 VAL A 296      -8.508   8.382 -17.532  1.00 93.81           C  
ATOM   2384  CG2 VAL A 296      -7.382   6.287 -16.715  1.00 93.81           C  
ATOM   2385  N   LEU A 297      -9.595   4.735 -14.697  1.00 93.94           N  
ATOM   2386  CA  LEU A 297      -9.786   3.314 -14.436  1.00 93.94           C  
ATOM   2387  C   LEU A 297     -10.702   3.096 -13.238  1.00 93.94           C  
ATOM   2388  O   LEU A 297     -11.035   1.962 -12.899  1.00 93.94           O  
ATOM   2389  CB  LEU A 297      -8.435   2.627 -14.189  1.00 93.94           C  
ATOM   2390  CG  LEU A 297      -7.444   2.652 -15.357  1.00 93.94           C  
ATOM   2391  CD1 LEU A 297      -6.185   1.875 -14.996  1.00 93.94           C  
ATOM   2392  CD2 LEU A 297      -8.083   2.082 -16.619  1.00 93.94           C  
ATOM   2393  N   GLY A 298     -11.056   4.231 -12.586  1.00 94.81           N  
ATOM   2394  CA  GLY A 298     -11.925   4.152 -11.417  1.00 94.81           C  
ATOM   2395  C   GLY A 298     -13.394   4.340 -11.752  1.00 94.81           C  
ATOM   2396  O   GLY A 298     -13.733   4.744 -12.864  1.00 94.81           O  
ATOM   2397  N   ARG A 299     -14.338   4.099 -10.900  1.00 95.75           N  
ATOM   2398  CA  ARG A 299     -15.775   4.174 -11.168  1.00 95.75           C  
ATOM   2399  C   ARG A 299     -16.512   4.826 -10.009  1.00 95.75           C  
ATOM   2400  O   ARG A 299     -17.742   4.726  -9.912  1.00 95.75           O  
ATOM   2401  CB  ARG A 299     -16.347   2.778 -11.439  1.00 95.75           C  
ATOM   2402  CG  ARG A 299     -15.691   2.062 -12.612  1.00 95.75           C  
ATOM   2403  CD  ARG A 299     -16.191   2.601 -13.953  1.00 95.75           C  
ATOM   2404  NE  ARG A 299     -15.735   1.773 -15.062  1.00 95.75           N  
ATOM   2405  NH1 ARG A 299     -16.569   3.170 -16.705  1.00 95.75           N  
ATOM   2406  NH2 ARG A 299     -15.471   1.250 -17.282  1.00 95.75           N1+
ATOM   2407  CZ  ARG A 299     -15.925   2.067 -16.351  1.00 95.75           C  
ATOM   2408  N   LEU A 300     -15.719   5.474  -9.179  1.00 97.88           N  
ATOM   2409  CA  LEU A 300     -16.303   6.242  -8.084  1.00 97.88           C  
ATOM   2410  C   LEU A 300     -16.155   7.741  -8.329  1.00 97.88           C  
ATOM   2411  O   LEU A 300     -15.554   8.151  -9.319  1.00 97.88           O  
ATOM   2412  CB  LEU A 300     -15.652   5.863  -6.754  1.00 97.88           C  
ATOM   2413  CG  LEU A 300     -15.775   4.397  -6.333  1.00 97.88           C  
ATOM   2414  CD1 LEU A 300     -15.023   4.160  -5.028  1.00 97.88           C  
ATOM   2415  CD2 LEU A 300     -17.241   4.000  -6.192  1.00 97.88           C  
ATOM   2416  N   LYS A 301     -16.657   8.630  -7.435  1.00 98.19           N  
ATOM   2417  CA  LYS A 301     -16.661  10.064  -7.696  1.00 98.19           C  
ATOM   2418  C   LYS A 301     -16.053  10.836  -6.526  1.00 98.19           C  
ATOM   2419  O   LYS A 301     -16.579  11.879  -6.127  1.00 98.19           O  
ATOM   2420  CB  LYS A 301     -18.081  10.555  -7.969  1.00 98.19           C  
ATOM   2421  CG  LYS A 301     -18.651  10.104  -9.310  1.00 98.19           C  
ATOM   2422  CD  LYS A 301     -19.981  10.770  -9.606  1.00 98.19           C  
ATOM   2423  CE  LYS A 301     -20.458  10.468 -11.024  1.00 98.19           C  
ATOM   2424  NZ  LYS A 301     -21.737  11.168 -11.344  1.00 98.19           N1+
ATOM   2425  N   LEU A 302     -15.022  10.272  -5.918  1.00 98.62           N  
ATOM   2426  CA  LEU A 302     -14.369  11.010  -4.841  1.00 98.62           C  
ATOM   2427  C   LEU A 302     -13.603  12.205  -5.381  1.00 98.62           C  
ATOM   2428  O   LEU A 302     -12.990  12.133  -6.451  1.00 98.62           O  
ATOM   2429  CB  LEU A 302     -13.412  10.091  -4.066  1.00 98.62           C  
ATOM   2430  CG  LEU A 302     -14.056   8.935  -3.297  1.00 98.62           C  
ATOM   2431  CD1 LEU A 302     -12.998   8.163  -2.525  1.00 98.62           C  
ATOM   2432  CD2 LEU A 302     -15.138   9.459  -2.360  1.00 98.62           C  
ATOM   2433  N   THR A 303     -13.723  13.324  -4.637  1.00 98.69           N  
ATOM   2434  CA  THR A 303     -12.969  14.529  -4.941  1.00 98.69           C  
ATOM   2435  C   THR A 303     -11.612  14.518  -4.244  1.00 98.69           C  
ATOM   2436  O   THR A 303     -11.350  13.654  -3.403  1.00 98.69           O  
ATOM   2437  CB  THR A 303     -13.744  15.791  -4.527  1.00 98.69           C  
ATOM   2438  CG2 THR A 303     -15.142  15.794  -5.134  1.00 98.69           C  
ATOM   2439  OG1 THR A 303     -13.863  15.831  -3.099  1.00 98.69           O  
ATOM   2440  N   ASP A 304     -10.738  15.472  -4.632  1.00 98.62           N  
ATOM   2441  CA  ASP A 304      -9.485  15.626  -3.904  1.00 98.62           C  
ATOM   2442  C   ASP A 304      -9.736  15.756  -2.399  1.00 98.62           C  
ATOM   2443  O   ASP A 304      -9.039  15.143  -1.592  1.00 98.62           O  
ATOM   2444  CB  ASP A 304      -8.706  16.840  -4.411  1.00 98.62           C  
ATOM   2445  CG  ASP A 304      -8.156  16.645  -5.814  1.00 98.62           C  
ATOM   2446  OD1 ASP A 304      -7.966  15.481  -6.239  1.00 98.62           O  
ATOM   2447  OD2 ASP A 304      -7.905  17.656  -6.501  1.00 98.62           O1-
ATOM   2448  N   ASN A 305     -10.737  16.570  -2.059  1.00 98.62           N  
ATOM   2449  CA  ASN A 305     -11.093  16.730  -0.653  1.00 98.62           C  
ATOM   2450  C   ASN A 305     -11.625  15.434  -0.060  1.00 98.62           C  
ATOM   2451  O   ASN A 305     -11.339  15.107   1.092  1.00 98.62           O  
ATOM   2452  CB  ASN A 305     -12.126  17.859  -0.482  1.00 98.62           C  
ATOM   2453  CG  ASN A 305     -12.402  18.162   0.980  1.00 98.62           C  
ATOM   2454  ND2 ASN A 305     -13.652  17.956   1.394  1.00 98.62           N  
ATOM   2455  OD1 ASN A 305     -11.516  18.589   1.717  1.00 98.62           O  
ATOM   2456  N   GLY A 306     -12.447  14.759  -0.746  1.00 98.75           N  
ATOM   2457  CA  GLY A 306     -12.921  13.460  -0.301  1.00 98.75           C  
ATOM   2458  C   GLY A 306     -11.793  12.489  -0.003  1.00 98.75           C  
ATOM   2459  O   GLY A 306     -11.827  11.780   1.005  1.00 98.75           O  
ATOM   2460  N   LEU A 307     -10.804  12.384  -0.890  1.00 98.81           N  
ATOM   2461  CA  LEU A 307      -9.640  11.523  -0.674  1.00 98.81           C  
ATOM   2462  C   LEU A 307      -8.857  11.971   0.557  1.00 98.81           C  
ATOM   2463  O   LEU A 307      -8.395  11.139   1.339  1.00 98.81           O  
ATOM   2464  CB  LEU A 307      -8.734  11.541  -1.906  1.00 98.81           C  
ATOM   2465  CG  LEU A 307      -9.285  10.867  -3.164  1.00 98.81           C  
ATOM   2466  CD1 LEU A 307      -8.365  11.125  -4.354  1.00 98.81           C  
ATOM   2467  CD2 LEU A 307      -9.475   9.374  -2.941  1.00 98.81           C  
ATOM   2468  N   PHE A 308      -8.643  13.264   0.704  1.00 98.88           N  
ATOM   2469  CA  PHE A 308      -7.977  13.801   1.888  1.00 98.88           C  
ATOM   2470  C   PHE A 308      -8.727  13.407   3.149  1.00 98.88           C  
ATOM   2471  O   PHE A 308      -8.125  12.933   4.114  1.00 98.88           O  
ATOM   2472  CB  PHE A 308      -7.860  15.326   1.793  1.00 98.88           C  
ATOM   2473  CG  PHE A 308      -7.193  15.961   2.985  1.00 98.88           C  
ATOM   2474  CD1 PHE A 308      -7.947  16.503   4.020  1.00 98.88           C  
ATOM   2475  CD2 PHE A 308      -5.807  16.011   3.077  1.00 98.88           C  
ATOM   2476  CE1 PHE A 308      -7.331  17.086   5.126  1.00 98.88           C  
ATOM   2477  CE2 PHE A 308      -5.184  16.591   4.174  1.00 98.88           C  
ATOM   2478  CZ  PHE A 308      -5.949  17.133   5.199  1.00 98.88           C  
ATOM   2479  N   GLU A 309     -10.077  13.620   3.169  1.00 98.75           N  
ATOM   2480  CA  GLU A 309     -10.886  13.277   4.335  1.00 98.75           C  
ATOM   2481  C   GLU A 309     -10.848  11.780   4.613  1.00 98.75           C  
ATOM   2482  O   GLU A 309     -10.855  11.357   5.774  1.00 98.75           O  
ATOM   2483  CB  GLU A 309     -12.334  13.730   4.126  1.00 98.75           C  
ATOM   2484  CG  GLU A 309     -12.509  15.245   4.126  1.00 98.75           C  
ATOM   2485  CD  GLU A 309     -12.027  15.908   5.412  1.00 98.75           C  
ATOM   2486  OE1 GLU A 309     -11.420  17.000   5.348  1.00 98.75           O  
ATOM   2487  OE2 GLU A 309     -12.259  15.322   6.495  1.00 98.75           O1-
ATOM   2488  N   ARG A 310     -10.845  11.026   3.564  1.00 98.81           N  
ATOM   2489  CA  ARG A 310     -10.724   9.572   3.694  1.00 98.81           C  
ATOM   2490  C   ARG A 310      -9.437   9.199   4.418  1.00 98.81           C  
ATOM   2491  O   ARG A 310      -9.463   8.440   5.387  1.00 98.81           O  
ATOM   2492  CB  ARG A 310     -10.771   8.901   2.319  1.00 98.81           C  
ATOM   2493  CG  ARG A 310     -10.577   7.394   2.365  1.00 98.81           C  
ATOM   2494  CD  ARG A 310     -10.174   6.835   1.007  1.00 98.81           C  
ATOM   2495  NE  ARG A 310      -8.810   7.219   0.653  1.00 98.81           N  
ATOM   2496  NH1 ARG A 310      -8.914   6.385  -1.502  1.00 98.81           N  
ATOM   2497  NH2 ARG A 310      -6.996   7.391  -0.747  1.00 98.81           N1+
ATOM   2498  CZ  ARG A 310      -8.243   6.999  -0.532  1.00 98.81           C  
ATOM   2499  N   ASP A 311      -8.315   9.699   3.937  1.00 98.81           N  
ATOM   2500  CA  ASP A 311      -7.010   9.357   4.494  1.00 98.81           C  
ATOM   2501  C   ASP A 311      -6.867   9.888   5.916  1.00 98.81           C  
ATOM   2502  O   ASP A 311      -6.325   9.209   6.789  1.00 98.81           O  
ATOM   2503  CB  ASP A 311      -5.887   9.909   3.609  1.00 98.81           C  
ATOM   2504  CG  ASP A 311      -5.823   9.245   2.246  1.00 98.81           C  
ATOM   2505  OD1 ASP A 311      -6.328   8.110   2.096  1.00 98.81           O  
ATOM   2506  OD2 ASP A 311      -5.262   9.860   1.314  1.00 98.81           O1-
ATOM   2507  N   LEU A 312      -7.373  11.085   6.187  1.00 98.50           N  
ATOM   2508  CA  LEU A 312      -7.386  11.637   7.531  1.00 98.50           C  
ATOM   2509  C   LEU A 312      -8.174  10.741   8.485  1.00 98.50           C  
ATOM   2510  O   LEU A 312      -7.715  10.444   9.587  1.00 98.50           O  
ATOM   2511  CB  LEU A 312      -7.988  13.051   7.535  1.00 98.50           C  
ATOM   2512  CG  LEU A 312      -7.861  13.843   8.837  1.00 98.50           C  
ATOM   2513  CD1 LEU A 312      -6.392  14.110   9.150  1.00 98.50           C  
ATOM   2514  CD2 LEU A 312      -8.643  15.148   8.745  1.00 98.50           C  
ATOM   2515  N   MET A 313      -9.361  10.351   8.051  1.00 98.56           N  
ATOM   2516  CA  MET A 313     -10.257   9.511   8.840  1.00 98.56           C  
ATOM   2517  C   MET A 313      -9.583   8.186   9.197  1.00 98.56           C  
ATOM   2518  O   MET A 313      -9.592   7.782  10.364  1.00 98.56           O  
ATOM   2519  CB  MET A 313     -11.556   9.239   8.072  1.00 98.56           C  
ATOM   2520  CG  MET A 313     -12.517   8.317   8.803  1.00 98.56           C  
ATOM   2521  SD  MET A 313     -13.839   7.656   7.710  1.00 98.56           S  
ATOM   2522  CE  MET A 313     -12.865   6.513   6.694  1.00 98.56           C  
ATOM   2523  N   VAL A 314      -8.976   7.476   8.317  1.00 98.69           N  
ATOM   2524  CA  VAL A 314      -8.325   6.193   8.545  1.00 98.69           C  
ATOM   2525  C   VAL A 314      -7.183   6.354   9.542  1.00 98.69           C  
ATOM   2526  O   VAL A 314      -7.075   5.590  10.502  1.00 98.69           O  
ATOM   2527  CB  VAL A 314      -7.798   5.581   7.222  1.00 98.69           C  
ATOM   2528  CG1 VAL A 314      -6.917   4.370   7.504  1.00 98.69           C  
ATOM   2529  CG2 VAL A 314      -8.960   5.204   6.308  1.00 98.69           C  
ATOM   2530  N   LEU A 315      -6.285   7.321   9.247  1.00 98.69           N  
ATOM   2531  CA  LEU A 315      -5.120   7.553  10.097  1.00 98.69           C  
ATOM   2532  C   LEU A 315      -5.545   7.912  11.515  1.00 98.69           C  
ATOM   2533  O   LEU A 315      -5.001   7.381  12.488  1.00 98.69           O  
ATOM   2534  CB  LEU A 315      -4.244   8.660   9.509  1.00 98.69           C  
ATOM   2535  CG  LEU A 315      -3.573   8.363   8.170  1.00 98.69           C  
ATOM   2536  CD1 LEU A 315      -2.887   9.614   7.631  1.00 98.69           C  
ATOM   2537  CD2 LEU A 315      -2.574   7.220   8.314  1.00 98.69           C  
ATOM   2538  N   ARG A 316      -6.522   8.790  11.726  1.00 98.00           N  
ATOM   2539  CA  ARG A 316      -6.983   9.197  13.048  1.00 98.00           C  
ATOM   2540  C   ARG A 316      -7.614   8.029  13.801  1.00 98.00           C  
ATOM   2541  O   ARG A 316      -7.364   7.843  14.995  1.00 98.00           O  
ATOM   2542  CB  ARG A 316      -7.986  10.347  12.937  1.00 98.00           C  
ATOM   2543  CG  ARG A 316      -7.350  11.696  12.624  1.00 98.00           C  
ATOM   2544  CD  ARG A 316      -8.368  12.826  12.674  1.00 98.00           C  
ATOM   2545  NE  ARG A 316      -7.775  14.100  12.281  1.00 98.00           N  
ATOM   2546  NH1 ARG A 316      -8.017  15.085  14.363  1.00 98.00           N  
ATOM   2547  NH2 ARG A 316      -7.068  16.259  12.636  1.00 98.00           N1+
ATOM   2548  CZ  ARG A 316      -7.620  15.146  13.095  1.00 98.00           C  
ATOM   2549  N   MET A 317      -8.452   7.301  13.061  1.00 97.88           N  
ATOM   2550  CA  MET A 317      -9.096   6.149  13.684  1.00 97.88           C  
ATOM   2551  C   MET A 317      -8.057   5.176  14.229  1.00 97.88           C  
ATOM   2552  O   MET A 317      -8.193   4.677  15.348  1.00 97.88           O  
ATOM   2553  CB  MET A 317     -10.013   5.438  12.683  1.00 97.88           C  
ATOM   2554  CG  MET A 317     -11.290   6.200  12.369  1.00 97.88           C  
ATOM   2555  SD  MET A 317     -12.270   5.411  11.037  1.00 97.88           S  
ATOM   2556  CE  MET A 317     -12.820   3.912  11.891  1.00 97.88           C  
ATOM   2557  N   ALA A 318      -7.021   4.852  13.432  1.00 98.12           N  
ATOM   2558  CA  ALA A 318      -5.995   3.902  13.850  1.00 98.12           C  
ATOM   2559  C   ALA A 318      -5.155   4.471  14.990  1.00 98.12           C  
ATOM   2560  O   ALA A 318      -4.989   3.830  16.028  1.00 98.12           O  
ATOM   2561  CB  ALA A 318      -5.103   3.527  12.670  1.00 98.12           C  
ATOM   2562  N   LEU A 319      -4.656   5.675  14.826  1.00 96.94           N  
ATOM   2563  CA  LEU A 319      -3.706   6.263  15.758  1.00 96.94           C  
ATOM   2564  C   LEU A 319      -4.382   6.592  17.096  1.00 96.94           C  
ATOM   2565  O   LEU A 319      -3.761   6.474  18.147  1.00 96.94           O  
ATOM   2566  CB  LEU A 319      -3.084   7.529  15.164  1.00 96.94           C  
ATOM   2567  CG  LEU A 319      -2.172   7.339  13.958  1.00 96.94           C  
ATOM   2568  CD1 LEU A 319      -1.700   8.687  13.424  1.00 96.94           C  
ATOM   2569  CD2 LEU A 319      -0.981   6.453  14.315  1.00 96.94           C  
ATOM   2570  N   HIS A 320      -5.694   7.009  17.141  1.00 95.38           N  
ATOM   2571  CA  HIS A 320      -6.442   7.256  18.365  1.00 95.38           C  
ATOM   2572  C   HIS A 320      -6.568   5.983  19.197  1.00 95.38           C  
ATOM   2573  O   HIS A 320      -6.742   6.054  20.417  1.00 95.38           O  
ATOM   2574  CB  HIS A 320      -7.829   7.811  18.044  1.00 95.38           C  
ATOM   2575  CG  HIS A 320      -7.828   9.268  17.706  1.00 95.38           C  
ATOM   2576  CD2 HIS A 320      -7.786  10.360  18.492  1.00 95.38           C  
ATOM   2577  ND1 HIS A 320      -7.881   9.732  16.409  1.00 95.38           N  
ATOM   2578  CE1 HIS A 320      -7.871  11.052  16.419  1.00 95.38           C  
ATOM   2579  NE2 HIS A 320      -7.812  11.465  17.676  1.00 95.38           N  
ATOM   2580  N   ARG A 321      -6.417   4.860  18.559  1.00 96.62           N  
ATOM   2581  CA  ARG A 321      -6.497   3.569  19.237  1.00 96.62           C  
ATOM   2582  C   ARG A 321      -5.101   3.038  19.560  1.00 96.62           C  
ATOM   2583  O   ARG A 321      -4.954   1.885  19.979  1.00 96.62           O  
ATOM   2584  CB  ARG A 321      -7.249   2.551  18.375  1.00 96.62           C  
ATOM   2585  CG  ARG A 321      -8.744   2.818  18.276  1.00 96.62           C  
ATOM   2586  CD  ARG A 321      -9.399   1.963  17.198  1.00 96.62           C  
ATOM   2587  NE  ARG A 321     -10.848   2.141  17.175  1.00 96.62           N  
ATOM   2588  NH1 ARG A 321     -10.776   4.281  16.307  1.00 96.62           N  
ATOM   2589  NH2 ARG A 321     -12.792   3.298  16.774  1.00 96.62           N1+
ATOM   2590  CZ  ARG A 321     -11.471   3.241  16.757  1.00 96.62           C  
ATOM   2591  N   GLY A 322      -4.140   3.863  19.282  1.00 96.38           N  
ATOM   2592  CA  GLY A 322      -2.770   3.458  19.562  1.00 96.38           C  
ATOM   2593  C   GLY A 322      -2.251   2.423  18.566  1.00 96.38           C  
ATOM   2594  O   GLY A 322      -1.322   1.679  18.882  1.00 96.38           O  
ATOM   2595  N   ILE A 323      -2.886   2.280  17.421  1.00 98.38           N  
ATOM   2596  CA  ILE A 323      -2.485   1.325  16.393  1.00 98.38           C  
ATOM   2597  C   ILE A 323      -1.587   2.016  15.367  1.00 98.38           C  
ATOM   2598  O   ILE A 323      -2.011   2.962  14.702  1.00 98.38           O  
ATOM   2599  CB  ILE A 323      -3.712   0.691  15.691  1.00 98.38           C  
ATOM   2600  CG1 ILE A 323      -4.599  -0.025  16.716  1.00 98.38           C  
ATOM   2601  CG2 ILE A 323      -3.267  -0.265  14.580  1.00 98.38           C  
ATOM   2602  CD1 ILE A 323      -5.987  -0.378  16.196  1.00 98.38           C  
ATOM   2603  N   PRO A 324      -0.295   1.551  15.297  1.00 98.56           N  
ATOM   2604  CA  PRO A 324       0.579   2.133  14.274  1.00 98.56           C  
ATOM   2605  C   PRO A 324       0.064   1.898  12.854  1.00 98.56           C  
ATOM   2606  O   PRO A 324      -0.562   0.868  12.582  1.00 98.56           O  
ATOM   2607  CB  PRO A 324       1.912   1.422  14.500  1.00 98.56           C  
ATOM   2608  CG  PRO A 324       1.849   0.920  15.906  1.00 98.56           C  
ATOM   2609  CD  PRO A 324       0.415   0.612  16.241  1.00 98.56           C  
ATOM   2610  N   CYS A 325       0.432   2.921  11.964  1.00 98.69           N  
ATOM   2611  CA  CYS A 325      -0.056   2.828  10.591  1.00 98.69           C  
ATOM   2612  C   CYS A 325       1.068   3.087   9.595  1.00 98.69           C  
ATOM   2613  O   CYS A 325       1.768   4.098   9.693  1.00 98.69           O  
ATOM   2614  CB  CYS A 325      -1.195   3.819  10.360  1.00 98.69           C  
ATOM   2615  SG  CYS A 325      -2.073   3.563   8.799  1.00 98.69           S  
ATOM   2616  N   ALA A 326       1.229   2.127   8.639  1.00 98.88           N  
ATOM   2617  CA  ALA A 326       2.105   2.275   7.477  1.00 98.88           C  
ATOM   2618  C   ALA A 326       1.294   2.468   6.199  1.00 98.88           C  
ATOM   2619  O   ALA A 326       0.450   1.635   5.859  1.00 98.88           O  
ATOM   2620  CB  ALA A 326       3.021   1.064   7.340  1.00 98.88           C  
ATOM   2621  N   THR A 327       1.616   3.584   5.468  1.00 98.88           N  
ATOM   2622  CA  THR A 327       0.800   3.856   4.288  1.00 98.88           C  
ATOM   2623  C   THR A 327       1.621   3.695   3.012  1.00 98.88           C  
ATOM   2624  O   THR A 327       2.819   3.986   2.999  1.00 98.88           O  
ATOM   2625  CB  THR A 327       0.203   5.274   4.343  1.00 98.88           C  
ATOM   2626  CG2 THR A 327      -0.433   5.551   5.699  1.00 98.88           C  
ATOM   2627  OG1 THR A 327       1.242   6.233   4.108  1.00 98.88           O  
ATOM   2628  N   VAL A 328       0.903   3.253   1.962  1.00 98.88           N  
ATOM   2629  CA  VAL A 328       1.415   3.237   0.596  1.00 98.88           C  
ATOM   2630  C   VAL A 328       0.417   3.917  -0.340  1.00 98.88           C  
ATOM   2631  O   VAL A 328      -0.735   4.149   0.036  1.00 98.88           O  
ATOM   2632  CB  VAL A 328       1.699   1.796   0.111  1.00 98.88           C  
ATOM   2633  CG1 VAL A 328       2.787   1.147   0.963  1.00 98.88           C  
ATOM   2634  CG2 VAL A 328       0.420   0.960   0.143  1.00 98.88           C  
ATOM   2635  N   ILE A 329       0.839   4.179  -1.599  1.00 98.56           N  
ATOM   2636  CA  ILE A 329       0.061   5.121  -2.395  1.00 98.56           C  
ATOM   2637  C   ILE A 329      -0.880   4.356  -3.325  1.00 98.56           C  
ATOM   2638  O   ILE A 329      -1.865   4.911  -3.815  1.00 98.56           O  
ATOM   2639  CB  ILE A 329       0.978   6.062  -3.213  1.00 98.56           C  
ATOM   2640  CG1 ILE A 329       1.825   5.254  -4.200  1.00 98.56           C  
ATOM   2641  CG2 ILE A 329       1.863   6.897  -2.281  1.00 98.56           C  
ATOM   2642  CD1 ILE A 329       2.524   6.101  -5.255  1.00 98.56           C  
ATOM   2643  N   GLY A 330      -0.645   2.992  -3.661  1.00 97.81           N  
ATOM   2644  CA  GLY A 330      -1.531   2.146  -4.448  1.00 97.81           C  
ATOM   2645  C   GLY A 330      -1.739   2.654  -5.863  1.00 97.81           C  
ATOM   2646  O   GLY A 330      -0.787   3.082  -6.519  1.00 97.81           O  
ATOM   2647  N   GLY A 331      -3.097   2.506  -6.405  1.00 97.06           N  
ATOM   2648  CA  GLY A 331      -3.420   2.814  -7.788  1.00 97.06           C  
ATOM   2649  C   GLY A 331      -3.734   4.287  -8.010  1.00 97.06           C  
ATOM   2650  O   GLY A 331      -3.957   5.029  -7.053  1.00 97.06           O  
ATOM   2651  N   GLY A 332      -3.884   4.745  -9.123  1.00 97.12           N  
ATOM   2652  CA  GLY A 332      -4.133   6.060  -9.696  1.00 97.12           C  
ATOM   2653  C   GLY A 332      -3.597   6.199 -11.108  1.00 97.12           C  
ATOM   2654  O   GLY A 332      -2.447   5.846 -11.383  1.00 97.12           O  
ATOM   2655  N   TYR A 333      -4.544   6.711 -11.856  1.00 96.31           N  
ATOM   2656  CA  TYR A 333      -4.175   6.768 -13.265  1.00 96.31           C  
ATOM   2657  C   TYR A 333      -4.705   8.045 -13.913  1.00 96.31           C  
ATOM   2658  O   TYR A 333      -5.900   8.342 -13.830  1.00 96.31           O  
ATOM   2659  CB  TYR A 333      -4.709   5.539 -14.014  1.00 96.31           C  
ATOM   2660  CG  TYR A 333      -4.374   4.228 -13.348  1.00 96.31           C  
ATOM   2661  CD1 TYR A 333      -3.149   3.613 -13.570  1.00 96.31           C  
ATOM   2662  CD2 TYR A 333      -5.284   3.609 -12.496  1.00 96.31           C  
ATOM   2663  CE1 TYR A 333      -2.835   2.400 -12.957  1.00 96.31           C  
ATOM   2664  CE2 TYR A 333      -4.982   2.403 -11.878  1.00 96.31           C  
ATOM   2665  OH  TYR A 333      -3.453   0.610 -11.509  1.00 96.31           O  
ATOM   2666  CZ  TYR A 333      -3.758   1.809 -12.114  1.00 96.31           C  
ATOM   2667  N   ASP A 334      -3.755   8.765 -14.398  1.00 94.12           N  
ATOM   2668  CA  ASP A 334      -4.000  10.042 -15.068  1.00 94.12           C  
ATOM   2669  C   ASP A 334      -2.884  10.361 -16.058  1.00 94.12           C  
ATOM   2670  O   ASP A 334      -1.702  10.188 -15.754  1.00 94.12           O  
ATOM   2671  CB  ASP A 334      -4.132  11.171 -14.038  1.00 94.12           C  
ATOM   2672  CG  ASP A 334      -4.850  12.392 -14.593  1.00 94.12           C  
ATOM   2673  OD1 ASP A 334      -4.381  12.982 -15.587  1.00 94.12           O  
ATOM   2674  OD2 ASP A 334      -5.900  12.764 -14.021  1.00 94.12           O1-
ATOM   2675  N   ASP A 335      -3.312  10.835 -17.239  1.00 92.44           N  
ATOM   2676  CA  ASP A 335      -2.310  11.111 -18.262  1.00 92.44           C  
ATOM   2677  C   ASP A 335      -1.413  12.279 -17.848  1.00 92.44           C  
ATOM   2678  O   ASP A 335      -0.248  12.352 -18.271  1.00 92.44           O  
ATOM   2679  CB  ASP A 335      -2.972  11.403 -19.609  1.00 92.44           C  
ATOM   2680  CG  ASP A 335      -3.509  10.161 -20.294  1.00 92.44           C  
ATOM   2681  OD1 ASP A 335      -3.052   9.044 -19.975  1.00 92.44           O  
ATOM   2682  OD2 ASP A 335      -4.399  10.297 -21.169  1.00 92.44           O1-
ATOM   2683  N   ASP A 336      -2.009  13.149 -17.113  1.00 95.31           N  
ATOM   2684  CA  ASP A 336      -1.232  14.271 -16.600  1.00 95.31           C  
ATOM   2685  C   ASP A 336      -0.446  13.884 -15.351  1.00 95.31           C  
ATOM   2686  O   ASP A 336      -1.022  13.740 -14.269  1.00 95.31           O  
ATOM   2687  CB  ASP A 336      -2.153  15.462 -16.298  1.00 95.31           C  
ATOM   2688  CG  ASP A 336      -1.386  16.728 -15.937  1.00 95.31           C  
ATOM   2689  OD1 ASP A 336      -0.259  16.625 -15.409  1.00 95.31           O  
ATOM   2690  OD2 ASP A 336      -1.921  17.831 -16.177  1.00 95.31           O1-
ATOM   2691  N   ILE A 337       0.819  13.825 -15.426  1.00 95.19           N  
ATOM   2692  CA  ILE A 337       1.679  13.270 -14.380  1.00 95.19           C  
ATOM   2693  C   ILE A 337       1.719  14.215 -13.179  1.00 95.19           C  
ATOM   2694  O   ILE A 337       1.833  13.776 -12.036  1.00 95.19           O  
ATOM   2695  CB  ILE A 337       3.116  13.020 -14.904  1.00 95.19           C  
ATOM   2696  CG1 ILE A 337       3.946  12.281 -13.847  1.00 95.19           C  
ATOM   2697  CG2 ILE A 337       3.787  14.334 -15.302  1.00 95.19           C  
ATOM   2698  CD1 ILE A 337       3.476  10.858 -13.573  1.00 95.19           C  
ATOM   2699  N   ASP A 338       1.622  15.487 -13.407  1.00 96.88           N  
ATOM   2700  CA  ASP A 338       1.599  16.440 -12.299  1.00 96.88           C  
ATOM   2701  C   ASP A 338       0.312  16.304 -11.483  1.00 96.88           C  
ATOM   2702  O   ASP A 338       0.344  16.315 -10.251  1.00 96.88           O  
ATOM   2703  CB  ASP A 338       1.754  17.874 -12.813  1.00 96.88           C  
ATOM   2704  CG  ASP A 338       3.170  18.186 -13.270  1.00 96.88           C  
ATOM   2705  OD1 ASP A 338       4.118  17.977 -12.497  1.00 96.88           O  
ATOM   2706  OD2 ASP A 338       3.329  18.652 -14.415  1.00 96.88           O1-
ATOM   2707  N   LYS A 339      -0.840  16.204 -12.211  1.00 97.25           N  
ATOM   2708  CA  LYS A 339      -2.102  15.991 -11.508  1.00 97.25           C  
ATOM   2709  C   LYS A 339      -2.097  14.683 -10.725  1.00 97.25           C  
ATOM   2710  O   LYS A 339      -2.576  14.633  -9.593  1.00 97.25           O  
ATOM   2711  CB  LYS A 339      -3.271  16.002 -12.498  1.00 97.25           C  
ATOM   2712  CG  LYS A 339      -3.597  17.383 -13.062  1.00 97.25           C  
ATOM   2713  CD  LYS A 339      -4.820  17.340 -13.960  1.00 97.25           C  
ATOM   2714  CE  LYS A 339      -5.136  18.718 -14.539  1.00 97.25           C  
ATOM   2715  NZ  LYS A 339      -6.277  18.662 -15.500  1.00 97.25           N1+
ATOM   2716  N   LEU A 340      -1.567  13.696 -11.361  1.00 97.62           N  
ATOM   2717  CA  LEU A 340      -1.481  12.376 -10.731  1.00 97.62           C  
ATOM   2718  C   LEU A 340      -0.620  12.432  -9.480  1.00 97.62           C  
ATOM   2719  O   LEU A 340      -1.017  11.931  -8.423  1.00 97.62           O  
ATOM   2720  CB  LEU A 340      -0.916  11.351 -11.717  1.00 97.62           C  
ATOM   2721  CG  LEU A 340      -0.751   9.928 -11.191  1.00 97.62           C  
ATOM   2722  CD1 LEU A 340      -2.088   9.382 -10.692  1.00 97.62           C  
ATOM   2723  CD2 LEU A 340      -0.165   9.020 -12.269  1.00 97.62           C  
ATOM   2724  N   ALA A 341       0.592  12.963  -9.605  1.00 98.00           N  
ATOM   2725  CA  ALA A 341       1.511  13.084  -8.477  1.00 98.00           C  
ATOM   2726  C   ALA A 341       0.873  13.872  -7.333  1.00 98.00           C  
ATOM   2727  O   ALA A 341       1.003  13.498  -6.168  1.00 98.00           O  
ATOM   2728  CB  ALA A 341       2.812  13.750  -8.919  1.00 98.00           C  
ATOM   2729  N   LEU A 342       0.241  15.013  -7.621  1.00 98.06           N  
ATOM   2730  CA  LEU A 342      -0.417  15.816  -6.599  1.00 98.06           C  
ATOM   2731  C   LEU A 342      -1.510  15.015  -5.892  1.00 98.06           C  
ATOM   2732  O   LEU A 342      -1.664  15.110  -4.671  1.00 98.06           O  
ATOM   2733  CB  LEU A 342      -1.022  17.080  -7.216  1.00 98.06           C  
ATOM   2734  CG  LEU A 342      -0.036  18.195  -7.578  1.00 98.06           C  
ATOM   2735  CD1 LEU A 342      -0.729  19.260  -8.415  1.00 98.06           C  
ATOM   2736  CD2 LEU A 342       0.565  18.805  -6.316  1.00 98.06           C  
ATOM   2737  N   ARG A 343      -2.268  14.230  -6.596  1.00 98.38           N  
ATOM   2738  CA  ARG A 343      -3.291  13.383  -5.989  1.00 98.38           C  
ATOM   2739  C   ARG A 343      -2.667  12.353  -5.053  1.00 98.38           C  
ATOM   2740  O   ARG A 343      -3.185  12.104  -3.960  1.00 98.38           O  
ATOM   2741  CB  ARG A 343      -4.115  12.680  -7.072  1.00 98.38           C  
ATOM   2742  CG  ARG A 343      -5.190  13.550  -7.691  1.00 98.38           C  
ATOM   2743  CD  ARG A 343      -5.966  12.811  -8.775  1.00 98.38           C  
ATOM   2744  NE  ARG A 343      -6.762  13.723  -9.588  1.00 98.38           N  
ATOM   2745  NH1 ARG A 343      -6.232  12.722 -11.603  1.00 98.38           N  
ATOM   2746  NH2 ARG A 343      -7.619  14.537 -11.552  1.00 98.38           N1+
ATOM   2747  CZ  ARG A 343      -6.870  13.661 -10.914  1.00 98.38           C  
ATOM   2748  N   HIS A 344      -1.580  11.727  -5.494  1.00 98.69           N  
ATOM   2749  CA  HIS A 344      -0.891  10.752  -4.655  1.00 98.69           C  
ATOM   2750  C   HIS A 344      -0.286  11.418  -3.423  1.00 98.69           C  
ATOM   2751  O   HIS A 344      -0.043  10.754  -2.410  1.00 98.69           O  
ATOM   2752  CB  HIS A 344       0.202  10.036  -5.455  1.00 98.69           C  
ATOM   2753  CG  HIS A 344      -0.304   8.868  -6.244  1.00 98.69           C  
ATOM   2754  CD2 HIS A 344      -0.324   8.635  -7.576  1.00 98.69           C  
ATOM   2755  ND1 HIS A 344      -0.871   7.758  -5.654  1.00 98.69           N  
ATOM   2756  CE1 HIS A 344      -1.221   6.897  -6.595  1.00 98.69           C  
ATOM   2757  NE2 HIS A 344      -0.902   7.407  -7.771  1.00 98.69           N  
ATOM   2758  N   SER A 345      -0.035  12.750  -3.488  1.00 98.62           N  
ATOM   2759  CA  SER A 345       0.529  13.454  -2.339  1.00 98.62           C  
ATOM   2760  C   SER A 345      -0.494  13.587  -1.217  1.00 98.62           C  
ATOM   2761  O   SER A 345      -0.136  13.876  -0.073  1.00 98.62           O  
ATOM   2762  CB  SER A 345       1.024  14.843  -2.755  1.00 98.62           C  
ATOM   2763  OG  SER A 345      -0.063  15.725  -2.958  1.00 98.62           O  
ATOM   2764  N   ILE A 346      -1.816  13.412  -1.479  1.00 98.81           N  
ATOM   2765  CA  ILE A 346      -2.916  13.637  -0.547  1.00 98.81           C  
ATOM   2766  C   ILE A 346      -2.688  12.812   0.724  1.00 98.81           C  
ATOM   2767  O   ILE A 346      -2.871  13.312   1.836  1.00 98.81           O  
ATOM   2768  CB  ILE A 346      -4.277  13.278  -1.179  1.00 98.81           C  
ATOM   2769  CG1 ILE A 346      -4.678  14.338  -2.218  1.00 98.81           C  
ATOM   2770  CG2 ILE A 346      -5.357  13.136  -0.102  1.00 98.81           C  
ATOM   2771  CD1 ILE A 346      -5.866  13.939  -3.081  1.00 98.81           C  
ATOM   2772  N   ILE A 347      -2.302  11.556   0.668  1.00 98.75           N  
ATOM   2773  CA  ILE A 347      -2.091  10.728   1.850  1.00 98.75           C  
ATOM   2774  C   ILE A 347      -0.959  11.308   2.695  1.00 98.75           C  
ATOM   2775  O   ILE A 347      -1.022  11.290   3.923  1.00 98.75           O  
ATOM   2776  CB  ILE A 347      -1.775   9.263   1.461  1.00 98.75           C  
ATOM   2777  CG1 ILE A 347      -1.543   8.417   2.717  1.00 98.75           C  
ATOM   2778  CG2 ILE A 347      -0.564   9.201   0.526  1.00 98.75           C  
ATOM   2779  CD1 ILE A 347      -2.719   8.407   3.684  1.00 98.75           C  
ATOM   2780  N   HIS A 348       0.111  11.822   2.094  1.00 98.69           N  
ATOM   2781  CA  HIS A 348       1.228  12.415   2.825  1.00 98.69           C  
ATOM   2782  C   HIS A 348       0.819  13.710   3.505  1.00 98.69           C  
ATOM   2783  O   HIS A 348       1.255  13.994   4.628  1.00 98.69           O  
ATOM   2784  CB  HIS A 348       2.409  12.662   1.884  1.00 98.69           C  
ATOM   2785  CG  HIS A 348       2.942  11.419   1.243  1.00 98.69           C  
ATOM   2786  CD2 HIS A 348       4.039  10.675   1.526  1.00 98.69           C  
ATOM   2787  ND1 HIS A 348       2.324  10.806   0.177  1.00 98.69           N  
ATOM   2788  CE1 HIS A 348       3.018   9.734  -0.172  1.00 98.69           C  
ATOM   2789  NE2 HIS A 348       4.064   9.636   0.630  1.00 98.69           N  
ATOM   2790  N   ARG A 349       0.045  14.462   2.839  1.00 98.56           N  
ATOM   2791  CA  ARG A 349      -0.473  15.692   3.432  1.00 98.56           C  
ATOM   2792  C   ARG A 349      -1.390  15.389   4.611  1.00 98.56           C  
ATOM   2793  O   ARG A 349      -1.305  16.046   5.655  1.00 98.56           O  
ATOM   2794  CB  ARG A 349      -1.228  16.519   2.383  1.00 98.56           C  
ATOM   2795  CG  ARG A 349      -0.340  17.048   1.265  1.00 98.56           C  
ATOM   2796  CD  ARG A 349      -1.146  17.793   0.213  1.00 98.56           C  
ATOM   2797  NE  ARG A 349      -0.306  18.260  -0.883  1.00 98.56           N  
ATOM   2798  NH1 ARG A 349       0.539  20.081   0.254  1.00 98.56           N  
ATOM   2799  NH2 ARG A 349       1.203  19.660  -1.897  1.00 98.56           N1+
ATOM   2800  CZ  ARG A 349       0.475  19.331  -0.842  1.00 98.56           C  
ATOM   2801  N   ALA A 350      -2.272  14.416   4.426  1.00 98.56           N  
ATOM   2802  CA  ALA A 350      -3.116  13.991   5.542  1.00 98.56           C  
ATOM   2803  C   ALA A 350      -2.268  13.477   6.705  1.00 98.56           C  
ATOM   2804  O   ALA A 350      -2.522  13.818   7.863  1.00 98.56           O  
ATOM   2805  CB  ALA A 350      -4.093  12.910   5.085  1.00 98.56           C  
ATOM   2806  N   ALA A 351      -1.299  12.678   6.398  1.00 98.44           N  
ATOM   2807  CA  ALA A 351      -0.418  12.107   7.411  1.00 98.44           C  
ATOM   2808  C   ALA A 351       0.363  13.201   8.141  1.00 98.44           C  
ATOM   2809  O   ALA A 351       0.554  13.131   9.353  1.00 98.44           O  
ATOM   2810  CB  ALA A 351       0.542  11.103   6.780  1.00 98.44           C  
ATOM   2811  N   THR A 352       0.843  14.156   7.423  1.00 97.56           N  
ATOM   2812  CA  THR A 352       1.543  15.291   8.016  1.00 97.56           C  
ATOM   2813  C   THR A 352       0.630  16.049   8.972  1.00 97.56           C  
ATOM   2814  O   THR A 352       1.066  16.480  10.045  1.00 97.56           O  
ATOM   2815  CB  THR A 352       2.066  16.250   6.934  1.00 97.56           C  
ATOM   2816  CG2 THR A 352       2.746  17.470   7.557  1.00 97.56           C  
ATOM   2817  OG1 THR A 352       3.012  15.559   6.103  1.00 97.56           O  
ATOM   2818  N   LYS A 353      -0.596  16.250   8.542  1.00 96.62           N  
ATOM   2819  CA  LYS A 353      -1.576  16.902   9.398  1.00 96.62           C  
ATOM   2820  C   LYS A 353      -1.777  16.123  10.696  1.00 96.62           C  
ATOM   2821  O   LYS A 353      -1.778  16.710  11.788  1.00 96.62           O  
ATOM   2822  CB  LYS A 353      -2.912  17.052   8.669  1.00 96.62           C  
ATOM   2823  CG  LYS A 353      -4.019  17.653   9.540  1.00 96.62           C  
ATOM   2824  CD  LYS A 353      -3.745  19.113   9.866  1.00 96.62           C  
ATOM   2825  CE  LYS A 353      -4.959  19.777  10.494  1.00 96.62           C  
ATOM   2826  NZ  LYS A 353      -5.066  19.468  11.954  1.00 96.62           N1+
ATOM   2827  N   VAL A 354      -1.961  14.808  10.611  1.00 96.06           N  
ATOM   2828  CA  VAL A 354      -2.180  13.956  11.771  1.00 96.06           C  
ATOM   2829  C   VAL A 354      -0.933  13.965  12.659  1.00 96.06           C  
ATOM   2830  O   VAL A 354      -1.035  14.016  13.890  1.00 96.06           O  
ATOM   2831  CB  VAL A 354      -2.539  12.509  11.363  1.00 96.06           C  
ATOM   2832  CG1 VAL A 354      -2.480  11.576  12.571  1.00 96.06           C  
ATOM   2833  CG2 VAL A 354      -3.923  12.467  10.720  1.00 96.06           C  
ATOM   2834  N   TRP A 355       0.189  13.859  12.046  1.00 94.31           N  
ATOM   2835  CA  TRP A 355       1.454  13.861  12.772  1.00 94.31           C  
ATOM   2836  C   TRP A 355       1.619  15.152  13.579  1.00 94.31           C  
ATOM   2837  O   TRP A 355       2.029  15.122  14.743  1.00 94.31           O  
ATOM   2838  CB  TRP A 355       2.632  13.695  11.807  1.00 94.31           C  
ATOM   2839  CG  TRP A 355       3.953  13.511  12.484  1.00 94.31           C  
ATOM   2840  CD1 TRP A 355       4.846  14.492  12.832  1.00 94.31           C  
ATOM   2841  CD2 TRP A 355       4.542  12.276  12.896  1.00 94.31           C  
ATOM   2842  CE2 TRP A 355       5.790  12.580  13.486  1.00 94.31           C  
ATOM   2843  CE3 TRP A 355       4.133  10.932  12.813  1.00 94.31           C  
ATOM   2844  NE1 TRP A 355       5.949  13.935  13.434  1.00 94.31           N  
ATOM   2845  CH2 TRP A 355       6.207  10.285  13.908  1.00 94.31           C  
ATOM   2846  CZ2 TRP A 355       6.633  11.589  13.998  1.00 94.31           C  
ATOM   2847  CZ3 TRP A 355       4.973   9.955  13.335  1.00 94.31           C  
ATOM   2848  N   SER A 356       1.331  16.284  12.970  1.00 91.06           N  
ATOM   2849  CA  SER A 356       1.457  17.590  13.619  1.00 91.06           C  
ATOM   2850  C   SER A 356       0.471  17.737  14.779  1.00 91.06           C  
ATOM   2851  O   SER A 356       0.755  18.427  15.764  1.00 91.06           O  
ATOM   2852  CB  SER A 356       1.235  18.715  12.606  1.00 91.06           C  
ATOM   2853  OG  SER A 356       2.248  18.706  11.615  1.00 91.06           O  
ATOM   2854  N   ASP A 357      -0.681  17.093  14.665  1.00 86.69           N  
ATOM   2855  CA  ASP A 357      -1.714  17.146  15.701  1.00 86.69           C  
ATOM   2856  C   ASP A 357      -1.297  16.348  16.930  1.00 86.69           C  
ATOM   2857  O   ASP A 357      -1.780  16.606  18.032  1.00 86.69           O  
ATOM   2858  CB  ASP A 357      -3.042  16.610  15.149  1.00 86.69           C  
ATOM   2859  CG  ASP A 357      -3.690  17.548  14.149  1.00 86.69           C  
ATOM   2860  OD1 ASP A 357      -3.224  18.698  14.002  1.00 86.69           O  
ATOM   2861  OD2 ASP A 357      -4.677  17.130  13.500  1.00 86.69           O1-
ATOM   2862  N   LYS A 358      -0.371  15.243  16.771  1.00 74.19           N  
ATOM   2863  CA  LYS A 358       0.165  14.342  17.787  1.00 74.19           C  
ATOM   2864  C   LYS A 358       1.247  15.031  18.615  1.00 74.19           C  
ATOM   2865  O   LYS A 358       1.464  14.683  19.780  1.00 74.19           O  
ATOM   2866  CB  LYS A 358       0.724  13.074  17.143  1.00 74.19           C  
ATOM   2867  CG  LYS A 358      -0.340  12.068  16.722  1.00 74.19           C  
ATOM   2868  CD  LYS A 358       0.280  10.760  16.253  1.00 74.19           C  
ATOM   2869  CE  LYS A 358      -0.784   9.755  15.848  1.00 74.19           C  
ATOM   2870  NZ  LYS A 358      -0.183   8.448  15.416  1.00 74.19           N1+
ATOM   2871  N   SER A 359       2.018  15.998  17.969  1.00 58.19           N  
ATOM   2872  CA  SER A 359       3.151  16.653  18.614  1.00 58.19           C  
ATOM   2873  C   SER A 359       2.683  17.621  19.689  1.00 58.19           C  
ATOM   2874  O   SER A 359       1.650  18.279  19.540  1.00 58.19           O  
ATOM   2875  CB  SER A 359       4.005  17.389  17.577  1.00 58.19           C  
ATOM   2876  OG  SER A 359       4.558  16.487  16.644  1.00 58.19           O  
ATOM   2877  N   PRO A 360       2.923  17.337  21.130  1.00 42.47           N  
ATOM   2878  CA  PRO A 360       2.573  18.279  22.202  1.00 42.47           C  
ATOM   2879  C   PRO A 360       2.639  19.738  21.750  1.00 42.47           C  
ATOM   2880  O   PRO A 360       3.428  20.074  20.860  1.00 42.47           O  
ATOM   2881  CB  PRO A 360       3.621  17.995  23.280  1.00 42.47           C  
ATOM   2882  CG  PRO A 360       4.546  17.001  22.662  1.00 42.47           C  
ATOM   2883  CD  PRO A 360       4.042  16.672  21.282  1.00 42.47           C  
TER    2884      PRO A 360
END   
