# Supplementary material for: Functional divergence and structural changes of Class IV histone deacetylases (HDACs) across the tree of life
Source: Mol Biol Evol. 2026 Jun 17;43(7):msag150. doi: 10.1093/molbev/msag150 (PMC13325672; doi:10.1093/molbev/msag150)
Supplement: msag150_Supplementary_Data [file msag150_supplementary_data.zip › Figure S13 lmHDAC11_A.pdb]

TITLE     S20
REMARK   4      COMPLIES WITH FORMAT V. 3.0, 1-DEC-2006
REMARK 888
REMARK 888 WRITTEN BY MAESTRO (A PRODUCT OF SCHRODINGER, LLC)
ATOM      1  N   SER A   1     -37.175  25.557   8.656  1.00 36.16           N1+
ATOM      2  CA  SER A   1     -36.847  24.933   9.935  1.00 36.16           C  
ATOM      3  C   SER A   1     -35.371  24.576  10.023  1.00 36.16           C  
ATOM      4  O   SER A   1     -34.909  23.648   9.372  1.00 36.16           O  
ATOM      5  CB  SER A   1     -37.695  23.679  10.154  1.00 36.16           C  
ATOM      6  OG  SER A   1     -37.372  22.677   9.211  1.00 36.16           O  
ATOM      7  N   THR A   2     -34.619  25.748   9.664  1.00 29.58           N  
ATOM      8  CA  THR A   2     -33.848  26.944   9.918  1.00 29.58           C  
ATOM      9  C   THR A   2     -32.681  26.651  10.861  1.00 29.58           C  
ATOM     10  O   THR A   2     -32.860  26.096  11.933  1.00 29.58           O  
ATOM     11  CB  THR A   2     -34.730  28.059  10.526  1.00 29.58           C  
ATOM     12  CG2 THR A   2     -34.429  29.413   9.892  1.00 29.58           C  
ATOM     13  OG1 THR A   2     -36.109  27.738  10.298  1.00 29.58           O  
ATOM     14  N   LEU A   3     -31.325  26.803  10.364  1.00 29.03           N  
ATOM     15  CA  LEU A   3     -30.484  28.003  10.476  1.00 29.03           C  
ATOM     16  C   LEU A   3     -29.272  27.728  11.346  1.00 29.03           C  
ATOM     17  O   LEU A   3     -29.410  27.363  12.518  1.00 29.03           O  
ATOM     18  CB  LEU A   3     -31.283  29.169  11.037  1.00 29.03           C  
ATOM     19  CG  LEU A   3     -31.054  30.537  10.373  1.00 29.03           C  
ATOM     20  CD1 LEU A   3     -32.043  30.739   9.227  1.00 29.03           C  
ATOM     21  CD2 LEU A   3     -31.157  31.653  11.396  1.00 29.03           C  
ATOM     22  N   LYS A   4     -27.934  27.778  10.812  1.00 27.02           N  
ATOM     23  CA  LYS A   4     -26.884  28.769  10.686  1.00 27.02           C  
ATOM     24  C   LYS A   4     -25.953  28.755  11.893  1.00 27.02           C  
ATOM     25  O   LYS A   4     -26.419  28.798  13.032  1.00 27.02           O  
ATOM     26  CB  LYS A   4     -27.465  30.176  10.486  1.00 27.02           C  
ATOM     27  CG  LYS A   4     -27.591  30.601   9.034  1.00 27.02           C  
ATOM     28  CD  LYS A   4     -28.071  32.034   8.919  1.00 27.02           C  
ATOM     29  CE  LYS A   4     -28.239  32.458   7.450  1.00 27.02           C  
ATOM     30  NZ  LYS A   4     -28.787  33.831   7.337  1.00 27.02           N1+
ATOM     31  N   MET A   5     -24.533  28.562  11.723  1.00 28.27           N  
ATOM     32  CA  MET A   5     -23.669  29.701  12.042  1.00 28.27           C  
ATOM     33  C   MET A   5     -22.266  29.220  12.414  1.00 28.27           C  
ATOM     34  O   MET A   5     -22.096  28.377  13.283  1.00 28.27           O  
ATOM     35  CB  MET A   5     -24.252  30.513  13.194  1.00 28.27           C  
ATOM     36  CG  MET A   5     -24.336  32.010  12.913  1.00 28.27           C  
ATOM     37  SD  MET A   5     -25.063  32.949  14.309  1.00 28.27           S  
ATOM     38  CE  MET A   5     -25.382  34.541  13.495  1.00 28.27           C  
ATOM     39  N   PHE A   6     -21.193  29.286  11.520  1.00 28.45           N  
ATOM     40  CA  PHE A   6     -19.897  29.955  11.532  1.00 28.45           C  
ATOM     41  C   PHE A   6     -19.668  30.648  12.864  1.00 28.45           C  
ATOM     42  O   PHE A   6     -20.537  31.390  13.342  1.00 28.45           O  
ATOM     43  CB  PHE A   6     -19.787  30.960  10.382  1.00 28.45           C  
ATOM     44  CG  PHE A   6     -19.147  30.383   9.138  1.00 28.45           C  
ATOM     45  CD1 PHE A   6     -17.768  30.416   8.979  1.00 28.45           C  
ATOM     46  CD2 PHE A   6     -19.932  29.839   8.144  1.00 28.45           C  
ATOM     47  CE1 PHE A   6     -17.174  29.889   7.829  1.00 28.45           C  
ATOM     48  CE2 PHE A   6     -19.345  29.312   6.990  1.00 28.45           C  
ATOM     49  CZ  PHE A   6     -17.966  29.345   6.830  1.00 28.45           C  
ATOM     50  N   VAL A   7     -18.790  30.088  13.746  1.00 28.20           N  
ATOM     51  CA  VAL A   7     -18.069  30.958  14.672  1.00 28.20           C  
ATOM     52  C   VAL A   7     -16.593  30.588  14.694  1.00 28.20           C  
ATOM     53  O   VAL A   7     -16.243  29.424  14.946  1.00 28.20           O  
ATOM     54  CB  VAL A   7     -18.668  30.882  16.105  1.00 28.20           C  
ATOM     55  CG1 VAL A   7     -17.867  31.752  17.061  1.00 28.20           C  
ATOM     56  CG2 VAL A   7     -20.134  31.301  16.095  1.00 28.20           C  
ATOM     57  N   LEU A   8     -15.703  31.252  13.906  1.00 25.27           N  
ATOM     58  CA  LEU A   8     -14.455  31.955  14.198  1.00 25.27           C  
ATOM     59  C   LEU A   8     -14.469  32.531  15.613  1.00 25.27           C  
ATOM     60  O   LEU A   8     -15.382  33.271  15.973  1.00 25.27           O  
ATOM     61  CB  LEU A   8     -14.227  33.071  13.174  1.00 25.27           C  
ATOM     62  CG  LEU A   8     -13.542  32.656  11.867  1.00 25.27           C  
ATOM     63  CD1 LEU A   8     -13.962  33.594  10.730  1.00 25.27           C  
ATOM     64  CD2 LEU A   8     -12.027  32.660  12.037  1.00 25.27           C  
ATOM     65  N   CYS A   9     -13.879  31.829  16.599  1.00 28.45           N  
ATOM     66  CA  CYS A   9     -13.456  32.450  17.848  1.00 28.45           C  
ATOM     67  C   CYS A   9     -11.949  32.300  18.044  1.00 28.45           C  
ATOM     68  O   CYS A   9     -11.416  31.197  17.964  1.00 28.45           O  
ATOM     69  CB  CYS A   9     -14.205  31.848  19.035  1.00 28.45           C  
ATOM     70  SG  CYS A   9     -14.524  33.028  20.371  1.00 28.45           S  
ATOM     71  N   ASN A  10     -11.089  33.351  17.750  1.00 25.98           N  
ATOM     72  CA  ASN A  10     -10.120  34.173  18.473  1.00 25.98           C  
ATOM     73  C   ASN A  10     -10.006  33.735  19.941  1.00 25.98           C  
ATOM     74  O   ASN A  10     -10.987  33.748  20.667  1.00 25.98           O  
ATOM     75  CB  ASN A  10     -10.492  35.653  18.391  1.00 25.98           C  
ATOM     76  CG  ASN A  10      -9.616  36.414  17.426  1.00 25.98           C  
ATOM     77  ND2 ASN A  10     -10.024  37.635  17.108  1.00 25.98           N  
ATOM     78  OD1 ASN A  10      -8.585  35.923  16.978  1.00 25.98           O  
ATOM     79  N   ILE A  11      -8.869  32.976  20.281  1.00 32.50           N  
ATOM     80  CA  ILE A  11      -8.433  33.111  21.661  1.00 32.50           C  
ATOM     81  C   ILE A  11      -6.910  33.128  21.730  1.00 32.50           C  
ATOM     82  O   ILE A  11      -6.246  32.191  21.261  1.00 32.50           O  
ATOM     83  CB  ILE A  11      -8.990  31.971  22.547  1.00 32.50           C  
ATOM     84  CG1 ILE A  11     -10.518  32.018  22.567  1.00 32.50           C  
ATOM     85  CG2 ILE A  11      -8.410  32.041  23.962  1.00 32.50           C  
ATOM     86  CD1 ILE A  11     -11.162  30.799  23.247  1.00 32.50           C  
ATOM     87  N   ASN A  12      -6.158  34.342  21.618  1.00 26.86           N  
ATOM     88  CA  ASN A  12      -5.203  35.071  22.439  1.00 26.86           C  
ATOM     89  C   ASN A  12      -5.431  34.797  23.932  1.00 26.86           C  
ATOM     90  O   ASN A  12      -6.552  34.903  24.418  1.00 26.86           O  
ATOM     91  CB  ASN A  12      -5.287  36.567  22.158  1.00 26.86           C  
ATOM     92  CG  ASN A  12      -4.475  36.988  20.945  1.00 26.86           C  
ATOM     93  ND2 ASN A  12      -4.736  38.183  20.432  1.00 26.86           N  
ATOM     94  OD1 ASN A  12      -3.622  36.232  20.478  1.00 26.86           O  
ATOM     95  N   ASN A  13      -4.681  33.810  24.592  1.00 27.53           N  
ATOM     96  CA  ASN A  13      -4.047  33.797  25.906  1.00 27.53           C  
ATOM     97  C   ASN A  13      -4.474  32.575  26.721  1.00 27.53           C  
ATOM     98  O   ASN A  13      -5.616  32.503  27.182  1.00 27.53           O  
ATOM     99  CB  ASN A  13      -4.359  35.084  26.664  1.00 27.53           C  
ATOM    100  CG  ASN A  13      -3.310  36.166  26.418  1.00 27.53           C  
ATOM    101  ND2 ASN A  13      -3.646  37.407  26.802  1.00 27.53           N  
ATOM    102  OD1 ASN A  13      -2.220  35.888  25.936  1.00 27.53           O  
ATOM    103  N   LEU A  14      -3.797  31.356  26.463  1.00 30.66           N  
ATOM    104  CA  LEU A  14      -3.806  30.436  27.584  1.00 30.66           C  
ATOM    105  C   LEU A  14      -2.481  29.691  27.688  1.00 30.66           C  
ATOM    106  O   LEU A  14      -1.976  29.178  26.687  1.00 30.66           O  
ATOM    107  CB  LEU A  14      -4.955  29.435  27.437  1.00 30.66           C  
ATOM    108  CG  LEU A  14      -6.328  29.901  27.912  1.00 30.66           C  
ATOM    109  CD1 LEU A  14      -7.445  29.179  27.180  1.00 30.66           C  
ATOM    110  CD2 LEU A  14      -6.479  29.689  29.423  1.00 30.66           C  
ATOM    111  N   THR A  15      -1.391  30.247  28.372  1.00 29.58           N  
ATOM    112  CA  THR A  15      -0.495  29.690  29.363  1.00 29.58           C  
ATOM    113  C   THR A  15      -0.290  28.198  29.146  1.00 29.58           C  
ATOM    114  O   THR A  15      -1.250  27.450  28.955  1.00 29.58           O  
ATOM    115  CB  THR A  15      -1.034  29.926  30.777  1.00 29.58           C  
ATOM    116  CG2 THR A  15      -0.541  31.255  31.359  1.00 29.58           C  
ATOM    117  OG1 THR A  15      -2.472  29.956  30.732  1.00 29.58           O  
ATOM    118  N   ARG A  16       0.663  27.825  28.256  1.00 27.44           N  
ATOM    119  CA  ARG A  16       1.507  26.660  28.084  1.00 27.44           C  
ATOM    120  C   ARG A  16       1.613  25.860  29.380  1.00 27.44           C  
ATOM    121  O   ARG A  16       2.096  26.376  30.402  1.00 27.44           O  
ATOM    122  CB  ARG A  16       2.901  27.066  27.605  1.00 27.44           C  
ATOM    123  CG  ARG A  16       3.136  26.816  26.112  1.00 27.44           C  
ATOM    124  CD  ARG A  16       4.548  27.200  25.696  1.00 27.44           C  
ATOM    125  NE  ARG A  16       4.759  27.010  24.267  1.00 27.44           N  
ATOM    126  NH1 ARG A  16       7.005  27.528  24.312  1.00 27.44           N  
ATOM    127  NH2 ARG A  16       5.999  26.969  22.336  1.00 27.44           N1+
ATOM    128  CZ  ARG A  16       5.919  27.165  23.645  1.00 27.44           C  
ATOM    129  N   VAL A  17       0.500  25.303  29.893  1.00 28.72           N  
ATOM    130  CA  VAL A  17       0.625  24.244  30.888  1.00 28.72           C  
ATOM    131  C   VAL A  17       1.111  22.950  30.231  1.00 28.72           C  
ATOM    132  O   VAL A  17       0.497  22.467  29.273  1.00 28.72           O  
ATOM    133  CB  VAL A  17      -0.715  23.989  31.614  1.00 28.72           C  
ATOM    134  CG1 VAL A  17      -0.567  22.882  32.661  1.00 28.72           C  
ATOM    135  CG2 VAL A  17      -1.201  25.283  32.270  1.00 28.72           C  
ATOM    136  N   ARG A  18       2.433  22.793  29.968  1.00 27.61           N  
ATOM    137  CA  ARG A  18       3.276  21.621  29.712  1.00 27.61           C  
ATOM    138  C   ARG A  18       2.859  20.439  30.575  1.00 27.61           C  
ATOM    139  O   ARG A  18       2.862  20.537  31.799  1.00 27.61           O  
ATOM    140  CB  ARG A  18       4.754  21.954  29.942  1.00 27.61           C  
ATOM    141  CG  ARG A  18       5.478  22.455  28.715  1.00 27.61           C  
ATOM    142  CD  ARG A  18       6.984  22.557  28.947  1.00 27.61           C  
ATOM    143  NE  ARG A  18       7.667  23.103  27.780  1.00 27.61           N  
ATOM    144  NH1 ARG A  18       9.778  22.951  28.699  1.00 27.61           N  
ATOM    145  NH2 ARG A  18       9.517  23.775  26.575  1.00 27.61           N1+
ATOM    146  CZ  ARG A  18       8.985  23.277  27.689  1.00 27.61           C  
ATOM    147  N   PHE A  19       1.751  19.729  30.287  1.00 27.92           N  
ATOM    148  CA  PHE A  19       1.531  18.436  30.923  1.00 27.92           C  
ATOM    149  C   PHE A  19       2.623  17.447  30.508  1.00 27.92           C  
ATOM    150  O   PHE A  19       2.832  17.196  29.328  1.00 27.92           O  
ATOM    151  CB  PHE A  19       0.156  17.873  30.539  1.00 27.92           C  
ATOM    152  CG  PHE A  19      -0.949  18.302  31.479  1.00 27.92           C  
ATOM    153  CD1 PHE A  19      -1.194  17.598  32.640  1.00 27.92           C  
ATOM    154  CD2 PHE A  19      -1.729  19.407  31.176  1.00 27.92           C  
ATOM    155  CE1 PHE A  19      -2.211  17.994  33.502  1.00 27.92           C  
ATOM    156  CE2 PHE A  19      -2.746  19.810  32.037  1.00 27.92           C  
ATOM    157  CZ  PHE A  19      -2.991  19.099  33.198  1.00 27.92           C  
ATOM    158  N   LYS A  20       3.888  17.584  31.067  1.00 28.27           N  
ATOM    159  CA  LYS A  20       4.914  16.545  31.179  1.00 28.27           C  
ATOM    160  C   LYS A  20       4.293  15.221  31.617  1.00 28.27           C  
ATOM    161  O   LYS A  20       3.597  15.156  32.621  1.00 28.27           O  
ATOM    162  CB  LYS A  20       6.001  16.980  32.173  1.00 28.27           C  
ATOM    163  CG  LYS A  20       7.308  17.370  31.529  1.00 28.27           C  
ATOM    164  CD  LYS A  20       8.364  17.709  32.565  1.00 28.27           C  
ATOM    165  CE  LYS A  20       9.656  18.194  31.913  1.00 28.27           C  
ATOM    166  NZ  LYS A  20      10.702  18.515  32.931  1.00 28.27           N1+
ATOM    167  N   ARG A  21       3.636  14.488  30.758  1.00 32.12           N  
ATOM    168  CA  ARG A  21       3.376  13.083  31.060  1.00 32.12           C  
ATOM    169  C   ARG A  21       4.518  12.475  31.866  1.00 32.12           C  
ATOM    170  O   ARG A  21       5.667  12.496  31.435  1.00 32.12           O  
ATOM    171  CB  ARG A  21       3.180  12.287  29.761  1.00 32.12           C  
ATOM    172  CG  ARG A  21       1.717  12.003  29.443  1.00 32.12           C  
ATOM    173  CD  ARG A  21       1.577  11.177  28.170  1.00 32.12           C  
ATOM    174  NE  ARG A  21       0.200  11.117  27.707  1.00 32.12           N  
ATOM    175  NH1 ARG A  21       0.608   9.648  25.983  1.00 32.12           N  
ATOM    176  NH2 ARG A  21      -1.516  10.410  26.353  1.00 32.12           N1+
ATOM    177  CZ  ARG A  21      -0.235  10.392  26.676  1.00 32.12           C  
ATOM    178  N   ILE A  22       4.647  12.726  33.192  1.00 31.88           N  
ATOM    179  CA  ILE A  22       5.438  12.034  34.219  1.00 31.88           C  
ATOM    180  C   ILE A  22       5.229  10.525  34.086  1.00 31.88           C  
ATOM    181  O   ILE A  22       4.086  10.053  34.146  1.00 31.88           O  
ATOM    182  CB  ILE A  22       5.098  12.517  35.628  1.00 31.88           C  
ATOM    183  CG1 ILE A  22       5.293  14.034  35.756  1.00 31.88           C  
ATOM    184  CG2 ILE A  22       5.937  11.776  36.666  1.00 31.88           C  
ATOM    185  CD1 ILE A  22       4.808  14.624  37.055  1.00 31.88           C  
ATOM    186  N   CYS A  23       5.976   9.790  33.202  1.00 37.16           N  
ATOM    187  CA  CYS A  23       6.186   8.351  33.061  1.00 37.16           C  
ATOM    188  C   CYS A  23       6.555   7.733  34.406  1.00 37.16           C  
ATOM    189  O   CYS A  23       7.386   8.282  35.146  1.00 37.16           O  
ATOM    190  CB  CYS A  23       7.294   8.063  32.045  1.00 37.16           C  
ATOM    191  SG  CYS A  23       6.719   8.117  30.337  1.00 37.16           S  
ATOM    192  N   GLY A  24       5.652   7.202  35.181  1.00 36.47           N  
ATOM    193  CA  GLY A  24       5.756   6.290  36.311  1.00 36.47           C  
ATOM    194  C   GLY A  24       6.806   5.206  36.101  1.00 36.47           C  
ATOM    195  O   GLY A  24       7.314   5.041  34.984  1.00 36.47           O  
ATOM    196  N   PRO A  25       7.608   4.788  37.132  1.00 37.25           N  
ATOM    197  CA  PRO A  25       8.704   3.812  37.192  1.00 37.25           C  
ATOM    198  C   PRO A  25       8.349   2.496  36.506  1.00 37.25           C  
ATOM    199  O   PRO A  25       9.249   1.727  36.146  1.00 37.25           O  
ATOM    200  CB  PRO A  25       8.904   3.605  38.699  1.00 37.25           C  
ATOM    201  CG  PRO A  25       7.746   4.301  39.348  1.00 37.25           C  
ATOM    202  CD  PRO A  25       6.989   5.048  38.273  1.00 37.25           C  
ATOM    203  N   ASP A  26       7.217   2.434  35.661  1.00 36.50           N  
ATOM    204  CA  ASP A  26       6.856   1.243  34.899  1.00 36.50           C  
ATOM    205  C   ASP A  26       6.515   1.595  33.446  1.00 36.50           C  
ATOM    206  O   ASP A  26       5.974   0.767  32.700  1.00 36.50           O  
ATOM    207  CB  ASP A  26       5.669   0.533  35.549  1.00 36.50           C  
ATOM    208  CG  ASP A  26       6.002  -0.098  36.900  1.00 36.50           C  
ATOM    209  OD1 ASP A  26       7.192  -0.465  37.083  1.00 36.50           O  
ATOM    210  OD2 ASP A  26       5.103  -0.236  37.737  1.00 36.50           O1-
ATOM    211  N   CYS A  27       6.919   2.879  32.899  1.00 32.47           N  
ATOM    212  CA  CYS A  27       6.762   3.343  31.529  1.00 32.47           C  
ATOM    213  C   CYS A  27       7.960   2.915  30.675  1.00 32.47           C  
ATOM    214  O   CYS A  27       9.102   3.168  31.045  1.00 32.47           O  
ATOM    215  CB  CYS A  27       6.609   4.861  31.472  1.00 32.47           C  
ATOM    216  SG  CYS A  27       5.843   5.473  29.960  1.00 32.47           S  
ATOM    217  N   ILE A  28       7.912   1.770  30.058  1.00 40.53           N  
ATOM    218  CA  ILE A  28       8.792   1.160  29.082  1.00 40.53           C  
ATOM    219  C   ILE A  28       8.924   2.071  27.857  1.00 40.53           C  
ATOM    220  O   ILE A  28       9.641   1.746  26.901  1.00 40.53           O  
ATOM    221  CB  ILE A  28       8.293  -0.235  28.647  1.00 40.53           C  
ATOM    222  CG1 ILE A  28       7.907  -1.066  29.879  1.00 40.53           C  
ATOM    223  CG2 ILE A  28       9.341  -0.958  27.807  1.00 40.53           C  
ATOM    224  CD1 ILE A  28       7.165  -2.360  29.552  1.00 40.53           C  
ATOM    225  N   PHE A  29       8.711   3.446  28.008  1.00 35.62           N  
ATOM    226  CA  PHE A  29       9.055   4.264  26.846  1.00 35.62           C  
ATOM    227  C   PHE A  29      10.076   5.335  27.236  1.00 35.62           C  
ATOM    228  O   PHE A  29       9.827   6.153  28.125  1.00 35.62           O  
ATOM    229  CB  PHE A  29       7.810   4.921  26.264  1.00 35.62           C  
ATOM    230  CG  PHE A  29       7.075   4.054  25.264  1.00 35.62           C  
ATOM    231  CD1 PHE A  29       7.507   3.968  23.951  1.00 35.62           C  
ATOM    232  CD2 PHE A  29       5.961   3.324  25.656  1.00 35.62           C  
ATOM    233  CE1 PHE A  29       6.832   3.167  23.030  1.00 35.62           C  
ATOM    234  CE2 PHE A  29       5.281   2.522  24.751  1.00 35.62           C  
ATOM    235  CZ  PHE A  29       5.712   2.445  23.435  1.00 35.62           C  
ATOM    236  N   SER A  30      11.369   5.011  27.673  1.00 34.16           N  
ATOM    237  CA  SER A  30      12.584   5.776  27.873  1.00 34.16           C  
ATOM    238  C   SER A  30      12.720   6.895  26.847  1.00 34.16           C  
ATOM    239  O   SER A  30      12.632   6.653  25.637  1.00 34.16           O  
ATOM    240  CB  SER A  30      13.811   4.859  27.802  1.00 34.16           C  
ATOM    241  OG  SER A  30      14.173   4.592  26.462  1.00 34.16           O  
ATOM    242  N   CYS A  31      12.265   8.160  27.029  1.00 31.66           N  
ATOM    243  CA  CYS A  31      12.662   9.528  26.717  1.00 31.66           C  
ATOM    244  C   CYS A  31      14.166   9.704  26.884  1.00 31.66           C  
ATOM    245  O   CYS A  31      14.717   9.468  27.954  1.00 31.66           O  
ATOM    246  CB  CYS A  31      11.919  10.522  27.622  1.00 31.66           C  
ATOM    247  SG  CYS A  31      12.285  12.254  27.247  1.00 31.66           S  
ATOM    248  N   GLY A  32      15.076   9.108  25.918  1.00 30.52           N  
ATOM    249  CA  GLY A  32      16.526   9.201  25.877  1.00 30.52           C  
ATOM    250  C   GLY A  32      17.142   8.528  24.676  1.00 30.52           C  
ATOM    251  O   GLY A  32      16.520   7.665  24.059  1.00 30.52           O  
ATOM    252  N   LYS A  33      17.471   9.253  23.511  1.00 35.66           N  
ATOM    253  CA  LYS A  33      18.207   8.946  22.287  1.00 35.66           C  
ATOM    254  C   LYS A  33      17.766   7.616  21.699  1.00 35.66           C  
ATOM    255  O   LYS A  33      17.953   6.562  22.310  1.00 35.66           O  
ATOM    256  CB  LYS A  33      19.717   8.918  22.580  1.00 35.66           C  
ATOM    257  CG  LYS A  33      20.377  10.290  22.546  1.00 35.66           C  
ATOM    258  CD  LYS A  33      21.896  10.177  22.596  1.00 35.66           C  
ATOM    259  CE  LYS A  33      22.551  11.548  22.706  1.00 35.66           C  
ATOM    260  NZ  LYS A  33      24.041  11.444  22.750  1.00 35.66           N1+
ATOM    261  N   LYS A  34      16.458   7.403  21.189  1.00 44.34           N  
ATOM    262  CA  LYS A  34      15.778   6.169  20.789  1.00 44.34           C  
ATOM    263  C   LYS A  34      16.540   5.454  19.687  1.00 44.34           C  
ATOM    264  O   LYS A  34      16.812   6.038  18.636  1.00 44.34           O  
ATOM    265  CB  LYS A  34      14.343   6.465  20.330  1.00 44.34           C  
ATOM    266  CG  LYS A  34      13.329   6.521  21.461  1.00 44.34           C  
ATOM    267  CD  LYS A  34      11.918   6.673  20.945  1.00 44.34           C  
ATOM    268  CE  LYS A  34      10.905   6.855  22.069  1.00 44.34           C  
ATOM    269  NZ  LYS A  34       9.512   6.958  21.551  1.00 44.34           N1+
ATOM    270  N   ASN A  35      17.663   4.712  19.976  1.00 52.25           N  
ATOM    271  CA  ASN A  35      18.265   3.723  19.085  1.00 52.25           C  
ATOM    272  C   ASN A  35      17.215   3.072  18.179  1.00 52.25           C  
ATOM    273  O   ASN A  35      16.102   2.781  18.616  1.00 52.25           O  
ATOM    274  CB  ASN A  35      18.997   2.655  19.889  1.00 52.25           C  
ATOM    275  CG  ASN A  35      20.377   3.109  20.330  1.00 52.25           C  
ATOM    276  ND2 ASN A  35      20.952   2.413  21.310  1.00 52.25           N  
ATOM    277  OD1 ASN A  35      20.928   4.081  19.804  1.00 52.25           O  
ATOM    278  N   LEU A  36      17.138   3.443  16.866  1.00 57.94           N  
ATOM    279  CA  LEU A  36      16.269   2.779  15.878  1.00 57.94           C  
ATOM    280  C   LEU A  36      16.137   1.294  16.202  1.00 57.94           C  
ATOM    281  O   LEU A  36      17.090   0.663  16.668  1.00 57.94           O  
ATOM    282  CB  LEU A  36      16.834   2.964  14.471  1.00 57.94           C  
ATOM    283  CG  LEU A  36      16.734   4.371  13.879  1.00 57.94           C  
ATOM    284  CD1 LEU A  36      17.730   4.543  12.744  1.00 57.94           C  
ATOM    285  CD2 LEU A  36      15.312   4.645  13.385  1.00 57.94           C  
ATOM    286  N   SER A  37      14.783   0.801  16.271  1.00 70.31           N  
ATOM    287  CA  SER A  37      14.584  -0.639  16.416  1.00 70.31           C  
ATOM    288  C   SER A  37      15.490  -1.421  15.467  1.00 70.31           C  
ATOM    289  O   SER A  37      15.948  -0.886  14.453  1.00 70.31           O  
ATOM    290  CB  SER A  37      13.132  -1.005  16.161  1.00 70.31           C  
ATOM    291  OG  SER A  37      12.839  -0.978  14.770  1.00 70.31           O  
ATOM    292  N   THR A  38      16.138  -2.545  15.875  1.00 75.00           N  
ATOM    293  CA  THR A  38      16.965  -3.464  15.100  1.00 75.00           C  
ATOM    294  C   THR A  38      16.335  -3.712  13.726  1.00 75.00           C  
ATOM    295  O   THR A  38      17.065  -3.829  12.732  1.00 75.00           O  
ATOM    296  CB  THR A  38      17.144  -4.804  15.829  1.00 75.00           C  
ATOM    297  CG2 THR A  38      18.005  -4.641  17.078  1.00 75.00           C  
ATOM    298  OG1 THR A  38      15.853  -5.311  16.214  1.00 75.00           O  
ATOM    299  N   HIS A  39      15.039  -3.469  13.521  1.00 79.75           N  
ATOM    300  CA  HIS A  39      14.370  -3.740  12.255  1.00 79.75           C  
ATOM    301  C   HIS A  39      14.538  -2.581  11.277  1.00 79.75           C  
ATOM    302  O   HIS A  39      14.805  -2.796  10.095  1.00 79.75           O  
ATOM    303  CB  HIS A  39      12.884  -4.017  12.484  1.00 79.75           C  
ATOM    304  CG  HIS A  39      12.615  -5.302  13.206  1.00 79.75           C  
ATOM    305  CD2 HIS A  39      11.970  -5.549  14.369  1.00 79.75           C  
ATOM    306  ND1 HIS A  39      13.033  -6.523  12.726  1.00 79.75           N  
ATOM    307  CE1 HIS A  39      12.660  -7.472  13.574  1.00 79.75           C  
ATOM    308  NE2 HIS A  39      12.020  -6.905  14.578  1.00 79.75           N  
ATOM    309  N   VAL A  40      14.507  -1.373  11.882  1.00 85.69           N  
ATOM    310  CA  VAL A  40      14.679  -0.202  11.025  1.00 85.69           C  
ATOM    311  C   VAL A  40      16.107  -0.175  10.473  1.00 85.69           C  
ATOM    312  O   VAL A  40      16.307   0.035   9.275  1.00 85.69           O  
ATOM    313  CB  VAL A  40      14.385   1.107  11.791  1.00 85.69           C  
ATOM    314  CG1 VAL A  40      14.783   2.323  10.956  1.00 85.69           C  
ATOM    315  CG2 VAL A  40      12.904   1.175  12.171  1.00 85.69           C  
ATOM    316  N   THR A  41      17.023  -0.570  11.293  1.00 87.88           N  
ATOM    317  CA  THR A  41      18.418  -0.563  10.873  1.00 87.88           C  
ATOM    318  C   THR A  41      18.658  -1.617   9.797  1.00 87.88           C  
ATOM    319  O   THR A  41      19.413  -1.383   8.852  1.00 87.88           O  
ATOM    320  CB  THR A  41      19.357  -0.809  12.067  1.00 87.88           C  
ATOM    321  CG2 THR A  41      20.818  -0.719  11.643  1.00 87.88           C  
ATOM    322  OG1 THR A  41      19.107   0.174  13.082  1.00 87.88           O  
ATOM    323  N   GLU A  42      17.927  -2.758   9.836  1.00 90.12           N  
ATOM    324  CA  GLU A  42      18.081  -3.869   8.898  1.00 90.12           C  
ATOM    325  C   GLU A  42      17.413  -3.557   7.564  1.00 90.12           C  
ATOM    326  O   GLU A  42      17.779  -4.120   6.531  1.00 90.12           O  
ATOM    327  CB  GLU A  42      17.495  -5.158   9.486  1.00 90.12           C  
ATOM    328  CG  GLU A  42      18.317  -5.722  10.649  1.00 90.12           C  
ATOM    329  CD  GLU A  42      17.622  -6.887  11.343  1.00 90.12           C  
ATOM    330  OE1 GLU A  42      18.160  -7.373  12.368  1.00 90.12           O  
ATOM    331  OE2 GLU A  42      16.557  -7.314  10.864  1.00 90.12           O1-
ATOM    332  N   LEU A  43      16.528  -2.608   7.611  1.00 95.06           N  
ATOM    333  CA  LEU A  43      15.660  -2.427   6.452  1.00 95.06           C  
ATOM    334  C   LEU A  43      15.997  -1.125   5.729  1.00 95.06           C  
ATOM    335  O   LEU A  43      15.471  -0.870   4.635  1.00 95.06           O  
ATOM    336  CB  LEU A  43      14.195  -2.430   6.879  1.00 95.06           C  
ATOM    337  CG  LEU A  43      13.631  -3.768   7.367  1.00 95.06           C  
ATOM    338  CD1 LEU A  43      12.264  -3.563   8.012  1.00 95.06           C  
ATOM    339  CD2 LEU A  43      13.539  -4.762   6.216  1.00 95.06           C  
ATOM    340  N   THR A  44      16.915  -0.293   6.314  1.00 95.38           N  
ATOM    341  CA  THR A  44      17.269   0.973   5.677  1.00 95.38           C  
ATOM    342  C   THR A  44      18.720   0.961   5.202  1.00 95.38           C  
ATOM    343  O   THR A  44      19.567   0.325   5.816  1.00 95.38           O  
ATOM    344  CB  THR A  44      17.041   2.161   6.629  1.00 95.38           C  
ATOM    345  CG2 THR A  44      17.972   2.075   7.837  1.00 95.38           C  
ATOM    346  OG1 THR A  44      17.302   3.385   5.931  1.00 95.38           O  
ATOM    347  N   GLU A  45      18.989   1.675   4.108  1.00 93.25           N  
ATOM    348  CA  GLU A  45      20.340   1.824   3.577  1.00 93.25           C  
ATOM    349  C   GLU A  45      21.140   2.851   4.378  1.00 93.25           C  
ATOM    350  O   GLU A  45      22.367   2.840   4.358  1.00 93.25           O  
ATOM    351  CB  GLU A  45      20.306   2.224   2.104  1.00 93.25           C  
ATOM    352  CG  GLU A  45      19.733   1.149   1.192  1.00 93.25           C  
ATOM    353  CD  GLU A  45      19.605   1.597  -0.253  1.00 93.25           C  
ATOM    354  OE1 GLU A  45      19.226   0.769  -1.115  1.00 93.25           O  
ATOM    355  OE2 GLU A  45      19.875   2.786  -0.531  1.00 93.25           O1-
ATOM    356  N   SER A  46      20.439   3.715   5.047  1.00 89.31           N  
ATOM    357  CA  SER A  46      21.103   4.833   5.714  1.00 89.31           C  
ATOM    358  C   SER A  46      20.416   5.172   7.033  1.00 89.31           C  
ATOM    359  O   SER A  46      19.623   6.108   7.103  1.00 89.31           O  
ATOM    360  CB  SER A  46      21.126   6.064   4.810  1.00 89.31           C  
ATOM    361  OG  SER A  46      21.706   5.759   3.554  1.00 89.31           O  
ATOM    362  N   PRO A  47      20.744   4.365   8.095  1.00 87.25           N  
ATOM    363  CA  PRO A  47      20.117   4.646   9.390  1.00 87.25           C  
ATOM    364  C   PRO A  47      20.406   6.065   9.890  1.00 87.25           C  
ATOM    365  O   PRO A  47      21.536   6.542   9.800  1.00 87.25           O  
ATOM    366  CB  PRO A  47      20.749   3.608  10.322  1.00 87.25           C  
ATOM    367  CG  PRO A  47      21.278   2.545   9.411  1.00 87.25           C  
ATOM    368  CD  PRO A  47      21.661   3.182   8.107  1.00 87.25           C  
ATOM    369  N   LYS A  48      19.388   6.732  10.258  1.00 89.38           N  
ATOM    370  CA  LYS A  48      19.534   8.090  10.787  1.00 89.38           C  
ATOM    371  C   LYS A  48      18.363   8.442  11.700  1.00 89.38           C  
ATOM    372  O   LYS A  48      17.327   7.767  11.687  1.00 89.38           O  
ATOM    373  CB  LYS A  48      19.617   9.101   9.639  1.00 89.38           C  
ATOM    374  CG  LYS A  48      18.348   9.247   8.838  1.00 89.38           C  
ATOM    375  CD  LYS A  48      18.481  10.296   7.737  1.00 89.38           C  
ATOM    376  CE  LYS A  48      17.187  10.475   6.955  1.00 89.38           C  
ATOM    377  NZ  LYS A  48      17.329  11.498   5.876  1.00 89.38           N1+
ATOM    378  N   GLU A  49      18.694   9.551  12.500  1.00 87.94           N  
ATOM    379  CA  GLU A  49      17.603  10.043  13.332  1.00 87.94           C  
ATOM    380  C   GLU A  49      16.555  10.780  12.496  1.00 87.94           C  
ATOM    381  O   GLU A  49      16.906  11.570  11.623  1.00 87.94           O  
ATOM    382  CB  GLU A  49      18.138  10.960  14.442  1.00 87.94           C  
ATOM    383  CG  GLU A  49      17.097  11.310  15.498  1.00 87.94           C  
ATOM    384  CD  GLU A  49      17.633  12.250  16.560  1.00 87.94           C  
ATOM    385  OE1 GLU A  49      16.848  12.706  17.423  1.00 87.94           O  
ATOM    386  OE2 GLU A  49      18.856  12.545  16.539  1.00 87.94           O1-
ATOM    387  N   ILE A  50      15.222  10.435  12.765  1.00 91.25           N  
ATOM    388  CA  ILE A  50      14.118  11.074  12.036  1.00 91.25           C  
ATOM    389  C   ILE A  50      13.361  11.999  12.982  1.00 91.25           C  
ATOM    390  O   ILE A  50      13.069  11.627  14.121  1.00 91.25           O  
ATOM    391  CB  ILE A  50      13.167  10.029  11.412  1.00 91.25           C  
ATOM    392  CG1 ILE A  50      13.924   9.141  10.421  1.00 91.25           C  
ATOM    393  CG2 ILE A  50      11.984  10.718  10.737  1.00 91.25           C  
ATOM    394  CD1 ILE A  50      13.108   7.987   9.870  1.00 91.25           C  
ATOM    395  N   VAL A  51      13.090  13.239  12.499  1.00 92.00           N  
ATOM    396  CA  VAL A  51      12.279  14.205  13.230  1.00 92.00           C  
ATOM    397  C   VAL A  51      11.011  14.513  12.442  1.00 92.00           C  
ATOM    398  O   VAL A  51      11.077  14.872  11.261  1.00 92.00           O  
ATOM    399  CB  VAL A  51      13.053  15.510  13.516  1.00 92.00           C  
ATOM    400  CG1 VAL A  51      12.187  16.488  14.308  1.00 92.00           C  
ATOM    401  CG2 VAL A  51      14.343  15.203  14.271  1.00 92.00           C  
ATOM    402  N   GLY A  52       9.889  14.204  13.057  1.00 95.31           N  
ATOM    403  CA  GLY A  52       8.608  14.391  12.397  1.00 95.31           C  
ATOM    404  C   GLY A  52       8.069  13.114  11.778  1.00 95.31           C  
ATOM    405  O   GLY A  52       8.469  12.016  12.156  1.00 95.31           O  
ATOM    406  N   LEU A  53       7.064  13.234  10.897  1.00 97.62           N  
ATOM    407  CA  LEU A  53       6.462  12.104  10.193  1.00 97.62           C  
ATOM    408  C   LEU A  53       7.489  11.437   9.277  1.00 97.62           C  
ATOM    409  O   LEU A  53       8.004  12.064   8.352  1.00 97.62           O  
ATOM    410  CB  LEU A  53       5.253  12.562   9.373  1.00 97.62           C  
ATOM    411  CG  LEU A  53       4.617  11.509   8.464  1.00 97.62           C  
ATOM    412  CD1 LEU A  53       3.964  10.413   9.297  1.00 97.62           C  
ATOM    413  CD2 LEU A  53       3.596  12.162   7.534  1.00 97.62           C  
ATOM    414  N   PRO A  54       7.821  10.099   9.580  1.00 98.00           N  
ATOM    415  CA  PRO A  54       8.739   9.398   8.683  1.00 98.00           C  
ATOM    416  C   PRO A  54       8.169   9.195   7.285  1.00 98.00           C  
ATOM    417  O   PRO A  54       7.038   8.725   7.138  1.00 98.00           O  
ATOM    418  CB  PRO A  54       8.954   8.051   9.385  1.00 98.00           C  
ATOM    419  CG  PRO A  54       8.585   8.301  10.814  1.00 98.00           C  
ATOM    420  CD  PRO A  54       7.479   9.320  10.845  1.00 98.00           C  
ATOM    421  N   ILE A  55       8.970   9.580   6.258  1.00 98.44           N  
ATOM    422  CA  ILE A  55       8.644   9.384   4.852  1.00 98.44           C  
ATOM    423  C   ILE A  55       9.692   8.487   4.197  1.00 98.44           C  
ATOM    424  O   ILE A  55      10.884   8.801   4.212  1.00 98.44           O  
ATOM    425  CB  ILE A  55       8.540  10.733   4.100  1.00 98.44           C  
ATOM    426  CG1 ILE A  55       7.555  11.664   4.809  1.00 98.44           C  
ATOM    427  CG2 ILE A  55       8.136  10.511   2.639  1.00 98.44           C  
ATOM    428  CD1 ILE A  55       6.119  11.155   4.816  1.00 98.44           C  
ATOM    429  N   VAL A  56       9.211   7.360   3.659  1.00 98.69           N  
ATOM    430  CA  VAL A  56      10.130   6.446   2.990  1.00 98.69           C  
ATOM    431  C   VAL A  56      10.072   6.668   1.480  1.00 98.69           C  
ATOM    432  O   VAL A  56       8.998   6.617   0.879  1.00 98.69           O  
ATOM    433  CB  VAL A  56       9.810   4.971   3.324  1.00 98.69           C  
ATOM    434  CG1 VAL A  56      10.740   4.030   2.563  1.00 98.69           C  
ATOM    435  CG2 VAL A  56       9.913   4.731   4.827  1.00 98.69           C  
ATOM    436  N   HIS A  57      11.203   6.974   0.950  1.00 98.44           N  
ATOM    437  CA  HIS A  57      11.341   7.204  -0.484  1.00 98.44           C  
ATOM    438  C   HIS A  57      12.708   6.750  -0.985  1.00 98.44           C  
ATOM    439  O   HIS A  57      13.708   6.878  -0.276  1.00 98.44           O  
ATOM    440  CB  HIS A  57      11.133   8.682  -0.812  1.00 98.44           C  
ATOM    441  CG  HIS A  57      11.189   8.985  -2.275  1.00 98.44           C  
ATOM    442  CD2 HIS A  57      12.206   9.421  -3.058  1.00 98.44           C  
ATOM    443  ND1 HIS A  57      10.095   8.853  -3.106  1.00 98.44           N  
ATOM    444  CE1 HIS A  57      10.446   9.194  -4.335  1.00 98.44           C  
ATOM    445  NE2 HIS A  57      11.717   9.537  -4.332  1.00 98.44           N  
ATOM    446  N   HIS A  58      12.722   6.290  -2.214  1.00 98.06           N  
ATOM    447  CA  HIS A  58      13.972   5.910  -2.854  1.00 98.06           C  
ATOM    448  C   HIS A  58      13.961   6.244  -4.338  1.00 98.06           C  
ATOM    449  O   HIS A  58      12.926   6.134  -4.997  1.00 98.06           O  
ATOM    450  CB  HIS A  58      14.245   4.417  -2.653  1.00 98.06           C  
ATOM    451  CG  HIS A  58      15.650   4.016  -2.949  1.00 98.06           C  
ATOM    452  CD2 HIS A  58      16.711   3.817  -2.125  1.00 98.06           C  
ATOM    453  ND1 HIS A  58      16.104   3.776  -4.225  1.00 98.06           N  
ATOM    454  CE1 HIS A  58      17.384   3.447  -4.175  1.00 98.06           C  
ATOM    455  NE2 HIS A  58      17.777   3.464  -2.917  1.00 98.06           N  
ATOM    456  N   HIS A  59      15.157   6.608  -4.868  1.00 96.25           N  
ATOM    457  CA  HIS A  59      15.282   6.970  -6.272  1.00 96.25           C  
ATOM    458  C   HIS A  59      15.034   5.764  -7.176  1.00 96.25           C  
ATOM    459  O   HIS A  59      14.735   5.919  -8.355  1.00 96.25           O  
ATOM    460  CB  HIS A  59      16.659   7.569  -6.557  1.00 96.25           C  
ATOM    461  CG  HIS A  59      17.767   6.569  -6.488  1.00 96.25           C  
ATOM    462  CD2 HIS A  59      18.433   5.914  -7.468  1.00 96.25           C  
ATOM    463  ND1 HIS A  59      18.310   6.135  -5.299  1.00 96.25           N  
ATOM    464  CE1 HIS A  59      19.270   5.260  -5.548  1.00 96.25           C  
ATOM    465  NE2 HIS A  59      19.360   5.108  -6.860  1.00 96.25           N  
ATOM    466  N   GLY A  60      15.119   4.552  -6.600  1.00 97.06           N  
ATOM    467  CA  GLY A  60      14.923   3.311  -7.331  1.00 97.06           C  
ATOM    468  C   GLY A  60      13.459   2.979  -7.555  1.00 97.06           C  
ATOM    469  O   GLY A  60      13.133   1.935  -8.128  1.00 97.06           O  
ATOM    470  N   TYR A  61      12.510   3.812  -7.158  1.00 97.62           N  
ATOM    471  CA  TYR A  61      11.074   3.590  -7.316  1.00 97.62           C  
ATOM    472  C   TYR A  61      10.647   3.810  -8.768  1.00 97.62           C  
ATOM    473  O   TYR A  61       9.502   3.536  -9.129  1.00 97.62           O  
ATOM    474  CB  TYR A  61      10.280   4.517  -6.394  1.00 97.62           C  
ATOM    475  CG  TYR A  61      10.283   4.078  -4.950  1.00 97.62           C  
ATOM    476  CD1 TYR A  61      10.828   2.854  -4.574  1.00 97.62           C  
ATOM    477  CD2 TYR A  61       9.741   4.891  -3.957  1.00 97.62           C  
ATOM    478  CE1 TYR A  61      10.840   2.448  -3.241  1.00 97.62           C  
ATOM    479  CE2 TYR A  61       9.740   4.493  -2.625  1.00 97.62           C  
ATOM    480  OH  TYR A  61      10.294   2.875  -0.957  1.00 97.62           O  
ATOM    481  CZ  TYR A  61      10.288   3.272  -2.278  1.00 97.62           C  
ATOM    482  N   VAL A  62      11.576   4.270  -9.630  1.00 96.88           N  
ATOM    483  CA  VAL A  62      11.248   4.483 -11.036  1.00 96.88           C  
ATOM    484  C   VAL A  62      12.210   3.696 -11.912  1.00 96.88           C  
ATOM    485  O   VAL A  62      13.378   3.513 -11.558  1.00 96.88           O  
ATOM    486  CB  VAL A  62      11.290   5.982 -11.405  1.00 96.88           C  
ATOM    487  CG1 VAL A  62      10.236   6.765 -10.631  1.00 96.88           C  
ATOM    488  CG2 VAL A  62      12.683   6.557 -11.152  1.00 96.88           C  
ATOM    489  N   CYS A  63      11.719   3.235 -13.032  1.00 96.50           N  
ATOM    490  CA  CYS A  63      12.505   2.598 -14.079  1.00 96.50           C  
ATOM    491  C   CYS A  63      11.980   2.972 -15.455  1.00 96.50           C  
ATOM    492  O   CYS A  63      10.893   3.533 -15.586  1.00 96.50           O  
ATOM    493  CB  CYS A  63      12.483   1.078 -13.902  1.00 96.50           C  
ATOM    494  SG  CYS A  63      10.878   0.327 -14.254  1.00 96.50           S  
ATOM    495  N   GLU A  64      12.765   2.733 -16.469  1.00 94.88           N  
ATOM    496  CA  GLU A  64      12.362   3.080 -17.826  1.00 94.88           C  
ATOM    497  C   GLU A  64      11.321   2.099 -18.361  1.00 94.88           C  
ATOM    498  O   GLU A  64      11.469   0.885 -18.210  1.00 94.88           O  
ATOM    499  CB  GLU A  64      13.580   3.115 -18.760  1.00 94.88           C  
ATOM    500  CG  GLU A  64      14.529   4.272 -18.481  1.00 94.88           C  
ATOM    501  CD  GLU A  64      15.718   4.311 -19.427  1.00 94.88           C  
ATOM    502  OE1 GLU A  64      16.526   5.265 -19.350  1.00 94.88           O  
ATOM    503  OE2 GLU A  64      15.846   3.378 -20.255  1.00 94.88           O1-
ATOM    504  N   LEU A  65      10.231   2.608 -18.873  1.00 94.31           N  
ATOM    505  CA  LEU A  65       9.193   1.837 -19.547  1.00 94.31           C  
ATOM    506  C   LEU A  65       9.056   2.273 -21.007  1.00 94.31           C  
ATOM    507  O   LEU A  65       9.430   3.397 -21.365  1.00 94.31           O  
ATOM    508  CB  LEU A  65       7.854   1.988 -18.830  1.00 94.31           C  
ATOM    509  CG  LEU A  65       7.802   1.496 -17.381  1.00 94.31           C  
ATOM    510  CD1 LEU A  65       6.416   1.735 -16.784  1.00 94.31           C  
ATOM    511  CD2 LEU A  65       8.174   0.020 -17.300  1.00 94.31           C  
ATOM    512  N   PRO A  66       8.609   1.313 -21.913  1.00 91.75           N  
ATOM    513  CA  PRO A  66       8.371   1.735 -23.289  1.00 91.75           C  
ATOM    514  C   PRO A  66       7.526   3.000 -23.392  1.00 91.75           C  
ATOM    515  O   PRO A  66       6.666   3.238 -22.543  1.00 91.75           O  
ATOM    516  CB  PRO A  66       7.638   0.538 -23.903  1.00 91.75           C  
ATOM    517  CG  PRO A  66       8.032  -0.628 -23.056  1.00 91.75           C  
ATOM    518  CD  PRO A  66       8.209  -0.146 -21.636  1.00 91.75           C  
ATOM    519  N   LYS A  67       7.846   3.821 -24.376  1.00 88.50           N  
ATOM    520  CA  LYS A  67       7.079   5.044 -24.595  1.00 88.50           C  
ATOM    521  C   LYS A  67       5.586   4.748 -24.701  1.00 88.50           C  
ATOM    522  O   LYS A  67       5.187   3.776 -25.349  1.00 88.50           O  
ATOM    523  CB  LYS A  67       7.566   5.747 -25.867  1.00 88.50           C  
ATOM    524  CG  LYS A  67       8.930   6.412 -25.726  1.00 88.50           C  
ATOM    525  CD  LYS A  67       9.282   7.240 -26.955  1.00 88.50           C  
ATOM    526  CE  LYS A  67      10.676   7.843 -26.843  1.00 88.50           C  
ATOM    527  NZ  LYS A  67      11.034   8.641 -28.062  1.00 88.50           N1+
ATOM    528  N   GLY A  68       4.751   5.498 -23.939  1.00 86.44           N  
ATOM    529  CA  GLY A  68       3.310   5.367 -24.074  1.00 86.44           C  
ATOM    530  C   GLY A  68       2.723   4.301 -23.162  1.00 86.44           C  
ATOM    531  O   GLY A  68       1.538   3.976 -23.264  1.00 86.44           O  
ATOM    532  N   HIS A  69       3.614   3.633 -22.356  1.00 92.62           N  
ATOM    533  CA  HIS A  69       3.121   2.673 -21.378  1.00 92.62           C  
ATOM    534  C   HIS A  69       2.057   3.292 -20.491  1.00 92.62           C  
ATOM    535  O   HIS A  69       2.171   4.454 -20.090  1.00 92.62           O  
ATOM    536  CB  HIS A  69       4.274   2.134 -20.529  1.00 92.62           C  
ATOM    537  CG  HIS A  69       3.935   0.886 -19.777  1.00 92.62           C  
ATOM    538  CD2 HIS A  69       4.316  -0.398 -19.967  1.00 92.62           C  
ATOM    539  ND1 HIS A  69       3.101   0.879 -18.686  1.00 92.62           N  
ATOM    540  CE1 HIS A  69       2.982  -0.357 -18.226  1.00 92.62           C  
ATOM    541  NE2 HIS A  69       3.714  -1.154 -19.001  1.00 92.62           N  
ATOM    542  N   ARG A  70       1.056   2.553 -20.155  1.00 91.81           N  
ATOM    543  CA  ARG A  70      -0.125   3.023 -19.439  1.00 91.81           C  
ATOM    544  C   ARG A  70       0.205   3.310 -17.983  1.00 91.81           C  
ATOM    545  O   ARG A  70      -0.425   4.166 -17.358  1.00 91.81           O  
ATOM    546  CB  ARG A  70      -1.245   1.989 -19.535  1.00 91.81           C  
ATOM    547  CG  ARG A  70      -2.578   2.486 -18.991  1.00 91.81           C  
ATOM    548  CD  ARG A  70      -3.696   1.477 -19.219  1.00 91.81           C  
ATOM    549  NE  ARG A  70      -4.968   1.943 -18.680  1.00 91.81           N  
ATOM    550  NH1 ARG A  70      -6.126   0.009 -19.181  1.00 91.81           N  
ATOM    551  NH2 ARG A  70      -7.197   1.757 -18.145  1.00 91.81           N1+
ATOM    552  CZ  ARG A  70      -6.096   1.235 -18.671  1.00 91.81           C  
ATOM    553  N   PHE A  71       1.180   2.609 -17.359  1.00 95.00           N  
ATOM    554  CA  PHE A  71       1.561   2.817 -15.972  1.00 95.00           C  
ATOM    555  C   PHE A  71       2.352   4.112 -15.813  1.00 95.00           C  
ATOM    556  O   PHE A  71       3.371   4.306 -16.479  1.00 95.00           O  
ATOM    557  CB  PHE A  71       2.385   1.635 -15.450  1.00 95.00           C  
ATOM    558  CG  PHE A  71       2.614   1.656 -13.966  1.00 95.00           C  
ATOM    559  CD1 PHE A  71       3.785   2.189 -13.441  1.00 95.00           C  
ATOM    560  CD2 PHE A  71       1.662   1.145 -13.094  1.00 95.00           C  
ATOM    561  CE1 PHE A  71       4.001   2.213 -12.065  1.00 95.00           C  
ATOM    562  CE2 PHE A  71       1.870   1.164 -11.720  1.00 95.00           C  
ATOM    563  CZ  PHE A  71       3.041   1.697 -11.204  1.00 95.00           C  
ATOM    564  N   PRO A  72       1.863   5.052 -15.048  1.00 95.12           N  
ATOM    565  CA  PRO A  72       2.530   6.345 -14.860  1.00 95.12           C  
ATOM    566  C   PRO A  72       3.749   6.248 -13.942  1.00 95.12           C  
ATOM    567  O   PRO A  72       3.729   6.769 -12.826  1.00 95.12           O  
ATOM    568  CB  PRO A  72       1.440   7.213 -14.226  1.00 95.12           C  
ATOM    569  CG  PRO A  72       0.603   6.259 -13.430  1.00 95.12           C  
ATOM    570  CD  PRO A  72       0.564   4.942 -14.156  1.00 95.12           C  
ATOM    571  N   MET A  73       4.919   5.697 -14.445  1.00 95.50           N  
ATOM    572  CA  MET A  73       6.107   5.363 -13.665  1.00 95.50           C  
ATOM    573  C   MET A  73       6.708   6.611 -13.026  1.00 95.50           C  
ATOM    574  O   MET A  73       7.086   6.597 -11.852  1.00 95.50           O  
ATOM    575  CB  MET A  73       7.147   4.664 -14.537  1.00 95.50           C  
ATOM    576  CG  MET A  73       8.347   4.143 -13.760  1.00 95.50           C  
ATOM    577  SD  MET A  73       7.894   2.848 -12.550  1.00 95.50           S  
ATOM    578  CE  MET A  73       7.597   1.450 -13.664  1.00 95.50           C  
ATOM    579  N   PRO A  74       6.670   7.721 -13.667  1.00 95.88           N  
ATOM    580  CA  PRO A  74       7.318   8.925 -13.129  1.00 95.88           C  
ATOM    581  C   PRO A  74       6.597   9.486 -11.906  1.00 95.88           C  
ATOM    582  O   PRO A  74       7.161  10.298 -11.174  1.00 95.88           O  
ATOM    583  CB  PRO A  74       7.259   9.911 -14.298  1.00 95.88           C  
ATOM    584  CG  PRO A  74       7.179   9.048 -15.515  1.00 95.88           C  
ATOM    585  CD  PRO A  74       6.395   7.817 -15.183  1.00 95.88           C  
ATOM    586  N   LYS A  75       5.367   9.049 -11.605  1.00 96.44           N  
ATOM    587  CA  LYS A  75       4.565   9.621 -10.525  1.00 96.44           C  
ATOM    588  C   LYS A  75       5.291   9.529  -9.186  1.00 96.44           C  
ATOM    589  O   LYS A  75       5.154  10.411  -8.335  1.00 96.44           O  
ATOM    590  CB  LYS A  75       3.206   8.925 -10.436  1.00 96.44           C  
ATOM    591  CG  LYS A  75       3.283   7.481  -9.972  1.00 96.44           C  
ATOM    592  CD  LYS A  75       1.901   6.845  -9.900  1.00 96.44           C  
ATOM    593  CE  LYS A  75       1.984   5.359  -9.566  1.00 96.44           C  
ATOM    594  NZ  LYS A  75       0.658   4.686  -9.699  1.00 96.44           N1+
ATOM    595  N   PHE A  76       6.053   8.486  -8.893  1.00 97.44           N  
ATOM    596  CA  PHE A  76       6.700   8.282  -7.601  1.00 97.44           C  
ATOM    597  C   PHE A  76       7.721   9.378  -7.330  1.00 97.44           C  
ATOM    598  O   PHE A  76       7.748   9.945  -6.233  1.00 97.44           O  
ATOM    599  CB  PHE A  76       7.380   6.909  -7.550  1.00 97.44           C  
ATOM    600  CG  PHE A  76       6.435   5.756  -7.764  1.00 97.44           C  
ATOM    601  CD1 PHE A  76       5.446   5.466  -6.834  1.00 97.44           C  
ATOM    602  CD2 PHE A  76       6.538   4.962  -8.899  1.00 97.44           C  
ATOM    603  CE1 PHE A  76       4.572   4.398  -7.029  1.00 97.44           C  
ATOM    604  CE2 PHE A  76       5.667   3.895  -9.106  1.00 97.44           C  
ATOM    605  CZ  PHE A  76       4.685   3.615  -8.167  1.00 97.44           C  
ATOM    606  N   HIS A  77       8.599   9.723  -8.316  1.00 97.50           N  
ATOM    607  CA  HIS A  77       9.540  10.831  -8.167  1.00 97.50           C  
ATOM    608  C   HIS A  77       8.810  12.161  -8.060  1.00 97.50           C  
ATOM    609  O   HIS A  77       9.179  13.020  -7.251  1.00 97.50           O  
ATOM    610  CB  HIS A  77      10.520  10.853  -9.334  1.00 97.50           C  
ATOM    611  CG  HIS A  77      11.586   9.808  -9.248  1.00 97.50           C  
ATOM    612  CD2 HIS A  77      11.819   8.851  -8.323  1.00 97.50           C  
ATOM    613  ND1 HIS A  77      12.576   9.676 -10.204  1.00 97.50           N  
ATOM    614  CE1 HIS A  77      13.366   8.672  -9.864  1.00 97.50           C  
ATOM    615  NE2 HIS A  77      12.934   8.156  -8.726  1.00 97.50           N  
ATOM    616  N   LYS A  78       7.777  12.300  -8.846  1.00 98.19           N  
ATOM    617  CA  LYS A  78       7.049  13.568  -8.880  1.00 98.19           C  
ATOM    618  C   LYS A  78       6.343  13.829  -7.551  1.00 98.19           C  
ATOM    619  O   LYS A  78       6.315  14.968  -7.073  1.00 98.19           O  
ATOM    620  CB  LYS A  78       6.035  13.573 -10.023  1.00 98.19           C  
ATOM    621  CG  LYS A  78       5.397  14.934 -10.278  1.00 98.19           C  
ATOM    622  CD  LYS A  78       6.421  15.952 -10.767  1.00 98.19           C  
ATOM    623  CE  LYS A  78       5.759  17.246 -11.180  1.00 98.19           C  
ATOM    624  NZ  LYS A  78       6.767  18.286 -11.595  1.00 98.19           N1+
ATOM    625  N   VAL A  79       5.708  12.761  -6.917  1.00 98.38           N  
ATOM    626  CA  VAL A  79       5.111  12.889  -5.594  1.00 98.38           C  
ATOM    627  C   VAL A  79       6.151  13.427  -4.608  1.00 98.38           C  
ATOM    628  O   VAL A  79       5.886  14.376  -3.870  1.00 98.38           O  
ATOM    629  CB  VAL A  79       4.541  11.550  -5.091  1.00 98.38           C  
ATOM    630  CG1 VAL A  79       4.085  11.661  -3.637  1.00 98.38           C  
ATOM    631  CG2 VAL A  79       3.384  11.089  -5.980  1.00 98.38           C  
ATOM    632  N   PHE A  80       7.313  12.802  -4.594  1.00 98.31           N  
ATOM    633  CA  PHE A  80       8.401  13.179  -3.700  1.00 98.31           C  
ATOM    634  C   PHE A  80       8.822  14.626  -3.945  1.00 98.31           C  
ATOM    635  O   PHE A  80       8.945  15.416  -3.001  1.00 98.31           O  
ATOM    636  CB  PHE A  80       9.601  12.248  -3.886  1.00 98.31           C  
ATOM    637  CG  PHE A  80      10.749  12.541  -2.960  1.00 98.31           C  
ATOM    638  CD1 PHE A  80      11.958  13.008  -3.457  1.00 98.31           C  
ATOM    639  CD2 PHE A  80      10.618  12.352  -1.590  1.00 98.31           C  
ATOM    640  CE1 PHE A  80      13.025  13.277  -2.600  1.00 98.31           C  
ATOM    641  CE2 PHE A  80      11.675  12.623  -0.730  1.00 98.31           C  
ATOM    642  CZ  PHE A  80      12.879  13.088  -1.238  1.00 98.31           C  
ATOM    643  N   GLU A  81       8.991  15.037  -5.160  1.00 98.25           N  
ATOM    644  CA  GLU A  81       9.384  16.400  -5.527  1.00 98.25           C  
ATOM    645  C   GLU A  81       8.359  17.422  -5.038  1.00 98.25           C  
ATOM    646  O   GLU A  81       8.726  18.451  -4.482  1.00 98.25           O  
ATOM    647  CB  GLU A  81       9.558  16.514  -7.041  1.00 98.25           C  
ATOM    648  CG  GLU A  81      10.775  15.776  -7.578  1.00 98.25           C  
ATOM    649  CD  GLU A  81      10.828  15.729  -9.094  1.00 98.25           C  
ATOM    650  OE1 GLU A  81      11.773  15.127  -9.655  1.00 98.25           O  
ATOM    651  OE2 GLU A  81       9.918  16.306  -9.737  1.00 98.25           O1-
ATOM    652  N   ILE A  82       7.086  17.111  -5.269  1.00 98.12           N  
ATOM    653  CA  ILE A  82       6.006  18.008  -4.879  1.00 98.12           C  
ATOM    654  C   ILE A  82       5.983  18.157  -3.360  1.00 98.12           C  
ATOM    655  O   ILE A  82       5.796  19.270  -2.845  1.00 98.12           O  
ATOM    656  CB  ILE A  82       4.638  17.496  -5.387  1.00 98.12           C  
ATOM    657  CG1 ILE A  82       4.492  17.770  -6.889  1.00 98.12           C  
ATOM    658  CG2 ILE A  82       3.494  18.146  -4.600  1.00 98.12           C  
ATOM    659  CD1 ILE A  82       3.266  17.119  -7.518  1.00 98.12           C  
ATOM    660  N   LEU A  83       6.156  17.060  -2.666  1.00 98.31           N  
ATOM    661  CA  LEU A  83       6.171  17.118  -1.208  1.00 98.31           C  
ATOM    662  C   LEU A  83       7.292  18.021  -0.710  1.00 98.31           C  
ATOM    663  O   LEU A  83       7.091  18.823   0.209  1.00 98.31           O  
ATOM    664  CB  LEU A  83       6.334  15.718  -0.619  1.00 98.31           C  
ATOM    665  CG  LEU A  83       5.141  14.774  -0.773  1.00 98.31           C  
ATOM    666  CD1 LEU A  83       5.528  13.356  -0.367  1.00 98.31           C  
ATOM    667  CD2 LEU A  83       3.959  15.266   0.054  1.00 98.31           C  
ATOM    668  N   LEU A  84       8.480  17.976  -1.295  1.00 98.06           N  
ATOM    669  CA  LEU A  84       9.624  18.795  -0.908  1.00 98.06           C  
ATOM    670  C   LEU A  84       9.392  20.251  -1.285  1.00 98.06           C  
ATOM    671  O   LEU A  84       9.575  21.160  -0.461  1.00 98.06           O  
ATOM    672  CB  LEU A  84      10.902  18.286  -1.572  1.00 98.06           C  
ATOM    673  CG  LEU A  84      11.479  16.981  -1.014  1.00 98.06           C  
ATOM    674  CD1 LEU A  84      12.610  16.472  -1.904  1.00 98.06           C  
ATOM    675  CD2 LEU A  84      11.962  17.177   0.416  1.00 98.06           C  
ATOM    676  N   SER A  85       8.931  20.430  -2.502  1.00 97.81           N  
ATOM    677  CA  SER A  85       8.775  21.794  -3.021  1.00 97.81           C  
ATOM    678  C   SER A  85       7.679  22.546  -2.275  1.00 97.81           C  
ATOM    679  O   SER A  85       7.771  23.763  -2.093  1.00 97.81           O  
ATOM    680  CB  SER A  85       8.461  21.760  -4.516  1.00 97.81           C  
ATOM    681  OG  SER A  85       7.156  21.262  -4.743  1.00 97.81           O  
ATOM    682  N   ASP A  86       6.678  21.825  -1.761  1.00 97.69           N  
ATOM    683  CA  ASP A  86       5.557  22.444  -1.054  1.00 97.69           C  
ATOM    684  C   ASP A  86       5.873  22.603   0.432  1.00 97.69           C  
ATOM    685  O   ASP A  86       5.057  23.137   1.187  1.00 97.69           O  
ATOM    686  CB  ASP A  86       4.292  21.603  -1.230  1.00 97.69           C  
ATOM    687  CG  ASP A  86       3.689  21.713  -2.618  1.00 97.69           C  
ATOM    688  OD1 ASP A  86       4.178  22.535  -3.428  1.00 97.69           O  
ATOM    689  OD2 ASP A  86       2.715  20.981  -2.904  1.00 97.69           O1-
ATOM    690  N   GLY A  87       6.982  22.121   0.898  1.00 97.00           N  
ATOM    691  CA  GLY A  87       7.404  22.241   2.284  1.00 97.00           C  
ATOM    692  C   GLY A  87       6.654  21.311   3.222  1.00 97.00           C  
ATOM    693  O   GLY A  87       6.528  21.600   4.415  1.00 97.00           O  
ATOM    694  N   ILE A  88       6.033  20.285   2.611  1.00 96.81           N  
ATOM    695  CA  ILE A  88       5.287  19.312   3.397  1.00 96.81           C  
ATOM    696  C   ILE A  88       6.256  18.421   4.173  1.00 96.81           C  
ATOM    697  O   ILE A  88       5.997  18.067   5.326  1.00 96.81           O  
ATOM    698  CB  ILE A  88       4.364  18.444   2.509  1.00 96.81           C  
ATOM    699  CG1 ILE A  88       3.302  19.332   1.833  1.00 96.81           C  
ATOM    700  CG2 ILE A  88       3.715  17.327   3.321  1.00 96.81           C  
ATOM    701  CD1 ILE A  88       2.427  20.097   2.811  1.00 96.81           C  
ATOM    702  N   ILE A  89       7.442  18.100   3.515  1.00 96.94           N  
ATOM    703  CA  ILE A  89       8.442  17.267   4.173  1.00 96.94           C  
ATOM    704  C   ILE A  89       9.821  17.927   4.057  1.00 96.94           C  
ATOM    705  O   ILE A  89      10.023  18.813   3.219  1.00 96.94           O  
ATOM    706  CB  ILE A  89       8.481  15.846   3.578  1.00 96.94           C  
ATOM    707  CG1 ILE A  89       8.897  15.892   2.103  1.00 96.94           C  
ATOM    708  CG2 ILE A  89       7.117  15.161   3.735  1.00 96.94           C  
ATOM    709  CD1 ILE A  89       9.174  14.521   1.496  1.00 96.94           C  
ATOM    710  N   SER A  90      10.724  17.554   4.973  1.00 97.12           N  
ATOM    711  CA  SER A  90      12.142  17.905   4.921  1.00 97.12           C  
ATOM    712  C   SER A  90      13.000  16.687   4.581  1.00 97.12           C  
ATOM    713  O   SER A  90      12.934  15.664   5.263  1.00 97.12           O  
ATOM    714  CB  SER A  90      12.598  18.499   6.252  1.00 97.12           C  
ATOM    715  OG  SER A  90      14.016  18.562   6.322  1.00 97.12           O  
ATOM    716  N   LEU A  91      13.872  16.929   3.546  1.00 95.19           N  
ATOM    717  CA  LEU A  91      14.748  15.850   3.110  1.00 95.19           C  
ATOM    718  C   LEU A  91      15.644  15.383   4.250  1.00 95.19           C  
ATOM    719  O   LEU A  91      15.773  14.179   4.489  1.00 95.19           O  
ATOM    720  CB  LEU A  91      15.600  16.297   1.922  1.00 95.19           C  
ATOM    721  CG  LEU A  91      16.569  15.263   1.348  1.00 95.19           C  
ATOM    722  CD1 LEU A  91      15.799  14.053   0.827  1.00 95.19           C  
ATOM    723  CD2 LEU A  91      17.420  15.875   0.244  1.00 95.19           C  
ATOM    724  N   LYS A  92      16.140  16.267   5.063  1.00 94.56           N  
ATOM    725  CA  LYS A  92      17.143  15.981   6.090  1.00 94.56           C  
ATOM    726  C   LYS A  92      16.495  15.400   7.340  1.00 94.56           C  
ATOM    727  O   LYS A  92      17.043  14.480   7.962  1.00 94.56           O  
ATOM    728  CB  LYS A  92      17.925  17.249   6.441  1.00 94.56           C  
ATOM    729  CG  LYS A  92      18.882  17.708   5.352  1.00 94.56           C  
ATOM    730  CD  LYS A  92      19.710  18.896   5.807  1.00 94.56           C  
ATOM    731  CE  LYS A  92      20.638  19.392   4.702  1.00 94.56           C  
ATOM    732  NZ  LYS A  92      21.470  20.556   5.149  1.00 94.56           N1+
ATOM    733  N   LYS A  93      15.252  15.800   7.563  1.00 95.31           N  
ATOM    734  CA  LYS A  93      14.665  15.486   8.860  1.00 95.31           C  
ATOM    735  C   LYS A  93      13.767  14.253   8.771  1.00 95.31           C  
ATOM    736  O   LYS A  93      13.666  13.485   9.731  1.00 95.31           O  
ATOM    737  CB  LYS A  93      13.875  16.680   9.397  1.00 95.31           C  
ATOM    738  CG  LYS A  93      14.727  17.881   9.746  1.00 95.31           C  
ATOM    739  CD  LYS A  93      13.893  19.025  10.310  1.00 95.31           C  
ATOM    740  CE  LYS A  93      14.747  20.233  10.654  1.00 95.31           C  
ATOM    741  NZ  LYS A  93      13.926  21.373  11.144  1.00 95.31           N1+
ATOM    742  N   GLN A  94      13.072  14.041   7.612  1.00 97.00           N  
ATOM    743  CA  GLN A  94      11.916  13.149   7.636  1.00 97.00           C  
ATOM    744  C   GLN A  94      12.121  11.956   6.704  1.00 97.00           C  
ATOM    745  O   GLN A  94      11.502  10.913   6.883  1.00 97.00           O  
ATOM    746  CB  GLN A  94      10.650  13.906   7.243  1.00 97.00           C  
ATOM    747  CG  GLN A  94      10.202  14.936   8.274  1.00 97.00           C  
ATOM    748  CD  GLN A  94       8.978  15.722   7.832  1.00 97.00           C  
ATOM    749  NE2 GLN A  94       7.817  15.352   8.356  1.00 97.00           N  
ATOM    750  OE1 GLN A  94       9.083  16.660   7.029  1.00 97.00           O  
ATOM    751  N   VAL A  95      13.108  11.960   5.750  1.00 97.81           N  
ATOM    752  CA  VAL A  95      13.148  10.981   4.672  1.00 97.81           C  
ATOM    753  C   VAL A  95      14.124   9.862   5.029  1.00 97.81           C  
ATOM    754  O   VAL A  95      15.253  10.127   5.459  1.00 97.81           O  
ATOM    755  CB  VAL A  95      13.547  11.628   3.327  1.00 97.81           C  
ATOM    756  CG1 VAL A  95      13.676  10.563   2.236  1.00 97.81           C  
ATOM    757  CG2 VAL A  95      12.522  12.688   2.921  1.00 97.81           C  
ATOM    758  N   MET A  96      13.630   8.545   4.845  1.00 97.50           N  
ATOM    759  CA  MET A  96      14.426   7.331   5.002  1.00 97.50           C  
ATOM    760  C   MET A  96      14.424   6.509   3.718  1.00 97.50           C  
ATOM    761  O   MET A  96      13.409   6.436   3.025  1.00 97.50           O  
ATOM    762  CB  MET A  96      13.899   6.488   6.165  1.00 97.50           C  
ATOM    763  CG  MET A  96      13.891   7.215   7.498  1.00 97.50           C  
ATOM    764  SD  MET A  96      15.560   7.310   8.251  1.00 97.50           S  
ATOM    765  CE  MET A  96      15.918   5.544   8.482  1.00 97.50           C  
ATOM    766  N   ASN A  97      15.643   5.893   3.458  1.00 96.06           N  
ATOM    767  CA  ASN A  97      15.735   5.072   2.254  1.00 96.06           C  
ATOM    768  C   ASN A  97      15.701   3.583   2.585  1.00 96.06           C  
ATOM    769  O   ASN A  97      16.390   3.131   3.499  1.00 96.06           O  
ATOM    770  CB  ASN A  97      17.004   5.413   1.470  1.00 96.06           C  
ATOM    771  CG  ASN A  97      17.058   6.870   1.047  1.00 96.06           C  
ATOM    772  ND2 ASN A  97      17.977   7.196   0.148  1.00 96.06           N  
ATOM    773  OD1 ASN A  97      16.271   7.696   1.525  1.00 96.06           O  
ATOM    774  N   PRO A  98      14.949   2.907   1.775  1.00 98.12           N  
ATOM    775  CA  PRO A  98      14.809   1.473   2.049  1.00 98.12           C  
ATOM    776  C   PRO A  98      15.890   0.635   1.369  1.00 98.12           C  
ATOM    777  O   PRO A  98      16.495   1.080   0.390  1.00 98.12           O  
ATOM    778  CB  PRO A  98      13.425   1.140   1.483  1.00 98.12           C  
ATOM    779  CG  PRO A  98      13.282   2.015   0.278  1.00 98.12           C  
ATOM    780  CD  PRO A  98      13.908   3.345   0.578  1.00 98.12           C  
ATOM    781  N   LYS A  99      16.200  -0.582   1.881  1.00 98.06           N  
ATOM    782  CA  LYS A  99      16.894  -1.638   1.150  1.00 98.06           C  
ATOM    783  C   LYS A  99      15.945  -2.386   0.225  1.00 98.06           C  
ATOM    784  O   LYS A  99      14.730  -2.409   0.457  1.00 98.06           O  
ATOM    785  CB  LYS A  99      17.554  -2.616   2.117  1.00 98.06           C  
ATOM    786  CG  LYS A  99      18.709  -2.012   2.925  1.00 98.06           C  
ATOM    787  CD  LYS A  99      19.352  -3.046   3.831  1.00 98.06           C  
ATOM    788  CE  LYS A  99      20.519  -2.454   4.609  1.00 98.06           C  
ATOM    789  NZ  LYS A  99      21.134  -3.448   5.538  1.00 98.06           N1+
ATOM    790  N   GLN A 100      16.492  -2.984  -0.820  1.00 98.31           N  
ATOM    791  CA  GLN A 100      15.706  -3.897  -1.640  1.00 98.31           C  
ATOM    792  C   GLN A 100      15.253  -5.115  -0.834  1.00 98.31           C  
ATOM    793  O   GLN A 100      15.998  -5.605   0.022  1.00 98.31           O  
ATOM    794  CB  GLN A 100      16.496  -4.344  -2.871  1.00 98.31           C  
ATOM    795  CG  GLN A 100      16.755  -3.224  -3.868  1.00 98.31           C  
ATOM    796  CD  GLN A 100      17.451  -3.717  -5.131  1.00 98.31           C  
ATOM    797  NE2 GLN A 100      17.497  -2.864  -6.149  1.00 98.31           N  
ATOM    798  OE1 GLN A 100      17.931  -4.852  -5.183  1.00 98.31           O  
ATOM    799  N   VAL A 101      14.047  -5.580  -1.182  1.00 98.06           N  
ATOM    800  CA  VAL A 101      13.601  -6.804  -0.526  1.00 98.06           C  
ATOM    801  C   VAL A 101      14.436  -7.990  -1.006  1.00 98.06           C  
ATOM    802  O   VAL A 101      14.807  -8.057  -2.181  1.00 98.06           O  
ATOM    803  CB  VAL A 101      12.102  -7.070  -0.793  1.00 98.06           C  
ATOM    804  CG1 VAL A 101      11.865  -7.382  -2.272  1.00 98.06           C  
ATOM    805  CG2 VAL A 101      11.595  -8.213   0.087  1.00 98.06           C  
ATOM    806  N   SER A 102      14.796  -8.887  -0.066  1.00 98.00           N  
ATOM    807  CA  SER A 102      15.574 -10.071  -0.416  1.00 98.00           C  
ATOM    808  C   SER A 102      14.697 -11.150  -1.034  1.00 98.00           C  
ATOM    809  O   SER A 102      13.476 -11.147  -0.852  1.00 98.00           O  
ATOM    810  CB  SER A 102      16.284 -10.625   0.822  1.00 98.00           C  
ATOM    811  OG  SER A 102      15.352 -11.205   1.718  1.00 98.00           O  
ATOM    812  N   ARG A 103      15.335 -12.039  -1.732  1.00 98.00           N  
ATOM    813  CA  ARG A 103      14.641 -13.201  -2.277  1.00 98.00           C  
ATOM    814  C   ARG A 103      13.895 -13.954  -1.180  1.00 98.00           C  
ATOM    815  O   ARG A 103      12.727 -14.307  -1.347  1.00 98.00           O  
ATOM    816  CB  ARG A 103      15.624 -14.139  -2.981  1.00 98.00           C  
ATOM    817  CG  ARG A 103      14.972 -15.350  -3.613  1.00 98.00           C  
ATOM    818  CD  ARG A 103      16.007 -16.317  -4.189  1.00 98.00           C  
ATOM    819  NE  ARG A 103      15.375 -17.447  -4.854  1.00 98.00           N  
ATOM    820  NH1 ARG A 103      14.979 -18.618  -2.899  1.00 98.00           N  
ATOM    821  NH2 ARG A 103      14.345 -19.503  -4.918  1.00 98.00           N1+
ATOM    822  CZ  ARG A 103      14.901 -18.522  -4.221  1.00 98.00           C  
ATOM    823  N   ASN A 104      14.583 -14.246  -0.094  1.00 97.88           N  
ATOM    824  CA  ASN A 104      14.004 -15.016   1.003  1.00 97.88           C  
ATOM    825  C   ASN A 104      12.755 -14.336   1.560  1.00 97.88           C  
ATOM    826  O   ASN A 104      11.747 -15.004   1.825  1.00 97.88           O  
ATOM    827  CB  ASN A 104      15.032 -15.226   2.114  1.00 97.88           C  
ATOM    828  CG  ASN A 104      16.102 -16.231   1.736  1.00 97.88           C  
ATOM    829  ND2 ASN A 104      17.194 -16.251   2.492  1.00 97.88           N  
ATOM    830  OD1 ASN A 104      15.943 -16.991   0.775  1.00 97.88           O  
ATOM    831  N   THR A 105      12.858 -13.024   1.696  1.00 98.00           N  
ATOM    832  CA  THR A 105      11.724 -12.270   2.212  1.00 98.00           C  
ATOM    833  C   THR A 105      10.559 -12.294   1.229  1.00 98.00           C  
ATOM    834  O   THR A 105       9.407 -12.447   1.631  1.00 98.00           O  
ATOM    835  CB  THR A 105      12.116 -10.810   2.505  1.00 98.00           C  
ATOM    836  CG2 THR A 105      10.937 -10.016   3.051  1.00 98.00           C  
ATOM    837  OG1 THR A 105      13.177 -10.784   3.475  1.00 98.00           O  
ATOM    838  N   ALA A 106      10.806 -12.154  -0.024  1.00 98.44           N  
ATOM    839  CA  ALA A 106       9.758 -12.207  -1.047  1.00 98.44           C  
ATOM    840  C   ALA A 106       9.079 -13.573  -1.061  1.00 98.44           C  
ATOM    841  O   ALA A 106       7.865 -13.667  -1.260  1.00 98.44           O  
ATOM    842  CB  ALA A 106      10.347 -11.890  -2.419  1.00 98.44           C  
ATOM    843  N   CYS A 107       9.822 -14.645  -0.761  1.00 98.38           N  
ATOM    844  CA  CYS A 107       9.342 -16.009  -0.839  1.00 98.38           C  
ATOM    845  C   CYS A 107       8.449 -16.349   0.354  1.00 98.38           C  
ATOM    846  O   CYS A 107       7.812 -17.409   0.382  1.00 98.38           O  
ATOM    847  CB  CYS A 107      10.511 -16.996  -0.898  1.00 98.38           C  
ATOM    848  SG  CYS A 107      11.287 -17.105  -2.521  1.00 98.38           S  
ATOM    849  N   CYS A 108       8.352 -15.390   1.298  1.00 97.00           N  
ATOM    850  CA  CYS A 108       7.444 -15.631   2.413  1.00 97.00           C  
ATOM    851  C   CYS A 108       5.999 -15.674   1.944  1.00 97.00           C  
ATOM    852  O   CYS A 108       5.154 -16.301   2.581  1.00 97.00           O  
ATOM    853  CB  CYS A 108       7.611 -14.552   3.485  1.00 97.00           C  
ATOM    854  SG  CYS A 108       9.219 -14.584   4.314  1.00 97.00           S  
ATOM    855  N   VAL A 109       5.716 -15.075   0.813  1.00 97.94           N  
ATOM    856  CA  VAL A 109       4.341 -15.044   0.322  1.00 97.94           C  
ATOM    857  C   VAL A 109       4.293 -15.557  -1.115  1.00 97.94           C  
ATOM    858  O   VAL A 109       3.264 -16.060  -1.566  1.00 97.94           O  
ATOM    859  CB  VAL A 109       3.740 -13.620   0.405  1.00 97.94           C  
ATOM    860  CG1 VAL A 109       3.598 -13.173   1.861  1.00 97.94           C  
ATOM    861  CG2 VAL A 109       4.600 -12.627  -0.376  1.00 97.94           C  
ATOM    862  N   HIS A 110       5.339 -15.419  -1.876  1.00 98.69           N  
ATOM    863  CA  HIS A 110       5.386 -15.850  -3.266  1.00 98.69           C  
ATOM    864  C   HIS A 110       6.133 -17.179  -3.401  1.00 98.69           C  
ATOM    865  O   HIS A 110       7.026 -17.468  -2.606  1.00 98.69           O  
ATOM    866  CB  HIS A 110       6.048 -14.785  -4.144  1.00 98.69           C  
ATOM    867  CG  HIS A 110       5.311 -13.483  -4.167  1.00 98.69           C  
ATOM    868  CD2 HIS A 110       5.523 -12.331  -3.494  1.00 98.69           C  
ATOM    869  ND1 HIS A 110       4.203 -13.271  -4.961  1.00 98.69           N  
ATOM    870  CE1 HIS A 110       3.765 -12.043  -4.770  1.00 98.69           C  
ATOM    871  NE2 HIS A 110       4.549 -11.446  -3.888  1.00 98.69           N  
ATOM    872  N   THR A 111       5.746 -17.942  -4.444  1.00 98.69           N  
ATOM    873  CA  THR A 111       6.463 -19.192  -4.682  1.00 98.69           C  
ATOM    874  C   THR A 111       7.916 -18.916  -5.071  1.00 98.69           C  
ATOM    875  O   THR A 111       8.210 -17.894  -5.704  1.00 98.69           O  
ATOM    876  CB  THR A 111       5.785 -20.030  -5.784  1.00 98.69           C  
ATOM    877  CG2 THR A 111       4.310 -20.253  -5.472  1.00 98.69           C  
ATOM    878  OG1 THR A 111       5.896 -19.327  -7.038  1.00 98.69           O  
ATOM    879  N   ALA A 112       8.808 -19.800  -4.699  1.00 98.56           N  
ATOM    880  CA  ALA A 112      10.222 -19.687  -5.029  1.00 98.56           C  
ATOM    881  C   ALA A 112      10.427 -19.607  -6.546  1.00 98.56           C  
ATOM    882  O   ALA A 112      11.260 -18.842  -7.035  1.00 98.56           O  
ATOM    883  CB  ALA A 112      11.014 -20.849  -4.449  1.00 98.56           C  
ATOM    884  N   GLU A 113       9.620 -20.438  -7.181  1.00 98.50           N  
ATOM    885  CA  GLU A 113       9.700 -20.468  -8.639  1.00 98.50           C  
ATOM    886  C   GLU A 113       9.406 -19.095  -9.232  1.00 98.50           C  
ATOM    887  O   GLU A 113      10.150 -18.611 -10.093  1.00 98.50           O  
ATOM    888  CB  GLU A 113       8.734 -21.503  -9.211  1.00 98.50           C  
ATOM    889  CG  GLU A 113       8.783 -21.622 -10.732  1.00 98.50           C  
ATOM    890  CD  GLU A 113       7.815 -22.653 -11.280  1.00 98.50           C  
ATOM    891  OE1 GLU A 113       7.722 -22.798 -12.528  1.00 98.50           O  
ATOM    892  OE2 GLU A 113       7.150 -23.340 -10.470  1.00 98.50           O1-
ATOM    893  N   TYR A 114       8.345 -18.454  -8.849  1.00 98.50           N  
ATOM    894  CA  TYR A 114       7.956 -17.161  -9.387  1.00 98.50           C  
ATOM    895  C   TYR A 114       9.001 -16.101  -9.061  1.00 98.50           C  
ATOM    896  O   TYR A 114       9.417 -15.342  -9.937  1.00 98.50           O  
ATOM    897  CB  TYR A 114       6.594 -16.731  -8.833  1.00 98.50           C  
ATOM    898  CG  TYR A 114       6.184 -15.342  -9.227  1.00 98.50           C  
ATOM    899  CD1 TYR A 114       6.021 -14.336  -8.266  1.00 98.50           C  
ATOM    900  CD2 TYR A 114       5.957 -15.010 -10.557  1.00 98.50           C  
ATOM    901  CE1 TYR A 114       5.643 -13.054  -8.626  1.00 98.50           C  
ATOM    902  CE2 TYR A 114       5.577 -13.729 -10.927  1.00 98.50           C  
ATOM    903  OH  TYR A 114       5.049 -11.481 -10.322  1.00 98.50           O  
ATOM    904  CZ  TYR A 114       5.423 -12.754  -9.956  1.00 98.50           C  
ATOM    905  N   VAL A 115       9.456 -16.062  -7.816  1.00 98.62           N  
ATOM    906  CA  VAL A 115      10.439 -15.073  -7.374  1.00 98.62           C  
ATOM    907  C   VAL A 115      11.718 -15.221  -8.199  1.00 98.62           C  
ATOM    908  O   VAL A 115      12.260 -14.228  -8.689  1.00 98.62           O  
ATOM    909  CB  VAL A 115      10.759 -15.222  -5.874  1.00 98.62           C  
ATOM    910  CG1 VAL A 115      11.956 -14.357  -5.486  1.00 98.62           C  
ATOM    911  CG2 VAL A 115       9.541 -14.844  -5.034  1.00 98.62           C  
ATOM    912  N   ASP A 116      12.172 -16.435  -8.399  1.00 98.31           N  
ATOM    913  CA  ASP A 116      13.403 -16.687  -9.147  1.00 98.31           C  
ATOM    914  C   ASP A 116      13.246 -16.268 -10.602  1.00 98.31           C  
ATOM    915  O   ASP A 116      14.158 -15.666 -11.183  1.00 98.31           O  
ATOM    916  CB  ASP A 116      13.780 -18.167  -9.063  1.00 98.31           C  
ATOM    917  CG  ASP A 116      14.313 -18.563  -7.698  1.00 98.31           C  
ATOM    918  OD1 ASP A 116      14.753 -17.676  -6.933  1.00 98.31           O  
ATOM    919  OD2 ASP A 116      14.286 -19.777  -7.376  1.00 98.31           O1-
ATOM    920  N   LYS A 117      12.109 -16.636 -11.170  1.00 98.12           N  
ATOM    921  CA  LYS A 117      11.870 -16.241 -12.559  1.00 98.12           C  
ATOM    922  C   LYS A 117      11.879 -14.728 -12.705  1.00 98.12           C  
ATOM    923  O   LYS A 117      12.580 -14.188 -13.576  1.00 98.12           O  
ATOM    924  CB  LYS A 117      10.539 -16.810 -13.061  1.00 98.12           C  
ATOM    925  CG  LYS A 117      10.589 -18.293 -13.407  1.00 98.12           C  
ATOM    926  CD  LYS A 117       9.261 -18.770 -13.977  1.00 98.12           C  
ATOM    927  CE  LYS A 117       9.340 -20.233 -14.434  1.00 98.12           C  
ATOM    928  NZ  LYS A 117       8.014 -20.739 -14.895  1.00 98.12           N1+
ATOM    929  N   PHE A 118      11.082 -14.038 -11.918  1.00 98.25           N  
ATOM    930  CA  PHE A 118      10.930 -12.595 -12.062  1.00 98.25           C  
ATOM    931  C   PHE A 118      12.235 -11.880 -11.733  1.00 98.25           C  
ATOM    932  O   PHE A 118      12.696 -11.033 -12.499  1.00 98.25           O  
ATOM    933  CB  PHE A 118       9.807 -12.079 -11.170  1.00 98.25           C  
ATOM    934  CG  PHE A 118       9.696 -10.577 -11.149  1.00 98.25           C  
ATOM    935  CD1 PHE A 118       9.900  -9.861  -9.966  1.00 98.25           C  
ATOM    936  CD2 PHE A 118       9.386  -9.870 -12.301  1.00 98.25           C  
ATOM    937  CE1 PHE A 118       9.800  -8.472  -9.944  1.00 98.25           C  
ATOM    938  CE2 PHE A 118       9.282  -8.482 -12.289  1.00 98.25           C  
ATOM    939  CZ  PHE A 118       9.487  -7.787 -11.110  1.00 98.25           C  
ATOM    940  N   PHE A 119      12.872 -12.235 -10.565  1.00 98.31           N  
ATOM    941  CA  PHE A 119      14.065 -11.526 -10.117  1.00 98.31           C  
ATOM    942  C   PHE A 119      15.212 -11.716 -11.087  1.00 98.31           C  
ATOM    943  O   PHE A 119      16.108 -10.873 -11.192  1.00 98.31           O  
ATOM    944  CB  PHE A 119      14.471 -11.990  -8.719  1.00 98.31           C  
ATOM    945  CG  PHE A 119      13.703 -11.326  -7.601  1.00 98.31           C  
ATOM    946  CD1 PHE A 119      12.506 -10.670  -7.867  1.00 98.31           C  
ATOM    947  CD2 PHE A 119      14.180 -11.365  -6.299  1.00 98.31           C  
ATOM    948  CE1 PHE A 119      11.797 -10.054  -6.836  1.00 98.31           C  
ATOM    949  CE2 PHE A 119      13.471 -10.750  -5.268  1.00 98.31           C  
ATOM    950  CZ  PHE A 119      12.278 -10.096  -5.542  1.00 98.31           C  
ATOM    951  N   ASN A 120      15.160 -12.768 -11.875  1.00 97.75           N  
ATOM    952  CA  ASN A 120      16.319 -13.120 -12.673  1.00 97.75           C  
ATOM    953  C   ASN A 120      16.027 -13.036 -14.177  1.00 97.75           C  
ATOM    954  O   ASN A 120      16.788 -13.546 -14.996  1.00 97.75           O  
ATOM    955  CB  ASN A 120      16.825 -14.528 -12.316  1.00 97.75           C  
ATOM    956  CG  ASN A 120      17.301 -14.623 -10.877  1.00 97.75           C  
ATOM    957  ND2 ASN A 120      16.702 -15.528 -10.119  1.00 97.75           N  
ATOM    958  OD1 ASN A 120      18.203 -13.891 -10.467  1.00 97.75           O  
ATOM    959  N   GLY A 121      14.893 -12.492 -14.560  1.00 97.25           N  
ATOM    960  CA  GLY A 121      14.577 -12.214 -15.955  1.00 97.25           C  
ATOM    961  C   GLY A 121      14.205 -13.462 -16.727  1.00 97.25           C  
ATOM    962  O   GLY A 121      14.555 -13.587 -17.912  1.00 97.25           O  
ATOM    963  N   LYS A 122      13.583 -14.376 -16.028  1.00 97.88           N  
ATOM    964  CA  LYS A 122      13.252 -15.639 -16.679  1.00 97.88           C  
ATOM    965  C   LYS A 122      11.743 -15.760 -16.893  1.00 97.88           C  
ATOM    966  O   LYS A 122      11.243 -16.857 -17.181  1.00 97.88           O  
ATOM    967  CB  LYS A 122      13.755 -16.821 -15.840  1.00 97.88           C  
ATOM    968  CG  LYS A 122      15.268 -16.901 -15.739  1.00 97.88           C  
ATOM    969  CD  LYS A 122      15.713 -18.137 -14.944  1.00 97.88           C  
ATOM    970  CE  LYS A 122      17.229 -18.252 -14.905  1.00 97.88           C  
ATOM    971  NZ  LYS A 122      17.668 -19.417 -14.076  1.00 97.88           N1+
ATOM    972  N   THR A 123      10.969 -14.630 -16.672  1.00 97.31           N  
ATOM    973  CA  THR A 123       9.536 -14.654 -16.942  1.00 97.31           C  
ATOM    974  C   THR A 123       9.275 -14.794 -18.443  1.00 97.31           C  
ATOM    975  O   THR A 123      10.020 -14.247 -19.262  1.00 97.31           O  
ATOM    976  CB  THR A 123       8.849 -13.389 -16.425  1.00 97.31           C  
ATOM    977  CG2 THR A 123       8.894 -13.328 -14.891  1.00 97.31           C  
ATOM    978  OG1 THR A 123       9.508 -12.233 -16.952  1.00 97.31           O  
ATOM    979  N   SER A 124       8.355 -15.621 -18.807  1.00 97.44           N  
ATOM    980  CA  SER A 124       7.987 -15.825 -20.199  1.00 97.44           C  
ATOM    981  C   SER A 124       7.278 -14.602 -20.769  1.00 97.44           C  
ATOM    982  O   SER A 124       6.810 -13.746 -20.023  1.00 97.44           O  
ATOM    983  CB  SER A 124       7.093 -17.060 -20.340  1.00 97.44           C  
ATOM    984  OG  SER A 124       5.812 -16.824 -19.787  1.00 97.44           O  
ATOM    985  N   GLU A 125       7.173 -14.521 -22.047  1.00 97.19           N  
ATOM    986  CA  GLU A 125       6.428 -13.446 -22.704  1.00 97.19           C  
ATOM    987  C   GLU A 125       4.979 -13.416 -22.245  1.00 97.19           C  
ATOM    988  O   GLU A 125       4.406 -12.337 -22.038  1.00 97.19           O  
ATOM    989  CB  GLU A 125       6.489 -13.613 -24.229  1.00 97.19           C  
ATOM    990  CG  GLU A 125       7.848 -13.289 -24.825  1.00 97.19           C  
ATOM    991  CD  GLU A 125       7.890 -13.446 -26.341  1.00 97.19           C  
ATOM    992  OE1 GLU A 125       8.961 -13.213 -26.944  1.00 97.19           O  
ATOM    993  OE2 GLU A 125       6.843 -13.798 -26.929  1.00 97.19           O1-
ATOM    994  N   GLU A 126       4.409 -14.559 -22.127  1.00 96.88           N  
ATOM    995  CA  GLU A 126       3.027 -14.664 -21.649  1.00 96.88           C  
ATOM    996  C   GLU A 126       2.877 -14.078 -20.254  1.00 96.88           C  
ATOM    997  O   GLU A 126       1.931 -13.337 -19.992  1.00 96.88           O  
ATOM    998  CB  GLU A 126       2.571 -16.129 -21.665  1.00 96.88           C  
ATOM    999  CG  GLU A 126       1.115 -16.313 -21.252  1.00 96.88           C  
ATOM   1000  CD  GLU A 126       0.666 -17.766 -21.285  1.00 96.88           C  
ATOM   1001  OE1 GLU A 126      -0.510 -18.056 -20.948  1.00 96.88           O  
ATOM   1002  OE2 GLU A 126       1.498 -18.639 -21.651  1.00 96.88           O1-
ATOM   1003  N   GLU A 127       3.744 -14.441 -19.346  1.00 97.00           N  
ATOM   1004  CA  GLU A 127       3.738 -13.908 -17.989  1.00 97.00           C  
ATOM   1005  C   GLU A 127       3.878 -12.393 -18.001  1.00 97.00           C  
ATOM   1006  O   GLU A 127       3.203 -11.695 -17.219  1.00 97.00           O  
ATOM   1007  CB  GLU A 127       4.860 -14.534 -17.153  1.00 97.00           C  
ATOM   1008  CG  GLU A 127       4.636 -16.007 -16.824  1.00 97.00           C  
ATOM   1009  CD  GLU A 127       5.868 -16.685 -16.259  1.00 97.00           C  
ATOM   1010  OE1 GLU A 127       5.742 -17.438 -15.265  1.00 97.00           O  
ATOM   1011  OE2 GLU A 127       6.970 -16.468 -16.814  1.00 97.00           O1-
ATOM   1012  N   GLN A 128       4.756 -11.861 -18.820  1.00 97.25           N  
ATOM   1013  CA  GLN A 128       4.968 -10.421 -18.925  1.00 97.25           C  
ATOM   1014  C   GLN A 128       3.738  -9.720 -19.494  1.00 97.25           C  
ATOM   1015  O   GLN A 128       3.395  -8.611 -19.071  1.00 97.25           O  
ATOM   1016  CB  GLN A 128       6.189 -10.112 -19.792  1.00 97.25           C  
ATOM   1017  CG  GLN A 128       7.505 -10.580 -19.185  1.00 97.25           C  
ATOM   1018  CD  GLN A 128       8.712 -10.178 -20.023  1.00 97.25           C  
ATOM   1019  NE2 GLN A 128       9.526 -11.162 -20.392  1.00 97.25           N  
ATOM   1020  OE1 GLN A 128       8.906  -8.997 -20.324  1.00 97.25           O  
ATOM   1021  N   ARG A 129       3.028 -10.339 -20.445  1.00 95.88           N  
ATOM   1022  CA  ARG A 129       1.794  -9.791 -21.004  1.00 95.88           C  
ATOM   1023  C   ARG A 129       0.712  -9.671 -19.927  1.00 95.88           C  
ATOM   1024  O   ARG A 129      -0.002  -8.671 -19.881  1.00 95.88           O  
ATOM   1025  CB  ARG A 129       1.299 -10.661 -22.166  1.00 95.88           C  
ATOM   1026  CG  ARG A 129       0.151 -10.046 -22.941  1.00 95.88           C  
ATOM   1027  CD  ARG A 129      -0.305 -10.957 -24.081  1.00 95.88           C  
ATOM   1028  NE  ARG A 129      -0.546 -12.317 -23.609  1.00 95.88           N  
ATOM   1029  NH1 ARG A 129      -2.765 -11.968 -23.079  1.00 95.88           N  
ATOM   1030  NH2 ARG A 129      -1.813 -14.030 -22.750  1.00 95.88           N1+
ATOM   1031  CZ  ARG A 129      -1.706 -12.770 -23.151  1.00 95.88           C  
ATOM   1032  N   VAL A 130       0.573 -10.644 -19.066  1.00 94.75           N  
ATOM   1033  CA  VAL A 130      -0.426 -10.685 -18.014  1.00 94.75           C  
ATOM   1034  C   VAL A 130      -0.234  -9.509 -17.059  1.00 94.75           C  
ATOM   1035  O   VAL A 130      -1.203  -8.886 -16.621  1.00 94.75           O  
ATOM   1036  CB  VAL A 130      -0.364 -12.015 -17.229  1.00 94.75           C  
ATOM   1037  CG1 VAL A 130      -1.214 -11.940 -15.955  1.00 94.75           C  
ATOM   1038  CG2 VAL A 130      -0.826 -13.181 -18.102  1.00 94.75           C  
ATOM   1039  N   THR A 131       1.010  -9.141 -16.807  1.00 95.81           N  
ATOM   1040  CA  THR A 131       1.287  -8.080 -15.840  1.00 95.81           C  
ATOM   1041  C   THR A 131       1.256  -6.713 -16.510  1.00 95.81           C  
ATOM   1042  O   THR A 131       1.112  -5.687 -15.842  1.00 95.81           O  
ATOM   1043  CB  THR A 131       2.649  -8.291 -15.153  1.00 95.81           C  
ATOM   1044  CG2 THR A 131       2.732  -9.669 -14.504  1.00 95.81           C  
ATOM   1045  OG1 THR A 131       3.690  -8.176 -16.136  1.00 95.81           O  
ATOM   1046  N   GLY A 132       1.457  -6.719 -17.858  1.00 95.69           N  
ATOM   1047  CA  GLY A 132       1.538  -5.458 -18.576  1.00 95.69           C  
ATOM   1048  C   GLY A 132       2.935  -4.866 -18.596  1.00 95.69           C  
ATOM   1049  O   GLY A 132       3.126  -3.727 -19.028  1.00 95.69           O  
ATOM   1050  N   PHE A 133       3.998  -5.664 -18.090  1.00 97.12           N  
ATOM   1051  CA  PHE A 133       5.382  -5.198 -18.040  1.00 97.12           C  
ATOM   1052  C   PHE A 133       6.295  -6.118 -18.825  1.00 97.12           C  
ATOM   1053  O   PHE A 133       6.133  -7.342 -18.809  1.00 97.12           O  
ATOM   1054  CB  PHE A 133       5.860  -5.108 -16.585  1.00 97.12           C  
ATOM   1055  CG  PHE A 133       5.200  -4.003 -15.789  1.00 97.12           C  
ATOM   1056  CD1 PHE A 133       5.469  -2.671 -16.073  1.00 97.12           C  
ATOM   1057  CD2 PHE A 133       4.315  -4.305 -14.770  1.00 97.12           C  
ATOM   1058  CE1 PHE A 133       4.865  -1.650 -15.352  1.00 97.12           C  
ATOM   1059  CE2 PHE A 133       3.704  -3.288 -14.033  1.00 97.12           C  
ATOM   1060  CZ  PHE A 133       3.982  -1.962 -14.330  1.00 97.12           C  
ATOM   1061  N   VAL A 134       7.190  -5.449 -19.579  1.00 96.19           N  
ATOM   1062  CA  VAL A 134       8.332  -6.161 -20.146  1.00 96.19           C  
ATOM   1063  C   VAL A 134       9.487  -6.154 -19.146  1.00 96.19           C  
ATOM   1064  O   VAL A 134       9.875  -5.097 -18.638  1.00 96.19           O  
ATOM   1065  CB  VAL A 134       8.781  -5.534 -21.486  1.00 96.19           C  
ATOM   1066  CG1 VAL A 134       9.997  -6.269 -22.038  1.00 96.19           C  
ATOM   1067  CG2 VAL A 134       7.634  -5.555 -22.497  1.00 96.19           C  
ATOM   1068  N   TRP A 135       9.958  -7.329 -18.948  1.00 97.62           N  
ATOM   1069  CA  TRP A 135      10.989  -7.434 -17.923  1.00 97.62           C  
ATOM   1070  C   TRP A 135      12.221  -6.618 -18.304  1.00 97.62           C  
ATOM   1071  O   TRP A 135      12.611  -6.578 -19.470  1.00 97.62           O  
ATOM   1072  CB  TRP A 135      11.380  -8.896 -17.702  1.00 97.62           C  
ATOM   1073  CG  TRP A 135      12.350  -9.105 -16.578  1.00 97.62           C  
ATOM   1074  CD1 TRP A 135      12.054  -9.404 -15.276  1.00 97.62           C  
ATOM   1075  CD2 TRP A 135      13.774  -9.015 -16.646  1.00 97.62           C  
ATOM   1076  CE2 TRP A 135      14.278  -9.279 -15.352  1.00 97.62           C  
ATOM   1077  CE3 TRP A 135      14.675  -8.745 -17.695  1.00 97.62           C  
ATOM   1078  NE1 TRP A 135      13.215  -9.509 -14.541  1.00 97.62           N  
ATOM   1079  CH2 TRP A 135      16.512  -9.009 -16.112  1.00 97.62           C  
ATOM   1080  CZ2 TRP A 135      15.650  -9.279 -15.082  1.00 97.62           C  
ATOM   1081  CZ3 TRP A 135      16.039  -8.743 -17.412  1.00 97.62           C  
ATOM   1082  N   SER A 136      12.881  -5.952 -17.396  1.00 97.50           N  
ATOM   1083  CA  SER A 136      14.186  -5.312 -17.427  1.00 97.50           C  
ATOM   1084  C   SER A 136      14.856  -5.327 -16.064  1.00 97.50           C  
ATOM   1085  O   SER A 136      14.171  -5.439 -15.032  1.00 97.50           O  
ATOM   1086  CB  SER A 136      14.069  -3.873 -17.931  1.00 97.50           C  
ATOM   1087  OG  SER A 136      13.423  -3.054 -16.974  1.00 97.50           O  
ATOM   1088  N   PRO A 137      16.173  -5.318 -15.989  1.00 97.56           N  
ATOM   1089  CA  PRO A 137      16.825  -5.218 -14.672  1.00 97.56           C  
ATOM   1090  C   PRO A 137      16.327  -4.033 -13.846  1.00 97.56           C  
ATOM   1091  O   PRO A 137      16.211  -4.138 -12.631  1.00 97.56           O  
ATOM   1092  CB  PRO A 137      18.306  -5.047 -15.039  1.00 97.56           C  
ATOM   1093  CG  PRO A 137      18.447  -5.689 -16.375  1.00 97.56           C  
ATOM   1094  CD  PRO A 137      17.171  -5.480 -17.140  1.00 97.56           C  
ATOM   1095  N   GLY A 138      16.050  -2.957 -14.461  1.00 97.81           N  
ATOM   1096  CA  GLY A 138      15.479  -1.796 -13.795  1.00 97.81           C  
ATOM   1097  C   GLY A 138      14.122  -2.069 -13.157  1.00 97.81           C  
ATOM   1098  O   GLY A 138      13.852  -1.626 -12.045  1.00 97.81           O  
ATOM   1099  N   LEU A 139      13.258  -2.786 -13.878  1.00 98.06           N  
ATOM   1100  CA  LEU A 139      11.948  -3.148 -13.358  1.00 98.06           C  
ATOM   1101  C   LEU A 139      12.081  -4.038 -12.128  1.00 98.06           C  
ATOM   1102  O   LEU A 139      11.404  -3.814 -11.122  1.00 98.06           O  
ATOM   1103  CB  LEU A 139      11.123  -3.863 -14.438  1.00 98.06           C  
ATOM   1104  CG  LEU A 139       9.718  -4.311 -14.023  1.00 98.06           C  
ATOM   1105  CD1 LEU A 139       8.861  -3.098 -13.662  1.00 98.06           C  
ATOM   1106  CD2 LEU A 139       9.066  -5.121 -15.138  1.00 98.06           C  
ATOM   1107  N   ALA A 140      12.934  -5.046 -12.232  1.00 98.19           N  
ATOM   1108  CA  ALA A 140      13.181  -5.934 -11.105  1.00 98.19           C  
ATOM   1109  C   ALA A 140      13.688  -5.152  -9.895  1.00 98.19           C  
ATOM   1110  O   ALA A 140      13.233  -5.367  -8.771  1.00 98.19           O  
ATOM   1111  CB  ALA A 140      14.177  -7.026 -11.485  1.00 98.19           C  
ATOM   1112  N   SER A 141      14.622  -4.294 -10.125  1.00 98.19           N  
ATOM   1113  CA  SER A 141      15.168  -3.453  -9.066  1.00 98.19           C  
ATOM   1114  C   SER A 141      14.099  -2.559  -8.462  1.00 98.19           C  
ATOM   1115  O   SER A 141      13.984  -2.447  -7.237  1.00 98.19           O  
ATOM   1116  CB  SER A 141      16.316  -2.594  -9.596  1.00 98.19           C  
ATOM   1117  OG  SER A 141      16.820  -1.738  -8.581  1.00 98.19           O  
ATOM   1118  N   ARG A 142      13.341  -1.910  -9.223  1.00 98.12           N  
ATOM   1119  CA  ARG A 142      12.262  -1.035  -8.772  1.00 98.12           C  
ATOM   1120  C   ARG A 142      11.291  -1.787  -7.872  1.00 98.12           C  
ATOM   1121  O   ARG A 142      10.914  -1.292  -6.810  1.00 98.12           O  
ATOM   1122  CB  ARG A 142      11.522  -0.442  -9.974  1.00 98.12           C  
ATOM   1123  CG  ARG A 142      10.272   0.338  -9.597  1.00 98.12           C  
ATOM   1124  CD  ARG A 142       9.017  -0.516  -9.710  1.00 98.12           C  
ATOM   1125  NE  ARG A 142       7.808   0.269  -9.471  1.00 98.12           N  
ATOM   1126  NH1 ARG A 142       7.208  -0.849  -7.544  1.00 98.12           N  
ATOM   1127  NH2 ARG A 142       5.904   0.863  -8.332  1.00 98.12           N1+
ATOM   1128  CZ  ARG A 142       6.976   0.093  -8.448  1.00 98.12           C  
ATOM   1129  N   VAL A 143      10.814  -2.918  -8.332  1.00 98.31           N  
ATOM   1130  CA  VAL A 143       9.852  -3.740  -7.610  1.00 98.31           C  
ATOM   1131  C   VAL A 143      10.430  -4.134  -6.253  1.00 98.31           C  
ATOM   1132  O   VAL A 143       9.722  -4.127  -5.243  1.00 98.31           O  
ATOM   1133  CB  VAL A 143       9.461  -5.003  -8.412  1.00 98.31           C  
ATOM   1134  CG1 VAL A 143       8.694  -5.990  -7.524  1.00 98.31           C  
ATOM   1135  CG2 VAL A 143       8.631  -4.619  -9.633  1.00 98.31           C  
ATOM   1136  N   ARG A 144      11.673  -4.433  -6.189  1.00 98.62           N  
ATOM   1137  CA  ARG A 144      12.331  -4.807  -4.934  1.00 98.62           C  
ATOM   1138  C   ARG A 144      12.393  -3.623  -3.979  1.00 98.62           C  
ATOM   1139  O   ARG A 144      12.143  -3.768  -2.782  1.00 98.62           O  
ATOM   1140  CB  ARG A 144      13.736  -5.346  -5.204  1.00 98.62           C  
ATOM   1141  CG  ARG A 144      13.757  -6.657  -5.975  1.00 98.62           C  
ATOM   1142  CD  ARG A 144      15.174  -7.092  -6.303  1.00 98.62           C  
ATOM   1143  NE  ARG A 144      15.875  -7.605  -5.132  1.00 98.62           N  
ATOM   1144  NH1 ARG A 144      17.383  -8.881  -6.327  1.00 98.62           N  
ATOM   1145  NH2 ARG A 144      17.468  -8.844  -4.035  1.00 98.62           N1+
ATOM   1146  CZ  ARG A 144      16.904  -8.439  -5.168  1.00 98.62           C  
ATOM   1147  N   TYR A 145      12.749  -2.459  -4.505  1.00 98.56           N  
ATOM   1148  CA  TYR A 145      12.772  -1.259  -3.666  1.00 98.56           C  
ATOM   1149  C   TYR A 145      11.373  -0.924  -3.163  1.00 98.56           C  
ATOM   1150  O   TYR A 145      11.204  -0.537  -2.003  1.00 98.56           O  
ATOM   1151  CB  TYR A 145      13.350  -0.072  -4.447  1.00 98.56           C  
ATOM   1152  CG  TYR A 145      14.856   0.006  -4.413  1.00 98.56           C  
ATOM   1153  CD1 TYR A 145      15.533   0.124  -3.205  1.00 98.56           C  
ATOM   1154  CD2 TYR A 145      15.593  -0.037  -5.585  1.00 98.56           C  
ATOM   1155  CE1 TYR A 145      16.922   0.198  -3.169  1.00 98.56           C  
ATOM   1156  CE2 TYR A 145      16.985   0.036  -5.560  1.00 98.56           C  
ATOM   1157  OH  TYR A 145      19.011   0.225  -4.321  1.00 98.56           O  
ATOM   1158  CZ  TYR A 145      17.636   0.153  -4.348  1.00 98.56           C  
ATOM   1159  N   GLU A 146      10.419  -1.019  -4.037  1.00 98.25           N  
ATOM   1160  CA  GLU A 146       9.037  -0.726  -3.651  1.00 98.25           C  
ATOM   1161  C   GLU A 146       8.589  -1.607  -2.488  1.00 98.25           C  
ATOM   1162  O   GLU A 146       8.003  -1.116  -1.522  1.00 98.25           O  
ATOM   1163  CB  GLU A 146       8.095  -0.910  -4.842  1.00 98.25           C  
ATOM   1164  CG  GLU A 146       6.656  -0.520  -4.552  1.00 98.25           C  
ATOM   1165  CD  GLU A 146       5.730  -0.703  -5.746  1.00 98.25           C  
ATOM   1166  OE1 GLU A 146       5.158   0.300  -6.230  1.00 98.25           O  
ATOM   1167  OE2 GLU A 146       5.580  -1.858  -6.204  1.00 98.25           O1-
ATOM   1168  N   THR A 147       8.869  -2.867  -2.546  1.00 98.69           N  
ATOM   1169  CA  THR A 147       8.531  -3.790  -1.469  1.00 98.69           C  
ATOM   1170  C   THR A 147       9.348  -3.493  -0.219  1.00 98.69           C  
ATOM   1171  O   THR A 147       8.818  -3.480   0.891  1.00 98.69           O  
ATOM   1172  CB  THR A 147       8.753  -5.254  -1.897  1.00 98.69           C  
ATOM   1173  CG2 THR A 147       8.338  -6.221  -0.794  1.00 98.69           C  
ATOM   1174  OG1 THR A 147       7.975  -5.529  -3.072  1.00 98.69           O  
ATOM   1175  N   GLY A 148      10.638  -3.276  -0.371  1.00 98.62           N  
ATOM   1176  CA  GLY A 148      11.469  -2.856   0.749  1.00 98.62           C  
ATOM   1177  C   GLY A 148      10.974  -1.579   1.408  1.00 98.62           C  
ATOM   1178  O   GLY A 148      11.060  -1.433   2.629  1.00 98.62           O  
ATOM   1179  N   GLY A 149      10.542  -0.663   0.566  1.00 98.69           N  
ATOM   1180  CA  GLY A 149       9.981   0.581   1.070  1.00 98.69           C  
ATOM   1181  C   GLY A 149       8.781   0.371   1.977  1.00 98.69           C  
ATOM   1182  O   GLY A 149       8.660   1.016   3.018  1.00 98.69           O  
ATOM   1183  N   THR A 150       7.899  -0.551   1.620  1.00 98.81           N  
ATOM   1184  CA  THR A 150       6.730  -0.855   2.438  1.00 98.81           C  
ATOM   1185  C   THR A 150       7.142  -1.495   3.760  1.00 98.81           C  
ATOM   1186  O   THR A 150       6.584  -1.179   4.811  1.00 98.81           O  
ATOM   1187  CB  THR A 150       5.757  -1.787   1.695  1.00 98.81           C  
ATOM   1188  CG2 THR A 150       4.508  -2.062   2.531  1.00 98.81           C  
ATOM   1189  OG1 THR A 150       5.362  -1.175   0.461  1.00 98.81           O  
ATOM   1190  N   LEU A 151       8.148  -2.370   3.742  1.00 98.44           N  
ATOM   1191  CA  LEU A 151       8.687  -2.988   4.946  1.00 98.44           C  
ATOM   1192  C   LEU A 151       9.248  -1.933   5.896  1.00 98.44           C  
ATOM   1193  O   LEU A 151       8.945  -1.945   7.092  1.00 98.44           O  
ATOM   1194  CB  LEU A 151       9.784  -3.996   4.585  1.00 98.44           C  
ATOM   1195  CG  LEU A 151       9.311  -5.369   4.103  1.00 98.44           C  
ATOM   1196  CD1 LEU A 151      10.462  -6.118   3.436  1.00 98.44           C  
ATOM   1197  CD2 LEU A 151       8.743  -6.176   5.265  1.00 98.44           C  
ATOM   1198  N   LEU A 152      10.080  -1.082   5.314  1.00 98.62           N  
ATOM   1199  CA  LEU A 152      10.681  -0.033   6.135  1.00 98.62           C  
ATOM   1200  C   LEU A 152       9.607   0.890   6.703  1.00 98.62           C  
ATOM   1201  O   LEU A 152       9.689   1.308   7.859  1.00 98.62           O  
ATOM   1202  CB  LEU A 152      11.687   0.780   5.317  1.00 98.62           C  
ATOM   1203  CG  LEU A 152      12.364   1.945   6.040  1.00 98.62           C  
ATOM   1204  CD1 LEU A 152      13.066   1.449   7.297  1.00 98.62           C  
ATOM   1205  CD2 LEU A 152      13.347   2.650   5.111  1.00 98.62           C  
ATOM   1206  N   THR A 153       8.594   1.212   5.945  1.00 98.75           N  
ATOM   1207  CA  THR A 153       7.505   2.067   6.402  1.00 98.75           C  
ATOM   1208  C   THR A 153       6.787   1.443   7.596  1.00 98.75           C  
ATOM   1209  O   THR A 153       6.482   2.133   8.572  1.00 98.75           O  
ATOM   1210  CB  THR A 153       6.487   2.327   5.272  1.00 98.75           C  
ATOM   1211  CG2 THR A 153       5.363   3.238   5.745  1.00 98.75           C  
ATOM   1212  OG1 THR A 153       7.159   2.951   4.168  1.00 98.75           O  
ATOM   1213  N   ALA A 154       6.526   0.176   7.523  1.00 98.50           N  
ATOM   1214  CA  ALA A 154       5.877  -0.535   8.625  1.00 98.50           C  
ATOM   1215  C   ALA A 154       6.760  -0.529   9.870  1.00 98.50           C  
ATOM   1216  O   ALA A 154       6.268  -0.336  10.987  1.00 98.50           O  
ATOM   1217  CB  ALA A 154       5.554  -1.969   8.217  1.00 98.50           C  
ATOM   1218  N   ALA A 155       8.059  -0.781   9.670  1.00 97.75           N  
ATOM   1219  CA  ALA A 155       8.996  -0.754  10.791  1.00 97.75           C  
ATOM   1220  C   ALA A 155       8.981   0.604  11.479  1.00 97.75           C  
ATOM   1221  O   ALA A 155       8.932   0.682  12.711  1.00 97.75           O  
ATOM   1222  CB  ALA A 155      10.402  -1.092  10.313  1.00 97.75           C  
ATOM   1223  N   LEU A 156       8.980   1.644  10.709  1.00 97.69           N  
ATOM   1224  CA  LEU A 156       8.971   3.001  11.251  1.00 97.69           C  
ATOM   1225  C   LEU A 156       7.638   3.302  11.933  1.00 97.69           C  
ATOM   1226  O   LEU A 156       7.608   3.948  12.980  1.00 97.69           O  
ATOM   1227  CB  LEU A 156       9.225   4.023  10.140  1.00 97.69           C  
ATOM   1228  CG  LEU A 156      10.655   4.092   9.603  1.00 97.69           C  
ATOM   1229  CD1 LEU A 156      10.689   4.832   8.271  1.00 97.69           C  
ATOM   1230  CD2 LEU A 156      11.582   4.765  10.615  1.00 97.69           C  
ATOM   1231  N   ALA A 157       6.510   2.838  11.361  1.00 98.06           N  
ATOM   1232  CA  ALA A 157       5.203   3.026  11.982  1.00 98.06           C  
ATOM   1233  C   ALA A 157       5.132   2.330  13.343  1.00 98.06           C  
ATOM   1234  O   ALA A 157       4.592   2.884  14.306  1.00 98.06           O  
ATOM   1235  CB  ALA A 157       4.101   2.508  11.065  1.00 98.06           C  
ATOM   1236  N   LEU A 158       5.620   1.146  13.430  1.00 96.75           N  
ATOM   1237  CA  LEU A 158       5.634   0.398  14.681  1.00 96.75           C  
ATOM   1238  C   LEU A 158       6.438   1.138  15.748  1.00 96.75           C  
ATOM   1239  O   LEU A 158       6.100   1.081  16.929  1.00 96.75           O  
ATOM   1240  CB  LEU A 158       6.222  -0.999  14.465  1.00 96.75           C  
ATOM   1241  CG  LEU A 158       5.313  -2.021  13.777  1.00 96.75           C  
ATOM   1242  CD1 LEU A 158       6.121  -3.220  13.302  1.00 96.75           C  
ATOM   1243  CD2 LEU A 158       4.200  -2.463  14.727  1.00 96.75           C  
ATOM   1244  N   GLU A 159       7.460   1.884  15.335  1.00 93.88           N  
ATOM   1245  CA  GLU A 159       8.317   2.617  16.262  1.00 93.88           C  
ATOM   1246  C   GLU A 159       7.714   3.979  16.606  1.00 93.88           C  
ATOM   1247  O   GLU A 159       7.753   4.402  17.764  1.00 93.88           O  
ATOM   1248  CB  GLU A 159       9.716   2.793  15.668  1.00 93.88           C  
ATOM   1249  CG  GLU A 159      10.699   3.467  16.620  1.00 93.88           C  
ATOM   1250  CD  GLU A 159      12.091   3.631  16.025  1.00 93.88           C  
ATOM   1251  OE1 GLU A 159      12.873   4.460  16.531  1.00 93.88           O  
ATOM   1252  OE2 GLU A 159      12.394   2.924  15.035  1.00 93.88           O1-
ATOM   1253  N   ARG A 160       7.045   4.548  15.589  1.00 95.31           N  
ATOM   1254  CA  ARG A 160       6.757   5.967  15.763  1.00 95.31           C  
ATOM   1255  C   ARG A 160       5.256   6.234  15.701  1.00 95.31           C  
ATOM   1256  O   ARG A 160       4.818   7.364  15.906  1.00 95.31           O  
ATOM   1257  CB  ARG A 160       7.484   6.802  14.711  1.00 95.31           C  
ATOM   1258  CG  ARG A 160       9.001   6.735  14.810  1.00 95.31           C  
ATOM   1259  CD  ARG A 160       9.665   7.930  14.133  1.00 95.31           C  
ATOM   1260  NE  ARG A 160       9.320   9.181  14.792  1.00 95.31           N  
ATOM   1261  NH1 ARG A 160       8.549  10.223  12.882  1.00 95.31           N  
ATOM   1262  NH2 ARG A 160       8.524  11.336  14.887  1.00 95.31           N1+
ATOM   1263  CZ  ARG A 160       8.798  10.247  14.187  1.00 95.31           C  
ATOM   1264  N   GLY A 161       4.529   5.170  15.437  1.00 97.25           N  
ATOM   1265  CA  GLY A 161       3.078   5.318  15.424  1.00 97.25           C  
ATOM   1266  C   GLY A 161       2.511   5.520  14.033  1.00 97.25           C  
ATOM   1267  O   GLY A 161       1.420   5.041  13.723  1.00 97.25           O  
ATOM   1268  N   LEU A 162       3.156   6.220  13.118  1.00 98.62           N  
ATOM   1269  CA  LEU A 162       2.698   6.520  11.766  1.00 98.62           C  
ATOM   1270  C   LEU A 162       3.879   6.721  10.820  1.00 98.62           C  
ATOM   1271  O   LEU A 162       4.842   7.409  11.160  1.00 98.62           O  
ATOM   1272  CB  LEU A 162       1.811   7.767  11.760  1.00 98.62           C  
ATOM   1273  CG  LEU A 162       1.221   8.178  10.414  1.00 98.62           C  
ATOM   1274  CD1 LEU A 162       0.333   7.065   9.860  1.00 98.62           C  
ATOM   1275  CD2 LEU A 162       0.436   9.480  10.546  1.00 98.62           C  
ATOM   1276  N   ALA A 163       3.856   6.158   9.670  1.00 98.69           N  
ATOM   1277  CA  ALA A 163       4.844   6.355   8.617  1.00 98.69           C  
ATOM   1278  C   ALA A 163       4.217   6.196   7.236  1.00 98.69           C  
ATOM   1279  O   ALA A 163       3.246   5.453   7.074  1.00 98.69           O  
ATOM   1280  CB  ALA A 163       6.007   5.376   8.787  1.00 98.69           C  
ATOM   1281  N   CYS A 164       4.857   6.894   6.257  1.00 98.81           N  
ATOM   1282  CA  CYS A 164       4.307   6.862   4.908  1.00 98.81           C  
ATOM   1283  C   CYS A 164       5.384   6.520   3.886  1.00 98.81           C  
ATOM   1284  O   CYS A 164       6.513   7.009   3.983  1.00 98.81           O  
ATOM   1285  CB  CYS A 164       3.663   8.203   4.556  1.00 98.81           C  
ATOM   1286  SG  CYS A 164       2.301   8.666   5.652  1.00 98.81           S  
ATOM   1287  N   SER A 165       4.967   5.712   2.892  1.00 98.69           N  
ATOM   1288  CA  SER A 165       5.804   5.487   1.718  1.00 98.69           C  
ATOM   1289  C   SER A 165       5.277   6.247   0.507  1.00 98.69           C  
ATOM   1290  O   SER A 165       4.062   6.397   0.343  1.00 98.69           O  
ATOM   1291  CB  SER A 165       5.889   3.994   1.399  1.00 98.69           C  
ATOM   1292  OG  SER A 165       6.707   3.768   0.263  1.00 98.69           O  
ATOM   1293  N   THR A 166       6.216   6.702  -0.370  1.00 98.56           N  
ATOM   1294  CA  THR A 166       5.785   7.411  -1.571  1.00 98.56           C  
ATOM   1295  C   THR A 166       5.504   6.429  -2.705  1.00 98.56           C  
ATOM   1296  O   THR A 166       5.227   6.841  -3.835  1.00 98.56           O  
ATOM   1297  CB  THR A 166       6.843   8.433  -2.025  1.00 98.56           C  
ATOM   1298  CG2 THR A 166       7.015   9.542  -0.992  1.00 98.56           C  
ATOM   1299  OG1 THR A 166       8.100   7.767  -2.204  1.00 98.56           O  
ATOM   1300  N   ALA A 167       5.651   5.119  -2.399  1.00 98.31           N  
ATOM   1301  CA  ALA A 167       5.377   4.042  -3.347  1.00 98.31           C  
ATOM   1302  C   ALA A 167       4.630   2.894  -2.672  1.00 98.31           C  
ATOM   1303  O   ALA A 167       4.202   3.016  -1.522  1.00 98.31           O  
ATOM   1304  CB  ALA A 167       6.676   3.533  -3.970  1.00 98.31           C  
ATOM   1305  N   GLY A 168       4.340   1.847  -3.360  1.00 98.19           N  
ATOM   1306  CA  GLY A 168       3.743   0.647  -2.793  1.00 98.19           C  
ATOM   1307  C   GLY A 168       2.268   0.503  -3.119  1.00 98.19           C  
ATOM   1308  O   GLY A 168       1.747   1.207  -3.986  1.00 98.19           O  
ATOM   1309  N   GLY A 169       1.636  -0.485  -2.570  1.00 98.00           N  
ATOM   1310  CA  GLY A 169       0.222  -0.724  -2.811  1.00 98.00           C  
ATOM   1311  C   GLY A 169      -0.035  -1.687  -3.956  1.00 98.00           C  
ATOM   1312  O   GLY A 169      -1.004  -1.528  -4.699  1.00 98.00           O  
ATOM   1313  N   THR A 170       0.848  -2.705  -4.090  1.00 97.94           N  
ATOM   1314  CA  THR A 170       0.793  -3.678  -5.177  1.00 97.94           C  
ATOM   1315  C   THR A 170      -0.057  -4.883  -4.782  1.00 97.94           C  
ATOM   1316  O   THR A 170       0.473  -5.970  -4.535  1.00 97.94           O  
ATOM   1317  CB  THR A 170       2.203  -4.148  -5.578  1.00 97.94           C  
ATOM   1318  CG2 THR A 170       3.030  -2.995  -6.138  1.00 97.94           C  
ATOM   1319  OG1 THR A 170       2.867  -4.681  -4.425  1.00 97.94           O  
ATOM   1320  N   HIS A 171      -1.275  -4.776  -4.714  1.00 98.56           N  
ATOM   1321  CA  HIS A 171      -2.207  -5.671  -4.035  1.00 98.56           C  
ATOM   1322  C   HIS A 171      -2.788  -6.697  -5.001  1.00 98.56           C  
ATOM   1323  O   HIS A 171      -3.569  -7.563  -4.601  1.00 98.56           O  
ATOM   1324  CB  HIS A 171      -3.331  -4.873  -3.375  1.00 98.56           C  
ATOM   1325  CG  HIS A 171      -4.173  -4.108  -4.349  1.00 98.56           C  
ATOM   1326  CD2 HIS A 171      -4.077  -3.973  -5.692  1.00 98.56           C  
ATOM   1327  ND1 HIS A 171      -5.265  -3.362  -3.961  1.00 98.56           N  
ATOM   1328  CE1 HIS A 171      -5.808  -2.800  -5.029  1.00 98.56           C  
ATOM   1329  NE2 HIS A 171      -5.104  -3.154  -6.090  1.00 98.56           N  
ATOM   1330  N   HIS A 172      -2.385  -6.722  -6.295  1.00 98.62           N  
ATOM   1331  CA  HIS A 172      -2.942  -7.645  -7.279  1.00 98.62           C  
ATOM   1332  C   HIS A 172      -2.042  -8.863  -7.465  1.00 98.62           C  
ATOM   1333  O   HIS A 172      -2.442  -9.841  -8.099  1.00 98.62           O  
ATOM   1334  CB  HIS A 172      -3.147  -6.931  -8.622  1.00 98.62           C  
ATOM   1335  CG  HIS A 172      -4.252  -5.926  -8.601  1.00 98.62           C  
ATOM   1336  CD2 HIS A 172      -4.256  -4.602  -8.891  1.00 98.62           C  
ATOM   1337  ND1 HIS A 172      -5.546  -6.247  -8.249  1.00 98.62           N  
ATOM   1338  CE1 HIS A 172      -6.295  -5.160  -8.324  1.00 98.62           C  
ATOM   1339  NE2 HIS A 172      -5.538  -4.148  -8.711  1.00 98.62           N  
ATOM   1340  N   ALA A 173      -0.804  -8.802  -6.987  1.00 98.44           N  
ATOM   1341  CA  ALA A 173       0.130  -9.908  -7.203  1.00 98.44           C  
ATOM   1342  C   ALA A 173      -0.276 -11.130  -6.387  1.00 98.44           C  
ATOM   1343  O   ALA A 173      -0.539 -11.031  -5.187  1.00 98.44           O  
ATOM   1344  CB  ALA A 173       1.551  -9.479  -6.844  1.00 98.44           C  
ATOM   1345  N   PHE A 174      -0.298 -12.341  -7.110  1.00 98.62           N  
ATOM   1346  CA  PHE A 174      -0.603 -13.633  -6.493  1.00 98.62           C  
ATOM   1347  C   PHE A 174       0.676 -14.382  -6.144  1.00 98.62           C  
ATOM   1348  O   PHE A 174       1.767 -13.982  -6.560  1.00 98.62           O  
ATOM   1349  CB  PHE A 174      -1.470 -14.481  -7.429  1.00 98.62           C  
ATOM   1350  CG  PHE A 174      -2.900 -14.015  -7.522  1.00 98.62           C  
ATOM   1351  CD1 PHE A 174      -3.913 -14.685  -6.857  1.00 98.62           C  
ATOM   1352  CD2 PHE A 174      -3.224 -12.898  -8.278  1.00 98.62           C  
ATOM   1353  CE1 PHE A 174      -5.235 -14.255  -6.947  1.00 98.62           C  
ATOM   1354  CE2 PHE A 174      -4.539 -12.461  -8.375  1.00 98.62           C  
ATOM   1355  CZ  PHE A 174      -5.543 -13.139  -7.703  1.00 98.62           C  
ATOM   1356  N   PRO A 175       0.516 -15.480  -5.373  1.00 98.62           N  
ATOM   1357  CA  PRO A 175       1.722 -16.198  -4.955  1.00 98.62           C  
ATOM   1358  C   PRO A 175       2.581 -16.647  -6.135  1.00 98.62           C  
ATOM   1359  O   PRO A 175       3.812 -16.555  -6.081  1.00 98.62           O  
ATOM   1360  CB  PRO A 175       1.168 -17.407  -4.199  1.00 98.62           C  
ATOM   1361  CG  PRO A 175      -0.088 -16.919  -3.557  1.00 98.62           C  
ATOM   1362  CD  PRO A 175      -0.787 -16.002  -4.520  1.00 98.62           C  
ATOM   1363  N   ASP A 176       1.992 -17.058  -7.224  1.00 98.31           N  
ATOM   1364  CA  ASP A 176       2.768 -17.691  -8.286  1.00 98.31           C  
ATOM   1365  C   ASP A 176       2.738 -16.858  -9.559  1.00 98.31           C  
ATOM   1366  O   ASP A 176       3.177 -17.314 -10.621  1.00 98.31           O  
ATOM   1367  CB  ASP A 176       2.236 -19.093  -8.563  1.00 98.31           C  
ATOM   1368  CG  ASP A 176       0.775 -19.107  -8.974  1.00 98.31           C  
ATOM   1369  OD1 ASP A 176       0.085 -18.077  -8.804  1.00 98.31           O  
ATOM   1370  OD2 ASP A 176       0.304 -20.169  -9.462  1.00 98.31           O1-
ATOM   1371  N   ARG A 177       2.190 -15.596  -9.531  1.00 98.25           N  
ATOM   1372  CA  ARG A 177       2.146 -14.777 -10.739  1.00 98.25           C  
ATOM   1373  C   ARG A 177       1.901 -13.317 -10.396  1.00 98.25           C  
ATOM   1374  O   ARG A 177       1.395 -12.997  -9.316  1.00 98.25           O  
ATOM   1375  CB  ARG A 177       1.058 -15.282 -11.687  1.00 98.25           C  
ATOM   1376  CG  ARG A 177      -0.352 -15.130 -11.150  1.00 98.25           C  
ATOM   1377  CD  ARG A 177      -1.378 -15.798 -12.052  1.00 98.25           C  
ATOM   1378  NE  ARG A 177      -2.736 -15.630 -11.549  1.00 98.25           N  
ATOM   1379  NH1 ARG A 177      -2.775 -17.618 -10.372  1.00 98.25           N  
ATOM   1380  NH2 ARG A 177      -4.604 -16.242 -10.363  1.00 98.25           N1+
ATOM   1381  CZ  ARG A 177      -3.368 -16.497 -10.761  1.00 98.25           C  
ATOM   1382  N   GLY A 178       2.229 -12.370 -11.307  1.00 97.94           N  
ATOM   1383  CA  GLY A 178       1.820 -10.977 -11.268  1.00 97.94           C  
ATOM   1384  C   GLY A 178       0.473 -10.730 -11.923  1.00 97.94           C  
ATOM   1385  O   GLY A 178      -0.007 -11.561 -12.695  1.00 97.94           O  
ATOM   1386  N   SER A 179      -0.116  -9.586 -11.573  1.00 97.06           N  
ATOM   1387  CA  SER A 179      -1.398  -9.194 -12.154  1.00 97.06           C  
ATOM   1388  C   SER A 179      -1.674  -7.710 -11.928  1.00 97.06           C  
ATOM   1389  O   SER A 179      -1.276  -7.150 -10.907  1.00 97.06           O  
ATOM   1390  CB  SER A 179      -2.536 -10.031 -11.564  1.00 97.06           C  
ATOM   1391  OG  SER A 179      -3.784  -9.645 -12.122  1.00 97.06           O  
ATOM   1392  N   GLY A 180      -2.442  -7.067 -12.895  1.00 94.44           N  
ATOM   1393  CA  GLY A 180      -2.931  -5.708 -12.719  1.00 94.44           C  
ATOM   1394  C   GLY A 180      -1.837  -4.720 -12.362  1.00 94.44           C  
ATOM   1395  O   GLY A 180      -2.004  -3.895 -11.460  1.00 94.44           O  
ATOM   1396  N   PHE A 181      -0.649  -4.844 -13.056  1.00 96.94           N  
ATOM   1397  CA  PHE A 181       0.521  -3.982 -12.917  1.00 96.94           C  
ATOM   1398  C   PHE A 181       1.236  -4.249 -11.600  1.00 96.94           C  
ATOM   1399  O   PHE A 181       2.048  -3.437 -11.155  1.00 96.94           O  
ATOM   1400  CB  PHE A 181       0.115  -2.508 -13.011  1.00 96.94           C  
ATOM   1401  CG  PHE A 181      -0.588  -2.150 -14.290  1.00 96.94           C  
ATOM   1402  CD1 PHE A 181      -0.165  -2.674 -15.506  1.00 96.94           C  
ATOM   1403  CD2 PHE A 181      -1.681  -1.289 -14.275  1.00 96.94           C  
ATOM   1404  CE1 PHE A 181      -0.817  -2.343 -16.692  1.00 96.94           C  
ATOM   1405  CE2 PHE A 181      -2.338  -0.954 -15.455  1.00 96.94           C  
ATOM   1406  CZ  PHE A 181      -1.901  -1.483 -16.665  1.00 96.94           C  
ATOM   1407  N   CYS A 182       0.881  -5.358 -10.888  1.00 98.31           N  
ATOM   1408  CA  CYS A 182       1.531  -5.728  -9.637  1.00 98.31           C  
ATOM   1409  C   CYS A 182       2.352  -7.000  -9.804  1.00 98.31           C  
ATOM   1410  O   CYS A 182       1.825  -8.032 -10.218  1.00 98.31           O  
ATOM   1411  CB  CYS A 182       0.494  -5.921  -8.528  1.00 98.31           C  
ATOM   1412  SG  CYS A 182      -0.532  -4.464  -8.235  1.00 98.31           S  
ATOM   1413  N   LEU A 183       3.661  -6.969  -9.422  1.00 98.44           N  
ATOM   1414  CA  LEU A 183       4.571  -8.080  -9.671  1.00 98.44           C  
ATOM   1415  C   LEU A 183       4.935  -8.792  -8.370  1.00 98.44           C  
ATOM   1416  O   LEU A 183       4.983 -10.025  -8.322  1.00 98.44           O  
ATOM   1417  CB  LEU A 183       5.839  -7.586 -10.367  1.00 98.44           C  
ATOM   1418  CG  LEU A 183       5.656  -6.986 -11.764  1.00 98.44           C  
ATOM   1419  CD1 LEU A 183       6.896  -6.194 -12.171  1.00 98.44           C  
ATOM   1420  CD2 LEU A 183       5.360  -8.085 -12.782  1.00 98.44           C  
ATOM   1421  N   ILE A 184       5.166  -8.092  -7.268  1.00 98.69           N  
ATOM   1422  CA  ILE A 184       5.363  -8.567  -5.905  1.00 98.69           C  
ATOM   1423  C   ILE A 184       4.382  -7.867  -4.964  1.00 98.69           C  
ATOM   1424  O   ILE A 184       4.262  -6.640  -4.992  1.00 98.69           O  
ATOM   1425  CB  ILE A 184       6.815  -8.342  -5.428  1.00 98.69           C  
ATOM   1426  CG1 ILE A 184       7.797  -9.079  -6.348  1.00 98.69           C  
ATOM   1427  CG2 ILE A 184       6.984  -8.792  -3.970  1.00 98.69           C  
ATOM   1428  CD1 ILE A 184       7.610 -10.588  -6.364  1.00 98.69           C  
ATOM   1429  N   ASN A 185       3.620  -8.633  -4.180  1.00 98.75           N  
ATOM   1430  CA  ASN A 185       2.634  -8.086  -3.255  1.00 98.75           C  
ATOM   1431  C   ASN A 185       3.296  -7.494  -2.014  1.00 98.75           C  
ATOM   1432  O   ASN A 185       3.596  -8.219  -1.063  1.00 98.75           O  
ATOM   1433  CB  ASN A 185       1.618  -9.160  -2.858  1.00 98.75           C  
ATOM   1434  CG  ASN A 185       0.363  -8.573  -2.240  1.00 98.75           C  
ATOM   1435  ND2 ASN A 185      -0.793  -9.005  -2.730  1.00 98.75           N  
ATOM   1436  OD1 ASN A 185       0.433  -7.739  -1.333  1.00 98.75           O  
ATOM   1437  N   ASP A 186       3.580  -6.197  -2.005  1.00 98.81           N  
ATOM   1438  CA  ASP A 186       4.372  -5.567  -0.952  1.00 98.81           C  
ATOM   1439  C   ASP A 186       3.626  -5.582   0.380  1.00 98.81           C  
ATOM   1440  O   ASP A 186       4.237  -5.752   1.437  1.00 98.81           O  
ATOM   1441  CB  ASP A 186       4.731  -4.130  -1.337  1.00 98.81           C  
ATOM   1442  CG  ASP A 186       3.516  -3.276  -1.654  1.00 98.81           C  
ATOM   1443  OD1 ASP A 186       2.543  -3.798  -2.243  1.00 98.81           O  
ATOM   1444  OD2 ASP A 186       3.529  -2.075  -1.314  1.00 98.81           O1-
ATOM   1445  N   LEU A 187       2.306  -5.477   0.385  1.00 98.88           N  
ATOM   1446  CA  LEU A 187       1.515  -5.504   1.608  1.00 98.88           C  
ATOM   1447  C   LEU A 187       1.561  -6.888   2.253  1.00 98.88           C  
ATOM   1448  O   LEU A 187       1.752  -7.008   3.466  1.00 98.88           O  
ATOM   1449  CB  LEU A 187       0.063  -5.114   1.316  1.00 98.88           C  
ATOM   1450  CG  LEU A 187      -0.162  -3.705   0.761  1.00 98.88           C  
ATOM   1451  CD1 LEU A 187      -1.595  -3.558   0.262  1.00 98.88           C  
ATOM   1452  CD2 LEU A 187       0.154  -2.655   1.821  1.00 98.88           C  
ATOM   1453  N   ALA A 188       1.435  -7.938   1.414  1.00 98.81           N  
ATOM   1454  CA  ALA A 188       1.461  -9.315   1.910  1.00 98.81           C  
ATOM   1455  C   ALA A 188       2.845  -9.681   2.439  1.00 98.81           C  
ATOM   1456  O   ALA A 188       2.967 -10.291   3.505  1.00 98.81           O  
ATOM   1457  CB  ALA A 188       1.042 -10.285   0.807  1.00 98.81           C  
ATOM   1458  N   VAL A 189       3.848  -9.320   1.677  1.00 98.81           N  
ATOM   1459  CA  VAL A 189       5.219  -9.594   2.093  1.00 98.81           C  
ATOM   1460  C   VAL A 189       5.497  -8.924   3.438  1.00 98.81           C  
ATOM   1461  O   VAL A 189       6.049  -9.551   4.345  1.00 98.81           O  
ATOM   1462  CB  VAL A 189       6.238  -9.109   1.038  1.00 98.81           C  
ATOM   1463  CG1 VAL A 189       7.649  -9.085   1.621  1.00 98.81           C  
ATOM   1464  CG2 VAL A 189       6.184  -9.993  -0.206  1.00 98.81           C  
ATOM   1465  N   THR A 190       5.090  -7.665   3.587  1.00 98.69           N  
ATOM   1466  CA  THR A 190       5.323  -6.904   4.809  1.00 98.69           C  
ATOM   1467  C   THR A 190       4.578  -7.533   5.986  1.00 98.69           C  
ATOM   1468  O   THR A 190       5.151  -7.718   7.063  1.00 98.69           O  
ATOM   1469  CB  THR A 190       4.890  -5.439   4.644  1.00 98.69           C  
ATOM   1470  CG2 THR A 190       5.057  -4.662   5.944  1.00 98.69           C  
ATOM   1471  OG1 THR A 190       5.687  -4.822   3.626  1.00 98.69           O  
ATOM   1472  N   ALA A 191       3.305  -7.870   5.833  1.00 98.50           N  
ATOM   1473  CA  ALA A 191       2.517  -8.509   6.889  1.00 98.50           C  
ATOM   1474  C   ALA A 191       3.164  -9.812   7.345  1.00 98.50           C  
ATOM   1475  O   ALA A 191       3.387 -10.024   8.539  1.00 98.50           O  
ATOM   1476  CB  ALA A 191       1.091  -8.759   6.410  1.00 98.50           C  
ATOM   1477  N   LYS A 192       3.525 -10.691   6.394  1.00 98.25           N  
ATOM   1478  CA  LYS A 192       4.097 -12.000   6.692  1.00 98.25           C  
ATOM   1479  C   LYS A 192       5.462 -11.857   7.362  1.00 98.25           C  
ATOM   1480  O   LYS A 192       5.780 -12.602   8.297  1.00 98.25           O  
ATOM   1481  CB  LYS A 192       4.221 -12.836   5.418  1.00 98.25           C  
ATOM   1482  CG  LYS A 192       4.670 -14.276   5.662  1.00 98.25           C  
ATOM   1483  CD  LYS A 192       3.643 -15.040   6.474  1.00 98.25           C  
ATOM   1484  CE  LYS A 192       3.995 -16.520   6.555  1.00 98.25           C  
ATOM   1485  NZ  LYS A 192       4.027 -17.011   7.968  1.00 98.25           N1+
ATOM   1486  N   TRP A 193       6.257 -10.921   6.886  1.00 97.12           N  
ATOM   1487  CA  TRP A 193       7.598 -10.725   7.439  1.00 97.12           C  
ATOM   1488  C   TRP A 193       7.531 -10.405   8.928  1.00 97.12           C  
ATOM   1489  O   TRP A 193       8.240 -11.017   9.731  1.00 97.12           O  
ATOM   1490  CB  TRP A 193       8.322  -9.602   6.695  1.00 97.12           C  
ATOM   1491  CG  TRP A 193       9.754  -9.428   7.099  1.00 97.12           C  
ATOM   1492  CD1 TRP A 193      10.834 -10.131   6.635  1.00 97.12           C  
ATOM   1493  CD2 TRP A 193      10.262  -8.494   8.059  1.00 97.12           C  
ATOM   1494  CE2 TRP A 193      11.659  -8.686   8.125  1.00 97.12           C  
ATOM   1495  CE3 TRP A 193       9.671  -7.518   8.872  1.00 97.12           C  
ATOM   1496  NE1 TRP A 193      11.982  -9.686   7.247  1.00 97.12           N  
ATOM   1497  CH2 TRP A 193      11.876  -6.982   9.756  1.00 97.12           C  
ATOM   1498  CZ2 TRP A 193      12.479  -7.931   8.972  1.00 97.12           C  
ATOM   1499  CZ3 TRP A 193      10.485  -6.771   9.713  1.00 97.12           C  
ATOM   1500  N   PHE A 194       6.618  -9.453   9.317  1.00 96.56           N  
ATOM   1501  CA  PHE A 194       6.517  -9.051  10.713  1.00 96.56           C  
ATOM   1502  C   PHE A 194       5.860 -10.155  11.546  1.00 96.56           C  
ATOM   1503  O   PHE A 194       6.226 -10.364  12.705  1.00 96.56           O  
ATOM   1504  CB  PHE A 194       5.728  -7.752  10.845  1.00 96.56           C  
ATOM   1505  CG  PHE A 194       6.562  -6.514  10.666  1.00 96.56           C  
ATOM   1506  CD1 PHE A 194       7.409  -6.073  11.675  1.00 96.56           C  
ATOM   1507  CD2 PHE A 194       6.496  -5.782   9.484  1.00 96.56           C  
ATOM   1508  CE1 PHE A 194       8.180  -4.924  11.510  1.00 96.56           C  
ATOM   1509  CE2 PHE A 194       7.261  -4.635   9.313  1.00 96.56           C  
ATOM   1510  CZ  PHE A 194       8.106  -4.209  10.327  1.00 96.56           C  
ATOM   1511  N   LEU A 195       4.888 -10.881  11.011  1.00 96.88           N  
ATOM   1512  CA  LEU A 195       4.285 -12.009  11.725  1.00 96.88           C  
ATOM   1513  C   LEU A 195       5.310 -13.103  11.974  1.00 96.88           C  
ATOM   1514  O   LEU A 195       5.380 -13.649  13.072  1.00 96.88           O  
ATOM   1515  CB  LEU A 195       3.103 -12.570  10.930  1.00 96.88           C  
ATOM   1516  CG  LEU A 195       1.833 -11.719  10.908  1.00 96.88           C  
ATOM   1517  CD1 LEU A 195       0.875 -12.221   9.835  1.00 96.88           C  
ATOM   1518  CD2 LEU A 195       1.164 -11.715  12.278  1.00 96.88           C  
ATOM   1519  N   ASP A 196       6.137 -13.449  11.018  1.00 95.69           N  
ATOM   1520  CA  ASP A 196       7.127 -14.528  11.117  1.00 95.69           C  
ATOM   1521  C   ASP A 196       8.216 -14.185  12.133  1.00 95.69           C  
ATOM   1522  O   ASP A 196       8.814 -15.065  12.731  1.00 95.69           O  
ATOM   1523  CB  ASP A 196       7.758 -14.808   9.750  1.00 95.69           C  
ATOM   1524  CG  ASP A 196       6.816 -15.527   8.802  1.00 95.69           C  
ATOM   1525  OD1 ASP A 196       5.752 -16.018   9.251  1.00 95.69           O  
ATOM   1526  OD2 ASP A 196       7.148 -15.637   7.602  1.00 95.69           O1-
ATOM   1527  N   GLN A 197       8.434 -12.910  12.319  1.00 91.81           N  
ATOM   1528  CA  GLN A 197       9.443 -12.454  13.277  1.00 91.81           C  
ATOM   1529  C   GLN A 197       8.865 -12.383  14.689  1.00 91.81           C  
ATOM   1530  O   GLN A 197       9.566 -12.020  15.627  1.00 91.81           O  
ATOM   1531  CB  GLN A 197       9.997 -11.091  12.861  1.00 91.81           C  
ATOM   1532  CG  GLN A 197      10.721 -11.109  11.523  1.00 91.81           C  
ATOM   1533  CD  GLN A 197      12.069 -11.806  11.587  1.00 91.81           C  
ATOM   1534  NE2 GLN A 197      12.587 -12.219  10.436  1.00 91.81           N  
ATOM   1535  OE1 GLN A 197      12.639 -11.983  12.670  1.00 91.81           O  
ATOM   1536  N   GLN A 198       7.544 -12.698  14.796  1.00 90.38           N  
ATOM   1537  CA  GLN A 198       6.808 -12.718  16.056  1.00 90.38           C  
ATOM   1538  C   GLN A 198       6.868 -11.348  16.746  1.00 90.38           C  
ATOM   1539  O   GLN A 198       6.927 -11.268  17.976  1.00 90.38           O  
ATOM   1540  CB  GLN A 198       7.365 -13.792  16.991  1.00 90.38           C  
ATOM   1541  CG  GLN A 198       7.167 -15.205  16.469  1.00 90.38           C  
ATOM   1542  CD  GLN A 198       7.740 -16.263  17.405  1.00 90.38           C  
ATOM   1543  NE2 GLN A 198       8.350 -17.295  16.831  1.00 90.38           N  
ATOM   1544  OE1 GLN A 198       7.642 -16.145  18.628  1.00 90.38           O  
ATOM   1545  N   ARG A 199       6.951 -10.270  16.064  1.00 82.19           N  
ATOM   1546  CA  ARG A 199       6.990  -8.897  16.541  1.00 82.19           C  
ATOM   1547  C   ARG A 199       5.581  -8.320  16.684  1.00 82.19           C  
ATOM   1548  O   ARG A 199       5.368  -7.377  17.452  1.00 82.19           O  
ATOM   1549  CB  ARG A 199       7.812  -8.020  15.593  1.00 82.19           C  
ATOM   1550  CG  ARG A 199       9.267  -8.444  15.473  1.00 82.19           C  
ATOM   1551  CD  ARG A 199      10.070  -8.065  16.710  1.00 82.19           C  
ATOM   1552  NE  ARG A 199      11.498  -8.250  16.500  1.00 82.19           N  
ATOM   1553  NH1 ARG A 199      12.096  -7.793  18.697  1.00 82.19           N  
ATOM   1554  NH2 ARG A 199      13.708  -8.309  17.151  1.00 82.19           N1+
ATOM   1555  CZ  ARG A 199      12.423  -8.117  17.448  1.00 82.19           C  
ATOM   1556  N   ILE A 200       4.685  -8.895  15.899  1.00 95.19           N  
ATOM   1557  CA  ILE A 200       3.260  -8.576  15.966  1.00 95.19           C  
ATOM   1558  C   ILE A 200       2.439  -9.844  15.747  1.00 95.19           C  
ATOM   1559  O   ILE A 200       2.957 -10.848  15.261  1.00 95.19           O  
ATOM   1560  CB  ILE A 200       2.875  -7.506  14.919  1.00 95.19           C  
ATOM   1561  CG1 ILE A 200       3.135  -8.014  13.502  1.00 95.19           C  
ATOM   1562  CG2 ILE A 200       3.638  -6.197  15.176  1.00 95.19           C  
ATOM   1563  CD1 ILE A 200       2.641  -7.082  12.407  1.00 95.19           C  
ATOM   1564  N   SER A 201       1.249  -9.814  16.187  1.00 97.38           N  
ATOM   1565  CA  SER A 201       0.422 -11.012  16.141  1.00 97.38           C  
ATOM   1566  C   SER A 201      -0.728 -10.854  15.155  1.00 97.38           C  
ATOM   1567  O   SER A 201      -1.249 -11.847  14.634  1.00 97.38           O  
ATOM   1568  CB  SER A 201      -0.123 -11.344  17.525  1.00 97.38           C  
ATOM   1569  OG  SER A 201       0.934 -11.581  18.439  1.00 97.38           O  
ATOM   1570  N   ARG A 202      -1.142  -9.662  14.907  1.00 98.31           N  
ATOM   1571  CA  ARG A 202      -2.292  -9.429  14.041  1.00 98.31           C  
ATOM   1572  C   ARG A 202      -2.077  -8.200  13.161  1.00 98.31           C  
ATOM   1573  O   ARG A 202      -1.695  -7.134  13.657  1.00 98.31           O  
ATOM   1574  CB  ARG A 202      -3.567  -9.264  14.875  1.00 98.31           C  
ATOM   1575  CG  ARG A 202      -3.964 -10.510  15.646  1.00 98.31           C  
ATOM   1576  CD  ARG A 202      -5.261 -10.307  16.420  1.00 98.31           C  
ATOM   1577  NE  ARG A 202      -5.113  -9.295  17.465  1.00 98.31           N  
ATOM   1578  NH1 ARG A 202      -5.119 -10.806  19.210  1.00 98.31           N  
ATOM   1579  NH2 ARG A 202      -4.914  -8.563  19.628  1.00 98.31           N1+
ATOM   1580  CZ  ARG A 202      -5.047  -9.553  18.762  1.00 98.31           C  
ATOM   1581  N   VAL A 203      -2.399  -8.375  11.857  1.00 98.75           N  
ATOM   1582  CA  VAL A 203      -2.269  -7.284  10.893  1.00 98.75           C  
ATOM   1583  C   VAL A 203      -3.610  -7.042  10.209  1.00 98.75           C  
ATOM   1584  O   VAL A 203      -4.267  -7.983   9.762  1.00 98.75           O  
ATOM   1585  CB  VAL A 203      -1.179  -7.587   9.848  1.00 98.75           C  
ATOM   1586  CG1 VAL A 203      -1.084  -6.448   8.827  1.00 98.75           C  
ATOM   1587  CG2 VAL A 203       0.173  -7.807  10.523  1.00 98.75           C  
ATOM   1588  N   LEU A 204      -4.043  -5.769  10.244  1.00 98.88           N  
ATOM   1589  CA  LEU A 204      -5.185  -5.350   9.441  1.00 98.88           C  
ATOM   1590  C   LEU A 204      -4.723  -4.614   8.187  1.00 98.88           C  
ATOM   1591  O   LEU A 204      -4.011  -3.614   8.278  1.00 98.88           O  
ATOM   1592  CB  LEU A 204      -6.122  -4.459  10.256  1.00 98.88           C  
ATOM   1593  CG  LEU A 204      -7.271  -3.804   9.489  1.00 98.88           C  
ATOM   1594  CD1 LEU A 204      -8.176  -4.872   8.880  1.00 98.88           C  
ATOM   1595  CD2 LEU A 204      -8.072  -2.889  10.411  1.00 98.88           C  
ATOM   1596  N   ILE A 205      -5.090  -5.160   7.003  1.00 98.88           N  
ATOM   1597  CA  ILE A 205      -4.830  -4.474   5.742  1.00 98.88           C  
ATOM   1598  C   ILE A 205      -6.089  -3.745   5.285  1.00 98.88           C  
ATOM   1599  O   ILE A 205      -7.123  -4.373   5.030  1.00 98.88           O  
ATOM   1600  CB  ILE A 205      -4.353  -5.462   4.651  1.00 98.88           C  
ATOM   1601  CG1 ILE A 205      -3.060  -6.156   5.089  1.00 98.88           C  
ATOM   1602  CG2 ILE A 205      -4.159  -4.730   3.317  1.00 98.88           C  
ATOM   1603  CD1 ILE A 205      -2.560  -7.205   4.106  1.00 98.88           C  
ATOM   1604  N   VAL A 206      -6.012  -2.418   5.271  1.00 98.88           N  
ATOM   1605  CA  VAL A 206      -7.101  -1.574   4.789  1.00 98.88           C  
ATOM   1606  C   VAL A 206      -6.809  -1.126   3.359  1.00 98.88           C  
ATOM   1607  O   VAL A 206      -5.857  -0.378   3.120  1.00 98.88           O  
ATOM   1608  CB  VAL A 206      -7.312  -0.344   5.703  1.00 98.88           C  
ATOM   1609  CG1 VAL A 206      -8.449   0.529   5.173  1.00 98.88           C  
ATOM   1610  CG2 VAL A 206      -7.597  -0.788   7.139  1.00 98.88           C  
ATOM   1611  N   ASP A 207      -7.578  -1.633   2.424  1.00 98.81           N  
ATOM   1612  CA  ASP A 207      -7.387  -1.324   1.009  1.00 98.81           C  
ATOM   1613  C   ASP A 207      -8.530  -0.463   0.474  1.00 98.81           C  
ATOM   1614  O   ASP A 207      -9.640  -0.955   0.273  1.00 98.81           O  
ATOM   1615  CB  ASP A 207      -7.274  -2.612   0.191  1.00 98.81           C  
ATOM   1616  CG  ASP A 207      -6.846  -2.366  -1.245  1.00 98.81           C  
ATOM   1617  OD1 ASP A 207      -7.127  -1.274  -1.786  1.00 98.81           O  
ATOM   1618  OD2 ASP A 207      -6.230  -3.272  -1.844  1.00 98.81           O1-
ATOM   1619  N   LEU A 208      -8.185   0.762   0.183  1.00 98.81           N  
ATOM   1620  CA  LEU A 208      -9.238   1.660  -0.282  1.00 98.81           C  
ATOM   1621  C   LEU A 208      -8.991   2.086  -1.725  1.00 98.81           C  
ATOM   1622  O   LEU A 208      -9.448   3.150  -2.150  1.00 98.81           O  
ATOM   1623  CB  LEU A 208      -9.324   2.895   0.621  1.00 98.81           C  
ATOM   1624  CG  LEU A 208      -9.705   2.641   2.082  1.00 98.81           C  
ATOM   1625  CD1 LEU A 208      -9.979   3.962   2.793  1.00 98.81           C  
ATOM   1626  CD2 LEU A 208     -10.918   1.719   2.166  1.00 98.81           C  
ATOM   1627  N   ASP A 209      -8.210   1.338  -2.410  1.00 98.62           N  
ATOM   1628  CA  ASP A 209      -8.095   1.374  -3.865  1.00 98.62           C  
ATOM   1629  C   ASP A 209      -9.414   0.996  -4.534  1.00 98.62           C  
ATOM   1630  O   ASP A 209     -10.181   0.195  -3.996  1.00 98.62           O  
ATOM   1631  CB  ASP A 209      -6.974   0.438  -4.335  1.00 98.62           C  
ATOM   1632  CG  ASP A 209      -6.588   0.660  -5.786  1.00 98.62           C  
ATOM   1633  OD1 ASP A 209      -7.375   0.291  -6.691  1.00 98.62           O  
ATOM   1634  OD2 ASP A 209      -5.493   1.207  -6.030  1.00 98.62           O1-
ATOM   1635  N   VAL A 210      -9.640   1.688  -5.818  1.00 98.44           N  
ATOM   1636  CA  VAL A 210     -10.917   1.445  -6.496  1.00 98.44           C  
ATOM   1637  C   VAL A 210     -11.012  -0.026  -6.891  1.00 98.44           C  
ATOM   1638  O   VAL A 210     -12.117  -0.569  -7.017  1.00 98.44           O  
ATOM   1639  CB  VAL A 210     -11.078   2.346  -7.742  1.00 98.44           C  
ATOM   1640  CG1 VAL A 210     -10.069   1.958  -8.823  1.00 98.44           C  
ATOM   1641  CG2 VAL A 210     -12.501   2.261  -8.280  1.00 98.44           C  
ATOM   1642  N   HIS A 211      -9.861  -0.762  -7.163  1.00 98.62           N  
ATOM   1643  CA  HIS A 211      -9.812  -2.181  -7.498  1.00 98.62           C  
ATOM   1644  C   HIS A 211      -9.750  -3.041  -6.237  1.00 98.62           C  
ATOM   1645  O   HIS A 211      -9.127  -2.661  -5.250  1.00 98.62           O  
ATOM   1646  CB  HIS A 211      -8.600  -2.480  -8.391  1.00 98.62           C  
ATOM   1647  CG  HIS A 211      -8.530  -1.613  -9.606  1.00 98.62           C  
ATOM   1648  CD2 HIS A 211      -9.091  -1.754 -10.834  1.00 98.62           C  
ATOM   1649  ND1 HIS A 211      -7.816  -0.438  -9.645  1.00 98.62           N  
ATOM   1650  CE1 HIS A 211      -7.930   0.107 -10.844  1.00 98.62           C  
ATOM   1651  NE2 HIS A 211      -8.707  -0.671 -11.583  1.00 98.62           N  
ATOM   1652  N   GLN A 212     -10.502  -4.295  -6.380  1.00 98.50           N  
ATOM   1653  CA  GLN A 212     -10.407  -5.190  -5.228  1.00 98.50           C  
ATOM   1654  C   GLN A 212      -8.988  -5.708  -5.047  1.00 98.50           C  
ATOM   1655  O   GLN A 212      -8.313  -6.043  -6.023  1.00 98.50           O  
ATOM   1656  CB  GLN A 212     -11.382  -6.364  -5.383  1.00 98.50           C  
ATOM   1657  CG  GLN A 212     -11.424  -7.290  -4.172  1.00 98.50           C  
ATOM   1658  CD  GLN A 212     -11.650  -8.741  -4.551  1.00 98.50           C  
ATOM   1659  NE2 GLN A 212     -12.369  -9.474  -3.703  1.00 98.50           N  
ATOM   1660  OE1 GLN A 212     -11.181  -9.204  -5.597  1.00 98.50           O  
ATOM   1661  N   GLY A 213      -8.441  -5.634  -3.783  1.00 98.19           N  
ATOM   1662  CA  GLY A 213      -7.151  -6.229  -3.480  1.00 98.19           C  
ATOM   1663  C   GLY A 213      -7.148  -7.742  -3.601  1.00 98.19           C  
ATOM   1664  O   GLY A 213      -6.996  -8.444  -2.603  1.00 98.19           O  
ATOM   1665  N   ASP A 214      -7.343  -8.346  -4.780  1.00 98.56           N  
ATOM   1666  CA  ASP A 214      -7.588  -9.773  -5.022  1.00 98.56           C  
ATOM   1667  C   ASP A 214      -6.358 -10.604  -4.661  1.00 98.56           C  
ATOM   1668  O   ASP A 214      -6.486 -11.680  -4.071  1.00 98.56           O  
ATOM   1669  CB  ASP A 214      -7.975 -10.004  -6.487  1.00 98.56           C  
ATOM   1670  CG  ASP A 214      -6.987  -9.393  -7.465  1.00 98.56           C  
ATOM   1671  OD1 ASP A 214      -6.230  -8.483  -7.077  1.00 98.56           O  
ATOM   1672  OD2 ASP A 214      -6.971  -9.832  -8.637  1.00 98.56           O1-
ATOM   1673  N   GLY A 215      -5.180 -10.112  -5.026  1.00 98.62           N  
ATOM   1674  CA  GLY A 215      -3.979 -10.845  -4.649  1.00 98.62           C  
ATOM   1675  C   GLY A 215      -3.829 -11.017  -3.152  1.00 98.62           C  
ATOM   1676  O   GLY A 215      -3.558 -12.123  -2.674  1.00 98.62           O  
ATOM   1677  N   THR A 216      -4.038  -9.884  -2.524  1.00 98.69           N  
ATOM   1678  CA  THR A 216      -3.929  -9.887  -1.069  1.00 98.69           C  
ATOM   1679  C   THR A 216      -4.989 -10.794  -0.450  1.00 98.69           C  
ATOM   1680  O   THR A 216      -4.694 -11.573   0.461  1.00 98.69           O  
ATOM   1681  CB  THR A 216      -4.061  -8.464  -0.492  1.00 98.69           C  
ATOM   1682  CG2 THR A 216      -3.887  -8.468   1.023  1.00 98.69           C  
ATOM   1683  OG1 THR A 216      -3.060  -7.621  -1.075  1.00 98.69           O  
ATOM   1684  N   ALA A 217      -6.213 -10.747  -0.945  1.00 98.62           N  
ATOM   1685  CA  ALA A 217      -7.292 -11.607  -0.479  1.00 98.62           C  
ATOM   1686  C   ALA A 217      -6.932 -13.084  -0.662  1.00 98.62           C  
ATOM   1687  O   ALA A 217      -7.110 -13.889   0.252  1.00 98.62           O  
ATOM   1688  CB  ALA A 217      -8.588 -11.289  -1.213  1.00 98.62           C  
ATOM   1689  N   PHE A 218      -6.418 -13.409  -1.763  1.00 98.56           N  
ATOM   1690  CA  PHE A 218      -6.073 -14.788  -2.074  1.00 98.56           C  
ATOM   1691  C   PHE A 218      -4.949 -15.292  -1.171  1.00 98.56           C  
ATOM   1692  O   PHE A 218      -5.018 -16.403  -0.634  1.00 98.56           O  
ATOM   1693  CB  PHE A 218      -5.665 -14.932  -3.544  1.00 98.56           C  
ATOM   1694  CG  PHE A 218      -5.394 -16.351  -3.970  1.00 98.56           C  
ATOM   1695  CD1 PHE A 218      -4.109 -16.877  -3.898  1.00 98.56           C  
ATOM   1696  CD2 PHE A 218      -6.421 -17.144  -4.445  1.00 98.56           C  
ATOM   1697  CE1 PHE A 218      -3.855 -18.179  -4.293  1.00 98.56           C  
ATOM   1698  CE2 PHE A 218      -6.174 -18.462  -4.841  1.00 98.56           C  
ATOM   1699  CZ  PHE A 218      -4.891 -18.972  -4.768  1.00 98.56           C  
ATOM   1700  N   ILE A 219      -3.945 -14.502  -0.999  1.00 98.69           N  
ATOM   1701  CA  ILE A 219      -2.754 -14.858  -0.236  1.00 98.69           C  
ATOM   1702  C   ILE A 219      -3.146 -15.196   1.204  1.00 98.69           C  
ATOM   1703  O   ILE A 219      -2.639 -16.154   1.786  1.00 98.69           O  
ATOM   1704  CB  ILE A 219      -1.704 -13.723  -0.259  1.00 98.69           C  
ATOM   1705  CG1 ILE A 219      -1.030 -13.656  -1.631  1.00 98.69           C  
ATOM   1706  CG2 ILE A 219      -0.669 -13.925   0.851  1.00 98.69           C  
ATOM   1707  CD1 ILE A 219      -0.206 -12.392  -1.852  1.00 98.69           C  
ATOM   1708  N   PHE A 220      -4.101 -14.483   1.768  1.00 98.56           N  
ATOM   1709  CA  PHE A 220      -4.350 -14.624   3.198  1.00 98.56           C  
ATOM   1710  C   PHE A 220      -5.685 -15.309   3.453  1.00 98.56           C  
ATOM   1711  O   PHE A 220      -6.218 -15.252   4.564  1.00 98.56           O  
ATOM   1712  CB  PHE A 220      -4.329 -13.246   3.879  1.00 98.56           C  
ATOM   1713  CG  PHE A 220      -2.954 -12.649   3.997  1.00 98.56           C  
ATOM   1714  CD1 PHE A 220      -1.942 -13.322   4.671  1.00 98.56           C  
ATOM   1715  CD2 PHE A 220      -2.670 -11.410   3.431  1.00 98.56           C  
ATOM   1716  CE1 PHE A 220      -0.668 -12.770   4.781  1.00 98.56           C  
ATOM   1717  CE2 PHE A 220      -1.400 -10.852   3.537  1.00 98.56           C  
ATOM   1718  CZ  PHE A 220      -0.400 -11.539   4.213  1.00 98.56           C  
ATOM   1719  N   ARG A 221      -6.276 -16.007   2.538  1.00 97.62           N  
ATOM   1720  CA  ARG A 221      -7.598 -16.625   2.636  1.00 97.62           C  
ATOM   1721  C   ARG A 221      -7.652 -17.634   3.781  1.00 97.62           C  
ATOM   1722  O   ARG A 221      -8.708 -17.847   4.376  1.00 97.62           O  
ATOM   1723  CB  ARG A 221      -7.974 -17.308   1.320  1.00 97.62           C  
ATOM   1724  CG  ARG A 221      -7.062 -18.464   0.947  1.00 97.62           C  
ATOM   1725  CD  ARG A 221      -7.380 -19.002  -0.442  1.00 97.62           C  
ATOM   1726  NE  ARG A 221      -6.520 -20.135  -0.789  1.00 97.62           N  
ATOM   1727  NH1 ARG A 221      -4.817 -18.841  -1.648  1.00 97.62           N  
ATOM   1728  NH2 ARG A 221      -4.624 -21.117  -1.632  1.00 97.62           N1+
ATOM   1729  CZ  ARG A 221      -5.322 -20.020  -1.357  1.00 97.62           C  
ATOM   1730  N   ASN A 222      -6.551 -18.143   4.182  1.00 96.56           N  
ATOM   1731  CA  ASN A 222      -6.538 -19.136   5.248  1.00 96.56           C  
ATOM   1732  C   ASN A 222      -5.622 -18.715   6.393  1.00 96.56           C  
ATOM   1733  O   ASN A 222      -5.119 -19.566   7.136  1.00 96.56           O  
ATOM   1734  CB  ASN A 222      -6.114 -20.503   4.706  1.00 96.56           C  
ATOM   1735  CG  ASN A 222      -7.062 -21.035   3.645  1.00 96.56           C  
ATOM   1736  ND2 ASN A 222      -6.502 -21.594   2.577  1.00 96.56           N  
ATOM   1737  OD1 ASN A 222      -8.280 -20.937   3.784  1.00 96.56           O  
ATOM   1738  N   THR A 223      -5.381 -17.423   6.503  1.00 96.94           N  
ATOM   1739  CA  THR A 223      -4.543 -16.870   7.563  1.00 96.94           C  
ATOM   1740  C   THR A 223      -5.370 -16.015   8.522  1.00 96.94           C  
ATOM   1741  O   THR A 223      -5.789 -14.912   8.169  1.00 96.94           O  
ATOM   1742  CB  THR A 223      -3.393 -16.024   6.982  1.00 96.94           C  
ATOM   1743  CG2 THR A 223      -2.456 -15.548   8.085  1.00 96.94           C  
ATOM   1744  OG1 THR A 223      -2.648 -16.823   6.050  1.00 96.94           O  
ATOM   1745  N   LYS A 224      -5.509 -16.447   9.769  1.00 97.06           N  
ATOM   1746  CA  LYS A 224      -6.399 -15.794  10.731  1.00 97.06           C  
ATOM   1747  C   LYS A 224      -5.739 -14.575  11.365  1.00 97.06           C  
ATOM   1748  O   LYS A 224      -6.423 -13.704  11.907  1.00 97.06           O  
ATOM   1749  CB  LYS A 224      -6.814 -16.795  11.824  1.00 97.06           C  
ATOM   1750  CG  LYS A 224      -7.719 -17.915  11.326  1.00 97.06           C  
ATOM   1751  CD  LYS A 224      -8.112 -18.846  12.456  1.00 97.06           C  
ATOM   1752  CE  LYS A 224      -9.008 -19.982  11.964  1.00 97.06           C  
ATOM   1753  NZ  LYS A 224      -9.371 -20.919  13.063  1.00 97.06           N1+
ATOM   1754  N   ASP A 225      -4.401 -14.484  11.255  1.00 97.75           N  
ATOM   1755  CA  ASP A 225      -3.648 -13.412  11.892  1.00 97.75           C  
ATOM   1756  C   ASP A 225      -3.558 -12.190  10.982  1.00 97.75           C  
ATOM   1757  O   ASP A 225      -3.076 -11.135  11.399  1.00 97.75           O  
ATOM   1758  CB  ASP A 225      -2.245 -13.892  12.271  1.00 97.75           C  
ATOM   1759  CG  ASP A 225      -2.260 -15.056  13.259  1.00 97.75           C  
ATOM   1760  OD1 ASP A 225      -3.142 -15.085  14.142  1.00 97.75           O  
ATOM   1761  OD2 ASP A 225      -1.380 -15.927  13.148  1.00 97.75           O1-
ATOM   1762  N   VAL A 226      -4.133 -12.301   9.755  1.00 98.69           N  
ATOM   1763  CA  VAL A 226      -4.226 -11.185   8.822  1.00 98.69           C  
ATOM   1764  C   VAL A 226      -5.677 -10.982   8.390  1.00 98.69           C  
ATOM   1765  O   VAL A 226      -6.316 -11.916   7.898  1.00 98.69           O  
ATOM   1766  CB  VAL A 226      -3.330 -11.401   7.582  1.00 98.69           C  
ATOM   1767  CG1 VAL A 226      -3.438 -10.218   6.621  1.00 98.69           C  
ATOM   1768  CG2 VAL A 226      -1.878 -11.621   8.008  1.00 98.69           C  
ATOM   1769  N   PHE A 227      -6.167  -9.775   8.629  1.00 98.75           N  
ATOM   1770  CA  PHE A 227      -7.508  -9.403   8.191  1.00 98.75           C  
ATOM   1771  C   PHE A 227      -7.446  -8.488   6.972  1.00 98.75           C  
ATOM   1772  O   PHE A 227      -6.837  -7.414   7.018  1.00 98.75           O  
ATOM   1773  CB  PHE A 227      -8.270  -8.713   9.324  1.00 98.75           C  
ATOM   1774  CG  PHE A 227      -9.760  -8.646   9.108  1.00 98.75           C  
ATOM   1775  CD1 PHE A 227     -10.305  -7.731   8.217  1.00 98.75           C  
ATOM   1776  CD2 PHE A 227     -10.608  -9.510   9.796  1.00 98.75           C  
ATOM   1777  CE1 PHE A 227     -11.687  -7.676   8.010  1.00 98.75           C  
ATOM   1778  CE2 PHE A 227     -11.982  -9.455   9.593  1.00 98.75           C  
ATOM   1779  CZ  PHE A 227     -12.520  -8.541   8.705  1.00 98.75           C  
ATOM   1780  N   THR A 228      -8.091  -8.932   5.858  1.00 98.75           N  
ATOM   1781  CA  THR A 228      -8.088  -8.132   4.639  1.00 98.75           C  
ATOM   1782  C   THR A 228      -9.425  -7.416   4.455  1.00 98.75           C  
ATOM   1783  O   THR A 228     -10.470  -8.066   4.350  1.00 98.75           O  
ATOM   1784  CB  THR A 228      -7.794  -9.001   3.400  1.00 98.75           C  
ATOM   1785  CG2 THR A 228      -6.450  -9.710   3.533  1.00 98.75           C  
ATOM   1786  OG1 THR A 228      -8.831  -9.975   3.256  1.00 98.75           O  
ATOM   1787  N   PHE A 229      -9.425  -6.075   4.542  1.00 98.81           N  
ATOM   1788  CA  PHE A 229     -10.563  -5.178   4.363  1.00 98.81           C  
ATOM   1789  C   PHE A 229     -10.437  -4.407   3.050  1.00 98.81           C  
ATOM   1790  O   PHE A 229      -9.503  -3.623   2.868  1.00 98.81           O  
ATOM   1791  CB  PHE A 229     -10.663  -4.198   5.536  1.00 98.81           C  
ATOM   1792  CG  PHE A 229     -11.712  -3.136   5.351  1.00 98.81           C  
ATOM   1793  CD1 PHE A 229     -11.502  -1.847   5.824  1.00 98.81           C  
ATOM   1794  CD2 PHE A 229     -12.905  -3.423   4.695  1.00 98.81           C  
ATOM   1795  CE1 PHE A 229     -12.473  -0.856   5.656  1.00 98.81           C  
ATOM   1796  CE2 PHE A 229     -13.871  -2.443   4.514  1.00 98.81           C  
ATOM   1797  CZ  PHE A 229     -13.657  -1.161   4.999  1.00 98.81           C  
ATOM   1798  N   SER A 230     -11.446  -4.638   2.153  1.00 98.69           N  
ATOM   1799  CA  SER A 230     -11.425  -3.969   0.854  1.00 98.69           C  
ATOM   1800  C   SER A 230     -12.746  -3.276   0.563  1.00 98.69           C  
ATOM   1801  O   SER A 230     -13.815  -3.886   0.677  1.00 98.69           O  
ATOM   1802  CB  SER A 230     -11.104  -4.968  -0.259  1.00 98.69           C  
ATOM   1803  OG  SER A 230     -11.033  -4.316  -1.514  1.00 98.69           O  
ATOM   1804  N   MET A 231     -12.697  -1.951   0.314  1.00 98.50           N  
ATOM   1805  CA  MET A 231     -13.790  -1.200  -0.296  1.00 98.50           C  
ATOM   1806  C   MET A 231     -13.465  -0.845  -1.744  1.00 98.50           C  
ATOM   1807  O   MET A 231     -12.499  -0.131  -2.010  1.00 98.50           O  
ATOM   1808  CB  MET A 231     -14.085   0.073   0.496  1.00 98.50           C  
ATOM   1809  CG  MET A 231     -14.612  -0.188   1.899  1.00 98.50           C  
ATOM   1810  SD  MET A 231     -14.695   1.336   2.916  1.00 98.50           S  
ATOM   1811  CE  MET A 231     -15.937   2.276   1.984  1.00 98.50           C  
ATOM   1812  N   HIS A 232     -14.235  -1.381  -2.643  1.00 98.69           N  
ATOM   1813  CA  HIS A 232     -13.895  -1.256  -4.057  1.00 98.69           C  
ATOM   1814  C   HIS A 232     -15.142  -1.121  -4.917  1.00 98.69           C  
ATOM   1815  O   HIS A 232     -16.248  -1.395  -4.451  1.00 98.69           O  
ATOM   1816  CB  HIS A 232     -13.066  -2.455  -4.517  1.00 98.69           C  
ATOM   1817  CG  HIS A 232     -13.678  -3.776  -4.170  1.00 98.69           C  
ATOM   1818  CD2 HIS A 232     -14.553  -4.555  -4.850  1.00 98.69           C  
ATOM   1819  ND1 HIS A 232     -13.412  -4.437  -2.992  1.00 98.69           N  
ATOM   1820  CE1 HIS A 232     -14.098  -5.569  -2.963  1.00 98.69           C  
ATOM   1821  NE2 HIS A 232     -14.794  -5.666  -4.078  1.00 98.69           N  
ATOM   1822  N   CYS A 233     -14.865  -0.642  -6.152  1.00 98.50           N  
ATOM   1823  CA  CYS A 233     -15.964  -0.540  -7.095  1.00 98.50           C  
ATOM   1824  C   CYS A 233     -16.330  -1.908  -7.657  1.00 98.50           C  
ATOM   1825  O   CYS A 233     -15.481  -2.612  -8.196  1.00 98.50           O  
ATOM   1826  CB  CYS A 233     -15.613   0.413  -8.237  1.00 98.50           C  
ATOM   1827  SG  CYS A 233     -16.961   0.682  -9.408  1.00 98.50           S  
ATOM   1828  N   LYS A 234     -17.617  -2.274  -7.598  1.00 97.38           N  
ATOM   1829  CA  LYS A 234     -18.121  -3.578  -8.019  1.00 97.38           C  
ATOM   1830  C   LYS A 234     -17.825  -3.832  -9.496  1.00 97.38           C  
ATOM   1831  O   LYS A 234     -17.557  -4.964  -9.895  1.00 97.38           O  
ATOM   1832  CB  LYS A 234     -19.635  -3.676  -7.770  1.00 97.38           C  
ATOM   1833  CG  LYS A 234     -20.235  -5.018  -8.156  1.00 97.38           C  
ATOM   1834  CD  LYS A 234     -21.744  -5.040  -7.921  1.00 97.38           C  
ATOM   1835  CE  LYS A 234     -22.354  -6.357  -8.373  1.00 97.38           C  
ATOM   1836  NZ  LYS A 234     -23.834  -6.394  -8.126  1.00 97.38           N1+
ATOM   1837  N   LYS A 235     -17.823  -2.751 -10.299  1.00 97.00           N  
ATOM   1838  CA  LYS A 235     -17.756  -2.884 -11.749  1.00 97.00           C  
ATOM   1839  C   LYS A 235     -16.360  -2.606 -12.271  1.00 97.00           C  
ATOM   1840  O   LYS A 235     -16.159  -2.428 -13.475  1.00 97.00           O  
ATOM   1841  CB  LYS A 235     -18.754  -1.940 -12.418  1.00 97.00           C  
ATOM   1842  CG  LYS A 235     -20.212  -2.305 -12.174  1.00 97.00           C  
ATOM   1843  CD  LYS A 235     -21.149  -1.516 -13.082  1.00 97.00           C  
ATOM   1844  CE  LYS A 235     -22.606  -1.964 -12.923  1.00 97.00           C  
ATOM   1845  NZ  LYS A 235     -23.528  -1.173 -13.787  1.00 97.00           N1+
ATOM   1846  N   ASN A 236     -15.314  -2.483 -11.334  1.00 97.25           N  
ATOM   1847  CA  ASN A 236     -13.914  -2.335 -11.728  1.00 97.25           C  
ATOM   1848  C   ASN A 236     -13.174  -3.669 -11.685  1.00 97.25           C  
ATOM   1849  O   ASN A 236     -13.655  -4.630 -11.081  1.00 97.25           O  
ATOM   1850  CB  ASN A 236     -13.203  -1.312 -10.826  1.00 97.25           C  
ATOM   1851  CG  ASN A 236     -13.504   0.120 -11.238  1.00 97.25           C  
ATOM   1852  ND2 ASN A 236     -12.686   0.656 -12.139  1.00 97.25           N  
ATOM   1853  OD1 ASN A 236     -14.437   0.741 -10.739  1.00 97.25           O  
ATOM   1854  N   PHE A 237     -12.004  -3.824 -12.517  1.00 95.88           N  
ATOM   1855  CA  PHE A 237     -11.057  -4.920 -12.391  1.00 95.88           C  
ATOM   1856  C   PHE A 237     -10.722  -5.183 -10.926  1.00 95.88           C  
ATOM   1857  O   PHE A 237     -10.566  -4.243 -10.144  1.00 95.88           O  
ATOM   1858  CB  PHE A 237      -9.778  -4.617 -13.178  1.00 95.88           C  
ATOM   1859  CG  PHE A 237      -8.706  -5.661 -13.013  1.00 95.88           C  
ATOM   1860  CD1 PHE A 237      -7.724  -5.525 -12.036  1.00 95.88           C  
ATOM   1861  CD2 PHE A 237      -8.667  -6.776 -13.840  1.00 95.88           C  
ATOM   1862  CE1 PHE A 237      -6.731  -6.488 -11.882  1.00 95.88           C  
ATOM   1863  CE2 PHE A 237      -7.681  -7.742 -13.689  1.00 95.88           C  
ATOM   1864  CZ  PHE A 237      -6.709  -7.595 -12.709  1.00 95.88           C  
ATOM   1865  N   PRO A 238     -10.533  -6.466 -10.602  1.00 96.25           N  
ATOM   1866  CA  PRO A 238     -10.624  -7.672 -11.433  1.00 96.25           C  
ATOM   1867  C   PRO A 238     -12.060  -8.112 -11.685  1.00 96.25           C  
ATOM   1868  O   PRO A 238     -12.946  -7.821 -10.877  1.00 96.25           O  
ATOM   1869  CB  PRO A 238      -9.867  -8.718 -10.611  1.00 96.25           C  
ATOM   1870  CG  PRO A 238     -10.102  -8.330  -9.190  1.00 96.25           C  
ATOM   1871  CD  PRO A 238     -10.133  -6.833  -9.104  1.00 96.25           C  
ATOM   1872  N   PHE A 239     -12.298  -8.731 -12.818  1.00 92.81           N  
ATOM   1873  CA  PHE A 239     -13.632  -9.168 -13.202  1.00 92.81           C  
ATOM   1874  C   PHE A 239     -14.108 -10.323 -12.337  1.00 92.81           C  
ATOM   1875  O   PHE A 239     -15.290 -10.444 -12.035  1.00 92.81           O  
ATOM   1876  CB  PHE A 239     -13.667  -9.578 -14.684  1.00 92.81           C  
ATOM   1877  CG  PHE A 239     -13.423  -8.435 -15.638  1.00 92.81           C  
ATOM   1878  CD1 PHE A 239     -14.358  -7.421 -15.771  1.00 92.81           C  
ATOM   1879  CD2 PHE A 239     -12.268  -8.379 -16.397  1.00 92.81           C  
ATOM   1880  CE1 PHE A 239     -14.141  -6.362 -16.653  1.00 92.81           C  
ATOM   1881  CE2 PHE A 239     -12.037  -7.325 -17.272  1.00 92.81           C  
ATOM   1882  CZ  PHE A 239     -12.987  -6.318 -17.409  1.00 92.81           C  
ATOM   1883  N   ARG A 240     -13.114 -11.112 -11.974  1.00 94.69           N  
ATOM   1884  CA  ARG A 240     -13.386 -12.153 -10.990  1.00 94.69           C  
ATOM   1885  C   ARG A 240     -12.831 -11.780  -9.626  1.00 94.69           C  
ATOM   1886  O   ARG A 240     -11.621 -11.871  -9.398  1.00 94.69           O  
ATOM   1887  CB  ARG A 240     -12.807 -13.490 -11.449  1.00 94.69           C  
ATOM   1888  CG  ARG A 240     -13.259 -14.673 -10.605  1.00 94.69           C  
ATOM   1889  CD  ARG A 240     -12.728 -15.998 -11.154  1.00 94.69           C  
ATOM   1890  NE  ARG A 240     -13.099 -17.122 -10.305  1.00 94.69           N  
ATOM   1891  NH1 ARG A 240     -11.918 -18.689 -11.528  1.00 94.69           N  
ATOM   1892  NH2 ARG A 240     -13.091 -19.329  -9.660  1.00 94.69           N1+
ATOM   1893  CZ  ARG A 240     -12.706 -18.380 -10.499  1.00 94.69           C  
ATOM   1894  N   LYS A 241     -13.767 -11.455  -8.690  1.00 97.12           N  
ATOM   1895  CA  LYS A 241     -13.340 -11.028  -7.364  1.00 97.12           C  
ATOM   1896  C   LYS A 241     -12.925 -12.228  -6.512  1.00 97.12           C  
ATOM   1897  O   LYS A 241     -13.438 -13.331  -6.698  1.00 97.12           O  
ATOM   1898  CB  LYS A 241     -14.453 -10.251  -6.663  1.00 97.12           C  
ATOM   1899  CG  LYS A 241     -14.920  -9.017  -7.422  1.00 97.12           C  
ATOM   1900  CD  LYS A 241     -13.807  -7.979  -7.537  1.00 97.12           C  
ATOM   1901  CE  LYS A 241     -14.307  -6.670  -8.124  1.00 97.12           C  
ATOM   1902  NZ  LYS A 241     -13.774  -6.430  -9.499  1.00 97.12           N1+
ATOM   1903  N   GLN A 242     -11.958 -11.983  -5.635  1.00 97.94           N  
ATOM   1904  CA  GLN A 242     -11.612 -12.931  -4.587  1.00 97.94           C  
ATOM   1905  C   GLN A 242     -12.336 -12.611  -3.283  1.00 97.94           C  
ATOM   1906  O   GLN A 242     -13.053 -11.609  -3.199  1.00 97.94           O  
ATOM   1907  CB  GLN A 242     -10.098 -12.941  -4.351  1.00 97.94           C  
ATOM   1908  CG  GLN A 242      -9.287 -13.265  -5.598  1.00 97.94           C  
ATOM   1909  CD  GLN A 242      -9.634 -14.612  -6.193  1.00 97.94           C  
ATOM   1910  NE2 GLN A 242      -9.794 -14.654  -7.511  1.00 97.94           N  
ATOM   1911  OE1 GLN A 242      -9.754 -15.603  -5.478  1.00 97.94           O  
ATOM   1912  N   LYS A 243     -12.248 -13.492  -2.333  1.00 97.25           N  
ATOM   1913  CA  LYS A 243     -12.934 -13.282  -1.062  1.00 97.25           C  
ATOM   1914  C   LYS A 243     -11.982 -12.743   0.000  1.00 97.25           C  
ATOM   1915  O   LYS A 243     -11.076 -13.450   0.439  1.00 97.25           O  
ATOM   1916  CB  LYS A 243     -13.580 -14.582  -0.580  1.00 97.25           C  
ATOM   1917  CG  LYS A 243     -14.483 -14.410   0.631  1.00 97.25           C  
ATOM   1918  CD  LYS A 243     -15.177 -15.728   0.996  1.00 97.25           C  
ATOM   1919  CE  LYS A 243     -16.069 -15.555   2.220  1.00 97.25           C  
ATOM   1920  NZ  LYS A 243     -16.773 -16.827   2.566  1.00 97.25           N1+
ATOM   1921  N   SER A 244     -12.183 -11.389   0.296  1.00 97.62           N  
ATOM   1922  CA  SER A 244     -11.507 -10.848   1.470  1.00 97.62           C  
ATOM   1923  C   SER A 244     -12.263 -11.196   2.750  1.00 97.62           C  
ATOM   1924  O   SER A 244     -13.376 -11.724   2.693  1.00 97.62           O  
ATOM   1925  CB  SER A 244     -11.353  -9.328   1.352  1.00 97.62           C  
ATOM   1926  OG  SER A 244     -10.645  -8.984   0.173  1.00 97.62           O  
ATOM   1927  N   ASP A 245     -11.682 -10.824   3.937  1.00 98.50           N  
ATOM   1928  CA  ASP A 245     -12.418 -11.027   5.185  1.00 98.50           C  
ATOM   1929  C   ASP A 245     -13.625 -10.097   5.266  1.00 98.50           C  
ATOM   1930  O   ASP A 245     -14.672 -10.480   5.796  1.00 98.50           O  
ATOM   1931  CB  ASP A 245     -11.499 -10.795   6.388  1.00 98.50           C  
ATOM   1932  CG  ASP A 245     -10.416 -11.857   6.518  1.00 98.50           C  
ATOM   1933  OD1 ASP A 245     -10.744 -13.034   6.785  1.00 98.50           O  
ATOM   1934  OD2 ASP A 245      -9.226 -11.505   6.362  1.00 98.50           O1-
ATOM   1935  N   LEU A 246     -13.457  -8.868   4.707  1.00 98.50           N  
ATOM   1936  CA  LEU A 246     -14.567  -7.946   4.534  1.00 98.50           C  
ATOM   1937  C   LEU A 246     -14.466  -7.211   3.198  1.00 98.50           C  
ATOM   1938  O   LEU A 246     -13.502  -6.480   2.960  1.00 98.50           O  
ATOM   1939  CB  LEU A 246     -14.617  -6.930   5.682  1.00 98.50           C  
ATOM   1940  CG  LEU A 246     -15.708  -5.867   5.607  1.00 98.50           C  
ATOM   1941  CD1 LEU A 246     -17.086  -6.525   5.588  1.00 98.50           C  
ATOM   1942  CD2 LEU A 246     -15.586  -4.888   6.768  1.00 98.50           C  
ATOM   1943  N   ASP A 247     -15.471  -7.489   2.353  1.00 98.44           N  
ATOM   1944  CA  ASP A 247     -15.619  -6.777   1.083  1.00 98.44           C  
ATOM   1945  C   ASP A 247     -16.837  -5.864   1.108  1.00 98.44           C  
ATOM   1946  O   ASP A 247     -17.953  -6.308   1.403  1.00 98.44           O  
ATOM   1947  CB  ASP A 247     -15.724  -7.772  -0.076  1.00 98.44           C  
ATOM   1948  CG  ASP A 247     -14.396  -8.440  -0.402  1.00 98.44           C  
ATOM   1949  OD1 ASP A 247     -13.432  -7.740  -0.772  1.00 98.44           O  
ATOM   1950  OD2 ASP A 247     -14.326  -9.686  -0.292  1.00 98.44           O1-
ATOM   1951  N   ILE A 248     -16.573  -4.550   0.842  1.00 98.44           N  
ATOM   1952  CA  ILE A 248     -17.675  -3.617   0.601  1.00 98.44           C  
ATOM   1953  C   ILE A 248     -17.651  -3.159  -0.851  1.00 98.44           C  
ATOM   1954  O   ILE A 248     -16.753  -2.421  -1.269  1.00 98.44           O  
ATOM   1955  CB  ILE A 248     -17.586  -2.399   1.551  1.00 98.44           C  
ATOM   1956  CG1 ILE A 248     -17.705  -2.847   3.009  1.00 98.44           C  
ATOM   1957  CG2 ILE A 248     -18.671  -1.371   1.197  1.00 98.44           C  
ATOM   1958  CD1 ILE A 248     -17.570  -1.713   4.018  1.00 98.44           C  
ATOM   1959  N   GLU A 249     -18.643  -3.727  -1.603  1.00 98.06           N  
ATOM   1960  CA  GLU A 249     -18.733  -3.373  -3.014  1.00 98.06           C  
ATOM   1961  C   GLU A 249     -19.516  -2.073  -3.208  1.00 98.06           C  
ATOM   1962  O   GLU A 249     -20.622  -1.917  -2.674  1.00 98.06           O  
ATOM   1963  CB  GLU A 249     -19.400  -4.504  -3.808  1.00 98.06           C  
ATOM   1964  CG  GLU A 249     -18.585  -5.790  -3.835  1.00 98.06           C  
ATOM   1965  CD  GLU A 249     -19.210  -6.874  -4.696  1.00 98.06           C  
ATOM   1966  OE1 GLU A 249     -18.464  -7.707  -5.267  1.00 98.06           O  
ATOM   1967  OE2 GLU A 249     -20.457  -6.904  -4.799  1.00 98.06           O1-
ATOM   1968  N   LEU A 250     -18.877  -1.125  -3.965  1.00 98.56           N  
ATOM   1969  CA  LEU A 250     -19.484   0.187  -4.181  1.00 98.56           C  
ATOM   1970  C   LEU A 250     -19.980   0.332  -5.613  1.00 98.56           C  
ATOM   1971  O   LEU A 250     -19.384  -0.210  -6.546  1.00 98.56           O  
ATOM   1972  CB  LEU A 250     -18.468   1.296  -3.866  1.00 98.56           C  
ATOM   1973  CG  LEU A 250     -17.863   1.284  -2.461  1.00 98.56           C  
ATOM   1974  CD1 LEU A 250     -16.688   2.249  -2.386  1.00 98.56           C  
ATOM   1975  CD2 LEU A 250     -18.930   1.640  -1.424  1.00 98.56           C  
ATOM   1976  N   ASP A 251     -21.152   1.037  -5.722  1.00 98.44           N  
ATOM   1977  CA  ASP A 251     -21.708   1.276  -7.047  1.00 98.44           C  
ATOM   1978  C   ASP A 251     -20.905   2.336  -7.798  1.00 98.44           C  
ATOM   1979  O   ASP A 251     -20.332   3.238  -7.187  1.00 98.44           O  
ATOM   1980  CB  ASP A 251     -23.174   1.700  -6.942  1.00 98.44           C  
ATOM   1981  CG  ASP A 251     -24.090   0.583  -6.462  1.00 98.44           C  
ATOM   1982  OD1 ASP A 251     -23.830  -0.597  -6.792  1.00 98.44           O  
ATOM   1983  OD2 ASP A 251     -25.067   0.882  -5.746  1.00 98.44           O1-
ATOM   1984  N   THR A 252     -20.931   2.245  -9.140  1.00 98.38           N  
ATOM   1985  CA  THR A 252     -20.364   3.299  -9.975  1.00 98.38           C  
ATOM   1986  C   THR A 252     -20.934   4.661  -9.586  1.00 98.38           C  
ATOM   1987  O   THR A 252     -22.126   4.786  -9.312  1.00 98.38           O  
ATOM   1988  CB  THR A 252     -20.631   3.035 -11.465  1.00 98.38           C  
ATOM   1989  CG2 THR A 252     -20.049   4.139 -12.341  1.00 98.38           C  
ATOM   1990  OG1 THR A 252     -20.052   1.781 -11.839  1.00 98.38           O  
ATOM   1991  N   GLY A 253     -20.084   5.586  -9.439  1.00 98.38           N  
ATOM   1992  CA  GLY A 253     -20.527   6.941  -9.164  1.00 98.38           C  
ATOM   1993  C   GLY A 253     -20.643   7.243  -7.682  1.00 98.38           C  
ATOM   1994  O   GLY A 253     -21.241   8.251  -7.292  1.00 98.38           O  
ATOM   1995  N   THR A 254     -20.233   6.321  -6.829  1.00 98.62           N  
ATOM   1996  CA  THR A 254     -20.263   6.560  -5.390  1.00 98.62           C  
ATOM   1997  C   THR A 254     -19.596   7.888  -5.046  1.00 98.62           C  
ATOM   1998  O   THR A 254     -18.479   8.155  -5.490  1.00 98.62           O  
ATOM   1999  CB  THR A 254     -19.586   5.418  -4.617  1.00 98.62           C  
ATOM   2000  CG2 THR A 254     -19.537   5.715  -3.122  1.00 98.62           C  
ATOM   2001  OG1 THR A 254     -20.305   4.201  -4.828  1.00 98.62           O  
ATOM   2002  N   SER A 255     -20.304   8.781  -4.271  1.00 98.62           N  
ATOM   2003  CA  SER A 255     -19.835  10.112  -3.890  1.00 98.62           C  
ATOM   2004  C   SER A 255     -18.951  10.056  -2.646  1.00 98.62           C  
ATOM   2005  O   SER A 255     -18.841   9.008  -2.011  1.00 98.62           O  
ATOM   2006  CB  SER A 255     -21.028  11.038  -3.642  1.00 98.62           C  
ATOM   2007  OG  SER A 255     -21.720  10.662  -2.463  1.00 98.62           O  
ATOM   2008  N   ASP A 256     -18.424  11.186  -2.319  1.00 98.69           N  
ATOM   2009  CA  ASP A 256     -17.659  11.304  -1.081  1.00 98.69           C  
ATOM   2010  C   ASP A 256     -18.475  10.854   0.123  1.00 98.69           C  
ATOM   2011  O   ASP A 256     -18.017  10.057   0.933  1.00 98.69           O  
ATOM   2012  CB  ASP A 256     -17.172  12.742  -0.883  1.00 98.69           C  
ATOM   2013  CG  ASP A 256     -16.119  13.162  -1.894  1.00 98.69           C  
ATOM   2014  OD1 ASP A 256     -15.529  12.290  -2.556  1.00 98.69           O  
ATOM   2015  OD2 ASP A 256     -15.886  14.382  -2.032  1.00 98.69           O1-
ATOM   2016  N   ALA A 257     -19.713  11.382   0.281  1.00 98.56           N  
ATOM   2017  CA  ALA A 257     -20.562  11.124   1.432  1.00 98.56           C  
ATOM   2018  C   ALA A 257     -20.872   9.637   1.562  1.00 98.56           C  
ATOM   2019  O   ALA A 257     -20.773   9.068   2.649  1.00 98.56           O  
ATOM   2020  CB  ALA A 257     -21.868  11.925   1.317  1.00 98.56           C  
ATOM   2021  N   ASP A 258     -21.255   9.004   0.440  1.00 98.38           N  
ATOM   2022  CA  ASP A 258     -21.603   7.585   0.448  1.00 98.38           C  
ATOM   2023  C   ASP A 258     -20.394   6.719   0.775  1.00 98.38           C  
ATOM   2024  O   ASP A 258     -20.495   5.744   1.525  1.00 98.38           O  
ATOM   2025  CB  ASP A 258     -22.188   7.173  -0.904  1.00 98.38           C  
ATOM   2026  CG  ASP A 258     -23.573   7.757  -1.152  1.00 98.38           C  
ATOM   2027  OD1 ASP A 258     -24.231   8.180  -0.184  1.00 98.38           O  
ATOM   2028  OD2 ASP A 258     -24.000   7.792  -2.323  1.00 98.38           O1-
ATOM   2029  N   PHE A 259     -19.226   7.089   0.191  1.00 98.69           N  
ATOM   2030  CA  PHE A 259     -17.989   6.380   0.484  1.00 98.69           C  
ATOM   2031  C   PHE A 259     -17.671   6.426   1.981  1.00 98.69           C  
ATOM   2032  O   PHE A 259     -17.437   5.388   2.597  1.00 98.69           O  
ATOM   2033  CB  PHE A 259     -16.829   6.977  -0.312  1.00 98.69           C  
ATOM   2034  CG  PHE A 259     -15.556   6.162  -0.240  1.00 98.69           C  
ATOM   2035  CD1 PHE A 259     -14.703   6.273   0.854  1.00 98.69           C  
ATOM   2036  CD2 PHE A 259     -15.222   5.289  -1.264  1.00 98.69           C  
ATOM   2037  CE1 PHE A 259     -13.537   5.522   0.919  1.00 98.69           C  
ATOM   2038  CE2 PHE A 259     -14.055   4.534  -1.202  1.00 98.69           C  
ATOM   2039  CZ  PHE A 259     -13.209   4.653  -0.112  1.00 98.69           C  
ATOM   2040  N   MET A 260     -17.682   7.616   2.533  1.00 98.69           N  
ATOM   2041  CA  MET A 260     -17.312   7.848   3.929  1.00 98.69           C  
ATOM   2042  C   MET A 260     -18.291   7.154   4.867  1.00 98.69           C  
ATOM   2043  O   MET A 260     -17.891   6.626   5.909  1.00 98.69           O  
ATOM   2044  CB  MET A 260     -17.274   9.349   4.228  1.00 98.69           C  
ATOM   2045  CG  MET A 260     -16.096  10.071   3.582  1.00 98.69           C  
ATOM   2046  SD  MET A 260     -14.478   9.387   4.100  1.00 98.69           S  
ATOM   2047  CE  MET A 260     -14.450   9.907   5.838  1.00 98.69           C  
ATOM   2048  N   MET A 261     -19.613   7.178   4.562  1.00 98.38           N  
ATOM   2049  CA  MET A 261     -20.600   6.505   5.391  1.00 98.38           C  
ATOM   2050  C   MET A 261     -20.248   5.034   5.582  1.00 98.38           C  
ATOM   2051  O   MET A 261     -20.313   4.518   6.700  1.00 98.38           O  
ATOM   2052  CB  MET A 261     -21.999   6.629   4.757  1.00 98.38           C  
ATOM   2053  CG  MET A 261     -23.100   6.031   5.614  1.00 98.38           C  
ATOM   2054  SD  MET A 261     -24.759   6.268   4.867  1.00 98.38           S  
ATOM   2055  CE  MET A 261     -24.531   5.398   3.285  1.00 98.38           C  
ATOM   2056  N   ARG A 262     -19.859   4.364   4.491  1.00 98.12           N  
ATOM   2057  CA  ARG A 262     -19.500   2.956   4.572  1.00 98.12           C  
ATOM   2058  C   ARG A 262     -18.238   2.769   5.419  1.00 98.12           C  
ATOM   2059  O   ARG A 262     -18.154   1.825   6.208  1.00 98.12           O  
ATOM   2060  CB  ARG A 262     -19.277   2.372   3.170  1.00 98.12           C  
ATOM   2061  CG  ARG A 262     -20.510   2.452   2.277  1.00 98.12           C  
ATOM   2062  CD  ARG A 262     -21.665   1.655   2.845  1.00 98.12           C  
ATOM   2063  NE  ARG A 262     -22.679   1.385   1.829  1.00 98.12           N  
ATOM   2064  NH1 ARG A 262     -23.792  -0.222   3.068  1.00 98.12           N  
ATOM   2065  NH2 ARG A 262     -24.528   0.332   0.975  1.00 98.12           N1+
ATOM   2066  CZ  ARG A 262     -23.667   0.499   1.959  1.00 98.12           C  
ATOM   2067  N   LEU A 263     -17.275   3.643   5.265  1.00 98.38           N  
ATOM   2068  CA  LEU A 263     -16.029   3.581   6.015  1.00 98.38           C  
ATOM   2069  C   LEU A 263     -16.269   3.815   7.502  1.00 98.38           C  
ATOM   2070  O   LEU A 263     -15.726   3.099   8.346  1.00 98.38           O  
ATOM   2071  CB  LEU A 263     -15.024   4.613   5.482  1.00 98.38           C  
ATOM   2072  CG  LEU A 263     -13.629   4.583   6.097  1.00 98.38           C  
ATOM   2073  CD1 LEU A 263     -13.016   3.194   5.948  1.00 98.38           C  
ATOM   2074  CD2 LEU A 263     -12.739   5.639   5.447  1.00 98.38           C  
ATOM   2075  N   PHE A 264     -17.200   4.791   7.887  1.00 97.81           N  
ATOM   2076  CA  PHE A 264     -17.535   5.118   9.269  1.00 97.81           C  
ATOM   2077  C   PHE A 264     -18.144   3.913   9.978  1.00 97.81           C  
ATOM   2078  O   PHE A 264     -17.917   3.711  11.172  1.00 97.81           O  
ATOM   2079  CB  PHE A 264     -18.509   6.301   9.318  1.00 97.81           C  
ATOM   2080  CG  PHE A 264     -17.867   7.631   9.023  1.00 97.81           C  
ATOM   2081  CD1 PHE A 264     -16.515   7.833   9.263  1.00 97.81           C  
ATOM   2082  CD2 PHE A 264     -18.617   8.673   8.489  1.00 97.81           C  
ATOM   2083  CE1 PHE A 264     -15.921   9.064   8.985  1.00 97.81           C  
ATOM   2084  CE2 PHE A 264     -18.021   9.902   8.212  1.00 97.81           C  
ATOM   2085  CZ  PHE A 264     -16.671  10.092   8.453  1.00 97.81           C  
ATOM   2086  N   GLU A 265     -18.801   3.081   9.256  1.00 96.19           N  
ATOM   2087  CA  GLU A 265     -19.518   1.942   9.826  1.00 96.19           C  
ATOM   2088  C   GLU A 265     -18.591   0.751  10.031  1.00 96.19           C  
ATOM   2089  O   GLU A 265     -18.706   0.019  11.008  1.00 96.19           O  
ATOM   2090  CB  GLU A 265     -20.697   1.546   8.941  1.00 96.19           C  
ATOM   2091  CG  GLU A 265     -21.839   2.548   8.961  1.00 96.19           C  
ATOM   2092  CD  GLU A 265     -22.974   2.189   8.001  1.00 96.19           C  
ATOM   2093  OE1 GLU A 265     -23.999   2.897   7.986  1.00 96.19           O  
ATOM   2094  OE2 GLU A 265     -22.811   1.189   7.259  1.00 96.19           O1-
ATOM   2095  N   SER A 266     -17.611   0.618   9.190  1.00 97.56           N  
ATOM   2096  CA  SER A 266     -16.867  -0.641   9.135  1.00 97.56           C  
ATOM   2097  C   SER A 266     -15.573  -0.548   9.926  1.00 97.56           C  
ATOM   2098  O   SER A 266     -15.257  -1.441  10.716  1.00 97.56           O  
ATOM   2099  CB  SER A 266     -16.570  -1.022   7.681  1.00 97.56           C  
ATOM   2100  OG  SER A 266     -15.877   0.020   7.019  1.00 97.56           O  
ATOM   2101  N   LEU A 267     -14.754   0.530   9.813  1.00 98.31           N  
ATOM   2102  CA  LEU A 267     -13.369   0.592  10.279  1.00 98.31           C  
ATOM   2103  C   LEU A 267     -13.309   0.529  11.800  1.00 98.31           C  
ATOM   2104  O   LEU A 267     -12.556  -0.276  12.359  1.00 98.31           O  
ATOM   2105  CB  LEU A 267     -12.700   1.873   9.782  1.00 98.31           C  
ATOM   2106  CG  LEU A 267     -11.228   2.057  10.166  1.00 98.31           C  
ATOM   2107  CD1 LEU A 267     -10.393   0.888   9.644  1.00 98.31           C  
ATOM   2108  CD2 LEU A 267     -10.697   3.381   9.625  1.00 98.31           C  
ATOM   2109  N   PRO A 268     -14.133   1.344  12.554  1.00 97.88           N  
ATOM   2110  CA  PRO A 268     -14.085   1.244  14.018  1.00 97.88           C  
ATOM   2111  C   PRO A 268     -14.422  -0.156  14.528  1.00 97.88           C  
ATOM   2112  O   PRO A 268     -13.781  -0.647  15.459  1.00 97.88           O  
ATOM   2113  CB  PRO A 268     -15.142   2.257  14.476  1.00 97.88           C  
ATOM   2114  CG  PRO A 268     -15.155   3.304  13.407  1.00 97.88           C  
ATOM   2115  CD  PRO A 268     -14.960   2.631  12.081  1.00 97.88           C  
ATOM   2116  N   TYR A 269     -15.440  -0.721  13.906  1.00 97.38           N  
ATOM   2117  CA  TYR A 269     -15.837  -2.074  14.283  1.00 97.38           C  
ATOM   2118  C   TYR A 269     -14.668  -3.050  14.082  1.00 97.38           C  
ATOM   2119  O   TYR A 269     -14.389  -3.865  14.971  1.00 97.38           O  
ATOM   2120  CB  TYR A 269     -17.036  -2.530  13.453  1.00 97.38           C  
ATOM   2121  CG  TYR A 269     -17.424  -3.969  13.679  1.00 97.38           C  
ATOM   2122  CD1 TYR A 269     -17.077  -4.961  12.759  1.00 97.38           C  
ATOM   2123  CD2 TYR A 269     -18.136  -4.347  14.803  1.00 97.38           C  
ATOM   2124  CE1 TYR A 269     -17.425  -6.290  12.962  1.00 97.38           C  
ATOM   2125  CE2 TYR A 269     -18.490  -5.673  15.021  1.00 97.38           C  
ATOM   2126  OH  TYR A 269     -18.495  -7.953  14.313  1.00 97.38           O  
ATOM   2127  CZ  TYR A 269     -18.134  -6.641  14.100  1.00 97.38           C  
ATOM   2128  N   LEU A 270     -13.960  -2.994  12.983  1.00 98.06           N  
ATOM   2129  CA  LEU A 270     -12.848  -3.894  12.677  1.00 98.06           C  
ATOM   2130  C   LEU A 270     -11.707  -3.701  13.670  1.00 98.06           C  
ATOM   2131  O   LEU A 270     -11.111  -4.682  14.134  1.00 98.06           O  
ATOM   2132  CB  LEU A 270     -12.336  -3.651  11.247  1.00 98.06           C  
ATOM   2133  CG  LEU A 270     -13.302  -4.015  10.116  1.00 98.06           C  
ATOM   2134  CD1 LEU A 270     -12.713  -3.603   8.768  1.00 98.06           C  
ATOM   2135  CD2 LEU A 270     -13.610  -5.505  10.135  1.00 98.06           C  
ATOM   2136  N   LEU A 271     -11.382  -2.421  13.959  1.00 98.50           N  
ATOM   2137  CA  LEU A 271     -10.293  -2.115  14.878  1.00 98.50           C  
ATOM   2138  C   LEU A 271     -10.600  -2.667  16.275  1.00 98.50           C  
ATOM   2139  O   LEU A 271      -9.707  -3.165  16.964  1.00 98.50           O  
ATOM   2140  CB  LEU A 271     -10.062  -0.605  14.952  1.00 98.50           C  
ATOM   2141  CG  LEU A 271      -9.537   0.066  13.683  1.00 98.50           C  
ATOM   2142  CD1 LEU A 271      -9.469   1.581  13.881  1.00 98.50           C  
ATOM   2143  CD2 LEU A 271      -8.171  -0.497  13.310  1.00 98.50           C  
ATOM   2144  N   THR A 272     -11.872  -2.668  16.723  1.00 97.31           N  
ATOM   2145  CA  THR A 272     -12.293  -3.110  18.039  1.00 97.31           C  
ATOM   2146  C   THR A 272     -12.350  -4.636  18.102  1.00 97.31           C  
ATOM   2147  O   THR A 272     -11.906  -5.237  19.082  1.00 97.31           O  
ATOM   2148  CB  THR A 272     -13.664  -2.520  18.406  1.00 97.31           C  
ATOM   2149  CG2 THR A 272     -14.128  -3.017  19.784  1.00 97.31           C  
ATOM   2150  OG1 THR A 272     -13.575  -1.093  18.441  1.00 97.31           O  
ATOM   2151  N   THR A 273     -12.835  -5.267  17.103  1.00 97.69           N  
ATOM   2152  CA  THR A 273     -13.088  -6.705  17.159  1.00 97.69           C  
ATOM   2153  C   THR A 273     -11.832  -7.482  16.783  1.00 97.69           C  
ATOM   2154  O   THR A 273     -11.525  -8.513  17.384  1.00 97.69           O  
ATOM   2155  CB  THR A 273     -14.242  -7.104  16.217  1.00 97.69           C  
ATOM   2156  CG2 THR A 273     -15.563  -6.512  16.704  1.00 97.69           C  
ATOM   2157  OG1 THR A 273     -13.964  -6.629  14.890  1.00 97.69           O  
ATOM   2158  N   PHE A 274     -11.071  -7.007  15.778  1.00 98.19           N  
ATOM   2159  CA  PHE A 274      -9.900  -7.726  15.290  1.00 98.19           C  
ATOM   2160  C   PHE A 274      -8.671  -7.390  16.121  1.00 98.19           C  
ATOM   2161  O   PHE A 274      -7.791  -8.235  16.311  1.00 98.19           O  
ATOM   2162  CB  PHE A 274      -9.648  -7.402  13.823  1.00 98.19           C  
ATOM   2163  CG  PHE A 274      -8.490  -8.147  13.226  1.00 98.19           C  
ATOM   2164  CD1 PHE A 274      -7.349  -7.482  12.796  1.00 98.19           C  
ATOM   2165  CD2 PHE A 274      -8.539  -9.534  13.087  1.00 98.19           C  
ATOM   2166  CE1 PHE A 274      -6.277  -8.175  12.250  1.00 98.19           C  
ATOM   2167  CE2 PHE A 274      -7.470 -10.236  12.532  1.00 98.19           C  
ATOM   2168  CZ  PHE A 274      -6.339  -9.553  12.113  1.00 98.19           C  
ATOM   2169  N   LYS A 275      -8.544  -6.184  16.722  1.00 98.06           N  
ATOM   2170  CA  LYS A 275      -7.478  -5.697  17.598  1.00 98.06           C  
ATOM   2171  C   LYS A 275      -6.109  -5.889  16.951  1.00 98.06           C  
ATOM   2172  O   LYS A 275      -5.276  -6.654  17.447  1.00 98.06           O  
ATOM   2173  CB  LYS A 275      -7.521  -6.418  18.940  1.00 98.06           C  
ATOM   2174  CG  LYS A 275      -8.787  -6.147  19.748  1.00 98.06           C  
ATOM   2175  CD  LYS A 275      -8.764  -6.881  21.084  1.00 98.06           C  
ATOM   2176  CE  LYS A 275     -10.042  -6.636  21.874  1.00 98.06           C  
ATOM   2177  NZ  LYS A 275     -10.020  -7.332  23.203  1.00 98.06           N1+
ATOM   2178  N   PRO A 276      -5.880  -5.204  15.821  1.00 98.56           N  
ATOM   2179  CA  PRO A 276      -4.601  -5.363  15.117  1.00 98.56           C  
ATOM   2180  C   PRO A 276      -3.438  -4.705  15.861  1.00 98.56           C  
ATOM   2181  O   PRO A 276      -3.635  -3.710  16.565  1.00 98.56           O  
ATOM   2182  CB  PRO A 276      -4.848  -4.675  13.772  1.00 98.56           C  
ATOM   2183  CG  PRO A 276      -5.847  -3.603  14.071  1.00 98.56           C  
ATOM   2184  CD  PRO A 276      -6.817  -4.125  15.090  1.00 98.56           C  
ATOM   2185  N   ASP A 277      -2.239  -5.313  15.661  1.00 98.50           N  
ATOM   2186  CA  ASP A 277      -1.004  -4.709  16.154  1.00 98.50           C  
ATOM   2187  C   ASP A 277      -0.459  -3.687  15.158  1.00 98.50           C  
ATOM   2188  O   ASP A 277       0.310  -2.798  15.538  1.00 98.50           O  
ATOM   2189  CB  ASP A 277       0.046  -5.793  16.429  1.00 98.50           C  
ATOM   2190  CG  ASP A 277      -0.395  -6.800  17.470  1.00 98.50           C  
ATOM   2191  OD1 ASP A 277      -0.811  -6.385  18.574  1.00 98.50           O  
ATOM   2192  OD2 ASP A 277      -0.321  -8.018  17.193  1.00 98.50           O1-
ATOM   2193  N   LEU A 278      -0.883  -3.787  13.920  1.00 98.75           N  
ATOM   2194  CA  LEU A 278      -0.435  -2.946  12.811  1.00 98.75           C  
ATOM   2195  C   LEU A 278      -1.505  -2.852  11.731  1.00 98.75           C  
ATOM   2196  O   LEU A 278      -2.119  -3.859  11.373  1.00 98.75           O  
ATOM   2197  CB  LEU A 278       0.865  -3.488  12.213  1.00 98.75           C  
ATOM   2198  CG  LEU A 278       1.392  -2.774  10.970  1.00 98.75           C  
ATOM   2199  CD1 LEU A 278       1.841  -1.357  11.324  1.00 98.75           C  
ATOM   2200  CD2 LEU A 278       2.532  -3.563  10.341  1.00 98.75           C  
ATOM   2201  N   VAL A 279      -1.689  -1.603  11.281  1.00 98.88           N  
ATOM   2202  CA  VAL A 279      -2.548  -1.393  10.123  1.00 98.88           C  
ATOM   2203  C   VAL A 279      -1.697  -1.002   8.913  1.00 98.88           C  
ATOM   2204  O   VAL A 279      -0.914  -0.051   8.982  1.00 98.88           O  
ATOM   2205  CB  VAL A 279      -3.618  -0.310  10.393  1.00 98.88           C  
ATOM   2206  CG1 VAL A 279      -4.367   0.038   9.107  1.00 98.88           C  
ATOM   2207  CG2 VAL A 279      -4.589  -0.786  11.471  1.00 98.88           C  
ATOM   2208  N   LEU A 280      -1.762  -1.814   7.854  1.00 98.94           N  
ATOM   2209  CA  LEU A 280      -1.226  -1.445   6.544  1.00 98.94           C  
ATOM   2210  C   LEU A 280      -2.313  -0.829   5.669  1.00 98.94           C  
ATOM   2211  O   LEU A 280      -3.300  -1.493   5.342  1.00 98.94           O  
ATOM   2212  CB  LEU A 280      -0.620  -2.665   5.848  1.00 98.94           C  
ATOM   2213  CG  LEU A 280       0.487  -3.398   6.608  1.00 98.94           C  
ATOM   2214  CD1 LEU A 280       0.916  -4.645   5.844  1.00 98.94           C  
ATOM   2215  CD2 LEU A 280       1.675  -2.471   6.844  1.00 98.94           C  
ATOM   2216  N   TYR A 281      -2.145   0.417   5.333  1.00 98.94           N  
ATOM   2217  CA  TYR A 281      -3.187   1.188   4.665  1.00 98.94           C  
ATOM   2218  C   TYR A 281      -2.803   1.498   3.225  1.00 98.94           C  
ATOM   2219  O   TYR A 281      -1.861   2.256   2.978  1.00 98.94           O  
ATOM   2220  CB  TYR A 281      -3.462   2.490   5.427  1.00 98.94           C  
ATOM   2221  CG  TYR A 281      -4.474   3.386   4.753  1.00 98.94           C  
ATOM   2222  CD1 TYR A 281      -4.379   4.772   4.848  1.00 98.94           C  
ATOM   2223  CD2 TYR A 281      -5.525   2.846   4.020  1.00 98.94           C  
ATOM   2224  CE1 TYR A 281      -5.313   5.600   4.234  1.00 98.94           C  
ATOM   2225  CE2 TYR A 281      -6.461   3.665   3.398  1.00 98.94           C  
ATOM   2226  OH  TYR A 281      -7.270   5.854   2.896  1.00 98.94           O  
ATOM   2227  CZ  TYR A 281      -6.345   5.039   3.508  1.00 98.94           C  
ATOM   2228  N   ASP A 282      -3.478   0.868   2.267  1.00 98.88           N  
ATOM   2229  CA  ASP A 282      -3.341   1.157   0.845  1.00 98.88           C  
ATOM   2230  C   ASP A 282      -4.272   2.289   0.421  1.00 98.88           C  
ATOM   2231  O   ASP A 282      -5.481   2.084   0.268  1.00 98.88           O  
ATOM   2232  CB  ASP A 282      -3.625  -0.097   0.013  1.00 98.88           C  
ATOM   2233  CG  ASP A 282      -3.354   0.100  -1.468  1.00 98.88           C  
ATOM   2234  OD1 ASP A 282      -2.863   1.181  -1.861  1.00 98.88           O  
ATOM   2235  OD2 ASP A 282      -3.634  -0.834  -2.250  1.00 98.88           O1-
ATOM   2236  N   ALA A 283      -3.661   3.516   0.179  1.00 98.62           N  
ATOM   2237  CA  ALA A 283      -4.414   4.749  -0.047  1.00 98.62           C  
ATOM   2238  C   ALA A 283      -4.479   5.086  -1.534  1.00 98.62           C  
ATOM   2239  O   ALA A 283      -4.058   6.169  -1.951  1.00 98.62           O  
ATOM   2240  CB  ALA A 283      -3.785   5.905   0.731  1.00 98.62           C  
ATOM   2241  N   GLY A 284      -5.040   4.162  -2.375  1.00 98.50           N  
ATOM   2242  CA  GLY A 284      -5.149   4.453  -3.796  1.00 98.50           C  
ATOM   2243  C   GLY A 284      -5.948   5.706  -4.087  1.00 98.50           C  
ATOM   2244  O   GLY A 284      -6.947   5.984  -3.416  1.00 98.50           O  
ATOM   2245  N   VAL A 285      -5.543   6.426  -5.169  1.00 98.75           N  
ATOM   2246  CA  VAL A 285      -6.260   7.653  -5.487  1.00 98.75           C  
ATOM   2247  C   VAL A 285      -7.205   7.411  -6.667  1.00 98.75           C  
ATOM   2248  O   VAL A 285      -7.893   8.328  -7.116  1.00 98.75           O  
ATOM   2249  CB  VAL A 285      -5.291   8.813  -5.812  1.00 98.75           C  
ATOM   2250  CG1 VAL A 285      -4.477   9.194  -4.579  1.00 98.75           C  
ATOM   2251  CG2 VAL A 285      -4.371   8.428  -6.967  1.00 98.75           C  
ATOM   2252  N   ASP A 286      -7.292   6.156  -7.179  1.00 98.50           N  
ATOM   2253  CA  ASP A 286      -8.029   5.842  -8.396  1.00 98.50           C  
ATOM   2254  C   ASP A 286      -9.533   5.782  -8.127  1.00 98.50           C  
ATOM   2255  O   ASP A 286     -10.325   5.638  -9.053  1.00 98.50           O  
ATOM   2256  CB  ASP A 286      -7.547   4.516  -8.994  1.00 98.50           C  
ATOM   2257  CG  ASP A 286      -7.437   3.407  -7.959  1.00 98.50           C  
ATOM   2258  OD1 ASP A 286      -7.863   3.610  -6.801  1.00 98.50           O  
ATOM   2259  OD2 ASP A 286      -6.929   2.322  -8.308  1.00 98.50           O1-
ATOM   2260  N   PRO A 287     -10.055   6.037  -6.871  1.00 98.62           N  
ATOM   2261  CA  PRO A 287     -11.489   6.293  -6.689  1.00 98.62           C  
ATOM   2262  C   PRO A 287     -11.884   7.715  -7.073  1.00 98.62           C  
ATOM   2263  O   PRO A 287     -13.076   8.036  -7.113  1.00 98.62           O  
ATOM   2264  CB  PRO A 287     -11.701   6.055  -5.192  1.00 98.62           C  
ATOM   2265  CG  PRO A 287     -10.607   5.108  -4.797  1.00 98.62           C  
ATOM   2266  CD  PRO A 287      -9.374   5.456  -5.578  1.00 98.62           C  
ATOM   2267  N   HIS A 288     -10.922   8.511  -7.462  1.00 98.75           N  
ATOM   2268  CA  HIS A 288     -11.121   9.909  -7.812  1.00 98.75           C  
ATOM   2269  C   HIS A 288     -11.964  10.044  -9.076  1.00 98.75           C  
ATOM   2270  O   HIS A 288     -11.846   9.230  -9.995  1.00 98.75           O  
ATOM   2271  CB  HIS A 288      -9.775  10.613  -7.999  1.00 98.75           C  
ATOM   2272  CG  HIS A 288      -9.894  12.107  -8.123  1.00 98.75           C  
ATOM   2273  CD2 HIS A 288      -9.793  13.086  -7.192  1.00 98.75           C  
ATOM   2274  ND1 HIS A 288     -10.135  12.731  -9.320  1.00 98.75           N  
ATOM   2275  CE1 HIS A 288     -10.188  14.045  -9.126  1.00 98.75           C  
ATOM   2276  NE2 HIS A 288      -9.985  14.279  -7.841  1.00 98.75           N  
ATOM   2277  N   LYS A 289     -12.808  11.047  -9.162  1.00 98.44           N  
ATOM   2278  CA  LYS A 289     -13.752  11.264 -10.254  1.00 98.44           C  
ATOM   2279  C   LYS A 289     -13.020  11.470 -11.578  1.00 98.44           C  
ATOM   2280  O   LYS A 289     -13.578  11.188 -12.650  1.00 98.44           O  
ATOM   2281  CB  LYS A 289     -14.651  12.469  -9.958  1.00 98.44           C  
ATOM   2282  CG  LYS A 289     -13.895  13.793  -9.850  1.00 98.44           C  
ATOM   2283  CD  LYS A 289     -14.849  14.940  -9.537  1.00 98.44           C  
ATOM   2284  CE  LYS A 289     -14.094  16.263  -9.427  1.00 98.44           C  
ATOM   2285  NZ  LYS A 289     -15.011  17.400  -9.124  1.00 98.44           N1+
ATOM   2286  N   ASP A 290     -11.806  11.962 -11.518  1.00 97.81           N  
ATOM   2287  CA  ASP A 290     -11.084  12.255 -12.754  1.00 97.81           C  
ATOM   2288  C   ASP A 290     -10.076  11.152 -13.074  1.00 97.81           C  
ATOM   2289  O   ASP A 290      -9.252  11.307 -13.977  1.00 97.81           O  
ATOM   2290  CB  ASP A 290     -10.374  13.611 -12.655  1.00 97.81           C  
ATOM   2291  CG  ASP A 290     -11.340  14.782 -12.624  1.00 97.81           C  
ATOM   2292  OD1 ASP A 290     -12.420  14.704 -13.252  1.00 97.81           O  
ATOM   2293  OD2 ASP A 290     -11.009  15.798 -11.973  1.00 97.81           O1-
ATOM   2294  N   ASP A 291     -10.068  10.037 -12.299  1.00 98.19           N  
ATOM   2295  CA  ASP A 291      -9.175   8.918 -12.604  1.00 98.19           C  
ATOM   2296  C   ASP A 291      -9.560   8.252 -13.920  1.00 98.19           C  
ATOM   2297  O   ASP A 291     -10.746   8.143 -14.246  1.00 98.19           O  
ATOM   2298  CB  ASP A 291      -9.187   7.894 -11.469  1.00 98.19           C  
ATOM   2299  CG  ASP A 291      -8.158   6.793 -11.649  1.00 98.19           C  
ATOM   2300  OD1 ASP A 291      -6.960   7.027 -11.379  1.00 98.19           O  
ATOM   2301  OD2 ASP A 291      -8.549   5.681 -12.067  1.00 98.19           O1-
ATOM   2302  N   GLU A 292      -8.603   7.738 -14.727  1.00 96.31           N  
ATOM   2303  CA  GLU A 292      -8.809   7.172 -16.057  1.00 96.31           C  
ATOM   2304  C   GLU A 292      -9.361   5.749 -15.973  1.00 96.31           C  
ATOM   2305  O   GLU A 292     -10.012   5.272 -16.904  1.00 96.31           O  
ATOM   2306  CB  GLU A 292      -7.509   7.186 -16.863  1.00 96.31           C  
ATOM   2307  CG  GLU A 292      -7.058   8.582 -17.277  1.00 96.31           C  
ATOM   2308  CD  GLU A 292      -5.800   8.565 -18.127  1.00 96.31           C  
ATOM   2309  OE1 GLU A 292      -5.479   9.610 -18.755  1.00 96.31           O  
ATOM   2310  OE2 GLU A 292      -5.116   7.517 -18.169  1.00 96.31           O1-
ATOM   2311  N   LEU A 293      -9.145   5.083 -14.839  1.00 96.12           N  
ATOM   2312  CA  LEU A 293      -9.496   3.667 -14.756  1.00 96.12           C  
ATOM   2313  C   LEU A 293     -10.601   3.444 -13.726  1.00 96.12           C  
ATOM   2314  O   LEU A 293     -11.365   2.481 -13.831  1.00 96.12           O  
ATOM   2315  CB  LEU A 293      -8.268   2.830 -14.392  1.00 96.12           C  
ATOM   2316  CG  LEU A 293      -7.100   2.874 -15.382  1.00 96.12           C  
ATOM   2317  CD1 LEU A 293      -5.986   1.933 -14.932  1.00 96.12           C  
ATOM   2318  CD2 LEU A 293      -7.574   2.519 -16.786  1.00 96.12           C  
ATOM   2319  N   GLY A 294     -10.752   4.319 -12.744  1.00 97.38           N  
ATOM   2320  CA  GLY A 294     -11.724   4.174 -11.673  1.00 97.38           C  
ATOM   2321  C   GLY A 294     -13.103   4.691 -12.047  1.00 97.38           C  
ATOM   2322  O   GLY A 294     -13.227   5.572 -12.902  1.00 97.38           O  
ATOM   2323  N   LYS A 295     -14.123   4.150 -11.404  1.00 97.94           N  
ATOM   2324  CA  LYS A 295     -15.491   4.485 -11.773  1.00 97.94           C  
ATOM   2325  C   LYS A 295     -16.245   5.106 -10.603  1.00 97.94           C  
ATOM   2326  O   LYS A 295     -17.477   5.187 -10.619  1.00 97.94           O  
ATOM   2327  CB  LYS A 295     -16.236   3.240 -12.272  1.00 97.94           C  
ATOM   2328  CG  LYS A 295     -15.674   2.654 -13.556  1.00 97.94           C  
ATOM   2329  CD  LYS A 295     -16.466   1.444 -14.015  1.00 97.94           C  
ATOM   2330  CE  LYS A 295     -15.903   0.859 -15.303  1.00 97.94           C  
ATOM   2331  NZ  LYS A 295     -16.656  -0.363 -15.733  1.00 97.94           N1+
ATOM   2332  N   LEU A 296     -15.516   5.490  -9.588  1.00 98.56           N  
ATOM   2333  CA  LEU A 296     -16.121   6.191  -8.461  1.00 98.56           C  
ATOM   2334  C   LEU A 296     -16.012   7.700  -8.637  1.00 98.56           C  
ATOM   2335  O   LEU A 296     -15.391   8.174  -9.591  1.00 98.56           O  
ATOM   2336  CB  LEU A 296     -15.476   5.761  -7.148  1.00 98.56           C  
ATOM   2337  CG  LEU A 296     -15.508   4.269  -6.823  1.00 98.56           C  
ATOM   2338  CD1 LEU A 296     -14.882   4.004  -5.463  1.00 98.56           C  
ATOM   2339  CD2 LEU A 296     -16.938   3.750  -6.862  1.00 98.56           C  
ATOM   2340  N   GLU A 297     -16.550   8.519  -7.691  1.00 98.56           N  
ATOM   2341  CA  GLU A 297     -16.600   9.958  -7.925  1.00 98.56           C  
ATOM   2342  C   GLU A 297     -16.062  10.739  -6.732  1.00 98.56           C  
ATOM   2343  O   GLU A 297     -16.579  11.800  -6.382  1.00 98.56           O  
ATOM   2344  CB  GLU A 297     -18.029  10.404  -8.230  1.00 98.56           C  
ATOM   2345  CG  GLU A 297     -18.572   9.871  -9.555  1.00 98.56           C  
ATOM   2346  CD  GLU A 297     -17.939  10.530 -10.768  1.00 98.56           C  
ATOM   2347  OE1 GLU A 297     -17.859   9.891 -11.837  1.00 98.56           O  
ATOM   2348  OE2 GLU A 297     -17.503  11.697 -10.644  1.00 98.56           O1-
ATOM   2349  N   LEU A 298     -15.026  10.186  -6.046  1.00 98.75           N  
ATOM   2350  CA  LEU A 298     -14.429  10.933  -4.943  1.00 98.75           C  
ATOM   2351  C   LEU A 298     -13.720  12.176  -5.456  1.00 98.75           C  
ATOM   2352  O   LEU A 298     -13.154  12.175  -6.553  1.00 98.75           O  
ATOM   2353  CB  LEU A 298     -13.446  10.048  -4.169  1.00 98.75           C  
ATOM   2354  CG  LEU A 298     -14.043   8.855  -3.424  1.00 98.75           C  
ATOM   2355  CD1 LEU A 298     -12.965   8.119  -2.644  1.00 98.75           C  
ATOM   2356  CD2 LEU A 298     -15.162   9.311  -2.494  1.00 98.75           C  
ATOM   2357  N   THR A 299     -13.781  13.240  -4.634  1.00 98.81           N  
ATOM   2358  CA  THR A 299     -13.078  14.485  -4.906  1.00 98.81           C  
ATOM   2359  C   THR A 299     -11.739  14.522  -4.166  1.00 98.81           C  
ATOM   2360  O   THR A 299     -11.466  13.668  -3.328  1.00 98.81           O  
ATOM   2361  CB  THR A 299     -13.920  15.706  -4.499  1.00 98.81           C  
ATOM   2362  CG2 THR A 299     -15.305  15.656  -5.143  1.00 98.81           C  
ATOM   2363  OG1 THR A 299     -14.066  15.733  -3.078  1.00 98.81           O  
ATOM   2364  N   ASP A 300     -10.907  15.519  -4.507  1.00 98.69           N  
ATOM   2365  CA  ASP A 300      -9.679  15.717  -3.742  1.00 98.69           C  
ATOM   2366  C   ASP A 300      -9.971  15.867  -2.249  1.00 98.69           C  
ATOM   2367  O   ASP A 300      -9.275  15.293  -1.417  1.00 98.69           O  
ATOM   2368  CB  ASP A 300      -8.921  16.942  -4.252  1.00 98.69           C  
ATOM   2369  CG  ASP A 300      -8.293  16.735  -5.617  1.00 98.69           C  
ATOM   2370  OD1 ASP A 300      -8.117  15.568  -6.032  1.00 98.69           O  
ATOM   2371  OD2 ASP A 300      -7.965  17.732  -6.282  1.00 98.69           O1-
ATOM   2372  N   LYS A 301     -10.985  16.671  -1.966  1.00 98.69           N  
ATOM   2373  CA  LYS A 301     -11.406  16.825  -0.575  1.00 98.69           C  
ATOM   2374  C   LYS A 301     -11.843  15.487   0.020  1.00 98.69           C  
ATOM   2375  O   LYS A 301     -11.492  15.165   1.158  1.00 98.69           O  
ATOM   2376  CB  LYS A 301     -12.547  17.835  -0.468  1.00 98.69           C  
ATOM   2377  CG  LYS A 301     -13.031  18.086   0.952  1.00 98.69           C  
ATOM   2378  CD  LYS A 301     -14.156  19.099   0.992  1.00 98.69           C  
ATOM   2379  CE  LYS A 301     -14.679  19.318   2.408  1.00 98.69           C  
ATOM   2380  NZ  LYS A 301     -16.161  19.475   2.432  1.00 98.69           N1+
ATOM   2381  N   GLY A 302     -12.597  14.771  -0.672  1.00 98.75           N  
ATOM   2382  CA  GLY A 302     -13.021  13.447  -0.227  1.00 98.75           C  
ATOM   2383  C   GLY A 302     -11.856  12.509   0.048  1.00 98.75           C  
ATOM   2384  O   GLY A 302     -11.868  11.773   1.036  1.00 98.75           O  
ATOM   2385  N   LEU A 303     -10.917  12.461  -0.846  1.00 98.88           N  
ATOM   2386  CA  LEU A 303      -9.735  11.636  -0.646  1.00 98.88           C  
ATOM   2387  C   LEU A 303      -8.980  12.068   0.609  1.00 98.88           C  
ATOM   2388  O   LEU A 303      -8.504  11.222   1.375  1.00 98.88           O  
ATOM   2389  CB  LEU A 303      -8.807  11.725  -1.863  1.00 98.88           C  
ATOM   2390  CG  LEU A 303      -9.314  11.063  -3.145  1.00 98.88           C  
ATOM   2391  CD1 LEU A 303      -8.370  11.358  -4.305  1.00 98.88           C  
ATOM   2392  CD2 LEU A 303      -9.473   9.556  -2.948  1.00 98.88           C  
ATOM   2393  N   TYR A 304      -8.792  13.382   0.831  1.00 98.88           N  
ATOM   2394  CA  TYR A 304      -8.162  13.877   2.047  1.00 98.88           C  
ATOM   2395  C   TYR A 304      -8.929  13.428   3.287  1.00 98.88           C  
ATOM   2396  O   TYR A 304      -8.341  12.918   4.238  1.00 98.88           O  
ATOM   2397  CB  TYR A 304      -8.067  15.408   2.019  1.00 98.88           C  
ATOM   2398  CG  TYR A 304      -7.462  16.003   3.267  1.00 98.88           C  
ATOM   2399  CD1 TYR A 304      -8.261  16.355   4.356  1.00 98.88           C  
ATOM   2400  CD2 TYR A 304      -6.092  16.216   3.368  1.00 98.88           C  
ATOM   2401  CE1 TYR A 304      -7.711  16.898   5.508  1.00 98.88           C  
ATOM   2402  CE2 TYR A 304      -5.531  16.766   4.514  1.00 98.88           C  
ATOM   2403  OH  TYR A 304      -5.794  17.646   6.717  1.00 98.88           O  
ATOM   2404  CZ  TYR A 304      -6.348  17.106   5.581  1.00 98.88           C  
ATOM   2405  N   GLU A 305     -10.280  13.628   3.295  1.00 98.81           N  
ATOM   2406  CA  GLU A 305     -11.107  13.252   4.434  1.00 98.81           C  
ATOM   2407  C   GLU A 305     -11.013  11.755   4.711  1.00 98.81           C  
ATOM   2408  O   GLU A 305     -10.968  11.332   5.870  1.00 98.81           O  
ATOM   2409  CB  GLU A 305     -12.567  13.647   4.193  1.00 98.81           C  
ATOM   2410  CG  GLU A 305     -12.803  15.156   4.225  1.00 98.81           C  
ATOM   2411  CD  GLU A 305     -14.233  15.540   3.879  1.00 98.81           C  
ATOM   2412  OE1 GLU A 305     -14.617  16.715   4.096  1.00 98.81           O  
ATOM   2413  OE2 GLU A 305     -14.978  14.668   3.394  1.00 98.81           O1-
ATOM   2414  N   ARG A 306     -11.001  11.007   3.652  1.00 98.81           N  
ATOM   2415  CA  ARG A 306     -10.864   9.556   3.749  1.00 98.81           C  
ATOM   2416  C   ARG A 306      -9.554   9.176   4.432  1.00 98.81           C  
ATOM   2417  O   ARG A 306      -9.556   8.391   5.386  1.00 98.81           O  
ATOM   2418  CB  ARG A 306     -10.928   8.920   2.359  1.00 98.81           C  
ATOM   2419  CG  ARG A 306     -10.678   7.420   2.355  1.00 98.81           C  
ATOM   2420  CD  ARG A 306     -10.335   6.908   0.962  1.00 98.81           C  
ATOM   2421  NE  ARG A 306      -9.011   7.358   0.537  1.00 98.81           N  
ATOM   2422  NH1 ARG A 306      -9.202   6.554  -1.619  1.00 98.81           N  
ATOM   2423  NH2 ARG A 306      -7.289   7.630  -0.957  1.00 98.81           N1+
ATOM   2424  CZ  ARG A 306      -8.499   7.182  -0.678  1.00 98.81           C  
ATOM   2425  N   ASP A 307      -8.429   9.636   3.890  1.00 98.88           N  
ATOM   2426  CA  ASP A 307      -7.108   9.288   4.409  1.00 98.88           C  
ATOM   2427  C   ASP A 307      -6.913   9.825   5.825  1.00 98.88           C  
ATOM   2428  O   ASP A 307      -6.374   9.129   6.690  1.00 98.88           O  
ATOM   2429  CB  ASP A 307      -6.013   9.820   3.491  1.00 98.88           C  
ATOM   2430  CG  ASP A 307      -6.004   9.150   2.127  1.00 98.88           C  
ATOM   2431  OD1 ASP A 307      -6.557   8.039   1.991  1.00 98.88           O  
ATOM   2432  OD2 ASP A 307      -5.439   9.739   1.183  1.00 98.88           O1-
ATOM   2433  N   TYR A 308      -7.323  11.095   6.083  1.00 98.81           N  
ATOM   2434  CA  TYR A 308      -7.261  11.647   7.428  1.00 98.81           C  
ATOM   2435  C   TYR A 308      -8.042  10.783   8.415  1.00 98.81           C  
ATOM   2436  O   TYR A 308      -7.528  10.427   9.476  1.00 98.81           O  
ATOM   2437  CB  TYR A 308      -7.813  13.082   7.447  1.00 98.81           C  
ATOM   2438  CG  TYR A 308      -7.725  13.745   8.798  1.00 98.81           C  
ATOM   2439  CD1 TYR A 308      -8.716  13.552   9.757  1.00 98.81           C  
ATOM   2440  CD2 TYR A 308      -6.655  14.573   9.119  1.00 98.81           C  
ATOM   2441  CE1 TYR A 308      -8.641  14.166  11.002  1.00 98.81           C  
ATOM   2442  CE2 TYR A 308      -6.572  15.195  10.366  1.00 98.81           C  
ATOM   2443  OH  TYR A 308      -7.487  15.593  12.531  1.00 98.81           O  
ATOM   2444  CZ  TYR A 308      -7.565  14.981  11.293  1.00 98.81           C  
ATOM   2445  N   TYR A 309      -9.263  10.443   8.056  1.00 98.81           N  
ATOM   2446  CA  TYR A 309     -10.135   9.675   8.938  1.00 98.81           C  
ATOM   2447  C   TYR A 309      -9.504   8.331   9.288  1.00 98.81           C  
ATOM   2448  O   TYR A 309      -9.483   7.942  10.465  1.00 98.81           O  
ATOM   2449  CB  TYR A 309     -11.497   9.449   8.274  1.00 98.81           C  
ATOM   2450  CG  TYR A 309     -12.423   8.569   9.080  1.00 98.81           C  
ATOM   2451  CD1 TYR A 309     -12.642   7.240   8.722  1.00 98.81           C  
ATOM   2452  CD2 TYR A 309     -13.090   9.066  10.201  1.00 98.81           C  
ATOM   2453  CE1 TYR A 309     -13.493   6.425   9.460  1.00 98.81           C  
ATOM   2454  CE2 TYR A 309     -13.943   8.258  10.946  1.00 98.81           C  
ATOM   2455  OH  TYR A 309     -14.982   6.141  11.306  1.00 98.81           O  
ATOM   2456  CZ  TYR A 309     -14.135   6.940  10.561  1.00 98.81           C  
ATOM   2457  N   VAL A 310      -9.055   7.573   8.322  1.00 98.88           N  
ATOM   2458  CA  VAL A 310      -8.468   6.258   8.548  1.00 98.88           C  
ATOM   2459  C   VAL A 310      -7.308   6.373   9.537  1.00 98.88           C  
ATOM   2460  O   VAL A 310      -7.255   5.645  10.528  1.00 98.88           O  
ATOM   2461  CB  VAL A 310      -7.981   5.615   7.233  1.00 98.88           C  
ATOM   2462  CG1 VAL A 310      -7.128   4.379   7.513  1.00 98.88           C  
ATOM   2463  CG2 VAL A 310      -9.172   5.253   6.346  1.00 98.88           C  
ATOM   2464  N   MET A 311      -6.317   7.213   9.213  1.00 98.81           N  
ATOM   2465  CA  MET A 311      -5.109   7.325  10.027  1.00 98.81           C  
ATOM   2466  C   MET A 311      -5.439   7.839  11.425  1.00 98.81           C  
ATOM   2467  O   MET A 311      -4.908   7.339  12.419  1.00 98.81           O  
ATOM   2468  CB  MET A 311      -4.093   8.251   9.357  1.00 98.81           C  
ATOM   2469  CG  MET A 311      -3.484   7.674   8.084  1.00 98.81           C  
ATOM   2470  SD  MET A 311      -2.310   8.834   7.286  1.00 98.81           S  
ATOM   2471  CE  MET A 311      -3.472  10.042   6.589  1.00 98.81           C  
ATOM   2472  N   ASP A 312      -6.273   8.889  11.478  1.00 98.62           N  
ATOM   2473  CA  ASP A 312      -6.633   9.473  12.775  1.00 98.62           C  
ATOM   2474  C   ASP A 312      -7.334   8.450  13.652  1.00 98.62           C  
ATOM   2475  O   ASP A 312      -7.034   8.341  14.841  1.00 98.62           O  
ATOM   2476  CB  ASP A 312      -7.520  10.705  12.578  1.00 98.62           C  
ATOM   2477  CG  ASP A 312      -7.766  11.469  13.868  1.00 98.62           C  
ATOM   2478  OD1 ASP A 312      -6.792  11.944  14.488  1.00 98.62           O  
ATOM   2479  OD2 ASP A 312      -8.942  11.589  14.262  1.00 98.62           O1-
ATOM   2480  N   THR A 313      -8.273   7.722  13.091  1.00 98.50           N  
ATOM   2481  CA  THR A 313      -9.025   6.709  13.829  1.00 98.50           C  
ATOM   2482  C   THR A 313      -8.098   5.618  14.355  1.00 98.50           C  
ATOM   2483  O   THR A 313      -8.227   5.176  15.493  1.00 98.50           O  
ATOM   2484  CB  THR A 313     -10.121   6.078  12.953  1.00 98.50           C  
ATOM   2485  CG2 THR A 313     -10.928   5.045  13.740  1.00 98.50           C  
ATOM   2486  OG1 THR A 313     -11.005   7.106  12.488  1.00 98.50           O  
ATOM   2487  N   VAL A 314      -7.185   5.182  13.528  1.00 98.69           N  
ATOM   2488  CA  VAL A 314      -6.244   4.115  13.853  1.00 98.69           C  
ATOM   2489  C   VAL A 314      -5.289   4.583  14.944  1.00 98.69           C  
ATOM   2490  O   VAL A 314      -5.125   3.905  15.966  1.00 98.69           O  
ATOM   2491  CB  VAL A 314      -5.440   3.664  12.606  1.00 98.69           C  
ATOM   2492  CG1 VAL A 314      -4.298   2.736  13.013  1.00 98.69           C  
ATOM   2493  CG2 VAL A 314      -6.362   2.978  11.602  1.00 98.69           C  
ATOM   2494  N   VAL A 315      -4.658   5.704  14.768  1.00 98.12           N  
ATOM   2495  CA  VAL A 315      -3.619   6.187  15.668  1.00 98.12           C  
ATOM   2496  C   VAL A 315      -4.238   6.556  17.009  1.00 98.12           C  
ATOM   2497  O   VAL A 315      -3.619   6.371  18.061  1.00 98.12           O  
ATOM   2498  CB  VAL A 315      -2.870   7.401  15.078  1.00 98.12           C  
ATOM   2499  CG1 VAL A 315      -2.103   8.147  16.165  1.00 98.12           C  
ATOM   2500  CG2 VAL A 315      -1.920   6.951  13.964  1.00 98.12           C  
ATOM   2501  N   LYS A 316      -5.482   7.111  17.143  1.00 97.12           N  
ATOM   2502  CA  LYS A 316      -6.174   7.450  18.376  1.00 97.12           C  
ATOM   2503  C   LYS A 316      -6.424   6.205  19.230  1.00 97.12           C  
ATOM   2504  O   LYS A 316      -6.533   6.294  20.445  1.00 97.12           O  
ATOM   2505  CB  LYS A 316      -7.500   8.152  18.078  1.00 97.12           C  
ATOM   2506  CG  LYS A 316      -7.357   9.634  17.767  1.00 97.12           C  
ATOM   2507  CD  LYS A 316      -8.715  10.291  17.532  1.00 97.12           C  
ATOM   2508  CE  LYS A 316      -8.588  11.798  17.380  1.00 97.12           C  
ATOM   2509  NZ  LYS A 316      -9.881  12.426  16.971  1.00 97.12           N1+
ATOM   2510  N   LYS A 317      -6.426   5.085  18.592  1.00 96.81           N  
ATOM   2511  CA  LYS A 317      -6.600   3.826  19.307  1.00 96.81           C  
ATOM   2512  C   LYS A 317      -5.258   3.236  19.727  1.00 96.81           C  
ATOM   2513  O   LYS A 317      -5.200   2.146  20.295  1.00 96.81           O  
ATOM   2514  CB  LYS A 317      -7.374   2.820  18.455  1.00 96.81           C  
ATOM   2515  CG  LYS A 317      -8.870   3.104  18.374  1.00 96.81           C  
ATOM   2516  CD  LYS A 317      -9.631   1.907  17.817  1.00 96.81           C  
ATOM   2517  CE  LYS A 317     -11.142   2.113  17.915  1.00 96.81           C  
ATOM   2518  NZ  LYS A 317     -11.689   1.606  19.194  1.00 96.81           N1+
ATOM   2519  N   GLY A 318      -4.214   4.014  19.453  1.00 96.75           N  
ATOM   2520  CA  GLY A 318      -2.870   3.596  19.823  1.00 96.75           C  
ATOM   2521  C   GLY A 318      -2.295   2.526  18.921  1.00 96.75           C  
ATOM   2522  O   GLY A 318      -1.390   1.790  19.321  1.00 96.75           O  
ATOM   2523  N   ILE A 319      -2.872   2.326  17.719  1.00 98.38           N  
ATOM   2524  CA  ILE A 319      -2.429   1.317  16.772  1.00 98.38           C  
ATOM   2525  C   ILE A 319      -1.529   1.963  15.719  1.00 98.38           C  
ATOM   2526  O   ILE A 319      -1.894   2.977  15.116  1.00 98.38           O  
ATOM   2527  CB  ILE A 319      -3.624   0.610  16.092  1.00 98.38           C  
ATOM   2528  CG1 ILE A 319      -4.528  -0.040  17.144  1.00 98.38           C  
ATOM   2529  CG2 ILE A 319      -3.133  -0.424  15.075  1.00 98.38           C  
ATOM   2530  CD1 ILE A 319      -5.906  -0.427  16.623  1.00 98.38           C  
ATOM   2531  N   PRO A 320      -0.292   1.357  15.499  1.00 98.50           N  
ATOM   2532  CA  PRO A 320       0.577   1.882  14.440  1.00 98.50           C  
ATOM   2533  C   PRO A 320      -0.021   1.713  13.047  1.00 98.50           C  
ATOM   2534  O   PRO A 320      -0.649   0.691  12.763  1.00 98.50           O  
ATOM   2535  CB  PRO A 320       1.856   1.057  14.592  1.00 98.50           C  
ATOM   2536  CG  PRO A 320       1.858   0.615  16.019  1.00 98.50           C  
ATOM   2537  CD  PRO A 320       0.444   0.354  16.445  1.00 98.50           C  
ATOM   2538  N   CYS A 321       0.270   2.803  12.155  1.00 98.81           N  
ATOM   2539  CA  CYS A 321      -0.278   2.795  10.800  1.00 98.81           C  
ATOM   2540  C   CYS A 321       0.799   3.116   9.774  1.00 98.81           C  
ATOM   2541  O   CYS A 321       1.444   4.163   9.849  1.00 98.81           O  
ATOM   2542  CB  CYS A 321      -1.421   3.802  10.683  1.00 98.81           C  
ATOM   2543  SG  CYS A 321      -2.230   3.799   9.066  1.00 98.81           S  
ATOM   2544  N   ALA A 322       0.976   2.167   8.841  1.00 98.88           N  
ATOM   2545  CA  ALA A 322       1.858   2.355   7.695  1.00 98.88           C  
ATOM   2546  C   ALA A 322       1.055   2.533   6.408  1.00 98.88           C  
ATOM   2547  O   ALA A 322       0.239   1.678   6.055  1.00 98.88           O  
ATOM   2548  CB  ALA A 322       2.818   1.173   7.558  1.00 98.88           C  
ATOM   2549  N   THR A 323       1.376   3.668   5.679  1.00 98.81           N  
ATOM   2550  CA  THR A 323       0.575   3.926   4.488  1.00 98.81           C  
ATOM   2551  C   THR A 323       1.426   3.798   3.225  1.00 98.81           C  
ATOM   2552  O   THR A 323       2.615   4.118   3.237  1.00 98.81           O  
ATOM   2553  CB  THR A 323      -0.065   5.326   4.535  1.00 98.81           C  
ATOM   2554  CG2 THR A 323      -0.688   5.598   5.902  1.00 98.81           C  
ATOM   2555  OG1 THR A 323       0.938   6.314   4.276  1.00 98.81           O  
ATOM   2556  N   VAL A 324       0.735   3.355   2.133  1.00 98.88           N  
ATOM   2557  CA  VAL A 324       1.278   3.347   0.779  1.00 98.88           C  
ATOM   2558  C   VAL A 324       0.293   4.014  -0.177  1.00 98.88           C  
ATOM   2559  O   VAL A 324      -0.878   4.205   0.161  1.00 98.88           O  
ATOM   2560  CB  VAL A 324       1.593   1.910   0.304  1.00 98.88           C  
ATOM   2561  CG1 VAL A 324       2.678   1.279   1.176  1.00 98.88           C  
ATOM   2562  CG2 VAL A 324       0.328   1.054   0.316  1.00 98.88           C  
ATOM   2563  N   ILE A 325       0.744   4.328  -1.431  1.00 98.38           N  
ATOM   2564  CA  ILE A 325      -0.031   5.264  -2.239  1.00 98.38           C  
ATOM   2565  C   ILE A 325      -0.949   4.492  -3.183  1.00 98.38           C  
ATOM   2566  O   ILE A 325      -1.940   5.034  -3.676  1.00 98.38           O  
ATOM   2567  CB  ILE A 325       0.887   6.215  -3.040  1.00 98.38           C  
ATOM   2568  CG1 ILE A 325       1.763   5.416  -4.012  1.00 98.38           C  
ATOM   2569  CG2 ILE A 325       1.748   7.057  -2.095  1.00 98.38           C  
ATOM   2570  CD1 ILE A 325       2.506   6.279  -5.026  1.00 98.38           C  
ATOM   2571  N   GLY A 326      -0.702   3.137  -3.512  1.00 97.88           N  
ATOM   2572  CA  GLY A 326      -1.578   2.294  -4.312  1.00 97.88           C  
ATOM   2573  C   GLY A 326      -1.746   2.792  -5.735  1.00 97.88           C  
ATOM   2574  O   GLY A 326      -0.784   3.244  -6.358  1.00 97.88           O  
ATOM   2575  N   GLY A 327      -3.092   2.641  -6.354  1.00 97.38           N  
ATOM   2576  CA  GLY A 327      -3.364   2.923  -7.754  1.00 97.38           C  
ATOM   2577  C   GLY A 327      -3.733   4.374  -8.008  1.00 97.38           C  
ATOM   2578  O   GLY A 327      -4.124   5.090  -7.084  1.00 97.38           O  
ATOM   2579  N   GLY A 328      -3.766   4.838  -9.156  1.00 97.69           N  
ATOM   2580  CA  GLY A 328      -4.081   6.132  -9.734  1.00 97.69           C  
ATOM   2581  C   GLY A 328      -3.508   6.319 -11.126  1.00 97.69           C  
ATOM   2582  O   GLY A 328      -2.349   5.978 -11.379  1.00 97.69           O  
ATOM   2583  N   TYR A 329      -4.389   6.870 -11.918  1.00 97.38           N  
ATOM   2584  CA  TYR A 329      -3.972   6.965 -13.314  1.00 97.38           C  
ATOM   2585  C   TYR A 329      -4.457   8.263 -13.940  1.00 97.38           C  
ATOM   2586  O   TYR A 329      -5.614   8.650 -13.767  1.00 97.38           O  
ATOM   2587  CB  TYR A 329      -4.492   5.765 -14.118  1.00 97.38           C  
ATOM   2588  CG  TYR A 329      -4.087   4.432 -13.542  1.00 97.38           C  
ATOM   2589  CD1 TYR A 329      -2.909   3.802 -13.958  1.00 97.38           C  
ATOM   2590  CD2 TYR A 329      -4.872   3.792 -12.591  1.00 97.38           C  
ATOM   2591  CE1 TYR A 329      -2.531   2.570 -13.436  1.00 97.38           C  
ATOM   2592  CE2 TYR A 329      -4.501   2.558 -12.063  1.00 97.38           C  
ATOM   2593  OH  TYR A 329      -2.961   0.736 -11.971  1.00 97.38           O  
ATOM   2594  CZ  TYR A 329      -3.332   1.957 -12.487  1.00 97.38           C  
ATOM   2595  N   SER A 330      -3.510   8.927 -14.571  1.00 95.94           N  
ATOM   2596  CA  SER A 330      -3.756  10.183 -15.276  1.00 95.94           C  
ATOM   2597  C   SER A 330      -2.649  10.464 -16.290  1.00 95.94           C  
ATOM   2598  O   SER A 330      -1.482  10.164 -16.043  1.00 95.94           O  
ATOM   2599  CB  SER A 330      -3.863  11.349 -14.289  1.00 95.94           C  
ATOM   2600  OG  SER A 330      -3.973  12.578 -14.979  1.00 95.94           O  
ATOM   2601  N   ARG A 331      -3.070  11.040 -17.366  1.00 92.31           N  
ATOM   2602  CA  ARG A 331      -2.077  11.407 -18.373  1.00 92.31           C  
ATOM   2603  C   ARG A 331      -1.280  12.634 -17.936  1.00 92.31           C  
ATOM   2604  O   ARG A 331      -0.175  12.871 -18.416  1.00 92.31           O  
ATOM   2605  CB  ARG A 331      -2.747  11.677 -19.724  1.00 92.31           C  
ATOM   2606  CG  ARG A 331      -3.303  10.432 -20.389  1.00 92.31           C  
ATOM   2607  CD  ARG A 331      -3.965  10.753 -21.721  1.00 92.31           C  
ATOM   2608  NE  ARG A 331      -4.537   9.563 -22.343  1.00 92.31           N  
ATOM   2609  NH1 ARG A 331      -5.844  10.725 -23.860  1.00 92.31           N  
ATOM   2610  NH2 ARG A 331      -5.878   8.431 -23.829  1.00 92.31           N1+
ATOM   2611  CZ  ARG A 331      -5.420   9.570 -23.344  1.00 92.31           C  
ATOM   2612  N   ASN A 332      -1.876  13.367 -17.063  1.00 96.06           N  
ATOM   2613  CA  ASN A 332      -1.186  14.508 -16.463  1.00 96.06           C  
ATOM   2614  C   ASN A 332      -0.470  14.113 -15.173  1.00 96.06           C  
ATOM   2615  O   ASN A 332      -1.094  13.999 -14.116  1.00 96.06           O  
ATOM   2616  CB  ASN A 332      -2.173  15.650 -16.190  1.00 96.06           C  
ATOM   2617  CG  ASN A 332      -1.476  16.925 -15.775  1.00 96.06           C  
ATOM   2618  ND2 ASN A 332      -2.075  18.072 -16.109  1.00 96.06           N  
ATOM   2619  OD1 ASN A 332      -0.410  16.900 -15.150  1.00 96.06           O  
ATOM   2620  N   ILE A 333       0.845  14.003 -15.210  1.00 95.69           N  
ATOM   2621  CA  ILE A 333       1.647  13.443 -14.127  1.00 95.69           C  
ATOM   2622  C   ILE A 333       1.664  14.406 -12.944  1.00 95.69           C  
ATOM   2623  O   ILE A 333       1.676  13.976 -11.789  1.00 95.69           O  
ATOM   2624  CB  ILE A 333       3.091  13.141 -14.598  1.00 95.69           C  
ATOM   2625  CG1 ILE A 333       3.823  12.292 -13.554  1.00 95.69           C  
ATOM   2626  CG2 ILE A 333       3.848  14.448 -14.870  1.00 95.69           C  
ATOM   2627  CD1 ILE A 333       3.174  10.940 -13.292  1.00 95.69           C  
ATOM   2628  N   ASP A 334       1.637  15.677 -13.229  1.00 96.94           N  
ATOM   2629  CA  ASP A 334       1.629  16.664 -12.145  1.00 96.94           C  
ATOM   2630  C   ASP A 334       0.337  16.578 -11.340  1.00 96.94           C  
ATOM   2631  O   ASP A 334       0.367  16.596 -10.105  1.00 96.94           O  
ATOM   2632  CB  ASP A 334       1.814  18.067 -12.705  1.00 96.94           C  
ATOM   2633  CG  ASP A 334       3.208  18.319 -13.249  1.00 96.94           C  
ATOM   2634  OD1 ASP A 334       4.195  17.869 -12.625  1.00 96.94           O  
ATOM   2635  OD2 ASP A 334       3.322  18.974 -14.314  1.00 96.94           O1-
ATOM   2636  N   VAL A 335      -0.776  16.441 -12.087  1.00 97.69           N  
ATOM   2637  CA  VAL A 335      -2.071  16.331 -11.422  1.00 97.69           C  
ATOM   2638  C   VAL A 335      -2.138  15.035 -10.617  1.00 97.69           C  
ATOM   2639  O   VAL A 335      -2.600  15.031  -9.472  1.00 97.69           O  
ATOM   2640  CB  VAL A 335      -3.236  16.389 -12.439  1.00 97.69           C  
ATOM   2641  CG1 VAL A 335      -4.559  16.021 -11.765  1.00 97.69           C  
ATOM   2642  CG2 VAL A 335      -3.323  17.777 -13.074  1.00 97.69           C  
ATOM   2643  N   LEU A 336      -1.685  13.991 -11.206  1.00 98.25           N  
ATOM   2644  CA  LEU A 336      -1.695  12.691 -10.552  1.00 98.25           C  
ATOM   2645  C   LEU A 336      -0.839  12.706  -9.295  1.00 98.25           C  
ATOM   2646  O   LEU A 336      -1.270  12.240  -8.233  1.00 98.25           O  
ATOM   2647  CB  LEU A 336      -1.193  11.606 -11.514  1.00 98.25           C  
ATOM   2648  CG  LEU A 336      -1.100  10.190 -10.948  1.00 98.25           C  
ATOM   2649  CD1 LEU A 336      -2.465   9.720 -10.458  1.00 98.25           C  
ATOM   2650  CD2 LEU A 336      -0.544   9.230 -11.993  1.00 98.25           C  
ATOM   2651  N   ALA A 337       0.386  13.202  -9.430  1.00 98.31           N  
ATOM   2652  CA  ALA A 337       1.303  13.264  -8.294  1.00 98.31           C  
ATOM   2653  C   ALA A 337       0.715  14.097  -7.160  1.00 98.31           C  
ATOM   2654  O   ALA A 337       0.845  13.743  -5.989  1.00 98.31           O  
ATOM   2655  CB  ALA A 337       2.649  13.839  -8.729  1.00 98.31           C  
ATOM   2656  N   ARG A 338       0.084  15.253  -7.454  1.00 98.38           N  
ATOM   2657  CA  ARG A 338      -0.565  16.069  -6.435  1.00 98.38           C  
ATOM   2658  C   ARG A 338      -1.665  15.291  -5.726  1.00 98.38           C  
ATOM   2659  O   ARG A 338      -1.813  15.388  -4.506  1.00 98.38           O  
ATOM   2660  CB  ARG A 338      -1.141  17.348  -7.057  1.00 98.38           C  
ATOM   2661  CG  ARG A 338      -0.093  18.398  -7.399  1.00 98.38           C  
ATOM   2662  CD  ARG A 338      -0.732  19.706  -7.824  1.00 98.38           C  
ATOM   2663  NE  ARG A 338       0.247  20.603  -8.428  1.00 98.38           N  
ATOM   2664  NH1 ARG A 338       1.131  21.331  -6.419  1.00 98.38           N  
ATOM   2665  NH2 ARG A 338       1.956  22.144  -8.397  1.00 98.38           N1+
ATOM   2666  CZ  ARG A 338       1.110  21.360  -7.747  1.00 98.38           C  
ATOM   2667  N   ARG A 339      -2.375  14.549  -6.459  1.00 98.50           N  
ATOM   2668  CA  ARG A 339      -3.429  13.732  -5.872  1.00 98.50           C  
ATOM   2669  C   ARG A 339      -2.847  12.673  -4.936  1.00 98.50           C  
ATOM   2670  O   ARG A 339      -3.374  12.449  -3.845  1.00 98.50           O  
ATOM   2671  CB  ARG A 339      -4.261  13.055  -6.966  1.00 98.50           C  
ATOM   2672  CG  ARG A 339      -5.545  12.417  -6.461  1.00 98.50           C  
ATOM   2673  CD  ARG A 339      -6.347  11.786  -7.593  1.00 98.50           C  
ATOM   2674  NE  ARG A 339      -6.824  12.792  -8.536  1.00 98.50           N  
ATOM   2675  NH1 ARG A 339      -6.167  11.629 -10.423  1.00 98.50           N  
ATOM   2676  NH2 ARG A 339      -7.199  13.668 -10.626  1.00 98.50           N1+
ATOM   2677  CZ  ARG A 339      -6.730  12.696  -9.862  1.00 98.50           C  
ATOM   2678  N   HIS A 340      -1.791  11.987  -5.353  1.00 98.69           N  
ATOM   2679  CA  HIS A 340      -1.147  10.981  -4.512  1.00 98.69           C  
ATOM   2680  C   HIS A 340      -0.546  11.617  -3.262  1.00 98.69           C  
ATOM   2681  O   HIS A 340      -0.418  10.954  -2.227  1.00 98.69           O  
ATOM   2682  CB  HIS A 340      -0.068  10.238  -5.298  1.00 98.69           C  
ATOM   2683  CG  HIS A 340      -0.585   9.075  -6.078  1.00 98.69           C  
ATOM   2684  CD2 HIS A 340      -0.672   8.859  -7.412  1.00 98.69           C  
ATOM   2685  ND1 HIS A 340      -1.100   7.945  -5.475  1.00 98.69           N  
ATOM   2686  CE1 HIS A 340      -1.479   7.086  -6.408  1.00 98.69           C  
ATOM   2687  NE2 HIS A 340      -1.231   7.621  -7.594  1.00 98.69           N  
ATOM   2688  N   SER A 341      -0.147  12.935  -3.330  1.00 98.56           N  
ATOM   2689  CA  SER A 341       0.456  13.588  -2.173  1.00 98.56           C  
ATOM   2690  C   SER A 341      -0.573  13.825  -1.073  1.00 98.56           C  
ATOM   2691  O   SER A 341      -0.212  14.106   0.072  1.00 98.56           O  
ATOM   2692  CB  SER A 341       1.090  14.923  -2.584  1.00 98.56           C  
ATOM   2693  OG  SER A 341       0.094  15.902  -2.804  1.00 98.56           O  
ATOM   2694  N   ILE A 342      -1.920  13.677  -1.348  1.00 98.81           N  
ATOM   2695  CA  ILE A 342      -3.006  13.922  -0.406  1.00 98.81           C  
ATOM   2696  C   ILE A 342      -2.811  13.062   0.843  1.00 98.81           C  
ATOM   2697  O   ILE A 342      -3.002  13.541   1.966  1.00 98.81           O  
ATOM   2698  CB  ILE A 342      -4.383  13.635  -1.041  1.00 98.81           C  
ATOM   2699  CG1 ILE A 342      -4.759  14.755  -2.025  1.00 98.81           C  
ATOM   2700  CG2 ILE A 342      -5.454  13.474   0.041  1.00 98.81           C  
ATOM   2701  CD1 ILE A 342      -5.951  14.416  -2.910  1.00 98.81           C  
ATOM   2702  N   ILE A 343      -2.397  11.823   0.718  1.00 98.69           N  
ATOM   2703  CA  ILE A 343      -2.229  10.939   1.871  1.00 98.69           C  
ATOM   2704  C   ILE A 343      -1.130  11.485   2.781  1.00 98.69           C  
ATOM   2705  O   ILE A 343      -1.241  11.423   4.008  1.00 98.69           O  
ATOM   2706  CB  ILE A 343      -1.899   9.496   1.437  1.00 98.69           C  
ATOM   2707  CG1 ILE A 343      -1.777   8.584   2.663  1.00 98.69           C  
ATOM   2708  CG2 ILE A 343      -0.615   9.466   0.600  1.00 98.69           C  
ATOM   2709  CD1 ILE A 343      -3.038   8.521   3.514  1.00 98.69           C  
ATOM   2710  N   HIS A 344      -0.069  12.025   2.243  1.00 98.75           N  
ATOM   2711  CA  HIS A 344       1.033  12.565   3.029  1.00 98.75           C  
ATOM   2712  C   HIS A 344       0.618  13.846   3.758  1.00 98.75           C  
ATOM   2713  O   HIS A 344       1.007  14.062   4.905  1.00 98.75           O  
ATOM   2714  CB  HIS A 344       2.244  12.847   2.134  1.00 98.75           C  
ATOM   2715  CG  HIS A 344       2.752  11.629   1.423  1.00 98.75           C  
ATOM   2716  CD2 HIS A 344       3.786  10.802   1.704  1.00 98.75           C  
ATOM   2717  ND1 HIS A 344       2.176  11.150   0.266  1.00 98.75           N  
ATOM   2718  CE1 HIS A 344       2.836  10.081  -0.136  1.00 98.75           C  
ATOM   2719  NE2 HIS A 344       3.815   9.846   0.720  1.00 98.75           N  
ATOM   2720  N   ARG A 345      -0.129  14.626   3.100  1.00 98.69           N  
ATOM   2721  CA  ARG A 345      -0.650  15.846   3.722  1.00 98.69           C  
ATOM   2722  C   ARG A 345      -1.595  15.508   4.870  1.00 98.69           C  
ATOM   2723  O   ARG A 345      -1.521  16.115   5.938  1.00 98.69           O  
ATOM   2724  CB  ARG A 345      -1.369  16.713   2.691  1.00 98.69           C  
ATOM   2725  CG  ARG A 345      -0.457  17.260   1.602  1.00 98.69           C  
ATOM   2726  CD  ARG A 345      -1.242  18.005   0.533  1.00 98.69           C  
ATOM   2727  NE  ARG A 345      -0.369  18.487  -0.535  1.00 98.69           N  
ATOM   2728  NH1 ARG A 345       0.521  20.227   0.701  1.00 98.69           N  
ATOM   2729  NH2 ARG A 345       1.197  19.888  -1.461  1.00 98.69           N1+
ATOM   2730  CZ  ARG A 345       0.448  19.529  -0.429  1.00 98.69           C  
ATOM   2731  N   ALA A 346      -2.473  14.561   4.603  1.00 98.75           N  
ATOM   2732  CA  ALA A 346      -3.350  14.103   5.671  1.00 98.75           C  
ATOM   2733  C   ALA A 346      -2.546  13.524   6.835  1.00 98.75           C  
ATOM   2734  O   ALA A 346      -2.831  13.800   7.999  1.00 98.75           O  
ATOM   2735  CB  ALA A 346      -4.338  13.068   5.143  1.00 98.75           C  
ATOM   2736  N   ALA A 347      -1.568  12.748   6.523  1.00 98.75           N  
ATOM   2737  CA  ALA A 347      -0.722  12.127   7.541  1.00 98.75           C  
ATOM   2738  C   ALA A 347      -0.000  13.186   8.371  1.00 98.75           C  
ATOM   2739  O   ALA A 347       0.139  13.038   9.590  1.00 98.75           O  
ATOM   2740  CB  ALA A 347       0.288  11.181   6.891  1.00 98.75           C  
ATOM   2741  N   THR A 348       0.507  14.218   7.725  1.00 98.38           N  
ATOM   2742  CA  THR A 348       1.155  15.322   8.425  1.00 98.38           C  
ATOM   2743  C   THR A 348       0.194  15.968   9.422  1.00 98.38           C  
ATOM   2744  O   THR A 348       0.567  16.247  10.565  1.00 98.38           O  
ATOM   2745  CB  THR A 348       1.668  16.392   7.443  1.00 98.38           C  
ATOM   2746  CG2 THR A 348       2.283  17.568   8.184  1.00 98.38           C  
ATOM   2747  OG1 THR A 348       2.659  15.801   6.591  1.00 98.38           O  
ATOM   2748  N   SER A 349      -1.048  16.175   9.028  1.00 98.31           N  
ATOM   2749  CA  SER A 349      -2.063  16.725   9.921  1.00 98.31           C  
ATOM   2750  C   SER A 349      -2.309  15.806  11.113  1.00 98.31           C  
ATOM   2751  O   SER A 349      -2.388  16.266  12.253  1.00 98.31           O  
ATOM   2752  CB  SER A 349      -3.373  16.955   9.166  1.00 98.31           C  
ATOM   2753  OG  SER A 349      -3.210  17.942   8.166  1.00 98.31           O  
ATOM   2754  N   VAL A 350      -2.425  14.516  10.820  1.00 98.56           N  
ATOM   2755  CA  VAL A 350      -2.661  13.540  11.874  1.00 98.56           C  
ATOM   2756  C   VAL A 350      -1.469  13.502  12.829  1.00 98.56           C  
ATOM   2757  O   VAL A 350      -1.640  13.440  14.049  1.00 98.56           O  
ATOM   2758  CB  VAL A 350      -2.922  12.129  11.295  1.00 98.56           C  
ATOM   2759  CG1 VAL A 350      -2.895  11.074  12.405  1.00 98.56           C  
ATOM   2760  CG2 VAL A 350      -4.260  12.100  10.560  1.00 98.56           C  
ATOM   2761  N   TRP A 351      -0.266  13.498  12.262  1.00 97.94           N  
ATOM   2762  CA  TRP A 351       0.959  13.478  13.056  1.00 97.94           C  
ATOM   2763  C   TRP A 351       0.992  14.651  14.035  1.00 97.94           C  
ATOM   2764  O   TRP A 351       1.230  14.469  15.221  1.00 97.94           O  
ATOM   2765  CB  TRP A 351       2.190  13.518  12.151  1.00 97.94           C  
ATOM   2766  CG  TRP A 351       3.496  13.477  12.886  1.00 97.94           C  
ATOM   2767  CD1 TRP A 351       4.202  14.550  13.369  1.00 97.94           C  
ATOM   2768  CD2 TRP A 351       4.250  12.308  13.225  1.00 97.94           C  
ATOM   2769  CE2 TRP A 351       5.405  12.741  13.907  1.00 97.94           C  
ATOM   2770  CE3 TRP A 351       4.053  10.939  13.009  1.00 97.94           C  
ATOM   2771  NE1 TRP A 351       5.354  14.106  13.986  1.00 97.94           N  
ATOM   2772  CH2 TRP A 351       6.154  10.510  14.164  1.00 97.94           C  
ATOM   2773  CZ2 TRP A 351       6.367  11.847  14.384  1.00 97.94           C  
ATOM   2774  CZ3 TRP A 351       5.015  10.049  13.486  1.00 97.94           C  
ATOM   2775  N   LEU A 352       0.667  15.843  13.617  1.00 96.75           N  
ATOM   2776  CA  LEU A 352       0.725  17.057  14.421  1.00 96.75           C  
ATOM   2777  C   LEU A 352      -0.411  17.095  15.441  1.00 96.75           C  
ATOM   2778  O   LEU A 352      -0.195  17.464  16.590  1.00 96.75           O  
ATOM   2779  CB  LEU A 352       0.658  18.294  13.516  1.00 96.75           C  
ATOM   2780  CG  LEU A 352       1.857  18.533  12.603  1.00 96.75           C  
ATOM   2781  CD1 LEU A 352       1.573  19.693  11.647  1.00 96.75           C  
ATOM   2782  CD2 LEU A 352       3.111  18.811  13.428  1.00 96.75           C  
ATOM   2783  N   SER A 353      -1.617  16.657  15.046  1.00 95.88           N  
ATOM   2784  CA  SER A 353      -2.806  16.734  15.902  1.00 95.88           C  
ATOM   2785  C   SER A 353      -2.733  15.736  17.053  1.00 95.88           C  
ATOM   2786  O   SER A 353      -3.354  15.938  18.102  1.00 95.88           O  
ATOM   2787  CB  SER A 353      -4.069  16.488  15.076  1.00 95.88           C  
ATOM   2788  OG  SER A 353      -4.095  15.160  14.586  1.00 95.88           O  
ATOM   2789  N   ASN A 354      -1.979  14.640  16.886  1.00 93.50           N  
ATOM   2790  CA  ASN A 354      -1.916  13.586  17.890  1.00 93.50           C  
ATOM   2791  C   ASN A 354      -0.591  13.611  18.646  1.00 93.50           C  
ATOM   2792  O   ASN A 354      -0.312  12.714  19.448  1.00 93.50           O  
ATOM   2793  CB  ASN A 354      -2.140  12.213  17.248  1.00 93.50           C  
ATOM   2794  CG  ASN A 354      -3.588  11.990  16.858  1.00 93.50           C  
ATOM   2795  ND2 ASN A 354      -3.889  12.208  15.581  1.00 93.50           N  
ATOM   2796  OD1 ASN A 354      -4.425  11.619  17.678  1.00 93.50           O  
ATOM   2797  N   LEU A 355       0.207  14.635  18.502  1.00 88.88           N  
ATOM   2798  CA  LEU A 355       1.486  14.876  19.165  1.00 88.88           C  
ATOM   2799  C   LEU A 355       2.351  13.623  19.138  1.00 88.88           C  
ATOM   2800  O   LEU A 355       2.943  13.247  20.148  1.00 88.88           O  
ATOM   2801  CB  LEU A 355       1.259  15.324  20.607  1.00 88.88           C  
ATOM   2802  CG  LEU A 355       0.476  16.619  20.810  1.00 88.88           C  
ATOM   2803  CD1 LEU A 355       0.240  16.874  22.286  1.00 88.88           C  
ATOM   2804  CD2 LEU A 355       1.215  17.792  20.175  1.00 88.88           C  
ATOM   2805  N   LEU A 356       2.343  12.909  17.996  1.00 87.38           N  
ATOM   2806  CA  LEU A 356       3.229  11.765  17.803  1.00 87.38           C  
ATOM   2807  C   LEU A 356       4.680  12.216  17.677  1.00 87.38           C  
ATOM   2808  O   LEU A 356       4.953  13.363  17.328  1.00 87.38           O  
ATOM   2809  CB  LEU A 356       2.825  10.986  16.540  1.00 87.38           C  
ATOM   2810  CG  LEU A 356       1.448  10.326  16.564  1.00 87.38           C  
ATOM   2811  CD1 LEU A 356       1.108   9.756  15.191  1.00 87.38           C  
ATOM   2812  CD2 LEU A 356       1.395   9.234  17.633  1.00 87.38           C  
TER    2813      LEU A 356
END   
