# Supplementary material for: Functional divergence and structural changes of Class IV histone deacetylases (HDACs) across the tree of life
Source: Mol Biol Evol. 2026 Jun 17;43(7):msag150. doi: 10.1093/molbev/msag150 (PMC13325672; doi:10.1093/molbev/msag150)
Supplement: msag150_Supplementary_Data [file msag150_supplementary_data.zip › Figure S14 psHDAC11_A.pdb]

TITLE     S26
REMARK   4      COMPLIES WITH FORMAT V. 3.0, 1-DEC-2006
REMARK 888
REMARK 888 WRITTEN BY MAESTRO (A PRODUCT OF SCHRODINGER, LLC)
ATOM      1  N   MET A   1     -16.888  26.919 -53.087  1.00 39.25           N1+
ATOM      2  CA  MET A   1     -17.373  25.608 -53.542  1.00 39.25           C  
ATOM      3  C   MET A   1     -18.340  24.997 -52.525  1.00 39.25           C  
ATOM      4  O   MET A   1     -17.959  24.741 -51.405  1.00 39.25           O  
ATOM      5  CB  MET A   1     -16.204  24.657 -53.784  1.00 39.25           C  
ATOM      6  CG  MET A   1     -16.067  24.235 -55.260  1.00 39.25           C  
ATOM      7  SD  MET A   1     -15.102  22.680 -55.421  1.00 39.25           S  
ATOM      8  CE  MET A   1     -13.439  23.372 -55.675  1.00 39.25           C  
ATOM      9  N   VAL A   2     -19.447  25.795 -52.524  1.00 41.22           N  
ATOM     10  CA  VAL A   2     -20.892  25.818 -52.728  1.00 41.22           C  
ATOM     11  C   VAL A   2     -21.597  25.239 -51.483  1.00 41.22           C  
ATOM     12  O   VAL A   2     -21.339  24.106 -51.081  1.00 41.22           O  
ATOM     13  CB  VAL A   2     -21.287  25.007 -53.972  1.00 41.22           C  
ATOM     14  CG1 VAL A   2     -22.778  25.191 -54.277  1.00 41.22           C  
ATOM     15  CG2 VAL A   2     -20.445  25.449 -55.188  1.00 41.22           C  
ATOM     16  N   GLY A   3     -22.263  26.162 -50.654  1.00 40.31           N  
ATOM     17  CA  GLY A   3     -23.508  26.921 -50.637  1.00 40.31           C  
ATOM     18  C   GLY A   3     -24.733  26.057 -50.414  1.00 40.31           C  
ATOM     19  O   GLY A   3     -24.852  24.949 -50.963  1.00 40.31           O  
ATOM     20  N   LEU A   4     -25.403  26.317 -49.269  1.00 47.44           N  
ATOM     21  CA  LEU A   4     -26.674  27.016 -49.440  1.00 47.44           C  
ATOM     22  C   LEU A   4     -27.437  27.086 -48.124  1.00 47.44           C  
ATOM     23  O   LEU A   4     -27.676  26.062 -47.486  1.00 47.44           O  
ATOM     24  CB  LEU A   4     -27.532  26.313 -50.493  1.00 47.44           C  
ATOM     25  CG  LEU A   4     -27.335  26.779 -51.937  1.00 47.44           C  
ATOM     26  CD1 LEU A   4     -27.672  25.659 -52.919  1.00 47.44           C  
ATOM     27  CD2 LEU A   4     -28.215  28.011 -52.233  1.00 47.44           C  
ATOM     28  N   ILE A   5     -27.596  28.308 -47.527  1.00 48.09           N  
ATOM     29  CA  ILE A   5     -28.425  29.508 -47.683  1.00 48.09           C  
ATOM     30  C   ILE A   5     -29.670  29.375 -46.786  1.00 48.09           C  
ATOM     31  O   ILE A   5     -30.414  28.403 -46.886  1.00 48.09           O  
ATOM     32  CB  ILE A   5     -28.847  29.716 -49.150  1.00 48.09           C  
ATOM     33  CG1 ILE A   5     -27.607  29.904 -50.037  1.00 48.09           C  
ATOM     34  CG2 ILE A   5     -29.789  30.933 -49.280  1.00 48.09           C  
ATOM     35  CD1 ILE A   5     -27.916  30.074 -51.508  1.00 48.09           C  
ATOM     36  N   GLN A   6     -29.875  30.390 -45.817  1.00 44.41           N  
ATOM     37  CA  GLN A   6     -30.268  31.795 -45.767  1.00 44.41           C  
ATOM     38  C   GLN A   6     -31.666  31.970 -45.168  1.00 44.41           C  
ATOM     39  O   GLN A   6     -32.604  31.248 -45.533  1.00 44.41           O  
ATOM     40  CB  GLN A   6     -30.242  32.420 -47.172  1.00 44.41           C  
ATOM     41  CG  GLN A   6     -28.878  32.958 -47.594  1.00 44.41           C  
ATOM     42  CD  GLN A   6     -28.926  33.704 -48.918  1.00 44.41           C  
ATOM     43  NE2 GLN A   6     -27.990  34.639 -49.090  1.00 44.41           N  
ATOM     44  OE1 GLN A   6     -29.778  33.437 -49.764  1.00 44.41           O  
ATOM     45  N   SER A   7     -31.673  32.881 -44.102  1.00 46.44           N  
ATOM     46  CA  SER A   7     -32.110  34.246 -44.173  1.00 46.44           C  
ATOM     47  C   SER A   7     -32.280  34.874 -42.799  1.00 46.44           C  
ATOM     48  O   SER A   7     -33.021  34.361 -41.966  1.00 46.44           O  
ATOM     49  CB  SER A   7     -33.436  34.356 -44.960  1.00 46.44           C  
ATOM     50  OG  SER A   7     -34.409  33.476 -44.380  1.00 46.44           O  
ATOM     51  N   ALA A   8     -31.511  35.891 -42.306  1.00 40.09           N  
ATOM     52  CA  ALA A   8     -31.289  37.241 -41.790  1.00 40.09           C  
ATOM     53  C   ALA A   8     -32.271  38.225 -42.365  1.00 40.09           C  
ATOM     54  O   ALA A   8     -32.857  37.983 -43.428  1.00 40.09           O  
ATOM     55  CB  ALA A   8     -29.851  37.668 -42.066  1.00 40.09           C  
ATOM     56  N   PRO A   9     -32.140  39.720 -41.875  1.00 46.94           N  
ATOM     57  CA  PRO A   9     -31.067  40.688 -41.633  1.00 46.94           C  
ATOM     58  C   PRO A   9     -31.596  42.015 -41.076  1.00 46.94           C  
ATOM     59  O   PRO A   9     -32.807  42.221 -40.989  1.00 46.94           O  
ATOM     60  CB  PRO A   9     -30.469  40.888 -43.021  1.00 46.94           C  
ATOM     61  CG  PRO A   9     -31.616  40.763 -43.966  1.00 46.94           C  
ATOM     62  CD  PRO A   9     -32.820  40.339 -43.181  1.00 46.94           C  
ATOM     63  N   GLY A  10     -30.599  42.778 -40.370  1.00 40.47           N  
ATOM     64  CA  GLY A  10     -29.958  44.025 -40.781  1.00 40.47           C  
ATOM     65  C   GLY A  10     -29.815  45.018 -39.645  1.00 40.47           C  
ATOM     66  O   GLY A  10     -30.764  45.249 -38.899  1.00 40.47           O  
ATOM     67  N   SER A  11     -28.514  45.546 -39.327  1.00 35.00           N  
ATOM     68  CA  SER A  11     -27.489  46.536 -39.671  1.00 35.00           C  
ATOM     69  C   SER A  11     -27.300  47.535 -38.535  1.00 35.00           C  
ATOM     70  O   SER A  11     -28.271  48.028 -37.969  1.00 35.00           O  
ATOM     71  CB  SER A  11     -27.848  47.252 -40.954  1.00 35.00           C  
ATOM     72  OG  SER A  11     -29.061  47.998 -40.822  1.00 35.00           O  
ATOM     73  N   ARG A  12     -25.930  47.812 -38.074  1.00 36.91           N  
ATOM     74  CA  ARG A  12     -24.941  48.858 -38.272  1.00 36.91           C  
ATOM     75  C   ARG A  12     -24.101  49.084 -37.028  1.00 36.91           C  
ATOM     76  O   ARG A  12     -24.635  49.223 -35.926  1.00 36.91           O  
ATOM     77  CB  ARG A  12     -25.621  50.147 -38.661  1.00 36.91           C  
ATOM     78  CG  ARG A  12     -25.150  50.704 -39.994  1.00 36.91           C  
ATOM     79  CD  ARG A  12     -25.836  52.059 -40.361  1.00 36.91           C  
ATOM     80  NE  ARG A  12     -25.808  52.315 -41.778  1.00 36.91           N  
ATOM     81  NH1 ARG A  12     -26.201  54.572 -41.550  1.00 36.91           N  
ATOM     82  NH2 ARG A  12     -25.938  53.640 -43.623  1.00 36.91           N1+
ATOM     83  CZ  ARG A  12     -25.979  53.525 -42.330  1.00 36.91           C  
ATOM     84  N   LEU A  13     -22.654  49.037 -37.022  1.00 35.62           N  
ATOM     85  CA  LEU A  13     -21.421  49.807 -37.118  1.00 35.62           C  
ATOM     86  C   LEU A  13     -20.688  49.808 -35.778  1.00 35.62           C  
ATOM     87  O   LEU A  13     -21.278  50.063 -34.733  1.00 35.62           O  
ATOM     88  CB  LEU A  13     -21.707  51.253 -37.561  1.00 35.62           C  
ATOM     89  CG  LEU A  13     -21.741  51.503 -39.066  1.00 35.62           C  
ATOM     90  CD1 LEU A  13     -22.664  52.697 -39.394  1.00 35.62           C  
ATOM     91  CD2 LEU A  13     -20.333  51.737 -39.571  1.00 35.62           C  
ATOM     92  N   GLN A  14     -19.298  49.447 -35.637  1.00 36.94           N  
ATOM     93  CA  GLN A  14     -17.952  49.997 -35.476  1.00 36.94           C  
ATOM     94  C   GLN A  14     -17.349  49.531 -34.145  1.00 36.94           C  
ATOM     95  O   GLN A  14     -17.994  49.604 -33.098  1.00 36.94           O  
ATOM     96  CB  GLN A  14     -17.971  51.514 -35.522  1.00 36.94           C  
ATOM     97  CG  GLN A  14     -17.883  52.058 -36.924  1.00 36.94           C  
ATOM     98  CD  GLN A  14     -17.773  53.615 -36.986  1.00 36.94           C  
ATOM     99  NE2 GLN A  14     -17.612  54.141 -38.150  1.00 36.94           N  
ATOM    100  OE1 GLN A  14     -17.825  54.252 -35.920  1.00 36.94           O  
ATOM    101  N   ARG A  15     -16.174  48.845 -34.041  1.00 31.69           N  
ATOM    102  CA  ARG A  15     -14.797  48.802 -33.544  1.00 31.69           C  
ATOM    103  C   ARG A  15     -14.750  48.924 -32.026  1.00 31.69           C  
ATOM    104  O   ARG A  15     -15.292  49.868 -31.449  1.00 31.69           O  
ATOM    105  CB  ARG A  15     -13.980  49.930 -34.174  1.00 31.69           C  
ATOM    106  CG  ARG A  15     -13.051  49.482 -35.305  1.00 31.69           C  
ATOM    107  CD  ARG A  15     -12.124  50.582 -35.752  1.00 31.69           C  
ATOM    108  NE  ARG A  15     -12.504  51.091 -37.061  1.00 31.69           N  
ATOM    109  NH1 ARG A  15     -10.346  51.240 -37.888  1.00 31.69           N  
ATOM    110  NH2 ARG A  15     -12.107  51.840 -39.209  1.00 31.69           N1+
ATOM    111  CZ  ARG A  15     -11.652  51.375 -38.038  1.00 31.69           C  
ATOM    112  N   LEU A  16     -14.275  47.889 -31.110  1.00 33.38           N  
ATOM    113  CA  LEU A  16     -13.447  47.891 -29.908  1.00 33.38           C  
ATOM    114  C   LEU A  16     -12.671  46.582 -29.766  1.00 33.38           C  
ATOM    115  O   LEU A  16     -13.240  45.503 -29.942  1.00 33.38           O  
ATOM    116  CB  LEU A  16     -14.304  48.135 -28.675  1.00 33.38           C  
ATOM    117  CG  LEU A  16     -14.749  49.577 -28.407  1.00 33.38           C  
ATOM    118  CD1 LEU A  16     -15.899  49.604 -27.406  1.00 33.38           C  
ATOM    119  CD2 LEU A  16     -13.578  50.409 -27.912  1.00 33.38           C  
ATOM    120  N   GLU A  17     -11.234  46.445 -29.804  1.00 36.66           N  
ATOM    121  CA  GLU A  17     -10.209  46.091 -28.837  1.00 36.66           C  
ATOM    122  C   GLU A  17     -10.828  45.609 -27.548  1.00 36.66           C  
ATOM    123  O   GLU A  17     -11.809  46.163 -27.053  1.00 36.66           O  
ATOM    124  CB  GLU A  17      -9.290  47.291 -28.572  1.00 36.66           C  
ATOM    125  CG  GLU A  17      -8.244  47.532 -29.653  1.00 36.66           C  
ATOM    126  CD  GLU A  17      -7.002  48.225 -29.124  1.00 36.66           C  
ATOM    127  OE1 GLU A  17      -5.963  48.224 -29.827  1.00 36.66           O  
ATOM    128  OE2 GLU A  17      -7.070  48.811 -28.019  1.00 36.66           O1-
ATOM    129  N   PRO A  18     -10.071  44.497 -26.774  1.00 36.41           N  
ATOM    130  CA  PRO A  18     -10.255  43.470 -25.750  1.00 36.41           C  
ATOM    131  C   PRO A  18      -9.764  43.897 -24.365  1.00 36.41           C  
ATOM    132  O   PRO A  18      -9.097  44.934 -24.238  1.00 36.41           O  
ATOM    133  CB  PRO A  18      -9.419  42.293 -26.273  1.00 36.41           C  
ATOM    134  CG  PRO A  18      -8.255  42.940 -26.963  1.00 36.41           C  
ATOM    135  CD  PRO A  18      -8.471  44.423 -26.983  1.00 36.41           C  
ATOM    136  N   LEU A  19     -10.547  43.714 -23.251  1.00 32.06           N  
ATOM    137  CA  LEU A  19     -10.293  43.639 -21.812  1.00 32.06           C  
ATOM    138  C   LEU A  19     -11.464  44.205 -21.026  1.00 32.06           C  
ATOM    139  O   LEU A  19     -11.936  45.314 -21.302  1.00 32.06           O  
ATOM    140  CB  LEU A  19      -9.008  44.380 -21.461  1.00 32.06           C  
ATOM    141  CG  LEU A  19      -7.699  43.620 -21.659  1.00 32.06           C  
ATOM    142  CD1 LEU A  19      -6.529  44.589 -21.773  1.00 32.06           C  
ATOM    143  CD2 LEU A  19      -7.468  42.608 -20.523  1.00 32.06           C  
ATOM    144  N   LEU A  20     -12.189  43.294 -20.193  1.00 32.56           N  
ATOM    145  CA  LEU A  20     -12.452  43.205 -18.767  1.00 32.56           C  
ATOM    146  C   LEU A  20     -13.911  43.552 -18.478  1.00 32.56           C  
ATOM    147  O   LEU A  20     -14.405  44.602 -18.897  1.00 32.56           O  
ATOM    148  CB  LEU A  20     -11.528  44.160 -17.999  1.00 32.56           C  
ATOM    149  CG  LEU A  20     -10.300  43.534 -17.359  1.00 32.56           C  
ATOM    150  CD1 LEU A  20      -9.062  44.387 -17.594  1.00 32.56           C  
ATOM    151  CD2 LEU A  20     -10.531  43.304 -15.856  1.00 32.56           C  
ATOM    152  N   MET A  21     -14.664  42.492 -17.920  1.00 32.22           N  
ATOM    153  CA  MET A  21     -15.461  42.163 -16.727  1.00 32.22           C  
ATOM    154  C   MET A  21     -16.473  43.273 -16.430  1.00 32.22           C  
ATOM    155  O   MET A  21     -16.140  44.456 -16.483  1.00 32.22           O  
ATOM    156  CB  MET A  21     -14.552  41.957 -15.517  1.00 32.22           C  
ATOM    157  CG  MET A  21     -13.781  40.639 -15.559  1.00 32.22           C  
ATOM    158  SD  MET A  21     -14.844  39.183 -15.231  1.00 32.22           S  
ATOM    159  CE  MET A  21     -14.087  37.966 -16.356  1.00 32.22           C  
ATOM    160  N   ALA A  22     -17.829  42.830 -16.310  1.00 31.52           N  
ATOM    161  CA  ALA A  22     -18.798  43.448 -15.401  1.00 31.52           C  
ATOM    162  C   ALA A  22     -20.079  42.613 -15.322  1.00 31.52           C  
ATOM    163  O   ALA A  22     -20.622  42.222 -16.360  1.00 31.52           O  
ATOM    164  CB  ALA A  22     -19.105  44.870 -15.823  1.00 31.52           C  
ATOM    165  N   ASP A  23     -20.296  42.015 -14.180  1.00 33.88           N  
ATOM    166  CA  ASP A  23     -21.175  42.511 -13.139  1.00 33.88           C  
ATOM    167  C   ASP A  23     -21.503  41.426 -12.114  1.00 33.88           C  
ATOM    168  O   ASP A  23     -22.149  40.421 -12.429  1.00 33.88           O  
ATOM    169  CB  ASP A  23     -22.478  43.064 -13.755  1.00 33.88           C  
ATOM    170  CG  ASP A  23     -22.338  44.492 -14.253  1.00 33.88           C  
ATOM    171  OD1 ASP A  23     -21.417  45.211 -13.801  1.00 33.88           O  
ATOM    172  OD2 ASP A  23     -23.175  44.919 -15.077  1.00 33.88           O1-
ATOM    173  N   PRO A  24     -21.181  41.644 -10.745  1.00 33.22           N  
ATOM    174  CA  PRO A  24     -21.193  41.545  -9.264  1.00 33.22           C  
ATOM    175  C   PRO A  24     -22.457  42.146  -8.654  1.00 33.22           C  
ATOM    176  O   PRO A  24     -23.165  42.897  -9.305  1.00 33.22           O  
ATOM    177  CB  PRO A  24     -19.947  42.338  -8.857  1.00 33.22           C  
ATOM    178  CG  PRO A  24     -19.849  43.458  -9.871  1.00 33.22           C  
ATOM    179  CD  PRO A  24     -20.883  43.222 -10.934  1.00 33.22           C  
ATOM    180  N   VAL A  25     -22.971  41.388  -7.601  1.00 38.50           N  
ATOM    181  CA  VAL A  25     -23.779  41.957  -6.537  1.00 38.50           C  
ATOM    182  C   VAL A  25     -23.308  41.390  -5.205  1.00 38.50           C  
ATOM    183  O   VAL A  25     -23.244  40.155  -5.018  1.00 38.50           O  
ATOM    184  CB  VAL A  25     -25.288  41.652  -6.750  1.00 38.50           C  
ATOM    185  CG1 VAL A  25     -26.108  42.176  -5.553  1.00 38.50           C  
ATOM    186  CG2 VAL A  25     -25.778  42.250  -8.049  1.00 38.50           C  
ATOM    187  N   GLN A  26     -22.633  42.234  -4.304  1.00 36.38           N  
ATOM    188  CA  GLN A  26     -22.832  43.192  -3.218  1.00 36.38           C  
ATOM    189  C   GLN A  26     -22.404  42.576  -1.886  1.00 36.38           C  
ATOM    190  O   GLN A  26     -22.906  41.525  -1.492  1.00 36.38           O  
ATOM    191  CB  GLN A  26     -24.285  43.637  -3.139  1.00 36.38           C  
ATOM    192  CG  GLN A  26     -24.594  44.833  -4.044  1.00 36.38           C  
ATOM    193  CD  GLN A  26     -25.995  45.396  -3.812  1.00 36.38           C  
ATOM    194  NE2 GLN A  26     -26.283  46.518  -4.441  1.00 36.38           N  
ATOM    195  OE1 GLN A  26     -26.806  44.797  -3.103  1.00 36.38           O  
ATOM    196  N   HIS A  27     -21.239  43.042  -1.267  1.00 30.72           N  
ATOM    197  CA  HIS A  27     -20.839  43.963  -0.223  1.00 30.72           C  
ATOM    198  C   HIS A  27     -21.553  43.666   1.080  1.00 30.72           C  
ATOM    199  O   HIS A  27     -22.777  43.489   1.100  1.00 30.72           O  
ATOM    200  CB  HIS A  27     -21.126  45.419  -0.656  1.00 30.72           C  
ATOM    201  CG  HIS A  27     -20.010  46.024  -1.430  1.00 30.72           C  
ATOM    202  CD2 HIS A  27     -19.915  46.398  -2.736  1.00 30.72           C  
ATOM    203  ND1 HIS A  27     -18.805  46.382  -0.876  1.00 30.72           N  
ATOM    204  CE1 HIS A  27     -18.018  46.911  -1.783  1.00 30.72           C  
ATOM    205  NE2 HIS A  27     -18.668  46.931  -2.935  1.00 30.72           N  
ATOM    206  N   VAL A  28     -20.791  43.356   2.136  1.00 33.22           N  
ATOM    207  CA  VAL A  28     -20.417  44.221   3.256  1.00 33.22           C  
ATOM    208  C   VAL A  28     -19.464  43.450   4.172  1.00 33.22           C  
ATOM    209  O   VAL A  28     -19.750  42.341   4.601  1.00 33.22           O  
ATOM    210  CB  VAL A  28     -21.668  44.668   4.021  1.00 33.22           C  
ATOM    211  CG1 VAL A  28     -21.324  45.872   4.930  1.00 33.22           C  
ATOM    212  CG2 VAL A  28     -22.796  45.024   3.065  1.00 33.22           C  
ATOM    213  N   ARG A  29     -18.249  43.983   4.415  1.00 25.02           N  
ATOM    214  CA  ARG A  29     -17.194  44.695   5.131  1.00 25.02           C  
ATOM    215  C   ARG A  29     -17.258  44.403   6.625  1.00 25.02           C  
ATOM    216  O   ARG A  29     -18.329  44.433   7.206  1.00 25.02           O  
ATOM    217  CB  ARG A  29     -17.280  46.182   4.865  1.00 25.02           C  
ATOM    218  CG  ARG A  29     -16.289  46.706   3.848  1.00 25.02           C  
ATOM    219  CD  ARG A  29     -16.300  48.223   3.736  1.00 25.02           C  
ATOM    220  NE  ARG A  29     -15.376  48.698   2.719  1.00 25.02           N  
ATOM    221  NH1 ARG A  29     -15.830  50.944   3.075  1.00 25.02           N  
ATOM    222  NH2 ARG A  29     -14.310  50.313   1.495  1.00 25.02           N1+
ATOM    223  CZ  ARG A  29     -15.171  50.000   2.444  1.00 25.02           C  
ATOM    224  N   PHE A  30     -16.069  44.161   7.295  1.00 26.22           N  
ATOM    225  CA  PHE A  30     -14.941  44.768   7.990  1.00 26.22           C  
ATOM    226  C   PHE A  30     -14.772  44.153   9.388  1.00 26.22           C  
ATOM    227  O   PHE A  30     -15.737  44.038  10.125  1.00 26.22           O  
ATOM    228  CB  PHE A  30     -15.132  46.271   8.098  1.00 26.22           C  
ATOM    229  CG  PHE A  30     -14.292  47.071   7.145  1.00 26.22           C  
ATOM    230  CD1 PHE A  30     -12.983  47.425   7.445  1.00 26.22           C  
ATOM    231  CD2 PHE A  30     -14.817  47.456   5.902  1.00 26.22           C  
ATOM    232  CE1 PHE A  30     -12.207  48.152   6.559  1.00 26.22           C  
ATOM    233  CE2 PHE A  30     -14.050  48.194   5.005  1.00 26.22           C  
ATOM    234  CZ  PHE A  30     -12.747  48.525   5.327  1.00 26.22           C  
ATOM    235  N   GLU A  31     -13.498  43.750   9.827  1.00 24.25           N  
ATOM    236  CA  GLU A  31     -12.272  44.056  10.569  1.00 24.25           C  
ATOM    237  C   GLU A  31     -12.474  43.907  12.082  1.00 24.25           C  
ATOM    238  O   GLU A  31     -13.469  44.387  12.617  1.00 24.25           O  
ATOM    239  CB  GLU A  31     -11.766  45.451  10.228  1.00 24.25           C  
ATOM    240  CG  GLU A  31     -10.752  45.511   9.105  1.00 24.25           C  
ATOM    241  CD  GLU A  31     -10.211  46.911   8.852  1.00 24.25           C  
ATOM    242  OE1 GLU A  31      -9.359  47.058   7.938  1.00 24.25           O  
ATOM    243  OE2 GLU A  31     -10.638  47.844   9.561  1.00 24.25           O1-
ATOM    244  N   ARG A  32     -11.599  43.172  12.865  1.00 25.47           N  
ATOM    245  CA  ARG A  32     -10.542  43.299  13.863  1.00 25.47           C  
ATOM    246  C   ARG A  32     -10.993  42.737  15.191  1.00 25.47           C  
ATOM    247  O   ARG A  32     -12.090  43.053  15.660  1.00 25.47           O  
ATOM    248  CB  ARG A  32     -10.122  44.769  14.018  1.00 25.47           C  
ATOM    249  CG  ARG A  32      -8.914  45.148  13.169  1.00 25.47           C  
ATOM    250  CD  ARG A  32      -8.425  46.547  13.491  1.00 25.47           C  
ATOM    251  NE  ARG A  32      -7.294  46.942  12.663  1.00 25.47           N  
ATOM    252  NH1 ARG A  32      -7.112  49.073  13.508  1.00 25.47           N  
ATOM    253  NH2 ARG A  32      -5.668  48.357  11.873  1.00 25.47           N1+
ATOM    254  CZ  ARG A  32      -6.695  48.127  12.678  1.00 25.47           C  
ATOM    255  N   VAL A  33     -10.244  41.802  15.898  1.00 26.88           N  
ATOM    256  CA  VAL A  33      -9.310  41.807  17.006  1.00 26.88           C  
ATOM    257  C   VAL A  33      -9.657  40.676  17.986  1.00 26.88           C  
ATOM    258  O   VAL A  33     -10.822  40.485  18.336  1.00 26.88           O  
ATOM    259  CB  VAL A  33      -9.313  43.166  17.768  1.00 26.88           C  
ATOM    260  CG1 VAL A  33      -8.227  43.185  18.833  1.00 26.88           C  
ATOM    261  CG2 VAL A  33      -9.119  44.307  16.765  1.00 26.88           C  
ATOM    262  N   ALA A  34      -8.673  39.837  18.439  1.00 25.06           N  
ATOM    263  CA  ALA A  34      -7.793  39.483  19.550  1.00 25.06           C  
ATOM    264  C   ALA A  34      -8.598  39.105  20.793  1.00 25.06           C  
ATOM    265  O   ALA A  34      -9.566  39.780  21.131  1.00 25.06           O  
ATOM    266  CB  ALA A  34      -6.840  40.624  19.864  1.00 25.06           C  
ATOM    267  N   VAL A  35      -8.393  37.893  21.461  1.00 27.19           N  
ATOM    268  CA  VAL A  35      -7.929  37.319  22.710  1.00 27.19           C  
ATOM    269  C   VAL A  35      -9.088  37.273  23.717  1.00 27.19           C  
ATOM    270  O   VAL A  35      -9.812  38.252  23.905  1.00 27.19           O  
ATOM    271  CB  VAL A  35      -6.766  38.156  23.310  1.00 27.19           C  
ATOM    272  CG1 VAL A  35      -6.336  37.596  24.675  1.00 27.19           C  
ATOM    273  CG2 VAL A  35      -5.584  38.170  22.337  1.00 27.19           C  
ATOM    274  N   ARG A  36      -9.455  36.058  24.333  1.00 25.66           N  
ATOM    275  CA  ARG A  36      -9.430  35.309  25.585  1.00 25.66           C  
ATOM    276  C   ARG A  36     -10.741  35.464  26.330  1.00 25.66           C  
ATOM    277  O   ARG A  36     -11.255  36.597  26.471  1.00 25.66           O  
ATOM    278  CB  ARG A  36      -8.257  35.758  26.445  1.00 25.66           C  
ATOM    279  CG  ARG A  36      -6.991  34.951  26.268  1.00 25.66           C  
ATOM    280  CD  ARG A  36      -5.913  35.334  27.275  1.00 25.66           C  
ATOM    281  NE  ARG A  36      -4.744  34.459  27.156  1.00 25.66           N  
ATOM    282  NH1 ARG A  36      -3.536  35.534  28.812  1.00 25.66           N  
ATOM    283  NH2 ARG A  36      -2.636  33.721  27.703  1.00 25.66           N1+
ATOM    284  CZ  ARG A  36      -3.642  34.580  27.897  1.00 25.66           C  
ATOM    285  N   LYS A  37     -11.417  34.339  26.825  1.00 23.81           N  
ATOM    286  CA  LYS A  37     -11.806  33.577  28.007  1.00 23.81           C  
ATOM    287  C   LYS A  37     -13.247  33.880  28.411  1.00 23.81           C  
ATOM    288  O   LYS A  37     -13.643  35.051  28.480  1.00 23.81           O  
ATOM    289  CB  LYS A  37     -10.862  33.868  29.183  1.00 23.81           C  
ATOM    290  CG  LYS A  37      -9.702  32.872  29.278  1.00 23.81           C  
ATOM    291  CD  LYS A  37      -8.968  33.033  30.610  1.00 23.81           C  
ATOM    292  CE  LYS A  37      -7.802  32.063  30.722  1.00 23.81           C  
ATOM    293  NZ  LYS A  37      -7.063  32.225  32.010  1.00 23.81           N1+
ATOM    294  N   ILE A  38     -14.063  32.825  28.690  1.00 27.06           N  
ATOM    295  CA  ILE A  38     -14.819  32.054  29.667  1.00 27.06           C  
ATOM    296  C   ILE A  38     -16.229  32.630  29.797  1.00 27.06           C  
ATOM    297  O   ILE A  38     -16.400  33.834  29.988  1.00 27.06           O  
ATOM    298  CB  ILE A  38     -14.116  32.041  31.038  1.00 27.06           C  
ATOM    299  CG1 ILE A  38     -12.746  31.381  30.946  1.00 27.06           C  
ATOM    300  CG2 ILE A  38     -14.991  31.356  32.096  1.00 27.06           C  
ATOM    301  CD1 ILE A  38     -11.883  31.523  32.176  1.00 27.06           C  
ATOM    302  N   GLY A  39     -17.324  31.815  29.538  1.00 29.36           N  
ATOM    303  CA  GLY A  39     -18.450  31.494  30.382  1.00 29.36           C  
ATOM    304  C   GLY A  39     -19.727  31.243  29.623  1.00 29.36           C  
ATOM    305  O   GLY A  39     -20.074  31.987  28.703  1.00 29.36           O  
ATOM    306  N   VAL A  40     -20.226  29.992  29.551  1.00 23.75           N  
ATOM    307  CA  VAL A  40     -21.293  29.110  29.987  1.00 23.75           C  
ATOM    308  C   VAL A  40     -22.644  29.665  29.520  1.00 23.75           C  
ATOM    309  O   VAL A  40     -22.954  30.838  29.728  1.00 23.75           O  
ATOM    310  CB  VAL A  40     -21.314  28.947  31.531  1.00 23.75           C  
ATOM    311  CG1 VAL A  40     -22.493  28.095  31.972  1.00 23.75           C  
ATOM    312  CG2 VAL A  40     -19.987  28.311  31.990  1.00 23.75           C  
ATOM    313  N   ILE A  41     -23.469  28.754  28.716  1.00 30.58           N  
ATOM    314  CA  ILE A  41     -24.866  28.400  28.986  1.00 30.58           C  
ATOM    315  C   ILE A  41     -25.259  27.210  28.148  1.00 30.58           C  
ATOM    316  O   ILE A  41     -25.149  27.247  26.918  1.00 30.58           O  
ATOM    317  CB  ILE A  41     -25.804  29.590  28.718  1.00 30.58           C  
ATOM    318  CG1 ILE A  41     -25.489  30.758  29.658  1.00 30.58           C  
ATOM    319  CG2 ILE A  41     -27.272  29.164  28.876  1.00 30.58           C  
ATOM    320  CD1 ILE A  41     -26.323  32.017  29.419  1.00 30.58           C  
ATOM    321  N   GLU A  42     -25.565  26.063  28.835  1.00 26.28           N  
ATOM    322  CA  GLU A  42     -26.461  25.016  29.321  1.00 26.28           C  
ATOM    323  C   GLU A  42     -27.666  24.845  28.400  1.00 26.28           C  
ATOM    324  O   GLU A  42     -28.348  25.811  28.070  1.00 26.28           O  
ATOM    325  CB  GLU A  42     -26.932  25.336  30.735  1.00 26.28           C  
ATOM    326  CG  GLU A  42     -26.694  24.227  31.748  1.00 26.28           C  
ATOM    327  CD  GLU A  42     -27.287  24.502  33.108  1.00 26.28           C  
ATOM    328  OE1 GLU A  42     -27.180  23.629  34.002  1.00 26.28           O  
ATOM    329  OE2 GLU A  42     -27.857  25.594  33.285  1.00 26.28           O1-
ATOM    330  N   VAL A  43     -28.020  23.564  27.970  1.00 27.77           N  
ATOM    331  CA  VAL A  43     -28.556  22.204  28.094  1.00 27.77           C  
ATOM    332  C   VAL A  43     -29.913  22.130  27.417  1.00 27.77           C  
ATOM    333  O   VAL A  43     -30.759  22.984  27.585  1.00 27.77           O  
ATOM    334  CB  VAL A  43     -28.680  21.787  29.575  1.00 27.77           C  
ATOM    335  CG1 VAL A  43     -29.275  20.382  29.692  1.00 27.77           C  
ATOM    336  CG2 VAL A  43     -27.323  21.854  30.260  1.00 27.77           C  
ATOM    337  N   ALA A  44     -30.211  20.934  26.728  1.00 30.77           N  
ATOM    338  CA  ALA A  44     -31.170  19.893  27.111  1.00 30.77           C  
ATOM    339  C   ALA A  44     -30.895  18.607  26.345  1.00 30.77           C  
ATOM    340  O   ALA A  44     -30.875  18.600  25.107  1.00 30.77           O  
ATOM    341  CB  ALA A  44     -32.592  20.359  26.862  1.00 30.77           C  
ATOM    342  N   GLY A  45     -30.432  17.466  27.012  1.00 25.25           N  
ATOM    343  CA  GLY A  45     -30.648  16.185  27.664  1.00 25.25           C  
ATOM    344  C   GLY A  45     -31.618  15.309  26.944  1.00 25.25           C  
ATOM    345  O   GLY A  45     -32.707  15.739  26.539  1.00 25.25           O  
ATOM    346  N   LEU A  46     -31.133  14.125  26.472  1.00 26.14           N  
ATOM    347  CA  LEU A  46     -31.724  12.836  26.809  1.00 26.14           C  
ATOM    348  C   LEU A  46     -30.727  11.704  26.579  1.00 26.14           C  
ATOM    349  O   LEU A  46     -30.222  11.532  25.464  1.00 26.14           O  
ATOM    350  CB  LEU A  46     -32.987  12.590  25.981  1.00 26.14           C  
ATOM    351  CG  LEU A  46     -34.273  12.400  26.765  1.00 26.14           C  
ATOM    352  CD1 LEU A  46     -35.310  13.465  26.369  1.00 26.14           C  
ATOM    353  CD2 LEU A  46     -34.837  11.005  26.542  1.00 26.14           C  
ATOM    354  N   ILE A  47     -30.211  10.989  27.664  1.00 27.62           N  
ATOM    355  CA  ILE A  47     -29.988   9.881  28.586  1.00 27.62           C  
ATOM    356  C   ILE A  47     -30.085   8.551  27.828  1.00 27.62           C  
ATOM    357  O   ILE A  47     -31.066   8.318  27.124  1.00 27.62           O  
ATOM    358  CB  ILE A  47     -30.998   9.905  29.758  1.00 27.62           C  
ATOM    359  CG1 ILE A  47     -30.833  11.192  30.566  1.00 27.62           C  
ATOM    360  CG2 ILE A  47     -30.811   8.671  30.648  1.00 27.62           C  
ATOM    361  CD1 ILE A  47     -31.855  11.354  31.688  1.00 27.62           C  
ATOM    362  N   LEU A  48     -29.016   7.650  27.906  1.00 27.06           N  
ATOM    363  CA  LEU A  48     -28.866   6.485  28.767  1.00 27.06           C  
ATOM    364  C   LEU A  48     -27.792   5.551  28.231  1.00 27.06           C  
ATOM    365  O   LEU A  48     -27.830   5.139  27.064  1.00 27.06           O  
ATOM    366  CB  LEU A  48     -30.195   5.733  28.890  1.00 27.06           C  
ATOM    367  CG  LEU A  48     -30.987   5.951  30.177  1.00 27.06           C  
ATOM    368  CD1 LEU A  48     -32.451   6.192  29.860  1.00 27.06           C  
ATOM    369  CD2 LEU A  48     -30.819   4.754  31.115  1.00 27.06           C  
ATOM    370  N   LEU A  49     -26.702   5.274  29.061  1.00 29.66           N  
ATOM    371  CA  LEU A  49     -26.350   4.295  30.087  1.00 29.66           C  
ATOM    372  C   LEU A  49     -24.896   3.837  29.930  1.00 29.66           C  
ATOM    373  O   LEU A  49     -24.528   3.263  28.920  1.00 29.66           O  
ATOM    374  CB  LEU A  49     -27.276   3.079  30.005  1.00 29.66           C  
ATOM    375  CG  LEU A  49     -28.589   3.178  30.783  1.00 29.66           C  
ATOM    376  CD1 LEU A  49     -29.671   2.321  30.146  1.00 29.66           C  
ATOM    377  CD2 LEU A  49     -28.366   2.756  32.236  1.00 29.66           C  
ATOM    378  N   HIS A  50     -23.954   4.328  30.769  1.00 25.72           N  
ATOM    379  CA  HIS A  50     -23.038   4.055  31.869  1.00 25.72           C  
ATOM    380  C   HIS A  50     -22.292   2.746  31.661  1.00 25.72           C  
ATOM    381  O   HIS A  50     -22.906   1.723  31.303  1.00 25.72           O  
ATOM    382  CB  HIS A  50     -23.791   4.010  33.203  1.00 25.72           C  
ATOM    383  CG  HIS A  50     -23.622   5.242  34.044  1.00 25.72           C  
ATOM    384  CD2 HIS A  50     -23.658   5.416  35.380  1.00 25.72           C  
ATOM    385  ND1 HIS A  50     -23.356   6.481  33.482  1.00 25.72           N  
ATOM    386  CE1 HIS A  50     -23.252   7.375  34.460  1.00 25.72           C  
ATOM    387  NE2 HIS A  50     -23.418   6.759  35.624  1.00 25.72           N  
ATOM    388  N   ALA A  51     -20.945   2.757  31.732  1.00 31.47           N  
ATOM    389  CA  ALA A  51     -20.130   2.219  32.822  1.00 31.47           C  
ATOM    390  C   ALA A  51     -18.720   2.768  32.779  1.00 31.47           C  
ATOM    391  O   ALA A  51     -18.051   2.686  31.745  1.00 31.47           O  
ATOM    392  CB  ALA A  51     -20.118   0.700  32.780  1.00 31.47           C  
ATOM    393  N   ASP A  52     -18.292   3.734  33.668  1.00 28.89           N  
ATOM    394  CA  ASP A  52     -17.388   3.948  34.786  1.00 28.89           C  
ATOM    395  C   ASP A  52     -16.267   2.907  34.787  1.00 28.89           C  
ATOM    396  O   ASP A  52     -16.543   1.706  34.752  1.00 28.89           O  
ATOM    397  CB  ASP A  52     -18.156   3.890  36.108  1.00 28.89           C  
ATOM    398  CG  ASP A  52     -18.856   5.205  36.449  1.00 28.89           C  
ATOM    399  OD1 ASP A  52     -18.401   6.263  35.978  1.00 28.89           O  
ATOM    400  OD2 ASP A  52     -19.858   5.154  37.186  1.00 28.89           O1-
ATOM    401  N   CYS A  53     -15.028   3.349  34.523  1.00 29.36           N  
ATOM    402  CA  CYS A  53     -13.927   3.202  35.468  1.00 29.36           C  
ATOM    403  C   CYS A  53     -12.778   4.134  35.100  1.00 29.36           C  
ATOM    404  O   CYS A  53     -12.332   4.176  33.963  1.00 29.36           O  
ATOM    405  CB  CYS A  53     -13.436   1.760  35.503  1.00 29.36           C  
ATOM    406  SG  CYS A  53     -14.567   0.623  36.304  1.00 29.36           S  
ATOM    407  N   LEU A  54     -12.518   5.317  35.842  1.00 24.14           N  
ATOM    408  CA  LEU A  54     -11.533   5.759  36.825  1.00 24.14           C  
ATOM    409  C   LEU A  54     -10.278   4.896  36.749  1.00 24.14           C  
ATOM    410  O   LEU A  54     -10.348   3.670  36.847  1.00 24.14           O  
ATOM    411  CB  LEU A  54     -12.128   5.707  38.248  1.00 24.14           C  
ATOM    412  CG  LEU A  54     -12.848   6.966  38.732  1.00 24.14           C  
ATOM    413  CD1 LEU A  54     -13.839   6.620  39.837  1.00 24.14           C  
ATOM    414  CD2 LEU A  54     -11.844   8.003  39.203  1.00 24.14           C  
ATOM    415  N   HIS A  55      -9.131   5.326  36.021  1.00 31.67           N  
ATOM    416  CA  HIS A  55      -7.776   5.298  36.556  1.00 31.67           C  
ATOM    417  C   HIS A  55      -6.820   6.109  35.691  1.00 31.67           C  
ATOM    418  O   HIS A  55      -6.785   5.946  34.477  1.00 31.67           O  
ATOM    419  CB  HIS A  55      -7.273   3.847  36.669  1.00 31.67           C  
ATOM    420  CG  HIS A  55      -7.830   3.119  37.844  1.00 31.67           C  
ATOM    421  CD2 HIS A  55      -8.957   2.387  37.989  1.00 31.67           C  
ATOM    422  ND1 HIS A  55      -7.199   3.088  39.073  1.00 31.67           N  
ATOM    423  CE1 HIS A  55      -7.921   2.364  39.916  1.00 31.67           C  
ATOM    424  NE2 HIS A  55      -8.998   1.928  39.275  1.00 31.67           N  
ATOM    425  N   HIS A  56      -6.352   7.385  36.113  1.00 28.14           N  
ATOM    426  CA  HIS A  56      -5.177   7.908  36.810  1.00 28.14           C  
ATOM    427  C   HIS A  56      -3.909   7.661  35.999  1.00 28.14           C  
ATOM    428  O   HIS A  56      -3.727   6.574  35.445  1.00 28.14           O  
ATOM    429  CB  HIS A  56      -5.048   7.267  38.185  1.00 28.14           C  
ATOM    430  CG  HIS A  56      -5.551   8.151  39.292  1.00 28.14           C  
ATOM    431  CD2 HIS A  56      -6.613   8.030  40.117  1.00 28.14           C  
ATOM    432  ND1 HIS A  56      -4.929   9.342  39.660  1.00 28.14           N  
ATOM    433  CE1 HIS A  56      -5.590   9.890  40.648  1.00 28.14           C  
ATOM    434  NE2 HIS A  56      -6.614   9.113  40.937  1.00 28.14           N  
ATOM    435  N   LEU A  57      -3.232   8.771  35.495  1.00 24.38           N  
ATOM    436  CA  LEU A  57      -1.919   9.400  35.560  1.00 24.38           C  
ATOM    437  C   LEU A  57      -0.814   8.347  35.640  1.00 24.38           C  
ATOM    438  O   LEU A  57      -0.761   7.585  36.619  1.00 24.38           O  
ATOM    439  CB  LEU A  57      -1.842  10.349  36.746  1.00 24.38           C  
ATOM    440  CG  LEU A  57      -2.017  11.828  36.435  1.00 24.38           C  
ATOM    441  CD1 LEU A  57      -2.962  12.472  37.432  1.00 24.38           C  
ATOM    442  CD2 LEU A  57      -0.667  12.537  36.423  1.00 24.38           C  
ATOM    443  N   LEU A  58      -0.218   7.859  34.497  1.00 25.38           N  
ATOM    444  CA  LEU A  58       1.236   7.767  34.437  1.00 25.38           C  
ATOM    445  C   LEU A  58       1.710   7.753  32.981  1.00 25.38           C  
ATOM    446  O   LEU A  58       1.313   6.868  32.214  1.00 25.38           O  
ATOM    447  CB  LEU A  58       1.739   6.522  35.167  1.00 25.38           C  
ATOM    448  CG  LEU A  58       1.844   6.634  36.692  1.00 25.38           C  
ATOM    449  CD1 LEU A  58       1.893   5.247  37.322  1.00 25.38           C  
ATOM    450  CD2 LEU A  58       3.071   7.458  37.087  1.00 25.38           C  
ATOM    451  N   ARG A  59       1.910   8.953  32.342  1.00 28.14           N  
ATOM    452  CA  ARG A  59       3.173   9.462  31.813  1.00 28.14           C  
ATOM    453  C   ARG A  59       4.309   8.469  32.079  1.00 28.14           C  
ATOM    454  O   ARG A  59       4.523   8.065  33.221  1.00 28.14           O  
ATOM    455  CB  ARG A  59       3.511  10.823  32.427  1.00 28.14           C  
ATOM    456  CG  ARG A  59       3.473  11.975  31.434  1.00 28.14           C  
ATOM    457  CD  ARG A  59       3.844  13.284  32.082  1.00 28.14           C  
ATOM    458  NE  ARG A  59       3.555  14.426  31.210  1.00 28.14           N  
ATOM    459  NH1 ARG A  59       4.555  15.992  32.571  1.00 28.14           N  
ATOM    460  NH2 ARG A  59       3.583  16.646  30.612  1.00 28.14           N1+
ATOM    461  CZ  ARG A  59       3.899  15.696  31.471  1.00 28.14           C  
ATOM    462  N   ARG A  60       4.640   7.613  31.126  1.00 26.33           N  
ATOM    463  CA  ARG A  60       6.029   7.173  31.146  1.00 26.33           C  
ATOM    464  C   ARG A  60       6.771   7.606  29.885  1.00 26.33           C  
ATOM    465  O   ARG A  60       6.288   7.381  28.775  1.00 26.33           O  
ATOM    466  CB  ARG A  60       6.105   5.640  31.303  1.00 26.33           C  
ATOM    467  CG  ARG A  60       6.550   5.182  32.678  1.00 26.33           C  
ATOM    468  CD  ARG A  60       6.682   3.676  32.746  1.00 26.33           C  
ATOM    469  NE  ARG A  60       7.094   3.237  34.076  1.00 26.33           N  
ATOM    470  NH1 ARG A  60       7.761   1.128  33.400  1.00 26.33           N  
ATOM    471  NH2 ARG A  60       7.944   1.729  35.594  1.00 26.33           N1+
ATOM    472  CZ  ARG A  60       7.600   2.021  34.353  1.00 26.33           C  
ATOM    473  N   LEU A  61       7.480   8.786  29.917  1.00 25.22           N  
ATOM    474  CA  LEU A  61       8.897   9.084  29.793  1.00 25.22           C  
ATOM    475  C   LEU A  61       9.628   7.963  29.037  1.00 25.22           C  
ATOM    476  O   LEU A  61       9.635   6.819  29.483  1.00 25.22           O  
ATOM    477  CB  LEU A  61       9.534   9.276  31.175  1.00 25.22           C  
ATOM    478  CG  LEU A  61      10.042  10.689  31.485  1.00 25.22           C  
ATOM    479  CD1 LEU A  61       9.445  11.179  32.806  1.00 25.22           C  
ATOM    480  CD2 LEU A  61      11.561  10.710  31.540  1.00 25.22           C  
ATOM    481  N   ILE A  62       9.561   7.873  27.674  1.00 28.16           N  
ATOM    482  CA  ILE A  62      10.654   7.172  27.015  1.00 28.16           C  
ATOM    483  C   ILE A  62      11.967   7.915  27.257  1.00 28.16           C  
ATOM    484  O   ILE A  62      12.114   9.077  26.872  1.00 28.16           O  
ATOM    485  CB  ILE A  62      10.397   7.019  25.496  1.00 28.16           C  
ATOM    486  CG1 ILE A  62       9.112   6.230  25.259  1.00 28.16           C  
ATOM    487  CG2 ILE A  62      11.596   6.356  24.810  1.00 28.16           C  
ATOM    488  CD1 ILE A  62       8.773   6.031  23.780  1.00 28.16           C  
ATOM    489  N   VAL A  63      12.469   7.959  28.529  1.00 25.44           N  
ATOM    490  CA  VAL A  63      13.842   8.033  29.030  1.00 25.44           C  
ATOM    491  C   VAL A  63      14.668   6.899  28.430  1.00 25.44           C  
ATOM    492  O   VAL A  63      14.255   5.730  28.460  1.00 25.44           O  
ATOM    493  CB  VAL A  63      13.891   7.967  30.572  1.00 25.44           C  
ATOM    494  CG1 VAL A  63      15.334   7.947  31.064  1.00 25.44           C  
ATOM    495  CG2 VAL A  63      13.132   9.135  31.189  1.00 25.44           C  
ATOM    496  N   ASP A  64      15.461   7.176  27.265  1.00 25.36           N  
ATOM    497  CA  ASP A  64      16.870   6.870  27.040  1.00 25.36           C  
ATOM    498  C   ASP A  64      17.466   6.140  28.236  1.00 25.36           C  
ATOM    499  O   ASP A  64      17.647   6.721  29.293  1.00 25.36           O  
ATOM    500  CB  ASP A  64      17.666   8.142  26.741  1.00 25.36           C  
ATOM    501  CG  ASP A  64      18.414   8.070  25.412  1.00 25.36           C  
ATOM    502  OD1 ASP A  64      18.337   7.031  24.720  1.00 25.36           O  
ATOM    503  OD2 ASP A  64      19.079   9.064  25.070  1.00 25.36           O1-
ATOM    504  N   ARG A  65      17.177   4.819  28.501  1.00 27.14           N  
ATOM    505  CA  ARG A  65      18.061   4.030  29.338  1.00 27.14           C  
ATOM    506  C   ARG A  65      18.743   2.943  28.521  1.00 27.14           C  
ATOM    507  O   ARG A  65      18.080   2.123  27.886  1.00 27.14           O  
ATOM    508  CB  ARG A  65      17.298   3.417  30.511  1.00 27.14           C  
ATOM    509  CG  ARG A  65      17.035   4.380  31.652  1.00 27.14           C  
ATOM    510  CD  ARG A  65      16.877   3.656  32.972  1.00 27.14           C  
ATOM    511  NE  ARG A  65      16.340   4.536  34.012  1.00 27.14           N  
ATOM    512  NH1 ARG A  65      16.447   2.953  35.693  1.00 27.14           N  
ATOM    513  NH2 ARG A  65      15.659   5.060  36.138  1.00 27.14           N1+
ATOM    514  CZ  ARG A  65      16.149   4.188  35.285  1.00 27.14           C  
ATOM    515  N   ARG A  66      19.878   3.249  27.827  1.00 24.30           N  
ATOM    516  CA  ARG A  66      21.189   2.626  27.959  1.00 24.30           C  
ATOM    517  C   ARG A  66      21.236   1.720  29.192  1.00 24.30           C  
ATOM    518  O   ARG A  66      20.926   2.158  30.303  1.00 24.30           O  
ATOM    519  CB  ARG A  66      22.285   3.679  28.043  1.00 24.30           C  
ATOM    520  CG  ARG A  66      22.761   4.187  26.681  1.00 24.30           C  
ATOM    521  CD  ARG A  66      24.112   4.865  26.769  1.00 24.30           C  
ATOM    522  NE  ARG A  66      24.218   5.981  25.849  1.00 24.30           N  
ATOM    523  NH1 ARG A  66      26.477   6.321  26.186  1.00 24.30           N  
ATOM    524  NH2 ARG A  66      25.325   7.657  24.724  1.00 24.30           N1+
ATOM    525  CZ  ARG A  66      25.335   6.650  25.588  1.00 24.30           C  
ATOM    526  N   GLU A  67      20.951   0.352  29.081  1.00 27.89           N  
ATOM    527  CA  GLU A  67      21.657  -0.709  29.777  1.00 27.89           C  
ATOM    528  C   GLU A  67      22.223  -1.732  28.816  1.00 27.89           C  
ATOM    529  O   GLU A  67      21.490  -2.282  27.989  1.00 27.89           O  
ATOM    530  CB  GLU A  67      20.727  -1.395  30.807  1.00 27.89           C  
ATOM    531  CG  GLU A  67      21.002  -1.002  32.241  1.00 27.89           C  
ATOM    532  CD  GLU A  67      20.244  -1.849  33.250  1.00 27.89           C  
ATOM    533  OE1 GLU A  67      20.427  -1.655  34.476  1.00 27.89           O  
ATOM    534  OE2 GLU A  67      19.461  -2.722  32.813  1.00 27.89           O1-
ATOM    535  N   ARG A  68      23.541  -1.549  28.466  1.00 25.89           N  
ATOM    536  CA  ARG A  68      24.807  -2.197  28.796  1.00 25.89           C  
ATOM    537  C   ARG A  68      24.662  -3.718  28.785  1.00 25.89           C  
ATOM    538  O   ARG A  68      23.706  -4.265  29.339  1.00 25.89           O  
ATOM    539  CB  ARG A  68      25.294  -1.730  30.175  1.00 25.89           C  
ATOM    540  CG  ARG A  68      26.053  -0.409  30.134  1.00 25.89           C  
ATOM    541  CD  ARG A  68      26.796  -0.153  31.438  1.00 25.89           C  
ATOM    542  NE  ARG A  68      27.300   1.213  31.507  1.00 25.89           N  
ATOM    543  NH1 ARG A  68      28.547   0.888  33.425  1.00 25.89           N  
ATOM    544  NH2 ARG A  68      28.505   2.950  32.425  1.00 25.89           N1+
ATOM    545  CZ  ARG A  68      28.119   1.672  32.456  1.00 25.89           C  
ATOM    546  N   HIS A  69      25.186  -4.451  27.717  1.00 25.73           N  
ATOM    547  CA  HIS A  69      26.144  -5.499  27.397  1.00 25.73           C  
ATOM    548  C   HIS A  69      25.849  -6.778  28.186  1.00 25.73           C  
ATOM    549  O   HIS A  69      25.780  -6.745  29.406  1.00 25.73           O  
ATOM    550  CB  HIS A  69      27.576  -5.028  27.692  1.00 25.73           C  
ATOM    551  CG  HIS A  69      28.082  -4.010  26.719  1.00 25.73           C  
ATOM    552  CD2 HIS A  69      29.339  -3.666  26.356  1.00 25.73           C  
ATOM    553  ND1 HIS A  69      27.243  -3.199  25.985  1.00 25.73           N  
ATOM    554  CE1 HIS A  69      27.957  -2.404  25.213  1.00 25.73           C  
ATOM    555  NE2 HIS A  69      29.235  -2.664  25.419  1.00 25.73           N  
ATOM    556  N   ASP A  70      25.291  -7.870  27.557  1.00 28.39           N  
ATOM    557  CA  ASP A  70      25.773  -9.222  27.835  1.00 28.39           C  
ATOM    558  C   ASP A  70      26.773  -9.673  26.782  1.00 28.39           C  
ATOM    559  O   ASP A  70      26.431  -9.842  25.617  1.00 28.39           O  
ATOM    560  CB  ASP A  70      24.590 -10.204  27.894  1.00 28.39           C  
ATOM    561  CG  ASP A  70      23.808 -10.097  29.183  1.00 28.39           C  
ATOM    562  OD1 ASP A  70      24.383  -9.720  30.226  1.00 28.39           O  
ATOM    563  OD2 ASP A  70      22.581 -10.402  29.165  1.00 28.39           O1-
ATOM    564  N   LEU A  71      28.107  -9.156  26.999  1.00 26.17           N  
ATOM    565  CA  LEU A  71      29.380  -9.879  26.949  1.00 26.17           C  
ATOM    566  C   LEU A  71      29.280 -11.230  27.627  1.00 26.17           C  
ATOM    567  O   LEU A  71      28.893 -11.322  28.798  1.00 26.17           O  
ATOM    568  CB  LEU A  71      30.495  -9.041  27.608  1.00 26.17           C  
ATOM    569  CG  LEU A  71      31.086  -7.914  26.757  1.00 26.17           C  
ATOM    570  CD1 LEU A  71      31.875  -6.948  27.635  1.00 26.17           C  
ATOM    571  CD2 LEU A  71      31.988  -8.485  25.659  1.00 26.17           C  
ATOM    572  N   LEU A  72      29.058 -12.399  26.940  1.00 28.66           N  
ATOM    573  CA  LEU A  72      29.843 -13.619  26.992  1.00 28.66           C  
ATOM    574  C   LEU A  72      31.340 -13.335  26.835  1.00 28.66           C  
ATOM    575  O   LEU A  72      31.742 -12.723  25.846  1.00 28.66           O  
ATOM    576  CB  LEU A  72      29.385 -14.604  25.913  1.00 28.66           C  
ATOM    577  CG  LEU A  72      28.176 -15.470  26.264  1.00 28.66           C  
ATOM    578  CD1 LEU A  72      27.451 -15.913  24.993  1.00 28.66           C  
ATOM    579  CD2 LEU A  72      28.598 -16.686  27.095  1.00 28.66           C  
ATOM    580  N   GLN A  73      32.082 -13.081  27.984  1.00 24.20           N  
ATOM    581  CA  GLN A  73      33.203 -13.538  28.778  1.00 24.20           C  
ATOM    582  C   GLN A  73      34.215 -14.289  27.911  1.00 24.20           C  
ATOM    583  O   GLN A  73      33.869 -15.304  27.297  1.00 24.20           O  
ATOM    584  CB  GLN A  73      32.746 -14.418  29.926  1.00 24.20           C  
ATOM    585  CG  GLN A  73      33.473 -14.168  31.246  1.00 24.20           C  
ATOM    586  CD  GLN A  73      32.915 -14.974  32.389  1.00 24.20           C  
ATOM    587  NE2 GLN A  73      33.222 -14.581  33.625  1.00 24.20           N  
ATOM    588  OE1 GLN A  73      32.190 -15.962  32.185  1.00 24.20           O  
ATOM    589  N   LEU A  74      35.248 -13.543  27.370  1.00 22.88           N  
ATOM    590  CA  LEU A  74      36.661 -13.894  27.212  1.00 22.88           C  
ATOM    591  C   LEU A  74      37.326 -14.010  28.576  1.00 22.88           C  
ATOM    592  O   LEU A  74      37.270 -13.065  29.374  1.00 22.88           O  
ATOM    593  CB  LEU A  74      37.385 -12.860  26.345  1.00 22.88           C  
ATOM    594  CG  LEU A  74      37.515 -13.202  24.860  1.00 22.88           C  
ATOM    595  CD1 LEU A  74      37.653 -11.930  24.035  1.00 22.88           C  
ATOM    596  CD2 LEU A  74      38.728 -14.123  24.643  1.00 22.88           C  
ATOM    597  N   GLN A  75      37.589 -15.201  29.138  1.00 27.78           N  
ATOM    598  CA  GLN A  75      38.698 -15.687  29.970  1.00 27.78           C  
ATOM    599  C   GLN A  75      39.970 -15.846  29.136  1.00 27.78           C  
ATOM    600  O   GLN A  75      39.935 -16.479  28.080  1.00 27.78           O  
ATOM    601  CB  GLN A  75      38.343 -17.000  30.642  1.00 27.78           C  
ATOM    602  CG  GLN A  75      38.078 -16.883  32.137  1.00 27.78           C  
ATOM    603  CD  GLN A  75      37.788 -18.207  32.793  1.00 27.78           C  
ATOM    604  NE2 GLN A  75      37.659 -18.213  34.112  1.00 27.78           N  
ATOM    605  OE1 GLN A  75      37.631 -19.230  32.110  1.00 27.78           O  
ATOM    606  N   ALA A  76      41.019 -14.960  29.257  1.00 24.08           N  
ATOM    607  CA  ALA A  76      42.422 -14.871  29.662  1.00 24.08           C  
ATOM    608  C   ALA A  76      43.049 -16.259  29.651  1.00 24.08           C  
ATOM    609  O   ALA A  76      42.566 -17.198  30.306  1.00 24.08           O  
ATOM    610  CB  ALA A  76      42.518 -14.252  31.049  1.00 24.08           C  
ATOM    611  N   LEU A  77      43.864 -16.572  28.618  1.00 27.05           N  
ATOM    612  CA  LEU A  77      45.225 -17.041  28.699  1.00 27.05           C  
ATOM    613  C   LEU A  77      46.106 -16.348  27.638  1.00 27.05           C  
ATOM    614  O   LEU A  77      45.799 -16.386  26.444  1.00 27.05           O  
ATOM    615  CB  LEU A  77      45.299 -18.558  28.521  1.00 27.05           C  
ATOM    616  CG  LEU A  77      45.807 -19.357  29.712  1.00 27.05           C  
ATOM    617  CD1 LEU A  77      44.806 -20.447  30.087  1.00 27.05           C  
ATOM    618  CD2 LEU A  77      47.180 -19.959  29.399  1.00 27.05           C  
ATOM    619  N   GLU A  78      46.923 -15.336  27.990  1.00 24.67           N  
ATOM    620  CA  GLU A  78      48.333 -14.961  28.017  1.00 24.67           C  
ATOM    621  C   GLU A  78      49.132 -15.780  27.016  1.00 24.67           C  
ATOM    622  O   GLU A  78      49.024 -17.018  26.994  1.00 24.67           O  
ATOM    623  CB  GLU A  78      48.880 -15.155  29.446  1.00 24.67           C  
ATOM    624  CG  GLU A  78      49.041 -13.836  30.198  1.00 24.67           C  
ATOM    625  CD  GLU A  78      49.683 -14.026  31.577  1.00 24.67           C  
ATOM    626  OE1 GLU A  78      49.841 -13.014  32.293  1.00 24.67           O  
ATOM    627  OE2 GLU A  78      49.974 -15.173  31.919  1.00 24.67           O1-
ATOM    628  N   THR A  79      49.737 -15.146  25.963  1.00 27.44           N  
ATOM    629  CA  THR A  79      51.155 -14.863  25.726  1.00 27.44           C  
ATOM    630  C   THR A  79      51.376 -14.487  24.257  1.00 27.44           C  
ATOM    631  O   THR A  79      50.840 -15.119  23.356  1.00 27.44           O  
ATOM    632  CB  THR A  79      52.047 -16.058  26.101  1.00 27.44           C  
ATOM    633  CG2 THR A  79      52.357 -16.069  27.596  1.00 27.44           C  
ATOM    634  OG1 THR A  79      51.372 -17.275  25.755  1.00 27.44           O  
ATOM    635  N   THR A  80      51.863 -13.268  23.920  1.00 28.34           N  
ATOM    636  CA  THR A  80      52.952 -12.450  23.379  1.00 28.34           C  
ATOM    637  C   THR A  80      53.649 -13.174  22.239  1.00 28.34           C  
ATOM    638  O   THR A  80      53.913 -14.375  22.332  1.00 28.34           O  
ATOM    639  CB  THR A  80      53.951 -12.076  24.470  1.00 28.34           C  
ATOM    640  CG2 THR A  80      53.523 -10.836  25.240  1.00 28.34           C  
ATOM    641  OG1 THR A  80      54.110 -13.171  25.378  1.00 28.34           O  
ATOM    642  N   ALA A  81      53.755 -12.584  21.032  1.00 26.08           N  
ATOM    643  CA  ALA A  81      54.653 -12.067  20.017  1.00 26.08           C  
ATOM    644  C   ALA A  81      55.922 -12.916  19.954  1.00 26.08           C  
ATOM    645  O   ALA A  81      56.515 -13.261  20.987  1.00 26.08           O  
ATOM    646  CB  ALA A  81      55.023 -10.615  20.313  1.00 26.08           C  
ATOM    647  N   GLN A  82      56.295 -13.539  18.742  1.00 28.83           N  
ATOM    648  CA  GLN A  82      57.487 -13.502  17.888  1.00 28.83           C  
ATOM    649  C   GLN A  82      57.736 -14.849  17.225  1.00 28.83           C  
ATOM    650  O   GLN A  82      57.702 -15.888  17.897  1.00 28.83           O  
ATOM    651  CB  GLN A  82      58.732 -13.068  18.688  1.00 28.83           C  
ATOM    652  CG  GLN A  82      58.846 -11.559  18.841  1.00 28.83           C  
ATOM    653  CD  GLN A  82      60.188 -11.146  19.394  1.00 28.83           C  
ATOM    654  NE2 GLN A  82      60.447  -9.843  19.422  1.00 28.83           N  
ATOM    655  OE1 GLN A  82      61.016 -11.987  19.793  1.00 28.83           O  
ATOM    656  N   ARG A  83      57.750 -14.959  15.825  1.00 29.16           N  
ATOM    657  CA  ARG A  83      58.844 -15.237  14.911  1.00 29.16           C  
ATOM    658  C   ARG A  83      58.979 -16.729  14.643  1.00 29.16           C  
ATOM    659  O   ARG A  83      59.111 -17.516  15.569  1.00 29.16           O  
ATOM    660  CB  ARG A  83      60.172 -14.675  15.457  1.00 29.16           C  
ATOM    661  CG  ARG A  83      60.553 -13.313  14.918  1.00 29.16           C  
ATOM    662  CD  ARG A  83      61.959 -12.913  15.322  1.00 29.16           C  
ATOM    663  NE  ARG A  83      62.245 -11.542  14.933  1.00 29.16           N  
ATOM    664  NH1 ARG A  83      64.305 -11.451  16.006  1.00 29.16           N  
ATOM    665  NH2 ARG A  83      63.547  -9.629  14.854  1.00 29.16           N1+
ATOM    666  CZ  ARG A  83      63.345 -10.880  15.266  1.00 29.16           C  
ATOM    667  N   GLY A  84      58.645 -17.165  13.369  1.00 30.50           N  
ATOM    668  CA  GLY A  84      59.369 -17.846  12.311  1.00 30.50           C  
ATOM    669  C   GLY A  84      59.441 -19.346  12.500  1.00 30.50           C  
ATOM    670  O   GLY A  84      59.451 -19.838  13.640  1.00 30.50           O  
ATOM    671  N   PRO A  85      59.550 -20.178  11.348  1.00 29.80           N  
ATOM    672  CA  PRO A  85      59.386 -21.102  10.216  1.00 29.80           C  
ATOM    673  C   PRO A  85      59.549 -22.569  10.627  1.00 29.80           C  
ATOM    674  O   PRO A  85      59.980 -22.864  11.747  1.00 29.80           O  
ATOM    675  CB  PRO A  85      60.511 -20.681   9.262  1.00 29.80           C  
ATOM    676  CG  PRO A  85      61.634 -20.278  10.152  1.00 29.80           C  
ATOM    677  CD  PRO A  85      61.162 -20.303  11.570  1.00 29.80           C  
ATOM    678  N   GLY A  86      58.663 -23.508  10.001  1.00 34.12           N  
ATOM    679  CA  GLY A  86      59.214 -24.740   9.428  1.00 34.12           C  
ATOM    680  C   GLY A  86      58.351 -25.956   9.733  1.00 34.12           C  
ATOM    681  O   GLY A  86      57.927 -26.168  10.876  1.00 34.12           O  
ATOM    682  N   ARG A  87      57.588 -26.518   8.724  1.00 30.86           N  
ATOM    683  CA  ARG A  87      57.570 -27.680   7.849  1.00 30.86           C  
ATOM    684  C   ARG A  87      57.621 -28.965   8.667  1.00 30.86           C  
ATOM    685  O   ARG A  87      58.413 -29.075   9.632  1.00 30.86           O  
ATOM    686  CB  ARG A  87      58.761 -27.625   6.882  1.00 30.86           C  
ATOM    687  CG  ARG A  87      58.526 -26.737   5.670  1.00 30.86           C  
ATOM    688  CD  ARG A  87      59.556 -26.986   4.570  1.00 30.86           C  
ATOM    689  NE  ARG A  87      59.556 -25.908   3.589  1.00 30.86           N  
ATOM    690  NH1 ARG A  87      60.337 -27.217   1.847  1.00 30.86           N  
ATOM    691  NH2 ARG A  87      59.918 -24.995   1.517  1.00 30.86           N1+
ATOM    692  CZ  ARG A  87      59.947 -26.039   2.333  1.00 30.86           C  
ATOM    693  N   LEU A  88      56.614 -29.969   8.340  1.00 36.22           N  
ATOM    694  CA  LEU A  88      56.578 -31.286   7.710  1.00 36.22           C  
ATOM    695  C   LEU A  88      55.657 -32.228   8.487  1.00 36.22           C  
ATOM    696  O   LEU A  88      55.825 -32.391   9.693  1.00 36.22           O  
ATOM    697  CB  LEU A  88      57.980 -31.870   7.609  1.00 36.22           C  
ATOM    698  CG  LEU A  88      58.902 -31.275   6.536  1.00 36.22           C  
ATOM    699  CD1 LEU A  88      60.348 -31.664   6.798  1.00 36.22           C  
ATOM    700  CD2 LEU A  88      58.443 -31.706   5.146  1.00 36.22           C  
ATOM    701  N   ALA A  89      54.576 -32.753   7.802  1.00 37.75           N  
ATOM    702  CA  ALA A  89      54.474 -34.033   7.106  1.00 37.75           C  
ATOM    703  C   ALA A  89      53.490 -34.980   7.839  1.00 37.75           C  
ATOM    704  O   ALA A  89      53.598 -35.171   9.045  1.00 37.75           O  
ATOM    705  CB  ALA A  89      55.853 -34.707   6.983  1.00 37.75           C  
ATOM    706  N   GLY A  90      52.331 -35.325   7.075  1.00 37.19           N  
ATOM    707  CA  GLY A  90      52.009 -36.611   6.499  1.00 37.19           C  
ATOM    708  C   GLY A  90      50.532 -36.934   6.529  1.00 37.19           C  
ATOM    709  O   GLY A  90      49.892 -36.827   7.564  1.00 37.19           O  
ATOM    710  N   LYS A  91      49.849 -36.973   5.278  1.00 39.44           N  
ATOM    711  CA  LYS A  91      49.266 -37.789   4.223  1.00 39.44           C  
ATOM    712  C   LYS A  91      47.938 -38.372   4.642  1.00 39.44           C  
ATOM    713  O   LYS A  91      47.834 -39.003   5.696  1.00 39.44           O  
ATOM    714  CB  LYS A  91      50.248 -38.913   3.826  1.00 39.44           C  
ATOM    715  CG  LYS A  91      51.161 -38.564   2.667  1.00 39.44           C  
ATOM    716  CD  LYS A  91      51.840 -39.805   2.116  1.00 39.44           C  
ATOM    717  CE  LYS A  91      52.815 -39.449   0.979  1.00 39.44           C  
ATOM    718  NZ  LYS A  91      53.490 -40.657   0.439  1.00 39.44           N1+
ATOM    719  N   ALA A  92      46.854 -38.156   3.653  1.00 30.80           N  
ATOM    720  CA  ALA A  92      46.155 -38.728   2.495  1.00 30.80           C  
ATOM    721  C   ALA A  92      44.921 -37.900   2.141  1.00 30.80           C  
ATOM    722  O   ALA A  92      44.106 -37.589   3.019  1.00 30.80           O  
ATOM    723  CB  ALA A  92      45.753 -40.182   2.792  1.00 30.80           C  
ATOM    724  N   GLN A  93      44.869 -37.285   0.821  1.00 33.56           N  
ATOM    725  CA  GLN A  93      44.535 -37.372  -0.594  1.00 33.56           C  
ATOM    726  C   GLN A  93      43.064 -37.051  -0.812  1.00 33.56           C  
ATOM    727  O   GLN A  93      42.182 -37.726  -0.279  1.00 33.56           O  
ATOM    728  CB  GLN A  93      44.850 -38.757  -1.145  1.00 33.56           C  
ATOM    729  CG  GLN A  93      46.143 -38.803  -1.979  1.00 33.56           C  
ATOM    730  CD  GLN A  93      46.360 -40.142  -2.630  1.00 33.56           C  
ATOM    731  NE2 GLN A  93      47.610 -40.420  -3.032  1.00 33.56           N  
ATOM    732  OE1 GLN A  93      45.430 -40.959  -2.782  1.00 33.56           O  
ATOM    733  N   ALA A  94      42.689 -36.006  -1.617  1.00 25.92           N  
ATOM    734  CA  ALA A  94      42.111 -35.136  -2.643  1.00 25.92           C  
ATOM    735  C   ALA A  94      41.084 -35.901  -3.480  1.00 25.92           C  
ATOM    736  O   ALA A  94      41.254 -37.076  -3.790  1.00 25.92           O  
ATOM    737  CB  ALA A  94      43.191 -34.558  -3.527  1.00 25.92           C  
ATOM    738  N   PRO A  95      40.142 -35.163  -4.407  1.00 31.84           N  
ATOM    739  CA  PRO A  95      40.081 -33.775  -4.860  1.00 31.84           C  
ATOM    740  C   PRO A  95      38.962 -33.519  -5.872  1.00 31.84           C  
ATOM    741  O   PRO A  95      38.294 -34.447  -6.264  1.00 31.84           O  
ATOM    742  CB  PRO A  95      41.475 -33.565  -5.497  1.00 31.84           C  
ATOM    743  CG  PRO A  95      41.784 -34.874  -6.126  1.00 31.84           C  
ATOM    744  CD  PRO A  95      40.743 -35.863  -5.758  1.00 31.84           C  
ATOM    745  N   VAL A  96      38.325 -32.368  -5.983  1.00 34.00           N  
ATOM    746  CA  VAL A  96      37.874 -31.510  -7.075  1.00 34.00           C  
ATOM    747  C   VAL A  96      38.311 -32.136  -8.404  1.00 34.00           C  
ATOM    748  O   VAL A  96      39.446 -32.534  -8.563  1.00 34.00           O  
ATOM    749  CB  VAL A  96      38.468 -30.091  -6.940  1.00 34.00           C  
ATOM    750  CG1 VAL A  96      37.982 -29.202  -8.087  1.00 34.00           C  
ATOM    751  CG2 VAL A  96      38.063 -29.472  -5.599  1.00 34.00           C  
ATOM    752  N   PHE A  97      37.295 -32.314  -9.434  1.00 29.92           N  
ATOM    753  CA  PHE A  97      37.408 -32.139 -10.872  1.00 29.92           C  
ATOM    754  C   PHE A  97      36.160 -31.509 -11.450  1.00 29.92           C  
ATOM    755  O   PHE A  97      35.036 -31.924 -11.114  1.00 29.92           O  
ATOM    756  CB  PHE A  97      37.718 -33.470 -11.544  1.00 29.92           C  
ATOM    757  CG  PHE A  97      39.147 -33.645 -11.990  1.00 29.92           C  
ATOM    758  CD1 PHE A  97      39.550 -33.198 -13.252  1.00 29.92           C  
ATOM    759  CD2 PHE A  97      40.078 -34.241 -11.165  1.00 29.92           C  
ATOM    760  CE1 PHE A  97      40.881 -33.342 -13.649  1.00 29.92           C  
ATOM    761  CE2 PHE A  97      41.379 -34.393 -11.557  1.00 29.92           C  
ATOM    762  CZ  PHE A  97      41.782 -33.957 -12.807  1.00 29.92           C  
ATOM    763  N   VAL A  98      36.126 -30.404 -12.217  1.00 30.64           N  
ATOM    764  CA  VAL A  98      35.828 -29.843 -13.526  1.00 30.64           C  
ATOM    765  C   VAL A  98      36.023 -30.927 -14.593  1.00 30.64           C  
ATOM    766  O   VAL A  98      37.056 -31.605 -14.611  1.00 30.64           O  
ATOM    767  CB  VAL A  98      36.691 -28.626 -13.853  1.00 30.64           C  
ATOM    768  CG1 VAL A  98      36.293 -27.992 -15.180  1.00 30.64           C  
ATOM    769  CG2 VAL A  98      36.595 -27.598 -12.718  1.00 30.64           C  
ATOM    770  N   ARG A  99      34.894 -31.266 -15.561  1.00 28.67           N  
ATOM    771  CA  ARG A  99      34.975 -31.410 -17.013  1.00 28.67           C  
ATOM    772  C   ARG A  99      33.847 -32.287 -17.523  1.00 28.67           C  
ATOM    773  O   ARG A  99      33.631 -33.389 -17.007  1.00 28.67           O  
ATOM    774  CB  ARG A  99      36.344 -31.972 -17.428  1.00 28.67           C  
ATOM    775  CG  ARG A  99      37.443 -30.925 -17.493  1.00 28.67           C  
ATOM    776  CD  ARG A  99      38.653 -31.449 -18.274  1.00 28.67           C  
ATOM    777  NE  ARG A  99      39.691 -30.430 -18.361  1.00 28.67           N  
ATOM    778  NH1 ARG A  99      41.232 -31.836 -19.378  1.00 28.67           N  
ATOM    779  NH2 ARG A  99      41.789 -29.668 -18.935  1.00 28.67           N1+
ATOM    780  CZ  ARG A  99      40.903 -30.636 -18.885  1.00 28.67           C  
ATOM    781  N   GLN A 100      32.851 -31.815 -18.542  1.00 27.89           N  
ATOM    782  CA  GLN A 100      32.305 -31.810 -19.892  1.00 27.89           C  
ATOM    783  C   GLN A 100      31.625 -33.132 -20.221  1.00 27.89           C  
ATOM    784  O   GLN A 100      32.159 -34.196 -19.938  1.00 27.89           O  
ATOM    785  CB  GLN A 100      33.393 -31.503 -20.901  1.00 27.89           C  
ATOM    786  CG  GLN A 100      33.716 -30.029 -21.072  1.00 27.89           C  
ATOM    787  CD  GLN A 100      34.571 -29.729 -22.276  1.00 27.89           C  
ATOM    788  NE2 GLN A 100      34.913 -28.472 -22.492  1.00 27.89           N  
ATOM    789  OE1 GLN A 100      34.923 -30.655 -23.043  1.00 27.89           O  
ATOM    790  N   PRO A 101      30.318 -33.063 -21.038  1.00 40.22           N  
ATOM    791  CA  PRO A 101      29.292 -34.024 -21.365  1.00 40.22           C  
ATOM    792  C   PRO A 101      29.782 -35.081 -22.388  1.00 40.22           C  
ATOM    793  O   PRO A 101      30.835 -34.897 -23.010  1.00 40.22           O  
ATOM    794  CB  PRO A 101      28.167 -33.183 -21.968  1.00 40.22           C  
ATOM    795  CG  PRO A 101      28.868 -32.067 -22.676  1.00 40.22           C  
ATOM    796  CD  PRO A 101      30.338 -32.192 -22.409  1.00 40.22           C  
ATOM    797  N   PRO A 102      29.106 -36.270 -22.585  1.00 36.94           N  
ATOM    798  CA  PRO A 102      29.270 -36.838 -23.910  1.00 36.94           C  
ATOM    799  C   PRO A 102      27.972 -36.857 -24.728  1.00 36.94           C  
ATOM    800  O   PRO A 102      26.899 -36.982 -24.167  1.00 36.94           O  
ATOM    801  CB  PRO A 102      29.759 -38.260 -23.627  1.00 36.94           C  
ATOM    802  CG  PRO A 102      29.233 -38.562 -22.257  1.00 36.94           C  
ATOM    803  CD  PRO A 102      28.663 -37.305 -21.667  1.00 36.94           C  
ATOM    804  N   ALA A 103      27.929 -36.340 -26.102  1.00 30.75           N  
ATOM    805  CA  ALA A 103      27.598 -36.629 -27.490  1.00 30.75           C  
ATOM    806  C   ALA A 103      27.657 -38.143 -27.778  1.00 30.75           C  
ATOM    807  O   ALA A 103      28.596 -38.825 -27.355  1.00 30.75           O  
ATOM    808  CB  ALA A 103      28.554 -35.883 -28.424  1.00 30.75           C  
ATOM    809  N   ASP A 104      26.413 -38.765 -28.291  1.00 33.25           N  
ATOM    810  CA  ASP A 104      25.825 -39.350 -29.494  1.00 33.25           C  
ATOM    811  C   ASP A 104      25.837 -40.873 -29.420  1.00 33.25           C  
ATOM    812  O   ASP A 104      26.879 -41.474 -29.113  1.00 33.25           O  
ATOM    813  CB  ASP A 104      26.553 -38.854 -30.729  1.00 33.25           C  
ATOM    814  CG  ASP A 104      25.842 -37.727 -31.448  1.00 33.25           C  
ATOM    815  OD1 ASP A 104      24.684 -37.430 -31.102  1.00 33.25           O  
ATOM    816  OD2 ASP A 104      26.448 -37.123 -32.360  1.00 33.25           O1-
ATOM    817  N   PHE A 105      24.627 -41.543 -29.568  1.00 33.50           N  
ATOM    818  CA  PHE A 105      24.325 -42.507 -30.628  1.00 33.50           C  
ATOM    819  C   PHE A 105      22.973 -43.180 -30.384  1.00 33.50           C  
ATOM    820  O   PHE A 105      22.735 -43.708 -29.293  1.00 33.50           O  
ATOM    821  CB  PHE A 105      25.425 -43.567 -30.742  1.00 33.50           C  
ATOM    822  CG  PHE A 105      26.567 -43.161 -31.625  1.00 33.50           C  
ATOM    823  CD1 PHE A 105      26.451 -43.225 -32.998  1.00 33.50           C  
ATOM    824  CD2 PHE A 105      27.765 -42.715 -31.072  1.00 33.50           C  
ATOM    825  CE1 PHE A 105      27.504 -42.868 -33.839  1.00 33.50           C  
ATOM    826  CE2 PHE A 105      28.831 -42.338 -31.888  1.00 33.50           C  
ATOM    827  CZ  PHE A 105      28.702 -42.425 -33.283  1.00 33.50           C  
ATOM    828  N   HIS A 106      21.787 -42.874 -31.253  1.00 32.88           N  
ATOM    829  CA  HIS A 106      21.033 -43.357 -32.395  1.00 32.88           C  
ATOM    830  C   HIS A 106      20.117 -44.523 -32.013  1.00 32.88           C  
ATOM    831  O   HIS A 106      20.578 -45.474 -31.363  1.00 32.88           O  
ATOM    832  CB  HIS A 106      21.985 -43.786 -33.521  1.00 32.88           C  
ATOM    833  CG  HIS A 106      22.419 -42.659 -34.398  1.00 32.88           C  
ATOM    834  CD2 HIS A 106      23.649 -42.198 -34.704  1.00 32.88           C  
ATOM    835  ND1 HIS A 106      21.533 -41.855 -35.074  1.00 32.88           N  
ATOM    836  CE1 HIS A 106      22.205 -40.941 -35.758  1.00 32.88           C  
ATOM    837  NE2 HIS A 106      23.491 -41.122 -35.542  1.00 32.88           N  
ATOM    838  N   GLY A 107      18.775 -44.420 -32.290  1.00 33.00           N  
ATOM    839  CA  GLY A 107      17.988 -45.143 -33.282  1.00 33.00           C  
ATOM    840  C   GLY A 107      16.493 -45.015 -33.061  1.00 33.00           C  
ATOM    841  O   GLY A 107      15.995 -45.267 -31.962  1.00 33.00           O  
ATOM    842  N   ARG A 108      15.687 -44.142 -33.933  1.00 31.94           N  
ATOM    843  CA  ARG A 108      14.822 -44.346 -35.101  1.00 31.94           C  
ATOM    844  C   ARG A 108      13.478 -44.930 -34.681  1.00 31.94           C  
ATOM    845  O   ARG A 108      13.425 -45.938 -33.977  1.00 31.94           O  
ATOM    846  CB  ARG A 108      15.496 -45.257 -36.120  1.00 31.94           C  
ATOM    847  CG  ARG A 108      15.178 -44.908 -37.575  1.00 31.94           C  
ATOM    848  CD  ARG A 108      15.736 -45.930 -38.537  1.00 31.94           C  
ATOM    849  NE  ARG A 108      15.848 -45.384 -39.882  1.00 31.94           N  
ATOM    850  NH1 ARG A 108      14.605 -47.065 -40.882  1.00 31.94           N  
ATOM    851  NH2 ARG A 108      15.477 -45.373 -42.158  1.00 31.94           N1+
ATOM    852  CZ  ARG A 108      15.305 -45.943 -40.972  1.00 31.94           C  
ATOM    853  N   GLY A 109      12.307 -44.209 -34.987  1.00 32.81           N  
ATOM    854  CA  GLY A 109      11.327 -44.313 -36.045  1.00 32.81           C  
ATOM    855  C   GLY A 109       9.919 -43.970 -35.589  1.00 32.81           C  
ATOM    856  O   GLY A 109       9.448 -44.484 -34.578  1.00 32.81           O  
ATOM    857  N   GLU A 110       9.362 -42.820 -36.182  1.00 30.48           N  
ATOM    858  CA  GLU A 110       8.444 -42.489 -37.273  1.00 30.48           C  
ATOM    859  C   GLU A 110       7.022 -42.300 -36.753  1.00 30.48           C  
ATOM    860  O   GLU A 110       6.474 -43.202 -36.114  1.00 30.48           O  
ATOM    861  CB  GLU A 110       8.474 -43.572 -38.358  1.00 30.48           C  
ATOM    862  CG  GLU A 110       9.642 -43.434 -39.324  1.00 30.48           C  
ATOM    863  CD  GLU A 110       9.575 -44.414 -40.478  1.00 30.48           C  
ATOM    864  OE1 GLU A 110      10.461 -44.380 -41.365  1.00 30.48           O  
ATOM    865  OE2 GLU A 110       8.628 -45.249 -40.523  1.00 30.48           O1-
ATOM    866  N   ARG A 111       6.451 -41.099 -36.954  1.00 25.44           N  
ATOM    867  CA  ARG A 111       5.613 -40.348 -37.883  1.00 25.44           C  
ATOM    868  C   ARG A 111       4.137 -40.489 -37.524  1.00 25.44           C  
ATOM    869  O   ARG A 111       3.645 -41.601 -37.335  1.00 25.44           O  
ATOM    870  CB  ARG A 111       5.850 -40.792 -39.328  1.00 25.44           C  
ATOM    871  CG  ARG A 111       6.906 -39.976 -40.056  1.00 25.44           C  
ATOM    872  CD  ARG A 111       6.855 -40.208 -41.563  1.00 25.44           C  
ATOM    873  NE  ARG A 111       8.160 -40.581 -42.087  1.00 25.44           N  
ATOM    874  NH1 ARG A 111       7.511 -40.518 -44.308  1.00 25.44           N  
ATOM    875  NH2 ARG A 111       9.664 -41.078 -43.760  1.00 25.44           N1+
ATOM    876  CZ  ARG A 111       8.443 -40.726 -43.385  1.00 25.44           C  
ATOM    877  N   CYS A 112       3.456 -39.299 -37.322  1.00 27.14           N  
ATOM    878  CA  CYS A 112       2.561 -38.632 -38.262  1.00 27.14           C  
ATOM    879  C   CYS A 112       1.485 -37.844 -37.513  1.00 27.14           C  
ATOM    880  O   CYS A 112       0.783 -38.396 -36.663  1.00 27.14           O  
ATOM    881  CB  CYS A 112       1.908 -39.649 -39.210  1.00 27.14           C  
ATOM    882  SG  CYS A 112       1.611 -39.006 -40.870  1.00 27.14           S  
ATOM    883  N   LEU A 113       1.431 -36.527 -37.648  1.00 26.03           N  
ATOM    884  CA  LEU A 113       0.839 -35.314 -38.220  1.00 26.03           C  
ATOM    885  C   LEU A 113      -0.665 -35.486 -38.410  1.00 26.03           C  
ATOM    886  O   LEU A 113      -1.114 -36.489 -38.996  1.00 26.03           O  
ATOM    887  CB  LEU A 113       1.503 -35.009 -39.580  1.00 26.03           C  
ATOM    888  CG  LEU A 113       2.451 -33.806 -39.595  1.00 26.03           C  
ATOM    889  CD1 LEU A 113       3.725 -34.139 -40.341  1.00 26.03           C  
ATOM    890  CD2 LEU A 113       1.766 -32.598 -40.215  1.00 26.03           C  
ATOM    891  N   GLU A 114      -1.462 -34.576 -37.892  1.00 27.34           N  
ATOM    892  CA  GLU A 114      -2.228 -33.633 -38.696  1.00 27.34           C  
ATOM    893  C   GLU A 114      -3.073 -32.726 -37.823  1.00 27.34           C  
ATOM    894  O   GLU A 114      -3.817 -33.200 -36.967  1.00 27.34           O  
ATOM    895  CB  GLU A 114      -3.121 -34.392 -39.707  1.00 27.34           C  
ATOM    896  CG  GLU A 114      -2.488 -34.576 -41.065  1.00 27.34           C  
ATOM    897  CD  GLU A 114      -3.439 -35.184 -42.099  1.00 27.34           C  
ATOM    898  OE1 GLU A 114      -3.051 -35.314 -43.268  1.00 27.34           O  
ATOM    899  OE2 GLU A 114      -4.584 -35.502 -41.706  1.00 27.34           O1-
ATOM    900  N   THR A 115      -2.837 -31.427 -37.869  1.00 23.48           N  
ATOM    901  CA  THR A 115      -3.193 -30.153 -38.480  1.00 23.48           C  
ATOM    902  C   THR A 115      -4.689 -29.877 -38.322  1.00 23.48           C  
ATOM    903  O   THR A 115      -5.510 -30.776 -38.558  1.00 23.48           O  
ATOM    904  CB  THR A 115      -2.816 -30.107 -39.962  1.00 23.48           C  
ATOM    905  CG2 THR A 115      -1.302 -30.089 -40.150  1.00 23.48           C  
ATOM    906  OG1 THR A 115      -3.349 -31.270 -40.617  1.00 23.48           O  
ATOM    907  N   HIS A 116      -5.047 -28.854 -37.609  1.00 27.34           N  
ATOM    908  CA  HIS A 116      -5.740 -27.716 -38.202  1.00 27.34           C  
ATOM    909  C   HIS A 116      -6.504 -26.922 -37.163  1.00 27.34           C  
ATOM    910  O   HIS A 116      -7.240 -27.489 -36.346  1.00 27.34           O  
ATOM    911  CB  HIS A 116      -6.699 -28.184 -39.290  1.00 27.34           C  
ATOM    912  CG  HIS A 116      -6.112 -28.127 -40.675  1.00 27.34           C  
ATOM    913  CD2 HIS A 116      -5.484 -29.063 -41.406  1.00 27.34           C  
ATOM    914  ND1 HIS A 116      -6.142 -26.983 -41.436  1.00 27.34           N  
ATOM    915  CE1 HIS A 116      -5.548 -27.227 -42.603  1.00 27.34           C  
ATOM    916  NE2 HIS A 116      -5.140 -28.494 -42.619  1.00 27.34           N  
ATOM    917  N   ASP A 117      -6.134 -25.655 -36.851  1.00 24.97           N  
ATOM    918  CA  ASP A 117      -6.665 -24.364 -37.273  1.00 24.97           C  
ATOM    919  C   ASP A 117      -7.827 -23.935 -36.391  1.00 24.97           C  
ATOM    920  O   ASP A 117      -8.788 -24.691 -36.207  1.00 24.97           O  
ATOM    921  CB  ASP A 117      -7.095 -24.411 -38.738  1.00 24.97           C  
ATOM    922  CG  ASP A 117      -5.968 -24.096 -39.709  1.00 24.97           C  
ATOM    923  OD1 ASP A 117      -4.970 -23.480 -39.301  1.00 24.97           O  
ATOM    924  OD2 ASP A 117      -6.087 -24.477 -40.893  1.00 24.97           O1-
ATOM    925  N   MET A 118      -7.755 -22.850 -35.478  1.00 26.80           N  
ATOM    926  CA  MET A 118      -8.493 -21.621 -35.722  1.00 26.80           C  
ATOM    927  C   MET A 118      -8.900 -20.976 -34.409  1.00 26.80           C  
ATOM    928  O   MET A 118      -9.503 -21.621 -33.544  1.00 26.80           O  
ATOM    929  CB  MET A 118      -9.736 -21.902 -36.581  1.00 26.80           C  
ATOM    930  CG  MET A 118      -9.593 -21.441 -38.014  1.00 26.80           C  
ATOM    931  SD  MET A 118     -11.221 -21.118 -38.808  1.00 26.80           S  
ATOM    932  CE  MET A 118     -11.733 -22.820 -39.182  1.00 26.80           C  
ATOM    933  N   GLN A 119      -8.414 -19.764 -33.986  1.00 24.36           N  
ATOM    934  CA  GLN A 119      -8.770 -18.353 -33.932  1.00 24.36           C  
ATOM    935  C   GLN A 119     -10.075 -18.159 -33.182  1.00 24.36           C  
ATOM    936  O   GLN A 119     -11.045 -18.881 -33.390  1.00 24.36           O  
ATOM    937  CB  GLN A 119      -8.888 -17.772 -35.335  1.00 24.36           C  
ATOM    938  CG  GLN A 119      -7.546 -17.418 -35.968  1.00 24.36           C  
ATOM    939  CD  GLN A 119      -7.655 -16.339 -37.027  1.00 24.36           C  
ATOM    940  NE2 GLN A 119      -6.534 -15.725 -37.365  1.00 24.36           N  
ATOM    941  OE1 GLN A 119      -8.744 -16.093 -37.558  1.00 24.36           O  
ATOM    942  N   PRO A 120     -10.147 -16.956 -32.359  1.00 28.62           N  
ATOM    943  CA  PRO A 120     -10.645 -15.988 -31.401  1.00 28.62           C  
ATOM    944  C   PRO A 120     -12.054 -15.492 -31.725  1.00 28.62           C  
ATOM    945  O   PRO A 120     -12.536 -15.684 -32.847  1.00 28.62           O  
ATOM    946  CB  PRO A 120      -9.633 -14.855 -31.495  1.00 28.62           C  
ATOM    947  CG  PRO A 120      -9.217 -14.819 -32.919  1.00 28.62           C  
ATOM    948  CD  PRO A 120      -9.846 -15.992 -33.619  1.00 28.62           C  
ATOM    949  N   GLY A 121     -13.017 -15.376 -30.642  1.00 25.58           N  
ATOM    950  CA  GLY A 121     -13.970 -14.275 -30.643  1.00 25.58           C  
ATOM    951  C   GLY A 121     -15.312 -14.651 -30.032  1.00 25.58           C  
ATOM    952  O   GLY A 121     -15.858 -15.707 -30.329  1.00 25.58           O  
ATOM    953  N   GLU A 122     -15.736 -13.980 -28.901  1.00 26.84           N  
ATOM    954  CA  GLU A 122     -16.711 -12.914 -28.693  1.00 26.84           C  
ATOM    955  C   GLU A 122     -17.864 -13.387 -27.809  1.00 26.84           C  
ATOM    956  O   GLU A 122     -18.459 -14.435 -28.051  1.00 26.84           O  
ATOM    957  CB  GLU A 122     -17.255 -12.409 -30.036  1.00 26.84           C  
ATOM    958  CG  GLU A 122     -16.357 -11.392 -30.714  1.00 26.84           C  
ATOM    959  CD  GLU A 122     -17.095 -10.485 -31.681  1.00 26.84           C  
ATOM    960  OE1 GLU A 122     -16.490  -9.514 -32.184  1.00 26.84           O  
ATOM    961  OE2 GLU A 122     -18.294 -10.750 -31.948  1.00 26.84           O1-
ATOM    962  N   THR A 123     -18.122 -12.641 -26.651  1.00 24.58           N  
ATOM    963  CA  THR A 123     -18.962 -11.701 -25.899  1.00 24.58           C  
ATOM    964  C   THR A 123     -20.445 -11.954 -26.184  1.00 24.58           C  
ATOM    965  O   THR A 123     -20.829 -12.176 -27.334  1.00 24.58           O  
ATOM    966  CB  THR A 123     -18.622 -10.248 -26.247  1.00 24.58           C  
ATOM    967  CG2 THR A 123     -17.412  -9.771 -25.457  1.00 24.58           C  
ATOM    968  OG1 THR A 123     -18.328 -10.151 -27.655  1.00 24.58           O  
ATOM    969  N   TYR A 124     -21.277 -11.986 -25.093  1.00 26.72           N  
ATOM    970  CA  TYR A 124     -22.249 -11.147 -24.386  1.00 26.72           C  
ATOM    971  C   TYR A 124     -23.614 -11.841 -24.303  1.00 26.72           C  
ATOM    972  O   TYR A 124     -24.078 -12.407 -25.288  1.00 26.72           O  
ATOM    973  CB  TYR A 124     -22.400  -9.797 -25.099  1.00 26.72           C  
ATOM    974  CG  TYR A 124     -21.331  -8.793 -24.722  1.00 26.72           C  
ATOM    975  CD1 TYR A 124     -21.485  -7.982 -23.597  1.00 26.72           C  
ATOM    976  CD2 TYR A 124     -20.179  -8.657 -25.488  1.00 26.72           C  
ATOM    977  CE1 TYR A 124     -20.502  -7.059 -23.258  1.00 26.72           C  
ATOM    978  CE2 TYR A 124     -19.196  -7.740 -25.143  1.00 26.72           C  
ATOM    979  OH  TYR A 124     -18.397  -6.035 -23.696  1.00 26.72           O  
ATOM    980  CZ  TYR A 124     -19.366  -6.940 -24.029  1.00 26.72           C  
ATOM    981  N   GLU A 125     -24.273 -11.879 -23.101  1.00 27.75           N  
ATOM    982  CA  GLU A 125     -25.423 -11.140 -22.597  1.00 27.75           C  
ATOM    983  C   GLU A 125     -26.348 -12.044 -21.792  1.00 27.75           C  
ATOM    984  O   GLU A 125     -26.802 -13.086 -22.294  1.00 27.75           O  
ATOM    985  CB  GLU A 125     -26.185 -10.488 -23.754  1.00 27.75           C  
ATOM    986  CG  GLU A 125     -25.714  -9.089 -24.101  1.00 27.75           C  
ATOM    987  CD  GLU A 125     -26.828  -8.203 -24.659  1.00 27.75           C  
ATOM    988  OE1 GLU A 125     -26.608  -6.980 -24.807  1.00 27.75           O  
ATOM    989  OE2 GLU A 125     -27.924  -8.742 -24.952  1.00 27.75           O1-
ATOM    990  N   LEU A 126     -26.535 -11.749 -20.481  1.00 24.12           N  
ATOM    991  CA  LEU A 126     -27.434 -11.206 -19.467  1.00 24.12           C  
ATOM    992  C   LEU A 126     -28.675 -12.068 -19.313  1.00 24.12           C  
ATOM    993  O   LEU A 126     -29.334 -12.383 -20.304  1.00 24.12           O  
ATOM    994  CB  LEU A 126     -27.845  -9.771 -19.823  1.00 24.12           C  
ATOM    995  CG  LEU A 126     -26.991  -8.652 -19.227  1.00 24.12           C  
ATOM    996  CD1 LEU A 126     -27.054  -7.401 -20.099  1.00 24.12           C  
ATOM    997  CD2 LEU A 126     -27.430  -8.341 -17.800  1.00 24.12           C  
ATOM    998  N   ALA A 127     -28.929 -12.588 -18.119  1.00 28.58           N  
ATOM    999  CA  ALA A 127     -30.160 -12.354 -17.380  1.00 28.58           C  
ATOM   1000  C   ALA A 127     -30.146 -13.081 -16.040  1.00 28.58           C  
ATOM   1001  O   ALA A 127     -29.851 -14.271 -15.967  1.00 28.58           O  
ATOM   1002  CB  ALA A 127     -31.372 -12.815 -18.209  1.00 28.58           C  
ATOM   1003  N   GLY A 128     -29.965 -12.334 -14.885  1.00 23.64           N  
ATOM   1004  CA  GLY A 128     -30.743 -11.925 -13.724  1.00 23.64           C  
ATOM   1005  C   GLY A 128     -31.489 -13.074 -13.076  1.00 23.64           C  
ATOM   1006  O   GLY A 128     -32.170 -13.852 -13.757  1.00 23.64           O  
ATOM   1007  N   VAL A 129     -31.044 -13.518 -11.826  1.00 25.48           N  
ATOM   1008  CA  VAL A 129     -31.944 -13.664 -10.681  1.00 25.48           C  
ATOM   1009  C   VAL A 129     -31.223 -14.387  -9.547  1.00 25.48           C  
ATOM   1010  O   VAL A 129     -30.610 -15.437  -9.762  1.00 25.48           O  
ATOM   1011  CB  VAL A 129     -33.223 -14.429 -11.065  1.00 25.48           C  
ATOM   1012  CG1 VAL A 129     -34.121 -14.610  -9.852  1.00 25.48           C  
ATOM   1013  CG2 VAL A 129     -33.976 -13.702 -12.186  1.00 25.48           C  
ATOM   1014  N   LEU A 130     -30.789 -13.659  -8.417  1.00 23.77           N  
ATOM   1015  CA  LEU A 130     -30.871 -13.665  -6.958  1.00 23.77           C  
ATOM   1016  C   LEU A 130     -31.011 -15.088  -6.432  1.00 23.77           C  
ATOM   1017  O   LEU A 130     -31.916 -15.829  -6.860  1.00 23.77           O  
ATOM   1018  CB  LEU A 130     -32.064 -12.815  -6.483  1.00 23.77           C  
ATOM   1019  CG  LEU A 130     -31.791 -11.309  -6.377  1.00 23.77           C  
ATOM   1020  CD1 LEU A 130     -33.115 -10.542  -6.434  1.00 23.77           C  
ATOM   1021  CD2 LEU A 130     -31.040 -10.980  -5.091  1.00 23.77           C  
ATOM   1022  N   ALA A 131     -29.902 -15.743  -5.908  1.00 27.17           N  
ATOM   1023  CA  ALA A 131     -30.047 -16.616  -4.748  1.00 27.17           C  
ATOM   1024  C   ALA A 131     -28.688 -17.074  -4.233  1.00 27.17           C  
ATOM   1025  O   ALA A 131     -27.846 -17.531  -5.005  1.00 27.17           O  
ATOM   1026  CB  ALA A 131     -30.894 -17.825  -5.097  1.00 27.17           C  
ATOM   1027  N   LEU A 132     -28.086 -16.304  -3.218  1.00 23.77           N  
ATOM   1028  CA  LEU A 132     -27.405 -16.761  -2.010  1.00 23.77           C  
ATOM   1029  C   LEU A 132     -27.300 -18.276  -1.992  1.00 23.77           C  
ATOM   1030  O   LEU A 132     -28.318 -18.985  -2.094  1.00 23.77           O  
ATOM   1031  CB  LEU A 132     -28.159 -16.269  -0.763  1.00 23.77           C  
ATOM   1032  CG  LEU A 132     -28.060 -14.777  -0.460  1.00 23.77           C  
ATOM   1033  CD1 LEU A 132     -29.103 -14.375   0.572  1.00 23.77           C  
ATOM   1034  CD2 LEU A 132     -26.666 -14.414   0.029  1.00 23.77           C  
ATOM   1035  N   GLN A 133     -26.157 -18.932  -2.490  1.00 29.97           N  
ATOM   1036  CA  GLN A 133     -25.773 -20.240  -1.964  1.00 29.97           C  
ATOM   1037  C   GLN A 133     -24.387 -20.646  -2.436  1.00 29.97           C  
ATOM   1038  O   GLN A 133     -24.090 -20.596  -3.629  1.00 29.97           O  
ATOM   1039  CB  GLN A 133     -26.806 -21.297  -2.385  1.00 29.97           C  
ATOM   1040  CG  GLN A 133     -28.027 -21.360  -1.466  1.00 29.97           C  
ATOM   1041  CD  GLN A 133     -28.923 -22.552  -1.770  1.00 29.97           C  
ATOM   1042  NE2 GLN A 133     -29.636 -23.024  -0.757  1.00 29.97           N  
ATOM   1043  OE1 GLN A 133     -28.954 -23.042  -2.903  1.00 29.97           O  
ATOM   1044  N   ARG A 134     -23.303 -20.507  -1.594  1.00 25.47           N  
ATOM   1045  CA  ARG A 134     -22.020 -21.172  -1.390  1.00 25.47           C  
ATOM   1046  C   ARG A 134     -22.018 -22.557  -2.025  1.00 25.47           C  
ATOM   1047  O   ARG A 134     -22.986 -23.309  -1.901  1.00 25.47           O  
ATOM   1048  CB  ARG A 134     -21.700 -21.284   0.104  1.00 25.47           C  
ATOM   1049  CG  ARG A 134     -21.093 -20.027   0.703  1.00 25.47           C  
ATOM   1050  CD  ARG A 134     -20.525 -20.279   2.094  1.00 25.47           C  
ATOM   1051  NE  ARG A 134     -19.832 -19.109   2.611  1.00 25.47           N  
ATOM   1052  NH1 ARG A 134     -19.069 -20.148   4.528  1.00 25.47           N  
ATOM   1053  NH2 ARG A 134     -18.545 -17.950   4.128  1.00 25.47           N1+
ATOM   1054  CZ  ARG A 134     -19.149 -19.070   3.752  1.00 25.47           C  
ATOM   1055  N   PRO A 135     -21.122 -23.067  -2.996  1.00 28.48           N  
ATOM   1056  CA  PRO A 135     -21.196 -24.522  -3.044  1.00 28.48           C  
ATOM   1057  C   PRO A 135     -20.085 -25.207  -2.244  1.00 28.48           C  
ATOM   1058  O   PRO A 135     -18.953 -24.711  -2.217  1.00 28.48           O  
ATOM   1059  CB  PRO A 135     -21.068 -24.840  -4.538  1.00 28.48           C  
ATOM   1060  CG  PRO A 135     -20.342 -23.664  -5.103  1.00 28.48           C  
ATOM   1061  CD  PRO A 135     -20.072 -22.677  -4.005  1.00 28.48           C  
ATOM   1062  N   GLU A 136     -20.358 -25.692  -0.955  1.00 30.16           N  
ATOM   1063  CA  GLU A 136     -19.554 -26.791  -0.434  1.00 30.16           C  
ATOM   1064  C   GLU A 136     -19.630 -28.014  -1.342  1.00 30.16           C  
ATOM   1065  O   GLU A 136     -20.685 -28.303  -1.907  1.00 30.16           O  
ATOM   1066  CB  GLU A 136     -19.996 -27.162   0.992  1.00 30.16           C  
ATOM   1067  CG  GLU A 136     -19.653 -26.112   2.035  1.00 30.16           C  
ATOM   1068  CD  GLU A 136     -18.976 -26.700   3.262  1.00 30.16           C  
ATOM   1069  OE1 GLU A 136     -18.405 -25.937   4.070  1.00 30.16           O  
ATOM   1070  OE2 GLU A 136     -19.021 -27.945   3.426  1.00 30.16           O1-
ATOM   1071  N   PRO A 137     -18.528 -28.738  -1.553  1.00 27.39           N  
ATOM   1072  CA  PRO A 137     -18.310 -29.911  -2.393  1.00 27.39           C  
ATOM   1073  C   PRO A 137     -18.792 -31.203  -1.732  1.00 27.39           C  
ATOM   1074  O   PRO A 137     -18.818 -31.294  -0.506  1.00 27.39           O  
ATOM   1075  CB  PRO A 137     -16.802 -29.932  -2.586  1.00 27.39           C  
ATOM   1076  CG  PRO A 137     -16.251 -29.295  -1.352  1.00 27.39           C  
ATOM   1077  CD  PRO A 137     -17.384 -28.757  -0.532  1.00 27.39           C  
ATOM   1078  N   GLU A 138     -19.630 -31.982  -2.337  1.00 29.70           N  
ATOM   1079  CA  GLU A 138     -20.182 -33.340  -2.262  1.00 29.70           C  
ATOM   1080  C   GLU A 138     -19.068 -34.383  -2.304  1.00 29.70           C  
ATOM   1081  O   GLU A 138     -18.119 -34.270  -3.086  1.00 29.70           O  
ATOM   1082  CB  GLU A 138     -21.160 -33.594  -3.412  1.00 29.70           C  
ATOM   1083  CG  GLU A 138     -22.571 -33.097  -3.112  1.00 29.70           C  
ATOM   1084  CD  GLU A 138     -23.560 -33.407  -4.230  1.00 29.70           C  
ATOM   1085  OE1 GLU A 138     -24.764 -33.104  -4.092  1.00 29.70           O  
ATOM   1086  OE2 GLU A 138     -23.129 -33.976  -5.261  1.00 29.70           O1-
ATOM   1087  N   ALA A 139     -18.907 -35.156  -1.193  1.00 27.00           N  
ATOM   1088  CA  ALA A 139     -19.092 -36.573  -1.491  1.00 27.00           C  
ATOM   1089  C   ALA A 139     -19.800 -37.292  -0.339  1.00 27.00           C  
ATOM   1090  O   ALA A 139     -19.407 -37.158   0.811  1.00 27.00           O  
ATOM   1091  CB  ALA A 139     -17.746 -37.231  -1.790  1.00 27.00           C  
ATOM   1092  N   GLN A 140     -20.933 -37.940  -0.613  1.00 34.91           N  
ATOM   1093  CA  GLN A 140     -21.940 -38.961  -0.388  1.00 34.91           C  
ATOM   1094  C   GLN A 140     -21.306 -40.252   0.089  1.00 34.91           C  
ATOM   1095  O   GLN A 140     -20.278 -40.685  -0.424  1.00 34.91           O  
ATOM   1096  CB  GLN A 140     -22.746 -39.200  -1.671  1.00 34.91           C  
ATOM   1097  CG  GLN A 140     -24.149 -38.606  -1.625  1.00 34.91           C  
ATOM   1098  CD  GLN A 140     -24.989 -39.003  -2.841  1.00 34.91           C  
ATOM   1099  NE2 GLN A 140     -26.183 -38.447  -2.938  1.00 34.91           N  
ATOM   1100  OE1 GLN A 140     -24.553 -39.803  -3.684  1.00 34.91           O  
ATOM   1101  N   PHE A 141     -21.974 -40.891   1.208  1.00 29.53           N  
ATOM   1102  CA  PHE A 141     -22.576 -42.212   1.017  1.00 29.53           C  
ATOM   1103  C   PHE A 141     -23.423 -42.599   2.222  1.00 29.53           C  
ATOM   1104  O   PHE A 141     -22.946 -42.523   3.372  1.00 29.53           O  
ATOM   1105  CB  PHE A 141     -21.492 -43.258   0.776  1.00 29.53           C  
ATOM   1106  CG  PHE A 141     -21.399 -43.717  -0.646  1.00 29.53           C  
ATOM   1107  CD1 PHE A 141     -22.183 -44.757  -1.115  1.00 29.53           C  
ATOM   1108  CD2 PHE A 141     -20.529 -43.091  -1.531  1.00 29.53           C  
ATOM   1109  CE1 PHE A 141     -22.094 -45.193  -2.448  1.00 29.53           C  
ATOM   1110  CE2 PHE A 141     -20.440 -43.505  -2.865  1.00 29.53           C  
ATOM   1111  CZ  PHE A 141     -21.222 -44.566  -3.311  1.00 29.53           C  
ATOM   1112  N   GLY A 142     -24.679 -43.091   2.000  1.00 30.28           N  
ATOM   1113  CA  GLY A 142     -25.535 -44.214   1.630  1.00 30.28           C  
ATOM   1114  C   GLY A 142     -26.184 -44.884   2.804  1.00 30.28           C  
ATOM   1115  O   GLY A 142     -25.576 -45.041   3.868  1.00 30.28           O  
ATOM   1116  N   LYS A 143     -27.397 -45.161   2.592  1.00 30.59           N  
ATOM   1117  CA  LYS A 143     -27.968 -46.490   2.435  1.00 30.59           C  
ATOM   1118  C   LYS A 143     -29.398 -46.435   1.910  1.00 30.59           C  
ATOM   1119  O   LYS A 143     -30.218 -45.716   2.464  1.00 30.59           O  
ATOM   1120  CB  LYS A 143     -27.933 -47.262   3.779  1.00 30.59           C  
ATOM   1121  CG  LYS A 143     -26.893 -48.354   3.846  1.00 30.59           C  
ATOM   1122  CD  LYS A 143     -26.939 -49.101   5.178  1.00 30.59           C  
ATOM   1123  CE  LYS A 143     -25.841 -50.154   5.279  1.00 30.59           C  
ATOM   1124  NZ  LYS A 143     -25.890 -50.857   6.566  1.00 30.59           N1+
ATOM   1125  N   MET A 144     -29.651 -47.078   0.732  1.00 25.75           N  
ATOM   1126  CA  MET A 144     -30.214 -48.112  -0.101  1.00 25.75           C  
ATOM   1127  C   MET A 144     -31.553 -48.595   0.461  1.00 25.75           C  
ATOM   1128  O   MET A 144     -31.688 -48.873   1.645  1.00 25.75           O  
ATOM   1129  CB  MET A 144     -29.259 -49.314  -0.220  1.00 25.75           C  
ATOM   1130  CG  MET A 144     -28.967 -49.722  -1.652  1.00 25.75           C  
ATOM   1131  SD  MET A 144     -27.474 -50.785  -1.770  1.00 25.75           S  
ATOM   1132  CE  MET A 144     -27.276 -50.839  -3.571  1.00 25.75           C  
ATOM   1133  N   THR A 145     -32.594 -48.518  -0.383  1.00 31.05           N  
ATOM   1134  CA  THR A 145     -33.303 -49.674  -0.907  1.00 31.05           C  
ATOM   1135  C   THR A 145     -34.597 -49.232  -1.567  1.00 31.05           C  
ATOM   1136  O   THR A 145     -35.333 -48.384  -1.046  1.00 31.05           O  
ATOM   1137  CB  THR A 145     -33.621 -50.702   0.195  1.00 31.05           C  
ATOM   1138  CG2 THR A 145     -32.410 -51.611   0.472  1.00 31.05           C  
ATOM   1139  OG1 THR A 145     -33.940 -49.989   1.402  1.00 31.05           O  
ATOM   1140  N   THR A 146     -34.788 -49.504  -2.913  1.00 33.47           N  
ATOM   1141  CA  THR A 146     -35.451 -50.481  -3.769  1.00 33.47           C  
ATOM   1142  C   THR A 146     -36.636 -49.840  -4.486  1.00 33.47           C  
ATOM   1143  O   THR A 146     -37.537 -49.272  -3.854  1.00 33.47           O  
ATOM   1144  CB  THR A 146     -35.940 -51.682  -2.955  1.00 33.47           C  
ATOM   1145  CG2 THR A 146     -34.771 -52.493  -2.425  1.00 33.47           C  
ATOM   1146  OG1 THR A 146     -36.738 -51.223  -1.846  1.00 33.47           O  
ATOM   1147  N   GLN A 147     -36.474 -49.505  -5.836  1.00 32.28           N  
ATOM   1148  CA  GLN A 147     -36.935 -49.924  -7.150  1.00 32.28           C  
ATOM   1149  C   GLN A 147     -38.308 -49.308  -7.457  1.00 32.28           C  
ATOM   1150  O   GLN A 147     -39.267 -49.487  -6.697  1.00 32.28           O  
ATOM   1151  CB  GLN A 147     -37.018 -51.440  -7.225  1.00 32.28           C  
ATOM   1152  CG  GLN A 147     -35.670 -52.108  -7.403  1.00 32.28           C  
ATOM   1153  CD  GLN A 147     -35.770 -53.410  -8.188  1.00 32.28           C  
ATOM   1154  NE2 GLN A 147     -34.621 -53.964  -8.544  1.00 32.28           N  
ATOM   1155  OE1 GLN A 147     -36.855 -53.910  -8.454  1.00 32.28           O  
ATOM   1156  N   PRO A 148     -38.494 -48.937  -8.787  1.00 36.91           N  
ATOM   1157  CA  PRO A 148     -39.166 -48.074  -9.769  1.00 36.91           C  
ATOM   1158  C   PRO A 148     -40.126 -48.879 -10.694  1.00 36.91           C  
ATOM   1159  O   PRO A 148     -40.301 -50.069 -10.486  1.00 36.91           O  
ATOM   1160  CB  PRO A 148     -38.022 -47.501 -10.598  1.00 36.91           C  
ATOM   1161  CG  PRO A 148     -36.984 -48.584 -10.607  1.00 36.91           C  
ATOM   1162  CD  PRO A 148     -37.449 -49.705  -9.738  1.00 36.91           C  
ATOM   1163  N   PRO A 149     -40.811 -48.208 -11.796  1.00 41.28           N  
ATOM   1164  CA  PRO A 149     -40.674 -47.251 -12.885  1.00 41.28           C  
ATOM   1165  C   PRO A 149     -41.897 -47.237 -13.818  1.00 41.28           C  
ATOM   1166  O   PRO A 149     -42.868 -47.955 -13.584  1.00 41.28           O  
ATOM   1167  CB  PRO A 149     -39.436 -47.745 -13.650  1.00 41.28           C  
ATOM   1168  CG  PRO A 149     -39.489 -49.235 -13.528  1.00 41.28           C  
ATOM   1169  CD  PRO A 149     -40.619 -49.606 -12.634  1.00 41.28           C  
ATOM   1170  N   ASP A 150     -42.229 -45.976 -14.504  1.00 33.91           N  
ATOM   1171  CA  ASP A 150     -42.654 -46.082 -15.908  1.00 33.91           C  
ATOM   1172  C   ASP A 150     -43.120 -44.731 -16.429  1.00 33.91           C  
ATOM   1173  O   ASP A 150     -43.996 -44.084 -15.829  1.00 33.91           O  
ATOM   1174  CB  ASP A 150     -43.752 -47.136 -16.058  1.00 33.91           C  
ATOM   1175  CG  ASP A 150     -43.259 -48.406 -16.730  1.00 33.91           C  
ATOM   1176  OD1 ASP A 150     -42.123 -48.452 -17.201  1.00 33.91           O  
ATOM   1177  OD2 ASP A 150     -44.049 -49.376 -16.803  1.00 33.91           O1-
ATOM   1178  N   HIS A 151     -42.422 -44.090 -17.503  1.00 36.81           N  
ATOM   1179  CA  HIS A 151     -42.579 -44.038 -18.951  1.00 36.81           C  
ATOM   1180  C   HIS A 151     -42.361 -42.621 -19.475  1.00 36.81           C  
ATOM   1181  O   HIS A 151     -43.011 -41.683 -19.017  1.00 36.81           O  
ATOM   1182  CB  HIS A 151     -43.944 -44.554 -19.361  1.00 36.81           C  
ATOM   1183  CG  HIS A 151     -44.029 -46.043 -19.465  1.00 36.81           C  
ATOM   1184  CD2 HIS A 151     -45.084 -46.865 -19.446  1.00 36.81           C  
ATOM   1185  ND1 HIS A 151     -42.922 -46.831 -19.586  1.00 36.81           N  
ATOM   1186  CE1 HIS A 151     -43.278 -48.101 -19.672  1.00 36.81           C  
ATOM   1187  NE2 HIS A 151     -44.592 -48.141 -19.577  1.00 36.81           N  
ATOM   1188  N   GLY A 152     -41.220 -42.370 -20.291  1.00 33.47           N  
ATOM   1189  CA  GLY A 152     -41.090 -42.371 -21.748  1.00 33.47           C  
ATOM   1190  C   GLY A 152     -40.420 -41.094 -22.265  1.00 33.47           C  
ATOM   1191  O   GLY A 152     -40.802 -39.995 -21.900  1.00 33.47           O  
ATOM   1192  N   SER A 153     -39.147 -41.273 -22.811  1.00 32.56           N  
ATOM   1193  CA  SER A 153     -38.552 -41.557 -24.116  1.00 32.56           C  
ATOM   1194  C   SER A 153     -37.846 -40.326 -24.673  1.00 32.56           C  
ATOM   1195  O   SER A 153     -38.385 -39.229 -24.631  1.00 32.56           O  
ATOM   1196  CB  SER A 153     -39.604 -42.044 -25.104  1.00 32.56           C  
ATOM   1197  OG  SER A 153     -40.631 -41.093 -25.273  1.00 32.56           O  
ATOM   1198  N   THR A 154     -36.452 -40.472 -24.885  1.00 30.91           N  
ATOM   1199  CA  THR A 154     -35.659 -40.878 -26.047  1.00 30.91           C  
ATOM   1200  C   THR A 154     -34.454 -39.972 -26.226  1.00 30.91           C  
ATOM   1201  O   THR A 154     -34.564 -38.751 -26.181  1.00 30.91           O  
ATOM   1202  CB  THR A 154     -36.536 -40.852 -27.315  1.00 30.91           C  
ATOM   1203  CG2 THR A 154     -37.429 -42.087 -27.396  1.00 30.91           C  
ATOM   1204  OG1 THR A 154     -37.333 -39.685 -27.324  1.00 30.91           O  
ATOM   1205  N   PHE A 155     -33.209 -40.560 -26.004  1.00 30.94           N  
ATOM   1206  CA  PHE A 155     -32.148 -41.158 -26.812  1.00 30.94           C  
ATOM   1207  C   PHE A 155     -30.772 -40.775 -26.313  1.00 30.94           C  
ATOM   1208  O   PHE A 155     -30.474 -39.571 -26.211  1.00 30.94           O  
ATOM   1209  CB  PHE A 155     -32.307 -40.742 -28.275  1.00 30.94           C  
ATOM   1210  CG  PHE A 155     -33.029 -41.771 -29.128  1.00 30.94           C  
ATOM   1211  CD1 PHE A 155     -32.335 -42.833 -29.680  1.00 30.94           C  
ATOM   1212  CD2 PHE A 155     -34.387 -41.663 -29.366  1.00 30.94           C  
ATOM   1213  CE1 PHE A 155     -32.968 -43.786 -30.470  1.00 30.94           C  
ATOM   1214  CE2 PHE A 155     -35.052 -42.618 -30.156  1.00 30.94           C  
ATOM   1215  CZ  PHE A 155     -34.326 -43.677 -30.709  1.00 30.94           C  
ATOM   1216  N   GLU A 156     -30.060 -41.741 -25.623  1.00 26.88           N  
ATOM   1217  CA  GLU A 156     -29.172 -42.882 -25.721  1.00 26.88           C  
ATOM   1218  C   GLU A 156     -27.957 -42.581 -26.625  1.00 26.88           C  
ATOM   1219  O   GLU A 156     -28.102 -41.987 -27.685  1.00 26.88           O  
ATOM   1220  CB  GLU A 156     -29.939 -44.098 -26.300  1.00 26.88           C  
ATOM   1221  CG  GLU A 156     -30.288 -45.135 -25.238  1.00 26.88           C  
ATOM   1222  CD  GLU A 156     -30.960 -46.371 -25.832  1.00 26.88           C  
ATOM   1223  OE1 GLU A 156     -31.252 -47.322 -25.074  1.00 26.88           O  
ATOM   1224  OE2 GLU A 156     -31.207 -46.371 -27.059  1.00 26.88           O1-
ATOM   1225  N   THR A 157     -26.726 -42.686 -26.002  1.00 29.09           N  
ATOM   1226  CA  THR A 157     -25.851 -43.864 -25.927  1.00 29.09           C  
ATOM   1227  C   THR A 157     -24.401 -43.416 -25.755  1.00 29.09           C  
ATOM   1228  O   THR A 157     -23.907 -42.602 -26.533  1.00 29.09           O  
ATOM   1229  CB  THR A 157     -25.986 -44.758 -27.174  1.00 29.09           C  
ATOM   1230  CG2 THR A 157     -27.068 -45.819 -26.959  1.00 29.09           C  
ATOM   1231  OG1 THR A 157     -26.355 -43.948 -28.298  1.00 29.09           O  
ATOM   1232  N   ALA A 158     -23.734 -43.717 -24.539  1.00 25.59           N  
ATOM   1233  CA  ALA A 158     -23.128 -44.887 -23.920  1.00 25.59           C  
ATOM   1234  C   ALA A 158     -21.656 -45.024 -24.311  1.00 25.59           C  
ATOM   1235  O   ALA A 158     -21.304 -44.891 -25.482  1.00 25.59           O  
ATOM   1236  CB  ALA A 158     -23.892 -46.141 -24.327  1.00 25.59           C  
ATOM   1237  N   GLN A 159     -20.784 -44.975 -23.297  1.00 28.80           N  
ATOM   1238  CA  GLN A 159     -20.182 -46.113 -22.624  1.00 28.80           C  
ATOM   1239  C   GLN A 159     -18.698 -45.865 -22.332  1.00 28.80           C  
ATOM   1240  O   GLN A 159     -17.926 -45.526 -23.227  1.00 28.80           O  
ATOM   1241  CB  GLN A 159     -20.315 -47.391 -23.481  1.00 28.80           C  
ATOM   1242  CG  GLN A 159     -21.630 -48.124 -23.264  1.00 28.80           C  
ATOM   1243  CD  GLN A 159     -21.578 -49.549 -23.777  1.00 28.80           C  
ATOM   1244  NE2 GLN A 159     -22.444 -50.398 -23.221  1.00 28.80           N  
ATOM   1245  OE1 GLN A 159     -20.776 -49.888 -24.649  1.00 28.80           O  
ATOM   1246  N   GLY A 160     -18.239 -45.773 -21.045  1.00 29.23           N  
ATOM   1247  CA  GLY A 160     -17.615 -46.808 -20.250  1.00 29.23           C  
ATOM   1248  C   GLY A 160     -16.377 -46.301 -19.486  1.00 29.23           C  
ATOM   1249  O   GLY A 160     -15.486 -45.716 -20.084  1.00 29.23           O  
ATOM   1250  N   VAL A 161     -16.397 -46.114 -18.161  1.00 23.38           N  
ATOM   1251  CA  VAL A 161     -16.081 -46.517 -16.787  1.00 23.38           C  
ATOM   1252  C   VAL A 161     -14.788 -47.298 -16.765  1.00 23.38           C  
ATOM   1253  O   VAL A 161     -14.604 -48.264 -17.552  1.00 23.38           O  
ATOM   1254  CB  VAL A 161     -17.231 -47.359 -16.177  1.00 23.38           C  
ATOM   1255  CG1 VAL A 161     -16.920 -47.728 -14.748  1.00 23.38           C  
ATOM   1256  CG2 VAL A 161     -18.554 -46.603 -16.266  1.00 23.38           C  
ATOM   1257  N   TRP A 162     -13.700 -46.861 -16.080  1.00 25.12           N  
ATOM   1258  CA  TRP A 162     -12.949 -47.561 -15.033  1.00 25.12           C  
ATOM   1259  C   TRP A 162     -12.844 -46.675 -13.780  1.00 25.12           C  
ATOM   1260  O   TRP A 162     -12.447 -45.508 -13.855  1.00 25.12           O  
ATOM   1261  CB  TRP A 162     -11.558 -47.927 -15.510  1.00 25.12           C  
ATOM   1262  CG  TRP A 162     -11.547 -49.055 -16.506  1.00 25.12           C  
ATOM   1263  CD1 TRP A 162     -11.591 -48.949 -17.867  1.00 25.12           C  
ATOM   1264  CD2 TRP A 162     -11.491 -50.467 -16.230  1.00 25.12           C  
ATOM   1265  CE2 TRP A 162     -11.504 -51.156 -17.451  1.00 25.12           C  
ATOM   1266  CE3 TRP A 162     -11.428 -51.204 -15.030  1.00 25.12           C  
ATOM   1267  NE1 TRP A 162     -11.570 -50.217 -18.453  1.00 25.12           N  
ATOM   1268  CH2 TRP A 162     -11.397 -53.244 -16.351  1.00 25.12           C  
ATOM   1269  CZ2 TRP A 162     -11.457 -52.538 -17.516  1.00 25.12           C  
ATOM   1270  CZ3 TRP A 162     -11.382 -52.577 -15.107  1.00 25.12           C  
ATOM   1271  N   LYS A 163     -13.499 -46.924 -12.610  1.00 22.86           N  
ATOM   1272  CA  LYS A 163     -13.467 -47.496 -11.268  1.00 22.86           C  
ATOM   1273  C   LYS A 163     -12.032 -47.762 -10.818  1.00 22.86           C  
ATOM   1274  O   LYS A 163     -11.240 -48.351 -11.529  1.00 22.86           O  
ATOM   1275  CB  LYS A 163     -14.275 -48.800 -11.227  1.00 22.86           C  
ATOM   1276  CG  LYS A 163     -15.721 -48.616 -10.793  1.00 22.86           C  
ATOM   1277  CD  LYS A 163     -16.401 -49.951 -10.530  1.00 22.86           C  
ATOM   1278  CE  LYS A 163     -17.861 -49.780 -10.128  1.00 22.86           C  
ATOM   1279  NZ  LYS A 163     -18.543 -51.093  -9.932  1.00 22.86           N1+
ATOM   1280  N   ILE A 164     -11.561 -47.277  -9.661  1.00 27.70           N  
ATOM   1281  CA  ILE A 164     -11.361 -47.890  -8.351  1.00 27.70           C  
ATOM   1282  C   ILE A 164     -10.570 -46.946  -7.450  1.00 27.70           C  
ATOM   1283  O   ILE A 164      -9.472 -46.495  -7.803  1.00 27.70           O  
ATOM   1284  CB  ILE A 164     -10.641 -49.257  -8.459  1.00 27.70           C  
ATOM   1285  CG1 ILE A 164     -11.477 -50.228  -9.294  1.00 27.70           C  
ATOM   1286  CG2 ILE A 164     -10.367 -49.818  -7.061  1.00 27.70           C  
ATOM   1287  CD1 ILE A 164     -10.789 -51.575  -9.556  1.00 27.70           C  
ATOM   1288  N   ALA A 165     -11.096 -46.539  -6.218  1.00 23.59           N  
ATOM   1289  CA  ALA A 165     -11.362 -46.850  -4.813  1.00 23.59           C  
ATOM   1290  C   ALA A 165     -10.097 -46.729  -3.970  1.00 23.59           C  
ATOM   1291  O   ALA A 165      -9.032 -47.212  -4.360  1.00 23.59           O  
ATOM   1292  CB  ALA A 165     -11.942 -48.255  -4.694  1.00 23.59           C  
ATOM   1293  N   HIS A 166     -10.139 -46.034  -2.805  1.00 25.03           N  
ATOM   1294  CA  HIS A 166     -10.452 -46.095  -1.392  1.00 25.03           C  
ATOM   1295  C   HIS A 166      -9.177 -46.160  -0.536  1.00 25.03           C  
ATOM   1296  O   HIS A 166      -8.255 -46.900  -0.857  1.00 25.03           O  
ATOM   1297  CB  HIS A 166     -11.350 -47.282  -1.076  1.00 25.03           C  
ATOM   1298  CG  HIS A 166     -12.742 -47.135  -1.579  1.00 25.03           C  
ATOM   1299  CD2 HIS A 166     -13.391 -47.735  -2.594  1.00 25.03           C  
ATOM   1300  ND1 HIS A 166     -13.652 -46.280  -0.993  1.00 25.03           N  
ATOM   1301  CE1 HIS A 166     -14.804 -46.357  -1.627  1.00 25.03           C  
ATOM   1302  NE2 HIS A 166     -14.675 -47.241  -2.636  1.00 25.03           N  
ATOM   1303  N   ASP A 167      -9.085 -45.222   0.484  1.00 29.30           N  
ATOM   1304  CA  ASP A 167      -9.229 -45.489   1.901  1.00 29.30           C  
ATOM   1305  C   ASP A 167      -8.880 -44.253   2.731  1.00 29.30           C  
ATOM   1306  O   ASP A 167      -7.774 -43.721   2.632  1.00 29.30           O  
ATOM   1307  CB  ASP A 167      -8.338 -46.681   2.322  1.00 29.30           C  
ATOM   1308  CG  ASP A 167      -9.137 -47.925   2.661  1.00 29.30           C  
ATOM   1309  OD1 ASP A 167     -10.383 -47.849   2.756  1.00 29.30           O  
ATOM   1310  OD2 ASP A 167      -8.508 -48.987   2.838  1.00 29.30           O1-
ATOM   1311  N   THR A 168      -9.876 -43.671   3.473  1.00 25.47           N  
ATOM   1312  CA  THR A 168     -10.620 -43.373   4.706  1.00 25.47           C  
ATOM   1313  C   THR A 168      -9.859 -43.836   5.940  1.00 25.47           C  
ATOM   1314  O   THR A 168      -9.328 -44.952   5.939  1.00 25.47           O  
ATOM   1315  CB  THR A 168     -12.024 -43.976   4.673  1.00 25.47           C  
ATOM   1316  CG2 THR A 168     -13.109 -42.920   4.748  1.00 25.47           C  
ATOM   1317  OG1 THR A 168     -12.189 -44.733   3.463  1.00 25.47           O  
ATOM   1318  N   ARG A 169      -9.750 -42.908   6.926  1.00 27.09           N  
ATOM   1319  CA  ARG A 169     -10.308 -43.112   8.263  1.00 27.09           C  
ATOM   1320  C   ARG A 169      -9.954 -41.930   9.171  1.00 27.09           C  
ATOM   1321  O   ARG A 169      -8.787 -41.569   9.294  1.00 27.09           O  
ATOM   1322  CB  ARG A 169      -9.808 -44.416   8.872  1.00 27.09           C  
ATOM   1323  CG  ARG A 169     -10.776 -45.592   8.723  1.00 27.09           C  
ATOM   1324  CD  ARG A 169     -10.282 -46.827   9.442  1.00 27.09           C  
ATOM   1325  NE  ARG A 169     -11.085 -48.000   9.106  1.00 27.09           N  
ATOM   1326  NH1 ARG A 169     -10.005 -49.410  10.569  1.00 27.09           N  
ATOM   1327  NH2 ARG A 169     -11.712 -50.196   9.244  1.00 27.09           N1+
ATOM   1328  CZ  ARG A 169     -10.932 -49.191   9.636  1.00 27.09           C  
ATOM   1329  N   VAL A 170     -11.008 -41.134   9.691  1.00 29.14           N  
ATOM   1330  CA  VAL A 170     -11.840 -41.166  10.870  1.00 29.14           C  
ATOM   1331  C   VAL A 170     -11.880 -39.788  11.522  1.00 29.14           C  
ATOM   1332  O   VAL A 170     -10.834 -39.214  11.864  1.00 29.14           O  
ATOM   1333  CB  VAL A 170     -11.316 -42.218  11.898  1.00 29.14           C  
ATOM   1334  CG1 VAL A 170     -12.183 -42.219  13.153  1.00 29.14           C  
ATOM   1335  CG2 VAL A 170     -11.284 -43.607  11.279  1.00 29.14           C  
ATOM   1336  N   ARG A 171     -13.184 -39.162  11.721  1.00 23.94           N  
ATOM   1337  CA  ARG A 171     -14.427 -38.802  12.399  1.00 23.94           C  
ATOM   1338  C   ARG A 171     -14.135 -38.253  13.788  1.00 23.94           C  
ATOM   1339  O   ARG A 171     -13.333 -38.823  14.519  1.00 23.94           O  
ATOM   1340  CB  ARG A 171     -15.371 -39.984  12.460  1.00 23.94           C  
ATOM   1341  CG  ARG A 171     -16.297 -40.123  11.264  1.00 23.94           C  
ATOM   1342  CD  ARG A 171     -17.382 -41.151  11.489  1.00 23.94           C  
ATOM   1343  NE  ARG A 171     -17.755 -41.838  10.279  1.00 23.94           N  
ATOM   1344  NH1 ARG A 171     -19.644 -42.844  11.164  1.00 23.94           N  
ATOM   1345  NH2 ARG A 171     -19.073 -43.200   8.971  1.00 23.94           N1+
ATOM   1346  CZ  ARG A 171     -18.830 -42.624  10.126  1.00 23.94           C  
ATOM   1347  N   ALA A 172     -14.880 -37.130  14.206  1.00 30.02           N  
ATOM   1348  CA  ALA A 172     -15.944 -37.023  15.190  1.00 30.02           C  
ATOM   1349  C   ALA A 172     -16.482 -35.591  15.282  1.00 30.02           C  
ATOM   1350  O   ALA A 172     -15.704 -34.654  15.432  1.00 30.02           O  
ATOM   1351  CB  ALA A 172     -15.450 -37.505  16.560  1.00 30.02           C  
ATOM   1352  N   HIS A 173     -17.873 -35.292  14.993  1.00 28.95           N  
ATOM   1353  CA  HIS A 173     -19.221 -35.143  15.516  1.00 28.95           C  
ATOM   1354  C   HIS A 173     -19.317 -33.935  16.445  1.00 28.95           C  
ATOM   1355  O   HIS A 173     -18.543 -33.856  17.420  1.00 28.95           O  
ATOM   1356  CB  HIS A 173     -19.690 -36.400  16.210  1.00 28.95           C  
ATOM   1357  CG  HIS A 173     -20.516 -37.308  15.347  1.00 28.95           C  
ATOM   1358  CD2 HIS A 173     -20.147 -38.241  14.445  1.00 28.95           C  
ATOM   1359  ND1 HIS A 173     -21.896 -37.310  15.374  1.00 28.95           N  
ATOM   1360  CE1 HIS A 173     -22.348 -38.196  14.502  1.00 28.95           C  
ATOM   1361  NE2 HIS A 173     -21.305 -38.783  13.925  1.00 28.95           N  
ATOM   1362  N   VAL A 174     -20.255 -32.918  16.163  1.00 28.14           N  
ATOM   1363  CA  VAL A 174     -21.388 -32.021  16.306  1.00 28.14           C  
ATOM   1364  C   VAL A 174     -21.949 -32.104  17.718  1.00 28.14           C  
ATOM   1365  O   VAL A 174     -22.147 -33.226  18.257  1.00 28.14           O  
ATOM   1366  CB  VAL A 174     -22.486 -32.341  15.276  1.00 28.14           C  
ATOM   1367  CG1 VAL A 174     -23.644 -31.340  15.391  1.00 28.14           C  
ATOM   1368  CG2 VAL A 174     -21.918 -32.329  13.859  1.00 28.14           C  
ATOM   1369  N   GLY A 175     -22.232 -30.898  18.354  1.00 28.28           N  
ATOM   1370  CA  GLY A 175     -23.427 -30.722  19.154  1.00 28.28           C  
ATOM   1371  C   GLY A 175     -23.841 -29.275  19.293  1.00 28.28           C  
ATOM   1372  O   GLY A 175     -22.996 -28.387  19.477  1.00 28.28           O  
ATOM   1373  N   GLU A 176     -25.106 -28.797  18.839  1.00 28.84           N  
ATOM   1374  CA  GLU A 176     -26.490 -28.420  19.107  1.00 28.84           C  
ATOM   1375  C   GLU A 176     -26.592 -26.959  19.540  1.00 28.84           C  
ATOM   1376  O   GLU A 176     -25.927 -26.539  20.486  1.00 28.84           O  
ATOM   1377  CB  GLU A 176     -27.102 -29.326  20.178  1.00 28.84           C  
ATOM   1378  CG  GLU A 176     -28.229 -30.211  19.671  1.00 28.84           C  
ATOM   1379  CD  GLU A 176     -28.860 -31.077  20.761  1.00 28.84           C  
ATOM   1380  OE1 GLU A 176     -29.826 -31.832  20.454  1.00 28.84           O  
ATOM   1381  OE2 GLU A 176     -28.401 -30.979  21.912  1.00 28.84           O1-
ATOM   1382  N   ARG A 177     -27.291 -25.973  18.856  1.00 27.12           N  
ATOM   1383  CA  ARG A 177     -28.350 -25.008  18.556  1.00 27.12           C  
ATOM   1384  C   ARG A 177     -28.694 -24.183  19.789  1.00 27.12           C  
ATOM   1385  O   ARG A 177     -28.821 -24.724  20.891  1.00 27.12           O  
ATOM   1386  CB  ARG A 177     -29.602 -25.713  18.017  1.00 27.12           C  
ATOM   1387  CG  ARG A 177     -29.517 -26.085  16.549  1.00 27.12           C  
ATOM   1388  CD  ARG A 177     -30.898 -26.429  15.981  1.00 27.12           C  
ATOM   1389  NE  ARG A 177     -30.787 -26.913  14.599  1.00 27.12           N  
ATOM   1390  NH1 ARG A 177     -33.039 -26.630  14.127  1.00 27.12           N  
ATOM   1391  NH2 ARG A 177     -31.610 -27.466  12.529  1.00 27.12           N1+
ATOM   1392  CZ  ARG A 177     -31.812 -27.008  13.762  1.00 27.12           C  
ATOM   1393  N   ARG A 178     -28.984 -22.704  19.575  1.00 27.73           N  
ATOM   1394  CA  ARG A 178     -30.210 -21.996  19.913  1.00 27.73           C  
ATOM   1395  C   ARG A 178     -30.152 -20.545  19.467  1.00 27.73           C  
ATOM   1396  O   ARG A 178     -29.165 -19.842  19.743  1.00 27.73           O  
ATOM   1397  CB  ARG A 178     -30.459 -22.067  21.420  1.00 27.73           C  
ATOM   1398  CG  ARG A 178     -31.063 -23.391  21.883  1.00 27.73           C  
ATOM   1399  CD  ARG A 178     -31.640 -23.286  23.284  1.00 27.73           C  
ATOM   1400  NE  ARG A 178     -32.218 -24.548  23.717  1.00 27.73           N  
ATOM   1401  NH1 ARG A 178     -33.083 -23.718  25.700  1.00 27.73           N  
ATOM   1402  NH2 ARG A 178     -33.383 -25.938  25.172  1.00 27.73           N1+
ATOM   1403  CZ  ARG A 178     -32.895 -24.734  24.865  1.00 27.73           C  
ATOM   1404  N   GLN A 179     -31.046 -19.988  18.644  1.00 23.11           N  
ATOM   1405  CA  GLN A 179     -31.807 -18.853  18.134  1.00 23.11           C  
ATOM   1406  C   GLN A 179     -32.447 -18.053  19.257  1.00 23.11           C  
ATOM   1407  O   GLN A 179     -33.182 -18.617  20.080  1.00 23.11           O  
ATOM   1408  CB  GLN A 179     -32.860 -19.313  17.139  1.00 23.11           C  
ATOM   1409  CG  GLN A 179     -32.504 -19.043  15.686  1.00 23.11           C  
ATOM   1410  CD  GLN A 179     -33.629 -19.412  14.719  1.00 23.11           C  
ATOM   1411  NE2 GLN A 179     -33.391 -19.231  13.430  1.00 23.11           N  
ATOM   1412  OE1 GLN A 179     -34.687 -19.876  15.144  1.00 23.11           O  
ATOM   1413  N   VAL A 180     -31.937 -16.754  19.433  1.00 27.62           N  
ATOM   1414  CA  VAL A 180     -32.753 -15.727  20.093  1.00 27.62           C  
ATOM   1415  C   VAL A 180     -33.041 -14.589  19.108  1.00 27.62           C  
ATOM   1416  O   VAL A 180     -32.117 -14.023  18.510  1.00 27.62           O  
ATOM   1417  CB  VAL A 180     -32.022 -15.170  21.343  1.00 27.62           C  
ATOM   1418  CG1 VAL A 180     -32.876 -14.066  21.994  1.00 27.62           C  
ATOM   1419  CG2 VAL A 180     -31.766 -16.297  22.341  1.00 27.62           C  
ATOM   1420  N   ILE A 181     -34.306 -14.464  18.616  1.00 26.05           N  
ATOM   1421  CA  ILE A 181     -35.273 -13.466  18.143  1.00 26.05           C  
ATOM   1422  C   ILE A 181     -35.468 -12.392  19.211  1.00 26.05           C  
ATOM   1423  O   ILE A 181     -35.790 -12.686  20.352  1.00 26.05           O  
ATOM   1424  CB  ILE A 181     -36.626 -14.109  17.781  1.00 26.05           C  
ATOM   1425  CG1 ILE A 181     -36.432 -15.188  16.708  1.00 26.05           C  
ATOM   1426  CG2 ILE A 181     -37.632 -13.040  17.316  1.00 26.05           C  
ATOM   1427  CD1 ILE A 181     -37.713 -15.935  16.349  1.00 26.05           C  
ATOM   1428  N   VAL A 182     -35.020 -11.088  18.895  1.00 27.61           N  
ATOM   1429  CA  VAL A 182     -35.781  -9.971  19.418  1.00 27.61           C  
ATOM   1430  C   VAL A 182     -35.908  -8.877  18.354  1.00 27.61           C  
ATOM   1431  O   VAL A 182     -34.912  -8.426  17.813  1.00 27.61           O  
ATOM   1432  CB  VAL A 182     -35.147  -9.386  20.703  1.00 27.61           C  
ATOM   1433  CG1 VAL A 182     -36.005  -8.234  21.249  1.00 27.61           C  
ATOM   1434  CG2 VAL A 182     -34.988 -10.483  21.763  1.00 27.61           C  
ATOM   1435  N   THR A 183     -37.115  -8.687  17.746  1.00 33.31           N  
ATOM   1436  CA  THR A 183     -37.600  -7.477  17.088  1.00 33.31           C  
ATOM   1437  C   THR A 183     -37.737  -6.333  18.089  1.00 33.31           C  
ATOM   1438  O   THR A 183     -38.066  -6.546  19.255  1.00 33.31           O  
ATOM   1439  CB  THR A 183     -38.956  -7.716  16.411  1.00 33.31           C  
ATOM   1440  CG2 THR A 183     -38.804  -7.982  14.922  1.00 33.31           C  
ATOM   1441  OG1 THR A 183     -39.608  -8.857  17.015  1.00 33.31           O  
ATOM   1442  N   PRO A 184     -37.611  -4.940  17.603  1.00 29.59           N  
ATOM   1443  CA  PRO A 184     -38.870  -4.189  17.492  1.00 29.59           C  
ATOM   1444  C   PRO A 184     -38.784  -3.031  16.494  1.00 29.59           C  
ATOM   1445  O   PRO A 184     -37.697  -2.547  16.208  1.00 29.59           O  
ATOM   1446  CB  PRO A 184     -39.110  -3.666  18.913  1.00 29.59           C  
ATOM   1447  CG  PRO A 184     -37.725  -3.386  19.440  1.00 29.59           C  
ATOM   1448  CD  PRO A 184     -36.739  -3.839  18.420  1.00 29.59           C  
ATOM   1449  N   LEU A 185     -40.075  -2.611  15.769  1.00 25.58           N  
ATOM   1450  CA  LEU A 185     -41.182  -1.805  15.305  1.00 25.58           C  
ATOM   1451  C   LEU A 185     -40.738  -0.455  14.792  1.00 25.58           C  
ATOM   1452  O   LEU A 185     -39.889   0.209  15.426  1.00 25.58           O  
ATOM   1453  CB  LEU A 185     -42.206  -1.616  16.431  1.00 25.58           C  
ATOM   1454  CG  LEU A 185     -43.236  -2.728  16.602  1.00 25.58           C  
ATOM   1455  CD1 LEU A 185     -43.704  -2.797  18.054  1.00 25.58           C  
ATOM   1456  CD2 LEU A 185     -44.444  -2.512  15.668  1.00 25.58           C  
ATOM   1457  N   PRO A 186     -41.579   0.214  13.767  1.00 31.55           N  
ATOM   1458  CA  PRO A 186     -41.426   0.987  12.529  1.00 31.55           C  
ATOM   1459  C   PRO A 186     -41.749   2.466  12.718  1.00 31.55           C  
ATOM   1460  O   PRO A 186     -42.411   2.836  13.696  1.00 31.55           O  
ATOM   1461  CB  PRO A 186     -42.430   0.325  11.578  1.00 31.55           C  
ATOM   1462  CG  PRO A 186     -43.556  -0.102  12.451  1.00 31.55           C  
ATOM   1463  CD  PRO A 186     -43.175   0.168  13.886  1.00 31.55           C  
ATOM   1464  N   HIS A 187     -40.803   3.491  12.181  1.00 29.02           N  
ATOM   1465  CA  HIS A 187     -41.313   4.645  11.443  1.00 29.02           C  
ATOM   1466  C   HIS A 187     -40.214   5.680  11.222  1.00 29.02           C  
ATOM   1467  O   HIS A 187     -39.496   6.044  12.159  1.00 29.02           O  
ATOM   1468  CB  HIS A 187     -42.472   5.287  12.187  1.00 29.02           C  
ATOM   1469  CG  HIS A 187     -43.752   5.235  11.427  1.00 29.02           C  
ATOM   1470  CD2 HIS A 187     -45.044   5.288  11.843  1.00 29.02           C  
ATOM   1471  ND1 HIS A 187     -43.798   5.102  10.053  1.00 29.02           N  
ATOM   1472  CE1 HIS A 187     -45.082   5.081   9.664  1.00 29.02           C  
ATOM   1473  NE2 HIS A 187     -45.848   5.197  10.733  1.00 29.02           N  
ATOM   1474  N   GLN A 188     -39.839   6.088   9.875  1.00 31.05           N  
ATOM   1475  CA  GLN A 188     -40.147   7.092   8.861  1.00 31.05           C  
ATOM   1476  C   GLN A 188     -38.883   7.708   8.302  1.00 31.05           C  
ATOM   1477  O   GLN A 188     -38.053   8.233   9.052  1.00 31.05           O  
ATOM   1478  CB  GLN A 188     -41.062   8.183   9.441  1.00 31.05           C  
ATOM   1479  CG  GLN A 188     -42.498   8.104   8.985  1.00 31.05           C  
ATOM   1480  CD  GLN A 188     -43.272   9.370   9.256  1.00 31.05           C  
ATOM   1481  NE2 GLN A 188     -43.974   9.886   8.244  1.00 31.05           N  
ATOM   1482  OE1 GLN A 188     -43.258   9.892  10.379  1.00 31.05           O  
ATOM   1483  N   GLN A 189     -38.444   7.406   7.078  1.00 28.47           N  
ATOM   1484  CA  GLN A 189     -37.893   7.603   5.737  1.00 28.47           C  
ATOM   1485  C   GLN A 189     -37.329   9.006   5.572  1.00 28.47           C  
ATOM   1486  O   GLN A 189     -37.984  10.001   5.852  1.00 28.47           O  
ATOM   1487  CB  GLN A 189     -38.966   7.354   4.685  1.00 28.47           C  
ATOM   1488  CG  GLN A 189     -39.054   5.908   4.201  1.00 28.47           C  
ATOM   1489  CD  GLN A 189     -39.945   5.734   3.001  1.00 28.47           C  
ATOM   1490  NE2 GLN A 189     -39.900   4.551   2.387  1.00 28.47           N  
ATOM   1491  OE1 GLN A 189     -40.685   6.645   2.621  1.00 28.47           O  
ATOM   1492  N   SER A 190     -35.893   9.101   5.378  1.00 27.12           N  
ATOM   1493  CA  SER A 190     -35.210   9.903   4.352  1.00 27.12           C  
ATOM   1494  C   SER A 190     -33.955   9.225   3.865  1.00 27.12           C  
ATOM   1495  O   SER A 190     -33.186   8.674   4.662  1.00 27.12           O  
ATOM   1496  CB  SER A 190     -34.898  11.297   4.886  1.00 27.12           C  
ATOM   1497  OG  SER A 190     -34.204  11.219   6.113  1.00 27.12           O  
ATOM   1498  N   GLY A 191     -34.072   8.467   2.771  1.00 26.05           N  
ATOM   1499  CA  GLY A 191     -33.376   8.089   1.560  1.00 26.05           C  
ATOM   1500  C   GLY A 191     -31.966   7.584   1.825  1.00 26.05           C  
ATOM   1501  O   GLY A 191     -31.079   8.355   2.187  1.00 26.05           O  
ATOM   1502  N   ALA A 192     -31.785   6.423   2.551  1.00 25.83           N  
ATOM   1503  CA  ALA A 192     -30.502   5.762   2.784  1.00 25.83           C  
ATOM   1504  C   ALA A 192     -30.528   4.327   2.264  1.00 25.83           C  
ATOM   1505  O   ALA A 192     -31.531   3.616   2.431  1.00 25.83           O  
ATOM   1506  CB  ALA A 192     -30.162   5.780   4.270  1.00 25.83           C  
ATOM   1507  N   ILE A 193     -30.098   4.121   0.958  1.00 29.23           N  
ATOM   1508  CA  ILE A 193     -29.697   2.823   0.427  1.00 29.23           C  
ATOM   1509  C   ILE A 193     -29.257   1.913   1.568  1.00 29.23           C  
ATOM   1510  O   ILE A 193     -28.350   2.271   2.335  1.00 29.23           O  
ATOM   1511  CB  ILE A 193     -28.577   2.966  -0.621  1.00 29.23           C  
ATOM   1512  CG1 ILE A 193     -29.033   3.875  -1.767  1.00 29.23           C  
ATOM   1513  CG2 ILE A 193     -28.154   1.593  -1.146  1.00 29.23           C  
ATOM   1514  CD1 ILE A 193     -27.942   4.164  -2.794  1.00 29.23           C  
ATOM   1515  N   LYS A 194     -30.111   1.099   2.275  1.00 23.34           N  
ATOM   1516  CA  LYS A 194     -29.951  -0.014   3.206  1.00 23.34           C  
ATOM   1517  C   LYS A 194     -29.201  -1.171   2.548  1.00 23.34           C  
ATOM   1518  O   LYS A 194     -29.637  -1.697   1.521  1.00 23.34           O  
ATOM   1519  CB  LYS A 194     -31.305  -0.494   3.720  1.00 23.34           C  
ATOM   1520  CG  LYS A 194     -31.438  -0.461   5.234  1.00 23.34           C  
ATOM   1521  CD  LYS A 194     -32.789  -0.981   5.683  1.00 23.34           C  
ATOM   1522  CE  LYS A 194     -32.953  -0.940   7.199  1.00 23.34           C  
ATOM   1523  NZ  LYS A 194     -34.258  -1.450   7.647  1.00 23.34           N1+
ATOM   1524  N   LEU A 195     -27.812  -1.087   2.539  1.00 31.84           N  
ATOM   1525  CA  LEU A 195     -27.061  -2.273   2.148  1.00 31.84           C  
ATOM   1526  C   LEU A 195     -27.034  -3.299   3.274  1.00 31.84           C  
ATOM   1527  O   LEU A 195     -26.690  -2.974   4.409  1.00 31.84           O  
ATOM   1528  CB  LEU A 195     -25.619  -1.892   1.759  1.00 31.84           C  
ATOM   1529  CG  LEU A 195     -25.437  -1.253   0.382  1.00 31.84           C  
ATOM   1530  CD1 LEU A 195     -24.164  -0.423   0.347  1.00 31.84           C  
ATOM   1531  CD2 LEU A 195     -25.417  -2.324  -0.705  1.00 31.84           C  
ATOM   1532  N   GLU A 196     -27.946  -4.325   3.338  1.00 25.97           N  
ATOM   1533  CA  GLU A 196     -28.027  -5.546   4.137  1.00 25.97           C  
ATOM   1534  C   GLU A 196     -26.786  -6.410   3.935  1.00 25.97           C  
ATOM   1535  O   GLU A 196     -26.396  -6.705   2.803  1.00 25.97           O  
ATOM   1536  CB  GLU A 196     -29.287  -6.342   3.787  1.00 25.97           C  
ATOM   1537  CG  GLU A 196     -30.519  -5.930   4.583  1.00 25.97           C  
ATOM   1538  CD  GLU A 196     -31.691  -6.841   4.360  1.00 25.97           C  
ATOM   1539  OE1 GLU A 196     -32.781  -6.613   4.978  1.00 25.97           O  
ATOM   1540  OE2 GLU A 196     -31.571  -7.796   3.562  1.00 25.97           O1-
ATOM   1541  N   TYR A 197     -25.764  -6.291   4.852  1.00 34.41           N  
ATOM   1542  CA  TYR A 197     -24.588  -7.151   4.932  1.00 34.41           C  
ATOM   1543  C   TYR A 197     -24.940  -8.494   5.559  1.00 34.41           C  
ATOM   1544  O   TYR A 197     -25.660  -8.549   6.563  1.00 34.41           O  
ATOM   1545  CB  TYR A 197     -23.475  -6.470   5.739  1.00 34.41           C  
ATOM   1546  CG  TYR A 197     -23.011  -5.162   5.147  1.00 34.41           C  
ATOM   1547  CD1 TYR A 197     -22.101  -5.137   4.097  1.00 34.41           C  
ATOM   1548  CD2 TYR A 197     -23.484  -3.947   5.637  1.00 34.41           C  
ATOM   1549  CE1 TYR A 197     -21.675  -3.934   3.547  1.00 34.41           C  
ATOM   1550  CE2 TYR A 197     -23.057  -2.741   5.098  1.00 34.41           C  
ATOM   1551  OH  TYR A 197     -21.733  -1.549   3.518  1.00 34.41           O  
ATOM   1552  CZ  TYR A 197     -22.160  -2.744   4.055  1.00 34.41           C  
ATOM   1553  N   ARG A 198     -24.994  -9.604   4.848  1.00 25.98           N  
ATOM   1554  CA  ARG A 198     -25.060 -10.982   5.322  1.00 25.98           C  
ATOM   1555  C   ARG A 198     -23.666 -11.484   5.719  1.00 25.98           C  
ATOM   1556  O   ARG A 198     -22.716 -11.391   4.940  1.00 25.98           O  
ATOM   1557  CB  ARG A 198     -25.650 -11.894   4.249  1.00 25.98           C  
ATOM   1558  CG  ARG A 198     -27.148 -12.148   4.424  1.00 25.98           C  
ATOM   1559  CD  ARG A 198     -27.664 -13.190   3.437  1.00 25.98           C  
ATOM   1560  NE  ARG A 198     -29.121 -13.217   3.393  1.00 25.98           N  
ATOM   1561  NH1 ARG A 198     -29.253 -15.016   1.949  1.00 25.98           N  
ATOM   1562  NH2 ARG A 198     -31.164 -14.018   2.718  1.00 25.98           N1+
ATOM   1563  CZ  ARG A 198     -29.841 -14.081   2.684  1.00 25.98           C  
ATOM   1564  N   PHE A 199     -23.333 -11.571   7.051  1.00 30.81           N  
ATOM   1565  CA  PHE A 199     -22.164 -12.028   7.784  1.00 30.81           C  
ATOM   1566  C   PHE A 199     -22.184 -13.545   7.943  1.00 30.81           C  
ATOM   1567  O   PHE A 199     -23.201 -14.116   8.347  1.00 30.81           O  
ATOM   1568  CB  PHE A 199     -22.087 -11.357   9.158  1.00 30.81           C  
ATOM   1569  CG  PHE A 199     -21.955  -9.862   9.100  1.00 30.81           C  
ATOM   1570  CD1 PHE A 199     -20.737  -9.271   8.797  1.00 30.81           C  
ATOM   1571  CD2 PHE A 199     -23.049  -9.041   9.340  1.00 30.81           C  
ATOM   1572  CE1 PHE A 199     -20.611  -7.886   8.741  1.00 30.81           C  
ATOM   1573  CE2 PHE A 199     -22.939  -7.658   9.284  1.00 30.81           C  
ATOM   1574  CZ  PHE A 199     -21.704  -7.082   8.987  1.00 30.81           C  
ATOM   1575  N   HIS A 200     -21.311 -14.329   7.123  1.00 28.22           N  
ATOM   1576  CA  HIS A 200     -20.984 -15.705   7.466  1.00 28.22           C  
ATOM   1577  C   HIS A 200     -19.530 -15.838   7.903  1.00 28.22           C  
ATOM   1578  O   HIS A 200     -18.616 -15.345   7.212  1.00 28.22           O  
ATOM   1579  CB  HIS A 200     -21.258 -16.635   6.284  1.00 28.22           C  
ATOM   1580  CG  HIS A 200     -22.714 -16.830   6.010  1.00 28.22           C  
ATOM   1581  CD2 HIS A 200     -23.449 -16.648   4.881  1.00 28.22           C  
ATOM   1582  ND1 HIS A 200     -23.603 -17.272   6.977  1.00 28.22           N  
ATOM   1583  CE1 HIS A 200     -24.818 -17.349   6.448  1.00 28.22           C  
ATOM   1584  NE2 HIS A 200     -24.754 -16.980   5.183  1.00 28.22           N  
ATOM   1585  N   ARG A 201     -19.147 -15.959   9.307  1.00 35.38           N  
ATOM   1586  CA  ARG A 201     -18.296 -17.054   9.804  1.00 35.38           C  
ATOM   1587  C   ARG A 201     -17.853 -16.788  11.231  1.00 35.38           C  
ATOM   1588  O   ARG A 201     -17.436 -15.675  11.562  1.00 35.38           O  
ATOM   1589  CB  ARG A 201     -17.083 -17.247   8.898  1.00 35.38           C  
ATOM   1590  CG  ARG A 201     -16.764 -18.701   8.607  1.00 35.38           C  
ATOM   1591  CD  ARG A 201     -15.494 -18.832   7.757  1.00 35.38           C  
ATOM   1592  NE  ARG A 201     -15.195 -20.227   7.460  1.00 35.38           N  
ATOM   1593  NH1 ARG A 201     -13.271 -19.776   6.270  1.00 35.38           N  
ATOM   1594  NH2 ARG A 201     -13.964 -21.938   6.556  1.00 35.38           N1+
ATOM   1595  CZ  ARG A 201     -14.143 -20.642   6.766  1.00 35.38           C  
ATOM   1596  N   PHE A 202     -18.115 -17.739  12.141  1.00 25.72           N  
ATOM   1597  CA  PHE A 202     -17.896 -18.457  13.389  1.00 25.72           C  
ATOM   1598  C   PHE A 202     -16.415 -18.546  13.701  1.00 25.72           C  
ATOM   1599  O   PHE A 202     -15.612 -18.893  12.833  1.00 25.72           O  
ATOM   1600  CB  PHE A 202     -18.524 -19.850  13.305  1.00 25.72           C  
ATOM   1601  CG  PHE A 202     -19.996 -19.883  13.574  1.00 25.72           C  
ATOM   1602  CD1 PHE A 202     -20.488 -19.874  14.874  1.00 25.72           C  
ATOM   1603  CD2 PHE A 202     -20.901 -19.920  12.520  1.00 25.72           C  
ATOM   1604  CE1 PHE A 202     -21.867 -19.901  15.118  1.00 25.72           C  
ATOM   1605  CE2 PHE A 202     -22.279 -19.941  12.750  1.00 25.72           C  
ATOM   1606  CZ  PHE A 202     -22.755 -19.930  14.048  1.00 25.72           C  
ATOM   1607  N   PRO A 203     -15.833 -18.084  14.915  1.00 31.09           N  
ATOM   1608  CA  PRO A 203     -14.482 -18.546  15.288  1.00 31.09           C  
ATOM   1609  C   PRO A 203     -14.505 -19.789  16.175  1.00 31.09           C  
ATOM   1610  O   PRO A 203     -15.461 -20.003  16.923  1.00 31.09           O  
ATOM   1611  CB  PRO A 203     -13.902 -17.348  16.041  1.00 31.09           C  
ATOM   1612  CG  PRO A 203     -15.090 -16.632  16.602  1.00 31.09           C  
ATOM   1613  CD  PRO A 203     -16.331 -17.291  16.083  1.00 31.09           C  
ATOM   1614  N   ARG A 204     -13.893 -20.907  15.774  1.00 28.72           N  
ATOM   1615  CA  ARG A 204     -13.312 -21.983  16.553  1.00 28.72           C  
ATOM   1616  C   ARG A 204     -12.224 -21.468  17.491  1.00 28.72           C  
ATOM   1617  O   ARG A 204     -11.296 -20.789  17.047  1.00 28.72           O  
ATOM   1618  CB  ARG A 204     -12.741 -23.069  15.638  1.00 28.72           C  
ATOM   1619  CG  ARG A 204     -13.346 -24.453  15.868  1.00 28.72           C  
ATOM   1620  CD  ARG A 204     -12.716 -25.499  14.965  1.00 28.72           C  
ATOM   1621  NE  ARG A 204     -13.467 -26.745  14.970  1.00 28.72           N  
ATOM   1622  NH1 ARG A 204     -12.160 -27.797  13.389  1.00 28.72           N  
ATOM   1623  NH2 ARG A 204     -13.945 -28.893  14.309  1.00 28.72           N1+
ATOM   1624  CZ  ARG A 204     -13.188 -27.810  14.231  1.00 28.72           C  
ATOM   1625  N   VAL A 205     -12.492 -21.140  18.754  1.00 28.86           N  
ATOM   1626  CA  VAL A 205     -11.899 -21.068  20.089  1.00 28.86           C  
ATOM   1627  C   VAL A 205     -11.012 -22.286  20.331  1.00 28.86           C  
ATOM   1628  O   VAL A 205     -11.458 -23.426  20.172  1.00 28.86           O  
ATOM   1629  CB  VAL A 205     -12.984 -20.976  21.192  1.00 28.86           C  
ATOM   1630  CG1 VAL A 205     -12.339 -20.875  22.570  1.00 28.86           C  
ATOM   1631  CG2 VAL A 205     -13.892 -19.773  20.936  1.00 28.86           C  
ATOM   1632  N   THR A 206      -9.655 -22.199  20.169  1.00 29.78           N  
ATOM   1633  CA  THR A 206      -8.756 -23.063  20.933  1.00 29.78           C  
ATOM   1634  C   THR A 206      -8.175 -22.310  22.124  1.00 29.78           C  
ATOM   1635  O   THR A 206      -7.713 -21.176  21.991  1.00 29.78           O  
ATOM   1636  CB  THR A 206      -7.607 -23.594  20.052  1.00 29.78           C  
ATOM   1637  CG2 THR A 206      -8.050 -24.821  19.260  1.00 29.78           C  
ATOM   1638  OG1 THR A 206      -7.203 -22.570  19.135  1.00 29.78           O  
ATOM   1639  N   ARG A 207      -8.739 -22.536  23.331  1.00 23.02           N  
ATOM   1640  CA  ARG A 207      -8.522 -22.813  24.749  1.00 23.02           C  
ATOM   1641  C   ARG A 207      -7.052 -23.107  25.037  1.00 23.02           C  
ATOM   1642  O   ARG A 207      -6.466 -24.016  24.447  1.00 23.02           O  
ATOM   1643  CB  ARG A 207      -9.382 -23.989  25.205  1.00 23.02           C  
ATOM   1644  CG  ARG A 207     -10.130 -23.745  26.514  1.00 23.02           C  
ATOM   1645  CD  ARG A 207     -10.962 -24.955  26.934  1.00 23.02           C  
ATOM   1646  NE  ARG A 207     -11.745 -24.665  28.118  1.00 23.02           N  
ATOM   1647  NH1 ARG A 207     -12.751 -26.742  28.185  1.00 23.02           N  
ATOM   1648  NH2 ARG A 207     -13.240 -25.186  29.795  1.00 23.02           N1+
ATOM   1649  CZ  ARG A 207     -12.578 -25.533  28.698  1.00 23.02           C  
ATOM   1650  N   HIS A 208      -6.145 -22.085  25.391  1.00 30.38           N  
ATOM   1651  CA  HIS A 208      -5.009 -22.410  26.246  1.00 30.38           C  
ATOM   1652  C   HIS A 208      -5.067 -21.623  27.548  1.00 30.38           C  
ATOM   1653  O   HIS A 208      -5.270 -20.421  27.559  1.00 30.38           O  
ATOM   1654  CB  HIS A 208      -3.692 -22.108  25.509  1.00 30.38           C  
ATOM   1655  CG  HIS A 208      -3.354 -23.135  24.475  1.00 30.38           C  
ATOM   1656  CD2 HIS A 208      -3.328 -23.035  23.124  1.00 30.38           C  
ATOM   1657  ND1 HIS A 208      -2.988 -24.418  24.764  1.00 30.38           N  
ATOM   1658  CE1 HIS A 208      -2.750 -25.063  23.630  1.00 30.38           C  
ATOM   1659  NE2 HIS A 208      -2.949 -24.261  22.636  1.00 30.38           N  
ATOM   1660  N   GLU A 209      -5.647 -22.233  28.619  1.00 27.11           N  
ATOM   1661  CA  GLU A 209      -5.437 -22.640  29.999  1.00 27.11           C  
ATOM   1662  C   GLU A 209      -4.368 -21.776  30.667  1.00 27.11           C  
ATOM   1663  O   GLU A 209      -3.252 -21.657  30.162  1.00 27.11           O  
ATOM   1664  CB  GLU A 209      -5.047 -24.111  30.059  1.00 27.11           C  
ATOM   1665  CG  GLU A 209      -6.090 -24.993  30.731  1.00 27.11           C  
ATOM   1666  CD  GLU A 209      -5.728 -26.486  30.726  1.00 27.11           C  
ATOM   1667  OE1 GLU A 209      -6.496 -27.296  31.269  1.00 27.11           O  
ATOM   1668  OE2 GLU A 209      -4.669 -26.812  30.141  1.00 27.11           O1-
ATOM   1669  N   TRP A 210      -4.735 -20.729  31.416  1.00 26.00           N  
ATOM   1670  CA  TRP A 210      -4.398 -19.941  32.599  1.00 26.00           C  
ATOM   1671  C   TRP A 210      -3.898 -20.816  33.713  1.00 26.00           C  
ATOM   1672  O   TRP A 210      -4.543 -21.810  34.067  1.00 26.00           O  
ATOM   1673  CB  TRP A 210      -5.610 -19.130  33.057  1.00 26.00           C  
ATOM   1674  CG  TRP A 210      -6.049 -18.064  32.080  1.00 26.00           C  
ATOM   1675  CD1 TRP A 210      -6.659 -18.263  30.886  1.00 26.00           C  
ATOM   1676  CD2 TRP A 210      -5.902 -16.641  32.235  1.00 26.00           C  
ATOM   1677  CE2 TRP A 210      -6.450 -16.058  31.101  1.00 26.00           C  
ATOM   1678  CE3 TRP A 210      -5.366 -15.835  33.241  1.00 26.00           C  
ATOM   1679  NE1 TRP A 210      -6.908 -17.038  30.268  1.00 26.00           N  
ATOM   1680  CH2 TRP A 210      -5.938 -13.886  31.914  1.00 26.00           C  
ATOM   1681  CZ2 TRP A 210      -6.470 -14.663  30.913  1.00 26.00           C  
ATOM   1682  CZ3 TRP A 210      -5.388 -14.452  33.064  1.00 26.00           C  
ATOM   1683  N   ALA A 211      -2.571 -21.017  33.841  1.00 30.77           N  
ATOM   1684  CA  ALA A 211      -1.929 -21.337  35.094  1.00 30.77           C  
ATOM   1685  C   ALA A 211      -1.641 -20.099  35.931  1.00 30.77           C  
ATOM   1686  O   ALA A 211      -1.066 -19.137  35.422  1.00 30.77           O  
ATOM   1687  CB  ALA A 211      -0.636 -22.131  34.863  1.00 30.77           C  
ATOM   1688  N   SER A 212      -2.537 -19.740  36.885  1.00 26.80           N  
ATOM   1689  CA  SER A 212      -2.701 -19.315  38.279  1.00 26.80           C  
ATOM   1690  C   SER A 212      -1.370 -19.327  39.030  1.00 26.80           C  
ATOM   1691  O   SER A 212      -0.692 -20.363  39.096  1.00 26.80           O  
ATOM   1692  CB  SER A 212      -3.704 -20.220  39.011  1.00 26.80           C  
ATOM   1693  OG  SER A 212      -3.273 -21.557  38.980  1.00 26.80           O  
ATOM   1694  N   VAL A 213      -0.660 -18.114  39.061  1.00 33.06           N  
ATOM   1695  CA  VAL A 213       0.223 -17.947  40.201  1.00 33.06           C  
ATOM   1696  C   VAL A 213      -0.058 -16.603  40.885  1.00 33.06           C  
ATOM   1697  O   VAL A 213      -0.115 -15.582  40.225  1.00 33.06           O  
ATOM   1698  CB  VAL A 213       1.710 -18.043  39.804  1.00 33.06           C  
ATOM   1699  CG1 VAL A 213       2.618 -17.812  41.004  1.00 33.06           C  
ATOM   1700  CG2 VAL A 213       2.005 -19.392  39.159  1.00 33.06           C  
ATOM   1701  N   GLN A 214      -0.792 -16.559  41.997  1.00 32.12           N  
ATOM   1702  CA  GLN A 214      -1.027 -15.870  43.261  1.00 32.12           C  
ATOM   1703  C   GLN A 214       0.096 -14.902  43.590  1.00 32.12           C  
ATOM   1704  O   GLN A 214       1.275 -15.239  43.509  1.00 32.12           O  
ATOM   1705  CB  GLN A 214      -1.162 -16.893  44.419  1.00 32.12           C  
ATOM   1706  CG  GLN A 214      -2.482 -17.656  44.397  1.00 32.12           C  
ATOM   1707  CD  GLN A 214      -3.003 -17.935  45.791  1.00 32.12           C  
ATOM   1708  NE2 GLN A 214      -4.318 -17.930  45.951  1.00 32.12           N  
ATOM   1709  OE1 GLN A 214      -2.223 -18.177  46.711  1.00 32.12           O  
ATOM   1710  N   PRO A 215      -0.206 -13.572  43.953  1.00 29.69           N  
ATOM   1711  CA  PRO A 215       0.840 -12.752  44.580  1.00 29.69           C  
ATOM   1712  C   PRO A 215       0.687 -12.641  46.103  1.00 29.69           C  
ATOM   1713  O   PRO A 215      -0.437 -12.628  46.607  1.00 29.69           O  
ATOM   1714  CB  PRO A 215       0.659 -11.398  43.905  1.00 29.69           C  
ATOM   1715  CG  PRO A 215      -0.771 -11.377  43.480  1.00 29.69           C  
ATOM   1716  CD  PRO A 215      -1.405 -12.673  43.842  1.00 29.69           C  
ATOM   1717  N   SER A 216       1.685 -13.054  46.839  1.00 38.47           N  
ATOM   1718  CA  SER A 216       1.959 -12.762  48.241  1.00 38.47           C  
ATOM   1719  C   SER A 216       2.936 -11.598  48.379  1.00 38.47           C  
ATOM   1720  O   SER A 216       3.937 -11.536  47.653  1.00 38.47           O  
ATOM   1721  CB  SER A 216       2.518 -13.981  48.971  1.00 38.47           C  
ATOM   1722  OG  SER A 216       3.897 -14.158  48.680  1.00 38.47           O  
ATOM   1723  N   ALA A 217       2.529 -10.398  48.931  1.00 32.25           N  
ATOM   1724  CA  ALA A 217       2.642  -9.348  49.950  1.00 32.25           C  
ATOM   1725  C   ALA A 217       3.943  -9.467  50.729  1.00 32.25           C  
ATOM   1726  O   ALA A 217       4.280 -10.553  51.215  1.00 32.25           O  
ATOM   1727  CB  ALA A 217       1.444  -9.381  50.896  1.00 32.25           C  
ATOM   1728  N   ALA A 218       4.745  -8.408  50.647  1.00 34.50           N  
ATOM   1729  CA  ALA A 218       5.085  -7.371  51.633  1.00 34.50           C  
ATOM   1730  C   ALA A 218       6.538  -6.919  51.469  1.00 34.50           C  
ATOM   1731  O   ALA A 218       7.422  -7.751  51.237  1.00 34.50           O  
ATOM   1732  CB  ALA A 218       4.826  -7.858  53.061  1.00 34.50           C  
ATOM   1733  N   PRO A 219       6.902  -5.704  52.189  1.00 35.53           N  
ATOM   1734  CA  PRO A 219       7.173  -4.283  52.201  1.00 35.53           C  
ATOM   1735  C   PRO A 219       8.564  -3.930  52.734  1.00 35.53           C  
ATOM   1736  O   PRO A 219       9.296  -4.836  53.185  1.00 35.53           O  
ATOM   1737  CB  PRO A 219       6.085  -3.729  53.142  1.00 35.53           C  
ATOM   1738  CG  PRO A 219       5.885  -4.803  54.167  1.00 35.53           C  
ATOM   1739  CD  PRO A 219       6.708  -5.997  53.760  1.00 35.53           C  
ATOM   1740  N   HIS A 220       9.245  -2.854  52.154  1.00 35.97           N  
ATOM   1741  CA  HIS A 220      10.141  -2.033  52.968  1.00 35.97           C  
ATOM   1742  C   HIS A 220      10.869  -1.022  52.100  1.00 35.97           C  
ATOM   1743  O   HIS A 220      11.435  -1.357  51.066  1.00 35.97           O  
ATOM   1744  CB  HIS A 220      11.144  -2.913  53.686  1.00 35.97           C  
ATOM   1745  CG  HIS A 220      10.546  -3.711  54.794  1.00 35.97           C  
ATOM   1746  CD2 HIS A 220      10.463  -5.047  54.982  1.00 35.97           C  
ATOM   1747  ND1 HIS A 220       9.927  -3.136  55.893  1.00 35.97           N  
ATOM   1748  CE1 HIS A 220       9.486  -4.100  56.694  1.00 35.97           C  
ATOM   1749  NE2 HIS A 220       9.805  -5.274  56.174  1.00 35.97           N  
ATOM   1750  N   ASN A 221      10.567   0.306  52.287  1.00 28.53           N  
ATOM   1751  CA  ASN A 221      11.050   1.552  52.897  1.00 28.53           C  
ATOM   1752  C   ASN A 221      12.511   1.792  52.570  1.00 28.53           C  
ATOM   1753  O   ASN A 221      13.359   0.916  52.734  1.00 28.53           O  
ATOM   1754  CB  ASN A 221      10.844   1.525  54.422  1.00 28.53           C  
ATOM   1755  CG  ASN A 221       9.670   2.354  54.852  1.00 28.53           C  
ATOM   1756  ND2 ASN A 221       9.420   2.388  56.176  1.00 28.53           N  
ATOM   1757  OD1 ASN A 221       8.994   2.996  54.049  1.00 28.53           O  
ATOM   1758  N   TRP A 222      12.833   2.857  51.788  1.00 31.75           N  
ATOM   1759  CA  TRP A 222      13.848   3.862  52.116  1.00 31.75           C  
ATOM   1760  C   TRP A 222      13.818   5.003  51.134  1.00 31.75           C  
ATOM   1761  O   TRP A 222      13.840   4.795  49.920  1.00 31.75           O  
ATOM   1762  CB  TRP A 222      15.240   3.211  52.148  1.00 31.75           C  
ATOM   1763  CG  TRP A 222      15.517   2.360  53.349  1.00 31.75           C  
ATOM   1764  CD1 TRP A 222      14.923   1.199  53.666  1.00 31.75           C  
ATOM   1765  CD2 TRP A 222      16.453   2.653  54.389  1.00 31.75           C  
ATOM   1766  CE2 TRP A 222      16.374   1.589  55.325  1.00 31.75           C  
ATOM   1767  CE3 TRP A 222      17.363   3.691  54.627  1.00 31.75           C  
ATOM   1768  NE1 TRP A 222      15.434   0.724  54.865  1.00 31.75           N  
ATOM   1769  CH2 TRP A 222      18.036   2.595  56.693  1.00 31.75           C  
ATOM   1770  CZ2 TRP A 222      17.173   1.561  56.455  1.00 31.75           C  
ATOM   1771  CZ3 TRP A 222      18.148   3.660  55.757  1.00 31.75           C  
ATOM   1772  N   ALA A 223      13.297   6.247  51.563  1.00 32.62           N  
ATOM   1773  CA  ALA A 223      13.828   7.475  52.108  1.00 32.62           C  
ATOM   1774  C   ALA A 223      14.245   8.457  51.019  1.00 32.62           C  
ATOM   1775  O   ALA A 223      14.964   8.070  50.098  1.00 32.62           O  
ATOM   1776  CB  ALA A 223      15.004   7.190  53.043  1.00 32.62           C  
ATOM   1777  N   TYR A 224      13.509   9.576  50.841  1.00 28.86           N  
ATOM   1778  CA  TYR A 224      13.535  11.020  50.941  1.00 28.86           C  
ATOM   1779  C   TYR A 224      14.953  11.568  50.742  1.00 28.86           C  
ATOM   1780  O   TYR A 224      15.888  11.104  51.391  1.00 28.86           O  
ATOM   1781  CB  TYR A 224      12.987  11.482  52.293  1.00 28.86           C  
ATOM   1782  CG  TYR A 224      11.476  11.535  52.365  1.00 28.86           C  
ATOM   1783  CD1 TYR A 224      10.783  12.621  51.867  1.00 28.86           C  
ATOM   1784  CD2 TYR A 224      10.754  10.487  52.911  1.00 28.86           C  
ATOM   1785  CE1 TYR A 224       9.395  12.696  51.927  1.00 28.86           C  
ATOM   1786  CE2 TYR A 224       9.361  10.528  52.961  1.00 28.86           C  
ATOM   1787  OH  TYR A 224       7.320  11.682  52.536  1.00 28.86           O  
ATOM   1788  CZ  TYR A 224       8.692  11.616  52.464  1.00 28.86           C  
ATOM   1789  N   GLY A 225      15.239  12.082  49.491  1.00 29.88           N  
ATOM   1790  CA  GLY A 225      16.092  13.245  49.374  1.00 29.88           C  
ATOM   1791  C   GLY A 225      15.750  14.124  48.184  1.00 29.88           C  
ATOM   1792  O   GLY A 225      15.562  13.620  47.071  1.00 29.88           O  
ATOM   1793  N   CYS A 226      14.950  15.152  48.403  1.00 26.38           N  
ATOM   1794  CA  CYS A 226      14.810  16.544  48.049  1.00 26.38           C  
ATOM   1795  C   CYS A 226      16.153  17.150  47.652  1.00 26.38           C  
ATOM   1796  O   CYS A 226      17.111  17.110  48.407  1.00 26.38           O  
ATOM   1797  CB  CYS A 226      14.248  17.347  49.234  1.00 26.38           C  
ATOM   1798  SG  CYS A 226      12.915  18.475  48.767  1.00 26.38           S  
ATOM   1799  N   PHE A 227      16.474  17.101  46.306  1.00 29.98           N  
ATOM   1800  CA  PHE A 227      17.415  18.001  45.661  1.00 29.98           C  
ATOM   1801  C   PHE A 227      16.680  19.036  44.810  1.00 29.98           C  
ATOM   1802  O   PHE A 227      15.855  18.655  43.960  1.00 29.98           O  
ATOM   1803  CB  PHE A 227      18.414  17.219  44.809  1.00 29.98           C  
ATOM   1804  CG  PHE A 227      19.819  17.272  45.333  1.00 29.98           C  
ATOM   1805  CD1 PHE A 227      20.704  18.269  44.897  1.00 29.98           C  
ATOM   1806  CD2 PHE A 227      20.277  16.346  46.270  1.00 29.98           C  
ATOM   1807  CE1 PHE A 227      22.016  18.314  45.378  1.00 29.98           C  
ATOM   1808  CE2 PHE A 227      21.574  16.389  46.750  1.00 29.98           C  
ATOM   1809  CZ  PHE A 227      22.444  17.363  46.293  1.00 29.98           C  
ATOM   1810  N   THR A 228      16.312  20.139  45.352  1.00 31.09           N  
ATOM   1811  CA  THR A 228      16.080  21.511  44.876  1.00 31.09           C  
ATOM   1812  C   THR A 228      17.237  21.940  43.971  1.00 31.09           C  
ATOM   1813  O   THR A 228      18.365  22.113  44.438  1.00 31.09           O  
ATOM   1814  CB  THR A 228      15.926  22.495  46.049  1.00 31.09           C  
ATOM   1815  CG2 THR A 228      14.663  22.199  46.853  1.00 31.09           C  
ATOM   1816  OG1 THR A 228      17.063  22.383  46.894  1.00 31.09           O  
ATOM   1817  N   GLY A 229      17.366  21.420  42.727  1.00 31.47           N  
ATOM   1818  CA  GLY A 229      18.210  21.997  41.687  1.00 31.47           C  
ATOM   1819  C   GLY A 229      17.416  22.486  40.492  1.00 31.47           C  
ATOM   1820  O   GLY A 229      16.506  21.812  40.019  1.00 31.47           O  
ATOM   1821  N   THR A 230      16.871  23.668  40.536  1.00 31.52           N  
ATOM   1822  CA  THR A 230      16.470  24.492  39.395  1.00 31.52           C  
ATOM   1823  C   THR A 230      17.204  24.049  38.131  1.00 31.52           C  
ATOM   1824  O   THR A 230      18.440  24.093  38.069  1.00 31.52           O  
ATOM   1825  CB  THR A 230      16.759  25.979  39.655  1.00 31.52           C  
ATOM   1826  CG2 THR A 230      15.816  26.880  38.876  1.00 31.52           C  
ATOM   1827  OG1 THR A 230      16.605  26.255  41.055  1.00 31.52           O  
ATOM   1828  N   ILE A 231      16.942  22.789  37.555  1.00 36.44           N  
ATOM   1829  CA  ILE A 231      17.404  22.408  36.246  1.00 36.44           C  
ATOM   1830  C   ILE A 231      16.792  23.315  35.181  1.00 36.44           C  
ATOM   1831  O   ILE A 231      15.572  23.447  35.108  1.00 36.44           O  
ATOM   1832  CB  ILE A 231      17.068  20.923  35.935  1.00 36.44           C  
ATOM   1833  CG1 ILE A 231      17.729  20.005  36.973  1.00 36.44           C  
ATOM   1834  CG2 ILE A 231      17.481  20.560  34.515  1.00 36.44           C  
ATOM   1835  CD1 ILE A 231      17.296  18.540  36.857  1.00 36.44           C  
ATOM   1836  N   GLY A 232      17.200  24.526  35.062  1.00 30.73           N  
ATOM   1837  CA  GLY A 232      17.134  25.296  33.829  1.00 30.73           C  
ATOM   1838  C   GLY A 232      16.822  24.451  32.606  1.00 30.73           C  
ATOM   1839  O   GLY A 232      17.565  23.531  32.270  1.00 30.73           O  
ATOM   1840  N   LEU A 233      15.556  23.872  32.404  1.00 36.44           N  
ATOM   1841  CA  LEU A 233      15.066  23.254  31.156  1.00 36.44           C  
ATOM   1842  C   LEU A 233      15.316  24.180  29.973  1.00 36.44           C  
ATOM   1843  O   LEU A 233      14.793  25.286  29.917  1.00 36.44           O  
ATOM   1844  CB  LEU A 233      13.581  22.945  31.282  1.00 36.44           C  
ATOM   1845  CG  LEU A 233      13.202  21.805  32.224  1.00 36.44           C  
ATOM   1846  CD1 LEU A 233      11.714  21.862  32.560  1.00 36.44           C  
ATOM   1847  CD2 LEU A 233      13.560  20.462  31.612  1.00 36.44           C  
ATOM   1848  N   ARG A 234      16.546  24.471  29.616  1.00 35.75           N  
ATOM   1849  CA  ARG A 234      16.776  24.915  28.253  1.00 35.75           C  
ATOM   1850  C   ARG A 234      15.944  24.088  27.273  1.00 35.75           C  
ATOM   1851  O   ARG A 234      15.944  22.864  27.354  1.00 35.75           O  
ATOM   1852  CB  ARG A 234      18.260  24.824  27.904  1.00 35.75           C  
ATOM   1853  CG  ARG A 234      19.038  26.112  28.099  1.00 35.75           C  
ATOM   1854  CD  ARG A 234      20.477  26.004  27.632  1.00 35.75           C  
ATOM   1855  NE  ARG A 234      21.246  27.196  27.923  1.00 35.75           N  
ATOM   1856  NH1 ARG A 234      23.009  26.670  26.529  1.00 35.75           N  
ATOM   1857  NH2 ARG A 234      23.035  28.606  27.733  1.00 35.75           N1+
ATOM   1858  CZ  ARG A 234      22.431  27.482  27.389  1.00 35.75           C  
ATOM   1859  N   PRO A 235      14.732  24.496  26.655  1.00 37.09           N  
ATOM   1860  CA  PRO A 235      14.055  23.682  25.633  1.00 37.09           C  
ATOM   1861  C   PRO A 235      15.028  23.006  24.671  1.00 37.09           C  
ATOM   1862  O   PRO A 235      16.026  23.612  24.285  1.00 37.09           O  
ATOM   1863  CB  PRO A 235      13.180  24.713  24.907  1.00 37.09           C  
ATOM   1864  CG  PRO A 235      13.702  26.044  25.346  1.00 37.09           C  
ATOM   1865  CD  PRO A 235      14.818  25.812  26.311  1.00 37.09           C  
ATOM   1866  N   SER A 236      15.769  21.920  24.995  1.00 41.19           N  
ATOM   1867  CA  SER A 236      16.357  21.178  23.863  1.00 41.19           C  
ATOM   1868  C   SER A 236      15.799  21.669  22.532  1.00 41.19           C  
ATOM   1869  O   SER A 236      14.601  21.906  22.401  1.00 41.19           O  
ATOM   1870  CB  SER A 236      16.115  19.684  24.016  1.00 41.19           C  
ATOM   1871  OG  SER A 236      14.729  19.389  23.917  1.00 41.19           O  
ATOM   1872  N   ASN A 237      16.129  22.724  22.006  1.00 39.09           N  
ATOM   1873  CA  ASN A 237      15.934  22.835  20.560  1.00 39.09           C  
ATOM   1874  C   ASN A 237      15.393  21.546  19.965  1.00 39.09           C  
ATOM   1875  O   ASN A 237      16.124  20.580  19.788  1.00 39.09           O  
ATOM   1876  CB  ASN A 237      17.251  23.220  19.871  1.00 39.09           C  
ATOM   1877  CG  ASN A 237      17.398  24.723  19.700  1.00 39.09           C  
ATOM   1878  ND2 ASN A 237      18.537  25.148  19.176  1.00 39.09           N  
ATOM   1879  OD1 ASN A 237      16.497  25.483  20.026  1.00 39.09           O  
ATOM   1880  N   GLY A 238      14.456  20.777  20.611  1.00 39.91           N  
ATOM   1881  CA  GLY A 238      13.805  19.491  20.359  1.00 39.91           C  
ATOM   1882  C   GLY A 238      13.362  19.311  18.918  1.00 39.91           C  
ATOM   1883  O   GLY A 238      12.490  20.033  18.437  1.00 39.91           O  
ATOM   1884  N   ARG A 239      14.263  19.351  17.892  1.00 53.06           N  
ATOM   1885  CA  ARG A 239      13.876  19.079  16.504  1.00 53.06           C  
ATOM   1886  C   ARG A 239      12.619  18.228  16.445  1.00 53.06           C  
ATOM   1887  O   ARG A 239      12.566  17.141  17.028  1.00 53.06           O  
ATOM   1888  CB  ARG A 239      15.015  18.389  15.751  1.00 53.06           C  
ATOM   1889  CG  ARG A 239      15.646  19.250  14.670  1.00 53.06           C  
ATOM   1890  CD  ARG A 239      16.720  18.494  13.909  1.00 53.06           C  
ATOM   1891  NE  ARG A 239      17.460  19.369  13.005  1.00 53.06           N  
ATOM   1892  NH1 ARG A 239      18.867  17.712  12.209  1.00 53.06           N  
ATOM   1893  NH2 ARG A 239      19.068  19.859  11.434  1.00 53.06           N1+
ATOM   1894  CZ  ARG A 239      18.470  18.981  12.222  1.00 53.06           C  
ATOM   1895  N   LYS A 240      11.384  18.791  16.471  1.00 64.00           N  
ATOM   1896  CA  LYS A 240      10.145  18.093  16.147  1.00 64.00           C  
ATOM   1897  C   LYS A 240      10.400  16.953  15.163  1.00 64.00           C  
ATOM   1898  O   LYS A 240      11.044  17.150  14.134  1.00 64.00           O  
ATOM   1899  CB  LYS A 240       9.118  19.069  15.574  1.00 64.00           C  
ATOM   1900  CG  LYS A 240       7.672  18.654  15.812  1.00 64.00           C  
ATOM   1901  CD  LYS A 240       6.696  19.738  15.358  1.00 64.00           C  
ATOM   1902  CE  LYS A 240       5.253  19.300  15.531  1.00 64.00           C  
ATOM   1903  NZ  LYS A 240       4.296  20.358  15.105  1.00 64.00           N1+
ATOM   1904  N   MET A 241      10.448  15.710  15.670  1.00 76.50           N  
ATOM   1905  CA  MET A 241      10.594  14.550  14.808  1.00 76.50           C  
ATOM   1906  C   MET A 241       9.634  14.624  13.617  1.00 76.50           C  
ATOM   1907  O   MET A 241       8.477  15.010  13.785  1.00 76.50           O  
ATOM   1908  CB  MET A 241      10.348  13.255  15.584  1.00 76.50           C  
ATOM   1909  CG  MET A 241      11.312  13.055  16.748  1.00 76.50           C  
ATOM   1910  SD  MET A 241      13.035  12.762  16.182  1.00 76.50           S  
ATOM   1911  CE  MET A 241      12.828  11.165  15.351  1.00 76.50           C  
ATOM   1912  N   SER A 242      10.203  14.524  12.413  1.00 91.12           N  
ATOM   1913  CA  SER A 242       9.448  14.589  11.161  1.00 91.12           C  
ATOM   1914  C   SER A 242       8.801  13.248  10.831  1.00 91.12           C  
ATOM   1915  O   SER A 242       9.262  12.202  11.288  1.00 91.12           O  
ATOM   1916  CB  SER A 242      10.344  15.036  10.013  1.00 91.12           C  
ATOM   1917  OG  SER A 242      11.379  14.094   9.794  1.00 91.12           O  
ATOM   1918  N   LEU A 243       7.608  13.274  10.268  1.00 97.00           N  
ATOM   1919  CA  LEU A 243       6.923  12.106   9.738  1.00 97.00           C  
ATOM   1920  C   LEU A 243       7.871  11.266   8.884  1.00 97.00           C  
ATOM   1921  O   LEU A 243       8.471  11.771   7.928  1.00 97.00           O  
ATOM   1922  CB  LEU A 243       5.711  12.519   8.903  1.00 97.00           C  
ATOM   1923  CG  LEU A 243       4.974  11.402   8.171  1.00 97.00           C  
ATOM   1924  CD1 LEU A 243       4.316  10.456   9.167  1.00 97.00           C  
ATOM   1925  CD2 LEU A 243       3.940  11.980   7.209  1.00 97.00           C  
ATOM   1926  N   PRO A 244       8.124   9.929   9.326  1.00 98.31           N  
ATOM   1927  CA  PRO A 244       8.980   9.073   8.503  1.00 98.31           C  
ATOM   1928  C   PRO A 244       8.409   8.833   7.109  1.00 98.31           C  
ATOM   1929  O   PRO A 244       7.296   8.314   6.973  1.00 98.31           O  
ATOM   1930  CB  PRO A 244       9.041   7.766   9.298  1.00 98.31           C  
ATOM   1931  CG  PRO A 244       8.680   8.155  10.697  1.00 98.31           C  
ATOM   1932  CD  PRO A 244       7.678   9.268  10.633  1.00 98.31           C  
ATOM   1933  N   LEU A 245       9.094   9.278   6.143  1.00 98.69           N  
ATOM   1934  CA  LEU A 245       8.753   9.096   4.734  1.00 98.69           C  
ATOM   1935  C   LEU A 245       9.851   8.334   4.006  1.00 98.69           C  
ATOM   1936  O   LEU A 245      11.031   8.648   4.155  1.00 98.69           O  
ATOM   1937  CB  LEU A 245       8.522  10.454   4.061  1.00 98.69           C  
ATOM   1938  CG  LEU A 245       7.415  11.322   4.649  1.00 98.69           C  
ATOM   1939  CD1 LEU A 245       7.351  12.665   3.928  1.00 98.69           C  
ATOM   1940  CD2 LEU A 245       6.072  10.604   4.570  1.00 98.69           C  
ATOM   1941  N   ILE A 246       9.442   7.335   3.241  1.00 98.75           N  
ATOM   1942  CA  ILE A 246      10.387   6.435   2.586  1.00 98.75           C  
ATOM   1943  C   ILE A 246      10.305   6.613   1.072  1.00 98.75           C  
ATOM   1944  O   ILE A 246       9.215   6.626   0.499  1.00 98.75           O  
ATOM   1945  CB  ILE A 246      10.127   4.963   2.967  1.00 98.75           C  
ATOM   1946  CG1 ILE A 246      10.354   4.751   4.468  1.00 98.75           C  
ATOM   1947  CG2 ILE A 246      11.014   4.027   2.144  1.00 98.75           C  
ATOM   1948  CD1 ILE A 246       9.162   5.145   5.333  1.00 98.75           C  
ATOM   1949  N   TYR A 247      11.483   6.797   0.490  1.00 98.69           N  
ATOM   1950  CA  TYR A 247      11.612   6.969  -0.953  1.00 98.69           C  
ATOM   1951  C   TYR A 247      12.987   6.519  -1.434  1.00 98.69           C  
ATOM   1952  O   TYR A 247      13.977   6.658  -0.715  1.00 98.69           O  
ATOM   1953  CB  TYR A 247      11.372   8.433  -1.339  1.00 98.69           C  
ATOM   1954  CG  TYR A 247      11.678   8.730  -2.787  1.00 98.69           C  
ATOM   1955  CD1 TYR A 247      12.920   9.238  -3.168  1.00 98.69           C  
ATOM   1956  CD2 TYR A 247      10.727   8.513  -3.777  1.00 98.69           C  
ATOM   1957  CE1 TYR A 247      13.205   9.514  -4.499  1.00 98.69           C  
ATOM   1958  CE2 TYR A 247      10.997   8.787  -5.111  1.00 98.69           C  
ATOM   1959  OH  TYR A 247      12.517   9.561  -6.782  1.00 98.69           O  
ATOM   1960  CZ  TYR A 247      12.240   9.285  -5.462  1.00 98.69           C  
ATOM   1961  N   HIS A 248      12.953   6.069  -2.732  1.00 98.56           N  
ATOM   1962  CA  HIS A 248      14.201   5.738  -3.404  1.00 98.56           C  
ATOM   1963  C   HIS A 248      14.149   6.106  -4.884  1.00 98.56           C  
ATOM   1964  O   HIS A 248      13.090   6.031  -5.508  1.00 98.56           O  
ATOM   1965  CB  HIS A 248      14.523   4.252  -3.244  1.00 98.56           C  
ATOM   1966  CG  HIS A 248      15.936   3.904  -3.546  1.00 98.56           C  
ATOM   1967  CD2 HIS A 248      16.993   3.647  -2.725  1.00 98.56           C  
ATOM   1968  ND1 HIS A 248      16.420   3.792  -4.831  1.00 98.56           N  
ATOM   1969  CE1 HIS A 248      17.703   3.479  -4.787  1.00 98.56           C  
ATOM   1970  NE2 HIS A 248      18.070   3.385  -3.520  1.00 98.56           N  
ATOM   1971  N   GLU A 249      15.330   6.333  -5.496  1.00 97.75           N  
ATOM   1972  CA  GLU A 249      15.420   6.767  -6.885  1.00 97.75           C  
ATOM   1973  C   GLU A 249      15.046   5.644  -7.844  1.00 97.75           C  
ATOM   1974  O   GLU A 249      14.642   5.900  -8.983  1.00 97.75           O  
ATOM   1975  CB  GLU A 249      16.835   7.267  -7.197  1.00 97.75           C  
ATOM   1976  CG  GLU A 249      17.186   8.579  -6.510  1.00 97.75           C  
ATOM   1977  CD  GLU A 249      17.558   8.404  -5.039  1.00 97.75           C  
ATOM   1978  OE1 GLU A 249      17.841   9.418  -4.365  1.00 97.75           O  
ATOM   1979  OE2 GLU A 249      17.551   7.249  -4.564  1.00 97.75           O1-
ATOM   1980  N   ASP A 250      15.116   4.413  -7.381  1.00 97.88           N  
ATOM   1981  CA  ASP A 250      14.807   3.250  -8.208  1.00 97.88           C  
ATOM   1982  C   ASP A 250      13.329   3.215  -8.570  1.00 97.88           C  
ATOM   1983  O   ASP A 250      12.931   2.532  -9.518  1.00 97.88           O  
ATOM   1984  CB  ASP A 250      15.213   1.962  -7.494  1.00 97.88           C  
ATOM   1985  CG  ASP A 250      16.697   1.689  -7.544  1.00 97.88           C  
ATOM   1986  OD1 ASP A 250      17.420   2.388  -8.291  1.00 97.88           O  
ATOM   1987  OD2 ASP A 250      17.169   0.767  -6.839  1.00 97.88           O1-
ATOM   1988  N   TYR A 251      12.488   3.909  -7.852  1.00 98.00           N  
ATOM   1989  CA  TYR A 251      11.040   3.787  -7.968  1.00 98.00           C  
ATOM   1990  C   TYR A 251      10.560   4.289  -9.324  1.00 98.00           C  
ATOM   1991  O   TYR A 251       9.464   3.928  -9.771  1.00 98.00           O  
ATOM   1992  CB  TYR A 251      10.347   4.564  -6.847  1.00 98.00           C  
ATOM   1993  CG  TYR A 251      10.561   3.971  -5.474  1.00 98.00           C  
ATOM   1994  CD1 TYR A 251      11.137   2.714  -5.320  1.00 98.00           C  
ATOM   1995  CD2 TYR A 251      10.190   4.670  -4.331  1.00 98.00           C  
ATOM   1996  CE1 TYR A 251      11.340   2.165  -4.057  1.00 98.00           C  
ATOM   1997  CE2 TYR A 251      10.384   4.131  -3.063  1.00 98.00           C  
ATOM   1998  OH  TYR A 251      11.153   2.342  -1.685  1.00 98.00           O  
ATOM   1999  CZ  TYR A 251      10.959   2.881  -2.938  1.00 98.00           C  
ATOM   2000  N   SER A 252      11.355   5.140 -10.058  1.00 97.31           N  
ATOM   2001  CA  SER A 252      10.934   5.674 -11.352  1.00 97.31           C  
ATOM   2002  C   SER A 252      12.007   5.465 -12.415  1.00 97.31           C  
ATOM   2003  O   SER A 252      12.589   6.422 -12.918  1.00 97.31           O  
ATOM   2004  CB  SER A 252      10.611   7.162 -11.235  1.00 97.31           C  
ATOM   2005  OG  SER A 252       9.507   7.370 -10.367  1.00 97.31           O  
ATOM   2006  N   PRO A 253      12.292   4.239 -12.796  1.00 96.44           N  
ATOM   2007  CA  PRO A 253      13.244   3.980 -13.876  1.00 96.44           C  
ATOM   2008  C   PRO A 253      12.747   4.486 -15.233  1.00 96.44           C  
ATOM   2009  O   PRO A 253      11.571   4.825 -15.369  1.00 96.44           O  
ATOM   2010  CB  PRO A 253      13.373   2.456 -13.880  1.00 96.44           C  
ATOM   2011  CG  PRO A 253      12.052   1.955 -13.392  1.00 96.44           C  
ATOM   2012  CD  PRO A 253      11.531   2.921 -12.368  1.00 96.44           C  
ATOM   2013  N   ASP A 254      13.674   4.586 -16.232  1.00 93.12           N  
ATOM   2014  CA  ASP A 254      13.248   4.918 -17.590  1.00 93.12           C  
ATOM   2015  C   ASP A 254      12.174   3.957 -18.078  1.00 93.12           C  
ATOM   2016  O   ASP A 254      12.324   2.741 -17.957  1.00 93.12           O  
ATOM   2017  CB  ASP A 254      14.444   4.901 -18.542  1.00 93.12           C  
ATOM   2018  CG  ASP A 254      15.423   6.039 -18.298  1.00 93.12           C  
ATOM   2019  OD1 ASP A 254      15.050   7.030 -17.626  1.00 93.12           O  
ATOM   2020  OD2 ASP A 254      16.562   5.955 -18.785  1.00 93.12           O1-
ATOM   2021  N   PHE A 255      11.109   4.483 -18.556  1.00 93.12           N  
ATOM   2022  CA  PHE A 255       9.916   3.718 -18.908  1.00 93.12           C  
ATOM   2023  C   PHE A 255       9.169   4.383 -20.065  1.00 93.12           C  
ATOM   2024  O   PHE A 255       9.248   5.598 -20.240  1.00 93.12           O  
ATOM   2025  CB  PHE A 255       8.991   3.578 -17.694  1.00 93.12           C  
ATOM   2026  CG  PHE A 255       8.114   2.351 -17.738  1.00 93.12           C  
ATOM   2027  CD1 PHE A 255       6.759   2.459 -18.019  1.00 93.12           C  
ATOM   2028  CD2 PHE A 255       8.658   1.099 -17.488  1.00 93.12           C  
ATOM   2029  CE1 PHE A 255       5.952   1.322 -18.058  1.00 93.12           C  
ATOM   2030  CE2 PHE A 255       7.850  -0.039 -17.525  1.00 93.12           C  
ATOM   2031  CZ  PHE A 255       6.499   0.076 -17.814  1.00 93.12           C  
ATOM   2032  N   PRO A 256       8.524   3.552 -20.933  1.00 91.44           N  
ATOM   2033  CA  PRO A 256       7.790   4.158 -22.051  1.00 91.44           C  
ATOM   2034  C   PRO A 256       6.813   5.233 -21.594  1.00 91.44           C  
ATOM   2035  O   PRO A 256       6.008   5.007 -20.695  1.00 91.44           O  
ATOM   2036  CB  PRO A 256       7.037   2.965 -22.652  1.00 91.44           C  
ATOM   2037  CG  PRO A 256       7.842   1.766 -22.275  1.00 91.44           C  
ATOM   2038  CD  PRO A 256       8.443   2.015 -20.921  1.00 91.44           C  
ATOM   2039  N   ALA A 257       6.959   6.461 -22.178  1.00 84.56           N  
ATOM   2040  CA  ALA A 257       6.260   7.671 -21.765  1.00 84.56           C  
ATOM   2041  C   ALA A 257       4.749   7.522 -21.936  1.00 84.56           C  
ATOM   2042  O   ALA A 257       3.974   8.086 -21.164  1.00 84.56           O  
ATOM   2043  CB  ALA A 257       6.758   8.874 -22.558  1.00 84.56           C  
ATOM   2044  N   ASP A 258       4.264   6.621 -22.908  1.00 85.75           N  
ATOM   2045  CA  ASP A 258       2.843   6.507 -23.227  1.00 85.75           C  
ATOM   2046  C   ASP A 258       2.241   5.244 -22.595  1.00 85.75           C  
ATOM   2047  O   ASP A 258       1.098   4.894 -22.883  1.00 85.75           O  
ATOM   2048  CB  ASP A 258       2.630   6.486 -24.741  1.00 85.75           C  
ATOM   2049  CG  ASP A 258       3.386   5.361 -25.425  1.00 85.75           C  
ATOM   2050  OD1 ASP A 258       4.385   4.857 -24.865  1.00 85.75           O  
ATOM   2051  OD2 ASP A 258       2.983   4.981 -26.550  1.00 85.75           O1-
ATOM   2052  N   HIS A 259       3.021   4.556 -21.758  1.00 91.31           N  
ATOM   2053  CA  HIS A 259       2.492   3.372 -21.098  1.00 91.31           C  
ATOM   2054  C   HIS A 259       1.359   3.733 -20.144  1.00 91.31           C  
ATOM   2055  O   HIS A 259       1.369   4.804 -19.534  1.00 91.31           O  
ATOM   2056  CB  HIS A 259       3.606   2.636 -20.336  1.00 91.31           C  
ATOM   2057  CG  HIS A 259       3.242   1.248 -19.935  1.00 91.31           C  
ATOM   2058  CD2 HIS A 259       3.595   0.050 -20.459  1.00 91.31           C  
ATOM   2059  ND1 HIS A 259       2.412   0.972 -18.874  1.00 91.31           N  
ATOM   2060  CE1 HIS A 259       2.271  -0.337 -18.754  1.00 91.31           C  
ATOM   2061  NE2 HIS A 259       2.980  -0.920 -19.713  1.00 91.31           N  
ATOM   2062  N   ARG A 260       0.426   2.823 -20.013  1.00 91.69           N  
ATOM   2063  CA  ARG A 260      -0.745   3.024 -19.168  1.00 91.69           C  
ATOM   2064  C   ARG A 260      -0.341   3.229 -17.710  1.00 91.69           C  
ATOM   2065  O   ARG A 260      -0.984   3.992 -16.984  1.00 91.69           O  
ATOM   2066  CB  ARG A 260      -1.706   1.839 -19.284  1.00 91.69           C  
ATOM   2067  CG  ARG A 260      -3.016   2.031 -18.533  1.00 91.69           C  
ATOM   2068  CD  ARG A 260      -3.956   0.852 -18.732  1.00 91.69           C  
ATOM   2069  NE  ARG A 260      -5.200   1.030 -17.992  1.00 91.69           N  
ATOM   2070  NH1 ARG A 260      -6.076  -1.028 -18.564  1.00 91.69           N  
ATOM   2071  NH2 ARG A 260      -7.271   0.389 -17.216  1.00 91.69           N1+
ATOM   2072  CZ  ARG A 260      -6.179   0.127 -17.927  1.00 91.69           C  
ATOM   2073  N   PHE A 261       0.715   2.569 -17.253  1.00 94.25           N  
ATOM   2074  CA  PHE A 261       1.232   2.744 -15.899  1.00 94.25           C  
ATOM   2075  C   PHE A 261       2.155   3.953 -15.823  1.00 94.25           C  
ATOM   2076  O   PHE A 261       3.184   4.001 -16.499  1.00 94.25           O  
ATOM   2077  CB  PHE A 261       1.976   1.490 -15.439  1.00 94.25           C  
ATOM   2078  CG  PHE A 261       2.383   1.523 -13.985  1.00 94.25           C  
ATOM   2079  CD1 PHE A 261       3.648   1.968 -13.614  1.00 94.25           C  
ATOM   2080  CD2 PHE A 261       1.501   1.113 -12.996  1.00 94.25           C  
ATOM   2081  CE1 PHE A 261       4.027   2.002 -12.275  1.00 94.25           C  
ATOM   2082  CE2 PHE A 261       1.872   1.148 -11.658  1.00 94.25           C  
ATOM   2083  CZ  PHE A 261       3.136   1.587 -11.293  1.00 94.25           C  
ATOM   2084  N   PRO A 262       1.748   4.963 -15.040  1.00 94.62           N  
ATOM   2085  CA  PRO A 262       2.558   6.175 -14.909  1.00 94.62           C  
ATOM   2086  C   PRO A 262       3.792   5.969 -14.033  1.00 94.62           C  
ATOM   2087  O   PRO A 262       3.809   6.400 -12.879  1.00 94.62           O  
ATOM   2088  CB  PRO A 262       1.595   7.177 -14.272  1.00 94.62           C  
ATOM   2089  CG  PRO A 262       0.677   6.342 -13.434  1.00 94.62           C  
ATOM   2090  CD  PRO A 262       0.477   5.020 -14.120  1.00 94.62           C  
ATOM   2091  N   MET A 263       4.886   5.425 -14.627  1.00 95.88           N  
ATOM   2092  CA  MET A 263       6.069   5.025 -13.870  1.00 95.88           C  
ATOM   2093  C   MET A 263       6.735   6.231 -13.217  1.00 95.88           C  
ATOM   2094  O   MET A 263       7.335   6.112 -12.148  1.00 95.88           O  
ATOM   2095  CB  MET A 263       7.067   4.306 -14.780  1.00 95.88           C  
ATOM   2096  CG  MET A 263       8.249   3.696 -14.033  1.00 95.88           C  
ATOM   2097  SD  MET A 263       7.734   2.412 -12.837  1.00 95.88           S  
ATOM   2098  CE  MET A 263       7.241   1.085 -13.974  1.00 95.88           C  
ATOM   2099  N   ASP A 264       6.613   7.393 -13.745  1.00 96.06           N  
ATOM   2100  CA  ASP A 264       7.279   8.591 -13.241  1.00 96.06           C  
ATOM   2101  C   ASP A 264       6.526   9.170 -12.041  1.00 96.06           C  
ATOM   2102  O   ASP A 264       6.969  10.153 -11.444  1.00 96.06           O  
ATOM   2103  CB  ASP A 264       7.399   9.642 -14.348  1.00 96.06           C  
ATOM   2104  CG  ASP A 264       6.072   9.944 -15.010  1.00 96.06           C  
ATOM   2105  OD1 ASP A 264       5.077   9.231 -14.770  1.00 96.06           O  
ATOM   2106  OD2 ASP A 264       6.017  10.919 -15.803  1.00 96.06           O1-
ATOM   2107  N   LYS A 265       5.323   8.622 -11.708  1.00 96.44           N  
ATOM   2108  CA  LYS A 265       4.490   9.164 -10.635  1.00 96.44           C  
ATOM   2109  C   LYS A 265       5.246   9.185  -9.309  1.00 96.44           C  
ATOM   2110  O   LYS A 265       5.037  10.077  -8.484  1.00 96.44           O  
ATOM   2111  CB  LYS A 265       3.202   8.357 -10.494  1.00 96.44           C  
ATOM   2112  CG  LYS A 265       3.415   6.937  -9.986  1.00 96.44           C  
ATOM   2113  CD  LYS A 265       2.095   6.192  -9.837  1.00 96.44           C  
ATOM   2114  CE  LYS A 265       2.309   4.761  -9.362  1.00 96.44           C  
ATOM   2115  NZ  LYS A 265       1.028   3.997  -9.309  1.00 96.44           N1+
ATOM   2116  N   PHE A 266       6.144   8.266  -8.996  1.00 98.12           N  
ATOM   2117  CA  PHE A 266       6.873   8.190  -7.740  1.00 98.12           C  
ATOM   2118  C   PHE A 266       7.871   9.340  -7.620  1.00 98.12           C  
ATOM   2119  O   PHE A 266       7.967   9.975  -6.568  1.00 98.12           O  
ATOM   2120  CB  PHE A 266       7.602   6.845  -7.620  1.00 98.12           C  
ATOM   2121  CG  PHE A 266       6.702   5.652  -7.769  1.00 98.12           C  
ATOM   2122  CD1 PHE A 266       5.846   5.279  -6.737  1.00 98.12           C  
ATOM   2123  CD2 PHE A 266       6.707   4.899  -8.935  1.00 98.12           C  
ATOM   2124  CE1 PHE A 266       5.012   4.172  -6.868  1.00 98.12           C  
ATOM   2125  CE2 PHE A 266       5.877   3.790  -9.073  1.00 98.12           C  
ATOM   2126  CZ  PHE A 266       5.028   3.430  -8.038  1.00 98.12           C  
ATOM   2127  N   ARG A 267       8.703   9.542  -8.741  1.00 98.25           N  
ATOM   2128  CA  ARG A 267       9.604  10.688  -8.759  1.00 98.25           C  
ATOM   2129  C   ARG A 267       8.834  11.998  -8.647  1.00 98.25           C  
ATOM   2130  O   ARG A 267       9.223  12.887  -7.886  1.00 98.25           O  
ATOM   2131  CB  ARG A 267      10.447  10.687 -10.035  1.00 98.25           C  
ATOM   2132  CG  ARG A 267      11.392  11.873 -10.149  1.00 98.25           C  
ATOM   2133  CD  ARG A 267      12.183  11.839 -11.444  1.00 98.25           C  
ATOM   2134  NE  ARG A 267      11.302  11.804 -12.608  1.00 98.25           N  
ATOM   2135  NH1 ARG A 267      10.670  14.024 -12.459  1.00 98.25           N  
ATOM   2136  NH2 ARG A 267       9.829  12.706 -14.139  1.00 98.25           N1+
ATOM   2137  CZ  ARG A 267      10.606  12.842 -13.064  1.00 98.25           C  
ATOM   2138  N   LEU A 268       7.764  12.147  -9.417  1.00 98.38           N  
ATOM   2139  CA  LEU A 268       6.956  13.361  -9.408  1.00 98.38           C  
ATOM   2140  C   LEU A 268       6.336  13.588  -8.037  1.00 98.38           C  
ATOM   2141  O   LEU A 268       6.200  14.727  -7.588  1.00 98.38           O  
ATOM   2142  CB  LEU A 268       5.860  13.284 -10.474  1.00 98.38           C  
ATOM   2143  CG  LEU A 268       6.324  13.315 -11.928  1.00 98.38           C  
ATOM   2144  CD1 LEU A 268       5.136  13.131 -12.861  1.00 98.38           C  
ATOM   2145  CD2 LEU A 268       7.055  14.617 -12.227  1.00 98.38           C  
ATOM   2146  N   LEU A 269       5.866  12.512  -7.376  1.00 98.69           N  
ATOM   2147  CA  LEU A 269       5.363  12.612  -6.008  1.00 98.69           C  
ATOM   2148  C   LEU A 269       6.443  13.139  -5.069  1.00 98.69           C  
ATOM   2149  O   LEU A 269       6.186  14.046  -4.269  1.00 98.69           O  
ATOM   2150  CB  LEU A 269       4.869  11.251  -5.524  1.00 98.69           C  
ATOM   2151  CG  LEU A 269       4.460  11.166  -4.049  1.00 98.69           C  
ATOM   2152  CD1 LEU A 269       3.403  12.216  -3.730  1.00 98.69           C  
ATOM   2153  CD2 LEU A 269       3.951   9.768  -3.712  1.00 98.69           C  
ATOM   2154  N   ARG A 270       7.622  12.549  -5.102  1.00 98.62           N  
ATOM   2155  CA  ARG A 270       8.743  13.049  -4.303  1.00 98.62           C  
ATOM   2156  C   ARG A 270       8.978  14.534  -4.555  1.00 98.62           C  
ATOM   2157  O   ARG A 270       9.109  15.314  -3.605  1.00 98.62           O  
ATOM   2158  CB  ARG A 270      10.015  12.260  -4.614  1.00 98.62           C  
ATOM   2159  CG  ARG A 270      11.240  12.746  -3.860  1.00 98.62           C  
ATOM   2160  CD  ARG A 270      12.515  12.554  -4.671  1.00 98.62           C  
ATOM   2161  NE  ARG A 270      12.625  13.542  -5.739  1.00 98.62           N  
ATOM   2162  NH1 ARG A 270      13.667  12.120  -7.232  1.00 98.62           N  
ATOM   2163  NH2 ARG A 270      13.215  14.283  -7.835  1.00 98.62           N1+
ATOM   2164  CZ  ARG A 270      13.167  13.312  -6.932  1.00 98.62           C  
ATOM   2165  N   ASP A 271       9.047  14.947  -5.809  1.00 98.56           N  
ATOM   2166  CA  ASP A 271       9.274  16.343  -6.159  1.00 98.56           C  
ATOM   2167  C   ASP A 271       8.180  17.243  -5.580  1.00 98.56           C  
ATOM   2168  O   ASP A 271       8.473  18.321  -5.063  1.00 98.56           O  
ATOM   2169  CB  ASP A 271       9.335  16.505  -7.682  1.00 98.56           C  
ATOM   2170  CG  ASP A 271      10.576  15.893  -8.299  1.00 98.56           C  
ATOM   2171  OD1 ASP A 271      11.523  15.550  -7.545  1.00 98.56           O  
ATOM   2172  OD2 ASP A 271      10.618  15.737  -9.530  1.00 98.56           O1-
ATOM   2173  N   TYR A 272       6.992  16.768  -5.735  1.00 98.56           N  
ATOM   2174  CA  TYR A 272       5.862  17.535  -5.226  1.00 98.56           C  
ATOM   2175  C   TYR A 272       5.970  17.730  -3.719  1.00 98.56           C  
ATOM   2176  O   TYR A 272       5.754  18.841  -3.216  1.00 98.56           O  
ATOM   2177  CB  TYR A 272       4.537  16.841  -5.562  1.00 98.56           C  
ATOM   2178  CG  TYR A 272       3.338  17.459  -4.898  1.00 98.56           C  
ATOM   2179  CD1 TYR A 272       2.677  16.805  -3.862  1.00 98.56           C  
ATOM   2180  CD2 TYR A 272       2.855  18.705  -5.302  1.00 98.56           C  
ATOM   2181  CE1 TYR A 272       1.568  17.370  -3.236  1.00 98.56           C  
ATOM   2182  CE2 TYR A 272       1.747  19.281  -4.687  1.00 98.56           C  
ATOM   2183  OH  TYR A 272       0.015  19.172  -3.047  1.00 98.56           O  
ATOM   2184  CZ  TYR A 272       1.113  18.606  -3.662  1.00 98.56           C  
ATOM   2185  N   LEU A 273       6.266  16.682  -2.975  1.00 98.56           N  
ATOM   2186  CA  LEU A 273       6.361  16.759  -1.517  1.00 98.56           C  
ATOM   2187  C   LEU A 273       7.492  17.691  -1.095  1.00 98.56           C  
ATOM   2188  O   LEU A 273       7.359  18.431  -0.118  1.00 98.56           O  
ATOM   2189  CB  LEU A 273       6.578  15.369  -0.925  1.00 98.56           C  
ATOM   2190  CG  LEU A 273       5.425  14.377  -1.076  1.00 98.56           C  
ATOM   2191  CD1 LEU A 273       5.780  13.045  -0.417  1.00 98.56           C  
ATOM   2192  CD2 LEU A 273       4.145  14.943  -0.478  1.00 98.56           C  
ATOM   2193  N   ILE A 274       8.573  17.727  -1.810  1.00 98.38           N  
ATOM   2194  CA  ILE A 274       9.683  18.628  -1.525  1.00 98.38           C  
ATOM   2195  C   ILE A 274       9.272  20.064  -1.837  1.00 98.38           C  
ATOM   2196  O   ILE A 274       9.470  20.970  -1.020  1.00 98.38           O  
ATOM   2197  CB  ILE A 274      10.944  18.247  -2.334  1.00 98.38           C  
ATOM   2198  CG1 ILE A 274      11.553  16.948  -1.786  1.00 98.38           C  
ATOM   2199  CG2 ILE A 274      11.970  19.388  -2.302  1.00 98.38           C  
ATOM   2200  CD1 ILE A 274      12.718  16.419  -2.612  1.00 98.38           C  
ATOM   2201  N   ASP A 275       8.671  20.243  -2.978  1.00 98.12           N  
ATOM   2202  CA  ASP A 275       8.262  21.572  -3.439  1.00 98.12           C  
ATOM   2203  C   ASP A 275       7.210  22.167  -2.502  1.00 98.12           C  
ATOM   2204  O   ASP A 275       7.169  23.391  -2.308  1.00 98.12           O  
ATOM   2205  CB  ASP A 275       7.730  21.517  -4.870  1.00 98.12           C  
ATOM   2206  CG  ASP A 275       8.819  21.295  -5.903  1.00 98.12           C  
ATOM   2207  OD1 ASP A 275      10.014  21.434  -5.563  1.00 98.12           O  
ATOM   2208  OD2 ASP A 275       8.482  20.978  -7.062  1.00 98.12           O1-
ATOM   2209  N   SER A 276       6.395  21.350  -1.897  1.00 97.69           N  
ATOM   2210  CA  SER A 276       5.328  21.811  -1.015  1.00 97.69           C  
ATOM   2211  C   SER A 276       5.870  22.149   0.376  1.00 97.69           C  
ATOM   2212  O   SER A 276       5.176  22.769   1.175  1.00 97.69           O  
ATOM   2213  CB  SER A 276       4.234  20.747  -0.900  1.00 97.69           C  
ATOM   2214  OG  SER A 276       4.699  19.620  -0.171  1.00 97.69           O  
ATOM   2215  N   GLY A 277       7.078  21.789   0.676  1.00 96.94           N  
ATOM   2216  CA  GLY A 277       7.700  22.073   1.963  1.00 96.94           C  
ATOM   2217  C   GLY A 277       7.367  21.027   3.015  1.00 96.94           C  
ATOM   2218  O   GLY A 277       7.725  21.196   4.191  1.00 96.94           O  
ATOM   2219  N   LEU A 278       6.614  19.995   2.562  1.00 97.12           N  
ATOM   2220  CA  LEU A 278       6.243  18.955   3.513  1.00 97.12           C  
ATOM   2221  C   LEU A 278       7.489  18.252   4.054  1.00 97.12           C  
ATOM   2222  O   LEU A 278       7.548  17.907   5.234  1.00 97.12           O  
ATOM   2223  CB  LEU A 278       5.309  17.933   2.856  1.00 97.12           C  
ATOM   2224  CG  LEU A 278       4.696  16.883   3.784  1.00 97.12           C  
ATOM   2225  CD1 LEU A 278       3.256  16.593   3.373  1.00 97.12           C  
ATOM   2226  CD2 LEU A 278       5.529  15.604   3.776  1.00 97.12           C  
ATOM   2227  N   THR A 279       8.453  17.948   3.104  1.00 97.25           N  
ATOM   2228  CA  THR A 279       9.703  17.299   3.479  1.00 97.25           C  
ATOM   2229  C   THR A 279      10.865  17.834   2.646  1.00 97.25           C  
ATOM   2230  O   THR A 279      10.666  18.680   1.770  1.00 97.25           O  
ATOM   2231  CB  THR A 279       9.615  15.765   3.309  1.00 97.25           C  
ATOM   2232  CG2 THR A 279       9.582  15.382   1.831  1.00 97.25           C  
ATOM   2233  OG1 THR A 279      10.742  15.154   3.935  1.00 97.25           O  
ATOM   2234  N   SER A 280      12.115  17.529   3.061  1.00 97.25           N  
ATOM   2235  CA  SER A 280      13.315  17.736   2.263  1.00 97.25           C  
ATOM   2236  C   SER A 280      13.938  16.408   1.840  1.00 97.25           C  
ATOM   2237  O   SER A 280      13.631  15.365   2.410  1.00 97.25           O  
ATOM   2238  CB  SER A 280      14.345  18.557   3.044  1.00 97.25           C  
ATOM   2239  OG  SER A 280      14.864  17.815   4.135  1.00 97.25           O  
ATOM   2240  N   ASP A 281      14.758  16.474   0.815  1.00 96.25           N  
ATOM   2241  CA  ASP A 281      15.373  15.243   0.303  1.00 96.25           C  
ATOM   2242  C   ASP A 281      16.171  14.537   1.394  1.00 96.25           C  
ATOM   2243  O   ASP A 281      16.156  13.309   1.479  1.00 96.25           O  
ATOM   2244  CB  ASP A 281      16.273  15.558  -0.901  1.00 96.25           C  
ATOM   2245  CG  ASP A 281      16.749  14.308  -1.618  1.00 96.25           C  
ATOM   2246  OD1 ASP A 281      15.921  13.596  -2.223  1.00 96.25           O  
ATOM   2247  OD2 ASP A 281      17.966  14.036  -1.572  1.00 96.25           O1-
ATOM   2248  N   VAL A 282      16.822  15.297   2.280  1.00 96.19           N  
ATOM   2249  CA  VAL A 282      17.715  14.752   3.295  1.00 96.19           C  
ATOM   2250  C   VAL A 282      16.898  14.041   4.373  1.00 96.19           C  
ATOM   2251  O   VAL A 282      17.413  13.180   5.083  1.00 96.19           O  
ATOM   2252  CB  VAL A 282      18.586  15.860   3.939  1.00 96.19           C  
ATOM   2253  CG1 VAL A 282      17.725  16.856   4.698  1.00 96.19           C  
ATOM   2254  CG2 VAL A 282      19.644  15.240   4.856  1.00 96.19           C  
ATOM   2255  N   GLN A 283      15.613  14.365   4.481  1.00 96.31           N  
ATOM   2256  CA  GLN A 283      14.735  13.801   5.504  1.00 96.31           C  
ATOM   2257  C   GLN A 283      14.094  12.499   5.024  1.00 96.31           C  
ATOM   2258  O   GLN A 283      13.540  11.745   5.824  1.00 96.31           O  
ATOM   2259  CB  GLN A 283      13.647  14.807   5.898  1.00 96.31           C  
ATOM   2260  CG  GLN A 283      14.179  16.023   6.644  1.00 96.31           C  
ATOM   2261  CD  GLN A 283      13.086  16.995   7.016  1.00 96.31           C  
ATOM   2262  NE2 GLN A 283      13.004  17.340   8.308  1.00 96.31           N  
ATOM   2263  OE1 GLN A 283      12.317  17.456   6.164  1.00 96.31           O  
ATOM   2264  N   LEU A 284      14.170  12.220   3.698  1.00 98.12           N  
ATOM   2265  CA  LEU A 284      13.617  10.975   3.167  1.00 98.12           C  
ATOM   2266  C   LEU A 284      14.515   9.793   3.515  1.00 98.12           C  
ATOM   2267  O   LEU A 284      15.739   9.875   3.380  1.00 98.12           O  
ATOM   2268  CB  LEU A 284      13.440  11.069   1.652  1.00 98.12           C  
ATOM   2269  CG  LEU A 284      12.400  12.079   1.154  1.00 98.12           C  
ATOM   2270  CD1 LEU A 284      12.501  12.233  -0.363  1.00 98.12           C  
ATOM   2271  CD2 LEU A 284      10.995  11.651   1.555  1.00 98.12           C  
ATOM   2272  N   MET A 285      13.928   8.717   3.992  1.00 98.50           N  
ATOM   2273  CA  MET A 285      14.649   7.487   4.293  1.00 98.50           C  
ATOM   2274  C   MET A 285      14.749   6.599   3.057  1.00 98.50           C  
ATOM   2275  O   MET A 285      13.777   6.447   2.316  1.00 98.50           O  
ATOM   2276  CB  MET A 285      13.962   6.727   5.432  1.00 98.50           C  
ATOM   2277  CG  MET A 285      13.904   7.500   6.739  1.00 98.50           C  
ATOM   2278  SD  MET A 285      13.124   6.535   8.088  1.00 98.50           S  
ATOM   2279  CE  MET A 285      13.029   7.816   9.379  1.00 98.50           C  
ATOM   2280  N   ARG A 286      15.962   6.024   2.839  1.00 98.38           N  
ATOM   2281  CA  ARG A 286      16.214   5.188   1.670  1.00 98.38           C  
ATOM   2282  C   ARG A 286      16.251   3.713   2.055  1.00 98.38           C  
ATOM   2283  O   ARG A 286      17.038   3.313   2.913  1.00 98.38           O  
ATOM   2284  CB  ARG A 286      17.528   5.594   0.993  1.00 98.38           C  
ATOM   2285  CG  ARG A 286      17.498   6.997   0.411  1.00 98.38           C  
ATOM   2286  CD  ARG A 286      16.630   7.079  -0.836  1.00 98.38           C  
ATOM   2287  NE  ARG A 286      16.717   8.393  -1.468  1.00 98.38           N  
ATOM   2288  NH1 ARG A 286      15.256   9.421  -0.006  1.00 98.38           N  
ATOM   2289  NH2 ARG A 286      16.219  10.620  -1.709  1.00 98.38           N1+
ATOM   2290  CZ  ARG A 286      16.069   9.475  -1.059  1.00 98.38           C  
ATOM   2291  N   PRO A 287      15.342   2.950   1.443  1.00 98.31           N  
ATOM   2292  CA  PRO A 287      15.296   1.530   1.793  1.00 98.31           C  
ATOM   2293  C   PRO A 287      16.353   0.705   1.073  1.00 98.31           C  
ATOM   2294  O   PRO A 287      16.793   1.077  -0.016  1.00 98.31           O  
ATOM   2295  CB  PRO A 287      13.883   1.109   1.356  1.00 98.31           C  
ATOM   2296  CG  PRO A 287      13.583   1.961   0.165  1.00 98.31           C  
ATOM   2297  CD  PRO A 287      14.141   3.334   0.411  1.00 98.31           C  
ATOM   2298  N   GLU A 288      16.707  -0.460   1.729  1.00 98.12           N  
ATOM   2299  CA  GLU A 288      17.508  -1.486   1.058  1.00 98.12           C  
ATOM   2300  C   GLU A 288      16.620  -2.399   0.211  1.00 98.12           C  
ATOM   2301  O   GLU A 288      15.395  -2.392   0.351  1.00 98.12           O  
ATOM   2302  CB  GLU A 288      18.286  -2.313   2.080  1.00 98.12           C  
ATOM   2303  CG  GLU A 288      19.245  -1.494   2.931  1.00 98.12           C  
ATOM   2304  CD  GLU A 288      20.439  -0.970   2.152  1.00 98.12           C  
ATOM   2305  OE1 GLU A 288      21.019   0.068   2.550  1.00 98.12           O  
ATOM   2306  OE2 GLU A 288      20.797  -1.599   1.132  1.00 98.12           O1-
ATOM   2307  N   LEU A 289      17.317  -3.143  -0.715  1.00 98.25           N  
ATOM   2308  CA  LEU A 289      16.580  -4.168  -1.437  1.00 98.25           C  
ATOM   2309  C   LEU A 289      15.987  -5.192  -0.473  1.00 98.25           C  
ATOM   2310  O   LEU A 289      16.621  -5.548   0.522  1.00 98.25           O  
ATOM   2311  CB  LEU A 289      17.478  -4.869  -2.454  1.00 98.25           C  
ATOM   2312  CG  LEU A 289      18.045  -3.995  -3.575  1.00 98.25           C  
ATOM   2313  CD1 LEU A 289      19.044  -4.787  -4.411  1.00 98.25           C  
ATOM   2314  CD2 LEU A 289      16.916  -3.460  -4.452  1.00 98.25           C  
ATOM   2315  N   CYS A 290      14.753  -5.677  -0.834  1.00 98.19           N  
ATOM   2316  CA  CYS A 290      14.123  -6.713  -0.017  1.00 98.19           C  
ATOM   2317  C   CYS A 290      14.878  -8.029  -0.138  1.00 98.19           C  
ATOM   2318  O   CYS A 290      15.158  -8.493  -1.246  1.00 98.19           O  
ATOM   2319  CB  CYS A 290      12.667  -6.912  -0.432  1.00 98.19           C  
ATOM   2320  SG  CYS A 290      11.787  -8.144   0.555  1.00 98.19           S  
ATOM   2321  N   PRO A 291      15.222  -8.584   1.036  1.00 97.69           N  
ATOM   2322  CA  PRO A 291      15.896  -9.882   0.982  1.00 97.69           C  
ATOM   2323  C   PRO A 291      15.031 -10.966   0.344  1.00 97.69           C  
ATOM   2324  O   PRO A 291      13.809 -10.992   0.544  1.00 97.69           O  
ATOM   2325  CB  PRO A 291      16.164 -10.199   2.455  1.00 97.69           C  
ATOM   2326  CG  PRO A 291      16.191  -8.866   3.135  1.00 97.69           C  
ATOM   2327  CD  PRO A 291      15.201  -7.965   2.453  1.00 97.69           C  
ATOM   2328  N   ALA A 292      15.668 -11.914  -0.374  1.00 96.94           N  
ATOM   2329  CA  ALA A 292      14.971 -12.953  -1.125  1.00 96.94           C  
ATOM   2330  C   ALA A 292      14.130 -13.825  -0.198  1.00 96.94           C  
ATOM   2331  O   ALA A 292      13.021 -14.228  -0.553  1.00 96.94           O  
ATOM   2332  CB  ALA A 292      15.969 -13.812  -1.899  1.00 96.94           C  
ATOM   2333  N   ASP A 293      14.657 -14.138   0.982  1.00 97.75           N  
ATOM   2334  CA  ASP A 293      13.941 -15.016   1.915  1.00 97.75           C  
ATOM   2335  C   ASP A 293      12.664 -14.350   2.424  1.00 97.75           C  
ATOM   2336  O   ASP A 293      11.664 -15.026   2.680  1.00 97.75           O  
ATOM   2337  CB  ASP A 293      14.842 -15.390   3.092  1.00 97.75           C  
ATOM   2338  CG  ASP A 293      15.398 -14.182   3.833  1.00 97.75           C  
ATOM   2339  OD1 ASP A 293      15.425 -13.076   3.249  1.00 97.75           O  
ATOM   2340  OD2 ASP A 293      15.810 -14.341   5.001  1.00 97.75           O1-
ATOM   2341  N   ILE A 294      12.707 -13.008   2.573  1.00 98.31           N  
ATOM   2342  CA  ILE A 294      11.518 -12.272   3.002  1.00 98.31           C  
ATOM   2343  C   ILE A 294      10.504 -12.221   1.869  1.00 98.31           C  
ATOM   2344  O   ILE A 294       9.303 -12.392   2.089  1.00 98.31           O  
ATOM   2345  CB  ILE A 294      11.881 -10.841   3.463  1.00 98.31           C  
ATOM   2346  CG1 ILE A 294      12.714 -10.893   4.754  1.00 98.31           C  
ATOM   2347  CG2 ILE A 294      10.612 -10.005   3.668  1.00 98.31           C  
ATOM   2348  CD1 ILE A 294      13.074  -9.521   5.311  1.00 98.31           C  
ATOM   2349  N   LEU A 295      10.951 -12.004   0.642  1.00 97.88           N  
ATOM   2350  CA  LEU A 295      10.083 -12.003  -0.532  1.00 97.88           C  
ATOM   2351  C   LEU A 295       9.365 -13.345  -0.679  1.00 97.88           C  
ATOM   2352  O   LEU A 295       8.181 -13.383  -1.009  1.00 97.88           O  
ATOM   2353  CB  LEU A 295      10.891 -11.705  -1.795  1.00 97.88           C  
ATOM   2354  CG  LEU A 295      11.214 -10.234  -2.062  1.00 97.88           C  
ATOM   2355  CD1 LEU A 295      12.187 -10.113  -3.230  1.00 97.88           C  
ATOM   2356  CD2 LEU A 295       9.936  -9.451  -2.341  1.00 97.88           C  
ATOM   2357  N   ALA A 296      10.066 -14.438  -0.353  1.00 98.44           N  
ATOM   2358  CA  ALA A 296       9.586 -15.802  -0.531  1.00 98.44           C  
ATOM   2359  C   ALA A 296       8.538 -16.165   0.517  1.00 98.44           C  
ATOM   2360  O   ALA A 296       7.912 -17.226   0.441  1.00 98.44           O  
ATOM   2361  CB  ALA A 296      10.758 -16.789  -0.469  1.00 98.44           C  
ATOM   2362  N   LEU A 297       8.280 -15.203   1.535  1.00 98.31           N  
ATOM   2363  CA  LEU A 297       7.235 -15.439   2.534  1.00 98.31           C  
ATOM   2364  C   LEU A 297       5.851 -15.381   1.888  1.00 98.31           C  
ATOM   2365  O   LEU A 297       4.904 -15.989   2.392  1.00 98.31           O  
ATOM   2366  CB  LEU A 297       7.331 -14.414   3.661  1.00 98.31           C  
ATOM   2367  CG  LEU A 297       8.530 -14.552   4.605  1.00 98.31           C  
ATOM   2368  CD1 LEU A 297       8.600 -13.359   5.549  1.00 98.31           C  
ATOM   2369  CD2 LEU A 297       8.449 -15.855   5.383  1.00 98.31           C  
ATOM   2370  N   ALA A 298       5.713 -14.693   0.754  1.00 98.25           N  
ATOM   2371  CA  ALA A 298       4.398 -14.491   0.157  1.00 98.25           C  
ATOM   2372  C   ALA A 298       4.400 -14.897  -1.315  1.00 98.25           C  
ATOM   2373  O   ALA A 298       3.342 -14.960  -1.953  1.00 98.25           O  
ATOM   2374  CB  ALA A 298       3.966 -13.031   0.297  1.00 98.25           C  
ATOM   2375  N   HIS A 299       5.555 -15.252  -1.860  1.00 98.62           N  
ATOM   2376  CA  HIS A 299       5.614 -15.603  -3.271  1.00 98.62           C  
ATOM   2377  C   HIS A 299       6.401 -16.892  -3.484  1.00 98.62           C  
ATOM   2378  O   HIS A 299       7.314 -17.202  -2.705  1.00 98.62           O  
ATOM   2379  CB  HIS A 299       6.240 -14.470  -4.082  1.00 98.62           C  
ATOM   2380  CG  HIS A 299       5.429 -13.217  -4.078  1.00 98.62           C  
ATOM   2381  CD2 HIS A 299       5.608 -12.047  -3.419  1.00 98.62           C  
ATOM   2382  ND1 HIS A 299       4.276 -13.070  -4.815  1.00 98.62           N  
ATOM   2383  CE1 HIS A 299       3.778 -11.863  -4.615  1.00 98.62           C  
ATOM   2384  NE2 HIS A 299       4.567 -11.218  -3.767  1.00 98.62           N  
ATOM   2385  N   ASP A 300       6.042 -17.555  -4.552  1.00 98.44           N  
ATOM   2386  CA  ASP A 300       6.735 -18.750  -5.004  1.00 98.44           C  
ATOM   2387  C   ASP A 300       8.171 -18.441  -5.404  1.00 98.44           C  
ATOM   2388  O   ASP A 300       8.412 -17.567  -6.244  1.00 98.44           O  
ATOM   2389  CB  ASP A 300       5.988 -19.399  -6.177  1.00 98.44           C  
ATOM   2390  CG  ASP A 300       6.599 -20.717  -6.612  1.00 98.44           C  
ATOM   2391  OD1 ASP A 300       7.431 -21.279  -5.875  1.00 98.44           O  
ATOM   2392  OD2 ASP A 300       6.242 -21.203  -7.714  1.00 98.44           O1-
ATOM   2393  N   PRO A 301       9.219 -19.127  -4.764  1.00 98.19           N  
ATOM   2394  CA  PRO A 301      10.621 -18.865  -5.098  1.00 98.19           C  
ATOM   2395  C   PRO A 301      10.906 -19.020  -6.587  1.00 98.19           C  
ATOM   2396  O   PRO A 301      11.735 -18.284  -7.143  1.00 98.19           O  
ATOM   2397  CB  PRO A 301      11.380 -19.921  -4.291  1.00 98.19           C  
ATOM   2398  CG  PRO A 301      10.541 -20.141  -3.077  1.00 98.19           C  
ATOM   2399  CD  PRO A 301       9.096 -20.098  -3.481  1.00 98.19           C  
ATOM   2400  N   SER A 302      10.259 -20.015  -7.222  1.00 98.06           N  
ATOM   2401  CA  SER A 302      10.413 -20.191  -8.657  1.00 98.06           C  
ATOM   2402  C   SER A 302       9.883 -18.992  -9.431  1.00 98.06           C  
ATOM   2403  O   SER A 302      10.475 -18.573 -10.423  1.00 98.06           O  
ATOM   2404  CB  SER A 302       9.684 -21.453  -9.119  1.00 98.06           C  
ATOM   2405  OG  SER A 302       9.735 -21.578 -10.526  1.00 98.06           O  
ATOM   2406  N   TYR A 303       8.783 -18.420  -9.022  1.00 98.19           N  
ATOM   2407  CA  TYR A 303       8.223 -17.197  -9.600  1.00 98.19           C  
ATOM   2408  C   TYR A 303       9.181 -16.028  -9.425  1.00 98.19           C  
ATOM   2409  O   TYR A 303       9.442 -15.285 -10.376  1.00 98.19           O  
ATOM   2410  CB  TYR A 303       6.871 -16.870  -8.968  1.00 98.19           C  
ATOM   2411  CG  TYR A 303       6.359 -15.497  -9.315  1.00 98.19           C  
ATOM   2412  CD1 TYR A 303       5.936 -14.625  -8.310  1.00 98.19           C  
ATOM   2413  CD2 TYR A 303       6.299 -15.062 -10.630  1.00 98.19           C  
ATOM   2414  CE1 TYR A 303       5.466 -13.354  -8.618  1.00 98.19           C  
ATOM   2415  CE2 TYR A 303       5.829 -13.786 -10.943  1.00 98.19           C  
ATOM   2416  OH  TYR A 303       4.948 -11.687 -10.245  1.00 98.19           O  
ATOM   2417  CZ  TYR A 303       5.417 -12.947  -9.938  1.00 98.19           C  
ATOM   2418  N   ILE A 304       9.730 -15.852  -8.280  1.00 98.25           N  
ATOM   2419  CA  ILE A 304      10.702 -14.808  -7.986  1.00 98.25           C  
ATOM   2420  C   ILE A 304      11.885 -14.928  -8.945  1.00 98.25           C  
ATOM   2421  O   ILE A 304      12.299 -13.934  -9.557  1.00 98.25           O  
ATOM   2422  CB  ILE A 304      11.175 -14.880  -6.521  1.00 98.25           C  
ATOM   2423  CG1 ILE A 304      10.023 -14.576  -5.566  1.00 98.25           C  
ATOM   2424  CG2 ILE A 304      12.351 -13.923  -6.286  1.00 98.25           C  
ATOM   2425  CD1 ILE A 304      10.321 -14.888  -4.108  1.00 98.25           C  
ATOM   2426  N   SER A 305      12.417 -16.134  -9.077  1.00 97.81           N  
ATOM   2427  CA  SER A 305      13.571 -16.379  -9.924  1.00 97.81           C  
ATOM   2428  C   SER A 305      13.258 -16.082 -11.391  1.00 97.81           C  
ATOM   2429  O   SER A 305      14.057 -15.442 -12.076  1.00 97.81           O  
ATOM   2430  CB  SER A 305      14.039 -17.833  -9.789  1.00 97.81           C  
ATOM   2431  OG  SER A 305      15.132 -18.094 -10.647  1.00 97.81           O  
ATOM   2432  N   ARG A 306      12.094 -16.554 -11.848  1.00 97.62           N  
ATOM   2433  CA  ARG A 306      11.700 -16.323 -13.233  1.00 97.62           C  
ATOM   2434  C   ARG A 306      11.575 -14.835 -13.528  1.00 97.62           C  
ATOM   2435  O   ARG A 306      11.990 -14.366 -14.588  1.00 97.62           O  
ATOM   2436  CB  ARG A 306      10.377 -17.038 -13.549  1.00 97.62           C  
ATOM   2437  CG  ARG A 306      10.513 -18.546 -13.724  1.00 97.62           C  
ATOM   2438  CD  ARG A 306       9.253 -19.159 -14.315  1.00 97.62           C  
ATOM   2439  NE  ARG A 306       8.123 -19.052 -13.393  1.00 97.62           N  
ATOM   2440  NH1 ARG A 306       6.903 -17.622 -14.735  1.00 97.62           N  
ATOM   2441  NH2 ARG A 306       6.061 -18.309 -12.713  1.00 97.62           N1+
ATOM   2442  CZ  ARG A 306       7.030 -18.324 -13.611  1.00 97.62           C  
ATOM   2443  N   TYR A 307      10.925 -14.097 -12.621  1.00 97.44           N  
ATOM   2444  CA  TYR A 307      10.789 -12.665 -12.858  1.00 97.44           C  
ATOM   2445  C   TYR A 307      12.147 -11.985 -12.884  1.00 97.44           C  
ATOM   2446  O   TYR A 307      12.439 -11.186 -13.778  1.00 97.44           O  
ATOM   2447  CB  TYR A 307       9.897 -12.027 -11.783  1.00 97.44           C  
ATOM   2448  CG  TYR A 307       9.825 -10.526 -11.873  1.00 97.44           C  
ATOM   2449  CD1 TYR A 307      10.470  -9.720 -10.935  1.00 97.44           C  
ATOM   2450  CD2 TYR A 307       9.112  -9.907 -12.891  1.00 97.44           C  
ATOM   2451  CE1 TYR A 307      10.409  -8.332 -11.010  1.00 97.44           C  
ATOM   2452  CE2 TYR A 307       9.042  -8.519 -12.977  1.00 97.44           C  
ATOM   2453  OH  TYR A 307       9.622  -6.370 -12.113  1.00 97.44           O  
ATOM   2454  CZ  TYR A 307       9.691  -7.741 -12.032  1.00 97.44           C  
ATOM   2455  N   LEU A 308      13.051 -12.297 -11.925  1.00 96.88           N  
ATOM   2456  CA  LEU A 308      14.340 -11.623 -11.796  1.00 96.88           C  
ATOM   2457  C   LEU A 308      15.233 -11.923 -12.989  1.00 96.88           C  
ATOM   2458  O   LEU A 308      16.046 -11.096 -13.393  1.00 96.88           O  
ATOM   2459  CB  LEU A 308      15.041 -12.043 -10.500  1.00 96.88           C  
ATOM   2460  CG  LEU A 308      14.384 -11.580  -9.193  1.00 96.88           C  
ATOM   2461  CD1 LEU A 308      15.207 -12.052  -8.001  1.00 96.88           C  
ATOM   2462  CD2 LEU A 308      14.231 -10.065  -9.182  1.00 96.88           C  
ATOM   2463  N   SER A 309      15.116 -13.042 -13.561  1.00 96.25           N  
ATOM   2464  CA  SER A 309      15.957 -13.467 -14.677  1.00 96.25           C  
ATOM   2465  C   SER A 309      15.339 -13.083 -16.017  1.00 96.25           C  
ATOM   2466  O   SER A 309      15.934 -13.310 -17.068  1.00 96.25           O  
ATOM   2467  CB  SER A 309      16.187 -14.972 -14.624  1.00 96.25           C  
ATOM   2468  OG  SER A 309      14.973 -15.681 -14.801  1.00 96.25           O  
ATOM   2469  N   GLY A 310      14.178 -12.482 -15.978  1.00 96.31           N  
ATOM   2470  CA  GLY A 310      13.501 -12.082 -17.204  1.00 96.31           C  
ATOM   2471  C   GLY A 310      12.911 -13.251 -17.970  1.00 96.31           C  
ATOM   2472  O   GLY A 310      12.792 -13.198 -19.195  1.00 96.31           O  
ATOM   2473  N   ASP A 311      12.565 -14.312 -17.285  1.00 96.88           N  
ATOM   2474  CA  ASP A 311      12.145 -15.551 -17.920  1.00 96.88           C  
ATOM   2475  C   ASP A 311      10.653 -15.804 -17.693  1.00 96.88           C  
ATOM   2476  O   ASP A 311      10.216 -16.956 -17.637  1.00 96.88           O  
ATOM   2477  CB  ASP A 311      12.964 -16.725 -17.389  1.00 96.88           C  
ATOM   2478  CG  ASP A 311      14.400 -16.717 -17.884  1.00 96.88           C  
ATOM   2479  OD1 ASP A 311      14.667 -16.168 -18.974  1.00 96.88           O  
ATOM   2480  OD2 ASP A 311      15.271 -17.267 -17.178  1.00 96.88           O1-
ATOM   2481  N   LEU A 312       9.829 -14.758 -17.427  1.00 95.62           N  
ATOM   2482  CA  LEU A 312       8.386 -14.936 -17.293  1.00 95.62           C  
ATOM   2483  C   LEU A 312       7.789 -15.497 -18.587  1.00 95.62           C  
ATOM   2484  O   LEU A 312       8.244 -15.162 -19.685  1.00 95.62           O  
ATOM   2485  CB  LEU A 312       7.709 -13.615 -16.935  1.00 95.62           C  
ATOM   2486  CG  LEU A 312       7.941 -13.104 -15.514  1.00 95.62           C  
ATOM   2487  CD1 LEU A 312       7.190 -11.788 -15.290  1.00 95.62           C  
ATOM   2488  CD2 LEU A 312       7.511 -14.151 -14.493  1.00 95.62           C  
ATOM   2489  N   SER A 313       6.831 -16.402 -18.474  1.00 95.81           N  
ATOM   2490  CA  SER A 313       6.126 -16.901 -19.661  1.00 95.81           C  
ATOM   2491  C   SER A 313       5.445 -15.762 -20.412  1.00 95.81           C  
ATOM   2492  O   SER A 313       5.183 -14.702 -19.839  1.00 95.81           O  
ATOM   2493  CB  SER A 313       5.087 -17.946 -19.259  1.00 95.81           C  
ATOM   2494  OG  SER A 313       3.986 -17.350 -18.607  1.00 95.81           O  
ATOM   2495  N   ARG A 314       5.177 -15.949 -21.653  1.00 94.88           N  
ATOM   2496  CA  ARG A 314       4.460 -14.961 -22.454  1.00 94.88           C  
ATOM   2497  C   ARG A 314       3.122 -14.602 -21.807  1.00 94.88           C  
ATOM   2498  O   ARG A 314       2.735 -13.436 -21.777  1.00 94.88           O  
ATOM   2499  CB  ARG A 314       4.237 -15.474 -23.873  1.00 94.88           C  
ATOM   2500  CG  ARG A 314       5.459 -15.357 -24.767  1.00 94.88           C  
ATOM   2501  CD  ARG A 314       5.123 -15.644 -26.224  1.00 94.88           C  
ATOM   2502  NE  ARG A 314       6.324 -15.703 -27.054  1.00 94.88           N  
ATOM   2503  NH1 ARG A 314       5.350 -14.705 -28.894  1.00 94.88           N  
ATOM   2504  NH2 ARG A 314       7.546 -15.355 -28.963  1.00 94.88           N1+
ATOM   2505  CZ  ARG A 314       6.405 -15.253 -28.306  1.00 94.88           C  
ATOM   2506  N   GLU A 315       2.432 -15.561 -21.368  1.00 95.62           N  
ATOM   2507  CA  GLU A 315       1.153 -15.380 -20.693  1.00 95.62           C  
ATOM   2508  C   GLU A 315       1.297 -14.464 -19.468  1.00 95.62           C  
ATOM   2509  O   GLU A 315       0.501 -13.555 -19.282  1.00 95.62           O  
ATOM   2510  CB  GLU A 315       0.567 -16.730 -20.272  1.00 95.62           C  
ATOM   2511  CG  GLU A 315      -0.783 -16.621 -19.574  1.00 95.62           C  
ATOM   2512  CD  GLU A 315      -1.355 -17.974 -19.171  1.00 95.62           C  
ATOM   2513  OE1 GLU A 315      -2.441 -18.018 -18.560  1.00 95.62           O  
ATOM   2514  OE2 GLU A 315      -0.706 -19.001 -19.474  1.00 95.62           O1-
ATOM   2515  N   ASP A 316       2.236 -14.730 -18.618  1.00 96.06           N  
ATOM   2516  CA  ASP A 316       2.495 -13.937 -17.414  1.00 96.06           C  
ATOM   2517  C   ASP A 316       2.937 -12.524 -17.779  1.00 96.06           C  
ATOM   2518  O   ASP A 316       2.584 -11.565 -17.089  1.00 96.06           O  
ATOM   2519  CB  ASP A 316       3.558 -14.622 -16.553  1.00 96.06           C  
ATOM   2520  CG  ASP A 316       3.010 -15.780 -15.743  1.00 96.06           C  
ATOM   2521  OD1 ASP A 316       1.774 -15.936 -15.657  1.00 96.06           O  
ATOM   2522  OD2 ASP A 316       3.825 -16.554 -15.194  1.00 96.06           O1-
ATOM   2523  N   GLN A 317       3.697 -12.375 -18.838  1.00 95.19           N  
ATOM   2524  CA  GLN A 317       4.084 -11.046 -19.300  1.00 95.19           C  
ATOM   2525  C   GLN A 317       2.866 -10.240 -19.742  1.00 95.19           C  
ATOM   2526  O   GLN A 317       2.772  -9.041 -19.473  1.00 95.19           O  
ATOM   2527  CB  GLN A 317       5.093 -11.157 -20.453  1.00 95.19           C  
ATOM   2528  CG  GLN A 317       6.482 -11.580 -20.005  1.00 95.19           C  
ATOM   2529  CD  GLN A 317       7.456 -11.690 -21.161  1.00 95.19           C  
ATOM   2530  NE2 GLN A 317       8.487 -12.510 -20.990  1.00 95.19           N  
ATOM   2531  OE1 GLN A 317       7.284 -11.049 -22.204  1.00 95.19           O  
ATOM   2532  N   ARG A 318       1.955 -10.891 -20.439  1.00 94.38           N  
ATOM   2533  CA  ARG A 318       0.713 -10.256 -20.866  1.00 94.38           C  
ATOM   2534  C   ARG A 318      -0.145  -9.862 -19.674  1.00 94.38           C  
ATOM   2535  O   ARG A 318      -0.690  -8.753 -19.624  1.00 94.38           O  
ATOM   2536  CB  ARG A 318      -0.075 -11.179 -21.789  1.00 94.38           C  
ATOM   2537  CG  ARG A 318      -1.328 -10.560 -22.379  1.00 94.38           C  
ATOM   2538  CD  ARG A 318      -2.087 -11.534 -23.269  1.00 94.38           C  
ATOM   2539  NE  ARG A 318      -3.530 -11.325 -23.193  1.00 94.38           N  
ATOM   2540  NH1 ARG A 318      -3.950 -13.227 -21.953  1.00 94.38           N  
ATOM   2541  NH2 ARG A 318      -5.674 -11.847 -22.556  1.00 94.38           N1+
ATOM   2542  CZ  ARG A 318      -4.381 -12.134 -22.565  1.00 94.38           C  
ATOM   2543  N   ARG A 319      -0.313 -10.728 -18.678  1.00 94.56           N  
ATOM   2544  CA  ARG A 319      -1.078 -10.479 -17.465  1.00 94.56           C  
ATOM   2545  C   ARG A 319      -0.502  -9.298 -16.692  1.00 94.56           C  
ATOM   2546  O   ARG A 319      -1.246  -8.522 -16.076  1.00 94.56           O  
ATOM   2547  CB  ARG A 319      -1.102 -11.719 -16.568  1.00 94.56           C  
ATOM   2548  CG  ARG A 319      -1.978 -12.847 -17.112  1.00 94.56           C  
ATOM   2549  CD  ARG A 319      -2.009 -14.033 -16.160  1.00 94.56           C  
ATOM   2550  NE  ARG A 319      -2.771 -15.151 -16.727  1.00 94.56           N  
ATOM   2551  NH1 ARG A 319      -2.659 -16.450 -14.819  1.00 94.56           N  
ATOM   2552  NH2 ARG A 319      -3.766 -17.212 -16.671  1.00 94.56           N1+
ATOM   2553  CZ  ARG A 319      -3.065 -16.267 -16.069  1.00 94.56           C  
ATOM   2554  N   LEU A 320       0.844  -9.225 -16.615  1.00 95.00           N  
ATOM   2555  CA  LEU A 320       1.565  -8.208 -15.862  1.00 95.00           C  
ATOM   2556  C   LEU A 320       1.339  -6.830 -16.464  1.00 95.00           C  
ATOM   2557  O   LEU A 320       1.068  -5.870 -15.736  1.00 95.00           O  
ATOM   2558  CB  LEU A 320       3.063  -8.522 -15.826  1.00 95.00           C  
ATOM   2559  CG  LEU A 320       3.967  -7.461 -15.210  1.00 95.00           C  
ATOM   2560  CD1 LEU A 320       3.531  -7.166 -13.777  1.00 95.00           C  
ATOM   2561  CD2 LEU A 320       5.424  -7.909 -15.242  1.00 95.00           C  
ATOM   2562  N   GLY A 321       1.535  -6.733 -17.848  1.00 94.06           N  
ATOM   2563  CA  GLY A 321       1.274  -5.478 -18.544  1.00 94.06           C  
ATOM   2564  C   GLY A 321       2.409  -4.480 -18.422  1.00 94.06           C  
ATOM   2565  O   GLY A 321       2.233  -3.296 -18.703  1.00 94.06           O  
ATOM   2566  N   LEU A 322       3.610  -4.900 -17.916  1.00 95.00           N  
ATOM   2567  CA  LEU A 322       4.811  -4.080 -17.797  1.00 95.00           C  
ATOM   2568  C   LEU A 322       5.975  -4.703 -18.561  1.00 95.00           C  
ATOM   2569  O   LEU A 322       6.245  -5.903 -18.423  1.00 95.00           O  
ATOM   2570  CB  LEU A 322       5.186  -3.895 -16.322  1.00 95.00           C  
ATOM   2571  CG  LEU A 322       4.148  -3.210 -15.442  1.00 95.00           C  
ATOM   2572  CD1 LEU A 322       4.554  -3.302 -13.973  1.00 95.00           C  
ATOM   2573  CD2 LEU A 322       3.965  -1.756 -15.852  1.00 95.00           C  
ATOM   2574  N   PRO A 323       6.681  -3.886 -19.366  1.00 93.31           N  
ATOM   2575  CA  PRO A 323       7.860  -4.413 -20.047  1.00 93.31           C  
ATOM   2576  C   PRO A 323       9.020  -4.688 -19.101  1.00 93.31           C  
ATOM   2577  O   PRO A 323       9.415  -3.797 -18.340  1.00 93.31           O  
ATOM   2578  CB  PRO A 323       8.215  -3.320 -21.054  1.00 93.31           C  
ATOM   2579  CG  PRO A 323       7.711  -2.057 -20.432  1.00 93.31           C  
ATOM   2580  CD  PRO A 323       6.491  -2.381 -19.616  1.00 93.31           C  
ATOM   2581  N   TRP A 324       9.529  -5.902 -19.228  1.00 95.56           N  
ATOM   2582  CA  TRP A 324      10.604  -6.273 -18.304  1.00 95.56           C  
ATOM   2583  C   TRP A 324      11.884  -5.495 -18.615  1.00 95.56           C  
ATOM   2584  O   TRP A 324      12.221  -5.287 -19.775  1.00 95.56           O  
ATOM   2585  CB  TRP A 324      10.880  -7.768 -18.368  1.00 95.56           C  
ATOM   2586  CG  TRP A 324      11.894  -8.254 -17.379  1.00 95.56           C  
ATOM   2587  CD1 TRP A 324      11.657  -8.715 -16.109  1.00 95.56           C  
ATOM   2588  CD2 TRP A 324      13.311  -8.299 -17.556  1.00 95.56           C  
ATOM   2589  CE2 TRP A 324      13.871  -8.820 -16.373  1.00 95.56           C  
ATOM   2590  CE3 TRP A 324      14.162  -7.964 -18.616  1.00 95.56           C  
ATOM   2591  NE1 TRP A 324      12.839  -9.052 -15.499  1.00 95.56           N  
ATOM   2592  CH2 TRP A 324      16.057  -8.664 -17.261  1.00 95.56           C  
ATOM   2593  CZ2 TRP A 324      15.245  -9.002 -16.215  1.00 95.56           C  
ATOM   2594  CZ3 TRP A 324      15.527  -8.151 -18.456  1.00 95.56           C  
ATOM   2595  N   SER A 325      12.634  -5.058 -17.682  1.00 95.88           N  
ATOM   2596  CA  SER A 325      13.988  -4.510 -17.709  1.00 95.88           C  
ATOM   2597  C   SER A 325      14.695  -4.730 -16.382  1.00 95.88           C  
ATOM   2598  O   SER A 325      14.046  -4.950 -15.352  1.00 95.88           O  
ATOM   2599  CB  SER A 325      13.957  -3.019 -18.042  1.00 95.88           C  
ATOM   2600  OG  SER A 325      13.385  -2.279 -16.972  1.00 95.88           O  
ATOM   2601  N   GLU A 326      16.009  -4.762 -16.360  1.00 96.94           N  
ATOM   2602  CA  GLU A 326      16.777  -4.890 -15.122  1.00 96.94           C  
ATOM   2603  C   GLU A 326      16.423  -3.784 -14.135  1.00 96.94           C  
ATOM   2604  O   GLU A 326      16.294  -4.032 -12.937  1.00 96.94           O  
ATOM   2605  CB  GLU A 326      18.282  -4.870 -15.412  1.00 96.94           C  
ATOM   2606  CG  GLU A 326      18.793  -6.165 -16.034  1.00 96.94           C  
ATOM   2607  CD  GLU A 326      20.279  -6.111 -16.349  1.00 96.94           C  
ATOM   2608  OE1 GLU A 326      20.807  -7.068 -16.980  1.00 96.94           O  
ATOM   2609  OE2 GLU A 326      20.941  -5.114 -15.971  1.00 96.94           O1-
ATOM   2610  N   ALA A 327      16.270  -2.597 -14.640  1.00 97.50           N  
ATOM   2611  CA  ALA A 327      15.898  -1.448 -13.822  1.00 97.50           C  
ATOM   2612  C   ALA A 327      14.543  -1.661 -13.142  1.00 97.50           C  
ATOM   2613  O   ALA A 327      14.369  -1.341 -11.967  1.00 97.50           O  
ATOM   2614  CB  ALA A 327      15.873  -0.181 -14.661  1.00 97.50           C  
ATOM   2615  N   LEU A 328      13.571  -2.168 -13.912  1.00 97.19           N  
ATOM   2616  CA  LEU A 328      12.252  -2.440 -13.349  1.00 97.19           C  
ATOM   2617  C   LEU A 328      12.326  -3.545 -12.301  1.00 97.19           C  
ATOM   2618  O   LEU A 328      11.650  -3.477 -11.274  1.00 97.19           O  
ATOM   2619  CB  LEU A 328      11.271  -2.835 -14.457  1.00 97.19           C  
ATOM   2620  CG  LEU A 328       9.828  -3.111 -14.024  1.00 97.19           C  
ATOM   2621  CD1 LEU A 328       9.237  -1.881 -13.343  1.00 97.19           C  
ATOM   2622  CD2 LEU A 328       8.983  -3.532 -15.217  1.00 97.19           C  
ATOM   2623  N   ALA A 329      13.115  -4.549 -12.569  1.00 97.44           N  
ATOM   2624  CA  ALA A 329      13.311  -5.617 -11.591  1.00 97.44           C  
ATOM   2625  C   ALA A 329      13.878  -5.068 -10.287  1.00 97.44           C  
ATOM   2626  O   ALA A 329      13.404  -5.413  -9.204  1.00 97.44           O  
ATOM   2627  CB  ALA A 329      14.226  -6.697 -12.161  1.00 97.44           C  
ATOM   2628  N   ARG A 330      14.882  -4.285 -10.395  1.00 97.94           N  
ATOM   2629  CA  ARG A 330      15.489  -3.664  -9.218  1.00 97.94           C  
ATOM   2630  C   ARG A 330      14.483  -2.794  -8.479  1.00 97.94           C  
ATOM   2631  O   ARG A 330      14.420  -2.821  -7.247  1.00 97.94           O  
ATOM   2632  CB  ARG A 330      16.718  -2.836  -9.617  1.00 97.94           C  
ATOM   2633  CG  ARG A 330      17.497  -2.296  -8.441  1.00 97.94           C  
ATOM   2634  CD  ARG A 330      18.730  -1.511  -8.892  1.00 97.94           C  
ATOM   2635  NE  ARG A 330      19.683  -1.324  -7.804  1.00 97.94           N  
ATOM   2636  NH1 ARG A 330      21.011   0.167  -8.955  1.00 97.94           N  
ATOM   2637  NH2 ARG A 330      21.545  -0.435  -6.807  1.00 97.94           N1+
ATOM   2638  CZ  ARG A 330      20.741  -0.530  -7.856  1.00 97.94           C  
ATOM   2639  N   ARG A 331      13.777  -1.992  -9.180  1.00 97.88           N  
ATOM   2640  CA  ARG A 331      12.720  -1.159  -8.619  1.00 97.88           C  
ATOM   2641  C   ARG A 331      11.726  -2.000  -7.816  1.00 97.88           C  
ATOM   2642  O   ARG A 331      11.328  -1.613  -6.718  1.00 97.88           O  
ATOM   2643  CB  ARG A 331      11.988  -0.400  -9.724  1.00 97.88           C  
ATOM   2644  CG  ARG A 331      10.736   0.328  -9.249  1.00 97.88           C  
ATOM   2645  CD  ARG A 331       9.473  -0.448  -9.573  1.00 97.88           C  
ATOM   2646  NE  ARG A 331       8.275   0.305  -9.224  1.00 97.88           N  
ATOM   2647  NH1 ARG A 331       7.394  -1.326  -7.845  1.00 97.88           N  
ATOM   2648  NH2 ARG A 331       6.261   0.640  -8.166  1.00 97.88           N1+
ATOM   2649  CZ  ARG A 331       7.312  -0.129  -8.413  1.00 97.88           C  
ATOM   2650  N   THR A 332      11.306  -3.053  -8.450  1.00 97.75           N  
ATOM   2651  CA  THR A 332      10.267  -3.912  -7.888  1.00 97.75           C  
ATOM   2652  C   THR A 332      10.708  -4.486  -6.547  1.00 97.75           C  
ATOM   2653  O   THR A 332       9.944  -4.487  -5.582  1.00 97.75           O  
ATOM   2654  CB  THR A 332       9.919  -5.063  -8.851  1.00 97.75           C  
ATOM   2655  CG2 THR A 332       8.863  -5.987  -8.249  1.00 97.75           C  
ATOM   2656  OG1 THR A 332       9.410  -4.516 -10.077  1.00 97.75           O  
ATOM   2657  N   ILE A 333      11.897  -4.967  -6.392  1.00 98.38           N  
ATOM   2658  CA  ILE A 333      12.446  -5.534  -5.165  1.00 98.38           C  
ATOM   2659  C   ILE A 333      12.626  -4.432  -4.124  1.00 98.38           C  
ATOM   2660  O   ILE A 333      12.294  -4.614  -2.951  1.00 98.38           O  
ATOM   2661  CB  ILE A 333      13.783  -6.257  -5.425  1.00 98.38           C  
ATOM   2662  CG1 ILE A 333      13.572  -7.451  -6.364  1.00 98.38           C  
ATOM   2663  CG2 ILE A 333      14.424  -6.702  -4.106  1.00 98.38           C  
ATOM   2664  CD1 ILE A 333      14.861  -8.067  -6.878  1.00 98.38           C  
ATOM   2665  N   ARG A 334      13.172  -3.335  -4.593  1.00 98.56           N  
ATOM   2666  CA  ARG A 334      13.405  -2.211  -3.693  1.00 98.56           C  
ATOM   2667  C   ARG A 334      12.092  -1.672  -3.135  1.00 98.56           C  
ATOM   2668  O   ARG A 334      12.029  -1.269  -1.971  1.00 98.56           O  
ATOM   2669  CB  ARG A 334      14.170  -1.096  -4.414  1.00 98.56           C  
ATOM   2670  CG  ARG A 334      14.565   0.063  -3.511  1.00 98.56           C  
ATOM   2671  CD  ARG A 334      16.032   0.404  -3.647  1.00 98.56           C  
ATOM   2672  NE  ARG A 334      16.863  -0.791  -3.823  1.00 98.56           N  
ATOM   2673  NH1 ARG A 334      17.909  -0.630  -1.773  1.00 98.56           N  
ATOM   2674  NH2 ARG A 334      18.414  -2.357  -3.194  1.00 98.56           N1+
ATOM   2675  CZ  ARG A 334      17.718  -1.258  -2.930  1.00 98.56           C  
ATOM   2676  N   ALA A 335      11.072  -1.562  -3.944  1.00 98.44           N  
ATOM   2677  CA  ALA A 335       9.773  -1.084  -3.484  1.00 98.44           C  
ATOM   2678  C   ALA A 335       9.251  -1.941  -2.337  1.00 98.44           C  
ATOM   2679  O   ALA A 335       8.691  -1.418  -1.369  1.00 98.44           O  
ATOM   2680  CB  ALA A 335       8.771  -1.074  -4.637  1.00 98.44           C  
ATOM   2681  N   VAL A 336       9.409  -3.259  -2.387  1.00 98.75           N  
ATOM   2682  CA  VAL A 336       9.029  -4.124  -1.274  1.00 98.75           C  
ATOM   2683  C   VAL A 336       9.891  -3.802  -0.055  1.00 98.75           C  
ATOM   2684  O   VAL A 336       9.389  -3.756   1.071  1.00 98.75           O  
ATOM   2685  CB  VAL A 336       9.165  -5.618  -1.645  1.00 98.75           C  
ATOM   2686  CG1 VAL A 336       8.818  -6.506  -0.450  1.00 98.75           C  
ATOM   2687  CG2 VAL A 336       8.277  -5.955  -2.842  1.00 98.75           C  
ATOM   2688  N   GLY A 337      11.178  -3.628  -0.222  1.00 98.69           N  
ATOM   2689  CA  GLY A 337      12.053  -3.182   0.855  1.00 98.69           C  
ATOM   2690  C   GLY A 337      11.589  -1.892   1.503  1.00 98.69           C  
ATOM   2691  O   GLY A 337      11.681  -1.735   2.723  1.00 98.69           O  
ATOM   2692  N   GLY A 338      11.162  -0.962   0.701  1.00 98.75           N  
ATOM   2693  CA  GLY A 338      10.594   0.276   1.214  1.00 98.75           C  
ATOM   2694  C   GLY A 338       9.388   0.054   2.107  1.00 98.75           C  
ATOM   2695  O   GLY A 338       9.265   0.697   3.151  1.00 98.75           O  
ATOM   2696  N   SER A 339       8.497  -0.847   1.701  1.00 98.81           N  
ATOM   2697  CA  SER A 339       7.332  -1.171   2.518  1.00 98.81           C  
ATOM   2698  C   SER A 339       7.744  -1.821   3.834  1.00 98.81           C  
ATOM   2699  O   SER A 339       7.141  -1.564   4.878  1.00 98.81           O  
ATOM   2700  CB  SER A 339       6.383  -2.098   1.758  1.00 98.81           C  
ATOM   2701  OG  SER A 339       5.831  -1.437   0.631  1.00 98.81           O  
ATOM   2702  N   LEU A 340       8.765  -2.655   3.752  1.00 98.69           N  
ATOM   2703  CA  LEU A 340       9.310  -3.257   4.966  1.00 98.69           C  
ATOM   2704  C   LEU A 340       9.815  -2.183   5.920  1.00 98.69           C  
ATOM   2705  O   LEU A 340       9.491  -2.199   7.110  1.00 98.69           O  
ATOM   2706  CB  LEU A 340      10.442  -4.225   4.618  1.00 98.69           C  
ATOM   2707  CG  LEU A 340      11.078  -4.970   5.794  1.00 98.69           C  
ATOM   2708  CD1 LEU A 340      10.030  -5.811   6.522  1.00 98.69           C  
ATOM   2709  CD2 LEU A 340      12.233  -5.840   5.309  1.00 98.69           C  
ATOM   2710  N   LEU A 341      10.672  -1.235   5.445  1.00 98.75           N  
ATOM   2711  CA  LEU A 341      11.198  -0.137   6.251  1.00 98.75           C  
ATOM   2712  C   LEU A 341      10.060   0.721   6.801  1.00 98.75           C  
ATOM   2713  O   LEU A 341      10.104   1.149   7.955  1.00 98.75           O  
ATOM   2714  CB  LEU A 341      12.149   0.728   5.421  1.00 98.75           C  
ATOM   2715  CG  LEU A 341      12.744   1.945   6.127  1.00 98.75           C  
ATOM   2716  CD1 LEU A 341      13.486   1.516   7.390  1.00 98.75           C  
ATOM   2717  CD2 LEU A 341      13.683   2.701   5.188  1.00 98.75           C  
ATOM   2718  N   THR A 342       9.023   0.943   6.016  1.00 98.88           N  
ATOM   2719  CA  THR A 342       7.882   1.746   6.437  1.00 98.88           C  
ATOM   2720  C   THR A 342       7.150   1.079   7.602  1.00 98.88           C  
ATOM   2721  O   THR A 342       6.762   1.751   8.562  1.00 98.88           O  
ATOM   2722  CB  THR A 342       6.893   1.970   5.276  1.00 98.88           C  
ATOM   2723  CG2 THR A 342       5.746   2.880   5.694  1.00 98.88           C  
ATOM   2724  OG1 THR A 342       7.590   2.571   4.176  1.00 98.88           O  
ATOM   2725  N   ALA A 343       6.964  -0.200   7.471  1.00 98.75           N  
ATOM   2726  CA  ALA A 343       6.303  -0.946   8.538  1.00 98.75           C  
ATOM   2727  C   ALA A 343       7.087  -0.846   9.846  1.00 98.75           C  
ATOM   2728  O   ALA A 343       6.507  -0.630  10.912  1.00 98.75           O  
ATOM   2729  CB  ALA A 343       6.130  -2.411   8.137  1.00 98.75           C  
ATOM   2730  N   GLU A 344       8.375  -0.960   9.772  1.00 98.38           N  
ATOM   2731  CA  GLU A 344       9.235  -0.869  10.948  1.00 98.38           C  
ATOM   2732  C   GLU A 344       9.163   0.519  11.580  1.00 98.38           C  
ATOM   2733  O   GLU A 344       9.092   0.651  12.799  1.00 98.38           O  
ATOM   2734  CB  GLU A 344      10.679  -1.210  10.590  1.00 98.38           C  
ATOM   2735  CG  GLU A 344      10.881  -2.657  10.152  1.00 98.38           C  
ATOM   2736  CD  GLU A 344      10.616  -3.664  11.258  1.00 98.38           C  
ATOM   2737  OE1 GLU A 344      10.258  -4.819  10.946  1.00 98.38           O  
ATOM   2738  OE2 GLU A 344      10.759  -3.285  12.438  1.00 98.38           O1-
ATOM   2739  N   GLN A 345       9.134   1.549  10.756  1.00 98.62           N  
ATOM   2740  CA  GLN A 345       9.056   2.922  11.243  1.00 98.62           C  
ATOM   2741  C   GLN A 345       7.672   3.215  11.828  1.00 98.62           C  
ATOM   2742  O   GLN A 345       7.556   3.947  12.814  1.00 98.62           O  
ATOM   2743  CB  GLN A 345       9.363   3.913  10.122  1.00 98.62           C  
ATOM   2744  CG  GLN A 345      10.806   3.845   9.626  1.00 98.62           C  
ATOM   2745  CD  GLN A 345      11.820   4.048  10.730  1.00 98.62           C  
ATOM   2746  NE2 GLN A 345      12.802   3.159  10.810  1.00 98.62           N  
ATOM   2747  OE1 GLN A 345      11.723   5.007  11.511  1.00 98.62           O  
ATOM   2748  N   ALA A 346       6.632   2.625  11.225  1.00 98.69           N  
ATOM   2749  CA  ALA A 346       5.286   2.797  11.770  1.00 98.69           C  
ATOM   2750  C   ALA A 346       5.170   2.169  13.153  1.00 98.69           C  
ATOM   2751  O   ALA A 346       4.584   2.761  14.058  1.00 98.69           O  
ATOM   2752  CB  ALA A 346       4.249   2.185  10.822  1.00 98.69           C  
ATOM   2753  N   LEU A 347       5.715   0.984  13.359  1.00 98.44           N  
ATOM   2754  CA  LEU A 347       5.701   0.322  14.651  1.00 98.44           C  
ATOM   2755  C   LEU A 347       6.464   1.138  15.691  1.00 98.44           C  
ATOM   2756  O   LEU A 347       6.076   1.180  16.861  1.00 98.44           O  
ATOM   2757  CB  LEU A 347       6.303  -1.082  14.549  1.00 98.44           C  
ATOM   2758  CG  LEU A 347       5.435  -2.138  13.864  1.00 98.44           C  
ATOM   2759  CD1 LEU A 347       6.244  -3.405  13.614  1.00 98.44           C  
ATOM   2760  CD2 LEU A 347       4.201  -2.447  14.707  1.00 98.44           C  
ATOM   2761  N   LYS A 348       7.520   1.833  15.242  1.00 97.38           N  
ATOM   2762  CA  LYS A 348       8.381   2.607  16.134  1.00 97.38           C  
ATOM   2763  C   LYS A 348       7.749   3.956  16.469  1.00 97.38           C  
ATOM   2764  O   LYS A 348       7.725   4.363  17.636  1.00 97.38           O  
ATOM   2765  CB  LYS A 348       9.760   2.815  15.508  1.00 97.38           C  
ATOM   2766  CG  LYS A 348      10.742   3.555  16.400  1.00 97.38           C  
ATOM   2767  CD  LYS A 348      12.114   3.673  15.753  1.00 97.38           C  
ATOM   2768  CE  LYS A 348      13.085   4.450  16.628  1.00 97.38           C  
ATOM   2769  NZ  LYS A 348      14.436   4.544  16.002  1.00 97.38           N1+
ATOM   2770  N   HIS A 349       7.124   4.606  15.494  1.00 96.94           N  
ATOM   2771  CA  HIS A 349       6.754   6.005  15.669  1.00 96.94           C  
ATOM   2772  C   HIS A 349       5.240   6.184  15.634  1.00 96.94           C  
ATOM   2773  O   HIS A 349       4.733   7.266  15.949  1.00 96.94           O  
ATOM   2774  CB  HIS A 349       7.412   6.876  14.592  1.00 96.94           C  
ATOM   2775  CG  HIS A 349       8.908   6.816  14.604  1.00 96.94           C  
ATOM   2776  CD2 HIS A 349       9.784   6.344  13.684  1.00 96.94           C  
ATOM   2777  ND1 HIS A 349       9.664   7.271  15.653  1.00 96.94           N  
ATOM   2778  CE1 HIS A 349      10.944   7.094  15.386  1.00 96.94           C  
ATOM   2779  NE2 HIS A 349      11.045   6.530  14.195  1.00 96.94           N  
ATOM   2780  N   GLY A 350       4.550   5.099  15.375  1.00 98.06           N  
ATOM   2781  CA  GLY A 350       3.100   5.176  15.339  1.00 98.06           C  
ATOM   2782  C   GLY A 350       2.550   5.413  13.943  1.00 98.06           C  
ATOM   2783  O   GLY A 350       1.455   4.953  13.614  1.00 98.06           O  
ATOM   2784  N   LEU A 351       3.269   6.066  13.037  1.00 98.69           N  
ATOM   2785  CA  LEU A 351       2.842   6.384  11.682  1.00 98.69           C  
ATOM   2786  C   LEU A 351       4.044   6.542  10.756  1.00 98.69           C  
ATOM   2787  O   LEU A 351       5.009   7.228  11.100  1.00 98.69           O  
ATOM   2788  CB  LEU A 351       2.000   7.656  11.662  1.00 98.69           C  
ATOM   2789  CG  LEU A 351       1.533   8.149  10.294  1.00 98.69           C  
ATOM   2790  CD1 LEU A 351       0.662   7.092   9.622  1.00 98.69           C  
ATOM   2791  CD2 LEU A 351       0.779   9.469  10.423  1.00 98.69           C  
ATOM   2792  N   ALA A 352       4.046   5.908   9.638  1.00 98.81           N  
ATOM   2793  CA  ALA A 352       5.018   6.079   8.564  1.00 98.81           C  
ATOM   2794  C   ALA A 352       4.367   5.902   7.199  1.00 98.81           C  
ATOM   2795  O   ALA A 352       3.395   5.155   7.062  1.00 98.81           O  
ATOM   2796  CB  ALA A 352       6.177   5.097   8.732  1.00 98.81           C  
ATOM   2797  N   CYS A 353       4.920   6.628   6.194  1.00 98.81           N  
ATOM   2798  CA  CYS A 353       4.364   6.525   4.851  1.00 98.81           C  
ATOM   2799  C   CYS A 353       5.448   6.200   3.830  1.00 98.81           C  
ATOM   2800  O   CYS A 353       6.561   6.725   3.915  1.00 98.81           O  
ATOM   2801  CB  CYS A 353       3.656   7.822   4.462  1.00 98.81           C  
ATOM   2802  SG  CYS A 353       2.215   8.201   5.481  1.00 98.81           S  
ATOM   2803  N   HIS A 354       5.040   5.362   2.907  1.00 98.75           N  
ATOM   2804  CA  HIS A 354       5.875   4.919   1.796  1.00 98.75           C  
ATOM   2805  C   HIS A 354       5.404   5.525   0.480  1.00 98.75           C  
ATOM   2806  O   HIS A 354       4.221   5.430   0.135  1.00 98.75           O  
ATOM   2807  CB  HIS A 354       5.871   3.393   1.704  1.00 98.75           C  
ATOM   2808  CG  HIS A 354       6.849   2.852   0.708  1.00 98.75           C  
ATOM   2809  CD2 HIS A 354       7.904   3.433   0.093  1.00 98.75           C  
ATOM   2810  ND1 HIS A 354       6.794   1.558   0.237  1.00 98.75           N  
ATOM   2811  CE1 HIS A 354       7.779   1.368  -0.625  1.00 98.75           C  
ATOM   2812  NE2 HIS A 354       8.470   2.490  -0.731  1.00 98.75           N  
ATOM   2813  N   LEU A 355       6.327   6.228  -0.273  1.00 98.62           N  
ATOM   2814  CA  LEU A 355       5.943   6.954  -1.480  1.00 98.62           C  
ATOM   2815  C   LEU A 355       5.727   5.996  -2.646  1.00 98.62           C  
ATOM   2816  O   LEU A 355       5.601   6.425  -3.791  1.00 98.62           O  
ATOM   2817  CB  LEU A 355       7.008   7.989  -1.843  1.00 98.62           C  
ATOM   2818  CG  LEU A 355       6.874   9.361  -1.184  1.00 98.62           C  
ATOM   2819  CD1 LEU A 355       7.045   9.245   0.326  1.00 98.62           C  
ATOM   2820  CD2 LEU A 355       7.890  10.340  -1.768  1.00 98.62           C  
ATOM   2821  N   ALA A 356       5.790   4.719  -2.385  1.00 98.38           N  
ATOM   2822  CA  ALA A 356       5.472   3.625  -3.297  1.00 98.38           C  
ATOM   2823  C   ALA A 356       4.662   2.542  -2.592  1.00 98.38           C  
ATOM   2824  O   ALA A 356       4.072   2.787  -1.537  1.00 98.38           O  
ATOM   2825  CB  ALA A 356       6.751   3.032  -3.884  1.00 98.38           C  
ATOM   2826  N   GLY A 357       4.493   1.388  -3.176  1.00 97.75           N  
ATOM   2827  CA  GLY A 357       3.854   0.252  -2.531  1.00 97.75           C  
ATOM   2828  C   GLY A 357       2.372   0.146  -2.836  1.00 97.75           C  
ATOM   2829  O   GLY A 357       1.870   0.811  -3.744  1.00 97.75           O  
ATOM   2830  N   GLY A 358       1.689  -0.775  -2.176  1.00 97.75           N  
ATOM   2831  CA  GLY A 358       0.272  -1.003  -2.406  1.00 97.75           C  
ATOM   2832  C   GLY A 358      -0.005  -1.862  -3.626  1.00 97.75           C  
ATOM   2833  O   GLY A 358      -1.010  -1.670  -4.312  1.00 97.75           O  
ATOM   2834  N   THR A 359       0.910  -2.792  -3.935  1.00 97.44           N  
ATOM   2835  CA  THR A 359       0.817  -3.677  -5.091  1.00 97.44           C  
ATOM   2836  C   THR A 359      -0.040  -4.899  -4.771  1.00 97.44           C  
ATOM   2837  O   THR A 359       0.487  -5.975  -4.483  1.00 97.44           O  
ATOM   2838  CB  THR A 359       2.211  -4.134  -5.561  1.00 97.44           C  
ATOM   2839  CG2 THR A 359       3.053  -2.949  -6.019  1.00 97.44           C  
ATOM   2840  OG1 THR A 359       2.881  -4.789  -4.477  1.00 97.44           O  
ATOM   2841  N   HIS A 360      -1.291  -4.833  -4.783  1.00 98.31           N  
ATOM   2842  CA  HIS A 360      -2.224  -5.751  -4.142  1.00 98.31           C  
ATOM   2843  C   HIS A 360      -2.793  -6.750  -5.145  1.00 98.31           C  
ATOM   2844  O   HIS A 360      -3.560  -7.642  -4.776  1.00 98.31           O  
ATOM   2845  CB  HIS A 360      -3.361  -4.979  -3.471  1.00 98.31           C  
ATOM   2846  CG  HIS A 360      -4.170  -4.156  -4.420  1.00 98.31           C  
ATOM   2847  CD2 HIS A 360      -4.064  -3.985  -5.760  1.00 98.31           C  
ATOM   2848  ND1 HIS A 360      -5.240  -3.389  -4.018  1.00 98.31           N  
ATOM   2849  CE1 HIS A 360      -5.759  -2.776  -5.067  1.00 98.31           C  
ATOM   2850  NE2 HIS A 360      -5.063  -3.121  -6.140  1.00 98.31           N  
ATOM   2851  N   HIS A 361      -2.389  -6.707  -6.443  1.00 98.38           N  
ATOM   2852  CA  HIS A 361      -2.922  -7.614  -7.458  1.00 98.38           C  
ATOM   2853  C   HIS A 361      -2.007  -8.813  -7.661  1.00 98.38           C  
ATOM   2854  O   HIS A 361      -2.420  -9.827  -8.233  1.00 98.38           O  
ATOM   2855  CB  HIS A 361      -3.124  -6.876  -8.783  1.00 98.38           C  
ATOM   2856  CG  HIS A 361      -4.249  -5.887  -8.754  1.00 98.38           C  
ATOM   2857  CD2 HIS A 361      -4.274  -4.565  -9.026  1.00 98.38           C  
ATOM   2858  ND1 HIS A 361      -5.536  -6.240  -8.418  1.00 98.38           N  
ATOM   2859  CE1 HIS A 361      -6.308  -5.165  -8.476  1.00 98.38           C  
ATOM   2860  NE2 HIS A 361      -5.564  -4.138  -8.845  1.00 98.38           N  
ATOM   2861  N   ALA A 362      -0.715  -8.677  -7.253  1.00 98.00           N  
ATOM   2862  CA  ALA A 362       0.219  -9.779  -7.442  1.00 98.00           C  
ATOM   2863  C   ALA A 362      -0.223 -11.015  -6.665  1.00 98.00           C  
ATOM   2864  O   ALA A 362      -0.597 -10.918  -5.495  1.00 98.00           O  
ATOM   2865  CB  ALA A 362       1.628  -9.367  -7.025  1.00 98.00           C  
ATOM   2866  N   HIS A 363      -0.173 -12.228  -7.428  1.00 98.31           N  
ATOM   2867  CA  HIS A 363      -0.541 -13.498  -6.811  1.00 98.31           C  
ATOM   2868  C   HIS A 363       0.695 -14.275  -6.374  1.00 98.31           C  
ATOM   2869  O   HIS A 363       1.823 -13.817  -6.564  1.00 98.31           O  
ATOM   2870  CB  HIS A 363      -1.381 -14.339  -7.777  1.00 98.31           C  
ATOM   2871  CG  HIS A 363      -2.706 -13.725  -8.100  1.00 98.31           C  
ATOM   2872  CD2 HIS A 363      -3.043 -12.760  -8.987  1.00 98.31           C  
ATOM   2873  ND1 HIS A 363      -3.876 -14.112  -7.485  1.00 98.31           N  
ATOM   2874  CE1 HIS A 363      -4.879 -13.404  -7.974  1.00 98.31           C  
ATOM   2875  NE2 HIS A 363      -4.402 -12.577  -8.889  1.00 98.31           N  
ATOM   2876  N   TYR A 364       0.434 -15.452  -5.731  1.00 98.44           N  
ATOM   2877  CA  TYR A 364       1.517 -16.236  -5.146  1.00 98.44           C  
ATOM   2878  C   TYR A 364       2.547 -16.613  -6.204  1.00 98.44           C  
ATOM   2879  O   TYR A 364       3.752 -16.464  -5.986  1.00 98.44           O  
ATOM   2880  CB  TYR A 364       0.967 -17.503  -4.483  1.00 98.44           C  
ATOM   2881  CG  TYR A 364       2.036 -18.399  -3.908  1.00 98.44           C  
ATOM   2882  CD1 TYR A 364       2.337 -19.613  -4.499  1.00 98.44           C  
ATOM   2883  CD2 TYR A 364       2.744 -18.026  -2.770  1.00 98.44           C  
ATOM   2884  CE1 TYR A 364       3.321 -20.452  -3.980  1.00 98.44           C  
ATOM   2885  CE2 TYR A 364       3.729 -18.847  -2.235  1.00 98.44           C  
ATOM   2886  OH  TYR A 364       4.986 -20.880  -2.319  1.00 98.44           O  
ATOM   2887  CZ  TYR A 364       4.010 -20.058  -2.843  1.00 98.44           C  
ATOM   2888  N   ASP A 365       2.132 -17.032  -7.423  1.00 97.81           N  
ATOM   2889  CA  ASP A 365       3.077 -17.608  -8.379  1.00 97.81           C  
ATOM   2890  C   ASP A 365       2.941 -16.949  -9.749  1.00 97.81           C  
ATOM   2891  O   ASP A 365       3.445 -17.464 -10.740  1.00 97.81           O  
ATOM   2892  CB  ASP A 365       2.867 -19.119  -8.495  1.00 97.81           C  
ATOM   2893  CG  ASP A 365       1.465 -19.485  -8.947  1.00 97.81           C  
ATOM   2894  OD1 ASP A 365       0.606 -18.588  -9.069  1.00 97.81           O  
ATOM   2895  OD2 ASP A 365       1.216 -20.688  -9.179  1.00 97.81           O1-
ATOM   2896  N   TYR A 366       2.216 -15.792  -9.855  1.00 97.88           N  
ATOM   2897  CA  TYR A 366       2.146 -15.046 -11.106  1.00 97.88           C  
ATOM   2898  C   TYR A 366       1.838 -13.576 -10.842  1.00 97.88           C  
ATOM   2899  O   TYR A 366       1.268 -13.228  -9.800  1.00 97.88           O  
ATOM   2900  CB  TYR A 366       1.084 -15.640 -12.032  1.00 97.88           C  
ATOM   2901  CG  TYR A 366      -0.305 -15.647 -11.443  1.00 97.88           C  
ATOM   2902  CD1 TYR A 366      -0.772 -16.738 -10.717  1.00 97.88           C  
ATOM   2903  CD2 TYR A 366      -1.153 -14.563 -11.618  1.00 97.88           C  
ATOM   2904  CE1 TYR A 366      -2.051 -16.751 -10.177  1.00 97.88           C  
ATOM   2905  CE2 TYR A 366      -2.437 -14.558 -11.076  1.00 97.88           C  
ATOM   2906  OH  TYR A 366      -4.146 -15.652  -9.818  1.00 97.88           O  
ATOM   2907  CZ  TYR A 366      -2.877 -15.657 -10.360  1.00 97.88           C  
ATOM   2908  N   PRO A 367       2.206 -12.677 -11.785  1.00 97.81           N  
ATOM   2909  CA  PRO A 367       1.894 -11.250 -11.690  1.00 97.81           C  
ATOM   2910  C   PRO A 367       0.508 -10.909 -12.232  1.00 97.81           C  
ATOM   2911  O   PRO A 367      -0.057 -11.678 -13.011  1.00 97.81           O  
ATOM   2912  CB  PRO A 367       2.989 -10.590 -12.533  1.00 97.81           C  
ATOM   2913  CG  PRO A 367       3.238 -11.554 -13.650  1.00 97.81           C  
ATOM   2914  CD  PRO A 367       3.132 -12.953 -13.112  1.00 97.81           C  
ATOM   2915  N   ALA A 368       0.013  -9.740 -11.837  1.00 97.00           N  
ATOM   2916  CA  ALA A 368      -1.265  -9.283 -12.376  1.00 97.00           C  
ATOM   2917  C   ALA A 368      -1.480  -7.800 -12.094  1.00 97.00           C  
ATOM   2918  O   ALA A 368      -1.034  -7.288 -11.065  1.00 97.00           O  
ATOM   2919  CB  ALA A 368      -2.413 -10.104 -11.797  1.00 97.00           C  
ATOM   2920  N   GLY A 369      -2.207  -7.104 -13.045  1.00 94.06           N  
ATOM   2921  CA  GLY A 369      -2.693  -5.754 -12.820  1.00 94.06           C  
ATOM   2922  C   GLY A 369      -1.590  -4.778 -12.457  1.00 94.06           C  
ATOM   2923  O   GLY A 369      -1.747  -3.966 -11.533  1.00 94.06           O  
ATOM   2924  N   PHE A 370      -0.429  -4.898 -13.117  1.00 96.50           N  
ATOM   2925  CA  PHE A 370       0.742  -4.040 -12.985  1.00 96.50           C  
ATOM   2926  C   PHE A 370       1.488  -4.344 -11.692  1.00 96.50           C  
ATOM   2927  O   PHE A 370       2.359  -3.572 -11.278  1.00 96.50           O  
ATOM   2928  CB  PHE A 370       0.335  -2.566 -13.023  1.00 96.50           C  
ATOM   2929  CG  PHE A 370      -0.467  -2.186 -14.241  1.00 96.50           C  
ATOM   2930  CD1 PHE A 370      -0.131  -2.688 -15.496  1.00 96.50           C  
ATOM   2931  CD2 PHE A 370      -1.557  -1.336 -14.136  1.00 96.50           C  
ATOM   2932  CE1 PHE A 370      -0.871  -2.349 -16.623  1.00 96.50           C  
ATOM   2933  CE2 PHE A 370      -2.300  -0.991 -15.258  1.00 96.50           C  
ATOM   2934  CZ  PHE A 370      -1.956  -1.492 -16.501  1.00 96.50           C  
ATOM   2935  N   CYS A 371       1.070  -5.418 -10.945  1.00 98.12           N  
ATOM   2936  CA  CYS A 371       1.704  -5.779  -9.683  1.00 98.12           C  
ATOM   2937  C   CYS A 371       2.525  -7.052  -9.831  1.00 98.12           C  
ATOM   2938  O   CYS A 371       2.001  -8.091 -10.243  1.00 98.12           O  
ATOM   2939  CB  CYS A 371       0.653  -5.959  -8.586  1.00 98.12           C  
ATOM   2940  SG  CYS A 371      -0.407  -4.515  -8.343  1.00 98.12           S  
ATOM   2941  N   ILE A 372       3.854  -6.992  -9.465  1.00 98.19           N  
ATOM   2942  CA  ILE A 372       4.794  -8.097  -9.617  1.00 98.19           C  
ATOM   2943  C   ILE A 372       4.957  -8.817  -8.280  1.00 98.19           C  
ATOM   2944  O   ILE A 372       4.723 -10.026  -8.192  1.00 98.19           O  
ATOM   2945  CB  ILE A 372       6.166  -7.598 -10.125  1.00 98.19           C  
ATOM   2946  CG1 ILE A 372       6.019  -6.966 -11.516  1.00 98.19           C  
ATOM   2947  CG2 ILE A 372       7.177  -8.751 -10.156  1.00 98.19           C  
ATOM   2948  CD1 ILE A 372       7.178  -6.063 -11.908  1.00 98.19           C  
ATOM   2949  N   PHE A 373       5.313  -8.189  -7.178  1.00 98.56           N  
ATOM   2950  CA  PHE A 373       5.349  -8.721  -5.822  1.00 98.56           C  
ATOM   2951  C   PHE A 373       4.368  -7.976  -4.919  1.00 98.56           C  
ATOM   2952  O   PHE A 373       4.256  -6.753  -4.993  1.00 98.56           O  
ATOM   2953  CB  PHE A 373       6.767  -8.623  -5.241  1.00 98.56           C  
ATOM   2954  CG  PHE A 373       7.786  -9.428  -6.001  1.00 98.56           C  
ATOM   2955  CD1 PHE A 373       7.543 -10.759  -6.325  1.00 98.56           C  
ATOM   2956  CD2 PHE A 373       8.991  -8.854  -6.390  1.00 98.56           C  
ATOM   2957  CE1 PHE A 373       8.487 -11.506  -7.028  1.00 98.56           C  
ATOM   2958  CE2 PHE A 373       9.938  -9.592  -7.090  1.00 98.56           C  
ATOM   2959  CZ  PHE A 373       9.682 -10.919  -7.410  1.00 98.56           C  
ATOM   2960  N   ASN A 374       3.581  -8.759  -4.156  1.00 98.75           N  
ATOM   2961  CA  ASN A 374       2.563  -8.230  -3.256  1.00 98.75           C  
ATOM   2962  C   ASN A 374       3.170  -7.767  -1.934  1.00 98.75           C  
ATOM   2963  O   ASN A 374       3.397  -8.575  -1.033  1.00 98.75           O  
ATOM   2964  CB  ASN A 374       1.475  -9.278  -3.005  1.00 98.75           C  
ATOM   2965  CG  ASN A 374       0.237  -8.689  -2.359  1.00 98.75           C  
ATOM   2966  ND2 ASN A 374      -0.926  -8.974  -2.933  1.00 98.75           N  
ATOM   2967  OD1 ASN A 374       0.323  -7.982  -1.351  1.00 98.75           O  
ATOM   2968  N   ASP A 375       3.512  -6.457  -1.809  1.00 98.75           N  
ATOM   2969  CA  ASP A 375       4.229  -5.955  -0.639  1.00 98.75           C  
ATOM   2970  C   ASP A 375       3.364  -6.044   0.615  1.00 98.75           C  
ATOM   2971  O   ASP A 375       3.867  -6.325   1.705  1.00 98.75           O  
ATOM   2972  CB  ASP A 375       4.682  -4.512  -0.866  1.00 98.75           C  
ATOM   2973  CG  ASP A 375       3.560  -3.605  -1.336  1.00 98.75           C  
ATOM   2974  OD1 ASP A 375       2.469  -4.112  -1.678  1.00 98.75           O  
ATOM   2975  OD2 ASP A 375       3.768  -2.373  -1.367  1.00 98.75           O1-
ATOM   2976  N   LEU A 376       2.022  -5.870   0.513  1.00 98.81           N  
ATOM   2977  CA  LEU A 376       1.131  -5.953   1.663  1.00 98.81           C  
ATOM   2978  C   LEU A 376       1.145  -7.356   2.258  1.00 98.81           C  
ATOM   2979  O   LEU A 376       1.217  -7.517   3.479  1.00 98.81           O  
ATOM   2980  CB  LEU A 376      -0.297  -5.572   1.264  1.00 98.81           C  
ATOM   2981  CG  LEU A 376      -0.484  -4.174   0.673  1.00 98.81           C  
ATOM   2982  CD1 LEU A 376      -1.942  -3.953   0.286  1.00 98.81           C  
ATOM   2983  CD2 LEU A 376      -0.021  -3.109   1.663  1.00 98.81           C  
ATOM   2984  N   ALA A 377       1.121  -8.378   1.412  1.00 98.81           N  
ATOM   2985  CA  ALA A 377       1.172  -9.765   1.862  1.00 98.81           C  
ATOM   2986  C   ALA A 377       2.544 -10.105   2.442  1.00 98.81           C  
ATOM   2987  O   ALA A 377       2.643 -10.774   3.475  1.00 98.81           O  
ATOM   2988  CB  ALA A 377       0.833 -10.712   0.718  1.00 98.81           C  
ATOM   2989  N   VAL A 378       3.599  -9.643   1.790  1.00 98.88           N  
ATOM   2990  CA  VAL A 378       4.966  -9.890   2.237  1.00 98.88           C  
ATOM   2991  C   VAL A 378       5.172  -9.307   3.633  1.00 98.88           C  
ATOM   2992  O   VAL A 378       5.648  -9.995   4.539  1.00 98.88           O  
ATOM   2993  CB  VAL A 378       6.002  -9.301   1.253  1.00 98.88           C  
ATOM   2994  CG1 VAL A 378       7.397  -9.302   1.871  1.00 98.88           C  
ATOM   2995  CG2 VAL A 378       5.993 -10.081  -0.059  1.00 98.88           C  
ATOM   2996  N   ILE A 379       4.807  -8.049   3.812  1.00 98.75           N  
ATOM   2997  CA  ILE A 379       5.005  -7.360   5.084  1.00 98.75           C  
ATOM   2998  C   ILE A 379       4.183  -8.043   6.172  1.00 98.75           C  
ATOM   2999  O   ILE A 379       4.651  -8.205   7.298  1.00 98.75           O  
ATOM   3000  CB  ILE A 379       4.619  -5.866   4.980  1.00 98.75           C  
ATOM   3001  CG1 ILE A 379       5.552  -5.140   4.003  1.00 98.75           C  
ATOM   3002  CG2 ILE A 379       4.649  -5.204   6.361  1.00 98.75           C  
ATOM   3003  CD1 ILE A 379       7.032  -5.376   4.269  1.00 98.75           C  
ATOM   3004  N   SER A 380       2.905  -8.400   5.910  1.00 98.81           N  
ATOM   3005  CA  SER A 380       2.053  -9.079   6.873  1.00 98.81           C  
ATOM   3006  C   SER A 380       2.695 -10.371   7.360  1.00 98.81           C  
ATOM   3007  O   SER A 380       2.793 -10.605   8.567  1.00 98.81           O  
ATOM   3008  CB  SER A 380       0.683  -9.382   6.265  1.00 98.81           C  
ATOM   3009  OG  SER A 380       0.010  -8.181   5.922  1.00 98.81           O  
ATOM   3010  N   GLN A 381       3.148 -11.200   6.432  1.00 98.69           N  
ATOM   3011  CA  GLN A 381       3.761 -12.478   6.782  1.00 98.69           C  
ATOM   3012  C   GLN A 381       5.065 -12.273   7.550  1.00 98.69           C  
ATOM   3013  O   GLN A 381       5.328 -12.968   8.533  1.00 98.69           O  
ATOM   3014  CB  GLN A 381       4.016 -13.313   5.526  1.00 98.69           C  
ATOM   3015  CG  GLN A 381       2.747 -13.819   4.854  1.00 98.69           C  
ATOM   3016  CD  GLN A 381       2.145 -15.015   5.564  1.00 98.69           C  
ATOM   3017  NE2 GLN A 381       1.315 -15.770   4.850  1.00 98.69           N  
ATOM   3018  OE1 GLN A 381       2.425 -15.262   6.743  1.00 98.69           O  
ATOM   3019  N   TYR A 382       5.865 -11.299   7.099  1.00 98.56           N  
ATOM   3020  CA  TYR A 382       7.131 -11.013   7.764  1.00 98.56           C  
ATOM   3021  C   TYR A 382       6.904 -10.628   9.224  1.00 98.56           C  
ATOM   3022  O   TYR A 382       7.528 -11.188  10.121  1.00 98.56           O  
ATOM   3023  CB  TYR A 382       7.875  -9.892   7.036  1.00 98.56           C  
ATOM   3024  CG  TYR A 382       9.033  -9.327   7.817  1.00 98.56           C  
ATOM   3025  CD1 TYR A 382       8.943  -8.080   8.434  1.00 98.56           C  
ATOM   3026  CD2 TYR A 382      10.228 -10.036   7.942  1.00 98.56           C  
ATOM   3027  CE1 TYR A 382      10.015  -7.554   9.154  1.00 98.56           C  
ATOM   3028  CE2 TYR A 382      11.300  -9.517   8.655  1.00 98.56           C  
ATOM   3029  OH  TYR A 382      12.244  -7.765   9.972  1.00 98.56           O  
ATOM   3030  CZ  TYR A 382      11.187  -8.281   9.261  1.00 98.56           C  
ATOM   3031  N   LEU A 383       5.993  -9.716   9.482  1.00 98.62           N  
ATOM   3032  CA  LEU A 383       5.752  -9.221  10.831  1.00 98.62           C  
ATOM   3033  C   LEU A 383       5.118 -10.302  11.698  1.00 98.62           C  
ATOM   3034  O   LEU A 383       5.452 -10.434  12.876  1.00 98.62           O  
ATOM   3035  CB  LEU A 383       4.853  -7.988  10.801  1.00 98.62           C  
ATOM   3036  CG  LEU A 383       5.462  -6.717  10.198  1.00 98.62           C  
ATOM   3037  CD1 LEU A 383       4.417  -5.613  10.119  1.00 98.62           C  
ATOM   3038  CD2 LEU A 383       6.666  -6.265  11.018  1.00 98.62           C  
ATOM   3039  N   LEU A 384       4.197 -11.067  11.137  1.00 98.62           N  
ATOM   3040  CA  LEU A 384       3.541 -12.129  11.885  1.00 98.62           C  
ATOM   3041  C   LEU A 384       4.526 -13.242  12.222  1.00 98.62           C  
ATOM   3042  O   LEU A 384       4.587 -13.699  13.367  1.00 98.62           O  
ATOM   3043  CB  LEU A 384       2.363 -12.702  11.094  1.00 98.62           C  
ATOM   3044  CG  LEU A 384       1.147 -11.787  10.934  1.00 98.62           C  
ATOM   3045  CD1 LEU A 384       0.201 -12.345   9.877  1.00 98.62           C  
ATOM   3046  CD2 LEU A 384       0.428 -11.612  12.262  1.00 98.62           C  
ATOM   3047  N   GLN A 385       5.355 -13.694  11.269  1.00 98.19           N  
ATOM   3048  CA  GLN A 385       6.267 -14.816  11.473  1.00 98.19           C  
ATOM   3049  C   GLN A 385       7.427 -14.429  12.388  1.00 98.19           C  
ATOM   3050  O   GLN A 385       8.004 -15.280  13.060  1.00 98.19           O  
ATOM   3051  CB  GLN A 385       6.800 -15.327  10.138  1.00 98.19           C  
ATOM   3052  CG  GLN A 385       5.750 -16.013   9.272  1.00 98.19           C  
ATOM   3053  CD  GLN A 385       6.345 -16.694   8.051  1.00 98.19           C  
ATOM   3054  NE2 GLN A 385       5.490 -17.062   7.106  1.00 98.19           N  
ATOM   3055  OE1 GLN A 385       7.559 -16.895   7.969  1.00 98.19           O  
ATOM   3056  N   SER A 386       7.766 -13.101  12.367  1.00 97.56           N  
ATOM   3057  CA  SER A 386       8.865 -12.627  13.198  1.00 97.56           C  
ATOM   3058  C   SER A 386       8.402 -12.353  14.623  1.00 97.56           C  
ATOM   3059  O   SER A 386       9.220 -12.143  15.525  1.00 97.56           O  
ATOM   3060  CB  SER A 386       9.487 -11.363  12.608  1.00 97.56           C  
ATOM   3061  OG  SER A 386       8.562 -10.282  12.651  1.00 97.56           O  
ATOM   3062  N   GLY A 387       7.176 -12.386  14.914  1.00 97.50           N  
ATOM   3063  CA  GLY A 387       6.618 -12.156  16.238  1.00 97.50           C  
ATOM   3064  C   GLY A 387       6.567 -10.684  16.612  1.00 97.50           C  
ATOM   3065  O   GLY A 387       6.336 -10.345  17.773  1.00 97.50           O  
ATOM   3066  N   ARG A 388       6.728  -9.837  15.696  1.00 97.69           N  
ATOM   3067  CA  ARG A 388       6.708  -8.397  15.947  1.00 97.69           C  
ATOM   3068  C   ARG A 388       5.284  -7.890  16.150  1.00 97.69           C  
ATOM   3069  O   ARG A 388       5.068  -6.858  16.785  1.00 97.69           O  
ATOM   3070  CB  ARG A 388       7.371  -7.636  14.797  1.00 97.69           C  
ATOM   3071  CG  ARG A 388       8.867  -7.865  14.686  1.00 97.69           C  
ATOM   3072  CD  ARG A 388       9.515  -6.928  13.675  1.00 97.69           C  
ATOM   3073  NE  ARG A 388      10.024  -5.717  14.314  1.00 97.69           N  
ATOM   3074  NH1 ARG A 388       8.774  -4.264  13.029  1.00 97.69           N  
ATOM   3075  NH2 ARG A 388      10.196  -3.455  14.641  1.00 97.69           N1+
ATOM   3076  CZ  ARG A 388       9.663  -4.486  13.995  1.00 97.69           C  
ATOM   3077  N   VAL A 389       4.306  -8.569  15.481  1.00 98.31           N  
ATOM   3078  CA  VAL A 389       2.890  -8.282  15.686  1.00 98.31           C  
ATOM   3079  C   VAL A 389       2.103  -9.584  15.771  1.00 98.31           C  
ATOM   3080  O   VAL A 389       2.545 -10.620  15.266  1.00 98.31           O  
ATOM   3081  CB  VAL A 389       2.322  -7.398  14.552  1.00 98.31           C  
ATOM   3082  CG1 VAL A 389       3.088  -6.082  14.462  1.00 98.31           C  
ATOM   3083  CG2 VAL A 389       2.373  -8.143  13.217  1.00 98.31           C  
ATOM   3084  N   ASP A 390       0.941  -9.554  16.490  1.00 98.38           N  
ATOM   3085  CA  ASP A 390       0.044 -10.702  16.582  1.00 98.38           C  
ATOM   3086  C   ASP A 390      -1.050 -10.632  15.516  1.00 98.38           C  
ATOM   3087  O   ASP A 390      -1.483 -11.668  15.000  1.00 98.38           O  
ATOM   3088  CB  ASP A 390      -0.581 -10.785  17.977  1.00 98.38           C  
ATOM   3089  CG  ASP A 390       0.425 -11.119  19.053  1.00 98.38           C  
ATOM   3090  OD1 ASP A 390       1.422 -11.820  18.764  1.00 98.38           O  
ATOM   3091  OD2 ASP A 390       0.220 -10.693  20.212  1.00 98.38           O1-
ATOM   3092  N   LYS A 391      -1.467  -9.459  15.169  1.00 98.62           N  
ATOM   3093  CA  LYS A 391      -2.531  -9.250  14.193  1.00 98.62           C  
ATOM   3094  C   LYS A 391      -2.251  -8.021  13.325  1.00 98.62           C  
ATOM   3095  O   LYS A 391      -1.863  -6.970  13.840  1.00 98.62           O  
ATOM   3096  CB  LYS A 391      -3.883  -9.104  14.891  1.00 98.62           C  
ATOM   3097  CG  LYS A 391      -4.434 -10.407  15.457  1.00 98.62           C  
ATOM   3098  CD  LYS A 391      -5.913 -10.283  15.794  1.00 98.62           C  
ATOM   3099  CE  LYS A 391      -6.127  -9.994  17.276  1.00 98.62           C  
ATOM   3100  NZ  LYS A 391      -5.326 -10.905  18.134  1.00 98.62           N1+
ATOM   3101  N   VAL A 392      -2.499  -8.210  12.000  1.00 98.75           N  
ATOM   3102  CA  VAL A 392      -2.380  -7.111  11.051  1.00 98.75           C  
ATOM   3103  C   VAL A 392      -3.703  -6.915  10.317  1.00 98.75           C  
ATOM   3104  O   VAL A 392      -4.367  -7.886   9.948  1.00 98.75           O  
ATOM   3105  CB  VAL A 392      -1.240  -7.355  10.035  1.00 98.75           C  
ATOM   3106  CG1 VAL A 392      -1.203  -6.246   8.983  1.00 98.75           C  
ATOM   3107  CG2 VAL A 392       0.103  -7.463  10.757  1.00 98.75           C  
ATOM   3108  N   LEU A 393      -4.170  -5.690  10.252  1.00 98.88           N  
ATOM   3109  CA  LEU A 393      -5.332  -5.360   9.437  1.00 98.88           C  
ATOM   3110  C   LEU A 393      -4.914  -4.602   8.185  1.00 98.88           C  
ATOM   3111  O   LEU A 393      -4.263  -3.556   8.277  1.00 98.88           O  
ATOM   3112  CB  LEU A 393      -6.335  -4.527  10.241  1.00 98.88           C  
ATOM   3113  CG  LEU A 393      -7.669  -4.232   9.559  1.00 98.88           C  
ATOM   3114  CD1 LEU A 393      -8.796  -4.217  10.591  1.00 98.88           C  
ATOM   3115  CD2 LEU A 393      -7.606  -2.913   8.803  1.00 98.88           C  
ATOM   3116  N   ILE A 394      -5.177  -5.223   7.018  1.00 98.88           N  
ATOM   3117  CA  ILE A 394      -4.947  -4.553   5.743  1.00 98.88           C  
ATOM   3118  C   ILE A 394      -6.219  -3.836   5.301  1.00 98.88           C  
ATOM   3119  O   ILE A 394      -7.251  -4.472   5.073  1.00 98.88           O  
ATOM   3120  CB  ILE A 394      -4.489  -5.551   4.656  1.00 98.88           C  
ATOM   3121  CG1 ILE A 394      -3.214  -6.278   5.099  1.00 98.88           C  
ATOM   3122  CG2 ILE A 394      -4.268  -4.830   3.322  1.00 98.88           C  
ATOM   3123  CD1 ILE A 394      -3.468  -7.657   5.693  1.00 98.88           C  
ATOM   3124  N   PHE A 395      -6.146  -2.509   5.279  1.00 98.88           N  
ATOM   3125  CA  PHE A 395      -7.271  -1.677   4.876  1.00 98.88           C  
ATOM   3126  C   PHE A 395      -7.024  -1.065   3.502  1.00 98.88           C  
ATOM   3127  O   PHE A 395      -6.289  -0.086   3.376  1.00 98.88           O  
ATOM   3128  CB  PHE A 395      -7.519  -0.571   5.907  1.00 98.88           C  
ATOM   3129  CG  PHE A 395      -8.885   0.058   5.804  1.00 98.88           C  
ATOM   3130  CD1 PHE A 395      -9.038   1.334   5.277  1.00 98.88           C  
ATOM   3131  CD2 PHE A 395     -10.009  -0.626   6.235  1.00 98.88           C  
ATOM   3132  CE1 PHE A 395     -10.299   1.921   5.182  1.00 98.88           C  
ATOM   3133  CE2 PHE A 395     -11.269  -0.047   6.143  1.00 98.88           C  
ATOM   3134  CZ  PHE A 395     -11.414   1.224   5.616  1.00 98.88           C  
ATOM   3135  N   ASP A 396      -7.613  -1.686   2.461  1.00 98.81           N  
ATOM   3136  CA  ASP A 396      -7.351  -1.368   1.061  1.00 98.81           C  
ATOM   3137  C   ASP A 396      -8.439  -0.464   0.489  1.00 98.81           C  
ATOM   3138  O   ASP A 396      -9.575  -0.902   0.287  1.00 98.81           O  
ATOM   3139  CB  ASP A 396      -7.241  -2.649   0.231  1.00 98.81           C  
ATOM   3140  CG  ASP A 396      -6.782  -2.395  -1.194  1.00 98.81           C  
ATOM   3141  OD1 ASP A 396      -6.918  -1.255  -1.685  1.00 98.81           O  
ATOM   3142  OD2 ASP A 396      -6.282  -3.346  -1.833  1.00 98.81           O1-
ATOM   3143  N   CYS A 397      -8.053   0.752   0.135  1.00 98.69           N  
ATOM   3144  CA  CYS A 397      -9.018   1.722  -0.371  1.00 98.69           C  
ATOM   3145  C   CYS A 397      -8.816   1.960  -1.865  1.00 98.69           C  
ATOM   3146  O   CYS A 397      -9.267   2.975  -2.401  1.00 98.69           O  
ATOM   3147  CB  CYS A 397      -8.896   3.044   0.385  1.00 98.69           C  
ATOM   3148  SG  CYS A 397      -9.522   2.972   2.078  1.00 98.69           S  
ATOM   3149  N   ASP A 398      -8.099   1.118  -2.479  1.00 98.44           N  
ATOM   3150  CA  ASP A 398      -7.988   1.112  -3.935  1.00 98.44           C  
ATOM   3151  C   ASP A 398      -9.328   0.752  -4.584  1.00 98.44           C  
ATOM   3152  O   ASP A 398     -10.097  -0.037  -4.036  1.00 98.44           O  
ATOM   3153  CB  ASP A 398      -6.906   0.129  -4.385  1.00 98.44           C  
ATOM   3154  CG  ASP A 398      -6.511   0.308  -5.840  1.00 98.44           C  
ATOM   3155  OD1 ASP A 398      -7.323  -0.013  -6.735  1.00 98.44           O  
ATOM   3156  OD2 ASP A 398      -5.379   0.773  -6.093  1.00 98.44           O1-
ATOM   3157  N   VAL A 399      -9.598   1.450  -5.859  1.00 98.06           N  
ATOM   3158  CA  VAL A 399     -10.878   1.230  -6.524  1.00 98.06           C  
ATOM   3159  C   VAL A 399     -10.990  -0.226  -6.965  1.00 98.06           C  
ATOM   3160  O   VAL A 399     -12.094  -0.765  -7.075  1.00 98.06           O  
ATOM   3161  CB  VAL A 399     -11.054   2.168  -7.736  1.00 98.06           C  
ATOM   3162  CG1 VAL A 399     -10.091   1.785  -8.862  1.00 98.06           C  
ATOM   3163  CG2 VAL A 399     -12.494   2.141  -8.231  1.00 98.06           C  
ATOM   3164  N   HIS A 400      -9.836  -0.919  -7.267  1.00 98.44           N  
ATOM   3165  CA  HIS A 400      -9.794  -2.330  -7.638  1.00 98.44           C  
ATOM   3166  C   HIS A 400      -9.748  -3.225  -6.404  1.00 98.44           C  
ATOM   3167  O   HIS A 400      -9.165  -2.848  -5.382  1.00 98.44           O  
ATOM   3168  CB  HIS A 400      -8.597  -2.610  -8.541  1.00 98.44           C  
ATOM   3169  CG  HIS A 400      -8.532  -1.733  -9.752  1.00 98.44           C  
ATOM   3170  CD2 HIS A 400      -9.171  -1.823 -10.946  1.00 98.44           C  
ATOM   3171  ND1 HIS A 400      -7.742  -0.609  -9.819  1.00 98.44           N  
ATOM   3172  CE1 HIS A 400      -7.893  -0.042 -11.003  1.00 98.44           C  
ATOM   3173  NE2 HIS A 400      -8.756  -0.758 -11.708  1.00 98.44           N  
ATOM   3174  N   GLN A 401     -10.465  -4.486  -6.581  1.00 98.31           N  
ATOM   3175  CA  GLN A 401     -10.402  -5.395  -5.443  1.00 98.31           C  
ATOM   3176  C   GLN A 401      -8.982  -5.916  -5.231  1.00 98.31           C  
ATOM   3177  O   GLN A 401      -8.291  -6.246  -6.193  1.00 98.31           O  
ATOM   3178  CB  GLN A 401     -11.371  -6.562  -5.634  1.00 98.31           C  
ATOM   3179  CG  GLN A 401     -11.472  -7.483  -4.426  1.00 98.31           C  
ATOM   3180  CD  GLN A 401     -11.981  -8.865  -4.784  1.00 98.31           C  
ATOM   3181  NE2 GLN A 401     -12.901  -9.384  -3.973  1.00 98.31           N  
ATOM   3182  OE1 GLN A 401     -11.564  -9.461  -5.780  1.00 98.31           O  
ATOM   3183  N   GLY A 402      -8.498  -5.851  -3.938  1.00 98.00           N  
ATOM   3184  CA  GLY A 402      -7.201  -6.408  -3.591  1.00 98.00           C  
ATOM   3185  C   GLY A 402      -7.151  -7.918  -3.699  1.00 98.00           C  
ATOM   3186  O   GLY A 402      -6.989  -8.614  -2.695  1.00 98.00           O  
ATOM   3187  N   ASP A 403      -7.349  -8.555  -4.906  1.00 98.38           N  
ATOM   3188  CA  ASP A 403      -7.510  -9.985  -5.144  1.00 98.38           C  
ATOM   3189  C   ASP A 403      -6.244 -10.756  -4.778  1.00 98.38           C  
ATOM   3190  O   ASP A 403      -6.315 -11.817  -4.156  1.00 98.38           O  
ATOM   3191  CB  ASP A 403      -7.873 -10.249  -6.606  1.00 98.38           C  
ATOM   3192  CG  ASP A 403      -6.905  -9.612  -7.583  1.00 98.38           C  
ATOM   3193  OD1 ASP A 403      -6.272  -8.594  -7.239  1.00 98.38           O  
ATOM   3194  OD2 ASP A 403      -6.772 -10.135  -8.712  1.00 98.38           O1-
ATOM   3195  N   GLY A 404      -5.078 -10.236  -5.162  1.00 98.50           N  
ATOM   3196  CA  GLY A 404      -3.828 -10.895  -4.821  1.00 98.50           C  
ATOM   3197  C   GLY A 404      -3.622 -11.045  -3.324  1.00 98.50           C  
ATOM   3198  O   GLY A 404      -3.275 -12.124  -2.844  1.00 98.50           O  
ATOM   3199  N   THR A 405      -3.843  -9.926  -2.690  1.00 98.69           N  
ATOM   3200  CA  THR A 405      -3.698  -9.916  -1.237  1.00 98.69           C  
ATOM   3201  C   THR A 405      -4.657 -10.915  -0.594  1.00 98.69           C  
ATOM   3202  O   THR A 405      -4.265 -11.681   0.286  1.00 98.69           O  
ATOM   3203  CB  THR A 405      -3.952  -8.514  -0.658  1.00 98.69           C  
ATOM   3204  CG2 THR A 405      -3.769  -8.504   0.859  1.00 98.69           C  
ATOM   3205  OG1 THR A 405      -3.027  -7.588  -1.243  1.00 98.69           O  
ATOM   3206  N   ALA A 406      -5.894 -10.939  -1.049  1.00 98.56           N  
ATOM   3207  CA  ALA A 406      -6.902 -11.860  -0.534  1.00 98.56           C  
ATOM   3208  C   ALA A 406      -6.473 -13.311  -0.717  1.00 98.56           C  
ATOM   3209  O   ALA A 406      -6.548 -14.109   0.217  1.00 98.56           O  
ATOM   3210  CB  ALA A 406      -8.244 -11.613  -1.224  1.00 98.56           C  
ATOM   3211  N   ARG A 407      -5.970 -13.716  -1.808  1.00 98.50           N  
ATOM   3212  CA  ARG A 407      -5.633 -15.095  -2.130  1.00 98.50           C  
ATOM   3213  C   ARG A 407      -4.367 -15.540  -1.403  1.00 98.50           C  
ATOM   3214  O   ARG A 407      -4.304 -16.649  -0.874  1.00 98.50           O  
ATOM   3215  CB  ARG A 407      -5.453 -15.267  -3.644  1.00 98.50           C  
ATOM   3216  CG  ARG A 407      -6.758 -15.211  -4.426  1.00 98.50           C  
ATOM   3217  CD  ARG A 407      -6.531 -15.461  -5.911  1.00 98.50           C  
ATOM   3218  NE  ARG A 407      -7.779 -15.395  -6.665  1.00 98.50           N  
ATOM   3219  NH1 ARG A 407      -7.089 -13.690  -8.060  1.00 98.50           N  
ATOM   3220  NH2 ARG A 407      -9.189 -14.587  -8.287  1.00 98.50           N1+
ATOM   3221  CZ  ARG A 407      -8.016 -14.558  -7.670  1.00 98.50           C  
ATOM   3222  N   ILE A 408      -3.373 -14.646  -1.390  1.00 98.69           N  
ATOM   3223  CA  ILE A 408      -2.102 -14.997  -0.769  1.00 98.69           C  
ATOM   3224  C   ILE A 408      -2.301 -15.218   0.729  1.00 98.69           C  
ATOM   3225  O   ILE A 408      -1.706 -16.124   1.312  1.00 98.69           O  
ATOM   3226  CB  ILE A 408      -1.030 -13.910  -1.013  1.00 98.69           C  
ATOM   3227  CG1 ILE A 408      -0.602 -13.909  -2.488  1.00 98.69           C  
ATOM   3228  CG2 ILE A 408       0.173 -14.119  -0.094  1.00 98.69           C  
ATOM   3229  CD1 ILE A 408       0.272 -12.721  -2.873  1.00 98.69           C  
ATOM   3230  N   LEU A 409      -3.242 -14.449   1.332  1.00 98.62           N  
ATOM   3231  CA  LEU A 409      -3.375 -14.460   2.779  1.00 98.62           C  
ATOM   3232  C   LEU A 409      -4.615 -15.239   3.205  1.00 98.62           C  
ATOM   3233  O   LEU A 409      -5.037 -15.156   4.363  1.00 98.62           O  
ATOM   3234  CB  LEU A 409      -3.438 -13.032   3.327  1.00 98.62           C  
ATOM   3235  CG  LEU A 409      -2.176 -12.185   3.162  1.00 98.62           C  
ATOM   3236  CD1 LEU A 409      -2.428 -10.759   3.649  1.00 98.62           C  
ATOM   3237  CD2 LEU A 409      -1.008 -12.813   3.915  1.00 98.62           C  
ATOM   3238  N   ALA A 410      -5.185 -16.024   2.353  1.00 98.00           N  
ATOM   3239  CA  ALA A 410      -6.444 -16.729   2.592  1.00 98.00           C  
ATOM   3240  C   ALA A 410      -6.342 -17.636   3.810  1.00 98.00           C  
ATOM   3241  O   ALA A 410      -7.298 -17.765   4.575  1.00 98.00           O  
ATOM   3242  CB  ALA A 410      -6.838 -17.541   1.360  1.00 98.00           C  
ATOM   3243  N   ASP A 411      -5.109 -18.137   4.057  1.00 97.06           N  
ATOM   3244  CA  ASP A 411      -4.955 -19.095   5.153  1.00 97.06           C  
ATOM   3245  C   ASP A 411      -4.179 -18.474   6.308  1.00 97.06           C  
ATOM   3246  O   ASP A 411      -3.669 -19.199   7.175  1.00 97.06           O  
ATOM   3247  CB  ASP A 411      -4.251 -20.361   4.663  1.00 97.06           C  
ATOM   3248  CG  ASP A 411      -5.073 -21.137   3.644  1.00 97.06           C  
ATOM   3249  OD1 ASP A 411      -6.311 -21.198   3.779  1.00 97.06           O  
ATOM   3250  OD2 ASP A 411      -4.474 -21.708   2.707  1.00 97.06           O1-
ATOM   3251  N   THR A 412      -4.059 -17.204   6.359  1.00 97.94           N  
ATOM   3252  CA  THR A 412      -3.421 -16.466   7.443  1.00 97.94           C  
ATOM   3253  C   THR A 412      -4.463 -15.727   8.279  1.00 97.94           C  
ATOM   3254  O   THR A 412      -4.794 -14.578   7.987  1.00 97.94           O  
ATOM   3255  CB  THR A 412      -2.378 -15.472   6.914  1.00 97.94           C  
ATOM   3256  CG2 THR A 412      -1.576 -14.854   8.054  1.00 97.94           C  
ATOM   3257  OG1 THR A 412      -1.481 -16.153   6.029  1.00 97.94           O  
ATOM   3258  N   GLU A 413      -4.946 -16.319   9.360  1.00 97.19           N  
ATOM   3259  CA  GLU A 413      -6.071 -15.834  10.150  1.00 97.19           C  
ATOM   3260  C   GLU A 413      -5.741 -14.509  10.829  1.00 97.19           C  
ATOM   3261  O   GLU A 413      -6.632 -13.686  11.055  1.00 97.19           O  
ATOM   3262  CB  GLU A 413      -6.458 -16.875  11.201  1.00 97.19           C  
ATOM   3263  CG  GLU A 413      -7.101 -18.126  10.622  1.00 97.19           C  
ATOM   3264  CD  GLU A 413      -7.507 -19.138  11.681  1.00 97.19           C  
ATOM   3265  OE1 GLU A 413      -8.027 -20.222  11.321  1.00 97.19           O  
ATOM   3266  OE2 GLU A 413      -7.309 -18.853  12.885  1.00 97.19           O1-
ATOM   3267  N   ASP A 414      -4.448 -14.249  11.104  1.00 98.31           N  
ATOM   3268  CA  ASP A 414      -4.011 -13.071  11.849  1.00 98.31           C  
ATOM   3269  C   ASP A 414      -3.697 -11.909  10.912  1.00 98.31           C  
ATOM   3270  O   ASP A 414      -3.326 -10.824  11.362  1.00 98.31           O  
ATOM   3271  CB  ASP A 414      -2.786 -13.407  12.707  1.00 98.31           C  
ATOM   3272  CG  ASP A 414      -3.088 -14.397  13.821  1.00 98.31           C  
ATOM   3273  OD1 ASP A 414      -4.093 -14.205  14.534  1.00 98.31           O  
ATOM   3274  OD2 ASP A 414      -2.318 -15.361  13.972  1.00 98.31           O1-
ATOM   3275  N   ALA A 415      -3.899 -12.109   9.616  1.00 98.62           N  
ATOM   3276  CA  ALA A 415      -3.894 -11.052   8.614  1.00 98.62           C  
ATOM   3277  C   ALA A 415      -5.295 -10.814   8.057  1.00 98.62           C  
ATOM   3278  O   ALA A 415      -5.777 -11.578   7.218  1.00 98.62           O  
ATOM   3279  CB  ALA A 415      -2.928 -11.396   7.483  1.00 98.62           C  
ATOM   3280  N   ILE A 416      -5.932  -9.760   8.563  1.00 98.81           N  
ATOM   3281  CA  ILE A 416      -7.305  -9.450   8.186  1.00 98.81           C  
ATOM   3282  C   ILE A 416      -7.314  -8.567   6.948  1.00 98.81           C  
ATOM   3283  O   ILE A 416      -6.750  -7.469   6.956  1.00 98.81           O  
ATOM   3284  CB  ILE A 416      -8.068  -8.762   9.341  1.00 98.81           C  
ATOM   3285  CG1 ILE A 416      -8.152  -9.696  10.557  1.00 98.81           C  
ATOM   3286  CG2 ILE A 416      -9.463  -8.329   8.887  1.00 98.81           C  
ATOM   3287  CD1 ILE A 416      -6.893  -9.719  11.414  1.00 98.81           C  
ATOM   3288  N   THR A 417      -7.922  -9.060   5.816  1.00 98.75           N  
ATOM   3289  CA  THR A 417      -7.961  -8.324   4.559  1.00 98.75           C  
ATOM   3290  C   THR A 417      -9.309  -7.632   4.376  1.00 98.75           C  
ATOM   3291  O   THR A 417     -10.357  -8.281   4.400  1.00 98.75           O  
ATOM   3292  CB  THR A 417      -7.694  -9.253   3.362  1.00 98.75           C  
ATOM   3293  CG2 THR A 417      -6.327  -9.920   3.479  1.00 98.75           C  
ATOM   3294  OG1 THR A 417      -8.708 -10.267   3.311  1.00 98.75           O  
ATOM   3295  N   VAL A 418      -9.279  -6.313   4.280  1.00 98.81           N  
ATOM   3296  CA  VAL A 418     -10.451  -5.486   4.036  1.00 98.81           C  
ATOM   3297  C   VAL A 418     -10.301  -4.764   2.698  1.00 98.81           C  
ATOM   3298  O   VAL A 418      -9.349  -4.005   2.498  1.00 98.81           O  
ATOM   3299  CB  VAL A 418     -10.672  -4.463   5.171  1.00 98.81           C  
ATOM   3300  CG1 VAL A 418     -11.966  -3.680   4.948  1.00 98.81           C  
ATOM   3301  CG2 VAL A 418     -10.699  -5.168   6.525  1.00 98.81           C  
ATOM   3302  N   SER A 419     -11.265  -5.006   1.815  1.00 98.62           N  
ATOM   3303  CA  SER A 419     -11.185  -4.374   0.502  1.00 98.62           C  
ATOM   3304  C   SER A 419     -12.442  -3.566   0.201  1.00 98.62           C  
ATOM   3305  O   SER A 419     -13.537  -4.122   0.115  1.00 98.62           O  
ATOM   3306  CB  SER A 419     -10.969  -5.425  -0.587  1.00 98.62           C  
ATOM   3307  OG  SER A 419     -10.856  -4.815  -1.861  1.00 98.62           O  
ATOM   3308  N   LEU A 420     -12.279  -2.241   0.170  1.00 98.56           N  
ATOM   3309  CA  LEU A 420     -13.282  -1.366  -0.430  1.00 98.56           C  
ATOM   3310  C   LEU A 420     -13.019  -1.182  -1.920  1.00 98.56           C  
ATOM   3311  O   LEU A 420     -11.947  -0.709  -2.313  1.00 98.56           O  
ATOM   3312  CB  LEU A 420     -13.289  -0.005   0.270  1.00 98.56           C  
ATOM   3313  CG  LEU A 420     -13.836   0.016   1.700  1.00 98.56           C  
ATOM   3314  CD1 LEU A 420     -12.838  -0.638   2.653  1.00 98.56           C  
ATOM   3315  CD2 LEU A 420     -14.138   1.445   2.136  1.00 98.56           C  
ATOM   3316  N   HIS A 421     -14.007  -1.609  -2.748  1.00 98.50           N  
ATOM   3317  CA  HIS A 421     -13.753  -1.600  -4.183  1.00 98.50           C  
ATOM   3318  C   HIS A 421     -15.029  -1.336  -4.972  1.00 98.50           C  
ATOM   3319  O   HIS A 421     -16.126  -1.536  -4.460  1.00 98.50           O  
ATOM   3320  CB  HIS A 421     -13.122  -2.924  -4.623  1.00 98.50           C  
ATOM   3321  CG  HIS A 421     -13.877  -4.129  -4.146  1.00 98.50           C  
ATOM   3322  CD2 HIS A 421     -14.904  -4.811  -4.700  1.00 98.50           C  
ATOM   3323  ND1 HIS A 421     -13.580  -4.760  -2.957  1.00 98.50           N  
ATOM   3324  CE1 HIS A 421     -14.406  -5.786  -2.801  1.00 98.50           C  
ATOM   3325  NE2 HIS A 421     -15.215  -5.838  -3.844  1.00 98.50           N  
ATOM   3326  N   CYS A 422     -14.761  -0.788  -6.152  1.00 97.88           N  
ATOM   3327  CA  CYS A 422     -15.910  -0.634  -7.037  1.00 97.88           C  
ATOM   3328  C   CYS A 422     -16.438  -1.994  -7.476  1.00 97.88           C  
ATOM   3329  O   CYS A 422     -15.694  -2.824  -7.991  1.00 97.88           O  
ATOM   3330  CB  CYS A 422     -15.535   0.195  -8.262  1.00 97.88           C  
ATOM   3331  SG  CYS A 422     -16.936   0.629  -9.311  1.00 97.88           S  
ATOM   3332  N   GLU A 423     -17.720  -2.214  -7.241  1.00 95.50           N  
ATOM   3333  CA  GLU A 423     -18.372  -3.508  -7.429  1.00 95.50           C  
ATOM   3334  C   GLU A 423     -18.180  -4.019  -8.854  1.00 95.50           C  
ATOM   3335  O   GLU A 423     -17.840  -5.185  -9.057  1.00 95.50           O  
ATOM   3336  CB  GLU A 423     -19.871  -3.416  -7.107  1.00 95.50           C  
ATOM   3337  CG  GLU A 423     -20.615  -4.736  -7.249  1.00 95.50           C  
ATOM   3338  CD  GLU A 423     -22.084  -4.643  -6.863  1.00 95.50           C  
ATOM   3339  OE1 GLU A 423     -22.711  -5.697  -6.620  1.00 95.50           O  
ATOM   3340  OE2 GLU A 423     -22.594  -3.507  -6.804  1.00 95.50           O1-
ATOM   3341  N   LYS A 424     -18.388  -3.084  -9.805  1.00 94.31           N  
ATOM   3342  CA  LYS A 424     -18.242  -3.438 -11.210  1.00 94.31           C  
ATOM   3343  C   LYS A 424     -16.924  -2.903 -11.784  1.00 94.31           C  
ATOM   3344  O   LYS A 424     -16.919  -1.893 -12.493  1.00 94.31           O  
ATOM   3345  CB  LYS A 424     -19.418  -2.908 -12.026  1.00 94.31           C  
ATOM   3346  CG  LYS A 424     -20.761  -3.511 -11.631  1.00 94.31           C  
ATOM   3347  CD  LYS A 424     -21.888  -2.991 -12.520  1.00 94.31           C  
ATOM   3348  CE  LYS A 424     -23.230  -3.600 -12.131  1.00 94.31           C  
ATOM   3349  NZ  LYS A 424     -24.342  -3.079 -12.976  1.00 94.31           N1+
ATOM   3350  N   ASN A 425     -15.780  -3.517 -11.388  1.00 95.75           N  
ATOM   3351  CA  ASN A 425     -14.432  -3.141 -11.809  1.00 95.75           C  
ATOM   3352  C   ASN A 425     -13.457  -4.302 -11.666  1.00 95.75           C  
ATOM   3353  O   ASN A 425     -13.824  -5.370 -11.175  1.00 95.75           O  
ATOM   3354  CB  ASN A 425     -13.939  -1.933 -11.008  1.00 95.75           C  
ATOM   3355  CG  ASN A 425     -12.954  -1.077 -11.782  1.00 95.75           C  
ATOM   3356  ND2 ASN A 425     -12.598   0.072 -11.223  1.00 95.75           N  
ATOM   3357  OD1 ASN A 425     -12.517  -1.455 -12.868  1.00 95.75           O  
ATOM   3358  N   PHE A 426     -12.251  -4.172 -12.251  1.00 93.81           N  
ATOM   3359  CA  PHE A 426     -11.196  -5.175 -12.172  1.00 93.81           C  
ATOM   3360  C   PHE A 426     -10.878  -5.522 -10.721  1.00 93.81           C  
ATOM   3361  O   PHE A 426     -10.780  -4.632  -9.874  1.00 93.81           O  
ATOM   3362  CB  PHE A 426      -9.928  -4.684 -12.884  1.00 93.81           C  
ATOM   3363  CG  PHE A 426      -8.781  -5.658 -12.825  1.00 93.81           C  
ATOM   3364  CD1 PHE A 426      -7.827  -5.563 -11.817  1.00 93.81           C  
ATOM   3365  CD2 PHE A 426      -8.656  -6.662 -13.770  1.00 93.81           C  
ATOM   3366  CE1 PHE A 426      -6.766  -6.466 -11.761  1.00 93.81           C  
ATOM   3367  CE2 PHE A 426      -7.602  -7.567 -13.721  1.00 93.81           C  
ATOM   3368  CZ  PHE A 426      -6.653  -7.462 -12.714  1.00 93.81           C  
ATOM   3369  N   PRO A 427     -10.611  -6.828 -10.609  1.00 95.06           N  
ATOM   3370  CA  PRO A 427     -10.694  -7.968 -11.523  1.00 95.06           C  
ATOM   3371  C   PRO A 427     -12.126  -8.431 -11.759  1.00 95.06           C  
ATOM   3372  O   PRO A 427     -13.008  -8.166 -10.939  1.00 95.06           O  
ATOM   3373  CB  PRO A 427      -9.877  -9.049 -10.808  1.00 95.06           C  
ATOM   3374  CG  PRO A 427     -10.055  -8.765  -9.351  1.00 95.06           C  
ATOM   3375  CD  PRO A 427     -10.136  -7.276  -9.163  1.00 95.06           C  
ATOM   3376  N   ALA A 428     -12.328  -9.032 -12.918  1.00 92.88           N  
ATOM   3377  CA  ALA A 428     -13.657  -9.504 -13.291  1.00 92.88           C  
ATOM   3378  C   ALA A 428     -14.170 -10.542 -12.298  1.00 92.88           C  
ATOM   3379  O   ALA A 428     -15.328 -10.498 -11.895  1.00 92.88           O  
ATOM   3380  CB  ALA A 428     -13.632 -10.092 -14.698  1.00 92.88           C  
ATOM   3381  N   ARG A 429     -13.277 -11.406 -11.918  1.00 94.00           N  
ATOM   3382  CA  ARG A 429     -13.592 -12.392 -10.892  1.00 94.00           C  
ATOM   3383  C   ARG A 429     -12.996 -11.992  -9.548  1.00 94.00           C  
ATOM   3384  O   ARG A 429     -11.779 -12.003  -9.376  1.00 94.00           O  
ATOM   3385  CB  ARG A 429     -13.081 -13.773 -11.296  1.00 94.00           C  
ATOM   3386  CG  ARG A 429     -13.779 -14.352 -12.514  1.00 94.00           C  
ATOM   3387  CD  ARG A 429     -13.246 -15.732 -12.870  1.00 94.00           C  
ATOM   3388  NE  ARG A 429     -13.734 -16.188 -14.172  1.00 94.00           N  
ATOM   3389  NH1 ARG A 429     -12.967 -18.350 -13.936  1.00 94.00           N  
ATOM   3390  NH2 ARG A 429     -14.076 -17.731 -15.851  1.00 94.00           N1+
ATOM   3391  CZ  ARG A 429     -13.591 -17.419 -14.648  1.00 94.00           C  
ATOM   3392  N   LYS A 430     -13.952 -11.690  -8.595  1.00 96.00           N  
ATOM   3393  CA  LYS A 430     -13.488 -11.214  -7.296  1.00 96.00           C  
ATOM   3394  C   LYS A 430     -12.971 -12.364  -6.439  1.00 96.00           C  
ATOM   3395  O   LYS A 430     -13.457 -13.489  -6.547  1.00 96.00           O  
ATOM   3396  CB  LYS A 430     -14.608 -10.479  -6.563  1.00 96.00           C  
ATOM   3397  CG  LYS A 430     -15.168  -9.286  -7.324  1.00 96.00           C  
ATOM   3398  CD  LYS A 430     -14.112  -8.206  -7.527  1.00 96.00           C  
ATOM   3399  CE  LYS A 430     -14.700  -6.964  -8.183  1.00 96.00           C  
ATOM   3400  NZ  LYS A 430     -13.962  -6.593  -9.425  1.00 96.00           N1+
ATOM   3401  N   ALA A 431     -11.920 -12.126  -5.689  1.00 97.12           N  
ATOM   3402  CA  ALA A 431     -11.415 -13.053  -4.679  1.00 97.12           C  
ATOM   3403  C   ALA A 431     -12.186 -12.903  -3.365  1.00 97.12           C  
ATOM   3404  O   ALA A 431     -13.049 -12.029  -3.240  1.00 97.12           O  
ATOM   3405  CB  ALA A 431      -9.922 -12.827  -4.443  1.00 97.12           C  
ATOM   3406  N   GLN A 432     -11.939 -13.843  -2.478  1.00 97.25           N  
ATOM   3407  CA  GLN A 432     -12.591 -13.779  -1.178  1.00 97.25           C  
ATOM   3408  C   GLN A 432     -11.658 -13.199  -0.119  1.00 97.25           C  
ATOM   3409  O   GLN A 432     -10.720 -13.864   0.322  1.00 97.25           O  
ATOM   3410  CB  GLN A 432     -13.072 -15.162  -0.748  1.00 97.25           C  
ATOM   3411  CG  GLN A 432     -14.213 -15.710  -1.594  1.00 97.25           C  
ATOM   3412  CD  GLN A 432     -14.736 -17.044  -1.093  1.00 97.25           C  
ATOM   3413  NE2 GLN A 432     -16.036 -17.251  -1.196  1.00 97.25           N  
ATOM   3414  OE1 GLN A 432     -13.964 -17.886  -0.625  1.00 97.25           O  
ATOM   3415  N   SER A 433     -11.922 -11.847   0.181  1.00 97.62           N  
ATOM   3416  CA  SER A 433     -11.257 -11.253   1.336  1.00 97.62           C  
ATOM   3417  C   SER A 433     -12.019 -11.538   2.623  1.00 97.62           C  
ATOM   3418  O   SER A 433     -13.142 -12.044   2.584  1.00 97.62           O  
ATOM   3419  CB  SER A 433     -11.095  -9.743   1.153  1.00 97.62           C  
ATOM   3420  OG  SER A 433     -10.372  -9.455  -0.028  1.00 97.62           O  
ATOM   3421  N   ASP A 434     -11.435 -11.177   3.803  1.00 98.38           N  
ATOM   3422  CA  ASP A 434     -12.196 -11.306   5.045  1.00 98.38           C  
ATOM   3423  C   ASP A 434     -13.403 -10.368   5.047  1.00 98.38           C  
ATOM   3424  O   ASP A 434     -14.491 -10.756   5.495  1.00 98.38           O  
ATOM   3425  CB  ASP A 434     -11.301 -11.012   6.253  1.00 98.38           C  
ATOM   3426  CG  ASP A 434     -10.196 -12.037   6.436  1.00 98.38           C  
ATOM   3427  OD1 ASP A 434     -10.506 -13.222   6.682  1.00 98.38           O  
ATOM   3428  OD2 ASP A 434      -9.014 -11.662   6.341  1.00 98.38           O1-
ATOM   3429  N   TRP A 435     -13.095  -9.150   4.441  1.00 98.56           N  
ATOM   3430  CA  TRP A 435     -14.170  -8.182   4.264  1.00 98.56           C  
ATOM   3431  C   TRP A 435     -14.121  -7.559   2.872  1.00 98.56           C  
ATOM   3432  O   TRP A 435     -13.199  -6.802   2.559  1.00 98.56           O  
ATOM   3433  CB  TRP A 435     -14.091  -7.086   5.330  1.00 98.56           C  
ATOM   3434  CG  TRP A 435     -14.286  -7.584   6.732  1.00 98.56           C  
ATOM   3435  CD1 TRP A 435     -13.315  -8.018   7.594  1.00 98.56           C  
ATOM   3436  CD2 TRP A 435     -15.525  -7.697   7.428  1.00 98.56           C  
ATOM   3437  CE2 TRP A 435     -15.239  -8.215   8.715  1.00 98.56           C  
ATOM   3438  CE3 TRP A 435     -16.852  -7.417   7.094  1.00 98.56           C  
ATOM   3439  NE1 TRP A 435     -13.881  -8.401   8.789  1.00 98.56           N  
ATOM   3440  CH2 TRP A 435     -17.527  -8.172   9.314  1.00 98.56           C  
ATOM   3441  CZ2 TRP A 435     -16.232  -8.451   9.663  1.00 98.56           C  
ATOM   3442  CZ3 TRP A 435     -17.851  -7.661   8.047  1.00 98.56           C  
ATOM   3443  N   ASP A 436     -15.195  -7.972   2.115  1.00 98.19           N  
ATOM   3444  CA  ASP A 436     -15.379  -7.377   0.798  1.00 98.19           C  
ATOM   3445  C   ASP A 436     -16.521  -6.365   0.804  1.00 98.19           C  
ATOM   3446  O   ASP A 436     -17.666  -6.723   1.070  1.00 98.19           O  
ATOM   3447  CB  ASP A 436     -15.639  -8.460  -0.252  1.00 98.19           C  
ATOM   3448  CG  ASP A 436     -14.398  -9.242  -0.625  1.00 98.19           C  
ATOM   3449  OD1 ASP A 436     -13.379  -8.620  -1.013  1.00 98.19           O  
ATOM   3450  OD2 ASP A 436     -14.428 -10.485  -0.532  1.00 98.19           O1-
ATOM   3451  N   ILE A 437     -16.106  -5.046   0.549  1.00 98.31           N  
ATOM   3452  CA  ILE A 437     -17.112  -3.991   0.564  1.00 98.31           C  
ATOM   3453  C   ILE A 437     -17.313  -3.447  -0.849  1.00 98.31           C  
ATOM   3454  O   ILE A 437     -16.560  -2.572  -1.294  1.00 98.31           O  
ATOM   3455  CB  ILE A 437     -16.715  -2.848   1.527  1.00 98.31           C  
ATOM   3456  CG1 ILE A 437     -16.227  -3.421   2.863  1.00 98.31           C  
ATOM   3457  CG2 ILE A 437     -17.900  -1.893   1.740  1.00 98.31           C  
ATOM   3458  CD1 ILE A 437     -17.267  -4.280   3.582  1.00 98.31           C  
ATOM   3459  N   PRO A 438     -18.340  -4.042  -1.603  1.00 97.88           N  
ATOM   3460  CA  PRO A 438     -18.601  -3.544  -2.956  1.00 97.88           C  
ATOM   3461  C   PRO A 438     -19.229  -2.153  -2.964  1.00 97.88           C  
ATOM   3462  O   PRO A 438     -20.209  -1.912  -2.257  1.00 97.88           O  
ATOM   3463  CB  PRO A 438     -19.557  -4.580  -3.542  1.00 97.88           C  
ATOM   3464  CG  PRO A 438     -20.296  -5.120  -2.364  1.00 97.88           C  
ATOM   3465  CD  PRO A 438     -19.372  -5.136  -1.181  1.00 97.88           C  
ATOM   3466  N   LEU A 439     -18.619  -1.229  -3.714  1.00 98.31           N  
ATOM   3467  CA  LEU A 439     -19.104   0.141  -3.804  1.00 98.31           C  
ATOM   3468  C   LEU A 439     -19.705   0.414  -5.177  1.00 98.31           C  
ATOM   3469  O   LEU A 439     -19.147   0.007  -6.198  1.00 98.31           O  
ATOM   3470  CB  LEU A 439     -17.970   1.135  -3.525  1.00 98.31           C  
ATOM   3471  CG  LEU A 439     -17.203   0.940  -2.216  1.00 98.31           C  
ATOM   3472  CD1 LEU A 439     -16.009   1.884  -2.158  1.00 98.31           C  
ATOM   3473  CD2 LEU A 439     -18.120   1.160  -1.020  1.00 98.31           C  
ATOM   3474  N   PRO A 440     -20.939   1.042  -5.163  1.00 97.94           N  
ATOM   3475  CA  PRO A 440     -21.572   1.328  -6.455  1.00 97.94           C  
ATOM   3476  C   PRO A 440     -20.803   2.380  -7.265  1.00 97.94           C  
ATOM   3477  O   PRO A 440     -20.195   3.287  -6.691  1.00 97.94           O  
ATOM   3478  CB  PRO A 440     -22.953   1.840  -6.060  1.00 97.94           C  
ATOM   3479  CG  PRO A 440     -22.761   2.446  -4.705  1.00 97.94           C  
ATOM   3480  CD  PRO A 440     -21.718   1.657  -3.969  1.00 97.94           C  
ATOM   3481  N   MET A 441     -20.859   2.183  -8.624  1.00 97.62           N  
ATOM   3482  CA  MET A 441     -20.287   3.174  -9.520  1.00 97.62           C  
ATOM   3483  C   MET A 441     -20.837   4.564  -9.229  1.00 97.62           C  
ATOM   3484  O   MET A 441     -22.028   4.720  -8.975  1.00 97.62           O  
ATOM   3485  CB  MET A 441     -20.547   2.802 -10.980  1.00 97.62           C  
ATOM   3486  CG  MET A 441     -19.805   1.550 -11.436  1.00 97.62           C  
ATOM   3487  SD  MET A 441     -19.964   1.268 -13.244  1.00 97.62           S  
ATOM   3488  CE  MET A 441     -21.736   0.913 -13.363  1.00 97.62           C  
ATOM   3489  N   GLY A 442     -19.997   5.517  -9.211  1.00 97.75           N  
ATOM   3490  CA  GLY A 442     -20.420   6.901  -9.079  1.00 97.75           C  
ATOM   3491  C   GLY A 442     -20.513   7.362  -7.634  1.00 97.75           C  
ATOM   3492  O   GLY A 442     -20.960   8.475  -7.360  1.00 97.75           O  
ATOM   3493  N   MET A 443     -20.215   6.455  -6.675  1.00 98.25           N  
ATOM   3494  CA  MET A 443     -20.238   6.847  -5.271  1.00 98.25           C  
ATOM   3495  C   MET A 443     -19.377   8.081  -5.033  1.00 98.25           C  
ATOM   3496  O   MET A 443     -18.237   8.155  -5.507  1.00 98.25           O  
ATOM   3497  CB  MET A 443     -19.760   5.691  -4.385  1.00 98.25           C  
ATOM   3498  CG  MET A 443     -19.762   6.014  -2.902  1.00 98.25           C  
ATOM   3499  SD  MET A 443     -19.274   4.583  -1.869  1.00 98.25           S  
ATOM   3500  CE  MET A 443     -20.822   3.650  -1.853  1.00 98.25           C  
ATOM   3501  N   GLY A 444     -19.894   9.089  -4.286  1.00 98.44           N  
ATOM   3502  CA  GLY A 444     -19.225  10.356  -4.024  1.00 98.44           C  
ATOM   3503  C   GLY A 444     -18.622  10.425  -2.627  1.00 98.44           C  
ATOM   3504  O   GLY A 444     -18.549   9.417  -1.923  1.00 98.44           O  
ATOM   3505  N   ASP A 445     -18.190  11.530  -2.196  1.00 98.62           N  
ATOM   3506  CA  ASP A 445     -17.384  11.774  -1.007  1.00 98.62           C  
ATOM   3507  C   ASP A 445     -18.134  11.357   0.258  1.00 98.62           C  
ATOM   3508  O   ASP A 445     -17.614  10.612   1.084  1.00 98.62           O  
ATOM   3509  CB  ASP A 445     -16.992  13.252  -0.918  1.00 98.62           C  
ATOM   3510  CG  ASP A 445     -16.038  13.672  -2.023  1.00 98.62           C  
ATOM   3511  OD1 ASP A 445     -15.463  12.798  -2.699  1.00 98.62           O  
ATOM   3512  OD2 ASP A 445     -15.858  14.895  -2.209  1.00 98.62           O1-
ATOM   3513  N   ALA A 446     -19.361  11.913   0.470  1.00 98.38           N  
ATOM   3514  CA  ALA A 446     -20.070  11.727   1.728  1.00 98.38           C  
ATOM   3515  C   ALA A 446     -20.376  10.249   1.972  1.00 98.38           C  
ATOM   3516  O   ALA A 446     -20.114   9.733   3.065  1.00 98.38           O  
ATOM   3517  CB  ALA A 446     -21.367  12.530   1.728  1.00 98.38           C  
ATOM   3518  N   ASP A 447     -20.908   9.565   0.953  1.00 98.31           N  
ATOM   3519  CA  ASP A 447     -21.267   8.156   1.076  1.00 98.31           C  
ATOM   3520  C   ASP A 447     -20.030   7.297   1.318  1.00 98.31           C  
ATOM   3521  O   ASP A 447     -20.059   6.366   2.124  1.00 98.31           O  
ATOM   3522  CB  ASP A 447     -22.006   7.678  -0.171  1.00 98.31           C  
ATOM   3523  CG  ASP A 447     -23.379   8.302  -0.319  1.00 98.31           C  
ATOM   3524  OD1 ASP A 447     -23.996   8.677   0.703  1.00 98.31           O  
ATOM   3525  OD2 ASP A 447     -23.858   8.420  -1.471  1.00 98.31           O1-
ATOM   3526  N   TYR A 448     -18.942   7.607   0.604  1.00 98.69           N  
ATOM   3527  CA  TYR A 448     -17.700   6.878   0.764  1.00 98.69           C  
ATOM   3528  C   TYR A 448     -17.181   6.993   2.196  1.00 98.69           C  
ATOM   3529  O   TYR A 448     -16.825   5.987   2.814  1.00 98.69           O  
ATOM   3530  CB  TYR A 448     -16.638   7.398  -0.215  1.00 98.69           C  
ATOM   3531  CG  TYR A 448     -15.406   6.529  -0.300  1.00 98.69           C  
ATOM   3532  CD1 TYR A 448     -14.385   6.655   0.634  1.00 98.69           C  
ATOM   3533  CD2 TYR A 448     -15.264   5.589  -1.310  1.00 98.69           C  
ATOM   3534  CE1 TYR A 448     -13.245   5.856   0.560  1.00 98.69           C  
ATOM   3535  CE2 TYR A 448     -14.132   4.785  -1.394  1.00 98.69           C  
ATOM   3536  OH  TYR A 448     -12.005   4.137  -0.535  1.00 98.69           O  
ATOM   3537  CZ  TYR A 448     -13.128   4.930  -0.458  1.00 98.69           C  
ATOM   3538  N   LEU A 449     -17.133   8.177   2.683  1.00 98.62           N  
ATOM   3539  CA  LEU A 449     -16.626   8.434   4.031  1.00 98.62           C  
ATOM   3540  C   LEU A 449     -17.491   7.731   5.074  1.00 98.62           C  
ATOM   3541  O   LEU A 449     -16.961   7.217   6.068  1.00 98.62           O  
ATOM   3542  CB  LEU A 449     -16.582   9.935   4.308  1.00 98.62           C  
ATOM   3543  CG  LEU A 449     -15.933  10.363   5.630  1.00 98.62           C  
ATOM   3544  CD1 LEU A 449     -14.500   9.864   5.703  1.00 98.62           C  
ATOM   3545  CD2 LEU A 449     -15.992  11.876   5.786  1.00 98.62           C  
ATOM   3546  N   ASN A 450     -18.811   7.751   4.928  1.00 98.56           N  
ATOM   3547  CA  ASN A 450     -19.689   7.033   5.841  1.00 98.56           C  
ATOM   3548  C   ASN A 450     -19.336   5.551   5.915  1.00 98.56           C  
ATOM   3549  O   ASN A 450     -19.302   4.968   7.000  1.00 98.56           O  
ATOM   3550  CB  ASN A 450     -21.148   7.208   5.425  1.00 98.56           C  
ATOM   3551  CG  ASN A 450     -21.710   8.569   5.787  1.00 98.56           C  
ATOM   3552  ND2 ASN A 450     -22.766   8.985   5.099  1.00 98.56           N  
ATOM   3553  OD1 ASN A 450     -21.177   9.246   6.678  1.00 98.56           O  
ATOM   3554  N   VAL A 451     -19.028   4.957   4.774  1.00 98.56           N  
ATOM   3555  CA  VAL A 451     -18.635   3.555   4.711  1.00 98.56           C  
ATOM   3556  C   VAL A 451     -17.331   3.342   5.479  1.00 98.56           C  
ATOM   3557  O   VAL A 451     -17.235   2.419   6.290  1.00 98.56           O  
ATOM   3558  CB  VAL A 451     -18.477   3.074   3.252  1.00 98.56           C  
ATOM   3559  CG1 VAL A 451     -17.820   1.695   3.206  1.00 98.56           C  
ATOM   3560  CG2 VAL A 451     -19.839   3.049   2.547  1.00 98.56           C  
ATOM   3561  N   VAL A 452     -16.363   4.181   5.223  1.00 98.69           N  
ATOM   3562  CA  VAL A 452     -15.062   4.087   5.875  1.00 98.69           C  
ATOM   3563  C   VAL A 452     -15.239   4.181   7.390  1.00 98.69           C  
ATOM   3564  O   VAL A 452     -14.734   3.341   8.134  1.00 98.69           O  
ATOM   3565  CB  VAL A 452     -14.102   5.196   5.387  1.00 98.69           C  
ATOM   3566  CG1 VAL A 452     -12.873   5.287   6.293  1.00 98.69           C  
ATOM   3567  CG2 VAL A 452     -13.682   4.935   3.942  1.00 98.69           C  
ATOM   3568  N   ASP A 453     -16.010   5.146   7.844  1.00 98.50           N  
ATOM   3569  CA  ASP A 453     -16.229   5.356   9.272  1.00 98.50           C  
ATOM   3570  C   ASP A 453     -16.931   4.163   9.902  1.00 98.50           C  
ATOM   3571  O   ASP A 453     -16.530   3.676  10.957  1.00 98.50           O  
ATOM   3572  CB  ASP A 453     -17.027   6.632   9.508  1.00 98.50           C  
ATOM   3573  CG  ASP A 453     -16.200   7.893   9.367  1.00 98.50           C  
ATOM   3574  OD1 ASP A 453     -14.962   7.823   9.488  1.00 98.50           O  
ATOM   3575  OD2 ASP A 453     -16.791   8.973   9.143  1.00 98.50           O1-
ATOM   3576  N   ASP A 454     -17.969   3.686   9.283  1.00 98.31           N  
ATOM   3577  CA  ASP A 454     -18.716   2.552   9.805  1.00 98.31           C  
ATOM   3578  C   ASP A 454     -17.835   1.312   9.928  1.00 98.31           C  
ATOM   3579  O   ASP A 454     -17.855   0.635  10.958  1.00 98.31           O  
ATOM   3580  CB  ASP A 454     -19.909   2.243   8.900  1.00 98.31           C  
ATOM   3581  CG  ASP A 454     -21.051   3.242   9.074  1.00 98.31           C  
ATOM   3582  OD1 ASP A 454     -21.016   4.052  10.017  1.00 98.31           O  
ATOM   3583  OD2 ASP A 454     -21.987   3.207   8.252  1.00 98.31           O1-
ATOM   3584  N   LEU A 455     -17.042   1.071   8.923  1.00 98.50           N  
ATOM   3585  CA  LEU A 455     -16.190  -0.120   8.894  1.00 98.50           C  
ATOM   3586  C   LEU A 455     -15.131  -0.056   9.988  1.00 98.50           C  
ATOM   3587  O   LEU A 455     -14.944  -1.014  10.743  1.00 98.50           O  
ATOM   3588  CB  LEU A 455     -15.520  -0.271   7.528  1.00 98.50           C  
ATOM   3589  CG  LEU A 455     -16.409  -0.823   6.403  1.00 98.50           C  
ATOM   3590  CD1 LEU A 455     -15.657  -0.772   5.075  1.00 98.50           C  
ATOM   3591  CD2 LEU A 455     -16.846  -2.248   6.719  1.00 98.50           C  
ATOM   3592  N   LEU A 456     -14.462   1.048  10.070  1.00 98.56           N  
ATOM   3593  CA  LEU A 456     -13.344   1.154  11.004  1.00 98.56           C  
ATOM   3594  C   LEU A 456     -13.838   1.185  12.441  1.00 98.56           C  
ATOM   3595  O   LEU A 456     -13.167   0.677  13.343  1.00 98.56           O  
ATOM   3596  CB  LEU A 456     -12.507   2.405  10.707  1.00 98.56           C  
ATOM   3597  CG  LEU A 456     -11.669   2.370   9.429  1.00 98.56           C  
ATOM   3598  CD1 LEU A 456     -10.981   3.714   9.213  1.00 98.56           C  
ATOM   3599  CD2 LEU A 456     -10.642   1.243   9.498  1.00 98.56           C  
ATOM   3600  N   ASN A 457     -15.038   1.790  12.719  1.00 98.25           N  
ATOM   3601  CA  ASN A 457     -15.644   1.766  14.046  1.00 98.25           C  
ATOM   3602  C   ASN A 457     -16.011   0.350  14.475  1.00 98.25           C  
ATOM   3603  O   ASN A 457     -16.035   0.048  15.671  1.00 98.25           O  
ATOM   3604  CB  ASN A 457     -16.887   2.675  14.089  1.00 98.25           C  
ATOM   3605  CG  ASN A 457     -16.533   4.136  14.268  1.00 98.25           C  
ATOM   3606  ND2 ASN A 457     -17.316   5.011  13.653  1.00 98.25           N  
ATOM   3607  OD1 ASN A 457     -15.561   4.474  14.944  1.00 98.25           O  
ATOM   3608  N   TYR A 458     -16.259  -0.440  13.481  1.00 98.38           N  
ATOM   3609  CA  TYR A 458     -16.637  -1.820  13.750  1.00 98.38           C  
ATOM   3610  C   TYR A 458     -15.412  -2.718  13.829  1.00 98.38           C  
ATOM   3611  O   TYR A 458     -15.251  -3.477  14.780  1.00 98.38           O  
ATOM   3612  CB  TYR A 458     -17.591  -2.342  12.674  1.00 98.38           C  
ATOM   3613  CG  TYR A 458     -18.044  -3.773  12.889  1.00 98.38           C  
ATOM   3614  CD1 TYR A 458     -17.494  -4.806  12.126  1.00 98.38           C  
ATOM   3615  CD2 TYR A 458     -18.990  -4.089  13.844  1.00 98.38           C  
ATOM   3616  CE1 TYR A 458     -17.908  -6.125  12.314  1.00 98.38           C  
ATOM   3617  CE2 TYR A 458     -19.390  -5.404  14.046  1.00 98.38           C  
ATOM   3618  OH  TYR A 458     -19.244  -7.711  13.471  1.00 98.38           O  
ATOM   3619  CZ  TYR A 458     -18.842  -6.410  13.278  1.00 98.38           C  
ATOM   3620  N   LEU A 459     -14.464  -2.674  12.860  1.00 98.44           N  
ATOM   3621  CA  LEU A 459     -13.387  -3.643  12.662  1.00 98.44           C  
ATOM   3622  C   LEU A 459     -12.271  -3.433  13.681  1.00 98.44           C  
ATOM   3623  O   LEU A 459     -11.691  -4.402  14.171  1.00 98.44           O  
ATOM   3624  CB  LEU A 459     -12.828  -3.539  11.238  1.00 98.44           C  
ATOM   3625  CG  LEU A 459     -13.770  -3.930  10.102  1.00 98.44           C  
ATOM   3626  CD1 LEU A 459     -13.085  -3.739   8.753  1.00 98.44           C  
ATOM   3627  CD2 LEU A 459     -14.245  -5.367  10.270  1.00 98.44           C  
ATOM   3628  N   LEU A 460     -11.976  -2.190  14.020  1.00 98.56           N  
ATOM   3629  CA  LEU A 460     -10.841  -1.935  14.894  1.00 98.56           C  
ATOM   3630  C   LEU A 460     -11.094  -2.483  16.296  1.00 98.56           C  
ATOM   3631  O   LEU A 460     -10.234  -3.155  16.868  1.00 98.56           O  
ATOM   3632  CB  LEU A 460     -10.554  -0.428  14.978  1.00 98.56           C  
ATOM   3633  CG  LEU A 460     -10.028   0.224  13.698  1.00 98.56           C  
ATOM   3634  CD1 LEU A 460      -9.715   1.696  13.953  1.00 98.56           C  
ATOM   3635  CD2 LEU A 460      -8.792  -0.506  13.195  1.00 98.56           C  
ATOM   3636  N   PRO A 461     -12.321  -2.289  16.920  1.00 98.00           N  
ATOM   3637  CA  PRO A 461     -12.590  -2.913  18.216  1.00 98.00           C  
ATOM   3638  C   PRO A 461     -12.711  -4.433  18.128  1.00 98.00           C  
ATOM   3639  O   PRO A 461     -12.368  -5.136  19.086  1.00 98.00           O  
ATOM   3640  CB  PRO A 461     -13.927  -2.281  18.642  1.00 98.00           C  
ATOM   3641  CG  PRO A 461     -13.979  -0.983  17.902  1.00 98.00           C  
ATOM   3642  CD  PRO A 461     -13.293  -1.154  16.581  1.00 98.00           C  
ATOM   3643  N   LEU A 462     -13.213  -4.920  17.004  1.00 98.19           N  
ATOM   3644  CA  LEU A 462     -13.405  -6.353  16.810  1.00 98.19           C  
ATOM   3645  C   LEU A 462     -12.069  -7.076  16.766  1.00 98.19           C  
ATOM   3646  O   LEU A 462     -11.877  -8.089  17.444  1.00 98.19           O  
ATOM   3647  CB  LEU A 462     -14.185  -6.621  15.520  1.00 98.19           C  
ATOM   3648  CG  LEU A 462     -14.413  -8.086  15.156  1.00 98.19           C  
ATOM   3649  CD1 LEU A 462     -15.224  -8.782  16.241  1.00 98.19           C  
ATOM   3650  CD2 LEU A 462     -15.104  -8.205  13.806  1.00 98.19           C  
ATOM   3651  N   TYR A 463     -11.078  -6.549  16.003  1.00 98.06           N  
ATOM   3652  CA  TYR A 463      -9.858  -7.293  15.730  1.00 98.06           C  
ATOM   3653  C   TYR A 463      -8.699  -6.773  16.577  1.00 98.06           C  
ATOM   3654  O   TYR A 463      -7.718  -7.478  16.788  1.00 98.06           O  
ATOM   3655  CB  TYR A 463      -9.493  -7.204  14.241  1.00 98.06           C  
ATOM   3656  CG  TYR A 463     -10.397  -8.028  13.347  1.00 98.06           C  
ATOM   3657  CD1 TYR A 463     -10.318  -9.420  13.345  1.00 98.06           C  
ATOM   3658  CD2 TYR A 463     -11.320  -7.420  12.510  1.00 98.06           C  
ATOM   3659  CE1 TYR A 463     -11.133 -10.185  12.524  1.00 98.06           C  
ATOM   3660  CE2 TYR A 463     -12.144  -8.175  11.687  1.00 98.06           C  
ATOM   3661  OH  TYR A 463     -12.867 -10.304  10.881  1.00 98.06           O  
ATOM   3662  CZ  TYR A 463     -12.051  -9.554  11.698  1.00 98.06           C  
ATOM   3663  N   LYS A 464      -8.746  -5.570  17.059  1.00 98.06           N  
ATOM   3664  CA  LYS A 464      -7.668  -4.972  17.836  1.00 98.06           C  
ATOM   3665  C   LYS A 464      -6.307  -5.259  17.220  1.00 98.06           C  
ATOM   3666  O   LYS A 464      -5.465  -5.921  17.836  1.00 98.06           O  
ATOM   3667  CB  LYS A 464      -7.708  -5.484  19.289  1.00 98.06           C  
ATOM   3668  CG  LYS A 464      -8.983  -5.127  20.032  1.00 98.06           C  
ATOM   3669  CD  LYS A 464      -8.976  -5.680  21.440  1.00 98.06           C  
ATOM   3670  CE  LYS A 464     -10.283  -5.381  22.172  1.00 98.06           C  
ATOM   3671  NZ  LYS A 464     -10.290  -5.957  23.558  1.00 98.06           N1+
ATOM   3672  N   PRO A 465      -6.127  -4.827  15.941  1.00 98.62           N  
ATOM   3673  CA  PRO A 465      -4.848  -5.117  15.285  1.00 98.62           C  
ATOM   3674  C   PRO A 465      -3.676  -4.390  15.942  1.00 98.62           C  
ATOM   3675  O   PRO A 465      -3.856  -3.320  16.534  1.00 98.62           O  
ATOM   3676  CB  PRO A 465      -5.065  -4.619  13.853  1.00 98.62           C  
ATOM   3677  CG  PRO A 465      -6.049  -3.501  13.981  1.00 98.62           C  
ATOM   3678  CD  PRO A 465      -7.029  -3.846  15.063  1.00 98.62           C  
ATOM   3679  N   ASP A 466      -2.461  -5.024  15.797  1.00 98.69           N  
ATOM   3680  CA  ASP A 466      -1.231  -4.404  16.276  1.00 98.69           C  
ATOM   3681  C   ASP A 466      -0.715  -3.368  15.287  1.00 98.69           C  
ATOM   3682  O   ASP A 466       0.031  -2.460  15.652  1.00 98.69           O  
ATOM   3683  CB  ASP A 466      -0.160  -5.464  16.538  1.00 98.69           C  
ATOM   3684  CG  ASP A 466      -0.577  -6.491  17.584  1.00 98.69           C  
ATOM   3685  OD1 ASP A 466      -0.848  -6.100  18.734  1.00 98.69           O  
ATOM   3686  OD2 ASP A 466      -0.634  -7.691  17.245  1.00 98.69           O1-
ATOM   3687  N   LEU A 467      -1.150  -3.474  14.049  1.00 98.81           N  
ATOM   3688  CA  LEU A 467      -0.730  -2.603  12.950  1.00 98.81           C  
ATOM   3689  C   LEU A 467      -1.751  -2.627  11.819  1.00 98.81           C  
ATOM   3690  O   LEU A 467      -2.268  -3.686  11.461  1.00 98.81           O  
ATOM   3691  CB  LEU A 467       0.643  -3.032  12.422  1.00 98.81           C  
ATOM   3692  CG  LEU A 467       1.187  -2.245  11.230  1.00 98.81           C  
ATOM   3693  CD1 LEU A 467       1.559  -0.827  11.656  1.00 98.81           C  
ATOM   3694  CD2 LEU A 467       2.387  -2.954  10.620  1.00 98.81           C  
ATOM   3695  N   VAL A 468      -2.003  -1.396  11.295  1.00 98.94           N  
ATOM   3696  CA  VAL A 468      -2.841  -1.287  10.103  1.00 98.94           C  
ATOM   3697  C   VAL A 468      -1.979  -0.938   8.893  1.00 98.94           C  
ATOM   3698  O   VAL A 468      -1.199   0.018   8.936  1.00 98.94           O  
ATOM   3699  CB  VAL A 468      -3.955  -0.231  10.286  1.00 98.94           C  
ATOM   3700  CG1 VAL A 468      -4.658   0.049   8.961  1.00 98.94           C  
ATOM   3701  CG2 VAL A 468      -4.961  -0.695  11.341  1.00 98.94           C  
ATOM   3702  N   LEU A 469      -1.989  -1.846   7.851  1.00 98.94           N  
ATOM   3703  CA  LEU A 469      -1.444  -1.517   6.538  1.00 98.94           C  
ATOM   3704  C   LEU A 469      -2.496  -0.844   5.667  1.00 98.94           C  
ATOM   3705  O   LEU A 469      -3.453  -1.486   5.230  1.00 98.94           O  
ATOM   3706  CB  LEU A 469      -0.922  -2.775   5.843  1.00 98.94           C  
ATOM   3707  CG  LEU A 469       0.058  -3.638   6.644  1.00 98.94           C  
ATOM   3708  CD1 LEU A 469       0.632  -4.743   5.765  1.00 98.94           C  
ATOM   3709  CD2 LEU A 469       1.173  -2.775   7.225  1.00 98.94           C  
ATOM   3710  N   TYR A 470      -2.345   0.480   5.489  1.00 98.88           N  
ATOM   3711  CA  TYR A 470      -3.330   1.316   4.810  1.00 98.88           C  
ATOM   3712  C   TYR A 470      -2.927   1.563   3.361  1.00 98.88           C  
ATOM   3713  O   TYR A 470      -1.931   2.239   3.094  1.00 98.88           O  
ATOM   3714  CB  TYR A 470      -3.498   2.649   5.539  1.00 98.88           C  
ATOM   3715  CG  TYR A 470      -4.388   3.631   4.817  1.00 98.88           C  
ATOM   3716  CD1 TYR A 470      -4.007   4.960   4.654  1.00 98.88           C  
ATOM   3717  CD2 TYR A 470      -5.613   3.228   4.290  1.00 98.88           C  
ATOM   3718  CE1 TYR A 470      -4.823   5.868   3.991  1.00 98.88           C  
ATOM   3719  CE2 TYR A 470      -6.438   4.127   3.623  1.00 98.88           C  
ATOM   3720  OH  TYR A 470      -6.850   6.336   2.818  1.00 98.88           O  
ATOM   3721  CZ  TYR A 470      -6.035   5.443   3.477  1.00 98.88           C  
ATOM   3722  N   ASP A 471      -3.601   0.921   2.401  1.00 98.81           N  
ATOM   3723  CA  ASP A 471      -3.424   1.167   0.973  1.00 98.81           C  
ATOM   3724  C   ASP A 471      -4.323   2.305   0.496  1.00 98.81           C  
ATOM   3725  O   ASP A 471      -5.526   2.117   0.311  1.00 98.81           O  
ATOM   3726  CB  ASP A 471      -3.713  -0.102   0.170  1.00 98.81           C  
ATOM   3727  CG  ASP A 471      -3.378   0.040  -1.305  1.00 98.81           C  
ATOM   3728  OD1 ASP A 471      -2.806   1.076  -1.702  1.00 98.81           O  
ATOM   3729  OD2 ASP A 471      -3.697  -0.891  -2.077  1.00 98.81           O1-
ATOM   3730  N   ALA A 472      -3.690   3.482   0.262  1.00 98.69           N  
ATOM   3731  CA  ALA A 472      -4.415   4.722  -0.008  1.00 98.69           C  
ATOM   3732  C   ALA A 472      -4.488   4.995  -1.510  1.00 98.69           C  
ATOM   3733  O   ALA A 472      -4.056   6.052  -1.973  1.00 98.69           O  
ATOM   3734  CB  ALA A 472      -3.753   5.895   0.711  1.00 98.69           C  
ATOM   3735  N   GLY A 473      -5.056   4.071  -2.288  1.00 98.25           N  
ATOM   3736  CA  GLY A 473      -5.160   4.273  -3.725  1.00 98.25           C  
ATOM   3737  C   GLY A 473      -5.964   5.503  -4.100  1.00 98.25           C  
ATOM   3738  O   GLY A 473      -7.049   5.728  -3.562  1.00 98.25           O  
ATOM   3739  N   VAL A 474      -5.487   6.248  -5.125  1.00 98.50           N  
ATOM   3740  CA  VAL A 474      -6.170   7.486  -5.486  1.00 98.50           C  
ATOM   3741  C   VAL A 474      -7.025   7.265  -6.736  1.00 98.50           C  
ATOM   3742  O   VAL A 474      -7.688   8.184  -7.213  1.00 98.50           O  
ATOM   3743  CB  VAL A 474      -5.172   8.639  -5.724  1.00 98.50           C  
ATOM   3744  CG1 VAL A 474      -4.469   9.024  -4.422  1.00 98.50           C  
ATOM   3745  CG2 VAL A 474      -4.149   8.249  -6.796  1.00 98.50           C  
ATOM   3746  N   ASP A 475      -7.022   6.019  -7.267  1.00 98.19           N  
ATOM   3747  CA  ASP A 475      -7.783   5.715  -8.473  1.00 98.19           C  
ATOM   3748  C   ASP A 475      -9.283   5.679  -8.183  1.00 98.19           C  
ATOM   3749  O   ASP A 475     -10.085   5.378  -9.067  1.00 98.19           O  
ATOM   3750  CB  ASP A 475      -7.332   4.382  -9.073  1.00 98.19           C  
ATOM   3751  CG  ASP A 475      -7.253   3.268  -8.046  1.00 98.19           C  
ATOM   3752  OD1 ASP A 475      -7.634   3.488  -6.878  1.00 98.19           O  
ATOM   3753  OD2 ASP A 475      -6.804   2.156  -8.407  1.00 98.19           O1-
ATOM   3754  N   VAL A 476      -9.797   6.119  -7.007  1.00 98.25           N  
ATOM   3755  CA  VAL A 476     -11.194   6.291  -6.643  1.00 98.25           C  
ATOM   3756  C   VAL A 476     -11.650   7.707  -7.002  1.00 98.25           C  
ATOM   3757  O   VAL A 476     -12.840   8.021  -6.921  1.00 98.25           O  
ATOM   3758  CB  VAL A 476     -11.433   6.021  -5.145  1.00 98.25           C  
ATOM   3759  CG1 VAL A 476     -11.168   4.555  -4.813  1.00 98.25           C  
ATOM   3760  CG2 VAL A 476     -10.560   6.935  -4.292  1.00 98.25           C  
ATOM   3761  N   HIS A 477     -10.699   8.487  -7.480  1.00 98.56           N  
ATOM   3762  CA  HIS A 477     -10.911   9.892  -7.817  1.00 98.56           C  
ATOM   3763  C   HIS A 477     -11.729  10.034  -9.098  1.00 98.56           C  
ATOM   3764  O   HIS A 477     -11.605   9.214 -10.009  1.00 98.56           O  
ATOM   3765  CB  HIS A 477      -9.572  10.616  -7.967  1.00 98.56           C  
ATOM   3766  CG  HIS A 477      -9.706  12.100  -8.080  1.00 98.56           C  
ATOM   3767  CD2 HIS A 477      -9.655  13.075  -7.140  1.00 98.56           C  
ATOM   3768  ND1 HIS A 477      -9.917  12.741  -9.284  1.00 98.56           N  
ATOM   3769  CE1 HIS A 477      -9.996  14.045  -9.074  1.00 98.56           C  
ATOM   3770  NE2 HIS A 477      -9.839  14.267  -7.775  1.00 98.56           N  
ATOM   3771  N   LYS A 478     -12.544  11.071  -9.206  1.00 97.88           N  
ATOM   3772  CA  LYS A 478     -13.471  11.298 -10.307  1.00 97.88           C  
ATOM   3773  C   LYS A 478     -12.714  11.470 -11.625  1.00 97.88           C  
ATOM   3774  O   LYS A 478     -13.268  11.215 -12.704  1.00 97.88           O  
ATOM   3775  CB  LYS A 478     -14.328  12.531 -10.032  1.00 97.88           C  
ATOM   3776  CG  LYS A 478     -13.544  13.831  -9.923  1.00 97.88           C  
ATOM   3777  CD  LYS A 478     -14.452  15.013  -9.607  1.00 97.88           C  
ATOM   3778  CE  LYS A 478     -13.659  16.311  -9.498  1.00 97.88           C  
ATOM   3779  NZ  LYS A 478     -14.549  17.475  -9.202  1.00 97.88           N1+
ATOM   3780  N   ASP A 479     -11.466  11.893 -11.536  1.00 96.94           N  
ATOM   3781  CA  ASP A 479     -10.718  12.162 -12.762  1.00 96.94           C  
ATOM   3782  C   ASP A 479      -9.759  11.020 -13.085  1.00 96.94           C  
ATOM   3783  O   ASP A 479      -8.913  11.151 -13.972  1.00 96.94           O  
ATOM   3784  CB  ASP A 479      -9.952  13.483 -12.650  1.00 96.94           C  
ATOM   3785  CG  ASP A 479     -10.860  14.694 -12.591  1.00 96.94           C  
ATOM   3786  OD1 ASP A 479     -11.947  14.668 -13.203  1.00 96.94           O  
ATOM   3787  OD2 ASP A 479     -10.482  15.690 -11.934  1.00 96.94           O1-
ATOM   3788  N   ASP A 480      -9.833   9.904 -12.355  1.00 97.00           N  
ATOM   3789  CA  ASP A 480      -8.970   8.777 -12.656  1.00 97.00           C  
ATOM   3790  C   ASP A 480      -9.418   8.050 -13.921  1.00 97.00           C  
ATOM   3791  O   ASP A 480     -10.617   7.954 -14.197  1.00 97.00           O  
ATOM   3792  CB  ASP A 480      -8.940   7.798 -11.471  1.00 97.00           C  
ATOM   3793  CG  ASP A 480      -7.855   6.740 -11.603  1.00 97.00           C  
ATOM   3794  OD1 ASP A 480      -6.661   7.068 -11.450  1.00 97.00           O  
ATOM   3795  OD2 ASP A 480      -8.204   5.569 -11.866  1.00 97.00           O1-
ATOM   3796  N   ALA A 481      -8.484   7.449 -14.656  1.00 93.69           N  
ATOM   3797  CA  ALA A 481      -8.710   6.819 -15.954  1.00 93.69           C  
ATOM   3798  C   ALA A 481      -9.269   5.407 -15.790  1.00 93.69           C  
ATOM   3799  O   ALA A 481      -9.965   4.900 -16.675  1.00 93.69           O  
ATOM   3800  CB  ALA A 481      -7.414   6.780 -16.760  1.00 93.69           C  
ATOM   3801  N   LEU A 482      -9.021   4.792 -14.649  1.00 92.75           N  
ATOM   3802  CA  LEU A 482      -9.325   3.374 -14.489  1.00 92.75           C  
ATOM   3803  C   LEU A 482     -10.312   3.151 -13.342  1.00 92.75           C  
ATOM   3804  O   LEU A 482     -10.680   2.017 -13.052  1.00 92.75           O  
ATOM   3805  CB  LEU A 482      -8.038   2.579 -14.229  1.00 92.75           C  
ATOM   3806  CG  LEU A 482      -6.979   2.620 -15.330  1.00 92.75           C  
ATOM   3807  CD1 LEU A 482      -5.794   1.735 -14.962  1.00 92.75           C  
ATOM   3808  CD2 LEU A 482      -7.584   2.190 -16.663  1.00 92.75           C  
ATOM   3809  N   GLY A 483     -10.737   4.286 -12.709  1.00 93.56           N  
ATOM   3810  CA  GLY A 483     -11.672   4.184 -11.600  1.00 93.56           C  
ATOM   3811  C   GLY A 483     -13.093   4.555 -11.982  1.00 93.56           C  
ATOM   3812  O   GLY A 483     -13.339   5.053 -13.083  1.00 93.56           O  
ATOM   3813  N   TYR A 484     -14.151   4.256 -11.209  1.00 95.88           N  
ATOM   3814  CA  TYR A 484     -15.553   4.499 -11.541  1.00 95.88           C  
ATOM   3815  C   TYR A 484     -16.281   5.147 -10.372  1.00 95.88           C  
ATOM   3816  O   TYR A 484     -17.508   5.267 -10.391  1.00 95.88           O  
ATOM   3817  CB  TYR A 484     -16.250   3.195 -11.936  1.00 95.88           C  
ATOM   3818  CG  TYR A 484     -15.696   2.566 -13.191  1.00 95.88           C  
ATOM   3819  CD1 TYR A 484     -15.768   3.234 -14.415  1.00 95.88           C  
ATOM   3820  CD2 TYR A 484     -15.104   1.309 -13.160  1.00 95.88           C  
ATOM   3821  CE1 TYR A 484     -15.258   2.660 -15.580  1.00 95.88           C  
ATOM   3822  CE2 TYR A 484     -14.593   0.724 -14.313  1.00 95.88           C  
ATOM   3823  OH  TYR A 484     -14.172   0.830 -16.665  1.00 95.88           O  
ATOM   3824  CZ  TYR A 484     -14.674   1.410 -15.517  1.00 95.88           C  
ATOM   3825  N   LEU A 485     -15.493   5.509  -9.396  1.00 98.00           N  
ATOM   3826  CA  LEU A 485     -16.059   6.275  -8.291  1.00 98.00           C  
ATOM   3827  C   LEU A 485     -15.888   7.770  -8.517  1.00 98.00           C  
ATOM   3828  O   LEU A 485     -15.288   8.191  -9.515  1.00 98.00           O  
ATOM   3829  CB  LEU A 485     -15.392   5.871  -6.970  1.00 98.00           C  
ATOM   3830  CG  LEU A 485     -15.543   4.409  -6.559  1.00 98.00           C  
ATOM   3831  CD1 LEU A 485     -14.881   4.167  -5.204  1.00 98.00           C  
ATOM   3832  CD2 LEU A 485     -17.013   4.009  -6.518  1.00 98.00           C  
ATOM   3833  N   GLN A 486     -16.411   8.670  -7.634  1.00 98.25           N  
ATOM   3834  CA  GLN A 486     -16.437  10.096  -7.922  1.00 98.25           C  
ATOM   3835  C   GLN A 486     -15.878  10.908  -6.758  1.00 98.25           C  
ATOM   3836  O   GLN A 486     -16.399  11.978  -6.432  1.00 98.25           O  
ATOM   3837  CB  GLN A 486     -17.865  10.550  -8.243  1.00 98.25           C  
ATOM   3838  CG  GLN A 486     -18.423   9.986  -9.546  1.00 98.25           C  
ATOM   3839  CD  GLN A 486     -17.820  10.644 -10.772  1.00 98.25           C  
ATOM   3840  NE2 GLN A 486     -18.214  10.186 -11.954  1.00 98.25           N  
ATOM   3841  OE1 GLN A 486     -16.993  11.567 -10.661  1.00 98.25           O  
ATOM   3842  N   LEU A 487     -14.834  10.351  -6.068  1.00 98.62           N  
ATOM   3843  CA  LEU A 487     -14.247  11.124  -4.978  1.00 98.62           C  
ATOM   3844  C   LEU A 487     -13.509  12.348  -5.507  1.00 98.62           C  
ATOM   3845  O   LEU A 487     -12.914  12.303  -6.587  1.00 98.62           O  
ATOM   3846  CB  LEU A 487     -13.285  10.253  -4.162  1.00 98.62           C  
ATOM   3847  CG  LEU A 487     -13.900   9.476  -2.997  1.00 98.62           C  
ATOM   3848  CD1 LEU A 487     -14.938   8.479  -3.512  1.00 98.62           C  
ATOM   3849  CD2 LEU A 487     -12.818   8.762  -2.200  1.00 98.62           C  
ATOM   3850  N   THR A 488     -13.618  13.448  -4.705  1.00 98.69           N  
ATOM   3851  CA  THR A 488     -12.872  14.669  -4.963  1.00 98.69           C  
ATOM   3852  C   THR A 488     -11.548  14.668  -4.202  1.00 98.69           C  
ATOM   3853  O   THR A 488     -11.307  13.794  -3.371  1.00 98.69           O  
ATOM   3854  CB  THR A 488     -13.684  15.919  -4.591  1.00 98.69           C  
ATOM   3855  CG2 THR A 488     -15.048  15.918  -5.274  1.00 98.69           C  
ATOM   3856  OG1 THR A 488     -13.879  15.942  -3.171  1.00 98.69           O  
ATOM   3857  N   ASP A 489     -10.672  15.648  -4.543  1.00 98.62           N  
ATOM   3858  CA  ASP A 489      -9.453  15.815  -3.761  1.00 98.62           C  
ATOM   3859  C   ASP A 489      -9.763  15.945  -2.272  1.00 98.62           C  
ATOM   3860  O   ASP A 489      -9.084  15.348  -1.436  1.00 98.62           O  
ATOM   3861  CB  ASP A 489      -8.667  17.035  -4.244  1.00 98.62           C  
ATOM   3862  CG  ASP A 489      -8.029  16.826  -5.598  1.00 98.62           C  
ATOM   3863  OD1 ASP A 489      -7.915  15.673  -6.058  1.00 98.62           O  
ATOM   3864  OD2 ASP A 489      -7.632  17.833  -6.224  1.00 98.62           O1-
ATOM   3865  N   GLN A 490     -10.763  16.765  -1.985  1.00 98.62           N  
ATOM   3866  CA  GLN A 490     -11.174  16.924  -0.590  1.00 98.62           C  
ATOM   3867  C   GLN A 490     -11.676  15.597  -0.017  1.00 98.62           C  
ATOM   3868  O   GLN A 490     -11.422  15.281   1.140  1.00 98.62           O  
ATOM   3869  CB  GLN A 490     -12.259  17.992  -0.470  1.00 98.62           C  
ATOM   3870  CG  GLN A 490     -12.602  18.356   0.967  1.00 98.62           C  
ATOM   3871  CD  GLN A 490     -11.411  18.881   1.741  1.00 98.62           C  
ATOM   3872  NE2 GLN A 490     -11.141  18.289   2.902  1.00 98.62           N  
ATOM   3873  OE1 GLN A 490     -10.733  19.814   1.305  1.00 98.62           O  
ATOM   3874  N   GLY A 491     -12.459  14.905  -0.772  1.00 98.69           N  
ATOM   3875  CA  GLY A 491     -12.913  13.587  -0.348  1.00 98.69           C  
ATOM   3876  C   GLY A 491     -11.778  12.644  -0.021  1.00 98.69           C  
ATOM   3877  O   GLY A 491     -11.839  11.904   0.957  1.00 98.69           O  
ATOM   3878  N   LEU A 492     -10.754  12.546  -0.840  1.00 98.75           N  
ATOM   3879  CA  LEU A 492      -9.576  11.729  -0.580  1.00 98.75           C  
ATOM   3880  C   LEU A 492      -8.897  12.162   0.717  1.00 98.75           C  
ATOM   3881  O   LEU A 492      -8.486  11.322   1.518  1.00 98.75           O  
ATOM   3882  CB  LEU A 492      -8.589  11.829  -1.748  1.00 98.75           C  
ATOM   3883  CG  LEU A 492      -9.016  11.165  -3.054  1.00 98.75           C  
ATOM   3884  CD1 LEU A 492      -8.032  11.506  -4.171  1.00 98.75           C  
ATOM   3885  CD2 LEU A 492      -9.132   9.658  -2.876  1.00 98.75           C  
ATOM   3886  N   ALA A 493      -8.735  13.497   0.895  1.00 98.75           N  
ATOM   3887  CA  ALA A 493      -8.135  14.028   2.119  1.00 98.75           C  
ATOM   3888  C   ALA A 493      -8.941  13.620   3.348  1.00 98.75           C  
ATOM   3889  O   ALA A 493      -8.369  13.203   4.359  1.00 98.75           O  
ATOM   3890  CB  ALA A 493      -8.033  15.551   2.046  1.00 98.75           C  
ATOM   3891  N   ASN A 494     -10.320  13.780   3.256  1.00 98.75           N  
ATOM   3892  CA  ASN A 494     -11.189  13.370   4.359  1.00 98.75           C  
ATOM   3893  C   ASN A 494     -11.039  11.884   4.663  1.00 98.75           C  
ATOM   3894  O   ASN A 494     -11.022  11.482   5.830  1.00 98.75           O  
ATOM   3895  CB  ASN A 494     -12.647  13.713   4.052  1.00 98.75           C  
ATOM   3896  CG  ASN A 494     -12.899  15.206   4.008  1.00 98.75           C  
ATOM   3897  ND2 ASN A 494     -13.984  15.602   3.360  1.00 98.75           N  
ATOM   3898  OD1 ASN A 494     -12.123  15.991   4.558  1.00 98.75           O  
ATOM   3899  N   ARG A 495     -11.011  11.081   3.630  1.00 98.75           N  
ATOM   3900  CA  ARG A 495     -10.826   9.638   3.772  1.00 98.75           C  
ATOM   3901  C   ARG A 495      -9.522   9.327   4.511  1.00 98.75           C  
ATOM   3902  O   ARG A 495      -9.526   8.567   5.482  1.00 98.75           O  
ATOM   3903  CB  ARG A 495     -10.832   8.952   2.405  1.00 98.75           C  
ATOM   3904  CG  ARG A 495     -10.517   7.470   2.464  1.00 98.75           C  
ATOM   3905  CD  ARG A 495     -10.104   6.926   1.103  1.00 98.75           C  
ATOM   3906  NE  ARG A 495      -8.773   7.396   0.721  1.00 98.75           N  
ATOM   3907  NH1 ARG A 495      -9.063   7.026  -1.539  1.00 98.75           N  
ATOM   3908  NH2 ARG A 495      -7.086   7.876  -0.760  1.00 98.75           N1+
ATOM   3909  CZ  ARG A 495      -8.310   7.432  -0.526  1.00 98.75           C  
ATOM   3910  N   ASP A 496      -8.367   9.844   4.008  1.00 98.88           N  
ATOM   3911  CA  ASP A 496      -7.054   9.539   4.574  1.00 98.88           C  
ATOM   3912  C   ASP A 496      -6.963  10.001   6.020  1.00 98.88           C  
ATOM   3913  O   ASP A 496      -6.446   9.281   6.877  1.00 98.88           O  
ATOM   3914  CB  ASP A 496      -5.950  10.190   3.741  1.00 98.88           C  
ATOM   3915  CG  ASP A 496      -5.808   9.575   2.360  1.00 98.88           C  
ATOM   3916  OD1 ASP A 496      -6.368   8.485   2.119  1.00 98.88           O  
ATOM   3917  OD2 ASP A 496      -5.127  10.183   1.507  1.00 98.88           O1-
ATOM   3918  N   GLU A 497      -7.459  11.188   6.355  1.00 98.75           N  
ATOM   3919  CA  GLU A 497      -7.450  11.691   7.729  1.00 98.75           C  
ATOM   3920  C   GLU A 497      -8.310  10.815   8.635  1.00 98.75           C  
ATOM   3921  O   GLU A 497      -7.922  10.524   9.770  1.00 98.75           O  
ATOM   3922  CB  GLU A 497      -7.933  13.140   7.776  1.00 98.75           C  
ATOM   3923  CG  GLU A 497      -6.932  14.146   7.229  1.00 98.75           C  
ATOM   3924  CD  GLU A 497      -7.388  15.581   7.360  1.00 98.75           C  
ATOM   3925  OE1 GLU A 497      -6.722  16.491   6.813  1.00 98.75           O  
ATOM   3926  OE2 GLU A 497      -8.419  15.813   8.031  1.00 98.75           O1-
ATOM   3927  N   ALA A 498      -9.460  10.447   8.107  1.00 98.69           N  
ATOM   3928  CA  ALA A 498     -10.368   9.616   8.898  1.00 98.69           C  
ATOM   3929  C   ALA A 498      -9.715   8.284   9.250  1.00 98.69           C  
ATOM   3930  O   ALA A 498      -9.780   7.838  10.398  1.00 98.69           O  
ATOM   3931  CB  ALA A 498     -11.671   9.385   8.140  1.00 98.69           C  
ATOM   3932  N   VAL A 499      -9.158   7.617   8.284  1.00 98.81           N  
ATOM   3933  CA  VAL A 499      -8.502   6.335   8.519  1.00 98.81           C  
ATOM   3934  C   VAL A 499      -7.402   6.503   9.568  1.00 98.81           C  
ATOM   3935  O   VAL A 499      -7.340   5.742  10.534  1.00 98.81           O  
ATOM   3936  CB  VAL A 499      -7.916   5.750   7.217  1.00 98.81           C  
ATOM   3937  CG1 VAL A 499      -7.024   4.545   7.519  1.00 98.81           C  
ATOM   3938  CG2 VAL A 499      -9.036   5.363   6.255  1.00 98.81           C  
ATOM   3939  N   LEU A 500      -6.508   7.472   9.350  1.00 98.88           N  
ATOM   3940  CA  LEU A 500      -5.392   7.716  10.256  1.00 98.88           C  
ATOM   3941  C   LEU A 500      -5.884   8.044  11.661  1.00 98.88           C  
ATOM   3942  O   LEU A 500      -5.372   7.507  12.644  1.00 98.88           O  
ATOM   3943  CB  LEU A 500      -4.514   8.855   9.732  1.00 98.88           C  
ATOM   3944  CG  LEU A 500      -3.801   8.606   8.402  1.00 98.88           C  
ATOM   3945  CD1 LEU A 500      -3.101   9.875   7.929  1.00 98.88           C  
ATOM   3946  CD2 LEU A 500      -2.805   7.457   8.534  1.00 98.88           C  
ATOM   3947  N   ARG A 501      -6.880   8.857  11.835  1.00 98.62           N  
ATOM   3948  CA  ARG A 501      -7.394   9.264  13.135  1.00 98.62           C  
ATOM   3949  C   ARG A 501      -8.100   8.111  13.835  1.00 98.62           C  
ATOM   3950  O   ARG A 501      -7.983   7.951  15.056  1.00 98.62           O  
ATOM   3951  CB  ARG A 501      -8.352  10.446  12.984  1.00 98.62           C  
ATOM   3952  CG  ARG A 501      -7.657  11.761  12.653  1.00 98.62           C  
ATOM   3953  CD  ARG A 501      -8.623  12.937  12.708  1.00 98.62           C  
ATOM   3954  NE  ARG A 501      -7.985  14.181  12.288  1.00 98.62           N  
ATOM   3955  NH1 ARG A 501      -6.726  14.429  14.206  1.00 98.62           N  
ATOM   3956  NH2 ARG A 501      -6.578  15.976  12.520  1.00 98.62           N1+
ATOM   3957  CZ  ARG A 501      -7.098  14.856  13.003  1.00 98.62           C  
ATOM   3958  N   HIS A 502      -8.893   7.313  13.075  1.00 98.62           N  
ATOM   3959  CA  HIS A 502      -9.519   6.139  13.671  1.00 98.62           C  
ATOM   3960  C   HIS A 502      -8.479   5.205  14.271  1.00 98.62           C  
ATOM   3961  O   HIS A 502      -8.677   4.669  15.363  1.00 98.62           O  
ATOM   3962  CB  HIS A 502     -10.367   5.397  12.638  1.00 98.62           C  
ATOM   3963  CG  HIS A 502     -11.756   5.927  12.493  1.00 98.62           C  
ATOM   3964  CD2 HIS A 502     -12.348   6.611  11.486  1.00 98.62           C  
ATOM   3965  ND1 HIS A 502     -12.710   5.783  13.474  1.00 98.62           N  
ATOM   3966  CE1 HIS A 502     -13.835   6.354  13.079  1.00 98.62           C  
ATOM   3967  NE2 HIS A 502     -13.643   6.866  11.877  1.00 98.62           N  
ATOM   3968  N   CYS A 503      -7.409   5.021  13.600  1.00 98.75           N  
ATOM   3969  CA  CYS A 503      -6.374   4.089  14.028  1.00 98.75           C  
ATOM   3970  C   CYS A 503      -5.555   4.673  15.175  1.00 98.75           C  
ATOM   3971  O   CYS A 503      -5.376   4.021  16.209  1.00 98.75           O  
ATOM   3972  CB  CYS A 503      -5.451   3.732  12.860  1.00 98.75           C  
ATOM   3973  SG  CYS A 503      -6.277   2.840  11.525  1.00 98.75           S  
ATOM   3974  N   LEU A 504      -5.021   5.850  14.991  1.00 98.38           N  
ATOM   3975  CA  LEU A 504      -4.055   6.428  15.923  1.00 98.38           C  
ATOM   3976  C   LEU A 504      -4.735   6.836  17.229  1.00 98.38           C  
ATOM   3977  O   LEU A 504      -4.103   6.841  18.286  1.00 98.38           O  
ATOM   3978  CB  LEU A 504      -3.363   7.641  15.294  1.00 98.38           C  
ATOM   3979  CG  LEU A 504      -2.452   7.361  14.104  1.00 98.38           C  
ATOM   3980  CD1 LEU A 504      -1.955   8.667  13.496  1.00 98.38           C  
ATOM   3981  CD2 LEU A 504      -1.279   6.478  14.519  1.00 98.38           C  
ATOM   3982  N   SER A 505      -6.042   7.269  17.224  1.00 97.31           N  
ATOM   3983  CA  SER A 505      -6.787   7.585  18.439  1.00 97.31           C  
ATOM   3984  C   SER A 505      -6.968   6.339  19.305  1.00 97.31           C  
ATOM   3985  O   SER A 505      -7.236   6.453  20.502  1.00 97.31           O  
ATOM   3986  CB  SER A 505      -8.149   8.176  18.089  1.00 97.31           C  
ATOM   3987  OG  SER A 505      -9.004   7.188  17.539  1.00 97.31           O  
ATOM   3988  N   ARG A 506      -6.727   5.170  18.796  1.00 97.56           N  
ATOM   3989  CA  ARG A 506      -6.810   3.898  19.518  1.00 97.56           C  
ATOM   3990  C   ARG A 506      -5.427   3.293  19.727  1.00 97.56           C  
ATOM   3991  O   ARG A 506      -5.304   2.099  19.992  1.00 97.56           O  
ATOM   3992  CB  ARG A 506      -7.716   2.918  18.777  1.00 97.56           C  
ATOM   3993  CG  ARG A 506      -9.190   3.294  18.791  1.00 97.56           C  
ATOM   3994  CD  ARG A 506      -9.985   2.493  17.779  1.00 97.56           C  
ATOM   3995  NE  ARG A 506     -11.421   2.753  17.903  1.00 97.56           N  
ATOM   3996  NH1 ARG A 506     -11.335   4.865  16.975  1.00 97.56           N  
ATOM   3997  NH2 ARG A 506     -13.336   3.992  17.671  1.00 97.56           N1+
ATOM   3998  CZ  ARG A 506     -12.031   3.870  17.516  1.00 97.56           C  
ATOM   3999  N   ASP A 507      -4.432   4.107  19.443  1.00 97.31           N  
ATOM   4000  CA  ASP A 507      -3.040   3.708  19.623  1.00 97.31           C  
ATOM   4001  C   ASP A 507      -2.678   2.529  18.723  1.00 97.31           C  
ATOM   4002  O   ASP A 507      -1.984   1.608  19.152  1.00 97.31           O  
ATOM   4003  CB  ASP A 507      -2.776   3.357  21.096  1.00 97.31           C  
ATOM   4004  CG  ASP A 507      -2.902   4.546  22.020  1.00 97.31           C  
ATOM   4005  OD1 ASP A 507      -2.384   5.637  21.697  1.00 97.31           O  
ATOM   4006  OD2 ASP A 507      -3.521   4.394  23.095  1.00 97.31           O1-
ATOM   4007  N   ILE A 508      -3.253   2.500  17.582  1.00 98.62           N  
ATOM   4008  CA  ILE A 508      -2.916   1.513  16.565  1.00 98.62           C  
ATOM   4009  C   ILE A 508      -2.037   2.148  15.491  1.00 98.62           C  
ATOM   4010  O   ILE A 508      -2.462   3.085  14.813  1.00 98.62           O  
ATOM   4011  CB  ILE A 508      -4.185   0.905  15.924  1.00 98.62           C  
ATOM   4012  CG1 ILE A 508      -5.043   0.215  16.998  1.00 98.62           C  
ATOM   4013  CG2 ILE A 508      -3.809  -0.080  14.806  1.00 98.62           C  
ATOM   4014  CD1 ILE A 508      -6.450  -0.132  16.526  1.00 98.62           C  
ATOM   4015  N   PRO A 509      -0.738   1.632  15.390  1.00 98.69           N  
ATOM   4016  CA  PRO A 509       0.162   2.204  14.383  1.00 98.69           C  
ATOM   4017  C   PRO A 509      -0.322   1.962  12.955  1.00 98.69           C  
ATOM   4018  O   PRO A 509      -0.974   0.950  12.682  1.00 98.69           O  
ATOM   4019  CB  PRO A 509       1.484   1.477  14.643  1.00 98.69           C  
ATOM   4020  CG  PRO A 509       1.361   0.946  16.038  1.00 98.69           C  
ATOM   4021  CD  PRO A 509      -0.091   0.690  16.317  1.00 98.69           C  
ATOM   4022  N   VAL A 510       0.098   2.948  12.007  1.00 98.88           N  
ATOM   4023  CA  VAL A 510      -0.365   2.861  10.625  1.00 98.88           C  
ATOM   4024  C   VAL A 510       0.823   2.974   9.676  1.00 98.88           C  
ATOM   4025  O   VAL A 510       1.651   3.877   9.809  1.00 98.88           O  
ATOM   4026  CB  VAL A 510      -1.409   3.956  10.308  1.00 98.88           C  
ATOM   4027  CG1 VAL A 510      -1.881   3.845   8.859  1.00 98.88           C  
ATOM   4028  CG2 VAL A 510      -2.592   3.855  11.268  1.00 98.88           C  
ATOM   4029  N   MET A 511       0.930   1.958   8.798  1.00 98.75           N  
ATOM   4030  CA  MET A 511       1.777   2.047   7.612  1.00 98.75           C  
ATOM   4031  C   MET A 511       0.960   2.451   6.389  1.00 98.75           C  
ATOM   4032  O   MET A 511       0.070   1.713   5.961  1.00 98.75           O  
ATOM   4033  CB  MET A 511       2.481   0.716   7.355  1.00 98.75           C  
ATOM   4034  CG  MET A 511       3.244   0.665   6.041  1.00 98.75           C  
ATOM   4035  SD  MET A 511       3.907  -1.004   5.675  1.00 98.75           S  
ATOM   4036  CE  MET A 511       4.334  -0.799   3.923  1.00 98.75           C  
ATOM   4037  N   GLY A 512       1.248   3.677   5.810  1.00 98.81           N  
ATOM   4038  CA  GLY A 512       0.522   4.123   4.632  1.00 98.81           C  
ATOM   4039  C   GLY A 512       1.290   3.913   3.340  1.00 98.81           C  
ATOM   4040  O   GLY A 512       2.473   4.249   3.256  1.00 98.81           O  
ATOM   4041  N   VAL A 513       0.640   3.414   2.290  1.00 98.88           N  
ATOM   4042  CA  VAL A 513       1.204   3.274   0.950  1.00 98.88           C  
ATOM   4043  C   VAL A 513       0.238   3.857  -0.080  1.00 98.88           C  
ATOM   4044  O   VAL A 513      -0.959   3.986   0.185  1.00 98.88           O  
ATOM   4045  CB  VAL A 513       1.514   1.799   0.615  1.00 98.88           C  
ATOM   4046  CG1 VAL A 513       2.592   1.249   1.548  1.00 98.88           C  
ATOM   4047  CG2 VAL A 513       0.244   0.954   0.703  1.00 98.88           C  
ATOM   4048  N   ILE A 514       0.705   4.120  -1.311  1.00 98.38           N  
ATOM   4049  CA  ILE A 514      -0.029   5.024  -2.190  1.00 98.38           C  
ATOM   4050  C   ILE A 514      -0.921   4.217  -3.130  1.00 98.38           C  
ATOM   4051  O   ILE A 514      -1.897   4.740  -3.673  1.00 98.38           O  
ATOM   4052  CB  ILE A 514       0.929   5.924  -3.001  1.00 98.38           C  
ATOM   4053  CG1 ILE A 514       1.838   5.072  -3.891  1.00 98.38           C  
ATOM   4054  CG2 ILE A 514       1.754   6.813  -2.069  1.00 98.38           C  
ATOM   4055  CD1 ILE A 514       2.621   5.869  -4.924  1.00 98.38           C  
ATOM   4056  N   GLY A 515      -0.662   2.875  -3.425  1.00 97.56           N  
ATOM   4057  CA  GLY A 515      -1.507   2.020  -4.241  1.00 97.56           C  
ATOM   4058  C   GLY A 515      -1.678   2.528  -5.661  1.00 97.56           C  
ATOM   4059  O   GLY A 515      -0.710   2.959  -6.290  1.00 97.56           O  
ATOM   4060  N   GLY A 516      -3.051   2.408  -6.263  1.00 96.50           N  
ATOM   4061  CA  GLY A 516      -3.329   2.705  -7.657  1.00 96.50           C  
ATOM   4062  C   GLY A 516      -3.548   4.181  -7.917  1.00 96.50           C  
ATOM   4063  O   GLY A 516      -3.748   4.960  -6.984  1.00 96.50           O  
ATOM   4064  N   GLY A 517      -3.629   4.639  -9.073  1.00 96.94           N  
ATOM   4065  CA  GLY A 517      -3.779   5.949  -9.693  1.00 96.94           C  
ATOM   4066  C   GLY A 517      -3.222   6.005 -11.099  1.00 96.94           C  
ATOM   4067  O   GLY A 517      -2.045   5.715 -11.320  1.00 96.94           O  
ATOM   4068  N   TYR A 518      -4.131   6.488 -11.950  1.00 96.06           N  
ATOM   4069  CA  TYR A 518      -3.724   6.300 -13.340  1.00 96.06           C  
ATOM   4070  C   TYR A 518      -4.146   7.487 -14.201  1.00 96.06           C  
ATOM   4071  O   TYR A 518      -4.311   7.352 -15.414  1.00 96.06           O  
ATOM   4072  CB  TYR A 518      -4.319   5.005 -13.900  1.00 96.06           C  
ATOM   4073  CG  TYR A 518      -4.003   3.782 -13.077  1.00 96.06           C  
ATOM   4074  CD1 TYR A 518      -2.752   3.177 -13.153  1.00 96.06           C  
ATOM   4075  CD2 TYR A 518      -4.953   3.235 -12.228  1.00 96.06           C  
ATOM   4076  CE1 TYR A 518      -2.458   2.045 -12.391  1.00 96.06           C  
ATOM   4077  CE2 TYR A 518      -4.668   2.106 -11.464  1.00 96.06           C  
ATOM   4078  OH  TYR A 518      -3.134   0.407 -10.807  1.00 96.06           O  
ATOM   4079  CZ  TYR A 518      -3.421   1.519 -11.554  1.00 96.06           C  
ATOM   4080  N   SER A 519      -4.365   8.600 -13.530  1.00 93.75           N  
ATOM   4081  CA  SER A 519      -4.724   9.814 -14.260  1.00 93.75           C  
ATOM   4082  C   SER A 519      -3.659  10.179 -15.285  1.00 93.75           C  
ATOM   4083  O   SER A 519      -2.465   9.995 -15.042  1.00 93.75           O  
ATOM   4084  CB  SER A 519      -4.935  10.982 -13.295  1.00 93.75           C  
ATOM   4085  OG  SER A 519      -6.073  10.757 -12.476  1.00 93.75           O  
ATOM   4086  N   LYS A 520      -4.110  10.718 -16.427  1.00 92.38           N  
ATOM   4087  CA  LYS A 520      -3.209  11.069 -17.519  1.00 92.38           C  
ATOM   4088  C   LYS A 520      -2.383  12.301 -17.171  1.00 92.38           C  
ATOM   4089  O   LYS A 520      -1.250  12.456 -17.643  1.00 92.38           O  
ATOM   4090  CB  LYS A 520      -3.996  11.310 -18.815  1.00 92.38           C  
ATOM   4091  CG  LYS A 520      -4.608  10.049 -19.406  1.00 92.38           C  
ATOM   4092  CD  LYS A 520      -5.287  10.330 -20.737  1.00 92.38           C  
ATOM   4093  CE  LYS A 520      -5.921   9.073 -21.322  1.00 92.38           C  
ATOM   4094  NZ  LYS A 520      -6.625   9.353 -22.610  1.00 92.38           N1+
ATOM   4095  N   ASP A 521      -3.035  13.148 -16.374  1.00 95.38           N  
ATOM   4096  CA  ASP A 521      -2.302  14.314 -15.886  1.00 95.38           C  
ATOM   4097  C   ASP A 521      -1.337  13.926 -14.771  1.00 95.38           C  
ATOM   4098  O   ASP A 521      -1.741  13.793 -13.618  1.00 95.38           O  
ATOM   4099  CB  ASP A 521      -3.272  15.385 -15.389  1.00 95.38           C  
ATOM   4100  CG  ASP A 521      -2.580  16.689 -15.025  1.00 95.38           C  
ATOM   4101  OD1 ASP A 521      -1.348  16.692 -14.822  1.00 95.38           O  
ATOM   4102  OD2 ASP A 521      -3.273  17.733 -14.951  1.00 95.38           O1-
ATOM   4103  N   ARG A 522       0.022  13.835 -15.152  1.00 94.75           N  
ATOM   4104  CA  ARG A 522       1.020  13.252 -14.253  1.00 94.75           C  
ATOM   4105  C   ARG A 522       1.253  14.150 -13.044  1.00 94.75           C  
ATOM   4106  O   ARG A 522       1.406  13.656 -11.918  1.00 94.75           O  
ATOM   4107  CB  ARG A 522       2.337  13.016 -14.991  1.00 94.75           C  
ATOM   4108  CG  ARG A 522       2.212  12.092 -16.192  1.00 94.75           C  
ATOM   4109  CD  ARG A 522       1.701  10.722 -15.802  1.00 94.75           C  
ATOM   4110  NE  ARG A 522       1.578   9.841 -16.962  1.00 94.75           N  
ATOM   4111  NH1 ARG A 522       0.616   8.096 -15.785  1.00 94.75           N  
ATOM   4112  NH2 ARG A 522       1.003   7.892 -18.034  1.00 94.75           N1+
ATOM   4113  CZ  ARG A 522       1.066   8.609 -16.920  1.00 94.75           C  
ATOM   4114  N   LEU A 523       1.256  15.443 -13.244  1.00 96.81           N  
ATOM   4115  CA  LEU A 523       1.459  16.369 -12.135  1.00 96.81           C  
ATOM   4116  C   LEU A 523       0.274  16.332 -11.173  1.00 96.81           C  
ATOM   4117  O   LEU A 523       0.454  16.342  -9.951  1.00 96.81           O  
ATOM   4118  CB  LEU A 523       1.672  17.787 -12.649  1.00 96.81           C  
ATOM   4119  CG  LEU A 523       2.956  18.046 -13.447  1.00 96.81           C  
ATOM   4120  CD1 LEU A 523       2.985  19.469 -13.961  1.00 96.81           C  
ATOM   4121  CD2 LEU A 523       4.179  17.756 -12.586  1.00 96.81           C  
ATOM   4122  N   ALA A 524      -0.948  16.341 -11.738  1.00 97.75           N  
ATOM   4123  CA  ALA A 524      -2.145  16.232 -10.910  1.00 97.75           C  
ATOM   4124  C   ALA A 524      -2.159  14.909 -10.145  1.00 97.75           C  
ATOM   4125  O   ALA A 524      -2.560  14.862  -8.976  1.00 97.75           O  
ATOM   4126  CB  ALA A 524      -3.401  16.350 -11.761  1.00 97.75           C  
ATOM   4127  N   LEU A 525      -1.793  13.862 -10.830  1.00 97.94           N  
ATOM   4128  CA  LEU A 525      -1.724  12.555 -10.210  1.00 97.94           C  
ATOM   4129  C   LEU A 525      -0.778  12.567  -9.009  1.00 97.94           C  
ATOM   4130  O   LEU A 525      -1.112  12.053  -7.941  1.00 97.94           O  
ATOM   4131  CB  LEU A 525      -1.267  11.498 -11.220  1.00 97.94           C  
ATOM   4132  CG  LEU A 525      -1.108  10.073 -10.690  1.00 97.94           C  
ATOM   4133  CD1 LEU A 525      -2.433   9.563 -10.124  1.00 97.94           C  
ATOM   4134  CD2 LEU A 525      -0.599   9.144 -11.786  1.00 97.94           C  
ATOM   4135  N   ALA A 526       0.452  13.119  -9.188  1.00 98.31           N  
ATOM   4136  CA  ALA A 526       1.421  13.241  -8.100  1.00 98.31           C  
ATOM   4137  C   ALA A 526       0.828  14.010  -6.923  1.00 98.31           C  
ATOM   4138  O   ALA A 526       1.011  13.629  -5.767  1.00 98.31           O  
ATOM   4139  CB  ALA A 526       2.695  13.923  -8.592  1.00 98.31           C  
ATOM   4140  N   ARG A 527       0.097  15.145  -7.195  1.00 98.44           N  
ATOM   4141  CA  ARG A 527      -0.556  15.927  -6.154  1.00 98.44           C  
ATOM   4142  C   ARG A 527      -1.595  15.090  -5.417  1.00 98.44           C  
ATOM   4143  O   ARG A 527      -1.684  15.144  -4.185  1.00 98.44           O  
ATOM   4144  CB  ARG A 527      -1.213  17.171  -6.741  1.00 98.44           C  
ATOM   4145  CG  ARG A 527      -0.224  18.226  -7.216  1.00 98.44           C  
ATOM   4146  CD  ARG A 527      -0.905  19.560  -7.472  1.00 98.44           C  
ATOM   4147  NE  ARG A 527      -1.872  19.474  -8.569  1.00 98.44           N  
ATOM   4148  NH1 ARG A 527      -0.334  19.890 -10.243  1.00 98.44           N  
ATOM   4149  NH2 ARG A 527      -2.536  19.522 -10.765  1.00 98.44           N1+
ATOM   4150  CZ  ARG A 527      -1.579  19.623  -9.850  1.00 98.44           C  
ATOM   4151  N   ARG A 528      -2.306  14.289  -6.108  1.00 98.50           N  
ATOM   4152  CA  ARG A 528      -3.337  13.452  -5.504  1.00 98.50           C  
ATOM   4153  C   ARG A 528      -2.721  12.393  -4.600  1.00 98.50           C  
ATOM   4154  O   ARG A 528      -3.215  12.142  -3.501  1.00 98.50           O  
ATOM   4155  CB  ARG A 528      -4.197  12.791  -6.581  1.00 98.50           C  
ATOM   4156  CG  ARG A 528      -5.185  13.733  -7.249  1.00 98.50           C  
ATOM   4157  CD  ARG A 528      -5.981  13.033  -8.338  1.00 98.50           C  
ATOM   4158  NE  ARG A 528      -6.689  13.992  -9.188  1.00 98.50           N  
ATOM   4159  NH1 ARG A 528      -5.873  13.151 -11.178  1.00 98.50           N  
ATOM   4160  NH2 ARG A 528      -7.310  14.940 -11.187  1.00 98.50           N1+
ATOM   4161  CZ  ARG A 528      -6.621  14.027 -10.518  1.00 98.50           C  
ATOM   4162  N   HIS A 529      -1.689  11.748  -5.080  1.00 98.69           N  
ATOM   4163  CA  HIS A 529      -0.994  10.792  -4.224  1.00 98.69           C  
ATOM   4164  C   HIS A 529      -0.431  11.474  -2.979  1.00 98.69           C  
ATOM   4165  O   HIS A 529      -0.364  10.863  -1.909  1.00 98.69           O  
ATOM   4166  CB  HIS A 529       0.129  10.096  -4.991  1.00 98.69           C  
ATOM   4167  CG  HIS A 529      -0.330   8.916  -5.789  1.00 98.69           C  
ATOM   4168  CD2 HIS A 529      -0.276   8.669  -7.121  1.00 98.69           C  
ATOM   4169  ND1 HIS A 529      -0.935   7.824  -5.219  1.00 98.69           N  
ATOM   4170  CE1 HIS A 529      -1.231   6.946  -6.163  1.00 98.69           C  
ATOM   4171  NE2 HIS A 529      -0.842   7.436  -7.327  1.00 98.69           N  
ATOM   4172  N   GLY A 530      -0.012  12.759  -3.127  1.00 98.69           N  
ATOM   4173  CA  GLY A 530       0.538  13.522  -2.021  1.00 98.69           C  
ATOM   4174  C   GLY A 530      -0.482  13.817  -0.933  1.00 98.69           C  
ATOM   4175  O   GLY A 530      -0.116  14.148   0.192  1.00 98.69           O  
ATOM   4176  N   ILE A 531      -1.795  13.679  -1.185  1.00 98.81           N  
ATOM   4177  CA  ILE A 531      -2.860  13.941  -0.224  1.00 98.81           C  
ATOM   4178  C   ILE A 531      -2.673  13.059   1.009  1.00 98.81           C  
ATOM   4179  O   ILE A 531      -2.840  13.520   2.143  1.00 98.81           O  
ATOM   4180  CB  ILE A 531      -4.254  13.710  -0.847  1.00 98.81           C  
ATOM   4181  CG1 ILE A 531      -4.580  14.802  -1.862  1.00 98.81           C  
ATOM   4182  CG2 ILE A 531      -5.327  13.633   0.243  1.00 98.81           C  
ATOM   4183  CD1 ILE A 531      -5.796  14.508  -2.727  1.00 98.81           C  
ATOM   4184  N   LEU A 532      -2.323  11.753   0.851  1.00 98.75           N  
ATOM   4185  CA  LEU A 532      -2.046  10.870   1.971  1.00 98.75           C  
ATOM   4186  C   LEU A 532      -0.973  11.458   2.882  1.00 98.75           C  
ATOM   4187  O   LEU A 532      -1.126  11.469   4.105  1.00 98.75           O  
ATOM   4188  CB  LEU A 532      -1.605   9.495   1.468  1.00 98.75           C  
ATOM   4189  CG  LEU A 532      -1.018   8.542   2.512  1.00 98.75           C  
ATOM   4190  CD1 LEU A 532      -2.054   8.232   3.585  1.00 98.75           C  
ATOM   4191  CD2 LEU A 532      -0.525   7.258   1.852  1.00 98.75           C  
ATOM   4192  N   HIS A 533       0.066  11.980   2.340  1.00 98.75           N  
ATOM   4193  CA  HIS A 533       1.218  12.475   3.083  1.00 98.75           C  
ATOM   4194  C   HIS A 533       0.895  13.786   3.787  1.00 98.75           C  
ATOM   4195  O   HIS A 533       1.284  13.992   4.941  1.00 98.75           O  
ATOM   4196  CB  HIS A 533       2.421  12.656   2.156  1.00 98.75           C  
ATOM   4197  CG  HIS A 533       2.848  11.394   1.470  1.00 98.75           C  
ATOM   4198  CD2 HIS A 533       3.858  10.536   1.742  1.00 98.75           C  
ATOM   4199  ND1 HIS A 533       2.204  10.896   0.363  1.00 98.75           N  
ATOM   4200  CE1 HIS A 533       2.802   9.779  -0.020  1.00 98.75           C  
ATOM   4201  NE2 HIS A 533       3.809   9.543   0.800  1.00 98.75           N  
ATOM   4202  N   HIS A 534       0.229  14.638   3.107  1.00 98.69           N  
ATOM   4203  CA  HIS A 534      -0.213  15.867   3.758  1.00 98.69           C  
ATOM   4204  C   HIS A 534      -1.185  15.570   4.891  1.00 98.69           C  
ATOM   4205  O   HIS A 534      -1.104  16.186   5.959  1.00 98.69           O  
ATOM   4206  CB  HIS A 534      -0.863  16.803   2.737  1.00 98.69           C  
ATOM   4207  CG  HIS A 534       0.120  17.551   1.894  1.00 98.69           C  
ATOM   4208  CD2 HIS A 534       0.426  17.439   0.577  1.00 98.69           C  
ATOM   4209  ND1 HIS A 534       0.927  18.549   2.397  1.00 98.69           N  
ATOM   4210  CE1 HIS A 534       1.691  19.019   1.425  1.00 98.69           C  
ATOM   4211  NE2 HIS A 534       1.407  18.363   0.313  1.00 98.69           N  
ATOM   4212  N   SER A 535      -2.134  14.657   4.647  1.00 98.69           N  
ATOM   4213  CA  SER A 535      -3.049  14.248   5.710  1.00 98.69           C  
ATOM   4214  C   SER A 535      -2.295  13.633   6.884  1.00 98.69           C  
ATOM   4215  O   SER A 535      -2.586  13.944   8.046  1.00 98.69           O  
ATOM   4216  CB  SER A 535      -4.079  13.249   5.176  1.00 98.69           C  
ATOM   4217  OG  SER A 535      -4.900  13.851   4.188  1.00 98.69           O  
ATOM   4218  N   ALA A 536      -1.358  12.800   6.579  1.00 98.69           N  
ATOM   4219  CA  ALA A 536      -0.546  12.158   7.608  1.00 98.69           C  
ATOM   4220  C   ALA A 536       0.225  13.196   8.423  1.00 98.69           C  
ATOM   4221  O   ALA A 536       0.316  13.095   9.649  1.00 98.69           O  
ATOM   4222  CB  ALA A 536       0.417  11.157   6.985  1.00 98.69           C  
ATOM   4223  N   GLN A 537       0.829  14.170   7.739  1.00 98.25           N  
ATOM   4224  CA  GLN A 537       1.554  15.239   8.418  1.00 98.25           C  
ATOM   4225  C   GLN A 537       0.632  16.019   9.347  1.00 98.25           C  
ATOM   4226  O   GLN A 537       1.011  16.348  10.475  1.00 98.25           O  
ATOM   4227  CB  GLN A 537       2.198  16.176   7.396  1.00 98.25           C  
ATOM   4228  CG  GLN A 537       3.019  17.298   8.031  1.00 98.25           C  
ATOM   4229  CD  GLN A 537       4.259  16.784   8.736  1.00 98.25           C  
ATOM   4230  NE2 GLN A 537       4.363  17.076  10.032  1.00 98.25           N  
ATOM   4231  OE1 GLN A 537       5.115  16.143   8.128  1.00 98.25           O  
ATOM   4232  N   ARG A 538      -0.556  16.364   8.905  1.00 98.00           N  
ATOM   4233  CA  ARG A 538      -1.529  17.071   9.725  1.00 98.00           C  
ATOM   4234  C   ARG A 538      -1.876  16.271  10.972  1.00 98.00           C  
ATOM   4235  O   ARG A 538      -1.868  16.817  12.091  1.00 98.00           O  
ATOM   4236  CB  ARG A 538      -2.799  17.368   8.925  1.00 98.00           C  
ATOM   4237  CG  ARG A 538      -2.646  18.502   7.925  1.00 98.00           C  
ATOM   4238  CD  ARG A 538      -3.995  18.980   7.403  1.00 98.00           C  
ATOM   4239  NE  ARG A 538      -4.694  17.939   6.673  1.00 98.00           N  
ATOM   4240  NH1 ARG A 538      -3.642  18.361   4.652  1.00 98.00           N  
ATOM   4241  NH2 ARG A 538      -5.199  16.685   4.799  1.00 98.00           N1+
ATOM   4242  CZ  ARG A 538      -4.511  17.668   5.384  1.00 98.00           C  
ATOM   4243  N   VAL A 539      -2.224  14.968  10.765  1.00 98.19           N  
ATOM   4244  CA  VAL A 539      -2.583  14.099  11.880  1.00 98.19           C  
ATOM   4245  C   VAL A 539      -1.385  13.931  12.810  1.00 98.19           C  
ATOM   4246  O   VAL A 539      -1.536  13.942  14.032  1.00 98.19           O  
ATOM   4247  CB  VAL A 539      -3.075  12.725  11.396  1.00 98.19           C  
ATOM   4248  CG1 VAL A 539      -3.256  11.768  12.573  1.00 98.19           C  
ATOM   4249  CG2 VAL A 539      -4.381  12.869  10.615  1.00 98.19           C  
ATOM   4250  N   TRP A 540      -0.159  13.759  12.275  1.00 97.31           N  
ATOM   4251  CA  TRP A 540       1.088  13.658  13.030  1.00 97.31           C  
ATOM   4252  C   TRP A 540       1.266  14.851  13.955  1.00 97.31           C  
ATOM   4253  O   TRP A 540       1.531  14.687  15.149  1.00 97.31           O  
ATOM   4254  CB  TRP A 540       2.283  13.547  12.074  1.00 97.31           C  
ATOM   4255  CG  TRP A 540       3.608  13.446  12.770  1.00 97.31           C  
ATOM   4256  CD1 TRP A 540       4.369  14.473  13.249  1.00 97.31           C  
ATOM   4257  CD2 TRP A 540       4.328  12.241  13.056  1.00 97.31           C  
ATOM   4258  CE2 TRP A 540       5.523  12.623  13.717  1.00 97.31           C  
ATOM   4259  CE3 TRP A 540       4.082  10.883  12.825  1.00 97.31           C  
ATOM   4260  NE1 TRP A 540       5.521  13.991  13.825  1.00 97.31           N  
ATOM   4261  CH2 TRP A 540       6.200  10.366  13.906  1.00 97.31           C  
ATOM   4262  CZ2 TRP A 540       6.465  11.692  14.149  1.00 97.31           C  
ATOM   4263  CZ3 TRP A 540       5.023   9.956  13.252  1.00 97.31           C  
ATOM   4264  N   ASN A 541       1.041  16.046  13.481  1.00 96.06           N  
ATOM   4265  CA  ASN A 541       1.178  17.284  14.247  1.00 96.06           C  
ATOM   4266  C   ASN A 541       0.072  17.429  15.288  1.00 96.06           C  
ATOM   4267  O   ASN A 541       0.334  17.794  16.436  1.00 96.06           O  
ATOM   4268  CB  ASN A 541       1.190  18.494  13.312  1.00 96.06           C  
ATOM   4269  CG  ASN A 541       2.438  18.557  12.451  1.00 96.06           C  
ATOM   4270  ND2 ASN A 541       2.344  19.246  11.321  1.00 96.06           N  
ATOM   4271  OD1 ASN A 541       3.476  17.995  12.806  1.00 96.06           O  
ATOM   4272  N   ASP A 542      -1.195  17.112  14.865  1.00 95.94           N  
ATOM   4273  CA  ASP A 542      -2.360  17.248  15.732  1.00 95.94           C  
ATOM   4274  C   ASP A 542      -2.248  16.338  16.954  1.00 95.94           C  
ATOM   4275  O   ASP A 542      -2.642  16.710  18.055  1.00 95.94           O  
ATOM   4276  CB  ASP A 542      -3.645  16.942  14.962  1.00 95.94           C  
ATOM   4277  CG  ASP A 542      -4.046  18.058  14.015  1.00 95.94           C  
ATOM   4278  OD1 ASP A 542      -3.401  19.126  14.020  1.00 95.94           O  
ATOM   4279  OD2 ASP A 542      -5.016  17.865  13.251  1.00 95.94           O1-
ATOM   4280  N   MET A 543      -1.649  15.145  16.770  1.00 93.62           N  
ATOM   4281  CA  MET A 543      -1.623  14.121  17.810  1.00 93.62           C  
ATOM   4282  C   MET A 543      -0.307  14.167  18.580  1.00 93.62           C  
ATOM   4283  O   MET A 543      -0.094  13.381  19.508  1.00 93.62           O  
ATOM   4284  CB  MET A 543      -1.833  12.733  17.212  1.00 93.62           C  
ATOM   4285  CG  MET A 543      -3.217  12.528  16.621  1.00 93.62           C  
ATOM   4286  SD  MET A 543      -3.559  10.768  16.233  1.00 93.62           S  
ATOM   4287  CE  MET A 543      -5.366  10.819  16.054  1.00 93.62           C  
ATOM   4288  N   GLY A 544       0.629  15.085  18.251  1.00 91.06           N  
ATOM   4289  CA  GLY A 544       1.895  15.287  18.946  1.00 91.06           C  
ATOM   4290  C   GLY A 544       2.801  14.072  18.880  1.00 91.06           C  
ATOM   4291  O   GLY A 544       3.464  13.732  19.866  1.00 91.06           O  
ATOM   4292  N   LEU A 545       2.747  13.273  17.746  1.00 88.31           N  
ATOM   4293  CA  LEU A 545       3.617  12.117  17.527  1.00 88.31           C  
ATOM   4294  C   LEU A 545       5.056  12.559  17.283  1.00 88.31           C  
ATOM   4295  O   LEU A 545       5.300  13.696  16.867  1.00 88.31           O  
ATOM   4296  CB  LEU A 545       3.122  11.286  16.339  1.00 88.31           C  
ATOM   4297  CG  LEU A 545       1.768  10.597  16.507  1.00 88.31           C  
ATOM   4298  CD1 LEU A 545       1.305  10.005  15.191  1.00 88.31           C  
ATOM   4299  CD2 LEU A 545       1.843   9.531  17.594  1.00 88.31           C  
TER    4300      LEU A 545
END   
