# Supplementary material for: Functional divergence and structural changes of Class IV histone deacetylases (HDACs) across the tree of life
Source: Mol Biol Evol. 2026 Jun 17;43(7):msag150. doi: 10.1093/molbev/msag150 (PMC13325672; doi:10.1093/molbev/msag150)
Supplement: msag150_Supplementary_Data [file msag150_supplementary_data.zip › Figure S15 chrHDAC11_2_B.pdb]

TITLE     S9
REMARK   4      COMPLIES WITH FORMAT V. 3.0, 1-DEC-2006
REMARK 888
REMARK 888 WRITTEN BY MAESTRO (A PRODUCT OF SCHRODINGER, LLC)
ATOM      1  N   MET A   1      32.675 -17.451 -20.532  1.00 37.03           N1+
ATOM      2  CA  MET A   1      32.155 -18.737 -20.078  1.00 37.03           C  
ATOM      3  C   MET A   1      31.099 -18.538 -18.998  1.00 37.03           C  
ATOM      4  O   MET A   1      30.402 -19.492 -18.621  1.00 37.03           O  
ATOM      5  CB  MET A   1      33.287 -19.627 -19.546  1.00 37.03           C  
ATOM      6  CG  MET A   1      33.846 -20.586 -20.569  1.00 37.03           C  
ATOM      7  SD  MET A   1      34.874 -21.907 -19.815  1.00 37.03           S  
ATOM      8  CE  MET A   1      35.476 -22.747 -21.308  1.00 37.03           C  
ATOM      9  N   ARG A   2      30.522 -17.197 -18.781  1.00 35.09           N  
ATOM     10  CA  ARG A   2      29.515 -16.683 -17.847  1.00 35.09           C  
ATOM     11  C   ARG A   2      28.273 -16.237 -18.586  1.00 35.09           C  
ATOM     12  O   ARG A   2      27.176 -16.155 -17.996  1.00 35.09           O  
ATOM     13  CB  ARG A   2      30.079 -15.548 -17.013  1.00 35.09           C  
ATOM     14  CG  ARG A   2      30.903 -15.998 -15.806  1.00 35.09           C  
ATOM     15  CD  ARG A   2      31.319 -14.829 -14.931  1.00 35.09           C  
ATOM     16  NE  ARG A   2      32.479 -15.149 -14.103  1.00 35.09           N  
ATOM     17  NH1 ARG A   2      31.950 -13.668 -12.415  1.00 35.09           N  
ATOM     18  NH2 ARG A   2      33.842 -14.964 -12.270  1.00 35.09           N1+
ATOM     19  CZ  ARG A   2      32.762 -14.587 -12.930  1.00 35.09           C  
ATOM     20  N   GLY A   3      28.141 -16.389 -19.948  1.00 37.47           N  
ATOM     21  CA  GLY A   3      27.039 -15.999 -20.817  1.00 37.47           C  
ATOM     22  C   GLY A   3      26.243 -17.175 -21.356  1.00 37.47           C  
ATOM     23  O   GLY A   3      25.029 -17.071 -21.572  1.00 37.47           O  
ATOM     24  N   VAL A   4      26.746 -18.431 -21.245  1.00 37.53           N  
ATOM     25  CA  VAL A   4      26.110 -19.665 -21.686  1.00 37.53           C  
ATOM     26  C   VAL A   4      25.501 -20.386 -20.488  1.00 37.53           C  
ATOM     27  O   VAL A   4      24.429 -21.004 -20.610  1.00 37.53           O  
ATOM     28  CB  VAL A   4      27.122 -20.598 -22.391  1.00 37.53           C  
ATOM     29  CG1 VAL A   4      26.429 -21.839 -22.941  1.00 37.53           C  
ATOM     30  CG2 VAL A   4      27.850 -19.854 -23.505  1.00 37.53           C  
ATOM     31  N   ALA A   5      25.958 -20.046 -19.168  1.00 42.22           N  
ATOM     32  CA  ALA A   5      25.433 -20.559 -17.913  1.00 42.22           C  
ATOM     33  C   ALA A   5      24.202 -19.786 -17.475  1.00 42.22           C  
ATOM     34  O   ALA A   5      23.245 -20.354 -16.914  1.00 42.22           O  
ATOM     35  CB  ALA A   5      26.490 -20.529 -16.821  1.00 42.22           C  
ATOM     36  N   SER A   6      24.050 -18.512 -18.025  1.00 59.16           N  
ATOM     37  CA  SER A   6      22.937 -17.622 -17.704  1.00 59.16           C  
ATOM     38  C   SER A   6      21.769 -17.840 -18.660  1.00 59.16           C  
ATOM     39  O   SER A   6      20.610 -17.827 -18.248  1.00 59.16           O  
ATOM     40  CB  SER A   6      23.383 -16.157 -17.759  1.00 59.16           C  
ATOM     41  OG  SER A   6      23.627 -15.755 -19.096  1.00 59.16           O  
ATOM     42  N   ASP A   7      22.070 -18.379 -19.924  1.00 63.69           N  
ATOM     43  CA  ASP A   7      21.040 -18.683 -20.921  1.00 63.69           C  
ATOM     44  C   ASP A   7      20.450 -20.070 -20.696  1.00 63.69           C  
ATOM     45  O   ASP A   7      19.246 -20.271 -20.885  1.00 63.69           O  
ATOM     46  CB  ASP A   7      21.624 -18.591 -22.334  1.00 63.69           C  
ATOM     47  CG  ASP A   7      21.764 -17.152 -22.812  1.00 63.69           C  
ATOM     48  OD1 ASP A   7      21.168 -16.233 -22.203  1.00 63.69           O  
ATOM     49  OD2 ASP A   7      22.500 -16.937 -23.815  1.00 63.69           O1-
ATOM     50  N   SER A   8      21.214 -21.020 -20.239  1.00 63.03           N  
ATOM     51  CA  SER A   8      20.801 -22.382 -19.863  1.00 63.03           C  
ATOM     52  C   SER A   8      19.991 -22.368 -18.568  1.00 63.03           C  
ATOM     53  O   SER A   8      18.999 -23.100 -18.445  1.00 63.03           O  
ATOM     54  CB  SER A   8      22.015 -23.281 -19.693  1.00 63.03           C  
ATOM     55  OG  SER A   8      22.720 -22.968 -18.494  1.00 63.03           O  
ATOM     56  N   LEU A   9      20.295 -21.529 -17.528  1.00 70.50           N  
ATOM     57  CA  LEU A   9      19.559 -21.304 -16.296  1.00 70.50           C  
ATOM     58  C   LEU A   9      18.225 -20.613 -16.590  1.00 70.50           C  
ATOM     59  O   LEU A   9      17.185 -20.992 -16.038  1.00 70.50           O  
ATOM     60  CB  LEU A   9      20.370 -20.461 -15.320  1.00 70.50           C  
ATOM     61  CG  LEU A   9      19.711 -20.146 -13.973  1.00 70.50           C  
ATOM     62  CD1 LEU A   9      19.475 -21.442 -13.201  1.00 70.50           C  
ATOM     63  CD2 LEU A   9      20.582 -19.193 -13.162  1.00 70.50           C  
ATOM     64  N   ARG A  10      18.224 -19.649 -17.507  1.00 67.94           N  
ATOM     65  CA  ARG A  10      17.023 -18.946 -17.943  1.00 67.94           C  
ATOM     66  C   ARG A  10      16.078 -19.894 -18.692  1.00 67.94           C  
ATOM     67  O   ARG A  10      14.865 -19.859 -18.479  1.00 67.94           O  
ATOM     68  CB  ARG A  10      17.379 -17.746 -18.829  1.00 67.94           C  
ATOM     69  CG  ARG A  10      17.973 -16.566 -18.071  1.00 67.94           C  
ATOM     70  CD  ARG A  10      18.238 -15.385 -18.989  1.00 67.94           C  
ATOM     71  NE  ARG A  10      18.926 -14.308 -18.285  1.00 67.94           N  
ATOM     72  NH1 ARG A  10      18.914 -12.852 -20.089  1.00 67.94           N  
ATOM     73  NH2 ARG A  10      19.854 -12.213 -18.093  1.00 67.94           N1+
ATOM     74  CZ  ARG A  10      19.226 -13.124 -18.826  1.00 67.94           C  
ATOM     75  N   ALA A  11      16.672 -20.682 -19.562  1.00 67.19           N  
ATOM     76  CA  ALA A  11      15.921 -21.666 -20.327  1.00 67.19           C  
ATOM     77  C   ALA A  11      15.362 -22.754 -19.409  1.00 67.19           C  
ATOM     78  O   ALA A  11      14.216 -23.184 -19.579  1.00 67.19           O  
ATOM     79  CB  ALA A  11      16.805 -22.283 -21.403  1.00 67.19           C  
ATOM     80  N   SER A  12      16.104 -23.148 -18.415  1.00 72.56           N  
ATOM     81  CA  SER A  12      15.683 -24.114 -17.408  1.00 72.56           C  
ATOM     82  C   SER A  12      14.578 -23.551 -16.516  1.00 72.56           C  
ATOM     83  O   SER A  12      13.620 -24.257 -16.197  1.00 72.56           O  
ATOM     84  CB  SER A  12      16.877 -24.539 -16.547  1.00 72.56           C  
ATOM     85  OG  SER A  12      16.450 -25.350 -15.458  1.00 72.56           O  
ATOM     86  N   LEU A  13      14.654 -22.308 -16.074  1.00 72.06           N  
ATOM     87  CA  LEU A  13      13.670 -21.612 -15.239  1.00 72.06           C  
ATOM     88  C   LEU A  13      12.377 -21.375 -16.020  1.00 72.06           C  
ATOM     89  O   LEU A  13      11.288 -21.421 -15.437  1.00 72.06           O  
ATOM     90  CB  LEU A  13      14.229 -20.273 -14.741  1.00 72.06           C  
ATOM     91  CG  LEU A  13      15.266 -20.355 -13.616  1.00 72.06           C  
ATOM     92  CD1 LEU A  13      15.880 -18.981 -13.365  1.00 72.06           C  
ATOM     93  CD2 LEU A  13      14.634 -20.904 -12.345  1.00 72.06           C  
ATOM     94  N   ARG A  14      12.478 -21.175 -17.349  1.00 67.69           N  
ATOM     95  CA  ARG A  14      11.318 -20.974 -18.221  1.00 67.69           C  
ATOM     96  C   ARG A  14      10.537 -22.258 -18.409  1.00 67.69           C  
ATOM     97  O   ARG A  14       9.318 -22.236 -18.576  1.00 67.69           O  
ATOM     98  CB  ARG A  14      11.757 -20.408 -19.577  1.00 67.69           C  
ATOM     99  CG  ARG A  14      12.104 -18.934 -19.548  1.00 67.69           C  
ATOM    100  CD  ARG A  14      12.446 -18.405 -20.934  1.00 67.69           C  
ATOM    101  NE  ARG A  14      12.937 -17.033 -20.887  1.00 67.69           N  
ATOM    102  NH1 ARG A  14      11.992 -16.394 -22.905  1.00 67.69           N  
ATOM    103  NH2 ARG A  14      13.218 -14.899 -21.676  1.00 67.69           N1+
ATOM    104  CZ  ARG A  14      12.713 -16.110 -21.820  1.00 67.69           C  
ATOM    105  N   ARG A  15      11.163 -23.366 -18.347  1.00 63.28           N  
ATOM    106  CA  ARG A  15      10.604 -24.701 -18.540  1.00 63.28           C  
ATOM    107  C   ARG A  15       9.917 -25.193 -17.263  1.00 63.28           C  
ATOM    108  O   ARG A  15       9.080 -26.098 -17.316  1.00 63.28           O  
ATOM    109  CB  ARG A  15      11.695 -25.693 -18.968  1.00 63.28           C  
ATOM    110  CG  ARG A  15      12.140 -25.544 -20.413  1.00 63.28           C  
ATOM    111  CD  ARG A  15      13.109 -26.638 -20.834  1.00 63.28           C  
ATOM    112  NE  ARG A  15      14.465 -26.117 -20.968  1.00 63.28           N  
ATOM    113  NH1 ARG A  15      14.902 -27.224 -22.942  1.00 63.28           N  
ATOM    114  NH2 ARG A  15      16.512 -25.918 -21.996  1.00 63.28           N1+
ATOM    115  CZ  ARG A  15      15.286 -26.421 -21.970  1.00 63.28           C  
ATOM    116  N   THR A  16      10.130 -24.510 -16.086  1.00 60.47           N  
ATOM    117  CA  THR A  16       9.617 -24.862 -14.762  1.00 60.47           C  
ATOM    118  C   THR A  16       8.393 -24.012 -14.410  1.00 60.47           C  
ATOM    119  O   THR A  16       7.874 -24.084 -13.293  1.00 60.47           O  
ATOM    120  CB  THR A  16      10.697 -24.677 -13.678  1.00 60.47           C  
ATOM    121  CG2 THR A  16      11.767 -25.741 -13.780  1.00 60.47           C  
ATOM    122  OG1 THR A  16      11.307 -23.391 -13.833  1.00 60.47           O  
ATOM    123  N   SER A  17       7.902 -23.034 -15.474  1.00 56.34           N  
ATOM    124  CA  SER A  17       6.771 -22.118 -15.398  1.00 56.34           C  
ATOM    125  C   SER A  17       5.508 -22.831 -14.926  1.00 56.34           C  
ATOM    126  O   SER A  17       4.631 -22.230 -14.320  1.00 56.34           O  
ATOM    127  CB  SER A  17       6.519 -21.463 -16.754  1.00 56.34           C  
ATOM    128  OG  SER A  17       6.025 -22.407 -17.690  1.00 56.34           O  
ATOM    129  N   ALA A  18       5.618 -24.300 -14.621  1.00 52.03           N  
ATOM    130  CA  ALA A  18       4.463 -25.140 -14.326  1.00 52.03           C  
ATOM    131  C   ALA A  18       4.636 -25.865 -12.991  1.00 52.03           C  
ATOM    132  O   ALA A  18       3.691 -26.467 -12.475  1.00 52.03           O  
ATOM    133  CB  ALA A  18       4.251 -26.154 -15.449  1.00 52.03           C  
ATOM    134  N   ARG A  19       5.600 -25.451 -12.063  1.00 53.00           N  
ATOM    135  CA  ARG A  19       5.875 -26.317 -10.918  1.00 53.00           C  
ATOM    136  C   ARG A  19       5.766 -25.538  -9.605  1.00 53.00           C  
ATOM    137  O   ARG A  19       6.604 -25.705  -8.716  1.00 53.00           O  
ATOM    138  CB  ARG A  19       7.264 -26.951 -11.046  1.00 53.00           C  
ATOM    139  CG  ARG A  19       7.277 -28.261 -11.811  1.00 53.00           C  
ATOM    140  CD  ARG A  19       8.678 -28.842 -11.890  1.00 53.00           C  
ATOM    141  NE  ARG A  19       8.711 -30.062 -12.728  1.00 53.00           N  
ATOM    142  NH1 ARG A  19      10.416 -31.064 -11.545  1.00 53.00           N  
ATOM    143  NH2 ARG A  19       9.474 -32.110 -13.351  1.00 53.00           N1+
ATOM    144  CZ  ARG A  19       9.531 -31.069 -12.537  1.00 53.00           C  
ATOM    145  N   CYS A  20       5.044 -24.278  -9.611  1.00 59.84           N  
ATOM    146  CA  CYS A  20       4.746 -23.870  -8.246  1.00 59.84           C  
ATOM    147  C   CYS A  20       3.977 -24.950  -7.500  1.00 59.84           C  
ATOM    148  O   CYS A  20       2.852 -25.296  -7.875  1.00 59.84           O  
ATOM    149  CB  CYS A  20       3.944 -22.574  -8.245  1.00 59.84           C  
ATOM    150  SG  CYS A  20       4.963 -21.085  -8.138  1.00 59.84           S  
ATOM    151  N   LEU A  21       4.278 -26.357  -7.675  1.00 44.28           N  
ATOM    152  CA  LEU A  21       3.771 -27.524  -6.959  1.00 44.28           C  
ATOM    153  C   LEU A  21       3.303 -27.136  -5.556  1.00 44.28           C  
ATOM    154  O   LEU A  21       3.981 -26.388  -4.858  1.00 44.28           O  
ATOM    155  CB  LEU A  21       4.846 -28.614  -6.874  1.00 44.28           C  
ATOM    156  CG  LEU A  21       5.178 -29.334  -8.174  1.00 44.28           C  
ATOM    157  CD1 LEU A  21       6.522 -30.066  -8.059  1.00 44.28           C  
ATOM    158  CD2 LEU A  21       4.069 -30.312  -8.530  1.00 44.28           C  
ATOM    159  N   ALA A  22       1.953 -26.692  -5.386  1.00 38.91           N  
ATOM    160  CA  ALA A  22       1.006 -27.064  -4.337  1.00 38.91           C  
ATOM    161  C   ALA A  22       1.732 -27.587  -3.100  1.00 38.91           C  
ATOM    162  O   ALA A  22       1.186 -28.390  -2.345  1.00 38.91           O  
ATOM    163  CB  ALA A  22       0.021 -28.108  -4.852  1.00 38.91           C  
ATOM    164  N   HIS A  23       2.872 -27.048  -2.646  1.00 34.66           N  
ATOM    165  CA  HIS A  23       3.353 -27.339  -1.300  1.00 34.66           C  
ATOM    166  C   HIS A  23       3.507 -26.074  -0.475  1.00 34.66           C  
ATOM    167  O   HIS A  23       4.202 -25.142  -0.888  1.00 34.66           O  
ATOM    168  CB  HIS A  23       4.688 -28.099  -1.363  1.00 34.66           C  
ATOM    169  CG  HIS A  23       4.538 -29.570  -1.477  1.00 34.66           C  
ATOM    170  CD2 HIS A  23       5.041 -30.457  -2.385  1.00 34.66           C  
ATOM    171  ND1 HIS A  23       3.793 -30.327  -0.592  1.00 34.66           N  
ATOM    172  CE1 HIS A  23       3.842 -31.597  -0.943  1.00 34.66           C  
ATOM    173  NE2 HIS A  23       4.595 -31.716  -2.035  1.00 34.66           N  
ATOM    174  N   ALA A  24       2.281 -25.438   0.132  1.00 38.22           N  
ATOM    175  CA  ALA A  24       2.232 -25.322   1.587  1.00 38.22           C  
ATOM    176  C   ALA A  24       1.389 -24.115   2.012  1.00 38.22           C  
ATOM    177  O   ALA A  24       1.772 -22.965   1.774  1.00 38.22           O  
ATOM    178  CB  ALA A  24       3.643 -25.196   2.156  1.00 38.22           C  
ATOM    179  N   ARG A  25       0.065 -23.930   1.542  1.00 40.59           N  
ATOM    180  CA  ARG A  25      -0.663 -23.295   2.632  1.00 40.59           C  
ATOM    181  C   ARG A  25      -0.134 -23.764   3.984  1.00 40.59           C  
ATOM    182  O   ARG A  25      -0.124 -24.961   4.279  1.00 40.59           O  
ATOM    183  CB  ARG A  25      -2.158 -23.592   2.523  1.00 40.59           C  
ATOM    184  CG  ARG A  25      -2.883 -22.753   1.487  1.00 40.59           C  
ATOM    185  CD  ARG A  25      -4.383 -23.007   1.502  1.00 40.59           C  
ATOM    186  NE  ARG A  25      -5.085 -22.129   0.562  1.00 40.59           N  
ATOM    187  NH1 ARG A  25      -7.137 -22.330   1.595  1.00 40.59           N  
ATOM    188  NH2 ARG A  25      -6.914 -21.035  -0.284  1.00 40.59           N1+
ATOM    189  CZ  ARG A  25      -6.381 -21.827   0.630  1.00 40.59           C  
ATOM    190  N   ALA A  26       1.253 -23.800   4.216  1.00 36.47           N  
ATOM    191  CA  ALA A  26       1.658 -24.306   5.529  1.00 36.47           C  
ATOM    192  C   ALA A  26       0.624 -23.934   6.590  1.00 36.47           C  
ATOM    193  O   ALA A  26       0.217 -22.769   6.705  1.00 36.47           O  
ATOM    194  CB  ALA A  26       3.028 -23.746   5.908  1.00 36.47           C  
ATOM    195  N   PRO A  27      -0.302 -24.787   7.176  1.00 33.00           N  
ATOM    196  CA  PRO A  27      -0.934 -24.445   8.454  1.00 33.00           C  
ATOM    197  C   PRO A  27       0.083 -24.069   9.531  1.00 33.00           C  
ATOM    198  O   PRO A  27       1.165 -24.672   9.596  1.00 33.00           O  
ATOM    199  CB  PRO A  27      -1.687 -25.722   8.834  1.00 33.00           C  
ATOM    200  CG  PRO A  27      -1.038 -26.800   8.020  1.00 33.00           C  
ATOM    201  CD  PRO A  27      -0.060 -26.159   7.074  1.00 33.00           C  
ATOM    202  N   PHE A  28       0.308 -22.822   9.756  1.00 42.78           N  
ATOM    203  CA  PHE A  28       1.074 -22.371  10.910  1.00 42.78           C  
ATOM    204  C   PHE A  28       0.570 -23.051  12.180  1.00 42.78           C  
ATOM    205  O   PHE A  28      -0.640 -23.152  12.408  1.00 42.78           O  
ATOM    206  CB  PHE A  28       1.002 -20.858  11.059  1.00 42.78           C  
ATOM    207  CG  PHE A  28       2.051 -20.123  10.266  1.00 42.78           C  
ATOM    208  CD1 PHE A  28       3.343 -19.989  10.755  1.00 42.78           C  
ATOM    209  CD2 PHE A  28       1.740 -19.548   9.033  1.00 42.78           C  
ATOM    210  CE1 PHE A  28       4.315 -19.301  10.029  1.00 42.78           C  
ATOM    211  CE2 PHE A  28       2.707 -18.876   8.302  1.00 42.78           C  
ATOM    212  CZ  PHE A  28       3.993 -18.743   8.798  1.00 42.78           C  
ATOM    213  N   SER A  29       1.222 -24.085  12.700  1.00 31.97           N  
ATOM    214  CA  SER A  29       1.218 -24.640  14.049  1.00 31.97           C  
ATOM    215  C   SER A  29       1.338 -23.550  15.100  1.00 31.97           C  
ATOM    216  O   SER A  29       2.232 -22.701  15.038  1.00 31.97           O  
ATOM    217  CB  SER A  29       2.357 -25.645  14.208  1.00 31.97           C  
ATOM    218  OG  SER A  29       1.952 -26.939  13.793  1.00 31.97           O  
ATOM    219  N   PRO A  30       0.182 -23.136  15.869  1.00 32.34           N  
ATOM    220  CA  PRO A  30       0.349 -22.169  16.963  1.00 32.34           C  
ATOM    221  C   PRO A  30       1.436 -22.596  17.944  1.00 32.34           C  
ATOM    222  O   PRO A  30       1.634 -23.787  18.194  1.00 32.34           O  
ATOM    223  CB  PRO A  30      -1.027 -22.166  17.632  1.00 32.34           C  
ATOM    224  CG  PRO A  30      -1.676 -23.439  17.203  1.00 32.34           C  
ATOM    225  CD  PRO A  30      -0.804 -24.086  16.160  1.00 32.34           C  
ATOM    226  N   ARG A  31       2.641 -21.959  17.951  1.00 37.16           N  
ATOM    227  CA  ARG A  31       3.528 -22.036  19.104  1.00 37.16           C  
ATOM    228  C   ARG A  31       2.738 -21.937  20.402  1.00 37.16           C  
ATOM    229  O   ARG A  31       1.753 -21.203  20.487  1.00 37.16           O  
ATOM    230  CB  ARG A  31       4.585 -20.927  19.045  1.00 37.16           C  
ATOM    231  CG  ARG A  31       5.973 -21.428  18.678  1.00 37.16           C  
ATOM    232  CD  ARG A  31       6.997 -20.300  18.706  1.00 37.16           C  
ATOM    233  NE  ARG A  31       8.223 -20.668  18.002  1.00 37.16           N  
ATOM    234  NH1 ARG A  31       9.640 -20.088  19.732  1.00 37.16           N  
ATOM    235  NH2 ARG A  31      10.494 -20.922  17.777  1.00 37.16           N1+
ATOM    236  CZ  ARG A  31       9.453 -20.560  18.498  1.00 37.16           C  
ATOM    237  N   PRO A  32       2.932 -22.813  21.489  1.00 28.05           N  
ATOM    238  CA  PRO A  32       2.353 -22.680  22.817  1.00 28.05           C  
ATOM    239  C   PRO A  32       2.824 -21.413  23.536  1.00 28.05           C  
ATOM    240  O   PRO A  32       3.972 -20.995  23.374  1.00 28.05           O  
ATOM    241  CB  PRO A  32       2.837 -23.933  23.545  1.00 28.05           C  
ATOM    242  CG  PRO A  32       3.981 -24.429  22.716  1.00 28.05           C  
ATOM    243  CD  PRO A  32       4.154 -23.527  21.545  1.00 28.05           C  
ATOM    244  N   SER A  33       1.923 -20.305  23.675  1.00 28.34           N  
ATOM    245  CA  SER A  33       1.736 -19.228  24.635  1.00 28.34           C  
ATOM    246  C   SER A  33       2.813 -19.256  25.709  1.00 28.34           C  
ATOM    247  O   SER A  33       2.989 -20.272  26.391  1.00 28.34           O  
ATOM    248  CB  SER A  33       0.353 -19.320  25.289  1.00 28.34           C  
ATOM    249  OG  SER A  33       0.205 -20.540  25.984  1.00 28.34           O  
ATOM    250  N   HIS A  34       3.951 -18.574  25.467  1.00 34.81           N  
ATOM    251  CA  HIS A  34       4.720 -18.190  26.649  1.00 34.81           C  
ATOM    252  C   HIS A  34       4.622 -16.685  26.893  1.00 34.81           C  
ATOM    253  O   HIS A  34       4.766 -15.881  25.968  1.00 34.81           O  
ATOM    254  CB  HIS A  34       6.185 -18.598  26.494  1.00 34.81           C  
ATOM    255  CG  HIS A  34       6.425 -20.056  26.742  1.00 34.81           C  
ATOM    256  CD2 HIS A  34       6.797 -21.044  25.894  1.00 34.81           C  
ATOM    257  ND1 HIS A  34       6.285 -20.629  27.985  1.00 34.81           N  
ATOM    258  CE1 HIS A  34       6.562 -21.922  27.910  1.00 34.81           C  
ATOM    259  NE2 HIS A  34       6.877 -22.202  26.644  1.00 34.81           N  
ATOM    260  N   ALA A  35       3.643 -16.179  27.758  1.00 28.75           N  
ATOM    261  CA  ALA A  35       3.579 -15.392  28.990  1.00 28.75           C  
ATOM    262  C   ALA A  35       4.520 -14.193  28.923  1.00 28.75           C  
ATOM    263  O   ALA A  35       5.711 -14.344  28.632  1.00 28.75           O  
ATOM    264  CB  ALA A  35       3.921 -16.270  30.210  1.00 28.75           C  
ATOM    265  N   ALA A  36       4.015 -13.026  28.448  1.00 29.48           N  
ATOM    266  CA  ALA A  36       4.350 -11.634  28.729  1.00 29.48           C  
ATOM    267  C   ALA A  36       5.261 -11.518  29.944  1.00 29.48           C  
ATOM    268  O   ALA A  36       5.070 -12.226  30.947  1.00 29.48           O  
ATOM    269  CB  ALA A  36       3.077 -10.812  28.936  1.00 29.48           C  
ATOM    270  N   PRO A  37       6.291 -10.591  29.875  1.00 29.22           N  
ATOM    271  CA  PRO A  37       6.112  -9.896  31.141  1.00 29.22           C  
ATOM    272  C   PRO A  37       6.281  -8.384  31.031  1.00 29.22           C  
ATOM    273  O   PRO A  37       6.934  -7.903  30.110  1.00 29.22           O  
ATOM    274  CB  PRO A  37       7.203 -10.507  32.048  1.00 29.22           C  
ATOM    275  CG  PRO A  37       8.350 -10.761  31.100  1.00 29.22           C  
ATOM    276  CD  PRO A  37       7.906 -10.449  29.699  1.00 29.22           C  
ATOM    277  N   SER A  38       5.213  -7.604  31.408  1.00 30.30           N  
ATOM    278  CA  SER A  38       5.008  -6.321  32.072  1.00 30.30           C  
ATOM    279  C   SER A  38       6.335  -5.699  32.503  1.00 30.30           C  
ATOM    280  O   SER A  38       7.222  -6.396  32.985  1.00 30.30           O  
ATOM    281  CB  SER A  38       4.097  -6.488  33.301  1.00 30.30           C  
ATOM    282  OG  SER A  38       2.808  -6.930  32.911  1.00 30.30           O  
ATOM    283  N   PRO A  39       6.480  -4.298  32.406  1.00 30.61           N  
ATOM    284  CA  PRO A  39       7.680  -3.505  32.692  1.00 30.61           C  
ATOM    285  C   PRO A  39       7.634  -2.859  34.074  1.00 30.61           C  
ATOM    286  O   PRO A  39       6.556  -2.636  34.620  1.00 30.61           O  
ATOM    287  CB  PRO A  39       7.676  -2.441  31.600  1.00 30.61           C  
ATOM    288  CG  PRO A  39       6.229  -2.149  31.358  1.00 30.61           C  
ATOM    289  CD  PRO A  39       5.405  -3.104  32.159  1.00 30.61           C  
ATOM    290  N   SER A  40       8.570  -3.206  35.028  1.00 33.25           N  
ATOM    291  CA  SER A  40       8.861  -2.273  36.114  1.00 33.25           C  
ATOM    292  C   SER A  40      10.366  -2.183  36.363  1.00 33.25           C  
ATOM    293  O   SER A  40      11.060  -3.201  36.348  1.00 33.25           O  
ATOM    294  CB  SER A  40       8.141  -2.681  37.385  1.00 33.25           C  
ATOM    295  OG  SER A  40       8.631  -3.928  37.884  1.00 33.25           O  
ATOM    296  N   LEU A  41      11.016  -0.991  36.193  1.00 31.06           N  
ATOM    297  CA  LEU A  41      11.771   0.060  36.864  1.00 31.06           C  
ATOM    298  C   LEU A  41      12.621  -0.515  38.007  1.00 31.06           C  
ATOM    299  O   LEU A  41      12.114  -1.270  38.842  1.00 31.06           O  
ATOM    300  CB  LEU A  41      10.830   1.131  37.417  1.00 31.06           C  
ATOM    301  CG  LEU A  41      10.363   2.195  36.434  1.00 31.06           C  
ATOM    302  CD1 LEU A  41       9.041   2.807  36.869  1.00 31.06           C  
ATOM    303  CD2 LEU A  41      11.426   3.287  36.270  1.00 31.06           C  
ATOM    304  N   ARG A  42      14.014  -0.398  37.934  1.00 33.12           N  
ATOM    305  CA  ARG A  42      14.949   0.316  38.797  1.00 33.12           C  
ATOM    306  C   ARG A  42      16.198  -0.513  39.047  1.00 33.12           C  
ATOM    307  O   ARG A  42      16.125  -1.687  39.430  1.00 33.12           O  
ATOM    308  CB  ARG A  42      14.272   0.647  40.138  1.00 33.12           C  
ATOM    309  CG  ARG A  42      13.770   2.082  40.222  1.00 33.12           C  
ATOM    310  CD  ARG A  42      13.108   2.353  41.575  1.00 33.12           C  
ATOM    311  NE  ARG A  42      12.569   3.708  41.635  1.00 33.12           N  
ATOM    312  NH1 ARG A  42      13.840   4.345  43.462  1.00 33.12           N  
ATOM    313  NH2 ARG A  42      12.371   5.830  42.498  1.00 33.12           N1+
ATOM    314  CZ  ARG A  42      12.927   4.616  42.549  1.00 33.12           C  
ATOM    315  N   THR A  43      17.390  -0.078  38.481  1.00 35.00           N  
ATOM    316  CA  THR A  43      18.768   0.322  38.661  1.00 35.00           C  
ATOM    317  C   THR A  43      19.577  -0.732  39.390  1.00 35.00           C  
ATOM    318  O   THR A  43      19.063  -1.344  40.337  1.00 35.00           O  
ATOM    319  CB  THR A  43      18.886   1.679  39.387  1.00 35.00           C  
ATOM    320  CG2 THR A  43      18.436   2.831  38.497  1.00 35.00           C  
ATOM    321  OG1 THR A  43      18.058   1.634  40.573  1.00 35.00           O  
ATOM    322  N   PRO A  44      21.095  -0.618  39.320  1.00 37.75           N  
ATOM    323  CA  PRO A  44      22.343  -1.263  38.905  1.00 37.75           C  
ATOM    324  C   PRO A  44      23.264  -1.595  40.094  1.00 37.75           C  
ATOM    325  O   PRO A  44      22.956  -1.222  41.223  1.00 37.75           O  
ATOM    326  CB  PRO A  44      22.994  -0.227  37.996  1.00 37.75           C  
ATOM    327  CG  PRO A  44      22.605   1.101  38.574  1.00 37.75           C  
ATOM    328  CD  PRO A  44      21.629   0.851  39.693  1.00 37.75           C  
ATOM    329  N   ALA A  45      24.081  -2.728  39.945  1.00 32.94           N  
ATOM    330  CA  ALA A  45      25.414  -2.800  40.534  1.00 32.94           C  
ATOM    331  C   ALA A  45      25.943  -4.230  40.517  1.00 32.94           C  
ATOM    332  O   ALA A  45      25.229  -5.163  40.899  1.00 32.94           O  
ATOM    333  CB  ALA A  45      25.416  -2.230  41.927  1.00 32.94           C  
ATOM    334  N   HIS A  46      27.116  -4.514  39.822  1.00 33.06           N  
ATOM    335  CA  HIS A  46      28.517  -4.879  40.056  1.00 33.06           C  
ATOM    336  C   HIS A  46      28.654  -6.347  40.415  1.00 33.06           C  
ATOM    337  O   HIS A  46      27.927  -6.845  41.262  1.00 33.06           O  
ATOM    338  CB  HIS A  46      29.129  -3.995  41.131  1.00 33.06           C  
ATOM    339  CG  HIS A  46      29.750  -2.737  40.621  1.00 33.06           C  
ATOM    340  CD2 HIS A  46      29.489  -1.434  40.896  1.00 33.06           C  
ATOM    341  ND1 HIS A  46      30.744  -2.724  39.656  1.00 33.06           N  
ATOM    342  CE1 HIS A  46      31.085  -1.474  39.400  1.00 33.06           C  
ATOM    343  NE2 HIS A  46      30.322  -0.671  40.134  1.00 33.06           N  
ATOM    344  N   GLY A  47      29.406  -7.157  39.580  1.00 34.97           N  
ATOM    345  CA  GLY A  47      30.563  -7.948  40.004  1.00 34.97           C  
ATOM    346  C   GLY A  47      30.784  -9.174  39.130  1.00 34.97           C  
ATOM    347  O   GLY A  47      29.830  -9.919  38.846  1.00 34.97           O  
ATOM    348  N   SER A  48      31.850  -9.140  38.238  1.00 35.38           N  
ATOM    349  CA  SER A  48      33.161  -9.752  38.032  1.00 35.38           C  
ATOM    350  C   SER A  48      33.028 -11.277  37.942  1.00 35.38           C  
ATOM    351  O   SER A  48      32.305 -11.897  38.686  1.00 35.38           O  
ATOM    352  CB  SER A  48      34.098  -9.385  39.180  1.00 35.38           C  
ATOM    353  OG  SER A  48      33.664  -9.987  40.393  1.00 35.38           O  
ATOM    354  N   SER A  49      33.561 -11.798  36.770  1.00 35.28           N  
ATOM    355  CA  SER A  49      34.740 -12.520  36.298  1.00 35.28           C  
ATOM    356  C   SER A  49      34.478 -14.024  36.245  1.00 35.28           C  
ATOM    357  O   SER A  49      33.897 -14.595  37.171  1.00 35.28           O  
ATOM    358  CB  SER A  49      35.951 -12.240  37.225  1.00 35.28           C  
ATOM    359  OG  SER A  49      35.965 -13.127  38.322  1.00 35.28           O  
ATOM    360  N   SER A  50      34.826 -14.579  35.027  1.00 38.94           N  
ATOM    361  CA  SER A  50      35.954 -15.432  34.644  1.00 38.94           C  
ATOM    362  C   SER A  50      35.475 -16.601  33.775  1.00 38.94           C  
ATOM    363  O   SER A  50      34.462 -17.238  34.083  1.00 38.94           O  
ATOM    364  CB  SER A  50      36.676 -15.957  35.866  1.00 38.94           C  
ATOM    365  OG  SER A  50      35.857 -16.824  36.596  1.00 38.94           O  
ATOM    366  N   THR A  51      36.079 -16.626  32.530  1.00 36.75           N  
ATOM    367  CA  THR A  51      37.198 -17.255  31.824  1.00 36.75           C  
ATOM    368  C   THR A  51      36.754 -18.581  31.202  1.00 36.75           C  
ATOM    369  O   THR A  51      36.026 -19.370  31.828  1.00 36.75           O  
ATOM    370  CB  THR A  51      38.375 -17.504  32.748  1.00 36.75           C  
ATOM    371  CG2 THR A  51      39.266 -16.278  32.854  1.00 36.75           C  
ATOM    372  OG1 THR A  51      37.903 -17.835  34.079  1.00 36.75           O  
ATOM    373  N   ALA A  52      37.051 -18.648  29.907  1.00 39.44           N  
ATOM    374  CA  ALA A  52      38.121 -19.449  29.310  1.00 39.44           C  
ATOM    375  C   ALA A  52      37.690 -20.004  27.948  1.00 39.44           C  
ATOM    376  O   ALA A  52      36.632 -20.598  27.810  1.00 39.44           O  
ATOM    377  CB  ALA A  52      38.519 -20.579  30.238  1.00 39.44           C  
ATOM    378  N   THR A  53      38.546 -19.586  26.929  1.00 39.56           N  
ATOM    379  CA  THR A  53      39.766 -20.022  26.253  1.00 39.56           C  
ATOM    380  C   THR A  53      39.419 -20.790  24.972  1.00 39.56           C  
ATOM    381  O   THR A  53      38.544 -21.671  24.991  1.00 39.56           O  
ATOM    382  CB  THR A  53      40.640 -20.902  27.169  1.00 39.56           C  
ATOM    383  CG2 THR A  53      41.923 -20.189  27.545  1.00 39.56           C  
ATOM    384  OG1 THR A  53      39.889 -21.209  28.355  1.00 39.56           O  
ATOM    385  N   ALA A  54      40.012 -20.250  23.873  1.00 37.84           N  
ATOM    386  CA  ALA A  54      41.260 -20.647  23.193  1.00 37.84           C  
ATOM    387  C   ALA A  54      41.037 -20.768  21.692  1.00 37.84           C  
ATOM    388  O   ALA A  54      40.099 -21.424  21.225  1.00 37.84           O  
ATOM    389  CB  ALA A  54      41.764 -21.981  23.763  1.00 37.84           C  
ATOM    390  N   ALA A  55      41.888 -19.902  20.979  1.00 36.81           N  
ATOM    391  CA  ALA A  55      43.217 -19.955  20.393  1.00 36.81           C  
ATOM    392  C   ALA A  55      43.165 -20.185  18.893  1.00 36.81           C  
ATOM    393  O   ALA A  55      42.512 -21.131  18.420  1.00 36.81           O  
ATOM    394  CB  ALA A  55      44.067 -21.057  21.058  1.00 36.81           C  
ATOM    395  N   ALA A  56      43.751 -19.191  18.134  1.00 35.81           N  
ATOM    396  CA  ALA A  56      45.024 -18.777  17.562  1.00 35.81           C  
ATOM    397  C   ALA A  56      45.341 -19.581  16.314  1.00 35.81           C  
ATOM    398  O   ALA A  56      45.264 -20.815  16.316  1.00 35.81           O  
ATOM    399  CB  ALA A  56      46.152 -18.918  18.601  1.00 35.81           C  
ATOM    400  N   ALA A  57      45.604 -18.901  15.205  1.00 34.34           N  
ATOM    401  CA  ALA A  57      46.766 -18.307  14.542  1.00 34.34           C  
ATOM    402  C   ALA A  57      47.341 -19.257  13.496  1.00 34.34           C  
ATOM    403  O   ALA A  57      47.468 -20.457  13.743  1.00 34.34           O  
ATOM    404  CB  ALA A  57      47.835 -17.939  15.559  1.00 34.34           C  
ATOM    405  N   TYR A  58      47.662 -18.743  12.253  1.00 31.36           N  
ATOM    406  CA  TYR A  58      48.873 -18.292  11.595  1.00 31.36           C  
ATOM    407  C   TYR A  58      49.025 -18.984  10.231  1.00 31.36           C  
ATOM    408  O   TYR A  58      48.889 -20.209  10.130  1.00 31.36           O  
ATOM    409  CB  TYR A  58      50.089 -18.586  12.472  1.00 31.36           C  
ATOM    410  CG  TYR A  58      50.446 -17.456  13.391  1.00 31.36           C  
ATOM    411  CD1 TYR A  58      51.159 -16.342  12.934  1.00 31.36           C  
ATOM    412  CD2 TYR A  58      50.095 -17.499  14.750  1.00 31.36           C  
ATOM    413  CE1 TYR A  58      51.495 -15.295  13.795  1.00 31.36           C  
ATOM    414  CE2 TYR A  58      50.432 -16.452  15.610  1.00 31.36           C  
ATOM    415  OH  TYR A  58      51.458 -14.331  15.967  1.00 31.36           O  
ATOM    416  CZ  TYR A  58      51.119 -15.367  15.127  1.00 31.36           C  
ATOM    417  N   GLY A  59      49.305 -18.183   9.112  1.00 34.56           N  
ATOM    418  CA  GLY A  59      50.572 -17.930   8.424  1.00 34.56           C  
ATOM    419  C   GLY A  59      50.486 -18.132   6.924  1.00 34.56           C  
ATOM    420  O   GLY A  59      49.899 -19.105   6.461  1.00 34.56           O  
ATOM    421  N   THR A  60      50.756 -17.110   6.095  1.00 32.88           N  
ATOM    422  CA  THR A  60      51.649 -16.484   5.110  1.00 32.88           C  
ATOM    423  C   THR A  60      52.381 -17.533   4.290  1.00 32.88           C  
ATOM    424  O   THR A  60      52.819 -18.554   4.835  1.00 32.88           O  
ATOM    425  CB  THR A  60      52.638 -15.537   5.777  1.00 32.88           C  
ATOM    426  CG2 THR A  60      51.960 -14.311   6.374  1.00 32.88           C  
ATOM    427  OG1 THR A  60      53.328 -16.249   6.817  1.00 32.88           O  
ATOM    428  N   ALA A  61      52.462 -17.339   2.917  1.00 33.97           N  
ATOM    429  CA  ALA A  61      53.446 -16.937   1.896  1.00 33.97           C  
ATOM    430  C   ALA A  61      53.532 -17.980   0.777  1.00 33.97           C  
ATOM    431  O   ALA A  61      53.595 -19.177   1.043  1.00 33.97           O  
ATOM    432  CB  ALA A  61      54.806 -16.723   2.526  1.00 33.97           C  
ATOM    433  N   SER A  62      53.514 -17.500  -0.547  1.00 34.72           N  
ATOM    434  CA  SER A  62      54.322 -17.145  -1.704  1.00 34.72           C  
ATOM    435  C   SER A  62      54.602 -18.350  -2.591  1.00 34.72           C  
ATOM    436  O   SER A  62      54.893 -19.440  -2.097  1.00 34.72           O  
ATOM    437  CB  SER A  62      55.644 -16.533  -1.254  1.00 34.72           C  
ATOM    438  OG  SER A  62      55.497 -15.158  -0.910  1.00 34.72           O  
ATOM    439  N   SER A  63      54.435 -18.187  -3.970  1.00 36.78           N  
ATOM    440  CA  SER A  63      55.140 -17.977  -5.239  1.00 36.78           C  
ATOM    441  C   SER A  63      55.206 -19.267  -6.047  1.00 36.78           C  
ATOM    442  O   SER A  63      55.459 -20.334  -5.486  1.00 36.78           O  
ATOM    443  CB  SER A  63      56.543 -17.420  -4.995  1.00 36.78           C  
ATOM    444  OG  SER A  63      57.298 -18.314  -4.193  1.00 36.78           O  
ATOM    445  N   ASN A  64      54.945 -19.131  -7.382  1.00 36.34           N  
ATOM    446  CA  ASN A  64      55.706 -19.149  -8.632  1.00 36.34           C  
ATOM    447  C   ASN A  64      55.190 -20.241  -9.584  1.00 36.34           C  
ATOM    448  O   ASN A  64      55.084 -21.402  -9.192  1.00 36.34           O  
ATOM    449  CB  ASN A  64      57.195 -19.337  -8.351  1.00 36.34           C  
ATOM    450  CG  ASN A  64      57.961 -18.037  -8.429  1.00 36.34           C  
ATOM    451  ND2 ASN A  64      59.286 -18.122  -8.278  1.00 36.34           N  
ATOM    452  OD1 ASN A  64      57.404 -16.961  -8.621  1.00 36.34           O  
ATOM    453  N   SER A  65      54.893 -19.804 -10.894  1.00 36.47           N  
ATOM    454  CA  SER A  65      55.491 -19.735 -12.231  1.00 36.47           C  
ATOM    455  C   SER A  65      55.109 -20.943 -13.069  1.00 36.47           C  
ATOM    456  O   SER A  65      55.120 -22.069 -12.580  1.00 36.47           O  
ATOM    457  CB  SER A  65      57.015 -19.607 -12.147  1.00 36.47           C  
ATOM    458  OG  SER A  65      57.542 -20.681 -11.395  1.00 36.47           O  
ATOM    459  N   SER A  66      54.607 -20.655 -14.360  1.00 37.28           N  
ATOM    460  CA  SER A  66      55.085 -20.622 -15.735  1.00 37.28           C  
ATOM    461  C   SER A  66      54.371 -21.674 -16.586  1.00 37.28           C  
ATOM    462  O   SER A  66      54.229 -22.818 -16.154  1.00 37.28           O  
ATOM    463  CB  SER A  66      56.593 -20.837 -15.780  1.00 37.28           C  
ATOM    464  OG  SER A  66      56.957 -21.910 -14.940  1.00 37.28           O  
ATOM    465  N   SER A  67      53.812 -21.207 -17.783  1.00 36.53           N  
ATOM    466  CA  SER A  67      54.158 -21.111 -19.207  1.00 36.53           C  
ATOM    467  C   SER A  67      53.408 -22.140 -20.036  1.00 36.53           C  
ATOM    468  O   SER A  67      53.302 -23.302 -19.641  1.00 36.53           O  
ATOM    469  CB  SER A  67      55.669 -21.276 -19.408  1.00 36.53           C  
ATOM    470  OG  SER A  67      56.110 -22.548 -18.958  1.00 36.53           O  
ATOM    471  N   SER A  68      52.717 -21.646 -21.169  1.00 37.69           N  
ATOM    472  CA  SER A  68      52.937 -21.528 -22.612  1.00 37.69           C  
ATOM    473  C   SER A  68      51.939 -22.336 -23.408  1.00 37.69           C  
ATOM    474  O   SER A  68      51.713 -23.526 -23.081  1.00 37.69           O  
ATOM    475  CB  SER A  68      54.387 -21.914 -22.974  1.00 37.69           C  
ATOM    476  OG  SER A  68      54.671 -23.217 -22.495  1.00 37.69           O  
ATOM    477  N   SER A  69      51.230 -21.748 -24.429  1.00 36.06           N  
ATOM    478  CA  SER A  69      51.206 -21.436 -25.855  1.00 36.06           C  
ATOM    479  C   SER A  69      50.354 -22.426 -26.641  1.00 36.06           C  
ATOM    480  O   SER A  69      50.448 -23.615 -26.392  1.00 36.06           O  
ATOM    481  CB  SER A  69      52.618 -21.398 -26.429  1.00 36.06           C  
ATOM    482  OG  SER A  69      53.286 -22.630 -26.217  1.00 36.06           O  
ATOM    483  N   SER A  70      49.399 -21.943 -27.535  1.00 36.47           N  
ATOM    484  CA  SER A  70      49.336 -21.825 -28.991  1.00 36.47           C  
ATOM    485  C   SER A  70      47.893 -21.928 -29.489  1.00 36.47           C  
ATOM    486  O   SER A  70      47.152 -22.791 -29.052  1.00 36.47           O  
ATOM    487  CB  SER A  70      50.189 -22.895 -29.644  1.00 36.47           C  
ATOM    488  OG  SER A  70      49.841 -24.175 -29.185  1.00 36.47           O  
ATOM    489  N   THR A  71      47.381 -20.949 -30.303  1.00 34.50           N  
ATOM    490  CA  THR A  71      46.941 -20.379 -31.572  1.00 34.50           C  
ATOM    491  C   THR A  71      45.912 -21.263 -32.244  1.00 34.50           C  
ATOM    492  O   THR A  71      46.087 -22.487 -32.267  1.00 34.50           O  
ATOM    493  CB  THR A  71      48.130 -20.155 -32.516  1.00 34.50           C  
ATOM    494  CG2 THR A  71      48.872 -18.848 -32.157  1.00 34.50           C  
ATOM    495  OG1 THR A  71      49.040 -21.252 -32.422  1.00 34.50           O  
ATOM    496  N   SER A  72      44.703 -20.699 -32.659  1.00 36.25           N  
ATOM    497  CA  SER A  72      44.161 -20.580 -34.007  1.00 36.25           C  
ATOM    498  C   SER A  72      42.740 -20.013 -33.997  1.00 36.25           C  
ATOM    499  O   SER A  72      41.928 -20.444 -33.179  1.00 36.25           O  
ATOM    500  CB  SER A  72      44.168 -21.947 -34.700  1.00 36.25           C  
ATOM    501  OG  SER A  72      43.518 -22.938 -33.925  1.00 36.25           O  
ATOM    502  N   SER A  73      42.534 -18.809 -34.554  1.00 35.53           N  
ATOM    503  CA  SER A  73      41.736 -18.025 -35.501  1.00 35.53           C  
ATOM    504  C   SER A  73      40.674 -18.874 -36.194  1.00 35.53           C  
ATOM    505  O   SER A  73      40.953 -19.985 -36.640  1.00 35.53           O  
ATOM    506  CB  SER A  73      42.660 -17.376 -36.544  1.00 35.53           C  
ATOM    507  OG  SER A  73      43.527 -18.338 -37.112  1.00 35.53           O  
ATOM    508  N   SER A  74      39.323 -18.468 -35.956  1.00 35.06           N  
ATOM    509  CA  SER A  74      38.327 -18.371 -37.007  1.00 35.06           C  
ATOM    510  C   SER A  74      37.002 -17.801 -36.437  1.00 35.06           C  
ATOM    511  O   SER A  74      36.555 -18.224 -35.382  1.00 35.06           O  
ATOM    512  CB  SER A  74      38.076 -19.721 -37.650  1.00 35.06           C  
ATOM    513  OG  SER A  74      37.761 -20.699 -36.669  1.00 35.06           O  
ATOM    514  N   SER A  75      36.591 -16.575 -36.729  1.00 31.66           N  
ATOM    515  CA  SER A  75      35.593 -15.800 -37.467  1.00 31.66           C  
ATOM    516  C   SER A  75      34.190 -16.243 -37.071  1.00 31.66           C  
ATOM    517  O   SER A  75      33.901 -17.445 -36.996  1.00 31.66           O  
ATOM    518  CB  SER A  75      35.788 -15.977 -38.979  1.00 31.66           C  
ATOM    519  OG  SER A  75      35.794 -17.348 -39.346  1.00 31.66           O  
ATOM    520  N   SER A  76      33.357 -15.398 -36.277  1.00 26.58           N  
ATOM    521  CA  SER A  76      32.033 -14.933 -36.691  1.00 26.58           C  
ATOM    522  C   SER A  76      30.993 -15.150 -35.595  1.00 26.58           C  
ATOM    523  O   SER A  76      30.886 -16.246 -35.041  1.00 26.58           O  
ATOM    524  CB  SER A  76      31.601 -15.641 -37.987  1.00 26.58           C  
ATOM    525  OG  SER A  76      31.549 -17.051 -37.777  1.00 26.58           O  
ATOM    526  N   SER A  77      30.683 -14.075 -34.785  1.00 28.78           N  
ATOM    527  CA  SER A  77      29.347 -13.528 -34.568  1.00 28.78           C  
ATOM    528  C   SER A  77      29.233 -12.907 -33.177  1.00 28.78           C  
ATOM    529  O   SER A  77      29.478 -13.569 -32.169  1.00 28.78           O  
ATOM    530  CB  SER A  77      28.286 -14.606 -34.744  1.00 28.78           C  
ATOM    531  OG  SER A  77      27.429 -14.662 -33.612  1.00 28.78           O  
ATOM    532  N   SER A  78      29.699 -11.714 -32.990  1.00 25.89           N  
ATOM    533  CA  SER A  78      29.478 -10.669 -31.991  1.00 25.89           C  
ATOM    534  C   SER A  78      28.035 -10.692 -31.479  1.00 25.89           C  
ATOM    535  O   SER A  78      27.086 -10.449 -32.238  1.00 25.89           O  
ATOM    536  CB  SER A  78      29.773  -9.288 -32.583  1.00 25.89           C  
ATOM    537  OG  SER A  78      28.896  -8.988 -33.650  1.00 25.89           O  
ATOM    538  N   THR A  79      27.675 -11.651 -30.575  1.00 31.58           N  
ATOM    539  CA  THR A  79      26.536 -11.625 -29.666  1.00 31.58           C  
ATOM    540  C   THR A  79      26.789 -10.666 -28.508  1.00 31.58           C  
ATOM    541  O   THR A  79      27.849 -10.725 -27.870  1.00 31.58           O  
ATOM    542  CB  THR A  79      26.214 -13.025 -29.130  1.00 31.58           C  
ATOM    543  CG2 THR A  79      25.536 -13.892 -30.184  1.00 31.58           C  
ATOM    544  OG1 THR A  79      27.434 -13.667 -28.723  1.00 31.58           O  
ATOM    545  N   HIS A  80      26.673  -9.330 -28.660  1.00 30.56           N  
ATOM    546  CA  HIS A  80      26.388  -8.259 -27.720  1.00 30.56           C  
ATOM    547  C   HIS A  80      25.739  -8.791 -26.455  1.00 30.56           C  
ATOM    548  O   HIS A  80      24.619  -9.310 -26.490  1.00 30.56           O  
ATOM    549  CB  HIS A  80      25.495  -7.201 -28.367  1.00 30.56           C  
ATOM    550  CG  HIS A  80      26.259  -6.131 -29.084  1.00 30.56           C  
ATOM    551  CD2 HIS A  80      26.287  -5.781 -30.399  1.00 30.56           C  
ATOM    552  ND1 HIS A  80      27.101  -5.263 -28.436  1.00 30.56           N  
ATOM    553  CE1 HIS A  80      27.632  -4.419 -29.326  1.00 30.56           C  
ATOM    554  NE2 HIS A  80      27.147  -4.723 -30.511  1.00 30.56           N  
ATOM    555  N   THR A  81      26.393  -9.562 -25.508  1.00 35.88           N  
ATOM    556  CA  THR A  81      25.969  -9.783 -24.142  1.00 35.88           C  
ATOM    557  C   THR A  81      25.947  -8.465 -23.349  1.00 35.88           C  
ATOM    558  O   THR A  81      26.917  -7.711 -23.391  1.00 35.88           O  
ATOM    559  CB  THR A  81      26.884 -10.797 -23.415  1.00 35.88           C  
ATOM    560  CG2 THR A  81      26.779 -12.176 -24.065  1.00 35.88           C  
ATOM    561  OG1 THR A  81      28.237 -10.343 -23.497  1.00 35.88           O  
ATOM    562  N   ASP A  82      24.984  -7.556 -23.553  1.00 38.81           N  
ATOM    563  CA  ASP A  82      24.542  -6.401 -22.785  1.00 38.81           C  
ATOM    564  C   ASP A  82      24.802  -6.605 -21.288  1.00 38.81           C  
ATOM    565  O   ASP A  82      24.283  -7.559 -20.679  1.00 38.81           O  
ATOM    566  CB  ASP A  82      23.042  -6.138 -23.004  1.00 38.81           C  
ATOM    567  CG  ASP A  82      22.545  -4.903 -22.278  1.00 38.81           C  
ATOM    568  OD1 ASP A  82      23.371  -4.106 -21.783  1.00 38.81           O  
ATOM    569  OD2 ASP A  82      21.308  -4.739 -22.196  1.00 38.81           O1-
ATOM    570  N   GLY A  83      25.997  -6.593 -20.659  1.00 36.06           N  
ATOM    571  CA  GLY A  83      26.692  -6.368 -19.397  1.00 36.06           C  
ATOM    572  C   GLY A  83      26.008  -5.357 -18.514  1.00 36.06           C  
ATOM    573  O   GLY A  83      26.667  -4.555 -17.842  1.00 36.06           O  
ATOM    574  N   SER A  84      24.602  -5.246 -18.387  1.00 43.75           N  
ATOM    575  CA  SER A  84      24.024  -4.418 -17.322  1.00 43.75           C  
ATOM    576  C   SER A  84      24.158  -5.099 -15.961  1.00 43.75           C  
ATOM    577  O   SER A  84      24.012  -6.323 -15.859  1.00 43.75           O  
ATOM    578  CB  SER A  84      22.570  -4.107 -17.616  1.00 43.75           C  
ATOM    579  OG  SER A  84      22.437  -3.370 -18.811  1.00 43.75           O  
ATOM    580  N   PRO A  85      24.931  -4.496 -14.923  1.00 46.38           N  
ATOM    581  CA  PRO A  85      25.101  -5.073 -13.586  1.00 46.38           C  
ATOM    582  C   PRO A  85      23.804  -5.678 -13.027  1.00 46.38           C  
ATOM    583  O   PRO A  85      22.738  -5.104 -13.206  1.00 46.38           O  
ATOM    584  CB  PRO A  85      25.548  -3.882 -12.745  1.00 46.38           C  
ATOM    585  CG  PRO A  85      25.216  -2.685 -13.568  1.00 46.38           C  
ATOM    586  CD  PRO A  85      24.885  -3.135 -14.962  1.00 46.38           C  
ATOM    587  N   VAL A  86      23.590  -6.976 -12.981  1.00 58.47           N  
ATOM    588  CA  VAL A  86      22.551  -7.704 -12.259  1.00 58.47           C  
ATOM    589  C   VAL A  86      22.393  -7.125 -10.857  1.00 58.47           C  
ATOM    590  O   VAL A  86      23.371  -6.909 -10.152  1.00 58.47           O  
ATOM    591  CB  VAL A  86      22.865  -9.221 -12.185  1.00 58.47           C  
ATOM    592  CG1 VAL A  86      21.763  -9.966 -11.437  1.00 58.47           C  
ATOM    593  CG2 VAL A  86      23.068  -9.798 -13.576  1.00 58.47           C  
ATOM    594  N   LEU A  87      21.318  -6.253 -10.616  1.00 70.25           N  
ATOM    595  CA  LEU A  87      20.940  -5.769  -9.292  1.00 70.25           C  
ATOM    596  C   LEU A  87      21.256  -6.798  -8.219  1.00 70.25           C  
ATOM    597  O   LEU A  87      20.862  -7.963  -8.331  1.00 70.25           O  
ATOM    598  CB  LEU A  87      19.448  -5.425  -9.256  1.00 70.25           C  
ATOM    599  CG  LEU A  87      18.927  -4.765  -7.977  1.00 70.25           C  
ATOM    600  CD1 LEU A  87      19.432  -3.331  -7.886  1.00 70.25           C  
ATOM    601  CD2 LEU A  87      17.401  -4.810  -7.929  1.00 70.25           C  
ATOM    602  N   GLU A  88      22.314  -6.529  -7.363  1.00 78.12           N  
ATOM    603  CA  GLU A  88      22.604  -7.380  -6.209  1.00 78.12           C  
ATOM    604  C   GLU A  88      21.436  -7.390  -5.226  1.00 78.12           C  
ATOM    605  O   GLU A  88      21.080  -6.360  -4.661  1.00 78.12           O  
ATOM    606  CB  GLU A  88      23.882  -6.902  -5.504  1.00 78.12           C  
ATOM    607  CG  GLU A  88      25.159  -7.248  -6.255  1.00 78.12           C  
ATOM    608  CD  GLU A  88      26.422  -6.950  -5.459  1.00 78.12           C  
ATOM    609  OE1 GLU A  88      27.533  -7.193  -5.972  1.00 78.12           O  
ATOM    610  OE2 GLU A  88      26.289  -6.468  -4.311  1.00 78.12           O1-
ATOM    611  N   ILE A  89      20.662  -8.457  -5.233  1.00 85.50           N  
ATOM    612  CA  ILE A  89      19.523  -8.673  -4.344  1.00 85.50           C  
ATOM    613  C   ILE A  89      19.975  -9.461  -3.112  1.00 85.50           C  
ATOM    614  O   ILE A  89      20.564 -10.542  -3.235  1.00 85.50           O  
ATOM    615  CB  ILE A  89      18.387  -9.417  -5.061  1.00 85.50           C  
ATOM    616  CG1 ILE A  89      17.990  -8.680  -6.346  1.00 85.50           C  
ATOM    617  CG2 ILE A  89      17.174  -9.574  -4.131  1.00 85.50           C  
ATOM    618  CD1 ILE A  89      17.376  -7.307  -6.112  1.00 85.50           C  
ATOM    619  N   PRO A  90      19.792  -8.813  -1.962  1.00 88.44           N  
ATOM    620  CA  PRO A  90      20.251  -9.511  -0.756  1.00 88.44           C  
ATOM    621  C   PRO A  90      19.491 -10.806  -0.503  1.00 88.44           C  
ATOM    622  O   PRO A  90      18.284 -10.883  -0.747  1.00 88.44           O  
ATOM    623  CB  PRO A  90      19.979  -8.493   0.360  1.00 88.44           C  
ATOM    624  CG  PRO A  90      18.882  -7.634  -0.162  1.00 88.44           C  
ATOM    625  CD  PRO A  90      18.972  -7.598  -1.662  1.00 88.44           C  
ATOM    626  N   ASP A  91      20.282 -11.820  -0.120  1.00 85.69           N  
ATOM    627  CA  ASP A  91      19.673 -13.097   0.220  1.00 85.69           C  
ATOM    628  C   ASP A  91      18.964 -13.029   1.571  1.00 85.69           C  
ATOM    629  O   ASP A  91      17.925 -13.666   1.767  1.00 85.69           O  
ATOM    630  CB  ASP A  91      20.715 -14.209   0.233  1.00 85.69           C  
ATOM    631  CG  ASP A  91      21.194 -14.585  -1.157  1.00 85.69           C  
ATOM    632  OD1 ASP A  91      20.416 -14.502  -2.121  1.00 85.69           O  
ATOM    633  OD2 ASP A  91      22.381 -14.979  -1.290  1.00 85.69           O1-
ATOM    634  N   THR A  92      19.561 -12.248   2.548  1.00 85.06           N  
ATOM    635  CA  THR A  92      19.035 -12.132   3.904  1.00 85.06           C  
ATOM    636  C   THR A  92      18.691 -10.678   4.231  1.00 85.06           C  
ATOM    637  O   THR A  92      19.156  -9.762   3.560  1.00 85.06           O  
ATOM    638  CB  THR A  92      20.051 -12.668   4.939  1.00 85.06           C  
ATOM    639  CG2 THR A  92      20.379 -14.135   4.674  1.00 85.06           C  
ATOM    640  OG1 THR A  92      21.257 -11.892   4.871  1.00 85.06           O  
ATOM    641  N   VAL A  93      17.919 -10.639   5.354  1.00 82.75           N  
ATOM    642  CA  VAL A  93      17.397  -9.353   5.825  1.00 82.75           C  
ATOM    643  C   VAL A  93      18.529  -8.519   6.414  1.00 82.75           C  
ATOM    644  O   VAL A  93      19.351  -9.023   7.185  1.00 82.75           O  
ATOM    645  CB  VAL A  93      16.278  -9.550   6.873  1.00 82.75           C  
ATOM    646  CG1 VAL A  93      15.727  -8.199   7.332  1.00 82.75           C  
ATOM    647  CG2 VAL A  93      15.166 -10.429   6.309  1.00 82.75           C  
ATOM    648  N   GLY A  94      18.660  -7.270   5.962  1.00 78.06           N  
ATOM    649  CA  GLY A  94      19.557  -6.326   6.597  1.00 78.06           C  
ATOM    650  C   GLY A  94      18.974  -5.679   7.842  1.00 78.06           C  
ATOM    651  O   GLY A  94      17.821  -5.941   8.201  1.00 78.06           O  
ATOM    652  N   PRO A  95      19.856  -4.998   8.743  1.00 78.31           N  
ATOM    653  CA  PRO A  95      19.307  -4.342   9.933  1.00 78.31           C  
ATOM    654  C   PRO A  95      18.172  -3.370   9.599  1.00 78.31           C  
ATOM    655  O   PRO A  95      18.146  -2.794   8.510  1.00 78.31           O  
ATOM    656  CB  PRO A  95      20.513  -3.595  10.516  1.00 78.31           C  
ATOM    657  CG  PRO A  95      21.378  -3.315   9.330  1.00 78.31           C  
ATOM    658  CD  PRO A  95      21.229  -4.440   8.350  1.00 78.31           C  
ATOM    659  N   PRO A  96      17.178  -3.404  10.590  1.00 79.62           N  
ATOM    660  CA  PRO A  96      16.101  -2.437  10.362  1.00 79.62           C  
ATOM    661  C   PRO A  96      16.617  -1.004  10.249  1.00 79.62           C  
ATOM    662  O   PRO A  96      17.651  -0.666  10.814  1.00 79.62           O  
ATOM    663  CB  PRO A  96      15.212  -2.601  11.600  1.00 79.62           C  
ATOM    664  CG  PRO A  96      16.113  -3.168  12.648  1.00 79.62           C  
ATOM    665  CD  PRO A  96      17.200  -3.946  11.969  1.00 79.62           C  
ATOM    666  N   PRO A  97      15.996  -0.187   9.464  1.00 85.25           N  
ATOM    667  CA  PRO A  97      16.423   1.208   9.333  1.00 85.25           C  
ATOM    668  C   PRO A  97      16.360   1.974  10.652  1.00 85.25           C  
ATOM    669  O   PRO A  97      15.566   1.622  11.537  1.00 85.25           O  
ATOM    670  CB  PRO A  97      15.433   1.785   8.315  1.00 85.25           C  
ATOM    671  CG  PRO A  97      14.229   0.912   8.419  1.00 85.25           C  
ATOM    672  CD  PRO A  97      14.663  -0.450   8.885  1.00 85.25           C  
ATOM    673  N   PRO A  98      17.245   2.963  10.805  1.00 86.75           N  
ATOM    674  CA  PRO A  98      17.149   3.771  12.018  1.00 86.75           C  
ATOM    675  C   PRO A  98      15.842   4.529  12.138  1.00 86.75           C  
ATOM    676  O   PRO A  98      15.290   4.984  11.127  1.00 86.75           O  
ATOM    677  CB  PRO A  98      18.334   4.743  11.885  1.00 86.75           C  
ATOM    678  CG  PRO A  98      18.557   4.858  10.412  1.00 86.75           C  
ATOM    679  CD  PRO A  98      18.174   3.561   9.763  1.00 86.75           C  
ATOM    680  N   ALA A  99      15.399   4.639  13.430  1.00 86.44           N  
ATOM    681  CA  ALA A  99      14.158   5.369  13.682  1.00 86.44           C  
ATOM    682  C   ALA A  99      14.361   6.873  13.528  1.00 86.44           C  
ATOM    683  O   ALA A  99      15.415   7.401  13.883  1.00 86.44           O  
ATOM    684  CB  ALA A  99      13.633   5.050  15.081  1.00 86.44           C  
ATOM    685  N   PRO A 100      13.409   7.557  12.902  1.00 89.56           N  
ATOM    686  CA  PRO A 100      13.508   9.018  12.865  1.00 89.56           C  
ATOM    687  C   PRO A 100      13.188   9.659  14.217  1.00 89.56           C  
ATOM    688  O   PRO A 100      12.850   8.959  15.172  1.00 89.56           O  
ATOM    689  CB  PRO A 100      12.461   9.414  11.817  1.00 89.56           C  
ATOM    690  CG  PRO A 100      11.364   8.417  11.977  1.00 89.56           C  
ATOM    691  CD  PRO A 100      11.964   7.091  12.338  1.00 89.56           C  
ATOM    692  N   GLY A 101      13.465  10.988  14.411  1.00 88.56           N  
ATOM    693  CA  GLY A 101      13.036  11.697  15.604  1.00 88.56           C  
ATOM    694  C   GLY A 101      11.539  11.586  15.849  1.00 88.56           C  
ATOM    695  O   GLY A 101      10.777  11.231  14.947  1.00 88.56           O  
ATOM    696  N   PRO A 102      11.075  11.900  17.098  1.00 90.12           N  
ATOM    697  CA  PRO A 102       9.641  11.835  17.407  1.00 90.12           C  
ATOM    698  C   PRO A 102       8.799  12.714  16.483  1.00 90.12           C  
ATOM    699  O   PRO A 102       9.196  13.842  16.164  1.00 90.12           O  
ATOM    700  CB  PRO A 102       9.577  12.332  18.850  1.00 90.12           C  
ATOM    701  CG  PRO A 102      10.968  12.198  19.370  1.00 90.12           C  
ATOM    702  CD  PRO A 102      11.923  12.300  18.212  1.00 90.12           C  
ATOM    703  N   GLY A 103       7.696  12.114  16.006  1.00 93.44           N  
ATOM    704  CA  GLY A 103       6.732  12.893  15.245  1.00 93.44           C  
ATOM    705  C   GLY A 103       7.150  13.127  13.808  1.00 93.44           C  
ATOM    706  O   GLY A 103       6.542  13.935  13.103  1.00 93.44           O  
ATOM    707  N   VAL A 104       8.329  12.449  13.416  1.00 97.19           N  
ATOM    708  CA  VAL A 104       8.786  12.530  12.035  1.00 97.19           C  
ATOM    709  C   VAL A 104       8.356  11.282  11.273  1.00 97.19           C  
ATOM    710  O   VAL A 104       8.713  10.155  11.649  1.00 97.19           O  
ATOM    711  CB  VAL A 104      10.323  12.695  11.951  1.00 97.19           C  
ATOM    712  CG1 VAL A 104      10.782  12.726  10.496  1.00 97.19           C  
ATOM    713  CG2 VAL A 104      10.758  13.969  12.683  1.00 97.19           C  
ATOM    714  N   MET A 105       7.602  11.556  10.188  1.00 98.00           N  
ATOM    715  CA  MET A 105       7.194  10.441   9.329  1.00 98.00           C  
ATOM    716  C   MET A 105       8.286  10.112   8.313  1.00 98.00           C  
ATOM    717  O   MET A 105       8.889  11.017   7.737  1.00 98.00           O  
ATOM    718  CB  MET A 105       5.886  10.774   8.607  1.00 98.00           C  
ATOM    719  CG  MET A 105       5.374   9.646   7.719  1.00 98.00           C  
ATOM    720  SD  MET A 105       3.825  10.086   6.842  1.00 98.00           S  
ATOM    721  CE  MET A 105       3.702   8.688   5.690  1.00 98.00           C  
ATOM    722  N   VAL A 106       8.559   8.783   8.164  1.00 98.44           N  
ATOM    723  CA  VAL A 106       9.475   8.361   7.110  1.00 98.44           C  
ATOM    724  C   VAL A 106       8.682   7.784   5.940  1.00 98.44           C  
ATOM    725  O   VAL A 106       7.829   6.913   6.129  1.00 98.44           O  
ATOM    726  CB  VAL A 106      10.491   7.322   7.630  1.00 98.44           C  
ATOM    727  CG1 VAL A 106      11.416   6.857   6.502  1.00 98.44           C  
ATOM    728  CG2 VAL A 106      11.308   7.903   8.785  1.00 98.44           C  
ATOM    729  N   ALA A 107       8.912   8.326   4.728  1.00 98.38           N  
ATOM    730  CA  ALA A 107       8.364   7.765   3.493  1.00 98.38           C  
ATOM    731  C   ALA A 107       9.483   7.306   2.561  1.00 98.38           C  
ATOM    732  O   ALA A 107      10.386   8.083   2.233  1.00 98.38           O  
ATOM    733  CB  ALA A 107       7.478   8.788   2.789  1.00 98.38           C  
ATOM    734  N   TYR A 108       9.398   5.968   2.197  1.00 98.50           N  
ATOM    735  CA  TYR A 108      10.394   5.398   1.290  1.00 98.50           C  
ATOM    736  C   TYR A 108       9.976   5.586  -0.165  1.00 98.50           C  
ATOM    737  O   TYR A 108       8.786   5.667  -0.468  1.00 98.50           O  
ATOM    738  CB  TYR A 108      10.600   3.910   1.586  1.00 98.50           C  
ATOM    739  CG  TYR A 108      11.206   3.638   2.941  1.00 98.50           C  
ATOM    740  CD1 TYR A 108      12.583   3.518   3.096  1.00 98.50           C  
ATOM    741  CD2 TYR A 108      10.406   3.504   4.069  1.00 98.50           C  
ATOM    742  CE1 TYR A 108      13.153   3.265   4.342  1.00 98.50           C  
ATOM    743  CE2 TYR A 108      10.960   3.251   5.321  1.00 98.50           C  
ATOM    744  OH  TYR A 108      12.885   2.887   6.685  1.00 98.50           O  
ATOM    745  CZ  TYR A 108      12.331   3.134   5.447  1.00 98.50           C  
ATOM    746  N   TYR A 109      11.018   5.682  -1.024  1.00 98.31           N  
ATOM    747  CA  TYR A 109      10.722   5.819  -2.443  1.00 98.31           C  
ATOM    748  C   TYR A 109      11.662   4.967  -3.289  1.00 98.31           C  
ATOM    749  O   TYR A 109      12.745   4.589  -2.830  1.00 98.31           O  
ATOM    750  CB  TYR A 109      10.818   7.287  -2.877  1.00 98.31           C  
ATOM    751  CG  TYR A 109      12.186   7.892  -2.665  1.00 98.31           C  
ATOM    752  CD1 TYR A 109      12.484   8.595  -1.499  1.00 98.31           C  
ATOM    753  CD2 TYR A 109      13.182   7.757  -3.627  1.00 98.31           C  
ATOM    754  CE1 TYR A 109      13.747   9.156  -1.302  1.00 98.31           C  
ATOM    755  CE2 TYR A 109      14.446   8.313  -3.439  1.00 98.31           C  
ATOM    756  OH  TYR A 109      15.970   9.565  -2.082  1.00 98.31           O  
ATOM    757  CZ  TYR A 109      14.713   9.011  -2.272  1.00 98.31           C  
ATOM    758  N   ALA A 110      11.219   4.665  -4.550  1.00 97.44           N  
ATOM    759  CA  ALA A 110      12.012   3.796  -5.416  1.00 97.44           C  
ATOM    760  C   ALA A 110      12.158   4.394  -6.814  1.00 97.44           C  
ATOM    761  O   ALA A 110      12.403   3.672  -7.784  1.00 97.44           O  
ATOM    762  CB  ALA A 110      11.383   2.406  -5.495  1.00 97.44           C  
ATOM    763  N   ASP A 111      11.906   5.750  -6.981  1.00 96.50           N  
ATOM    764  CA  ASP A 111      11.864   6.367  -8.303  1.00 96.50           C  
ATOM    765  C   ASP A 111      13.278   6.582  -8.852  1.00 96.50           C  
ATOM    766  O   ASP A 111      13.452   7.026  -9.988  1.00 96.50           O  
ATOM    767  CB  ASP A 111      11.115   7.699  -8.255  1.00 96.50           C  
ATOM    768  CG  ASP A 111      11.783   8.725  -7.347  1.00 96.50           C  
ATOM    769  OD1 ASP A 111      11.737   8.560  -6.112  1.00 96.50           O  
ATOM    770  OD2 ASP A 111      12.343   9.705  -7.881  1.00 96.50           O1-
ATOM    771  N   HIS A 112      14.402   6.194  -8.088  1.00 94.00           N  
ATOM    772  CA  HIS A 112      15.760   6.204  -8.630  1.00 94.00           C  
ATOM    773  C   HIS A 112      15.941   5.123  -9.690  1.00 94.00           C  
ATOM    774  O   HIS A 112      16.875   5.180 -10.485  1.00 94.00           O  
ATOM    775  CB  HIS A 112      16.778   6.013  -7.502  1.00 94.00           C  
ATOM    776  CG  HIS A 112      16.547   4.792  -6.678  1.00 94.00           C  
ATOM    777  CD2 HIS A 112      17.089   3.555  -6.740  1.00 94.00           C  
ATOM    778  ND1 HIS A 112      15.630   4.759  -5.637  1.00 94.00           N  
ATOM    779  CE1 HIS A 112      15.639   3.553  -5.095  1.00 94.00           C  
ATOM    780  NE2 HIS A 112      16.509   2.802  -5.746  1.00 94.00           N  
ATOM    781  N   TRP A 113      14.910   4.097  -9.660  1.00 94.81           N  
ATOM    782  CA  TRP A 113      14.810   3.152 -10.764  1.00 94.81           C  
ATOM    783  C   TRP A 113      13.930   3.708 -11.881  1.00 94.81           C  
ATOM    784  O   TRP A 113      12.705   3.752 -11.747  1.00 94.81           O  
ATOM    785  CB  TRP A 113      14.256   1.809 -10.287  1.00 94.81           C  
ATOM    786  CG  TRP A 113      15.155   1.098  -9.309  1.00 94.81           C  
ATOM    787  CD1 TRP A 113      14.971   0.980  -7.956  1.00 94.81           C  
ATOM    788  CD2 TRP A 113      16.369   0.410  -9.614  1.00 94.81           C  
ATOM    789  CE2 TRP A 113      16.877  -0.101  -8.398  1.00 94.81           C  
ATOM    790  CE3 TRP A 113      17.081   0.175 -10.800  1.00 94.81           C  
ATOM    791  NE1 TRP A 113      16.002   0.259  -7.404  1.00 94.81           N  
ATOM    792  CH2 TRP A 113      18.746  -1.049  -9.505  1.00 94.81           C  
ATOM    793  CZ2 TRP A 113      18.062  -0.834  -8.332  1.00 94.81           C  
ATOM    794  CZ3 TRP A 113      18.265  -0.551 -10.732  1.00 94.81           C  
ATOM    795  N   LYS A 114      14.540   4.217 -12.941  1.00 94.25           N  
ATOM    796  CA  LYS A 114      13.783   4.792 -14.057  1.00 94.25           C  
ATOM    797  C   LYS A 114      13.363   3.710 -15.045  1.00 94.25           C  
ATOM    798  O   LYS A 114      14.189   3.170 -15.776  1.00 94.25           O  
ATOM    799  CB  LYS A 114      14.610   5.863 -14.772  1.00 94.25           C  
ATOM    800  CG  LYS A 114      14.976   7.050 -13.892  1.00 94.25           C  
ATOM    801  CD  LYS A 114      15.762   8.101 -14.670  1.00 94.25           C  
ATOM    802  CE  LYS A 114      16.145   9.277 -13.785  1.00 94.25           C  
ATOM    803  NZ  LYS A 114      16.947  10.299 -14.532  1.00 94.25           N1+
ATOM    804  N   VAL A 115      12.082   3.314 -14.977  1.00 93.62           N  
ATOM    805  CA  VAL A 115      11.543   2.230 -15.787  1.00 93.62           C  
ATOM    806  C   VAL A 115      11.076   2.783 -17.144  1.00 93.62           C  
ATOM    807  O   VAL A 115      10.136   3.575 -17.203  1.00 93.62           O  
ATOM    808  CB  VAL A 115      10.367   1.517 -15.079  1.00 93.62           C  
ATOM    809  CG1 VAL A 115       9.829   0.374 -15.932  1.00 93.62           C  
ATOM    810  CG2 VAL A 115      10.821   1.000 -13.711  1.00 93.62           C  
ATOM    811  N   PRO A 116      11.792   2.369 -18.165  1.00 89.75           N  
ATOM    812  CA  PRO A 116      11.367   2.829 -19.486  1.00 89.75           C  
ATOM    813  C   PRO A 116      10.105   2.116 -19.976  1.00 89.75           C  
ATOM    814  O   PRO A 116      10.044   0.890 -19.987  1.00 89.75           O  
ATOM    815  CB  PRO A 116      12.563   2.500 -20.390  1.00 89.75           C  
ATOM    816  CG  PRO A 116      13.210   1.320 -19.736  1.00 89.75           C  
ATOM    817  CD  PRO A 116      13.002   1.421 -18.249  1.00 89.75           C  
ATOM    818  N   LEU A 117       9.050   2.898 -20.205  1.00 93.25           N  
ATOM    819  CA  LEU A 117       7.831   2.318 -20.768  1.00 93.25           C  
ATOM    820  C   LEU A 117       7.605   2.804 -22.192  1.00 93.25           C  
ATOM    821  O   LEU A 117       7.976   3.928 -22.536  1.00 93.25           O  
ATOM    822  CB  LEU A 117       6.623   2.670 -19.904  1.00 93.25           C  
ATOM    823  CG  LEU A 117       6.640   2.142 -18.464  1.00 93.25           C  
ATOM    824  CD1 LEU A 117       5.392   2.604 -17.714  1.00 93.25           C  
ATOM    825  CD2 LEU A 117       6.743   0.616 -18.452  1.00 93.25           C  
ATOM    826  N   PRO A 118       7.073   1.901 -23.107  1.00 91.88           N  
ATOM    827  CA  PRO A 118       6.773   2.326 -24.470  1.00 91.88           C  
ATOM    828  C   PRO A 118       5.893   3.577 -24.531  1.00 91.88           C  
ATOM    829  O   PRO A 118       5.076   3.795 -23.623  1.00 91.88           O  
ATOM    830  CB  PRO A 118       6.038   1.116 -25.060  1.00 91.88           C  
ATOM    831  CG  PRO A 118       6.439  -0.033 -24.203  1.00 91.88           C  
ATOM    832  CD  PRO A 118       6.692   0.480 -22.808  1.00 91.88           C  
ATOM    833  N   GLU A 119       6.152   4.407 -25.527  1.00 89.38           N  
ATOM    834  CA  GLU A 119       5.295   5.566 -25.733  1.00 89.38           C  
ATOM    835  C   GLU A 119       3.820   5.169 -25.749  1.00 89.38           C  
ATOM    836  O   GLU A 119       3.445   4.169 -26.367  1.00 89.38           O  
ATOM    837  CB  GLU A 119       5.657   6.268 -27.046  1.00 89.38           C  
ATOM    838  CG  GLU A 119       4.955   7.606 -27.241  1.00 89.38           C  
ATOM    839  CD  GLU A 119       5.444   8.364 -28.470  1.00 89.38           C  
ATOM    840  OE1 GLU A 119       4.991   9.509 -28.690  1.00 89.38           O  
ATOM    841  OE2 GLU A 119       6.280   7.805 -29.208  1.00 89.38           O1-
ATOM    842  N   GLY A 120       2.952   5.894 -24.944  1.00 87.12           N  
ATOM    843  CA  GLY A 120       1.522   5.639 -24.982  1.00 87.12           C  
ATOM    844  C   GLY A 120       1.075   4.610 -23.968  1.00 87.12           C  
ATOM    845  O   GLY A 120      -0.105   4.254 -23.903  1.00 87.12           O  
ATOM    846  N   HIS A 121       2.089   3.982 -23.200  1.00 92.00           N  
ATOM    847  CA  HIS A 121       1.714   3.091 -22.111  1.00 92.00           C  
ATOM    848  C   HIS A 121       0.744   3.771 -21.156  1.00 92.00           C  
ATOM    849  O   HIS A 121       0.915   4.944 -20.816  1.00 92.00           O  
ATOM    850  CB  HIS A 121       2.957   2.619 -21.355  1.00 92.00           C  
ATOM    851  CG  HIS A 121       2.718   1.417 -20.491  1.00 92.00           C  
ATOM    852  CD2 HIS A 121       3.077   0.123 -20.649  1.00 92.00           C  
ATOM    853  ND1 HIS A 121       2.027   1.484 -19.301  1.00 92.00           N  
ATOM    854  CE1 HIS A 121       1.971   0.277 -18.764  1.00 92.00           C  
ATOM    855  NE2 HIS A 121       2.601  -0.570 -19.563  1.00 92.00           N  
ATOM    856  N   ARG A 122      -0.294   3.072 -20.721  1.00 91.38           N  
ATOM    857  CA  ARG A 122      -1.412   3.631 -19.955  1.00 91.38           C  
ATOM    858  C   ARG A 122      -1.018   3.892 -18.506  1.00 91.38           C  
ATOM    859  O   ARG A 122      -1.667   4.676 -17.810  1.00 91.38           O  
ATOM    860  CB  ARG A 122      -2.621   2.696 -20.007  1.00 91.38           C  
ATOM    861  CG  ARG A 122      -3.229   2.557 -21.404  1.00 91.38           C  
ATOM    862  CD  ARG A 122      -4.467   1.673 -21.391  1.00 91.38           C  
ATOM    863  NE  ARG A 122      -4.138   0.290 -21.052  1.00 91.38           N  
ATOM    864  NH1 ARG A 122      -6.292  -0.507 -21.320  1.00 91.38           N  
ATOM    865  NH2 ARG A 122      -4.610  -1.931 -20.711  1.00 91.38           N1+
ATOM    866  CZ  ARG A 122      -5.016  -0.716 -21.022  1.00 91.38           C  
ATOM    867  N   PHE A 123       0.131   3.252 -18.017  1.00 93.81           N  
ATOM    868  CA  PHE A 123       0.583   3.418 -16.647  1.00 93.81           C  
ATOM    869  C   PHE A 123       1.399   4.698 -16.492  1.00 93.81           C  
ATOM    870  O   PHE A 123       2.399   4.890 -17.187  1.00 93.81           O  
ATOM    871  CB  PHE A 123       1.414   2.207 -16.196  1.00 93.81           C  
ATOM    872  CG  PHE A 123       1.677   2.157 -14.716  1.00 93.81           C  
ATOM    873  CD1 PHE A 123       2.828   2.726 -14.183  1.00 93.81           C  
ATOM    874  CD2 PHE A 123       0.773   1.546 -13.858  1.00 93.81           C  
ATOM    875  CE1 PHE A 123       3.074   2.685 -12.815  1.00 93.81           C  
ATOM    876  CE2 PHE A 123       1.013   1.502 -12.490  1.00 93.81           C  
ATOM    877  CZ  PHE A 123       2.165   2.069 -11.966  1.00 93.81           C  
ATOM    878  N   PRO A 124       0.950   5.603 -15.624  1.00 93.69           N  
ATOM    879  CA  PRO A 124       1.685   6.851 -15.399  1.00 93.69           C  
ATOM    880  C   PRO A 124       2.901   6.666 -14.503  1.00 93.69           C  
ATOM    881  O   PRO A 124       2.918   7.164 -13.371  1.00 93.69           O  
ATOM    882  CB  PRO A 124       0.645   7.757 -14.735  1.00 93.69           C  
ATOM    883  CG  PRO A 124      -0.221   6.828 -13.943  1.00 93.69           C  
ATOM    884  CD  PRO A 124      -0.335   5.533 -14.698  1.00 93.69           C  
ATOM    885  N   MET A 125       4.011   6.059 -14.973  1.00 94.38           N  
ATOM    886  CA  MET A 125       5.190   5.693 -14.194  1.00 94.38           C  
ATOM    887  C   MET A 125       5.833   6.926 -13.565  1.00 94.38           C  
ATOM    888  O   MET A 125       6.407   6.847 -12.474  1.00 94.38           O  
ATOM    889  CB  MET A 125       6.212   4.963 -15.072  1.00 94.38           C  
ATOM    890  CG  MET A 125       7.421   4.448 -14.306  1.00 94.38           C  
ATOM    891  SD  MET A 125       6.972   3.198 -13.035  1.00 94.38           S  
ATOM    892  CE  MET A 125       6.664   1.761 -14.101  1.00 94.38           C  
ATOM    893  N   LEU A 126       5.636   8.072 -14.083  1.00 94.75           N  
ATOM    894  CA  LEU A 126       6.284   9.305 -13.650  1.00 94.75           C  
ATOM    895  C   LEU A 126       5.623   9.851 -12.391  1.00 94.75           C  
ATOM    896  O   LEU A 126       6.198  10.687 -11.691  1.00 94.75           O  
ATOM    897  CB  LEU A 126       6.244  10.361 -14.762  1.00 94.75           C  
ATOM    898  CG  LEU A 126       7.102  10.079 -16.001  1.00 94.75           C  
ATOM    899  CD1 LEU A 126       6.888  11.160 -17.039  1.00 94.75           C  
ATOM    900  CD2 LEU A 126       8.575   9.976 -15.617  1.00 94.75           C  
ATOM    901  N   LYS A 127       4.447   9.346 -12.051  1.00 96.19           N  
ATOM    902  CA  LYS A 127       3.717   9.846 -10.880  1.00 96.19           C  
ATOM    903  C   LYS A 127       4.530   9.662  -9.606  1.00 96.19           C  
ATOM    904  O   LYS A 127       4.430  10.469  -8.680  1.00 96.19           O  
ATOM    905  CB  LYS A 127       2.367   9.140 -10.755  1.00 96.19           C  
ATOM    906  CG  LYS A 127       2.469   7.664 -10.391  1.00 96.19           C  
ATOM    907  CD  LYS A 127       1.094   7.022 -10.254  1.00 96.19           C  
ATOM    908  CE  LYS A 127       1.195   5.531  -9.970  1.00 96.19           C  
ATOM    909  NZ  LYS A 127      -0.143   4.869  -9.987  1.00 96.19           N1+
ATOM    910  N   TYR A 128       5.369   8.602  -9.510  1.00 97.56           N  
ATOM    911  CA  TYR A 128       6.173   8.332  -8.320  1.00 97.56           C  
ATOM    912  C   TYR A 128       7.207   9.433  -8.104  1.00 97.56           C  
ATOM    913  O   TYR A 128       7.319   9.978  -7.004  1.00 97.56           O  
ATOM    914  CB  TYR A 128       6.869   6.973  -8.443  1.00 97.56           C  
ATOM    915  CG  TYR A 128       5.917   5.807  -8.548  1.00 97.56           C  
ATOM    916  CD1 TYR A 128       5.223   5.345  -7.434  1.00 97.56           C  
ATOM    917  CD2 TYR A 128       5.709   5.167  -9.769  1.00 97.56           C  
ATOM    918  CE1 TYR A 128       4.345   4.271  -7.532  1.00 97.56           C  
ATOM    919  CE2 TYR A 128       4.835   4.092  -9.876  1.00 97.56           C  
ATOM    920  OH  TYR A 128       3.288   2.586  -8.851  1.00 97.56           O  
ATOM    921  CZ  TYR A 128       4.158   3.650  -8.747  1.00 97.56           C  
ATOM    922  N   ALA A 129       8.002   9.760  -9.177  1.00 97.81           N  
ATOM    923  CA  ALA A 129       9.008  10.816  -9.090  1.00 97.81           C  
ATOM    924  C   ALA A 129       8.356  12.177  -8.851  1.00 97.81           C  
ATOM    925  O   ALA A 129       8.859  12.985  -8.064  1.00 97.81           O  
ATOM    926  CB  ALA A 129       9.857  10.855 -10.353  1.00 97.81           C  
ATOM    927  N   ALA A 130       7.236  12.397  -9.463  1.00 98.25           N  
ATOM    928  CA  ALA A 130       6.529  13.669  -9.318  1.00 98.25           C  
ATOM    929  C   ALA A 130       6.012  13.848  -7.893  1.00 98.25           C  
ATOM    930  O   ALA A 130       6.079  14.944  -7.332  1.00 98.25           O  
ATOM    931  CB  ALA A 130       5.379  13.755 -10.317  1.00 98.25           C  
ATOM    932  N   THR A 131       5.415  12.807  -7.329  1.00 98.56           N  
ATOM    933  CA  THR A 131       4.928  12.848  -5.954  1.00 98.56           C  
ATOM    934  C   THR A 131       6.075  13.108  -4.978  1.00 98.56           C  
ATOM    935  O   THR A 131       5.965  13.956  -4.097  1.00 98.56           O  
ATOM    936  CB  THR A 131       4.210  11.537  -5.568  1.00 98.56           C  
ATOM    937  CG2 THR A 131       3.744  11.570  -4.118  1.00 98.56           C  
ATOM    938  OG1 THR A 131       3.074  11.356  -6.421  1.00 98.56           O  
ATOM    939  N   ARG A 132       7.165  12.321  -5.086  1.00 98.44           N  
ATOM    940  CA  ARG A 132       8.326  12.513  -4.229  1.00 98.44           C  
ATOM    941  C   ARG A 132       8.841  13.946  -4.318  1.00 98.44           C  
ATOM    942  O   ARG A 132       9.141  14.567  -3.297  1.00 98.44           O  
ATOM    943  CB  ARG A 132       9.437  11.531  -4.603  1.00 98.44           C  
ATOM    944  CG  ARG A 132      10.670  11.637  -3.719  1.00 98.44           C  
ATOM    945  CD  ARG A 132      11.847  10.852  -4.293  1.00 98.44           C  
ATOM    946  NE  ARG A 132      12.360  11.467  -5.513  1.00 98.44           N  
ATOM    947  NH1 ARG A 132      14.004  12.693  -4.445  1.00 98.44           N  
ATOM    948  NH2 ARG A 132      13.760  12.832  -6.716  1.00 98.44           N1+
ATOM    949  CZ  ARG A 132      13.372  12.329  -5.553  1.00 98.44           C  
ATOM    950  N   ALA A 133       8.955  14.482  -5.581  1.00 98.38           N  
ATOM    951  CA  ALA A 133       9.439  15.840  -5.810  1.00 98.38           C  
ATOM    952  C   ALA A 133       8.536  16.863  -5.139  1.00 98.38           C  
ATOM    953  O   ALA A 133       9.023  17.819  -4.527  1.00 98.38           O  
ATOM    954  CB  ALA A 133       9.540  16.124  -7.308  1.00 98.38           C  
ATOM    955  N   ALA A 134       7.234  16.682  -5.274  1.00 98.50           N  
ATOM    956  CA  ALA A 134       6.275  17.589  -4.651  1.00 98.50           C  
ATOM    957  C   ALA A 134       6.432  17.598  -3.136  1.00 98.50           C  
ATOM    958  O   ALA A 134       6.385  18.658  -2.508  1.00 98.50           O  
ATOM    959  CB  ALA A 134       4.848  17.204  -5.031  1.00 98.50           C  
ATOM    960  N   LEU A 135       6.607  16.436  -2.542  1.00 98.56           N  
ATOM    961  CA  LEU A 135       6.795  16.331  -1.101  1.00 98.56           C  
ATOM    962  C   LEU A 135       8.107  16.985  -0.677  1.00 98.56           C  
ATOM    963  O   LEU A 135       8.161  17.691   0.334  1.00 98.56           O  
ATOM    964  CB  LEU A 135       6.769  14.868  -0.657  1.00 98.56           C  
ATOM    965  CG  LEU A 135       5.425  14.143  -0.759  1.00 98.56           C  
ATOM    966  CD1 LEU A 135       5.616  12.641  -0.603  1.00 98.56           C  
ATOM    967  CD2 LEU A 135       4.457  14.684   0.290  1.00 98.56           C  
ATOM    968  N   GLN A 136       9.162  16.709  -1.403  1.00 98.19           N  
ATOM    969  CA  GLN A 136      10.487  17.241  -1.112  1.00 98.19           C  
ATOM    970  C   GLN A 136      10.493  18.763  -1.173  1.00 98.19           C  
ATOM    971  O   GLN A 136      11.146  19.418  -0.350  1.00 98.19           O  
ATOM    972  CB  GLN A 136      11.518  16.667  -2.085  1.00 98.19           C  
ATOM    973  CG  GLN A 136      12.948  17.104  -1.790  1.00 98.19           C  
ATOM    974  CD  GLN A 136      13.532  16.411  -0.569  1.00 98.19           C  
ATOM    975  NE2 GLN A 136      14.201  17.183   0.283  1.00 98.19           N  
ATOM    976  OE1 GLN A 136      13.382  15.197  -0.394  1.00 98.19           O  
ATOM    977  N   GLN A 137       9.769  19.368  -2.068  1.00 98.00           N  
ATOM    978  CA  GLN A 137       9.765  20.798  -2.313  1.00 98.00           C  
ATOM    979  C   GLN A 137       8.810  21.526  -1.352  1.00 98.00           C  
ATOM    980  O   GLN A 137       8.791  22.747  -1.303  1.00 98.00           O  
ATOM    981  CB  GLN A 137       9.372  21.100  -3.757  1.00 98.00           C  
ATOM    982  CG  GLN A 137      10.433  20.702  -4.776  1.00 98.00           C  
ATOM    983  CD  GLN A 137       9.945  20.806  -6.209  1.00 98.00           C  
ATOM    984  NE2 GLN A 137      10.836  20.553  -7.160  1.00 98.00           N  
ATOM    985  OE1 GLN A 137       8.767  21.089  -6.458  1.00 98.00           O  
ATOM    986  N   ASP A 138       8.028  20.750  -0.633  1.00 97.69           N  
ATOM    987  CA  ASP A 138       7.069  21.318   0.310  1.00 97.69           C  
ATOM    988  C   ASP A 138       7.743  21.705   1.627  1.00 97.69           C  
ATOM    989  O   ASP A 138       8.029  20.839   2.457  1.00 97.69           O  
ATOM    990  CB  ASP A 138       5.927  20.323   0.573  1.00 97.69           C  
ATOM    991  CG  ASP A 138       4.813  20.918   1.415  1.00 97.69           C  
ATOM    992  OD1 ASP A 138       4.997  22.014   2.002  1.00 97.69           O  
ATOM    993  OD2 ASP A 138       3.733  20.288   1.491  1.00 97.69           O1-
ATOM    994  N   GLY A 139       8.106  23.016   1.866  1.00 97.38           N  
ATOM    995  CA  GLY A 139       8.814  23.505   3.031  1.00 97.38           C  
ATOM    996  C   GLY A 139       8.063  23.278   4.332  1.00 97.38           C  
ATOM    997  O   GLY A 139       8.667  23.221   5.403  1.00 97.38           O  
ATOM    998  N   SER A 140       6.756  23.190   4.216  1.00 97.12           N  
ATOM    999  CA  SER A 140       5.930  22.988   5.403  1.00 97.12           C  
ATOM   1000  C   SER A 140       6.169  21.607   6.012  1.00 97.12           C  
ATOM   1001  O   SER A 140       5.757  21.332   7.137  1.00 97.12           O  
ATOM   1002  CB  SER A 140       4.448  23.147   5.058  1.00 97.12           C  
ATOM   1003  OG  SER A 140       3.980  22.028   4.319  1.00 97.12           O  
ATOM   1004  N   LEU A 141       6.898  20.729   5.330  1.00 97.94           N  
ATOM   1005  CA  LEU A 141       7.120  19.357   5.797  1.00 97.94           C  
ATOM   1006  C   LEU A 141       8.486  19.231   6.465  1.00 97.94           C  
ATOM   1007  O   LEU A 141       8.848  18.144   6.926  1.00 97.94           O  
ATOM   1008  CB  LEU A 141       7.005  18.368   4.636  1.00 97.94           C  
ATOM   1009  CG  LEU A 141       5.616  18.192   4.026  1.00 97.94           C  
ATOM   1010  CD1 LEU A 141       5.686  17.302   2.787  1.00 97.94           C  
ATOM   1011  CD2 LEU A 141       4.653  17.609   5.056  1.00 97.94           C  
ATOM   1012  N   GLU A 142       9.200  20.389   6.499  1.00 96.62           N  
ATOM   1013  CA  GLU A 142      10.500  20.354   7.162  1.00 96.62           C  
ATOM   1014  C   GLU A 142      10.367  19.959   8.630  1.00 96.62           C  
ATOM   1015  O   GLU A 142       9.567  20.547   9.362  1.00 96.62           O  
ATOM   1016  CB  GLU A 142      11.200  21.707   7.042  1.00 96.62           C  
ATOM   1017  CG  GLU A 142      12.648  21.700   7.525  1.00 96.62           C  
ATOM   1018  CD  GLU A 142      13.397  22.991   7.200  1.00 96.62           C  
ATOM   1019  OE1 GLU A 142      14.632  23.012   7.343  1.00 96.62           O  
ATOM   1020  OE2 GLU A 142      12.729  23.971   6.794  1.00 96.62           O1-
ATOM   1021  N   GLY A 143      11.125  18.871   9.052  1.00 95.69           N  
ATOM   1022  CA  GLY A 143      11.077  18.401  10.427  1.00 95.69           C  
ATOM   1023  C   GLY A 143       9.891  17.494  10.709  1.00 95.69           C  
ATOM   1024  O   GLY A 143       9.742  16.991  11.826  1.00 95.69           O  
ATOM   1025  N   ARG A 144       9.023  17.246   9.654  1.00 98.00           N  
ATOM   1026  CA  ARG A 144       7.853  16.393   9.823  1.00 98.00           C  
ATOM   1027  C   ARG A 144       7.958  15.145   8.949  1.00 98.00           C  
ATOM   1028  O   ARG A 144       7.369  14.108   9.269  1.00 98.00           O  
ATOM   1029  CB  ARG A 144       6.567  17.166   9.496  1.00 98.00           C  
ATOM   1030  CG  ARG A 144       6.280  18.317  10.442  1.00 98.00           C  
ATOM   1031  CD  ARG A 144       5.073  19.124   9.991  1.00 98.00           C  
ATOM   1032  NE  ARG A 144       4.808  20.243  10.892  1.00 98.00           N  
ATOM   1033  NH1 ARG A 144       4.248  18.923  12.703  1.00 98.00           N  
ATOM   1034  NH2 ARG A 144       4.213  21.206  12.887  1.00 98.00           N1+
ATOM   1035  CZ  ARG A 144       4.424  20.125  12.160  1.00 98.00           C  
ATOM   1036  N   LEU A 145       8.606  15.238   7.797  1.00 98.19           N  
ATOM   1037  CA  LEU A 145       8.705  14.150   6.831  1.00 98.19           C  
ATOM   1038  C   LEU A 145      10.154  13.933   6.400  1.00 98.19           C  
ATOM   1039  O   LEU A 145      10.842  14.890   6.036  1.00 98.19           O  
ATOM   1040  CB  LEU A 145       7.838  14.435   5.605  1.00 98.19           C  
ATOM   1041  CG  LEU A 145       7.900  13.404   4.469  1.00 98.19           C  
ATOM   1042  CD1 LEU A 145       7.306  12.075   4.923  1.00 98.19           C  
ATOM   1043  CD2 LEU A 145       7.179  13.927   3.232  1.00 98.19           C  
ATOM   1044  N   ALA A 146      10.577  12.696   6.522  1.00 97.75           N  
ATOM   1045  CA  ALA A 146      11.861  12.264   5.973  1.00 97.75           C  
ATOM   1046  C   ALA A 146      11.662  11.329   4.789  1.00 97.75           C  
ATOM   1047  O   ALA A 146      10.971  10.310   4.901  1.00 97.75           O  
ATOM   1048  CB  ALA A 146      12.694  11.590   7.055  1.00 97.75           C  
ATOM   1049  N   LEU A 147      12.279  11.691   3.633  1.00 98.00           N  
ATOM   1050  CA  LEU A 147      12.244  10.825   2.454  1.00 98.00           C  
ATOM   1051  C   LEU A 147      13.520   9.999   2.353  1.00 98.00           C  
ATOM   1052  O   LEU A 147      14.627  10.541   2.410  1.00 98.00           O  
ATOM   1053  CB  LEU A 147      12.064  11.662   1.183  1.00 98.00           C  
ATOM   1054  CG  LEU A 147      10.757  12.455   1.074  1.00 98.00           C  
ATOM   1055  CD1 LEU A 147      10.817  13.412  -0.111  1.00 98.00           C  
ATOM   1056  CD2 LEU A 147       9.566  11.510   0.944  1.00 98.00           C  
ATOM   1057  N   ARG A 148      13.307   8.622   2.255  1.00 97.62           N  
ATOM   1058  CA  ARG A 148      14.449   7.717   2.181  1.00 97.62           C  
ATOM   1059  C   ARG A 148      14.338   6.783   0.982  1.00 97.62           C  
ATOM   1060  O   ARG A 148      13.254   6.269   0.689  1.00 97.62           O  
ATOM   1061  CB  ARG A 148      14.578   6.903   3.471  1.00 97.62           C  
ATOM   1062  CG  ARG A 148      14.849   7.745   4.708  1.00 97.62           C  
ATOM   1063  CD  ARG A 148      14.898   6.895   5.969  1.00 97.62           C  
ATOM   1064  NE  ARG A 148      15.102   7.711   7.162  1.00 97.62           N  
ATOM   1065  NH1 ARG A 148      14.808   5.974   8.656  1.00 97.62           N  
ATOM   1066  NH2 ARG A 148      15.255   8.088   9.425  1.00 97.62           N1+
ATOM   1067  CZ  ARG A 148      15.058   7.256   8.414  1.00 97.62           C  
ATOM   1068  N   PRO A 149      15.481   6.627   0.246  1.00 96.50           N  
ATOM   1069  CA  PRO A 149      15.451   5.595  -0.794  1.00 96.50           C  
ATOM   1070  C   PRO A 149      15.230   4.192  -0.227  1.00 96.50           C  
ATOM   1071  O   PRO A 149      15.807   3.845   0.809  1.00 96.50           O  
ATOM   1072  CB  PRO A 149      16.827   5.708  -1.448  1.00 96.50           C  
ATOM   1073  CG  PRO A 149      17.716   6.244  -0.373  1.00 96.50           C  
ATOM   1074  CD  PRO A 149      16.918   7.159   0.504  1.00 96.50           C  
ATOM   1075  N   ALA A 150      14.432   3.410  -0.993  1.00 95.88           N  
ATOM   1076  CA  ALA A 150      14.125   2.058  -0.532  1.00 95.88           C  
ATOM   1077  C   ALA A 150      15.215   1.074  -0.954  1.00 95.88           C  
ATOM   1078  O   ALA A 150      15.625   1.052  -2.119  1.00 95.88           O  
ATOM   1079  CB  ALA A 150      12.772   1.610  -1.067  1.00 95.88           C  
ATOM   1080  N   ALA A 151      15.696   0.301  -0.003  1.00 94.19           N  
ATOM   1081  CA  ALA A 151      16.555  -0.836  -0.335  1.00 94.19           C  
ATOM   1082  C   ALA A 151      15.735  -1.991  -0.903  1.00 94.19           C  
ATOM   1083  O   ALA A 151      14.554  -2.147  -0.578  1.00 94.19           O  
ATOM   1084  CB  ALA A 151      17.331  -1.295   0.899  1.00 94.19           C  
ATOM   1085  N   PRO A 152      16.345  -2.796  -1.738  1.00 95.56           N  
ATOM   1086  CA  PRO A 152      15.601  -3.948  -2.264  1.00 95.56           C  
ATOM   1087  C   PRO A 152      15.194  -4.936  -1.171  1.00 95.56           C  
ATOM   1088  O   PRO A 152      15.928  -5.116  -0.193  1.00 95.56           O  
ATOM   1089  CB  PRO A 152      16.594  -4.589  -3.236  1.00 95.56           C  
ATOM   1090  CG  PRO A 152      17.602  -3.516  -3.528  1.00 95.56           C  
ATOM   1091  CD  PRO A 152      17.669  -2.604  -2.339  1.00 95.56           C  
ATOM   1092  N   ALA A 153      14.015  -5.562  -1.332  1.00 96.06           N  
ATOM   1093  CA  ALA A 153      13.572  -6.622  -0.433  1.00 96.06           C  
ATOM   1094  C   ALA A 153      14.490  -7.842  -0.522  1.00 96.06           C  
ATOM   1095  O   ALA A 153      14.944  -8.201  -1.607  1.00 96.06           O  
ATOM   1096  CB  ALA A 153      12.130  -7.019  -0.755  1.00 96.06           C  
ATOM   1097  N   ALA A 154      14.761  -8.410   0.692  1.00 95.12           N  
ATOM   1098  CA  ALA A 154      15.541  -9.649   0.740  1.00 95.12           C  
ATOM   1099  C   ALA A 154      14.755 -10.812   0.137  1.00 95.12           C  
ATOM   1100  O   ALA A 154      13.535 -10.883   0.266  1.00 95.12           O  
ATOM   1101  CB  ALA A 154      15.935  -9.965   2.180  1.00 95.12           C  
ATOM   1102  N   LEU A 155      15.467 -11.778  -0.485  1.00 94.88           N  
ATOM   1103  CA  LEU A 155      14.824 -12.948  -1.081  1.00 94.88           C  
ATOM   1104  C   LEU A 155      14.042 -13.736  -0.033  1.00 94.88           C  
ATOM   1105  O   LEU A 155      12.957 -14.246  -0.314  1.00 94.88           O  
ATOM   1106  CB  LEU A 155      15.871 -13.855  -1.747  1.00 94.88           C  
ATOM   1107  CG  LEU A 155      16.506 -13.318  -3.030  1.00 94.88           C  
ATOM   1108  CD1 LEU A 155      17.588 -14.276  -3.520  1.00 94.88           C  
ATOM   1109  CD2 LEU A 155      15.442 -13.107  -4.106  1.00 94.88           C  
ATOM   1110  N   GLU A 156      14.547 -13.896   1.195  1.00 95.19           N  
ATOM   1111  CA  GLU A 156      13.876 -14.633   2.259  1.00 95.19           C  
ATOM   1112  C   GLU A 156      12.545 -13.986   2.628  1.00 95.19           C  
ATOM   1113  O   GLU A 156      11.589 -14.674   2.998  1.00 95.19           O  
ATOM   1114  CB  GLU A 156      14.769 -14.737   3.496  1.00 95.19           C  
ATOM   1115  CG  GLU A 156      15.065 -13.391   4.151  1.00 95.19           C  
ATOM   1116  CD  GLU A 156      15.967 -13.496   5.368  1.00 95.19           C  
ATOM   1117  OE1 GLU A 156      16.214 -12.466   6.034  1.00 95.19           O  
ATOM   1118  OE2 GLU A 156      16.429 -14.624   5.660  1.00 95.19           O1-
ATOM   1119  N   ASP A 157      12.564 -12.576   2.565  1.00 96.81           N  
ATOM   1120  CA  ASP A 157      11.303 -11.878   2.831  1.00 96.81           C  
ATOM   1121  C   ASP A 157      10.288 -12.127   1.721  1.00 96.81           C  
ATOM   1122  O   ASP A 157       9.114 -12.377   1.992  1.00 96.81           O  
ATOM   1123  CB  ASP A 157      11.553 -10.374   2.987  1.00 96.81           C  
ATOM   1124  CG  ASP A 157      12.164 -10.002   4.327  1.00 96.81           C  
ATOM   1125  OD1 ASP A 157      12.210 -10.867   5.235  1.00 96.81           O  
ATOM   1126  OD2 ASP A 157      12.596  -8.845   4.481  1.00 96.81           O1-
ATOM   1127  N   LEU A 158      10.663 -12.089   0.493  1.00 97.38           N  
ATOM   1128  CA  LEU A 158       9.773 -12.324  -0.636  1.00 97.38           C  
ATOM   1129  C   LEU A 158       9.246 -13.756  -0.615  1.00 97.38           C  
ATOM   1130  O   LEU A 158       8.087 -13.998  -0.967  1.00 97.38           O  
ATOM   1131  CB  LEU A 158      10.505 -12.060  -1.959  1.00 97.38           C  
ATOM   1132  CG  LEU A 158      10.762 -10.595  -2.310  1.00 97.38           C  
ATOM   1133  CD1 LEU A 158      11.718 -10.492  -3.495  1.00 97.38           C  
ATOM   1134  CD2 LEU A 158       9.451  -9.882  -2.612  1.00 97.38           C  
ATOM   1135  N   ALA A 159      10.080 -14.697  -0.155  1.00 95.69           N  
ATOM   1136  CA  ALA A 159       9.756 -16.114  -0.145  1.00 95.69           C  
ATOM   1137  C   ALA A 159       8.694 -16.436   0.906  1.00 95.69           C  
ATOM   1138  O   ALA A 159       8.116 -17.519   0.903  1.00 95.69           O  
ATOM   1139  CB  ALA A 159      11.014 -16.949   0.103  1.00 95.69           C  
ATOM   1140  N   LEU A 160       8.414 -15.490   1.827  1.00 96.75           N  
ATOM   1141  CA  LEU A 160       7.325 -15.671   2.782  1.00 96.75           C  
ATOM   1142  C   LEU A 160       5.975 -15.695   2.073  1.00 96.75           C  
ATOM   1143  O   LEU A 160       5.012 -16.279   2.578  1.00 96.75           O  
ATOM   1144  CB  LEU A 160       7.341 -14.555   3.840  1.00 96.75           C  
ATOM   1145  CG  LEU A 160       8.530 -14.548   4.798  1.00 96.75           C  
ATOM   1146  CD1 LEU A 160       8.581 -13.240   5.573  1.00 96.75           C  
ATOM   1147  CD2 LEU A 160       8.453 -15.742   5.757  1.00 96.75           C  
ATOM   1148  N   VAL A 161       5.920 -15.101   0.837  1.00 97.88           N  
ATOM   1149  CA  VAL A 161       4.638 -14.888   0.171  1.00 97.88           C  
ATOM   1150  C   VAL A 161       4.684 -15.492  -1.232  1.00 97.88           C  
ATOM   1151  O   VAL A 161       3.754 -16.196  -1.647  1.00 97.88           O  
ATOM   1152  CB  VAL A 161       4.275 -13.394   0.093  1.00 97.88           C  
ATOM   1153  CG1 VAL A 161       3.002 -13.189  -0.732  1.00 97.88           C  
ATOM   1154  CG2 VAL A 161       4.105 -12.808   1.497  1.00 97.88           C  
ATOM   1155  N   HIS A 162       5.727 -15.272  -1.913  1.00 97.62           N  
ATOM   1156  CA  HIS A 162       5.776 -15.632  -3.322  1.00 97.62           C  
ATOM   1157  C   HIS A 162       6.588 -16.911  -3.533  1.00 97.62           C  
ATOM   1158  O   HIS A 162       7.531 -17.185  -2.786  1.00 97.62           O  
ATOM   1159  CB  HIS A 162       6.370 -14.485  -4.150  1.00 97.62           C  
ATOM   1160  CG  HIS A 162       5.581 -13.225  -4.078  1.00 97.62           C  
ATOM   1161  CD2 HIS A 162       5.844 -12.045  -3.462  1.00 97.62           C  
ATOM   1162  ND1 HIS A 162       4.352 -13.074  -4.688  1.00 97.62           N  
ATOM   1163  CE1 HIS A 162       3.897 -11.855  -4.450  1.00 97.62           C  
ATOM   1164  NE2 HIS A 162       4.781 -11.210  -3.708  1.00 97.62           N  
ATOM   1165  N   CYS A 163       6.148 -17.598  -4.429  1.00 94.38           N  
ATOM   1166  CA  CYS A 163       6.922 -18.748  -4.906  1.00 94.38           C  
ATOM   1167  C   CYS A 163       8.342 -18.326  -5.277  1.00 94.38           C  
ATOM   1168  O   CYS A 163       8.533 -17.325  -5.970  1.00 94.38           O  
ATOM   1169  CB  CYS A 163       6.239 -19.387  -6.109  1.00 94.38           C  
ATOM   1170  SG  CYS A 163       7.222 -20.694  -6.895  1.00 94.38           S  
ATOM   1171  N   ARG A 164       9.325 -19.143  -4.781  1.00 92.44           N  
ATOM   1172  CA  ARG A 164      10.730 -18.835  -5.007  1.00 92.44           C  
ATOM   1173  C   ARG A 164      11.072 -18.869  -6.494  1.00 92.44           C  
ATOM   1174  O   ARG A 164      11.826 -18.021  -6.985  1.00 92.44           O  
ATOM   1175  CB  ARG A 164      11.631 -19.814  -4.243  1.00 92.44           C  
ATOM   1176  CG  ARG A 164      13.108 -19.480  -4.314  1.00 92.44           C  
ATOM   1177  CD  ARG A 164      13.909 -20.258  -3.281  1.00 92.44           C  
ATOM   1178  NE  ARG A 164      15.331 -19.931  -3.349  1.00 92.44           N  
ATOM   1179  NH1 ARG A 164      15.903 -21.098  -1.438  1.00 92.44           N  
ATOM   1180  NH2 ARG A 164      17.515 -19.995  -2.635  1.00 92.44           N1+
ATOM   1181  CZ  ARG A 164      16.248 -20.347  -2.475  1.00 92.44           C  
ATOM   1182  N   GLN A 165      10.487 -19.787  -7.186  1.00 91.31           N  
ATOM   1183  CA  GLN A 165      10.717 -19.935  -8.621  1.00 91.31           C  
ATOM   1184  C   GLN A 165      10.142 -18.746  -9.392  1.00 91.31           C  
ATOM   1185  O   GLN A 165      10.750 -18.279 -10.358  1.00 91.31           O  
ATOM   1186  CB  GLN A 165      10.112 -21.240  -9.137  1.00 91.31           C  
ATOM   1187  CG  GLN A 165      10.861 -22.488  -8.685  1.00 91.31           C  
ATOM   1188  CD  GLN A 165      10.313 -23.065  -7.393  1.00 91.31           C  
ATOM   1189  NE2 GLN A 165      10.954 -24.125  -6.898  1.00 91.31           N  
ATOM   1190  OE1 GLN A 165       9.325 -22.576  -6.847  1.00 91.31           O  
ATOM   1191  N   TYR A 166       8.995 -18.232  -8.989  1.00 95.06           N  
ATOM   1192  CA  TYR A 166       8.382 -17.042  -9.570  1.00 95.06           C  
ATOM   1193  C   TYR A 166       9.280 -15.837  -9.397  1.00 95.06           C  
ATOM   1194  O   TYR A 166       9.541 -15.106 -10.355  1.00 95.06           O  
ATOM   1195  CB  TYR A 166       7.015 -16.779  -8.933  1.00 95.06           C  
ATOM   1196  CG  TYR A 166       6.441 -15.430  -9.267  1.00 95.06           C  
ATOM   1197  CD1 TYR A 166       6.188 -14.490  -8.266  1.00 95.06           C  
ATOM   1198  CD2 TYR A 166       6.151 -15.074 -10.582  1.00 95.06           C  
ATOM   1199  CE1 TYR A 166       5.660 -13.244  -8.569  1.00 95.06           C  
ATOM   1200  CE2 TYR A 166       5.621 -13.825 -10.893  1.00 95.06           C  
ATOM   1201  OH  TYR A 166       4.854 -11.680 -10.187  1.00 95.06           O  
ATOM   1202  CZ  TYR A 166       5.379 -12.919  -9.881  1.00 95.06           C  
ATOM   1203  N   VAL A 167       9.850 -15.646  -8.237  1.00 95.12           N  
ATOM   1204  CA  VAL A 167      10.727 -14.526  -7.907  1.00 95.12           C  
ATOM   1205  C   VAL A 167      12.001 -14.603  -8.752  1.00 95.12           C  
ATOM   1206  O   VAL A 167      12.426 -13.604  -9.333  1.00 95.12           O  
ATOM   1207  CB  VAL A 167      11.088 -14.519  -6.406  1.00 95.12           C  
ATOM   1208  CG1 VAL A 167      12.137 -13.447  -6.112  1.00 95.12           C  
ATOM   1209  CG2 VAL A 167       9.835 -14.289  -5.563  1.00 95.12           C  
ATOM   1210  N   GLU A 168      12.578 -15.765  -8.909  1.00 92.50           N  
ATOM   1211  CA  GLU A 168      13.829 -15.963  -9.641  1.00 92.50           C  
ATOM   1212  C   GLU A 168      13.614 -15.802 -11.143  1.00 92.50           C  
ATOM   1213  O   GLU A 168      14.447 -15.210 -11.832  1.00 92.50           O  
ATOM   1214  CB  GLU A 168      14.408 -17.350  -9.341  1.00 92.50           C  
ATOM   1215  CG  GLU A 168      15.003 -17.479  -7.943  1.00 92.50           C  
ATOM   1216  CD  GLU A 168      16.358 -16.796  -7.805  1.00 92.50           C  
ATOM   1217  OE1 GLU A 168      16.785 -16.521  -6.656  1.00 92.50           O  
ATOM   1218  OE2 GLU A 168      16.986 -16.518  -8.845  1.00 92.50           O1-
ATOM   1219  N   ARG A 169      12.477 -16.316 -11.618  1.00 93.44           N  
ATOM   1220  CA  ARG A 169      12.205 -16.170 -13.043  1.00 93.44           C  
ATOM   1221  C   ARG A 169      12.037 -14.704 -13.419  1.00 93.44           C  
ATOM   1222  O   ARG A 169      12.506 -14.263 -14.470  1.00 93.44           O  
ATOM   1223  CB  ARG A 169      10.946 -16.960 -13.427  1.00 93.44           C  
ATOM   1224  CG  ARG A 169      11.146 -18.460 -13.459  1.00 93.44           C  
ATOM   1225  CD  ARG A 169       9.990 -19.172 -14.156  1.00 93.44           C  
ATOM   1226  NE  ARG A 169       8.722 -18.947 -13.466  1.00 93.44           N  
ATOM   1227  NH1 ARG A 169       7.597 -18.212 -15.341  1.00 93.44           N  
ATOM   1228  NH2 ARG A 169       6.519 -18.327 -13.324  1.00 93.44           N1+
ATOM   1229  CZ  ARG A 169       7.617 -18.499 -14.046  1.00 93.44           C  
ATOM   1230  N   PHE A 170      11.295 -13.936 -12.549  1.00 94.69           N  
ATOM   1231  CA  PHE A 170      11.175 -12.519 -12.800  1.00 94.69           C  
ATOM   1232  C   PHE A 170      12.532 -11.833 -12.726  1.00 94.69           C  
ATOM   1233  O   PHE A 170      12.889 -11.046 -13.612  1.00 94.69           O  
ATOM   1234  CB  PHE A 170      10.205 -11.873 -11.799  1.00 94.69           C  
ATOM   1235  CG  PHE A 170      10.092 -10.375 -11.935  1.00 94.69           C  
ATOM   1236  CD1 PHE A 170      10.645  -9.537 -10.973  1.00 94.69           C  
ATOM   1237  CD2 PHE A 170       9.438  -9.816 -13.023  1.00 94.69           C  
ATOM   1238  CE1 PHE A 170      10.536  -8.151 -11.096  1.00 94.69           C  
ATOM   1239  CE2 PHE A 170       9.330  -8.428 -13.152  1.00 94.69           C  
ATOM   1240  CZ  PHE A 170       9.884  -7.600 -12.185  1.00 94.69           C  
ATOM   1241  N   ARG A 171      13.298 -12.154 -11.743  1.00 94.00           N  
ATOM   1242  CA  ARG A 171      14.599 -11.538 -11.470  1.00 94.00           C  
ATOM   1243  C   ARG A 171      15.571 -11.793 -12.617  1.00 94.00           C  
ATOM   1244  O   ARG A 171      16.321 -10.894 -13.003  1.00 94.00           O  
ATOM   1245  CB  ARG A 171      15.177 -12.086 -10.163  1.00 94.00           C  
ATOM   1246  CG  ARG A 171      16.520 -11.481  -9.782  1.00 94.00           C  
ATOM   1247  CD  ARG A 171      17.094 -12.114  -8.519  1.00 94.00           C  
ATOM   1248  NE  ARG A 171      17.604 -13.469  -8.774  1.00 94.00           N  
ATOM   1249  NH1 ARG A 171      19.672 -12.763  -9.512  1.00 94.00           N  
ATOM   1250  NH2 ARG A 171      19.188 -14.999  -9.434  1.00 94.00           N1+
ATOM   1251  CZ  ARG A 171      18.826 -13.739  -9.238  1.00 94.00           C  
ATOM   1252  N   LEU A 172      15.539 -12.941 -13.234  1.00 91.94           N  
ATOM   1253  CA  LEU A 172      16.555 -13.380 -14.193  1.00 91.94           C  
ATOM   1254  C   LEU A 172      16.028 -13.286 -15.614  1.00 91.94           C  
ATOM   1255  O   LEU A 172      16.624 -13.858 -16.540  1.00 91.94           O  
ATOM   1256  CB  LEU A 172      17.004 -14.805 -13.883  1.00 91.94           C  
ATOM   1257  CG  LEU A 172      17.693 -15.034 -12.542  1.00 91.94           C  
ATOM   1258  CD1 LEU A 172      17.940 -16.511 -12.308  1.00 91.94           C  
ATOM   1259  CD2 LEU A 172      19.009 -14.250 -12.479  1.00 91.94           C  
ATOM   1260  N   ASN A 173      14.982 -12.554 -15.761  1.00 93.56           N  
ATOM   1261  CA  ASN A 173      14.375 -12.371 -17.073  1.00 93.56           C  
ATOM   1262  C   ASN A 173      14.006 -13.705 -17.721  1.00 93.56           C  
ATOM   1263  O   ASN A 173      14.298 -13.925 -18.893  1.00 93.56           O  
ATOM   1264  CB  ASN A 173      15.308 -11.580 -17.989  1.00 93.56           C  
ATOM   1265  CG  ASN A 173      14.629 -11.122 -19.265  1.00 93.56           C  
ATOM   1266  ND2 ASN A 173      15.423 -10.917 -20.320  1.00 93.56           N  
ATOM   1267  OD1 ASN A 173      13.408 -10.971 -19.319  1.00 93.56           O  
ATOM   1268  N   ALA A 174      13.377 -14.545 -16.939  1.00 93.50           N  
ATOM   1269  CA  ALA A 174      13.015 -15.878 -17.423  1.00 93.50           C  
ATOM   1270  C   ALA A 174      11.503 -16.060 -17.487  1.00 93.50           C  
ATOM   1271  O   ALA A 174      10.999 -17.180 -17.553  1.00 93.50           O  
ATOM   1272  CB  ALA A 174      13.628 -16.954 -16.523  1.00 93.50           C  
ATOM   1273  N   MET A 175      10.722 -14.937 -17.398  1.00 92.44           N  
ATOM   1274  CA  MET A 175       9.270 -14.988 -17.536  1.00 92.44           C  
ATOM   1275  C   MET A 175       8.869 -15.179 -18.996  1.00 92.44           C  
ATOM   1276  O   MET A 175       9.521 -14.659 -19.903  1.00 92.44           O  
ATOM   1277  CB  MET A 175       8.635 -13.709 -16.987  1.00 92.44           C  
ATOM   1278  CG  MET A 175       8.963 -13.431 -15.524  1.00 92.44           C  
ATOM   1279  SD  MET A 175       8.189 -14.664 -14.393  1.00 92.44           S  
ATOM   1280  CE  MET A 175       6.453 -14.149 -14.511  1.00 92.44           C  
ATOM   1281  N   THR A 176       7.802 -15.994 -19.220  1.00 93.00           N  
ATOM   1282  CA  THR A 176       7.277 -16.117 -20.579  1.00 93.00           C  
ATOM   1283  C   THR A 176       6.588 -14.822 -21.000  1.00 93.00           C  
ATOM   1284  O   THR A 176       6.226 -14.008 -20.167  1.00 93.00           O  
ATOM   1285  CB  THR A 176       6.285 -17.288 -20.693  1.00 93.00           C  
ATOM   1286  CG2 THR A 176       6.918 -18.592 -20.210  1.00 93.00           C  
ATOM   1287  OG1 THR A 176       5.130 -17.014 -19.895  1.00 93.00           O  
ATOM   1288  N   GLU A 177       6.400 -14.670 -22.251  1.00 92.44           N  
ATOM   1289  CA  GLU A 177       5.733 -13.479 -22.803  1.00 92.44           C  
ATOM   1290  C   GLU A 177       4.332 -13.321 -22.218  1.00 92.44           C  
ATOM   1291  O   GLU A 177       3.946 -12.233 -21.797  1.00 92.44           O  
ATOM   1292  CB  GLU A 177       5.662 -13.573 -24.326  1.00 92.44           C  
ATOM   1293  CG  GLU A 177       6.984 -13.260 -25.026  1.00 92.44           C  
ATOM   1294  CD  GLU A 177       6.902 -13.359 -26.534  1.00 92.44           C  
ATOM   1295  OE1 GLU A 177       7.945 -13.222 -27.212  1.00 92.44           O  
ATOM   1296  OE2 GLU A 177       5.779 -13.559 -27.057  1.00 92.44           O1-
ATOM   1297  N   PRO A 178       3.510 -14.381 -22.138  1.00 93.94           N  
ATOM   1298  CA  PRO A 178       2.192 -14.257 -21.513  1.00 93.94           C  
ATOM   1299  C   PRO A 178       2.270 -13.798 -20.047  1.00 93.94           C  
ATOM   1300  O   PRO A 178       1.421 -13.030 -19.589  1.00 93.94           O  
ATOM   1301  CB  PRO A 178       1.619 -15.674 -21.608  1.00 93.94           C  
ATOM   1302  CG  PRO A 178       2.277 -16.264 -22.818  1.00 93.94           C  
ATOM   1303  CD  PRO A 178       3.696 -15.777 -22.872  1.00 93.94           C  
ATOM   1304  N   GLU A 179       3.203 -14.314 -19.318  1.00 93.88           N  
ATOM   1305  CA  GLU A 179       3.419 -13.910 -17.933  1.00 93.88           C  
ATOM   1306  C   GLU A 179       3.691 -12.404 -17.831  1.00 93.88           C  
ATOM   1307  O   GLU A 179       3.133 -11.724 -16.970  1.00 93.88           O  
ATOM   1308  CB  GLU A 179       4.578 -14.694 -17.311  1.00 93.88           C  
ATOM   1309  CG  GLU A 179       4.248 -16.150 -17.021  1.00 93.88           C  
ATOM   1310  CD  GLU A 179       5.459 -16.961 -16.603  1.00 93.88           C  
ATOM   1311  OE1 GLU A 179       5.316 -17.862 -15.741  1.00 93.88           O  
ATOM   1312  OE2 GLU A 179       6.560 -16.713 -17.138  1.00 93.88           O1-
ATOM   1313  N   MET A 180       4.581 -11.894 -18.706  1.00 94.94           N  
ATOM   1314  CA  MET A 180       4.918 -10.482 -18.697  1.00 94.94           C  
ATOM   1315  C   MET A 180       3.733  -9.638 -19.154  1.00 94.94           C  
ATOM   1316  O   MET A 180       3.527  -8.522 -18.666  1.00 94.94           O  
ATOM   1317  CB  MET A 180       6.130 -10.208 -19.584  1.00 94.94           C  
ATOM   1318  CG  MET A 180       7.444 -10.693 -19.003  1.00 94.94           C  
ATOM   1319  SD  MET A 180       7.722 -10.103 -17.288  1.00 94.94           S  
ATOM   1320  CE  MET A 180       7.925  -8.329 -17.594  1.00 94.94           C  
ATOM   1321  N   ARG A 181       2.954 -10.154 -20.107  1.00 94.06           N  
ATOM   1322  CA  ARG A 181       1.730  -9.462 -20.515  1.00 94.06           C  
ATOM   1323  C   ARG A 181       0.752  -9.355 -19.349  1.00 94.06           C  
ATOM   1324  O   ARG A 181       0.090  -8.324 -19.182  1.00 94.06           O  
ATOM   1325  CB  ARG A 181       1.070 -10.189 -21.689  1.00 94.06           C  
ATOM   1326  CG  ARG A 181       1.719  -9.912 -23.034  1.00 94.06           C  
ATOM   1327  CD  ARG A 181       0.880 -10.456 -24.186  1.00 94.06           C  
ATOM   1328  NE  ARG A 181       0.951 -11.903 -24.281  1.00 94.06           N  
ATOM   1329  NH1 ARG A 181      -0.787 -12.110 -25.783  1.00 94.06           N  
ATOM   1330  NH2 ARG A 181       0.311 -13.979 -25.045  1.00 94.06           N1+
ATOM   1331  CZ  ARG A 181       0.158 -12.662 -25.042  1.00 94.06           C  
ATOM   1332  N   ASN A 182       0.595 -10.396 -18.598  1.00 93.81           N  
ATOM   1333  CA  ASN A 182      -0.270 -10.410 -17.419  1.00 93.81           C  
ATOM   1334  C   ASN A 182       0.147  -9.353 -16.399  1.00 93.81           C  
ATOM   1335  O   ASN A 182      -0.703  -8.735 -15.757  1.00 93.81           O  
ATOM   1336  CB  ASN A 182      -0.270 -11.796 -16.766  1.00 93.81           C  
ATOM   1337  CG  ASN A 182      -1.383 -11.964 -15.755  1.00 93.81           C  
ATOM   1338  ND2 ASN A 182      -1.030 -12.409 -14.553  1.00 93.81           N  
ATOM   1339  OD1 ASN A 182      -2.555 -11.697 -16.048  1.00 93.81           O  
ATOM   1340  N   VAL A 183       1.456  -9.104 -16.242  1.00 93.75           N  
ATOM   1341  CA  VAL A 183       2.011  -8.098 -15.342  1.00 93.75           C  
ATOM   1342  C   VAL A 183       1.677  -6.701 -15.857  1.00 93.75           C  
ATOM   1343  O   VAL A 183       1.284  -5.823 -15.086  1.00 93.75           O  
ATOM   1344  CB  VAL A 183       3.540  -8.256 -15.188  1.00 93.75           C  
ATOM   1345  CG1 VAL A 183       4.144  -7.040 -14.491  1.00 93.75           C  
ATOM   1346  CG2 VAL A 183       3.870  -9.537 -14.415  1.00 93.75           C  
ATOM   1347  N   GLY A 184       1.887  -6.513 -17.213  1.00 94.62           N  
ATOM   1348  CA  GLY A 184       1.503  -5.243 -17.818  1.00 94.62           C  
ATOM   1349  C   GLY A 184       2.674  -4.297 -18.017  1.00 94.62           C  
ATOM   1350  O   GLY A 184       2.482  -3.114 -18.319  1.00 94.62           O  
ATOM   1351  N   PHE A 185       4.012  -4.830 -17.779  1.00 94.00           N  
ATOM   1352  CA  PHE A 185       5.250  -4.086 -17.992  1.00 94.00           C  
ATOM   1353  C   PHE A 185       6.232  -4.899 -18.825  1.00 94.00           C  
ATOM   1354  O   PHE A 185       6.329  -6.117 -18.666  1.00 94.00           O  
ATOM   1355  CB  PHE A 185       5.888  -3.714 -16.644  1.00 94.00           C  
ATOM   1356  CG  PHE A 185       5.048  -2.783 -15.806  1.00 94.00           C  
ATOM   1357  CD1 PHE A 185       4.718  -1.517 -16.272  1.00 94.00           C  
ATOM   1358  CD2 PHE A 185       4.589  -3.185 -14.562  1.00 94.00           C  
ATOM   1359  CE1 PHE A 185       3.939  -0.658 -15.496  1.00 94.00           C  
ATOM   1360  CE2 PHE A 185       3.812  -2.332 -13.780  1.00 94.00           C  
ATOM   1361  CZ  PHE A 185       3.489  -1.069 -14.248  1.00 94.00           C  
ATOM   1362  N   PRO A 186       6.886  -4.179 -19.767  1.00 93.31           N  
ATOM   1363  CA  PRO A 186       8.040  -4.873 -20.330  1.00 93.31           C  
ATOM   1364  C   PRO A 186       9.152  -5.106 -19.320  1.00 93.31           C  
ATOM   1365  O   PRO A 186       9.405  -4.246 -18.454  1.00 93.31           O  
ATOM   1366  CB  PRO A 186       8.505  -3.931 -21.451  1.00 93.31           C  
ATOM   1367  CG  PRO A 186       8.086  -2.568 -20.995  1.00 93.31           C  
ATOM   1368  CD  PRO A 186       6.815  -2.704 -20.204  1.00 93.31           C  
ATOM   1369  N   TRP A 187       9.756  -6.269 -19.465  1.00 94.94           N  
ATOM   1370  CA  TRP A 187      10.844  -6.555 -18.538  1.00 94.94           C  
ATOM   1371  C   TRP A 187      12.033  -5.625 -18.783  1.00 94.94           C  
ATOM   1372  O   TRP A 187      12.393  -5.367 -19.926  1.00 94.94           O  
ATOM   1373  CB  TRP A 187      11.288  -8.011 -18.654  1.00 94.94           C  
ATOM   1374  CG  TRP A 187      12.259  -8.444 -17.595  1.00 94.94           C  
ATOM   1375  CD1 TRP A 187      11.980  -9.080 -16.424  1.00 94.94           C  
ATOM   1376  CD2 TRP A 187      13.680  -8.255 -17.621  1.00 94.94           C  
ATOM   1377  CE2 TRP A 187      14.194  -8.808 -16.426  1.00 94.94           C  
ATOM   1378  CE3 TRP A 187      14.574  -7.677 -18.531  1.00 94.94           C  
ATOM   1379  NE1 TRP A 187      13.135  -9.298 -15.712  1.00 94.94           N  
ATOM   1380  CH2 TRP A 187      16.402  -8.225 -17.036  1.00 94.94           C  
ATOM   1381  CZ2 TRP A 187      15.555  -8.797 -16.123  1.00 94.94           C  
ATOM   1382  CZ3 TRP A 187      15.928  -7.666 -18.228  1.00 94.94           C  
ATOM   1383  N   SER A 188      12.680  -5.120 -17.827  1.00 94.38           N  
ATOM   1384  CA  SER A 188      13.933  -4.364 -17.864  1.00 94.38           C  
ATOM   1385  C   SER A 188      14.661  -4.461 -16.531  1.00 94.38           C  
ATOM   1386  O   SER A 188      14.052  -4.705 -15.486  1.00 94.38           O  
ATOM   1387  CB  SER A 188      13.670  -2.903 -18.210  1.00 94.38           C  
ATOM   1388  OG  SER A 188      12.994  -2.246 -17.144  1.00 94.38           O  
ATOM   1389  N   PRO A 189      15.994  -4.352 -16.499  1.00 93.56           N  
ATOM   1390  CA  PRO A 189      16.718  -4.313 -15.231  1.00 93.56           C  
ATOM   1391  C   PRO A 189      16.210  -3.217 -14.286  1.00 93.56           C  
ATOM   1392  O   PRO A 189      16.170  -3.421 -13.072  1.00 93.56           O  
ATOM   1393  CB  PRO A 189      18.157  -4.028 -15.660  1.00 93.56           C  
ATOM   1394  CG  PRO A 189      18.265  -4.606 -17.037  1.00 93.56           C  
ATOM   1395  CD  PRO A 189      16.964  -4.409 -17.749  1.00 93.56           C  
ATOM   1396  N   GLN A 190      15.767  -2.091 -14.798  1.00 95.25           N  
ATOM   1397  CA  GLN A 190      15.182  -1.003 -14.013  1.00 95.25           C  
ATOM   1398  C   GLN A 190      13.881  -1.432 -13.357  1.00 95.25           C  
ATOM   1399  O   GLN A 190      13.604  -1.056 -12.210  1.00 95.25           O  
ATOM   1400  CB  GLN A 190      14.943   0.225 -14.899  1.00 95.25           C  
ATOM   1401  CG  GLN A 190      16.228   0.900 -15.371  1.00 95.25           C  
ATOM   1402  CD  GLN A 190      16.911   0.141 -16.494  1.00 95.25           C  
ATOM   1403  NE2 GLN A 190      18.179   0.456 -16.736  1.00 95.25           N  
ATOM   1404  OE1 GLN A 190      16.305  -0.725 -17.138  1.00 95.25           O  
ATOM   1405  N   LEU A 191      13.065  -2.187 -14.115  1.00 95.94           N  
ATOM   1406  CA  LEU A 191      11.819  -2.703 -13.553  1.00 95.94           C  
ATOM   1407  C   LEU A 191      12.107  -3.666 -12.409  1.00 95.94           C  
ATOM   1408  O   LEU A 191      11.428  -3.642 -11.379  1.00 95.94           O  
ATOM   1409  CB  LEU A 191      10.988  -3.401 -14.630  1.00 95.94           C  
ATOM   1410  CG  LEU A 191       9.675  -4.040 -14.172  1.00 95.94           C  
ATOM   1411  CD1 LEU A 191       8.727  -2.975 -13.629  1.00 95.94           C  
ATOM   1412  CD2 LEU A 191       9.030  -4.818 -15.313  1.00 95.94           C  
ATOM   1413  N   VAL A 192      13.127  -4.466 -12.638  1.00 96.44           N  
ATOM   1414  CA  VAL A 192      13.513  -5.411 -11.593  1.00 96.44           C  
ATOM   1415  C   VAL A 192      13.933  -4.652 -10.331  1.00 96.44           C  
ATOM   1416  O   VAL A 192      13.452  -4.945  -9.234  1.00 96.44           O  
ATOM   1417  CB  VAL A 192      14.660  -6.334 -12.056  1.00 96.44           C  
ATOM   1418  CG1 VAL A 192      15.180  -7.190 -10.900  1.00 96.44           C  
ATOM   1419  CG2 VAL A 192      14.195  -7.223 -13.213  1.00 96.44           C  
ATOM   1420  N   GLY A 193      14.843  -3.690 -10.456  1.00 96.12           N  
ATOM   1421  CA  GLY A 193      15.280  -2.865  -9.345  1.00 96.12           C  
ATOM   1422  C   GLY A 193      14.128  -2.163  -8.641  1.00 96.12           C  
ATOM   1423  O   GLY A 193      14.056  -2.156  -7.414  1.00 96.12           O  
ATOM   1424  N   ARG A 194      13.234  -1.582  -9.398  1.00 96.94           N  
ATOM   1425  CA  ARG A 194      12.090  -0.867  -8.846  1.00 96.94           C  
ATOM   1426  C   ARG A 194      11.175  -1.813  -8.076  1.00 96.94           C  
ATOM   1427  O   ARG A 194      10.701  -1.478  -6.990  1.00 96.94           O  
ATOM   1428  CB  ARG A 194      11.304  -0.171  -9.965  1.00 96.94           C  
ATOM   1429  CG  ARG A 194      10.046   0.537  -9.483  1.00 96.94           C  
ATOM   1430  CD  ARG A 194       9.251   1.116 -10.640  1.00 96.94           C  
ATOM   1431  NE  ARG A 194       8.077   1.855 -10.171  1.00 96.94           N  
ATOM   1432  NH1 ARG A 194       6.850  -0.025  -9.628  1.00 96.94           N  
ATOM   1433  NH2 ARG A 194       5.963   2.063  -9.302  1.00 96.94           N1+
ATOM   1434  CZ  ARG A 194       6.968   1.295  -9.701  1.00 96.94           C  
ATOM   1435  N   THR A 195      10.908  -2.975  -8.656  1.00 97.50           N  
ATOM   1436  CA  THR A 195       9.993  -3.964  -8.089  1.00 97.50           C  
ATOM   1437  C   THR A 195      10.509  -4.466  -6.743  1.00 97.50           C  
ATOM   1438  O   THR A 195       9.762  -4.518  -5.764  1.00 97.50           O  
ATOM   1439  CB  THR A 195       9.796  -5.152  -9.045  1.00 97.50           C  
ATOM   1440  CG2 THR A 195       8.899  -6.221  -8.416  1.00 97.50           C  
ATOM   1441  OG1 THR A 195       9.183  -4.691 -10.253  1.00 97.50           O  
ATOM   1442  N   PHE A 196      11.744  -4.772  -6.637  1.00 97.69           N  
ATOM   1443  CA  PHE A 196      12.354  -5.231  -5.390  1.00 97.69           C  
ATOM   1444  C   PHE A 196      12.398  -4.101  -4.366  1.00 97.69           C  
ATOM   1445  O   PHE A 196      12.124  -4.318  -3.183  1.00 97.69           O  
ATOM   1446  CB  PHE A 196      13.769  -5.764  -5.644  1.00 97.69           C  
ATOM   1447  CG  PHE A 196      13.803  -7.203  -6.093  1.00 97.69           C  
ATOM   1448  CD1 PHE A 196      14.078  -8.217  -5.190  1.00 97.69           C  
ATOM   1449  CD2 PHE A 196      13.556  -7.530  -7.422  1.00 97.69           C  
ATOM   1450  CE1 PHE A 196      14.114  -9.553  -5.603  1.00 97.69           C  
ATOM   1451  CE2 PHE A 196      13.583  -8.856  -7.840  1.00 97.69           C  
ATOM   1452  CZ  PHE A 196      13.866  -9.864  -6.928  1.00 97.69           C  
ATOM   1453  N   SER A 197      12.753  -2.904  -4.793  1.00 97.38           N  
ATOM   1454  CA  SER A 197      12.863  -1.753  -3.900  1.00 97.38           C  
ATOM   1455  C   SER A 197      11.492  -1.297  -3.409  1.00 97.38           C  
ATOM   1456  O   SER A 197      11.357  -0.853  -2.265  1.00 97.38           O  
ATOM   1457  CB  SER A 197      13.576  -0.595  -4.605  1.00 97.38           C  
ATOM   1458  OG  SER A 197      14.941  -0.909  -4.839  1.00 97.38           O  
ATOM   1459  N   SER A 198      10.520  -1.394  -4.330  1.00 97.50           N  
ATOM   1460  CA  SER A 198       9.155  -1.084  -3.911  1.00 97.50           C  
ATOM   1461  C   SER A 198       8.723  -1.962  -2.741  1.00 97.50           C  
ATOM   1462  O   SER A 198       8.217  -1.461  -1.736  1.00 97.50           O  
ATOM   1463  CB  SER A 198       8.185  -1.260  -5.079  1.00 97.50           C  
ATOM   1464  OG  SER A 198       6.850  -1.016  -4.661  1.00 97.50           O  
ATOM   1465  N   CYS A 199       8.907  -3.241  -2.812  1.00 98.38           N  
ATOM   1466  CA  CYS A 199       8.605  -4.176  -1.735  1.00 98.38           C  
ATOM   1467  C   CYS A 199       9.480  -3.912  -0.517  1.00 98.38           C  
ATOM   1468  O   CYS A 199       8.992  -3.891   0.615  1.00 98.38           O  
ATOM   1469  CB  CYS A 199       8.790  -5.617  -2.208  1.00 98.38           C  
ATOM   1470  SG  CYS A 199       8.284  -6.854  -0.994  1.00 98.38           S  
ATOM   1471  N   GLY A 200      10.733  -3.686  -0.747  1.00 97.69           N  
ATOM   1472  CA  GLY A 200      11.655  -3.369   0.334  1.00 97.69           C  
ATOM   1473  C   GLY A 200      11.251  -2.140   1.126  1.00 97.69           C  
ATOM   1474  O   GLY A 200      11.440  -2.089   2.343  1.00 97.69           O  
ATOM   1475  N   GLY A 201      10.815  -1.141   0.440  1.00 98.00           N  
ATOM   1476  CA  GLY A 201      10.340   0.068   1.097  1.00 98.00           C  
ATOM   1477  C   GLY A 201       9.201  -0.188   2.062  1.00 98.00           C  
ATOM   1478  O   GLY A 201       9.174   0.361   3.166  1.00 98.00           O  
ATOM   1479  N   THR A 202       8.205  -0.982   1.644  1.00 98.69           N  
ATOM   1480  CA  THR A 202       7.072  -1.310   2.502  1.00 98.69           C  
ATOM   1481  C   THR A 202       7.524  -2.119   3.714  1.00 98.69           C  
ATOM   1482  O   THR A 202       7.056  -1.887   4.829  1.00 98.69           O  
ATOM   1483  CB  THR A 202       5.995  -2.096   1.727  1.00 98.69           C  
ATOM   1484  CG2 THR A 202       4.780  -2.379   2.608  1.00 98.69           C  
ATOM   1485  OG1 THR A 202       5.579  -1.330   0.589  1.00 98.69           O  
ATOM   1486  N   VAL A 203       8.472  -3.038   3.529  1.00 98.31           N  
ATOM   1487  CA  VAL A 203       9.049  -3.821   4.619  1.00 98.31           C  
ATOM   1488  C   VAL A 203       9.798  -2.900   5.581  1.00 98.31           C  
ATOM   1489  O   VAL A 203       9.653  -3.020   6.799  1.00 98.31           O  
ATOM   1490  CB  VAL A 203      10.000  -4.918   4.086  1.00 98.31           C  
ATOM   1491  CG1 VAL A 203      10.794  -5.546   5.228  1.00 98.31           C  
ATOM   1492  CG2 VAL A 203       9.212  -5.988   3.331  1.00 98.31           C  
ATOM   1493  N   ALA A 204      10.557  -2.003   5.023  1.00 97.81           N  
ATOM   1494  CA  ALA A 204      11.293  -1.054   5.854  1.00 97.81           C  
ATOM   1495  C   ALA A 204      10.345  -0.188   6.679  1.00 97.81           C  
ATOM   1496  O   ALA A 204      10.578   0.051   7.865  1.00 97.81           O  
ATOM   1497  CB  ALA A 204      12.197  -0.177   4.990  1.00 97.81           C  
ATOM   1498  N   ALA A 205       9.310   0.316   6.080  1.00 98.38           N  
ATOM   1499  CA  ALA A 205       8.306   1.111   6.783  1.00 98.38           C  
ATOM   1500  C   ALA A 205       7.676   0.316   7.920  1.00 98.38           C  
ATOM   1501  O   ALA A 205       7.431   0.855   9.005  1.00 98.38           O  
ATOM   1502  CB  ALA A 205       7.230   1.586   5.810  1.00 98.38           C  
ATOM   1503  N   THR A 206       7.442  -0.961   7.649  1.00 98.38           N  
ATOM   1504  CA  THR A 206       6.871  -1.849   8.659  1.00 98.38           C  
ATOM   1505  C   THR A 206       7.823  -2.006   9.837  1.00 98.38           C  
ATOM   1506  O   THR A 206       7.402  -1.922  10.996  1.00 98.38           O  
ATOM   1507  CB  THR A 206       6.547  -3.232   8.061  1.00 98.38           C  
ATOM   1508  CG2 THR A 206       5.978  -4.168   9.126  1.00 98.38           C  
ATOM   1509  OG1 THR A 206       5.589  -3.080   7.008  1.00 98.38           O  
ATOM   1510  N   HIS A 207       9.015  -2.271   9.624  1.00 97.62           N  
ATOM   1511  CA  HIS A 207      10.009  -2.359  10.694  1.00 97.62           C  
ATOM   1512  C   HIS A 207      10.030  -1.084  11.531  1.00 97.62           C  
ATOM   1513  O   HIS A 207      10.082  -1.145  12.758  1.00 97.62           O  
ATOM   1514  CB  HIS A 207      11.394  -2.629  10.114  1.00 97.62           C  
ATOM   1515  CG  HIS A 207      11.635  -4.062   9.763  1.00 97.62           C  
ATOM   1516  CD2 HIS A 207      11.994  -4.645   8.593  1.00 97.62           C  
ATOM   1517  ND1 HIS A 207      11.494  -5.086  10.676  1.00 97.62           N  
ATOM   1518  CE1 HIS A 207      11.762  -6.238  10.086  1.00 97.62           C  
ATOM   1519  NE2 HIS A 207      12.068  -5.999   8.823  1.00 97.62           N  
ATOM   1520  N   LEU A 208       9.959   0.103  10.831  1.00 96.94           N  
ATOM   1521  CA  LEU A 208      10.065   1.386  11.525  1.00 96.94           C  
ATOM   1522  C   LEU A 208       8.920   1.562  12.522  1.00 96.94           C  
ATOM   1523  O   LEU A 208       9.152   1.894  13.688  1.00 96.94           O  
ATOM   1524  CB  LEU A 208      10.062   2.539  10.511  1.00 96.94           C  
ATOM   1525  CG  LEU A 208      11.372   2.785   9.761  1.00 96.94           C  
ATOM   1526  CD1 LEU A 208      11.216   3.956   8.796  1.00 96.94           C  
ATOM   1527  CD2 LEU A 208      12.512   3.043  10.742  1.00 96.94           C  
ATOM   1528  N   VAL A 209       7.720   1.316  12.064  1.00 97.12           N  
ATOM   1529  CA  VAL A 209       6.594   1.559  12.951  1.00 97.12           C  
ATOM   1530  C   VAL A 209       6.559   0.490  14.048  1.00 97.12           C  
ATOM   1531  O   VAL A 209       6.119   0.756  15.167  1.00 97.12           O  
ATOM   1532  CB  VAL A 209       5.254   1.574  12.181  1.00 97.12           C  
ATOM   1533  CG1 VAL A 209       5.193   2.771  11.230  1.00 97.12           C  
ATOM   1534  CG2 VAL A 209       5.069   0.267  11.413  1.00 97.12           C  
ATOM   1535  N   MET A 210       7.013  -0.724  13.795  1.00 96.56           N  
ATOM   1536  CA  MET A 210       7.057  -1.787  14.796  1.00 96.56           C  
ATOM   1537  C   MET A 210       8.090  -1.478  15.869  1.00 96.56           C  
ATOM   1538  O   MET A 210       7.851  -1.717  17.060  1.00 96.56           O  
ATOM   1539  CB  MET A 210       7.370  -3.134  14.138  1.00 96.56           C  
ATOM   1540  CG  MET A 210       6.260  -3.645  13.230  1.00 96.56           C  
ATOM   1541  SD  MET A 210       4.613  -3.591  14.033  1.00 96.56           S  
ATOM   1542  CE  MET A 210       4.923  -4.661  15.462  1.00 96.56           C  
ATOM   1543  N   GLN A 211       9.262  -0.997  15.456  1.00 93.81           N  
ATOM   1544  CA  GLN A 211      10.312  -0.629  16.401  1.00 93.81           C  
ATOM   1545  C   GLN A 211       9.848   0.493  17.329  1.00 93.81           C  
ATOM   1546  O   GLN A 211      10.149   0.484  18.528  1.00 93.81           O  
ATOM   1547  CB  GLN A 211      11.577  -0.207  15.660  1.00 93.81           C  
ATOM   1548  CG  GLN A 211      12.329  -1.367  15.019  1.00 93.81           C  
ATOM   1549  CD  GLN A 211      13.493  -0.908  14.165  1.00 93.81           C  
ATOM   1550  NE2 GLN A 211      14.499  -1.769  14.032  1.00 93.81           N  
ATOM   1551  OE1 GLN A 211      13.502   0.208  13.641  1.00 93.81           O  
ATOM   1552  N   GLN A 212       9.071   1.365  16.848  1.00 90.94           N  
ATOM   1553  CA  GLN A 212       8.597   2.516  17.613  1.00 90.94           C  
ATOM   1554  C   GLN A 212       7.366   2.159  18.440  1.00 90.94           C  
ATOM   1555  O   GLN A 212       7.089   2.789  19.471  1.00 90.94           O  
ATOM   1556  CB  GLN A 212       8.281   3.690  16.684  1.00 90.94           C  
ATOM   1557  CG  GLN A 212       9.496   4.258  15.980  1.00 90.94           C  
ATOM   1558  CD  GLN A 212       9.144   5.358  14.994  1.00 90.94           C  
ATOM   1559  NE2 GLN A 212       9.950   6.422  14.973  1.00 90.94           N  
ATOM   1560  OE1 GLN A 212       8.162   5.259  14.251  1.00 90.94           O  
ATOM   1561  N   GLY A 213       6.657   1.082  17.990  1.00 90.62           N  
ATOM   1562  CA  GLY A 213       5.463   0.635  18.700  1.00 90.62           C  
ATOM   1563  C   GLY A 213       4.256   1.510  18.434  1.00 90.62           C  
ATOM   1564  O   GLY A 213       3.164   1.255  18.943  1.00 90.62           O  
ATOM   1565  N   ARG A 214       4.485   2.609  17.645  1.00 88.31           N  
ATOM   1566  CA  ARG A 214       3.457   3.562  17.249  1.00 88.31           C  
ATOM   1567  C   ARG A 214       3.915   4.392  16.051  1.00 88.31           C  
ATOM   1568  O   ARG A 214       5.071   4.302  15.630  1.00 88.31           O  
ATOM   1569  CB  ARG A 214       3.099   4.488  18.412  1.00 88.31           C  
ATOM   1570  CG  ARG A 214       4.263   5.315  18.930  1.00 88.31           C  
ATOM   1571  CD  ARG A 214       3.864   6.174  20.129  1.00 88.31           C  
ATOM   1572  NE  ARG A 214       4.641   5.833  21.312  1.00 88.31           N  
ATOM   1573  NH1 ARG A 214       3.691   7.467  22.649  1.00 88.31           N  
ATOM   1574  NH2 ARG A 214       5.294   6.065  23.511  1.00 88.31           N1+
ATOM   1575  CZ  ARG A 214       4.542   6.457  22.492  1.00 88.31           C  
ATOM   1576  N   GLY A 215       2.921   5.157  15.440  1.00 94.31           N  
ATOM   1577  CA  GLY A 215       3.294   6.125  14.432  1.00 94.31           C  
ATOM   1578  C   GLY A 215       2.871   5.724  13.028  1.00 94.31           C  
ATOM   1579  O   GLY A 215       2.104   4.776  12.856  1.00 94.31           O  
ATOM   1580  N   ILE A 216       3.328   6.447  12.100  1.00 98.31           N  
ATOM   1581  CA  ILE A 216       3.008   6.277  10.689  1.00 98.31           C  
ATOM   1582  C   ILE A 216       4.293   6.274   9.863  1.00 98.31           C  
ATOM   1583  O   ILE A 216       5.172   7.116  10.065  1.00 98.31           O  
ATOM   1584  CB  ILE A 216       2.055   7.389  10.189  1.00 98.31           C  
ATOM   1585  CG1 ILE A 216       0.806   7.457  11.072  1.00 98.31           C  
ATOM   1586  CG2 ILE A 216       1.675   7.145   8.721  1.00 98.31           C  
ATOM   1587  CD1 ILE A 216      -0.131   8.605  10.728  1.00 98.31           C  
ATOM   1588  N   ALA A 217       4.446   5.309   9.016  1.00 98.50           N  
ATOM   1589  CA  ALA A 217       5.472   5.288   7.976  1.00 98.50           C  
ATOM   1590  C   ALA A 217       4.873   4.923   6.622  1.00 98.50           C  
ATOM   1591  O   ALA A 217       3.781   4.354   6.552  1.00 98.50           O  
ATOM   1592  CB  ALA A 217       6.583   4.310   8.344  1.00 98.50           C  
ATOM   1593  N   GLY A 218       5.585   5.296   5.564  1.00 98.31           N  
ATOM   1594  CA  GLY A 218       4.951   5.031   4.282  1.00 98.31           C  
ATOM   1595  C   GLY A 218       5.943   4.686   3.185  1.00 98.31           C  
ATOM   1596  O   GLY A 218       7.152   4.803   3.376  1.00 98.31           O  
ATOM   1597  N   ASN A 219       5.404   4.226   2.097  1.00 98.56           N  
ATOM   1598  CA  ASN A 219       6.130   3.888   0.877  1.00 98.56           C  
ATOM   1599  C   ASN A 219       5.443   4.459  -0.363  1.00 98.56           C  
ATOM   1600  O   ASN A 219       4.314   4.086  -0.679  1.00 98.56           O  
ATOM   1601  CB  ASN A 219       6.286   2.371   0.745  1.00 98.56           C  
ATOM   1602  CG  ASN A 219       7.207   1.973  -0.391  1.00 98.56           C  
ATOM   1603  ND2 ASN A 219       7.240   0.683  -0.705  1.00 98.56           N  
ATOM   1604  OD1 ASN A 219       7.884   2.820  -0.983  1.00 98.56           O  
ATOM   1605  N   ILE A 220       6.187   5.394  -1.151  1.00 98.31           N  
ATOM   1606  CA  ILE A 220       5.652   6.107  -2.304  1.00 98.31           C  
ATOM   1607  C   ILE A 220       5.783   5.239  -3.556  1.00 98.31           C  
ATOM   1608  O   ILE A 220       5.685   5.739  -4.679  1.00 98.31           O  
ATOM   1609  CB  ILE A 220       6.368   7.461  -2.514  1.00 98.31           C  
ATOM   1610  CG1 ILE A 220       6.276   8.314  -1.242  1.00 98.31           C  
ATOM   1611  CG2 ILE A 220       5.781   8.206  -3.718  1.00 98.31           C  
ATOM   1612  CD1 ILE A 220       7.169   9.549  -1.260  1.00 98.31           C  
ATOM   1613  N   ALA A 221       6.046   3.936  -3.426  1.00 96.25           N  
ATOM   1614  CA  ALA A 221       6.232   3.026  -4.555  1.00 96.25           C  
ATOM   1615  C   ALA A 221       5.406   1.755  -4.376  1.00 96.25           C  
ATOM   1616  O   ALA A 221       5.293   0.943  -5.297  1.00 96.25           O  
ATOM   1617  CB  ALA A 221       7.711   2.676  -4.716  1.00 96.25           C  
ATOM   1618  N   GLY A 222       4.877   1.539  -3.064  1.00 97.00           N  
ATOM   1619  CA  GLY A 222       4.210   0.304  -2.685  1.00 97.00           C  
ATOM   1620  C   GLY A 222       2.737   0.283  -3.055  1.00 97.00           C  
ATOM   1621  O   GLY A 222       2.292   1.064  -3.899  1.00 97.00           O  
ATOM   1622  N   GLY A 223       1.988  -0.682  -2.566  1.00 97.75           N  
ATOM   1623  CA  GLY A 223       0.553  -0.786  -2.785  1.00 97.75           C  
ATOM   1624  C   GLY A 223       0.192  -1.682  -3.957  1.00 97.75           C  
ATOM   1625  O   GLY A 223      -0.822  -1.465  -4.623  1.00 97.75           O  
ATOM   1626  N   THR A 224       1.043  -2.668  -4.206  1.00 97.62           N  
ATOM   1627  CA  THR A 224       0.902  -3.586  -5.328  1.00 97.62           C  
ATOM   1628  C   THR A 224       0.059  -4.796  -4.936  1.00 97.62           C  
ATOM   1629  O   THR A 224       0.594  -5.882  -4.694  1.00 97.62           O  
ATOM   1630  CB  THR A 224       2.276  -4.060  -5.841  1.00 97.62           C  
ATOM   1631  CG2 THR A 224       3.112  -2.882  -6.342  1.00 97.62           C  
ATOM   1632  OG1 THR A 224       2.978  -4.709  -4.773  1.00 97.62           O  
ATOM   1633  N   HIS A 225      -1.212  -4.680  -4.870  1.00 98.38           N  
ATOM   1634  CA  HIS A 225      -2.124  -5.587  -4.183  1.00 98.38           C  
ATOM   1635  C   HIS A 225      -2.728  -6.599  -5.148  1.00 98.38           C  
ATOM   1636  O   HIS A 225      -3.525  -7.452  -4.744  1.00 98.38           O  
ATOM   1637  CB  HIS A 225      -3.236  -4.802  -3.484  1.00 98.38           C  
ATOM   1638  CG  HIS A 225      -4.086  -4.002  -4.421  1.00 98.38           C  
ATOM   1639  CD2 HIS A 225      -3.971  -3.782  -5.751  1.00 98.38           C  
ATOM   1640  ND1 HIS A 225      -5.207  -3.320  -4.008  1.00 98.38           N  
ATOM   1641  CE1 HIS A 225      -5.752  -2.707  -5.046  1.00 98.38           C  
ATOM   1642  NE2 HIS A 225      -5.019  -2.972  -6.119  1.00 98.38           N  
ATOM   1643  N   HIS A 226      -2.338  -6.661  -6.418  1.00 98.44           N  
ATOM   1644  CA  HIS A 226      -2.922  -7.570  -7.403  1.00 98.44           C  
ATOM   1645  C   HIS A 226      -2.073  -8.824  -7.569  1.00 98.44           C  
ATOM   1646  O   HIS A 226      -2.516  -9.799  -8.178  1.00 98.44           O  
ATOM   1647  CB  HIS A 226      -3.084  -6.864  -8.752  1.00 98.44           C  
ATOM   1648  CG  HIS A 226      -4.196  -5.858  -8.771  1.00 98.44           C  
ATOM   1649  CD2 HIS A 226      -4.194  -4.533  -9.046  1.00 98.44           C  
ATOM   1650  ND1 HIS A 226      -5.503  -6.195  -8.489  1.00 98.44           N  
ATOM   1651  CE1 HIS A 226      -6.258  -5.112  -8.589  1.00 98.44           C  
ATOM   1652  NE2 HIS A 226      -5.489  -4.092  -8.923  1.00 98.44           N  
ATOM   1653  N   ALA A 227      -0.824  -8.767  -7.089  1.00 98.06           N  
ATOM   1654  CA  ALA A 227       0.092  -9.885  -7.296  1.00 98.06           C  
ATOM   1655  C   ALA A 227      -0.314 -11.093  -6.458  1.00 98.06           C  
ATOM   1656  O   ALA A 227      -0.673 -10.947  -5.285  1.00 98.06           O  
ATOM   1657  CB  ALA A 227       1.524  -9.467  -6.966  1.00 98.06           C  
ATOM   1658  N   PHE A 228      -0.289 -12.326  -7.127  1.00 98.12           N  
ATOM   1659  CA  PHE A 228      -0.538 -13.605  -6.470  1.00 98.12           C  
ATOM   1660  C   PHE A 228       0.776 -14.288  -6.104  1.00 98.12           C  
ATOM   1661  O   PHE A 228       1.854 -13.758  -6.387  1.00 98.12           O  
ATOM   1662  CB  PHE A 228      -1.373 -14.525  -7.367  1.00 98.12           C  
ATOM   1663  CG  PHE A 228      -2.800 -14.068  -7.536  1.00 98.12           C  
ATOM   1664  CD1 PHE A 228      -3.832 -14.713  -6.867  1.00 98.12           C  
ATOM   1665  CD2 PHE A 228      -3.107 -12.991  -8.363  1.00 98.12           C  
ATOM   1666  CE1 PHE A 228      -5.152 -14.295  -7.022  1.00 98.12           C  
ATOM   1667  CE2 PHE A 228      -4.423 -12.572  -8.522  1.00 98.12           C  
ATOM   1668  CZ  PHE A 228      -5.446 -13.224  -7.852  1.00 98.12           C  
ATOM   1669  N   ARG A 229       0.553 -15.421  -5.484  1.00 96.94           N  
ATOM   1670  CA  ARG A 229       1.722 -16.169  -5.020  1.00 96.94           C  
ATOM   1671  C   ARG A 229       2.658 -16.491  -6.176  1.00 96.94           C  
ATOM   1672  O   ARG A 229       3.880 -16.386  -6.045  1.00 96.94           O  
ATOM   1673  CB  ARG A 229       1.293 -17.455  -4.311  1.00 96.94           C  
ATOM   1674  CG  ARG A 229       2.455 -18.310  -3.830  1.00 96.94           C  
ATOM   1675  CD  ARG A 229       1.975 -19.549  -3.083  1.00 96.94           C  
ATOM   1676  NE  ARG A 229       3.088 -20.293  -2.503  1.00 96.94           N  
ATOM   1677  NH1 ARG A 229       3.432 -18.813  -0.755  1.00 96.94           N  
ATOM   1678  NH2 ARG A 229       4.753 -20.683  -0.972  1.00 96.94           N1+
ATOM   1679  CZ  ARG A 229       3.756 -19.935  -1.411  1.00 96.94           C  
ATOM   1680  N   ASP A 230       2.165 -16.879  -7.305  1.00 95.19           N  
ATOM   1681  CA  ASP A 230       2.982 -17.443  -8.378  1.00 95.19           C  
ATOM   1682  C   ASP A 230       2.818 -16.646  -9.671  1.00 95.19           C  
ATOM   1683  O   ASP A 230       3.188 -17.118 -10.749  1.00 95.19           O  
ATOM   1684  CB  ASP A 230       2.621 -18.918  -8.621  1.00 95.19           C  
ATOM   1685  CG  ASP A 230       1.156 -19.120  -8.967  1.00 95.19           C  
ATOM   1686  OD1 ASP A 230       0.370 -18.142  -8.888  1.00 95.19           O  
ATOM   1687  OD2 ASP A 230       0.779 -20.250  -9.315  1.00 95.19           O1-
ATOM   1688  N   ARG A 231       2.221 -15.542  -9.655  1.00 96.12           N  
ATOM   1689  CA  ARG A 231       2.061 -14.753 -10.871  1.00 96.12           C  
ATOM   1690  C   ARG A 231       1.833 -13.271 -10.530  1.00 96.12           C  
ATOM   1691  O   ARG A 231       1.342 -12.950  -9.445  1.00 96.12           O  
ATOM   1692  CB  ARG A 231       0.896 -15.273 -11.710  1.00 96.12           C  
ATOM   1693  CG  ARG A 231      -0.475 -14.962 -11.125  1.00 96.12           C  
ATOM   1694  CD  ARG A 231      -1.591 -15.594 -11.952  1.00 96.12           C  
ATOM   1695  NE  ARG A 231      -2.911 -15.197 -11.462  1.00 96.12           N  
ATOM   1696  NH1 ARG A 231      -2.904 -16.653  -9.659  1.00 96.12           N  
ATOM   1697  NH2 ARG A 231      -4.702 -15.275 -10.027  1.00 96.12           N1+
ATOM   1698  CZ  ARG A 231      -3.502 -15.713 -10.384  1.00 96.12           C  
ATOM   1699  N   GLY A 232       2.246 -12.362 -11.462  1.00 96.75           N  
ATOM   1700  CA  GLY A 232       1.898 -10.954 -11.417  1.00 96.75           C  
ATOM   1701  C   GLY A 232       0.625 -10.628 -12.178  1.00 96.75           C  
ATOM   1702  O   GLY A 232       0.219 -11.370 -13.066  1.00 96.75           O  
ATOM   1703  N   GLU A 233      -0.034  -9.582 -11.768  1.00 95.81           N  
ATOM   1704  CA  GLU A 233      -1.249  -9.121 -12.436  1.00 95.81           C  
ATOM   1705  C   GLU A 233      -1.535  -7.652 -12.108  1.00 95.81           C  
ATOM   1706  O   GLU A 233      -1.207  -7.181 -11.020  1.00 95.81           O  
ATOM   1707  CB  GLU A 233      -2.444  -9.993 -12.034  1.00 95.81           C  
ATOM   1708  CG  GLU A 233      -3.745  -9.603 -12.726  1.00 95.81           C  
ATOM   1709  CD  GLU A 233      -4.927 -10.463 -12.302  1.00 95.81           C  
ATOM   1710  OE1 GLU A 233      -6.061  -9.931 -12.218  1.00 95.81           O  
ATOM   1711  OE2 GLU A 233      -4.717 -11.671 -12.049  1.00 95.81           O1-
ATOM   1712  N   GLY A 234      -2.211  -6.927 -13.128  1.00 94.56           N  
ATOM   1713  CA  GLY A 234      -2.703  -5.581 -12.891  1.00 94.56           C  
ATOM   1714  C   GLY A 234      -1.615  -4.615 -12.454  1.00 94.56           C  
ATOM   1715  O   GLY A 234      -1.818  -3.816 -11.533  1.00 94.56           O  
ATOM   1716  N   PHE A 235      -0.439  -4.701 -13.103  1.00 96.44           N  
ATOM   1717  CA  PHE A 235       0.719  -3.836 -12.918  1.00 96.44           C  
ATOM   1718  C   PHE A 235       1.430  -4.153 -11.605  1.00 96.44           C  
ATOM   1719  O   PHE A 235       2.141  -3.306 -11.056  1.00 96.44           O  
ATOM   1720  CB  PHE A 235       0.297  -2.362 -12.943  1.00 96.44           C  
ATOM   1721  CG  PHE A 235      -0.482  -1.978 -14.169  1.00 96.44           C  
ATOM   1722  CD1 PHE A 235      -0.058  -2.375 -15.436  1.00 96.44           C  
ATOM   1723  CD2 PHE A 235      -1.638  -1.216 -14.062  1.00 96.44           C  
ATOM   1724  CE1 PHE A 235      -0.777  -2.020 -16.573  1.00 96.44           C  
ATOM   1725  CE2 PHE A 235      -2.362  -0.854 -15.197  1.00 96.44           C  
ATOM   1726  CZ  PHE A 235      -1.929  -1.259 -16.449  1.00 96.44           C  
ATOM   1727  N   CYS A 236       1.149  -5.366 -11.017  1.00 97.94           N  
ATOM   1728  CA  CYS A 236       1.767  -5.784  -9.762  1.00 97.94           C  
ATOM   1729  C   CYS A 236       2.569  -7.071  -9.952  1.00 97.94           C  
ATOM   1730  O   CYS A 236       2.012  -8.103 -10.323  1.00 97.94           O  
ATOM   1731  CB  CYS A 236       0.706  -5.989  -8.687  1.00 97.94           C  
ATOM   1732  SG  CYS A 236      -0.336  -4.537  -8.406  1.00 97.94           S  
ATOM   1733  N   VAL A 237       3.892  -6.990  -9.647  1.00 97.69           N  
ATOM   1734  CA  VAL A 237       4.787  -8.138  -9.766  1.00 97.69           C  
ATOM   1735  C   VAL A 237       4.892  -8.845  -8.414  1.00 97.69           C  
ATOM   1736  O   VAL A 237       4.709 -10.067  -8.331  1.00 97.69           O  
ATOM   1737  CB  VAL A 237       6.189  -7.714 -10.258  1.00 97.69           C  
ATOM   1738  CG1 VAL A 237       7.137  -8.911 -10.277  1.00 97.69           C  
ATOM   1739  CG2 VAL A 237       6.100  -7.076 -11.645  1.00 97.69           C  
ATOM   1740  N   PHE A 238       5.175  -8.162  -7.337  1.00 98.38           N  
ATOM   1741  CA  PHE A 238       5.171  -8.644  -5.960  1.00 98.38           C  
ATOM   1742  C   PHE A 238       4.072  -7.962  -5.153  1.00 98.38           C  
ATOM   1743  O   PHE A 238       3.715  -6.817  -5.427  1.00 98.38           O  
ATOM   1744  CB  PHE A 238       6.532  -8.405  -5.300  1.00 98.38           C  
ATOM   1745  CG  PHE A 238       7.676  -9.079  -6.008  1.00 98.38           C  
ATOM   1746  CD1 PHE A 238       7.501 -10.313  -6.623  1.00 98.38           C  
ATOM   1747  CD2 PHE A 238       8.928  -8.484  -6.059  1.00 98.38           C  
ATOM   1748  CE1 PHE A 238       8.559 -10.940  -7.281  1.00 98.38           C  
ATOM   1749  CE2 PHE A 238       9.993  -9.103  -6.711  1.00 98.38           C  
ATOM   1750  CZ  PHE A 238       9.805 -10.333  -7.320  1.00 98.38           C  
ATOM   1751  N   ASN A 239       3.486  -8.749  -4.208  1.00 98.62           N  
ATOM   1752  CA  ASN A 239       2.528  -8.190  -3.265  1.00 98.62           C  
ATOM   1753  C   ASN A 239       3.221  -7.648  -2.012  1.00 98.62           C  
ATOM   1754  O   ASN A 239       3.479  -8.403  -1.071  1.00 98.62           O  
ATOM   1755  CB  ASN A 239       1.474  -9.227  -2.881  1.00 98.62           C  
ATOM   1756  CG  ASN A 239       0.249  -8.609  -2.237  1.00 98.62           C  
ATOM   1757  ND2 ASN A 239      -0.930  -8.977  -2.726  1.00 98.62           N  
ATOM   1758  OD1 ASN A 239       0.360  -7.805  -1.306  1.00 98.62           O  
ATOM   1759  N   ASP A 240       3.622  -6.369  -1.985  1.00 98.75           N  
ATOM   1760  CA  ASP A 240       4.423  -5.804  -0.904  1.00 98.75           C  
ATOM   1761  C   ASP A 240       3.627  -5.744   0.398  1.00 98.75           C  
ATOM   1762  O   ASP A 240       4.193  -5.861   1.487  1.00 98.75           O  
ATOM   1763  CB  ASP A 240       4.922  -4.405  -1.281  1.00 98.75           C  
ATOM   1764  CG  ASP A 240       3.798  -3.461  -1.676  1.00 98.75           C  
ATOM   1765  OD1 ASP A 240       2.807  -3.917  -2.289  1.00 98.75           O  
ATOM   1766  OD2 ASP A 240       3.906  -2.253  -1.376  1.00 98.75           O1-
ATOM   1767  N   ILE A 241       2.315  -5.603   0.314  1.00 98.81           N  
ATOM   1768  CA  ILE A 241       1.442  -5.575   1.484  1.00 98.81           C  
ATOM   1769  C   ILE A 241       1.484  -6.930   2.190  1.00 98.81           C  
ATOM   1770  O   ILE A 241       1.666  -6.994   3.408  1.00 98.81           O  
ATOM   1771  CB  ILE A 241      -0.011  -5.218   1.096  1.00 98.81           C  
ATOM   1772  CG1 ILE A 241      -0.078  -3.791   0.536  1.00 98.81           C  
ATOM   1773  CG2 ILE A 241      -0.947  -5.380   2.297  1.00 98.81           C  
ATOM   1774  CD1 ILE A 241      -1.394  -3.462  -0.155  1.00 98.81           C  
ATOM   1775  N   ALA A 242       1.378  -8.019   1.447  1.00 98.75           N  
ATOM   1776  CA  ALA A 242       1.430  -9.374   1.998  1.00 98.75           C  
ATOM   1777  C   ALA A 242       2.817  -9.685   2.552  1.00 98.75           C  
ATOM   1778  O   ALA A 242       2.943 -10.285   3.623  1.00 98.75           O  
ATOM   1779  CB  ALA A 242       1.042 -10.399   0.937  1.00 98.75           C  
ATOM   1780  N   VAL A 243       3.809  -9.271   1.837  1.00 98.75           N  
ATOM   1781  CA  VAL A 243       5.178  -9.495   2.292  1.00 98.75           C  
ATOM   1782  C   VAL A 243       5.409  -8.765   3.617  1.00 98.75           C  
ATOM   1783  O   VAL A 243       5.946  -9.338   4.567  1.00 98.75           O  
ATOM   1784  CB  VAL A 243       6.207  -9.028   1.240  1.00 98.75           C  
ATOM   1785  CG1 VAL A 243       7.617  -9.033   1.829  1.00 98.75           C  
ATOM   1786  CG2 VAL A 243       6.143  -9.920   0.002  1.00 98.75           C  
ATOM   1787  N   ALA A 244       5.009  -7.525   3.682  1.00 98.69           N  
ATOM   1788  CA  ALA A 244       5.164  -6.745   4.906  1.00 98.69           C  
ATOM   1789  C   ALA A 244       4.419  -7.390   6.068  1.00 98.69           C  
ATOM   1790  O   ALA A 244       4.933  -7.443   7.190  1.00 98.69           O  
ATOM   1791  CB  ALA A 244       4.674  -5.315   4.690  1.00 98.69           C  
ATOM   1792  N   ALA A 245       3.223  -7.845   5.852  1.00 98.75           N  
ATOM   1793  CA  ALA A 245       2.425  -8.502   6.883  1.00 98.75           C  
ATOM   1794  C   ALA A 245       3.127  -9.754   7.408  1.00 98.75           C  
ATOM   1795  O   ALA A 245       3.235  -9.954   8.618  1.00 98.75           O  
ATOM   1796  CB  ALA A 245       1.042  -8.858   6.339  1.00 98.75           C  
ATOM   1797  N   ARG A 246       3.634 -10.564   6.521  1.00 98.56           N  
ATOM   1798  CA  ARG A 246       4.304 -11.802   6.911  1.00 98.56           C  
ATOM   1799  C   ARG A 246       5.621 -11.511   7.622  1.00 98.56           C  
ATOM   1800  O   ARG A 246       6.003 -12.229   8.549  1.00 98.56           O  
ATOM   1801  CB  ARG A 246       4.555 -12.689   5.684  1.00 98.56           C  
ATOM   1802  CG  ARG A 246       3.285 -13.240   5.056  1.00 98.56           C  
ATOM   1803  CD  ARG A 246       2.621 -14.279   5.955  1.00 98.56           C  
ATOM   1804  NE  ARG A 246       1.545 -14.980   5.259  1.00 98.56           N  
ATOM   1805  NH1 ARG A 246       0.297 -15.380   7.162  1.00 98.56           N  
ATOM   1806  NH2 ARG A 246      -0.452 -16.112   5.124  1.00 98.56           N1+
ATOM   1807  CZ  ARG A 246       0.466 -15.491   5.851  1.00 98.56           C  
ATOM   1808  N   VAL A 247       6.234 -10.475   7.212  1.00 98.06           N  
ATOM   1809  CA  VAL A 247       7.454 -10.063   7.894  1.00 98.06           C  
ATOM   1810  C   VAL A 247       7.127  -9.621   9.316  1.00 98.06           C  
ATOM   1811  O   VAL A 247       7.843  -9.971  10.266  1.00 98.06           O  
ATOM   1812  CB  VAL A 247       8.178  -8.928   7.132  1.00 98.06           C  
ATOM   1813  CG1 VAL A 247       9.205  -8.244   8.037  1.00 98.06           C  
ATOM   1814  CG2 VAL A 247       8.846  -9.467   5.870  1.00 98.06           C  
ATOM   1815  N   ALA A 248       6.116  -8.847   9.463  1.00 98.19           N  
ATOM   1816  CA  ALA A 248       5.688  -8.406  10.783  1.00 98.19           C  
ATOM   1817  C   ALA A 248       5.332  -9.602  11.671  1.00 98.19           C  
ATOM   1818  O   ALA A 248       5.666  -9.624  12.858  1.00 98.19           O  
ATOM   1819  CB  ALA A 248       4.500  -7.456  10.672  1.00 98.19           C  
ATOM   1820  N   MET A 249       4.694 -10.621  11.160  1.00 98.50           N  
ATOM   1821  CA  MET A 249       4.347 -11.847  11.890  1.00 98.50           C  
ATOM   1822  C   MET A 249       5.603 -12.611  12.283  1.00 98.50           C  
ATOM   1823  O   MET A 249       5.716 -13.078  13.424  1.00 98.50           O  
ATOM   1824  CB  MET A 249       3.431 -12.729  11.048  1.00 98.50           C  
ATOM   1825  CG  MET A 249       2.051 -12.137  10.812  1.00 98.50           C  
ATOM   1826  SD  MET A 249       1.009 -13.190   9.725  1.00 98.50           S  
ATOM   1827  CE  MET A 249      -0.451 -12.133   9.553  1.00 98.50           C  
ATOM   1828  N   ARG A 250       6.457 -12.748  11.318  1.00 97.25           N  
ATOM   1829  CA  ARG A 250       7.688 -13.505  11.541  1.00 97.25           C  
ATOM   1830  C   ARG A 250       8.584 -12.793  12.550  1.00 97.25           C  
ATOM   1831  O   ARG A 250       9.079 -13.413  13.502  1.00 97.25           O  
ATOM   1832  CB  ARG A 250       8.441 -13.702  10.228  1.00 97.25           C  
ATOM   1833  CG  ARG A 250       9.752 -14.466  10.377  1.00 97.25           C  
ATOM   1834  CD  ARG A 250      10.597 -14.393   9.109  1.00 97.25           C  
ATOM   1835  NE  ARG A 250      11.107 -13.048   8.877  1.00 97.25           N  
ATOM   1836  NH1 ARG A 250      12.019 -13.523   6.807  1.00 97.25           N  
ATOM   1837  NH2 ARG A 250      12.192 -11.413   7.681  1.00 97.25           N1+
ATOM   1838  CZ  ARG A 250      11.772 -12.659   7.789  1.00 97.25           C  
ATOM   1839  N   ASP A 251       8.798 -11.435  12.524  1.00 96.38           N  
ATOM   1840  CA  ASP A 251       9.842 -10.726  13.263  1.00 96.38           C  
ATOM   1841  C   ASP A 251       9.306 -10.170  14.578  1.00 96.38           C  
ATOM   1842  O   ASP A 251      10.065  -9.941  15.515  1.00 96.38           O  
ATOM   1843  CB  ASP A 251      10.440  -9.604  12.413  1.00 96.38           C  
ATOM   1844  CG  ASP A 251      11.217 -10.113  11.207  1.00 96.38           C  
ATOM   1845  OD1 ASP A 251      11.466 -11.333  11.122  1.00 96.38           O  
ATOM   1846  OD2 ASP A 251      11.591  -9.283  10.352  1.00 96.38           O1-
ATOM   1847  N   TYR A 252       7.983  -9.935  14.649  1.00 97.00           N  
ATOM   1848  CA  TYR A 252       7.451  -9.251  15.824  1.00 97.00           C  
ATOM   1849  C   TYR A 252       6.331 -10.060  16.452  1.00 97.00           C  
ATOM   1850  O   TYR A 252       5.721  -9.623  17.434  1.00 97.00           O  
ATOM   1851  CB  TYR A 252       6.939  -7.852  15.437  1.00 97.00           C  
ATOM   1852  CG  TYR A 252       8.013  -6.937  14.923  1.00 97.00           C  
ATOM   1853  CD1 TYR A 252       8.819  -6.207  15.789  1.00 97.00           C  
ATOM   1854  CD2 TYR A 252       8.225  -6.790  13.555  1.00 97.00           C  
ATOM   1855  CE1 TYR A 252       9.817  -5.354  15.311  1.00 97.00           C  
ATOM   1856  CE2 TYR A 252       9.216  -5.940  13.060  1.00 97.00           C  
ATOM   1857  OH  TYR A 252      10.983  -4.388  13.470  1.00 97.00           O  
ATOM   1858  CZ  TYR A 252      10.000  -5.230  13.951  1.00 97.00           C  
ATOM   1859  N   GLY A 253       5.970 -11.255  15.856  1.00 97.50           N  
ATOM   1860  CA  GLY A 253       5.015 -12.180  16.451  1.00 97.50           C  
ATOM   1861  C   GLY A 253       3.599 -11.633  16.487  1.00 97.50           C  
ATOM   1862  O   GLY A 253       2.871 -11.832  17.462  1.00 97.50           O  
ATOM   1863  N   LEU A 254       3.235 -10.829  15.441  1.00 97.88           N  
ATOM   1864  CA  LEU A 254       1.914 -10.216  15.416  1.00 97.88           C  
ATOM   1865  C   LEU A 254       0.826 -11.269  15.231  1.00 97.88           C  
ATOM   1866  O   LEU A 254       0.971 -12.176  14.406  1.00 97.88           O  
ATOM   1867  CB  LEU A 254       1.835  -9.173  14.293  1.00 97.88           C  
ATOM   1868  CG  LEU A 254       2.690  -7.915  14.475  1.00 97.88           C  
ATOM   1869  CD1 LEU A 254       2.366  -6.896  13.390  1.00 97.88           C  
ATOM   1870  CD2 LEU A 254       2.474  -7.319  15.864  1.00 97.88           C  
ATOM   1871  N   ASP A 255      -0.287 -11.151  15.956  1.00 97.19           N  
ATOM   1872  CA  ASP A 255      -1.394 -12.103  15.917  1.00 97.19           C  
ATOM   1873  C   ASP A 255      -2.647 -11.462  15.330  1.00 97.19           C  
ATOM   1874  O   ASP A 255      -3.645 -12.146  15.082  1.00 97.19           O  
ATOM   1875  CB  ASP A 255      -1.690 -12.647  17.315  1.00 97.19           C  
ATOM   1876  CG  ASP A 255      -0.611 -13.588  17.838  1.00 97.19           C  
ATOM   1877  OD1 ASP A 255      -0.085 -14.401  17.048  1.00 97.19           O  
ATOM   1878  OD2 ASP A 255      -0.288 -13.506  19.033  1.00 97.19           O1-
ATOM   1879  N   SER A 256      -2.513 -10.164  15.037  1.00 98.44           N  
ATOM   1880  CA  SER A 256      -3.644  -9.458  14.438  1.00 98.44           C  
ATOM   1881  C   SER A 256      -3.180  -8.271  13.599  1.00 98.44           C  
ATOM   1882  O   SER A 256      -2.612  -7.315  14.131  1.00 98.44           O  
ATOM   1883  CB  SER A 256      -4.605  -8.974  15.527  1.00 98.44           C  
ATOM   1884  OG  SER A 256      -5.732  -8.335  14.958  1.00 98.44           O  
ATOM   1885  N   ILE A 257      -3.362  -8.402  12.308  1.00 98.81           N  
ATOM   1886  CA  ILE A 257      -3.020  -7.362  11.347  1.00 98.81           C  
ATOM   1887  C   ILE A 257      -4.257  -6.977  10.540  1.00 98.81           C  
ATOM   1888  O   ILE A 257      -5.023  -7.845  10.114  1.00 98.81           O  
ATOM   1889  CB  ILE A 257      -1.885  -7.819  10.401  1.00 98.81           C  
ATOM   1890  CG1 ILE A 257      -0.611  -8.113  11.197  1.00 98.81           C  
ATOM   1891  CG2 ILE A 257      -1.622  -6.759   9.321  1.00 98.81           C  
ATOM   1892  CD1 ILE A 257       0.492  -8.775  10.381  1.00 98.81           C  
ATOM   1893  N   LEU A 258      -4.488  -5.661  10.369  1.00 98.88           N  
ATOM   1894  CA  LEU A 258      -5.558  -5.180   9.504  1.00 98.88           C  
ATOM   1895  C   LEU A 258      -4.998  -4.635   8.193  1.00 98.88           C  
ATOM   1896  O   LEU A 258      -4.188  -3.705   8.204  1.00 98.88           O  
ATOM   1897  CB  LEU A 258      -6.376  -4.094  10.211  1.00 98.88           C  
ATOM   1898  CG  LEU A 258      -7.428  -3.376   9.365  1.00 98.88           C  
ATOM   1899  CD1 LEU A 258      -8.488  -4.364   8.889  1.00 98.88           C  
ATOM   1900  CD2 LEU A 258      -8.066  -2.240  10.156  1.00 98.88           C  
ATOM   1901  N   VAL A 259      -5.332  -5.349   7.077  1.00 98.88           N  
ATOM   1902  CA  VAL A 259      -5.099  -4.768   5.756  1.00 98.88           C  
ATOM   1903  C   VAL A 259      -6.320  -3.958   5.325  1.00 98.88           C  
ATOM   1904  O   VAL A 259      -7.392  -4.519   5.086  1.00 98.88           O  
ATOM   1905  CB  VAL A 259      -4.783  -5.853   4.705  1.00 98.88           C  
ATOM   1906  CG1 VAL A 259      -4.609  -5.231   3.319  1.00 98.88           C  
ATOM   1907  CG2 VAL A 259      -3.531  -6.634   5.105  1.00 98.88           C  
ATOM   1908  N   LEU A 260      -6.167  -2.603   5.329  1.00 98.81           N  
ATOM   1909  CA  LEU A 260      -7.208  -1.666   4.928  1.00 98.81           C  
ATOM   1910  C   LEU A 260      -6.971  -1.169   3.503  1.00 98.81           C  
ATOM   1911  O   LEU A 260      -6.090  -0.342   3.269  1.00 98.81           O  
ATOM   1912  CB  LEU A 260      -7.263  -0.477   5.893  1.00 98.81           C  
ATOM   1913  CG  LEU A 260      -8.356   0.561   5.625  1.00 98.81           C  
ATOM   1914  CD1 LEU A 260      -9.735  -0.058   5.810  1.00 98.81           C  
ATOM   1915  CD2 LEU A 260      -8.178   1.770   6.539  1.00 98.81           C  
ATOM   1916  N   ASP A 261      -7.685  -1.776   2.556  1.00 98.81           N  
ATOM   1917  CA  ASP A 261      -7.497  -1.443   1.148  1.00 98.81           C  
ATOM   1918  C   ASP A 261      -8.600  -0.508   0.651  1.00 98.81           C  
ATOM   1919  O   ASP A 261      -9.747  -0.927   0.478  1.00 98.81           O  
ATOM   1920  CB  ASP A 261      -7.461  -2.714   0.295  1.00 98.81           C  
ATOM   1921  CG  ASP A 261      -6.963  -2.467  -1.119  1.00 98.81           C  
ATOM   1922  OD1 ASP A 261      -7.141  -1.346  -1.642  1.00 98.81           O  
ATOM   1923  OD2 ASP A 261      -6.390  -3.405  -1.716  1.00 98.81           O1-
ATOM   1924  N   LEU A 262      -8.202   0.714   0.348  1.00 98.75           N  
ATOM   1925  CA  LEU A 262      -9.188   1.693  -0.087  1.00 98.75           C  
ATOM   1926  C   LEU A 262      -8.933   2.122  -1.528  1.00 98.75           C  
ATOM   1927  O   LEU A 262      -9.346   3.208  -1.940  1.00 98.75           O  
ATOM   1928  CB  LEU A 262      -9.174   2.918   0.832  1.00 98.75           C  
ATOM   1929  CG  LEU A 262      -9.522   2.667   2.303  1.00 98.75           C  
ATOM   1930  CD1 LEU A 262      -9.612   3.989   3.057  1.00 98.75           C  
ATOM   1931  CD2 LEU A 262     -10.822   1.880   2.420  1.00 98.75           C  
ATOM   1932  N   ASP A 263      -8.214   1.316  -2.266  1.00 98.62           N  
ATOM   1933  CA  ASP A 263      -8.095   1.388  -3.721  1.00 98.62           C  
ATOM   1934  C   ASP A 263      -9.411   1.023  -4.398  1.00 98.62           C  
ATOM   1935  O   ASP A 263     -10.168   0.193  -3.892  1.00 98.62           O  
ATOM   1936  CB  ASP A 263      -6.977   0.465  -4.212  1.00 98.62           C  
ATOM   1937  CG  ASP A 263      -6.592   0.720  -5.658  1.00 98.62           C  
ATOM   1938  OD1 ASP A 263      -7.378   0.374  -6.571  1.00 98.62           O  
ATOM   1939  OD2 ASP A 263      -5.494   1.271  -5.893  1.00 98.62           O1-
ATOM   1940  N   VAL A 264      -9.673   1.723  -5.619  1.00 98.25           N  
ATOM   1941  CA  VAL A 264     -10.951   1.503  -6.290  1.00 98.25           C  
ATOM   1942  C   VAL A 264     -11.032   0.063  -6.795  1.00 98.25           C  
ATOM   1943  O   VAL A 264     -12.125  -0.483  -6.969  1.00 98.25           O  
ATOM   1944  CB  VAL A 264     -11.154   2.489  -7.458  1.00 98.25           C  
ATOM   1945  CG1 VAL A 264     -10.164   2.202  -8.590  1.00 98.25           C  
ATOM   1946  CG2 VAL A 264     -12.592   2.419  -7.978  1.00 98.25           C  
ATOM   1947  N   HIS A 265      -9.866  -0.605  -7.132  1.00 98.50           N  
ATOM   1948  CA  HIS A 265      -9.815  -2.002  -7.547  1.00 98.50           C  
ATOM   1949  C   HIS A 265      -9.793  -2.936  -6.342  1.00 98.50           C  
ATOM   1950  O   HIS A 265      -9.148  -2.638  -5.331  1.00 98.50           O  
ATOM   1951  CB  HIS A 265      -8.596  -2.256  -8.437  1.00 98.50           C  
ATOM   1952  CG  HIS A 265      -8.515  -1.342  -9.618  1.00 98.50           C  
ATOM   1953  CD2 HIS A 265      -9.079  -1.426 -10.842  1.00 98.50           C  
ATOM   1954  ND1 HIS A 265      -7.768  -0.182  -9.609  1.00 98.50           N  
ATOM   1955  CE1 HIS A 265      -7.886   0.414 -10.792  1.00 98.50           C  
ATOM   1956  NE2 HIS A 265      -8.674  -0.321 -11.552  1.00 98.50           N  
ATOM   1957  N   GLN A 266     -10.607  -4.118  -6.502  1.00 98.25           N  
ATOM   1958  CA  GLN A 266     -10.506  -5.078  -5.408  1.00 98.25           C  
ATOM   1959  C   GLN A 266      -9.098  -5.648  -5.297  1.00 98.25           C  
ATOM   1960  O   GLN A 266      -8.473  -5.960  -6.313  1.00 98.25           O  
ATOM   1961  CB  GLN A 266     -11.522  -6.211  -5.597  1.00 98.25           C  
ATOM   1962  CG  GLN A 266     -11.553  -7.208  -4.447  1.00 98.25           C  
ATOM   1963  CD  GLN A 266     -11.572  -8.652  -4.919  1.00 98.25           C  
ATOM   1964  NE2 GLN A 266     -12.602  -9.391  -4.526  1.00 98.25           N  
ATOM   1965  OE1 GLN A 266     -10.664  -9.092  -5.628  1.00 98.25           O  
ATOM   1966  N   GLY A 267      -8.550  -5.635  -4.061  1.00 97.94           N  
ATOM   1967  CA  GLY A 267      -7.234  -6.199  -3.797  1.00 97.94           C  
ATOM   1968  C   GLY A 267      -7.206  -7.715  -3.889  1.00 97.94           C  
ATOM   1969  O   GLY A 267      -7.009  -8.400  -2.883  1.00 97.94           O  
ATOM   1970  N   ASN A 268      -7.475  -8.327  -5.054  1.00 98.19           N  
ATOM   1971  CA  ASN A 268      -7.652  -9.755  -5.264  1.00 98.19           C  
ATOM   1972  C   ASN A 268      -6.412 -10.543  -4.855  1.00 98.19           C  
ATOM   1973  O   ASN A 268      -6.523 -11.615  -4.249  1.00 98.19           O  
ATOM   1974  CB  ASN A 268      -8.006 -10.046  -6.726  1.00 98.19           C  
ATOM   1975  CG  ASN A 268      -7.009  -9.443  -7.697  1.00 98.19           C  
ATOM   1976  ND2 ASN A 268      -6.918 -10.031  -8.890  1.00 98.19           N  
ATOM   1977  OD1 ASN A 268      -6.328  -8.468  -7.383  1.00 98.19           O  
ATOM   1978  N   GLY A 269      -5.211 -10.047  -5.134  1.00 98.31           N  
ATOM   1979  CA  GLY A 269      -3.995 -10.726  -4.717  1.00 98.31           C  
ATOM   1980  C   GLY A 269      -3.870 -10.860  -3.211  1.00 98.31           C  
ATOM   1981  O   GLY A 269      -3.586 -11.941  -2.696  1.00 98.31           O  
ATOM   1982  N   THR A 270      -4.073  -9.729  -2.609  1.00 98.56           N  
ATOM   1983  CA  THR A 270      -4.003  -9.707  -1.151  1.00 98.56           C  
ATOM   1984  C   THR A 270      -5.062 -10.625  -0.543  1.00 98.56           C  
ATOM   1985  O   THR A 270      -4.768 -11.394   0.376  1.00 98.56           O  
ATOM   1986  CB  THR A 270      -4.190  -8.277  -0.603  1.00 98.56           C  
ATOM   1987  CG2 THR A 270      -4.095  -8.259   0.920  1.00 98.56           C  
ATOM   1988  OG1 THR A 270      -3.170  -7.430  -1.145  1.00 98.56           O  
ATOM   1989  N   ALA A 271      -6.282 -10.598  -1.068  1.00 98.31           N  
ATOM   1990  CA  ALA A 271      -7.351 -11.473  -0.601  1.00 98.31           C  
ATOM   1991  C   ALA A 271      -6.966 -12.943  -0.753  1.00 98.31           C  
ATOM   1992  O   ALA A 271      -7.157 -13.743   0.165  1.00 98.31           O  
ATOM   1993  CB  ALA A 271      -8.644 -11.185  -1.361  1.00 98.31           C  
ATOM   1994  N   ASP A 272      -6.422 -13.267  -1.834  1.00 98.31           N  
ATOM   1995  CA  ASP A 272      -6.034 -14.644  -2.123  1.00 98.31           C  
ATOM   1996  C   ASP A 272      -4.923 -15.112  -1.183  1.00 98.31           C  
ATOM   1997  O   ASP A 272      -4.984 -16.216  -0.638  1.00 98.31           O  
ATOM   1998  CB  ASP A 272      -5.583 -14.787  -3.581  1.00 98.31           C  
ATOM   1999  CG  ASP A 272      -5.269 -16.225  -3.972  1.00 98.31           C  
ATOM   2000  OD1 ASP A 272      -6.209 -17.008  -4.191  1.00 98.31           O  
ATOM   2001  OD2 ASP A 272      -4.070 -16.567  -4.057  1.00 98.31           O1-
ATOM   2002  N   LEU A 273      -3.954 -14.288  -0.975  1.00 98.19           N  
ATOM   2003  CA  LEU A 273      -2.762 -14.626  -0.205  1.00 98.19           C  
ATOM   2004  C   LEU A 273      -3.106 -14.836   1.265  1.00 98.19           C  
ATOM   2005  O   LEU A 273      -2.420 -15.584   1.969  1.00 98.19           O  
ATOM   2006  CB  LEU A 273      -1.702 -13.532  -0.348  1.00 98.19           C  
ATOM   2007  CG  LEU A 273      -0.959 -13.476  -1.685  1.00 98.19           C  
ATOM   2008  CD1 LEU A 273      -0.270 -12.127  -1.853  1.00 98.19           C  
ATOM   2009  CD2 LEU A 273       0.050 -14.615  -1.785  1.00 98.19           C  
ATOM   2010  N   PHE A 274      -4.177 -14.245   1.689  1.00 98.31           N  
ATOM   2011  CA  PHE A 274      -4.488 -14.343   3.108  1.00 98.31           C  
ATOM   2012  C   PHE A 274      -5.742 -15.183   3.331  1.00 98.31           C  
ATOM   2013  O   PHE A 274      -6.311 -15.181   4.426  1.00 98.31           O  
ATOM   2014  CB  PHE A 274      -4.676 -12.949   3.718  1.00 98.31           C  
ATOM   2015  CG  PHE A 274      -3.392 -12.194   3.910  1.00 98.31           C  
ATOM   2016  CD1 PHE A 274      -2.343 -12.744   4.638  1.00 98.31           C  
ATOM   2017  CD2 PHE A 274      -3.227 -10.920   3.368  1.00 98.31           C  
ATOM   2018  CE1 PHE A 274      -1.152 -12.048   4.818  1.00 98.31           C  
ATOM   2019  CE2 PHE A 274      -2.041 -10.216   3.547  1.00 98.31           C  
ATOM   2020  CZ  PHE A 274      -1.004 -10.783   4.269  1.00 98.31           C  
ATOM   2021  N   GLN A 275      -6.149 -15.798   2.250  1.00 94.25           N  
ATOM   2022  CA  GLN A 275      -7.269 -16.713   2.427  1.00 94.25           C  
ATOM   2023  C   GLN A 275      -6.966 -17.759   3.495  1.00 94.25           C  
ATOM   2024  O   GLN A 275      -5.925 -18.423   3.450  1.00 94.25           O  
ATOM   2025  CB  GLN A 275      -7.615 -17.401   1.102  1.00 94.25           C  
ATOM   2026  CG  GLN A 275      -8.996 -18.042   1.084  1.00 94.25           C  
ATOM   2027  CD  GLN A 275      -9.325 -18.673  -0.256  1.00 94.25           C  
ATOM   2028  NE2 GLN A 275     -10.306 -19.578  -0.262  1.00 94.25           N  
ATOM   2029  OE1 GLN A 275      -8.710 -18.353  -1.281  1.00 94.25           O  
ATOM   2030  N   GLY A 276      -7.757 -17.814   4.572  1.00 92.56           N  
ATOM   2031  CA  GLY A 276      -7.601 -18.812   5.612  1.00 92.56           C  
ATOM   2032  C   GLY A 276      -6.574 -18.426   6.660  1.00 92.56           C  
ATOM   2033  O   GLY A 276      -6.196 -19.248   7.496  1.00 92.56           O  
ATOM   2034  N   GLU A 277      -6.037 -17.293   6.591  1.00 97.12           N  
ATOM   2035  CA  GLU A 277      -5.109 -16.779   7.587  1.00 97.12           C  
ATOM   2036  C   GLU A 277      -5.838 -15.944   8.643  1.00 97.12           C  
ATOM   2037  O   GLU A 277      -6.272 -14.825   8.367  1.00 97.12           O  
ATOM   2038  CB  GLU A 277      -4.011 -15.939   6.927  1.00 97.12           C  
ATOM   2039  CG  GLU A 277      -3.066 -15.269   7.908  1.00 97.12           C  
ATOM   2040  CD  GLU A 277      -2.382 -16.249   8.846  1.00 97.12           C  
ATOM   2041  OE1 GLU A 277      -2.684 -16.241  10.065  1.00 97.12           O  
ATOM   2042  OE2 GLU A 277      -1.538 -17.042   8.363  1.00 97.12           O1-
ATOM   2043  N   PRO A 278      -5.984 -16.463   9.895  1.00 97.06           N  
ATOM   2044  CA  PRO A 278      -6.802 -15.820  10.921  1.00 97.06           C  
ATOM   2045  C   PRO A 278      -6.115 -14.605  11.554  1.00 97.06           C  
ATOM   2046  O   PRO A 278      -6.768 -13.795  12.217  1.00 97.06           O  
ATOM   2047  CB  PRO A 278      -7.011 -16.934  11.961  1.00 97.06           C  
ATOM   2048  CG  PRO A 278      -5.835 -17.842  11.774  1.00 97.06           C  
ATOM   2049  CD  PRO A 278      -5.497 -17.899  10.311  1.00 97.06           C  
ATOM   2050  N   ARG A 279      -4.820 -14.450  11.369  1.00 98.31           N  
ATOM   2051  CA  ARG A 279      -4.074 -13.343  11.975  1.00 98.31           C  
ATOM   2052  C   ARG A 279      -4.210 -12.074  11.136  1.00 98.31           C  
ATOM   2053  O   ARG A 279      -3.856 -10.985  11.592  1.00 98.31           O  
ATOM   2054  CB  ARG A 279      -2.595 -13.713  12.127  1.00 98.31           C  
ATOM   2055  CG  ARG A 279      -2.339 -14.808  13.146  1.00 98.31           C  
ATOM   2056  CD  ARG A 279      -0.881 -15.249  13.145  1.00 98.31           C  
ATOM   2057  NE  ARG A 279      -0.531 -15.957  11.919  1.00 98.31           N  
ATOM   2058  NH1 ARG A 279       1.607 -16.507  12.606  1.00 98.31           N  
ATOM   2059  NH2 ARG A 279       0.855 -17.163  10.534  1.00 98.31           N1+
ATOM   2060  CZ  ARG A 279       0.644 -16.545  11.685  1.00 98.31           C  
ATOM   2061  N   VAL A 280      -4.773 -12.211   9.855  1.00 98.69           N  
ATOM   2062  CA  VAL A 280      -4.888 -11.057   8.971  1.00 98.69           C  
ATOM   2063  C   VAL A 280      -6.355 -10.822   8.612  1.00 98.69           C  
ATOM   2064  O   VAL A 280      -7.018 -11.710   8.068  1.00 98.69           O  
ATOM   2065  CB  VAL A 280      -4.048 -11.234   7.683  1.00 98.69           C  
ATOM   2066  CG1 VAL A 280      -4.199 -10.029   6.765  1.00 98.69           C  
ATOM   2067  CG2 VAL A 280      -2.578 -11.462   8.034  1.00 98.69           C  
ATOM   2068  N   THR A 281      -6.844  -9.657   8.981  1.00 98.75           N  
ATOM   2069  CA  THR A 281      -8.151  -9.194   8.541  1.00 98.75           C  
ATOM   2070  C   THR A 281      -8.032  -8.304   7.308  1.00 98.75           C  
ATOM   2071  O   THR A 281      -7.334  -7.287   7.337  1.00 98.75           O  
ATOM   2072  CB  THR A 281      -8.875  -8.426   9.667  1.00 98.75           C  
ATOM   2073  CG2 THR A 281     -10.259  -7.969   9.215  1.00 98.75           C  
ATOM   2074  OG1 THR A 281      -9.016  -9.276  10.805  1.00 98.75           O  
ATOM   2075  N   THR A 282      -8.659  -8.758   6.155  1.00 98.69           N  
ATOM   2076  CA  THR A 282      -8.632  -7.970   4.932  1.00 98.69           C  
ATOM   2077  C   THR A 282      -9.946  -7.223   4.743  1.00 98.69           C  
ATOM   2078  O   THR A 282     -11.010  -7.841   4.641  1.00 98.69           O  
ATOM   2079  CB  THR A 282      -8.369  -8.858   3.701  1.00 98.69           C  
ATOM   2080  CG2 THR A 282      -6.986  -9.508   3.780  1.00 98.69           C  
ATOM   2081  OG1 THR A 282      -9.364  -9.886   3.636  1.00 98.69           O  
ATOM   2082  N   PHE A 283      -9.931  -5.964   4.816  1.00 98.81           N  
ATOM   2083  CA  PHE A 283     -11.061  -5.082   4.556  1.00 98.81           C  
ATOM   2084  C   PHE A 283     -10.875  -4.323   3.249  1.00 98.81           C  
ATOM   2085  O   PHE A 283      -9.866  -3.637   3.064  1.00 98.81           O  
ATOM   2086  CB  PHE A 283     -11.252  -4.094   5.714  1.00 98.81           C  
ATOM   2087  CG  PHE A 283     -12.349  -3.095   5.488  1.00 98.81           C  
ATOM   2088  CD1 PHE A 283     -12.068  -1.832   4.980  1.00 98.81           C  
ATOM   2089  CD2 PHE A 283     -13.673  -3.419   5.783  1.00 98.81           C  
ATOM   2090  CE1 PHE A 283     -13.086  -0.904   4.766  1.00 98.81           C  
ATOM   2091  CE2 PHE A 283     -14.692  -2.496   5.571  1.00 98.81           C  
ATOM   2092  CZ  PHE A 283     -14.402  -1.240   5.066  1.00 98.81           C  
ATOM   2093  N   ASP A 284     -11.838  -4.439   2.341  1.00 98.62           N  
ATOM   2094  CA  ASP A 284     -11.727  -3.847   1.012  1.00 98.62           C  
ATOM   2095  C   ASP A 284     -13.006  -3.109   0.627  1.00 98.62           C  
ATOM   2096  O   ASP A 284     -14.085  -3.702   0.600  1.00 98.62           O  
ATOM   2097  CB  ASP A 284     -11.405  -4.922  -0.032  1.00 98.62           C  
ATOM   2098  CG  ASP A 284     -10.830  -4.348  -1.316  1.00 98.62           C  
ATOM   2099  OD1 ASP A 284     -11.063  -3.156  -1.611  1.00 98.62           O  
ATOM   2100  OD2 ASP A 284     -10.137  -5.098  -2.040  1.00 98.62           O1-
ATOM   2101  N   MET A 285     -12.922  -1.776   0.426  1.00 98.25           N  
ATOM   2102  CA  MET A 285     -13.966  -0.932  -0.160  1.00 98.25           C  
ATOM   2103  C   MET A 285     -13.613  -0.551  -1.594  1.00 98.25           C  
ATOM   2104  O   MET A 285     -12.627   0.155  -1.830  1.00 98.25           O  
ATOM   2105  CB  MET A 285     -14.174   0.329   0.681  1.00 98.25           C  
ATOM   2106  CG  MET A 285     -15.449   1.081   0.356  1.00 98.25           C  
ATOM   2107  SD  MET A 285     -15.817   2.407   1.571  1.00 98.25           S  
ATOM   2108  CE  MET A 285     -14.344   3.447   1.364  1.00 98.25           C  
ATOM   2109  N   PHE A 286     -14.327  -1.137  -2.598  1.00 98.50           N  
ATOM   2110  CA  PHE A 286     -13.896  -1.030  -3.985  1.00 98.50           C  
ATOM   2111  C   PHE A 286     -15.081  -0.788  -4.909  1.00 98.50           C  
ATOM   2112  O   PHE A 286     -16.229  -0.981  -4.509  1.00 98.50           O  
ATOM   2113  CB  PHE A 286     -13.143  -2.294  -4.416  1.00 98.50           C  
ATOM   2114  CG  PHE A 286     -13.956  -3.555  -4.292  1.00 98.50           C  
ATOM   2115  CD1 PHE A 286     -13.975  -4.267  -3.098  1.00 98.50           C  
ATOM   2116  CD2 PHE A 286     -14.695  -4.027  -5.369  1.00 98.50           C  
ATOM   2117  CE1 PHE A 286     -14.727  -5.436  -2.979  1.00 98.50           C  
ATOM   2118  CE2 PHE A 286     -15.447  -5.191  -5.254  1.00 98.50           C  
ATOM   2119  CZ  PHE A 286     -15.460  -5.897  -4.060  1.00 98.50           C  
ATOM   2120  N   GLY A 287     -14.844  -0.246  -6.132  1.00 98.25           N  
ATOM   2121  CA  GLY A 287     -15.877  -0.112  -7.143  1.00 98.25           C  
ATOM   2122  C   GLY A 287     -16.389  -1.446  -7.653  1.00 98.25           C  
ATOM   2123  O   GLY A 287     -15.621  -2.271  -8.144  1.00 98.25           O  
ATOM   2124  N   ASP A 288     -17.639  -1.701  -7.561  1.00 97.44           N  
ATOM   2125  CA  ASP A 288     -18.245  -3.005  -7.847  1.00 97.44           C  
ATOM   2126  C   ASP A 288     -17.978  -3.420  -9.294  1.00 97.44           C  
ATOM   2127  O   ASP A 288     -17.701  -4.593  -9.570  1.00 97.44           O  
ATOM   2128  CB  ASP A 288     -19.744  -2.976  -7.571  1.00 97.44           C  
ATOM   2129  CG  ASP A 288     -20.382  -4.350  -7.641  1.00 97.44           C  
ATOM   2130  OD1 ASP A 288     -19.715  -5.356  -7.320  1.00 97.44           O  
ATOM   2131  OD2 ASP A 288     -21.567  -4.431  -8.016  1.00 97.44           O1-
ATOM   2132  N   LYS A 289     -17.987  -2.430 -10.141  1.00 96.81           N  
ATOM   2133  CA  LYS A 289     -17.858  -2.754 -11.553  1.00 96.81           C  
ATOM   2134  C   LYS A 289     -16.444  -2.501 -12.049  1.00 96.81           C  
ATOM   2135  O   LYS A 289     -16.187  -2.533 -13.261  1.00 96.81           O  
ATOM   2136  CB  LYS A 289     -18.855  -1.944 -12.387  1.00 96.81           C  
ATOM   2137  CG  LYS A 289     -20.321  -2.316 -12.141  1.00 96.81           C  
ATOM   2138  CD  LYS A 289     -21.250  -1.603 -13.111  1.00 96.81           C  
ATOM   2139  CE  LYS A 289     -22.698  -1.991 -12.879  1.00 96.81           C  
ATOM   2140  NZ  LYS A 289     -23.621  -1.236 -13.778  1.00 96.81           N1+
ATOM   2141  N   ASN A 290     -15.482  -2.127 -11.105  1.00 96.81           N  
ATOM   2142  CA  ASN A 290     -14.083  -1.939 -11.450  1.00 96.81           C  
ATOM   2143  C   ASN A 290     -13.348  -3.272 -11.548  1.00 96.81           C  
ATOM   2144  O   ASN A 290     -13.740  -4.251 -10.912  1.00 96.81           O  
ATOM   2145  CB  ASN A 290     -13.400  -1.025 -10.430  1.00 96.81           C  
ATOM   2146  CG  ASN A 290     -13.709   0.442 -10.660  1.00 96.81           C  
ATOM   2147  ND2 ASN A 290     -12.893   1.106 -11.470  1.00 96.81           N  
ATOM   2148  OD1 ASN A 290     -14.682   0.975 -10.122  1.00 96.81           O  
ATOM   2149  N   TYR A 291     -12.247  -3.361 -12.510  1.00 95.00           N  
ATOM   2150  CA  TYR A 291     -11.292  -4.459 -12.497  1.00 95.00           C  
ATOM   2151  C   TYR A 291     -10.937  -4.849 -11.066  1.00 95.00           C  
ATOM   2152  O   TYR A 291     -10.791  -3.984 -10.193  1.00 95.00           O  
ATOM   2153  CB  TYR A 291     -10.020  -4.082 -13.269  1.00 95.00           C  
ATOM   2154  CG  TYR A 291      -8.959  -5.156 -13.248  1.00 95.00           C  
ATOM   2155  CD1 TYR A 291      -7.983  -5.180 -12.256  1.00 95.00           C  
ATOM   2156  CD2 TYR A 291      -8.926  -6.141 -14.229  1.00 95.00           C  
ATOM   2157  CE1 TYR A 291      -7.004  -6.164 -12.231  1.00 95.00           C  
ATOM   2158  CE2 TYR A 291      -7.945  -7.126 -14.222  1.00 95.00           C  
ATOM   2159  OH  TYR A 291      -6.021  -8.112 -13.209  1.00 95.00           O  
ATOM   2160  CZ  TYR A 291      -6.988  -7.133 -13.218  1.00 95.00           C  
ATOM   2161  N   PRO A 292     -10.728  -6.181 -10.729  1.00 94.88           N  
ATOM   2162  CA  PRO A 292     -10.505  -7.396 -11.527  1.00 94.88           C  
ATOM   2163  C   PRO A 292     -11.711  -8.333 -11.530  1.00 94.88           C  
ATOM   2164  O   PRO A 292     -11.728  -9.329 -10.807  1.00 94.88           O  
ATOM   2165  CB  PRO A 292      -9.307  -8.056 -10.832  1.00 94.88           C  
ATOM   2166  CG  PRO A 292      -9.482  -7.740  -9.386  1.00 94.88           C  
ATOM   2167  CD  PRO A 292     -10.068  -6.355  -9.262  1.00 94.88           C  
ATOM   2168  N   TRP A 293     -12.772  -8.318 -12.370  1.00 90.44           N  
ATOM   2169  CA  TRP A 293     -14.039  -9.038 -12.428  1.00 90.44           C  
ATOM   2170  C   TRP A 293     -13.821 -10.542 -12.358  1.00 90.44           C  
ATOM   2171  O   TRP A 293     -14.502 -11.245 -11.616  1.00 90.44           O  
ATOM   2172  CB  TRP A 293     -14.802  -8.679 -13.712  1.00 90.44           C  
ATOM   2173  CG  TRP A 293     -15.106  -7.215 -13.853  1.00 90.44           C  
ATOM   2174  CD1 TRP A 293     -16.045  -6.509 -13.161  1.00 90.44           C  
ATOM   2175  CD2 TRP A 293     -14.475  -6.290 -14.740  1.00 90.44           C  
ATOM   2176  CE2 TRP A 293     -15.089  -5.034 -14.533  1.00 90.44           C  
ATOM   2177  CE3 TRP A 293     -13.458  -6.399 -15.701  1.00 90.44           C  
ATOM   2178  NE1 TRP A 293     -16.035  -5.191 -13.564  1.00 90.44           N  
ATOM   2179  CH2 TRP A 293     -13.709  -4.029 -16.178  1.00 90.44           C  
ATOM   2180  CZ2 TRP A 293     -14.704  -3.891 -15.249  1.00 90.44           C  
ATOM   2181  CZ3 TRP A 293     -13.081  -5.270 -16.405  1.00 90.44           C  
ATOM   2182  N   LYS A 294     -12.742 -10.997 -12.977  1.00 93.00           N  
ATOM   2183  CA  LYS A 294     -12.589 -12.438 -13.159  1.00 93.00           C  
ATOM   2184  C   LYS A 294     -11.725 -13.049 -12.056  1.00 93.00           C  
ATOM   2185  O   LYS A 294     -11.803 -14.250 -11.789  1.00 93.00           O  
ATOM   2186  CB  LYS A 294     -11.969 -12.743 -14.533  1.00 93.00           C  
ATOM   2187  CG  LYS A 294     -12.864 -12.370 -15.708  1.00 93.00           C  
ATOM   2188  CD  LYS A 294     -12.210 -12.724 -17.040  1.00 93.00           C  
ATOM   2189  CE  LYS A 294     -13.087 -12.307 -18.216  1.00 93.00           C  
ATOM   2190  NZ  LYS A 294     -12.424 -12.600 -19.528  1.00 93.00           N1+
ATOM   2191  N   THR A 295     -10.995 -12.207 -11.455  1.00 95.12           N  
ATOM   2192  CA  THR A 295     -10.041 -12.780 -10.511  1.00 95.12           C  
ATOM   2193  C   THR A 295     -10.329 -12.298  -9.092  1.00 95.12           C  
ATOM   2194  O   THR A 295      -9.479 -12.420  -8.207  1.00 95.12           O  
ATOM   2195  CB  THR A 295      -8.590 -12.426 -10.893  1.00 95.12           C  
ATOM   2196  CG2 THR A 295      -8.220 -13.023 -12.252  1.00 95.12           C  
ATOM   2197  OG1 THR A 295      -8.453 -10.999 -10.961  1.00 95.12           O  
ATOM   2198  N   ARG A 296     -11.493 -11.728  -8.901  1.00 96.06           N  
ATOM   2199  CA  ARG A 296     -11.854 -11.333  -7.549  1.00 96.06           C  
ATOM   2200  C   ARG A 296     -11.775 -12.516  -6.587  1.00 96.06           C  
ATOM   2201  O   ARG A 296     -12.153 -13.636  -6.940  1.00 96.06           O  
ATOM   2202  CB  ARG A 296     -13.257 -10.728  -7.519  1.00 96.06           C  
ATOM   2203  CG  ARG A 296     -13.331  -9.312  -8.065  1.00 96.06           C  
ATOM   2204  CD  ARG A 296     -14.736  -8.728  -7.944  1.00 96.06           C  
ATOM   2205  NE  ARG A 296     -14.822  -7.393  -8.528  1.00 96.06           N  
ATOM   2206  NH1 ARG A 296     -17.106  -7.187  -8.244  1.00 96.06           N  
ATOM   2207  NH2 ARG A 296     -15.899  -5.484  -9.200  1.00 96.06           N1+
ATOM   2208  CZ  ARG A 296     -15.944  -6.693  -8.656  1.00 96.06           C  
ATOM   2209  N   ARG A 297     -11.233 -12.197  -5.450  1.00 97.06           N  
ATOM   2210  CA  ARG A 297     -11.153 -13.171  -4.364  1.00 97.06           C  
ATOM   2211  C   ARG A 297     -11.847 -12.649  -3.109  1.00 97.06           C  
ATOM   2212  O   ARG A 297     -12.013 -11.437  -2.938  1.00 97.06           O  
ATOM   2213  CB  ARG A 297      -9.697 -13.503  -4.052  1.00 97.06           C  
ATOM   2214  CG  ARG A 297      -8.923 -14.069  -5.238  1.00 97.06           C  
ATOM   2215  CD  ARG A 297      -9.435 -15.449  -5.637  1.00 97.06           C  
ATOM   2216  NE  ARG A 297      -8.601 -16.055  -6.667  1.00 97.06           N  
ATOM   2217  NH1 ARG A 297     -10.332 -16.412  -8.162  1.00 97.06           N  
ATOM   2218  NH2 ARG A 297      -8.191 -17.029  -8.704  1.00 97.06           N1+
ATOM   2219  CZ  ARG A 297      -9.039 -16.490  -7.840  1.00 97.06           C  
ATOM   2220  N   ARG A 298     -12.280 -13.520  -2.229  1.00 95.69           N  
ATOM   2221  CA  ARG A 298     -13.030 -13.161  -1.031  1.00 95.69           C  
ATOM   2222  C   ARG A 298     -12.108 -12.572   0.036  1.00 95.69           C  
ATOM   2223  O   ARG A 298     -11.087 -13.171   0.379  1.00 95.69           O  
ATOM   2224  CB  ARG A 298     -13.769 -14.376  -0.471  1.00 95.69           C  
ATOM   2225  CG  ARG A 298     -14.694 -14.054   0.688  1.00 95.69           C  
ATOM   2226  CD  ARG A 298     -15.473 -15.283   1.145  1.00 95.69           C  
ATOM   2227  NE  ARG A 298     -16.324 -14.991   2.297  1.00 95.69           N  
ATOM   2228  NH1 ARG A 298     -16.574 -17.191   2.943  1.00 95.69           N  
ATOM   2229  NH2 ARG A 298     -17.572 -15.521   4.144  1.00 95.69           N1+
ATOM   2230  CZ  ARG A 298     -16.813 -15.901   3.126  1.00 95.69           C  
ATOM   2231  N   ASN A 299     -12.473 -11.326   0.493  1.00 97.62           N  
ATOM   2232  CA  ASN A 299     -11.858 -10.722   1.669  1.00 97.62           C  
ATOM   2233  C   ASN A 299     -12.606 -11.099   2.949  1.00 97.62           C  
ATOM   2234  O   ASN A 299     -13.725 -11.609   2.889  1.00 97.62           O  
ATOM   2235  CB  ASN A 299     -11.800  -9.198   1.522  1.00 97.62           C  
ATOM   2236  CG  ASN A 299     -10.818  -8.757   0.453  1.00 97.62           C  
ATOM   2237  ND2 ASN A 299     -11.335  -8.390  -0.714  1.00 97.62           N  
ATOM   2238  OD1 ASN A 299      -9.602  -8.746   0.672  1.00 97.62           O  
ATOM   2239  N   THR A 300     -11.941 -10.781   4.141  1.00 98.06           N  
ATOM   2240  CA  THR A 300     -12.701 -10.900   5.383  1.00 98.06           C  
ATOM   2241  C   THR A 300     -13.958 -10.030   5.327  1.00 98.06           C  
ATOM   2242  O   THR A 300     -15.051 -10.481   5.684  1.00 98.06           O  
ATOM   2243  CB  THR A 300     -11.851 -10.494   6.598  1.00 98.06           C  
ATOM   2244  CG2 THR A 300     -12.640 -10.670   7.900  1.00 98.06           C  
ATOM   2245  OG1 THR A 300     -10.679 -11.314   6.644  1.00 98.06           O  
ATOM   2246  N   HIS A 301     -13.707  -8.750   4.907  1.00 98.38           N  
ATOM   2247  CA  HIS A 301     -14.820  -7.832   4.703  1.00 98.38           C  
ATOM   2248  C   HIS A 301     -14.734  -7.143   3.345  1.00 98.38           C  
ATOM   2249  O   HIS A 301     -13.762  -6.439   3.065  1.00 98.38           O  
ATOM   2250  CB  HIS A 301     -14.859  -6.784   5.821  1.00 98.38           C  
ATOM   2251  CG  HIS A 301     -14.941  -7.372   7.192  1.00 98.38           C  
ATOM   2252  CD2 HIS A 301     -13.998  -7.515   8.161  1.00 98.38           C  
ATOM   2253  ND1 HIS A 301     -16.111  -7.905   7.710  1.00 98.38           N  
ATOM   2254  CE1 HIS A 301     -15.871  -8.348   8.935  1.00 98.38           C  
ATOM   2255  NE2 HIS A 301     -14.605  -8.124   9.230  1.00 98.38           N  
ATOM   2256  N   ASP A 302     -15.828  -7.443   2.495  1.00 98.06           N  
ATOM   2257  CA  ASP A 302     -15.945  -6.795   1.192  1.00 98.06           C  
ATOM   2258  C   ASP A 302     -17.074  -5.762   1.189  1.00 98.06           C  
ATOM   2259  O   ASP A 302     -18.196  -6.056   1.607  1.00 98.06           O  
ATOM   2260  CB  ASP A 302     -16.176  -7.830   0.090  1.00 98.06           C  
ATOM   2261  CG  ASP A 302     -14.905  -8.550  -0.326  1.00 98.06           C  
ATOM   2262  OD1 ASP A 302     -13.827  -7.917  -0.359  1.00 98.06           O  
ATOM   2263  OD2 ASP A 302     -14.984  -9.766  -0.631  1.00 98.06           O1-
ATOM   2264  N   LEU A 303     -16.667  -4.569   0.678  1.00 98.25           N  
ATOM   2265  CA  LEU A 303     -17.693  -3.533   0.519  1.00 98.25           C  
ATOM   2266  C   LEU A 303     -17.668  -2.971  -0.899  1.00 98.25           C  
ATOM   2267  O   LEU A 303     -16.946  -2.010  -1.185  1.00 98.25           O  
ATOM   2268  CB  LEU A 303     -17.468  -2.404   1.529  1.00 98.25           C  
ATOM   2269  CG  LEU A 303     -17.986  -2.650   2.948  1.00 98.25           C  
ATOM   2270  CD1 LEU A 303     -17.197  -3.776   3.611  1.00 98.25           C  
ATOM   2271  CD2 LEU A 303     -17.895  -1.371   3.778  1.00 98.25           C  
ATOM   2272  N   PRO A 304     -18.435  -3.669  -1.840  1.00 98.06           N  
ATOM   2273  CA  PRO A 304     -18.519  -3.150  -3.208  1.00 98.06           C  
ATOM   2274  C   PRO A 304     -19.354  -1.879  -3.310  1.00 98.06           C  
ATOM   2275  O   PRO A 304     -20.422  -1.788  -2.693  1.00 98.06           O  
ATOM   2276  CB  PRO A 304     -19.163  -4.298  -3.984  1.00 98.06           C  
ATOM   2277  CG  PRO A 304     -19.999  -5.018  -2.976  1.00 98.06           C  
ATOM   2278  CD  PRO A 304     -19.323  -4.933  -1.641  1.00 98.06           C  
ATOM   2279  N   LEU A 305     -18.908  -0.900  -4.084  1.00 98.56           N  
ATOM   2280  CA  LEU A 305     -19.601   0.377  -4.206  1.00 98.56           C  
ATOM   2281  C   LEU A 305     -20.073   0.602  -5.634  1.00 98.56           C  
ATOM   2282  O   LEU A 305     -19.382   0.245  -6.589  1.00 98.56           O  
ATOM   2283  CB  LEU A 305     -18.688   1.530  -3.771  1.00 98.56           C  
ATOM   2284  CG  LEU A 305     -18.104   1.431  -2.362  1.00 98.56           C  
ATOM   2285  CD1 LEU A 305     -17.133   2.582  -2.115  1.00 98.56           C  
ATOM   2286  CD2 LEU A 305     -19.214   1.430  -1.315  1.00 98.56           C  
ATOM   2287  N   PRO A 306     -21.379   1.167  -5.718  1.00 98.31           N  
ATOM   2288  CA  PRO A 306     -21.883   1.498  -7.060  1.00 98.31           C  
ATOM   2289  C   PRO A 306     -21.044   2.581  -7.746  1.00 98.31           C  
ATOM   2290  O   PRO A 306     -20.367   3.367  -7.069  1.00 98.31           O  
ATOM   2291  CB  PRO A 306     -23.308   1.985  -6.797  1.00 98.31           C  
ATOM   2292  CG  PRO A 306     -23.635   1.476  -5.434  1.00 98.31           C  
ATOM   2293  CD  PRO A 306     -22.371   1.352  -4.642  1.00 98.31           C  
ATOM   2294  N   ASP A 307     -21.139   2.644  -9.072  1.00 98.31           N  
ATOM   2295  CA  ASP A 307     -20.496   3.701  -9.843  1.00 98.31           C  
ATOM   2296  C   ASP A 307     -20.905   5.081  -9.331  1.00 98.31           C  
ATOM   2297  O   ASP A 307     -22.038   5.276  -8.894  1.00 98.31           O  
ATOM   2298  CB  ASP A 307     -20.829   3.572 -11.332  1.00 98.31           C  
ATOM   2299  CG  ASP A 307     -20.137   2.394 -11.996  1.00 98.31           C  
ATOM   2300  OD1 ASP A 307     -19.336   1.708 -11.332  1.00 98.31           O  
ATOM   2301  OD2 ASP A 307     -20.408   2.149 -13.192  1.00 98.31           O1-
ATOM   2302  N   ASP A 308     -19.950   5.925  -9.297  1.00 98.19           N  
ATOM   2303  CA  ASP A 308     -20.130   7.347  -9.023  1.00 98.19           C  
ATOM   2304  C   ASP A 308     -20.394   7.593  -7.539  1.00 98.19           C  
ATOM   2305  O   ASP A 308     -20.945   8.632  -7.162  1.00 98.19           O  
ATOM   2306  CB  ASP A 308     -21.270   7.916  -9.861  1.00 98.19           C  
ATOM   2307  CG  ASP A 308     -20.960   7.944 -11.347  1.00 98.19           C  
ATOM   2308  OD1 ASP A 308     -19.813   8.277 -11.724  1.00 98.19           O  
ATOM   2309  OD2 ASP A 308     -21.858   7.636 -12.155  1.00 98.19           O1-
ATOM   2310  N   THR A 309     -20.251   6.538  -6.730  1.00 98.69           N  
ATOM   2311  CA  THR A 309     -20.293   6.800  -5.295  1.00 98.69           C  
ATOM   2312  C   THR A 309     -19.446   8.026  -4.945  1.00 98.69           C  
ATOM   2313  O   THR A 309     -18.254   8.081  -5.274  1.00 98.69           O  
ATOM   2314  CB  THR A 309     -19.801   5.586  -4.491  1.00 98.69           C  
ATOM   2315  CG2 THR A 309     -19.788   5.881  -2.991  1.00 98.69           C  
ATOM   2316  OG1 THR A 309     -20.649   4.470  -4.742  1.00 98.69           O  
ATOM   2317  N   GLY A 310     -20.015   9.086  -4.275  1.00 98.56           N  
ATOM   2318  CA  GLY A 310     -19.392  10.355  -3.950  1.00 98.56           C  
ATOM   2319  C   GLY A 310     -18.909  10.432  -2.517  1.00 98.56           C  
ATOM   2320  O   GLY A 310     -18.942   9.440  -1.786  1.00 98.56           O  
ATOM   2321  N   ASP A 311     -18.494  11.535  -2.064  1.00 98.75           N  
ATOM   2322  CA  ASP A 311     -17.832  11.769  -0.791  1.00 98.75           C  
ATOM   2323  C   ASP A 311     -18.694  11.336   0.384  1.00 98.75           C  
ATOM   2324  O   ASP A 311     -18.246  10.606   1.268  1.00 98.75           O  
ATOM   2325  CB  ASP A 311     -17.454  13.252  -0.645  1.00 98.75           C  
ATOM   2326  CG  ASP A 311     -16.428  13.702  -1.668  1.00 98.75           C  
ATOM   2327  OD1 ASP A 311     -15.783  12.849  -2.312  1.00 98.75           O  
ATOM   2328  OD2 ASP A 311     -16.256  14.931  -1.830  1.00 98.75           O1-
ATOM   2329  N   GLU A 312     -19.950  11.818   0.418  1.00 98.50           N  
ATOM   2330  CA  GLU A 312     -20.805  11.604   1.580  1.00 98.50           C  
ATOM   2331  C   GLU A 312     -21.053  10.116   1.821  1.00 98.50           C  
ATOM   2332  O   GLU A 312     -20.866   9.627   2.935  1.00 98.50           O  
ATOM   2333  CB  GLU A 312     -22.142  12.339   1.406  1.00 98.50           C  
ATOM   2334  CG  GLU A 312     -22.045  13.845   1.623  1.00 98.50           C  
ATOM   2335  CD  GLU A 312     -21.564  14.224   3.015  1.00 98.50           C  
ATOM   2336  OE1 GLU A 312     -20.906  15.273   3.163  1.00 98.50           O  
ATOM   2337  OE2 GLU A 312     -21.855  13.459   3.964  1.00 98.50           O1-
ATOM   2338  N   GLU A 313     -21.485   9.437   0.750  1.00 98.56           N  
ATOM   2339  CA  GLU A 313     -21.766   8.010   0.865  1.00 98.56           C  
ATOM   2340  C   GLU A 313     -20.496   7.226   1.216  1.00 98.56           C  
ATOM   2341  O   GLU A 313     -20.523   6.380   2.114  1.00 98.56           O  
ATOM   2342  CB  GLU A 313     -22.375   7.468  -0.436  1.00 98.56           C  
ATOM   2343  CG  GLU A 313     -22.759   6.002  -0.372  1.00 98.56           C  
ATOM   2344  CD  GLU A 313     -23.388   5.492  -1.660  1.00 98.56           C  
ATOM   2345  OE1 GLU A 313     -23.750   4.296  -1.727  1.00 98.56           O  
ATOM   2346  OE2 GLU A 313     -23.527   6.299  -2.606  1.00 98.56           O1-
ATOM   2347  N   TYR A 314     -19.373   7.491   0.533  1.00 98.75           N  
ATOM   2348  CA  TYR A 314     -18.092   6.815   0.759  1.00 98.75           C  
ATOM   2349  C   TYR A 314     -17.639   7.002   2.200  1.00 98.75           C  
ATOM   2350  O   TYR A 314     -17.355   6.021   2.895  1.00 98.75           O  
ATOM   2351  CB  TYR A 314     -17.032   7.342  -0.206  1.00 98.75           C  
ATOM   2352  CG  TYR A 314     -15.733   6.578  -0.154  1.00 98.75           C  
ATOM   2353  CD1 TYR A 314     -14.790   6.834   0.841  1.00 98.75           C  
ATOM   2354  CD2 TYR A 314     -15.443   5.595  -1.096  1.00 98.75           C  
ATOM   2355  CE1 TYR A 314     -13.593   6.131   0.893  1.00 98.75           C  
ATOM   2356  CE2 TYR A 314     -14.251   4.886  -1.054  1.00 98.75           C  
ATOM   2357  OH  TYR A 314     -12.145   4.464  -0.010  1.00 98.75           O  
ATOM   2358  CZ  TYR A 314     -13.327   5.162  -0.056  1.00 98.75           C  
ATOM   2359  N   LEU A 315     -17.553   8.230   2.640  1.00 98.81           N  
ATOM   2360  CA  LEU A 315     -17.037   8.552   3.964  1.00 98.81           C  
ATOM   2361  C   LEU A 315     -17.973   8.045   5.054  1.00 98.81           C  
ATOM   2362  O   LEU A 315     -17.526   7.642   6.131  1.00 98.81           O  
ATOM   2363  CB  LEU A 315     -16.842  10.061   4.108  1.00 98.81           C  
ATOM   2364  CG  LEU A 315     -15.721  10.678   3.274  1.00 98.81           C  
ATOM   2365  CD1 LEU A 315     -15.807  12.207   3.311  1.00 98.81           C  
ATOM   2366  CD2 LEU A 315     -14.355  10.214   3.780  1.00 98.81           C  
ATOM   2367  N   GLY A 316     -19.337   8.100   4.823  1.00 98.62           N  
ATOM   2368  CA  GLY A 316     -20.281   7.529   5.767  1.00 98.62           C  
ATOM   2369  C   GLY A 316     -20.031   6.063   6.048  1.00 98.62           C  
ATOM   2370  O   GLY A 316     -20.042   5.633   7.206  1.00 98.62           O  
ATOM   2371  N   LEU A 317     -19.747   5.310   5.015  1.00 98.56           N  
ATOM   2372  CA  LEU A 317     -19.462   3.882   5.162  1.00 98.56           C  
ATOM   2373  C   LEU A 317     -18.168   3.654   5.914  1.00 98.56           C  
ATOM   2374  O   LEU A 317     -18.101   2.811   6.812  1.00 98.56           O  
ATOM   2375  CB  LEU A 317     -19.406   3.205   3.786  1.00 98.56           C  
ATOM   2376  CG  LEU A 317     -20.735   3.050   3.045  1.00 98.56           C  
ATOM   2377  CD1 LEU A 317     -20.475   2.692   1.583  1.00 98.56           C  
ATOM   2378  CD2 LEU A 317     -21.592   1.993   3.719  1.00 98.56           C  
ATOM   2379  N   LEU A 318     -17.143   4.370   5.511  1.00 98.50           N  
ATOM   2380  CA  LEU A 318     -15.844   4.225   6.158  1.00 98.50           C  
ATOM   2381  C   LEU A 318     -15.932   4.579   7.641  1.00 98.50           C  
ATOM   2382  O   LEU A 318     -15.381   3.868   8.483  1.00 98.50           O  
ATOM   2383  CB  LEU A 318     -14.801   5.108   5.471  1.00 98.50           C  
ATOM   2384  CG  LEU A 318     -13.364   4.986   5.984  1.00 98.50           C  
ATOM   2385  CD1 LEU A 318     -12.892   3.540   5.897  1.00 98.50           C  
ATOM   2386  CD2 LEU A 318     -12.438   5.906   5.198  1.00 98.50           C  
ATOM   2387  N   ARG A 319     -16.694   5.649   8.053  1.00 98.31           N  
ATOM   2388  CA  ARG A 319     -16.877   6.065   9.440  1.00 98.31           C  
ATOM   2389  C   ARG A 319     -17.574   4.981  10.255  1.00 98.31           C  
ATOM   2390  O   ARG A 319     -17.320   4.831  11.450  1.00 98.31           O  
ATOM   2391  CB  ARG A 319     -17.671   7.366   9.506  1.00 98.31           C  
ATOM   2392  CG  ARG A 319     -16.849   8.613   9.224  1.00 98.31           C  
ATOM   2393  CD  ARG A 319     -17.620   9.886   9.549  1.00 98.31           C  
ATOM   2394  NE  ARG A 319     -18.655  10.156   8.565  1.00 98.31           N  
ATOM   2395  NH1 ARG A 319     -17.346  11.542   7.254  1.00 98.31           N  
ATOM   2396  NH2 ARG A 319     -19.518  11.116   6.662  1.00 98.31           N1+
ATOM   2397  CZ  ARG A 319     -18.500  10.933   7.495  1.00 98.31           C  
ATOM   2398  N   SER A 320     -18.427   4.231   9.575  1.00 97.75           N  
ATOM   2399  CA  SER A 320     -19.159   3.168  10.256  1.00 97.75           C  
ATOM   2400  C   SER A 320     -18.313   1.918  10.425  1.00 97.75           C  
ATOM   2401  O   SER A 320     -18.369   1.257  11.461  1.00 97.75           O  
ATOM   2402  CB  SER A 320     -20.432   2.824   9.481  1.00 97.75           C  
ATOM   2403  OG  SER A 320     -20.129   2.109   8.296  1.00 97.75           O  
ATOM   2404  N   TRP A 321     -17.403   1.662   9.563  1.00 98.31           N  
ATOM   2405  CA  TRP A 321     -16.664   0.398   9.552  1.00 98.31           C  
ATOM   2406  C   TRP A 321     -15.388   0.498  10.382  1.00 98.31           C  
ATOM   2407  O   TRP A 321     -15.013  -0.456  11.062  1.00 98.31           O  
ATOM   2408  CB  TRP A 321     -16.321  -0.004   8.110  1.00 98.31           C  
ATOM   2409  CG  TRP A 321     -17.416  -0.776   7.419  1.00 98.31           C  
ATOM   2410  CD1 TRP A 321     -18.374  -0.279   6.582  1.00 98.31           C  
ATOM   2411  CD2 TRP A 321     -17.649  -2.186   7.512  1.00 98.31           C  
ATOM   2412  CE2 TRP A 321     -18.771  -2.473   6.703  1.00 98.31           C  
ATOM   2413  CE3 TRP A 321     -17.013  -3.232   8.196  1.00 98.31           C  
ATOM   2414  NE1 TRP A 321     -19.194  -1.295   6.150  1.00 98.31           N  
ATOM   2415  CH2 TRP A 321     -18.641  -4.772   7.242  1.00 98.31           C  
ATOM   2416  CZ2 TRP A 321     -19.274  -3.766   6.562  1.00 98.31           C  
ATOM   2417  CZ3 TRP A 321     -17.532  -4.522   8.060  1.00 98.31           C  
ATOM   2418  N   LEU A 322     -14.684   1.574  10.331  1.00 97.31           N  
ATOM   2419  CA  LEU A 322     -13.356   1.680  10.910  1.00 97.31           C  
ATOM   2420  C   LEU A 322     -13.386   1.397  12.410  1.00 97.31           C  
ATOM   2421  O   LEU A 322     -12.616   0.578  12.910  1.00 97.31           O  
ATOM   2422  CB  LEU A 322     -12.765   3.075  10.663  1.00 97.31           C  
ATOM   2423  CG  LEU A 322     -12.096   3.290   9.303  1.00 97.31           C  
ATOM   2424  CD1 LEU A 322     -11.636   4.741   9.165  1.00 97.31           C  
ATOM   2425  CD2 LEU A 322     -10.920   2.334   9.125  1.00 97.31           C  
ATOM   2426  N   PRO A 323     -14.331   1.983  13.204  1.00 96.25           N  
ATOM   2427  CA  PRO A 323     -14.397   1.644  14.629  1.00 96.25           C  
ATOM   2428  C   PRO A 323     -14.735   0.172  14.872  1.00 96.25           C  
ATOM   2429  O   PRO A 323     -14.174  -0.451  15.783  1.00 96.25           O  
ATOM   2430  CB  PRO A 323     -15.516   2.550  15.160  1.00 96.25           C  
ATOM   2431  CG  PRO A 323     -15.511   3.735  14.239  1.00 96.25           C  
ATOM   2432  CD  PRO A 323     -15.177   3.256  12.855  1.00 96.25           C  
ATOM   2433  N   ARG A 324     -15.570  -0.411  14.060  1.00 97.38           N  
ATOM   2434  CA  ARG A 324     -15.948  -1.813  14.186  1.00 97.38           C  
ATOM   2435  C   ARG A 324     -14.757  -2.728  13.923  1.00 97.38           C  
ATOM   2436  O   ARG A 324     -14.566  -3.725  14.619  1.00 97.38           O  
ATOM   2437  CB  ARG A 324     -17.087  -2.151  13.225  1.00 97.38           C  
ATOM   2438  CG  ARG A 324     -18.424  -1.522  13.599  1.00 97.38           C  
ATOM   2439  CD  ARG A 324     -19.513  -1.872  12.603  1.00 97.38           C  
ATOM   2440  NE  ARG A 324     -20.735  -1.097  12.837  1.00 97.38           N  
ATOM   2441  NH1 ARG A 324     -21.920  -2.038  11.096  1.00 97.38           N  
ATOM   2442  NH2 ARG A 324     -22.885  -0.439  12.421  1.00 97.38           N1+
ATOM   2443  CZ  ARG A 324     -21.835  -1.191  12.118  1.00 97.38           C  
ATOM   2444  N   LEU A 325     -13.990  -2.339  12.861  1.00 98.12           N  
ATOM   2445  CA  LEU A 325     -12.816  -3.139  12.528  1.00 98.12           C  
ATOM   2446  C   LEU A 325     -11.820  -3.145  13.681  1.00 98.12           C  
ATOM   2447  O   LEU A 325     -11.259  -4.192  14.015  1.00 98.12           O  
ATOM   2448  CB  LEU A 325     -12.142  -2.602  11.257  1.00 98.12           C  
ATOM   2449  CG  LEU A 325     -12.907  -2.820   9.947  1.00 98.12           C  
ATOM   2450  CD1 LEU A 325     -12.293  -1.972   8.830  1.00 98.12           C  
ATOM   2451  CD2 LEU A 325     -12.903  -4.296   9.564  1.00 98.12           C  
ATOM   2452  N   LEU A 326     -11.632  -2.014  14.328  1.00 97.50           N  
ATOM   2453  CA  LEU A 326     -10.703  -1.898  15.453  1.00 97.50           C  
ATOM   2454  C   LEU A 326     -11.224  -2.651  16.667  1.00 97.50           C  
ATOM   2455  O   LEU A 326     -10.462  -3.340  17.346  1.00 97.50           O  
ATOM   2456  CB  LEU A 326     -10.476  -0.424  15.808  1.00 97.50           C  
ATOM   2457  CG  LEU A 326      -9.645   0.394  14.816  1.00 97.50           C  
ATOM   2458  CD1 LEU A 326      -9.680   1.872  15.184  1.00 97.50           C  
ATOM   2459  CD2 LEU A 326      -8.205  -0.120  14.774  1.00 97.50           C  
ATOM   2460  N   ALA A 327     -12.507  -2.566  16.919  1.00 97.12           N  
ATOM   2461  CA  ALA A 327     -13.125  -3.189  18.090  1.00 97.12           C  
ATOM   2462  C   ALA A 327     -13.169  -4.706  17.939  1.00 97.12           C  
ATOM   2463  O   ALA A 327     -12.826  -5.437  18.877  1.00 97.12           O  
ATOM   2464  CB  ALA A 327     -14.533  -2.638  18.308  1.00 97.12           C  
ATOM   2465  N   ASP A 328     -13.466  -5.207  16.759  1.00 97.81           N  
ATOM   2466  CA  ASP A 328     -13.707  -6.634  16.567  1.00 97.81           C  
ATOM   2467  C   ASP A 328     -12.403  -7.393  16.364  1.00 97.81           C  
ATOM   2468  O   ASP A 328     -12.288  -8.556  16.752  1.00 97.81           O  
ATOM   2469  CB  ASP A 328     -14.626  -6.852  15.353  1.00 97.81           C  
ATOM   2470  CG  ASP A 328     -16.057  -6.389  15.608  1.00 97.81           C  
ATOM   2471  OD1 ASP A 328     -16.411  -6.109  16.773  1.00 97.81           O  
ATOM   2472  OD2 ASP A 328     -16.834  -6.305  14.631  1.00 97.81           O1-
ATOM   2473  N   HIS A 329     -11.367  -6.638  15.798  1.00 97.75           N  
ATOM   2474  CA  HIS A 329     -10.200  -7.400  15.380  1.00 97.75           C  
ATOM   2475  C   HIS A 329      -8.945  -6.941  16.118  1.00 97.75           C  
ATOM   2476  O   HIS A 329      -7.908  -7.601  16.057  1.00 97.75           O  
ATOM   2477  CB  HIS A 329      -9.988  -7.261  13.870  1.00 97.75           C  
ATOM   2478  CG  HIS A 329     -11.106  -7.830  13.050  1.00 97.75           C  
ATOM   2479  CD2 HIS A 329     -12.102  -7.226  12.372  1.00 97.75           C  
ATOM   2480  ND1 HIS A 329     -11.278  -9.185  12.873  1.00 97.75           N  
ATOM   2481  CE1 HIS A 329     -12.340  -9.390  12.112  1.00 97.75           C  
ATOM   2482  NE2 HIS A 329     -12.863  -8.218  11.793  1.00 97.75           N  
ATOM   2483  N   ARG A 330      -8.999  -5.859  16.836  1.00 97.88           N  
ATOM   2484  CA  ARG A 330      -7.925  -5.364  17.698  1.00 97.88           C  
ATOM   2485  C   ARG A 330      -6.573  -5.495  17.005  1.00 97.88           C  
ATOM   2486  O   ARG A 330      -5.694  -6.218  17.479  1.00 97.88           O  
ATOM   2487  CB  ARG A 330      -7.907  -6.111  19.019  1.00 97.88           C  
ATOM   2488  CG  ARG A 330      -9.214  -6.024  19.797  1.00 97.88           C  
ATOM   2489  CD  ARG A 330      -9.438  -4.634  20.380  1.00 97.88           C  
ATOM   2490  NE  ARG A 330     -10.508  -4.622  21.367  1.00 97.88           N  
ATOM   2491  NH1 ARG A 330     -10.935  -2.362  21.188  1.00 97.88           N  
ATOM   2492  NH2 ARG A 330     -12.145  -3.649  22.649  1.00 97.88           N1+
ATOM   2493  CZ  ARG A 330     -11.196  -3.544  21.729  1.00 97.88           C  
ATOM   2494  N   PRO A 331      -6.432  -4.860  15.847  1.00 98.31           N  
ATOM   2495  CA  PRO A 331      -5.179  -5.009  15.105  1.00 98.31           C  
ATOM   2496  C   PRO A 331      -3.981  -4.424  15.859  1.00 98.31           C  
ATOM   2497  O   PRO A 331      -4.114  -3.404  16.540  1.00 98.31           O  
ATOM   2498  CB  PRO A 331      -5.440  -4.244  13.803  1.00 98.31           C  
ATOM   2499  CG  PRO A 331      -6.437  -3.191  14.176  1.00 98.31           C  
ATOM   2500  CD  PRO A 331      -7.377  -3.765  15.202  1.00 98.31           C  
ATOM   2501  N   GLN A 332      -2.848  -5.116  15.641  1.00 98.56           N  
ATOM   2502  CA  GLN A 332      -1.573  -4.653  16.185  1.00 98.56           C  
ATOM   2503  C   GLN A 332      -0.798  -3.841  15.149  1.00 98.56           C  
ATOM   2504  O   GLN A 332       0.156  -3.140  15.492  1.00 98.56           O  
ATOM   2505  CB  GLN A 332      -0.730  -5.835  16.660  1.00 98.56           C  
ATOM   2506  CG  GLN A 332      -1.372  -6.632  17.792  1.00 98.56           C  
ATOM   2507  CD  GLN A 332      -0.655  -7.943  18.078  1.00 98.56           C  
ATOM   2508  NE2 GLN A 332      -0.390  -8.210  19.342  1.00 98.56           N  
ATOM   2509  OE1 GLN A 332      -0.341  -8.701  17.154  1.00 98.56           O  
ATOM   2510  N   LEU A 333      -1.246  -3.903  13.918  1.00 98.81           N  
ATOM   2511  CA  LEU A 333      -0.711  -3.194  12.756  1.00 98.81           C  
ATOM   2512  C   LEU A 333      -1.791  -2.986  11.698  1.00 98.81           C  
ATOM   2513  O   LEU A 333      -2.566  -3.903  11.414  1.00 98.81           O  
ATOM   2514  CB  LEU A 333       0.467  -3.964  12.154  1.00 98.81           C  
ATOM   2515  CG  LEU A 333       1.039  -3.414  10.845  1.00 98.81           C  
ATOM   2516  CD1 LEU A 333       1.685  -2.051  11.080  1.00 98.81           C  
ATOM   2517  CD2 LEU A 333       2.047  -4.393  10.248  1.00 98.81           C  
ATOM   2518  N   ILE A 334      -1.800  -1.696  11.204  1.00 98.81           N  
ATOM   2519  CA  ILE A 334      -2.670  -1.419  10.064  1.00 98.81           C  
ATOM   2520  C   ILE A 334      -1.825  -1.152   8.817  1.00 98.81           C  
ATOM   2521  O   ILE A 334      -0.932  -0.300   8.838  1.00 98.81           O  
ATOM   2522  CB  ILE A 334      -3.603  -0.219  10.346  1.00 98.81           C  
ATOM   2523  CG1 ILE A 334      -4.478  -0.499  11.573  1.00 98.81           C  
ATOM   2524  CG2 ILE A 334      -4.466   0.096   9.113  1.00 98.81           C  
ATOM   2525  CD1 ILE A 334      -5.293   0.700  12.037  1.00 98.81           C  
ATOM   2526  N   LEU A 335      -2.009  -1.962   7.793  1.00 98.88           N  
ATOM   2527  CA  LEU A 335      -1.472  -1.676   6.464  1.00 98.88           C  
ATOM   2528  C   LEU A 335      -2.521  -1.002   5.587  1.00 98.88           C  
ATOM   2529  O   LEU A 335      -3.532  -1.618   5.238  1.00 98.88           O  
ATOM   2530  CB  LEU A 335      -0.981  -2.963   5.796  1.00 98.88           C  
ATOM   2531  CG  LEU A 335       0.130  -3.725   6.523  1.00 98.88           C  
ATOM   2532  CD1 LEU A 335       0.204  -5.163   6.021  1.00 98.88           C  
ATOM   2533  CD2 LEU A 335       1.469  -3.018   6.341  1.00 98.88           C  
ATOM   2534  N   PHE A 336      -2.319   0.273   5.316  1.00 98.81           N  
ATOM   2535  CA  PHE A 336      -3.285   1.129   4.640  1.00 98.81           C  
ATOM   2536  C   PHE A 336      -2.891   1.344   3.183  1.00 98.81           C  
ATOM   2537  O   PHE A 336      -1.922   2.052   2.896  1.00 98.81           O  
ATOM   2538  CB  PHE A 336      -3.408   2.477   5.356  1.00 98.81           C  
ATOM   2539  CG  PHE A 336      -4.289   3.467   4.643  1.00 98.81           C  
ATOM   2540  CD1 PHE A 336      -4.054   4.832   4.750  1.00 98.81           C  
ATOM   2541  CD2 PHE A 336      -5.357   3.030   3.865  1.00 98.81           C  
ATOM   2542  CE1 PHE A 336      -4.868   5.751   4.091  1.00 98.81           C  
ATOM   2543  CE2 PHE A 336      -6.173   3.943   3.206  1.00 98.81           C  
ATOM   2544  CZ  PHE A 336      -5.932   5.302   3.319  1.00 98.81           C  
ATOM   2545  N   GLN A 337      -3.590   0.649   2.248  1.00 98.62           N  
ATOM   2546  CA  GLN A 337      -3.435   0.877   0.814  1.00 98.62           C  
ATOM   2547  C   GLN A 337      -4.241   2.090   0.360  1.00 98.62           C  
ATOM   2548  O   GLN A 337      -5.475   2.064   0.381  1.00 98.62           O  
ATOM   2549  CB  GLN A 337      -3.859  -0.363   0.024  1.00 98.62           C  
ATOM   2550  CG  GLN A 337      -3.361  -0.376  -1.416  1.00 98.62           C  
ATOM   2551  CD  GLN A 337      -4.252   0.414  -2.354  1.00 98.62           C  
ATOM   2552  NE2 GLN A 337      -3.660   0.984  -3.398  1.00 98.62           N  
ATOM   2553  OE1 GLN A 337      -5.465   0.511  -2.143  1.00 98.62           O  
ATOM   2554  N   ALA A 338      -3.496   3.256   0.112  1.00 98.50           N  
ATOM   2555  CA  ALA A 338      -4.108   4.576  -0.027  1.00 98.50           C  
ATOM   2556  C   ALA A 338      -4.243   4.964  -1.497  1.00 98.50           C  
ATOM   2557  O   ALA A 338      -3.859   6.068  -1.892  1.00 98.50           O  
ATOM   2558  CB  ALA A 338      -3.290   5.625   0.726  1.00 98.50           C  
ATOM   2559  N   GLY A 339      -4.778   4.042  -2.352  1.00 98.19           N  
ATOM   2560  CA  GLY A 339      -4.953   4.386  -3.754  1.00 98.19           C  
ATOM   2561  C   GLY A 339      -5.812   5.622  -3.959  1.00 98.19           C  
ATOM   2562  O   GLY A 339      -6.811   5.811  -3.264  1.00 98.19           O  
ATOM   2563  N   VAL A 340      -5.435   6.418  -5.010  1.00 98.62           N  
ATOM   2564  CA  VAL A 340      -6.183   7.653  -5.226  1.00 98.62           C  
ATOM   2565  C   VAL A 340      -7.043   7.526  -6.476  1.00 98.62           C  
ATOM   2566  O   VAL A 340      -7.641   8.505  -6.930  1.00 98.62           O  
ATOM   2567  CB  VAL A 340      -5.239   8.875  -5.350  1.00 98.62           C  
ATOM   2568  CG1 VAL A 340      -4.466   9.090  -4.049  1.00 98.62           C  
ATOM   2569  CG2 VAL A 340      -4.278   8.688  -6.517  1.00 98.62           C  
ATOM   2570  N   ASP A 341      -7.167   6.311  -7.050  1.00 98.38           N  
ATOM   2571  CA  ASP A 341      -7.891   6.088  -8.295  1.00 98.38           C  
ATOM   2572  C   ASP A 341      -9.395   6.051  -8.060  1.00 98.38           C  
ATOM   2573  O   ASP A 341     -10.174   5.852  -8.996  1.00 98.38           O  
ATOM   2574  CB  ASP A 341      -7.428   4.789  -8.961  1.00 98.38           C  
ATOM   2575  CG  ASP A 341      -7.370   3.619  -8.002  1.00 98.38           C  
ATOM   2576  OD1 ASP A 341      -7.792   3.767  -6.831  1.00 98.38           O  
ATOM   2577  OD2 ASP A 341      -6.888   2.539  -8.409  1.00 98.38           O1-
ATOM   2578  N   ALA A 342      -9.920   6.406  -6.800  1.00 98.12           N  
ATOM   2579  CA  ALA A 342     -11.340   6.631  -6.530  1.00 98.12           C  
ATOM   2580  C   ALA A 342     -11.741   8.064  -6.871  1.00 98.12           C  
ATOM   2581  O   ALA A 342     -12.919   8.415  -6.795  1.00 98.12           O  
ATOM   2582  CB  ALA A 342     -11.649   6.329  -5.065  1.00 98.12           C  
ATOM   2583  N   LEU A 343     -10.665   8.868  -7.239  1.00 98.50           N  
ATOM   2584  CA  LEU A 343     -10.848  10.266  -7.604  1.00 98.50           C  
ATOM   2585  C   LEU A 343     -11.777  10.396  -8.808  1.00 98.50           C  
ATOM   2586  O   LEU A 343     -11.661   9.630  -9.768  1.00 98.50           O  
ATOM   2587  CB  LEU A 343      -9.500  10.925  -7.909  1.00 98.50           C  
ATOM   2588  CG  LEU A 343      -9.535  12.412  -8.268  1.00 98.50           C  
ATOM   2589  CD1 LEU A 343      -9.955  13.239  -7.054  1.00 98.50           C  
ATOM   2590  CD2 LEU A 343      -8.179  12.872  -8.790  1.00 98.50           C  
ATOM   2591  N   LYS A 344     -12.736  11.340  -8.688  1.00 98.12           N  
ATOM   2592  CA  LYS A 344     -13.575  11.628  -9.857  1.00 98.12           C  
ATOM   2593  C   LYS A 344     -12.722  12.021 -11.064  1.00 98.12           C  
ATOM   2594  O   LYS A 344     -11.835  12.870 -10.946  1.00 98.12           O  
ATOM   2595  CB  LYS A 344     -14.572  12.741  -9.537  1.00 98.12           C  
ATOM   2596  CG  LYS A 344     -15.584  13.002 -10.642  1.00 98.12           C  
ATOM   2597  CD  LYS A 344     -16.625  14.034 -10.218  1.00 98.12           C  
ATOM   2598  CE  LYS A 344     -17.664  14.255 -11.312  1.00 98.12           C  
ATOM   2599  NZ  LYS A 344     -18.714  15.237 -10.887  1.00 98.12           N1+
ATOM   2600  N   GLY A 345     -12.947  11.291 -12.216  1.00 95.81           N  
ATOM   2601  CA  GLY A 345     -12.217  11.653 -13.426  1.00 95.81           C  
ATOM   2602  C   GLY A 345     -10.991  10.776 -13.651  1.00 95.81           C  
ATOM   2603  O   GLY A 345     -10.249  10.993 -14.620  1.00 95.81           O  
ATOM   2604  N   ASP A 346     -10.771   9.792 -12.671  1.00 98.12           N  
ATOM   2605  CA  ASP A 346      -9.687   8.823 -12.862  1.00 98.12           C  
ATOM   2606  C   ASP A 346      -9.960   7.934 -14.073  1.00 98.12           C  
ATOM   2607  O   ASP A 346     -11.101   7.566 -14.339  1.00 98.12           O  
ATOM   2608  CB  ASP A 346      -9.511   7.969 -11.612  1.00 98.12           C  
ATOM   2609  CG  ASP A 346      -8.288   7.069 -11.681  1.00 98.12           C  
ATOM   2610  OD1 ASP A 346      -7.154   7.569 -11.514  1.00 98.12           O  
ATOM   2611  OD2 ASP A 346      -8.461   5.851 -11.904  1.00 98.12           O1-
ATOM   2612  N   SER A 347      -8.909   7.500 -14.834  1.00 96.75           N  
ATOM   2613  CA  SER A 347      -8.994   6.763 -16.100  1.00 96.75           C  
ATOM   2614  C   SER A 347      -9.348   5.295 -15.848  1.00 96.75           C  
ATOM   2615  O   SER A 347      -9.926   4.639 -16.720  1.00 96.75           O  
ATOM   2616  CB  SER A 347      -7.680   6.860 -16.869  1.00 96.75           C  
ATOM   2617  OG  SER A 347      -7.429   8.197 -17.279  1.00 96.75           O  
ATOM   2618  N   PHE A 348      -9.051   4.763 -14.618  1.00 96.06           N  
ATOM   2619  CA  PHE A 348      -9.254   3.343 -14.339  1.00 96.06           C  
ATOM   2620  C   PHE A 348     -10.245   3.148 -13.203  1.00 96.06           C  
ATOM   2621  O   PHE A 348     -10.587   2.012 -12.854  1.00 96.06           O  
ATOM   2622  CB  PHE A 348      -7.919   2.672 -13.990  1.00 96.06           C  
ATOM   2623  CG  PHE A 348      -6.982   2.539 -15.164  1.00 96.06           C  
ATOM   2624  CD1 PHE A 348      -7.468   2.559 -16.470  1.00 96.06           C  
ATOM   2625  CD2 PHE A 348      -5.614   2.393 -14.960  1.00 96.06           C  
ATOM   2626  CE1 PHE A 348      -6.605   2.433 -17.545  1.00 96.06           C  
ATOM   2627  CE2 PHE A 348      -4.746   2.270 -16.042  1.00 96.06           C  
ATOM   2628  CZ  PHE A 348      -5.240   2.290 -17.339  1.00 96.06           C  
ATOM   2629  N   GLY A 349     -10.770   4.229 -12.640  1.00 97.44           N  
ATOM   2630  CA  GLY A 349     -11.732   4.152 -11.548  1.00 97.44           C  
ATOM   2631  C   GLY A 349     -13.110   4.658 -11.934  1.00 97.44           C  
ATOM   2632  O   GLY A 349     -13.235   5.521 -12.812  1.00 97.44           O  
ATOM   2633  N   ARG A 350     -14.112   4.095 -11.259  1.00 97.75           N  
ATOM   2634  CA  ARG A 350     -15.481   4.450 -11.619  1.00 97.75           C  
ATOM   2635  C   ARG A 350     -16.203   5.111 -10.446  1.00 97.75           C  
ATOM   2636  O   ARG A 350     -17.422   5.321 -10.489  1.00 97.75           O  
ATOM   2637  CB  ARG A 350     -16.258   3.212 -12.079  1.00 97.75           C  
ATOM   2638  CG  ARG A 350     -15.708   2.571 -13.339  1.00 97.75           C  
ATOM   2639  CD  ARG A 350     -16.487   1.331 -13.734  1.00 97.75           C  
ATOM   2640  NE  ARG A 350     -15.958   0.706 -14.940  1.00 97.75           N  
ATOM   2641  NH1 ARG A 350     -17.335   1.838 -16.408  1.00 97.75           N  
ATOM   2642  NH2 ARG A 350     -15.796   0.338 -17.201  1.00 97.75           N1+
ATOM   2643  CZ  ARG A 350     -16.363   0.961 -16.177  1.00 97.75           C  
ATOM   2644  N   LEU A 351     -15.427   5.417  -9.387  1.00 98.38           N  
ATOM   2645  CA  LEU A 351     -16.040   6.109  -8.260  1.00 98.38           C  
ATOM   2646  C   LEU A 351     -15.993   7.620  -8.453  1.00 98.38           C  
ATOM   2647  O   LEU A 351     -15.385   8.106  -9.414  1.00 98.38           O  
ATOM   2648  CB  LEU A 351     -15.332   5.731  -6.949  1.00 98.38           C  
ATOM   2649  CG  LEU A 351     -15.361   4.253  -6.569  1.00 98.38           C  
ATOM   2650  CD1 LEU A 351     -14.732   4.050  -5.192  1.00 98.38           C  
ATOM   2651  CD2 LEU A 351     -16.794   3.719  -6.595  1.00 98.38           C  
ATOM   2652  N   GLY A 352     -16.577   8.380  -7.567  1.00 98.31           N  
ATOM   2653  CA  GLY A 352     -16.748   9.807  -7.792  1.00 98.31           C  
ATOM   2654  C   GLY A 352     -16.261  10.658  -6.638  1.00 98.31           C  
ATOM   2655  O   GLY A 352     -16.870  11.681  -6.317  1.00 98.31           O  
ATOM   2656  N   LEU A 353     -15.132  10.272  -5.981  1.00 98.75           N  
ATOM   2657  CA  LEU A 353     -14.620  11.048  -4.867  1.00 98.75           C  
ATOM   2658  C   LEU A 353     -13.955  12.330  -5.354  1.00 98.75           C  
ATOM   2659  O   LEU A 353     -13.304  12.342  -6.405  1.00 98.75           O  
ATOM   2660  CB  LEU A 353     -13.621  10.222  -4.047  1.00 98.75           C  
ATOM   2661  CG  LEU A 353     -14.192   9.032  -3.284  1.00 98.75           C  
ATOM   2662  CD1 LEU A 353     -13.081   8.285  -2.551  1.00 98.75           C  
ATOM   2663  CD2 LEU A 353     -15.273   9.488  -2.303  1.00 98.75           C  
ATOM   2664  N   SER A 354     -14.239  13.399  -4.594  1.00 98.75           N  
ATOM   2665  CA  SER A 354     -13.490  14.639  -4.805  1.00 98.75           C  
ATOM   2666  C   SER A 354     -12.134  14.589  -4.121  1.00 98.75           C  
ATOM   2667  O   SER A 354     -11.875  13.699  -3.307  1.00 98.75           O  
ATOM   2668  CB  SER A 354     -14.286  15.833  -4.294  1.00 98.75           C  
ATOM   2669  OG  SER A 354     -14.323  15.846  -2.872  1.00 98.75           O  
ATOM   2670  N   ARG A 355     -11.142  15.447  -4.514  1.00 98.44           N  
ATOM   2671  CA  ARG A 355      -9.886  15.567  -3.785  1.00 98.44           C  
ATOM   2672  C   ARG A 355     -10.131  15.778  -2.295  1.00 98.44           C  
ATOM   2673  O   ARG A 355      -9.446  15.193  -1.457  1.00 98.44           O  
ATOM   2674  CB  ARG A 355      -9.046  16.716  -4.352  1.00 98.44           C  
ATOM   2675  CG  ARG A 355      -7.700  16.894  -3.660  1.00 98.44           C  
ATOM   2676  CD  ARG A 355      -6.909  18.045  -4.260  1.00 98.44           C  
ATOM   2677  NE  ARG A 355      -5.631  18.232  -3.575  1.00 98.44           N  
ATOM   2678  NH1 ARG A 355      -5.138  20.242  -4.612  1.00 98.44           N  
ATOM   2679  NH2 ARG A 355      -3.683  19.346  -3.086  1.00 98.44           N1+
ATOM   2680  CZ  ARG A 355      -4.820  19.273  -3.758  1.00 98.44           C  
ATOM   2681  N   GLY A 356     -11.153  16.672  -1.919  1.00 98.69           N  
ATOM   2682  CA  GLY A 356     -11.539  16.854  -0.531  1.00 98.69           C  
ATOM   2683  C   GLY A 356     -12.008  15.575   0.136  1.00 98.69           C  
ATOM   2684  O   GLY A 356     -11.693  15.325   1.304  1.00 98.69           O  
ATOM   2685  N   GLY A 357     -12.765  14.806  -0.529  1.00 98.69           N  
ATOM   2686  CA  GLY A 357     -13.200  13.516  -0.020  1.00 98.69           C  
ATOM   2687  C   GLY A 357     -12.042  12.569   0.256  1.00 98.69           C  
ATOM   2688  O   GLY A 357     -12.031  11.885   1.282  1.00 98.69           O  
ATOM   2689  N   LEU A 358     -11.098  12.471  -0.690  1.00 98.81           N  
ATOM   2690  CA  LEU A 358      -9.916  11.636  -0.501  1.00 98.81           C  
ATOM   2691  C   LEU A 358      -9.093  12.115   0.691  1.00 98.81           C  
ATOM   2692  O   LEU A 358      -8.574  11.306   1.463  1.00 98.81           O  
ATOM   2693  CB  LEU A 358      -9.050  11.636  -1.763  1.00 98.81           C  
ATOM   2694  CG  LEU A 358      -9.592  10.848  -2.959  1.00 98.81           C  
ATOM   2695  CD1 LEU A 358      -8.728  11.084  -4.190  1.00 98.81           C  
ATOM   2696  CD2 LEU A 358      -9.680   9.362  -2.630  1.00 98.81           C  
ATOM   2697  N   LEU A 359      -8.968  13.457   0.811  1.00 98.56           N  
ATOM   2698  CA  LEU A 359      -8.293  14.033   1.975  1.00 98.56           C  
ATOM   2699  C   LEU A 359      -9.004  13.640   3.266  1.00 98.56           C  
ATOM   2700  O   LEU A 359      -8.361  13.232   4.236  1.00 98.56           O  
ATOM   2701  CB  LEU A 359      -8.224  15.555   1.861  1.00 98.56           C  
ATOM   2702  CG  LEU A 359      -7.413  16.284   2.937  1.00 98.56           C  
ATOM   2703  CD1 LEU A 359      -5.961  15.819   2.906  1.00 98.56           C  
ATOM   2704  CD2 LEU A 359      -7.504  17.800   2.751  1.00 98.56           C  
ATOM   2705  N   ALA A 360     -10.332  13.757   3.302  1.00 98.69           N  
ATOM   2706  CA  ALA A 360     -11.119  13.369   4.471  1.00 98.69           C  
ATOM   2707  C   ALA A 360     -10.947  11.885   4.775  1.00 98.69           C  
ATOM   2708  O   ALA A 360     -10.859  11.490   5.940  1.00 98.69           O  
ATOM   2709  CB  ALA A 360     -12.588  13.703   4.254  1.00 98.69           C  
ATOM   2710  N   ARG A 361     -10.948  11.073   3.752  1.00 98.69           N  
ATOM   2711  CA  ARG A 361     -10.709   9.645   3.882  1.00 98.69           C  
ATOM   2712  C   ARG A 361      -9.391   9.366   4.596  1.00 98.69           C  
ATOM   2713  O   ARG A 361      -9.347   8.592   5.556  1.00 98.69           O  
ATOM   2714  CB  ARG A 361     -10.708   8.971   2.504  1.00 98.69           C  
ATOM   2715  CG  ARG A 361     -10.387   7.482   2.541  1.00 98.69           C  
ATOM   2716  CD  ARG A 361      -9.888   6.981   1.192  1.00 98.69           C  
ATOM   2717  NE  ARG A 361      -8.546   7.463   0.896  1.00 98.69           N  
ATOM   2718  NH1 ARG A 361      -8.527   6.705  -1.286  1.00 98.69           N  
ATOM   2719  NH2 ARG A 361      -6.703   7.799  -0.435  1.00 98.69           N1+
ATOM   2720  CZ  ARG A 361      -7.928   7.322  -0.275  1.00 98.69           C  
ATOM   2721  N   ASN A 362      -8.312   9.994   4.103  1.00 98.62           N  
ATOM   2722  CA  ASN A 362      -6.990   9.813   4.689  1.00 98.62           C  
ATOM   2723  C   ASN A 362      -6.966  10.230   6.160  1.00 98.62           C  
ATOM   2724  O   ASN A 362      -6.445   9.499   7.006  1.00 98.62           O  
ATOM   2725  CB  ASN A 362      -5.942  10.605   3.901  1.00 98.62           C  
ATOM   2726  CG  ASN A 362      -5.855  10.172   2.449  1.00 98.62           C  
ATOM   2727  ND2 ASN A 362      -5.415  11.078   1.585  1.00 98.62           N  
ATOM   2728  OD1 ASN A 362      -6.186   9.037   2.108  1.00 98.62           O  
ATOM   2729  N   ASN A 363      -7.538  11.337   6.496  1.00 98.44           N  
ATOM   2730  CA  ASN A 363      -7.560  11.846   7.867  1.00 98.44           C  
ATOM   2731  C   ASN A 363      -8.335  10.915   8.796  1.00 98.44           C  
ATOM   2732  O   ASN A 363      -7.966  10.741   9.956  1.00 98.44           O  
ATOM   2733  CB  ASN A 363      -8.152  13.258   7.907  1.00 98.44           C  
ATOM   2734  CG  ASN A 363      -7.132  14.325   7.570  1.00 98.44           C  
ATOM   2735  ND2 ASN A 363      -7.526  15.278   6.730  1.00 98.44           N  
ATOM   2736  OD1 ASN A 363      -6.000  14.297   8.058  1.00 98.44           O  
ATOM   2737  N   LEU A 364      -9.420  10.386   8.280  1.00 98.44           N  
ATOM   2738  CA  LEU A 364     -10.186   9.439   9.081  1.00 98.44           C  
ATOM   2739  C   LEU A 364      -9.339   8.238   9.481  1.00 98.44           C  
ATOM   2740  O   LEU A 364      -9.345   7.832  10.644  1.00 98.44           O  
ATOM   2741  CB  LEU A 364     -11.430   8.969   8.314  1.00 98.44           C  
ATOM   2742  CG  LEU A 364     -12.596   9.949   8.245  1.00 98.44           C  
ATOM   2743  CD1 LEU A 364     -13.722   9.373   7.394  1.00 98.44           C  
ATOM   2744  CD2 LEU A 364     -13.095  10.286   9.647  1.00 98.44           C  
ATOM   2745  N   VAL A 365      -8.581   7.722   8.575  1.00 98.69           N  
ATOM   2746  CA  VAL A 365      -7.760   6.541   8.822  1.00 98.69           C  
ATOM   2747  C   VAL A 365      -6.618   6.898   9.776  1.00 98.69           C  
ATOM   2748  O   VAL A 365      -6.394   6.210  10.776  1.00 98.69           O  
ATOM   2749  CB  VAL A 365      -7.193   5.959   7.508  1.00 98.69           C  
ATOM   2750  CG1 VAL A 365      -6.203   4.832   7.798  1.00 98.69           C  
ATOM   2751  CG2 VAL A 365      -8.324   5.460   6.615  1.00 98.69           C  
ATOM   2752  N   TYR A 366      -5.855   7.993   9.453  1.00 98.56           N  
ATOM   2753  CA  TYR A 366      -4.741   8.405  10.297  1.00 98.56           C  
ATOM   2754  C   TYR A 366      -5.213   8.680  11.722  1.00 98.56           C  
ATOM   2755  O   TYR A 366      -4.597   8.206  12.679  1.00 98.56           O  
ATOM   2756  CB  TYR A 366      -4.073   9.665   9.726  1.00 98.56           C  
ATOM   2757  CG  TYR A 366      -3.631   9.514   8.288  1.00 98.56           C  
ATOM   2758  CD1 TYR A 366      -3.176   8.281   7.803  1.00 98.56           C  
ATOM   2759  CD2 TYR A 366      -3.663  10.593   7.412  1.00 98.56           C  
ATOM   2760  CE1 TYR A 366      -2.767   8.139   6.479  1.00 98.56           C  
ATOM   2761  CE2 TYR A 366      -3.255  10.459   6.089  1.00 98.56           C  
ATOM   2762  OH  TYR A 366      -2.406   9.095   4.323  1.00 98.56           O  
ATOM   2763  CZ  TYR A 366      -2.810   9.232   5.634  1.00 98.56           C  
ATOM   2764  N   GLY A 367      -6.260   9.489  11.830  1.00 97.19           N  
ATOM   2765  CA  GLY A 367      -6.798   9.832  13.142  1.00 97.19           C  
ATOM   2766  C   GLY A 367      -7.207   8.616  13.949  1.00 97.19           C  
ATOM   2767  O   GLY A 367      -6.897   8.522  15.145  1.00 97.19           O  
ATOM   2768  N   THR A 368      -7.885   7.733  13.291  1.00 97.06           N  
ATOM   2769  CA  THR A 368      -8.360   6.535  13.963  1.00 97.06           C  
ATOM   2770  C   THR A 368      -7.182   5.680  14.449  1.00 97.06           C  
ATOM   2771  O   THR A 368      -7.189   5.192  15.581  1.00 97.06           O  
ATOM   2772  CB  THR A 368      -9.256   5.690  13.035  1.00 97.06           C  
ATOM   2773  CG2 THR A 368      -9.736   4.424  13.734  1.00 97.06           C  
ATOM   2774  OG1 THR A 368     -10.390   6.469  12.648  1.00 97.06           O  
ATOM   2775  N   ALA A 369      -6.184   5.468  13.602  1.00 97.69           N  
ATOM   2776  CA  ALA A 369      -5.011   4.678  13.961  1.00 97.69           C  
ATOM   2777  C   ALA A 369      -4.231   5.326  15.096  1.00 97.69           C  
ATOM   2778  O   ALA A 369      -3.855   4.660  16.064  1.00 97.69           O  
ATOM   2779  CB  ALA A 369      -4.108   4.483  12.741  1.00 97.69           C  
ATOM   2780  N   LEU A 370      -3.975   6.622  14.992  1.00 96.94           N  
ATOM   2781  CA  LEU A 370      -3.210   7.349  16.005  1.00 96.94           C  
ATOM   2782  C   LEU A 370      -3.944   7.361  17.341  1.00 96.94           C  
ATOM   2783  O   LEU A 370      -3.337   7.121  18.390  1.00 96.94           O  
ATOM   2784  CB  LEU A 370      -2.940   8.785  15.544  1.00 96.94           C  
ATOM   2785  CG  LEU A 370      -1.911   8.959  14.426  1.00 96.94           C  
ATOM   2786  CD1 LEU A 370      -1.950  10.386  13.885  1.00 96.94           C  
ATOM   2787  CD2 LEU A 370      -0.513   8.608  14.927  1.00 96.94           C  
ATOM   2788  N   GLU A 371      -5.231   7.597  17.330  1.00 94.81           N  
ATOM   2789  CA  GLU A 371      -6.036   7.613  18.544  1.00 94.81           C  
ATOM   2790  C   GLU A 371      -6.053   6.246  19.211  1.00 94.81           C  
ATOM   2791  O   GLU A 371      -6.043   6.150  20.443  1.00 94.81           O  
ATOM   2792  CB  GLU A 371      -7.464   8.071  18.240  1.00 94.81           C  
ATOM   2793  CG  GLU A 371      -7.591   9.562  17.963  1.00 94.81           C  
ATOM   2794  CD  GLU A 371      -8.966   9.967  17.454  1.00 94.81           C  
ATOM   2795  OE1 GLU A 371      -9.150  11.139  17.060  1.00 94.81           O  
ATOM   2796  OE2 GLU A 371      -9.874   9.100  17.463  1.00 94.81           O1-
ATOM   2797  N   ALA A 372      -6.010   5.231  18.383  1.00 95.56           N  
ATOM   2798  CA  ALA A 372      -6.043   3.867  18.902  1.00 95.56           C  
ATOM   2799  C   ALA A 372      -4.646   3.389  19.282  1.00 95.56           C  
ATOM   2800  O   ALA A 372      -4.491   2.329  19.900  1.00 95.56           O  
ATOM   2801  CB  ALA A 372      -6.658   2.918  17.873  1.00 95.56           C  
ATOM   2802  N   GLY A 373      -3.651   4.170  18.953  1.00 95.25           N  
ATOM   2803  CA  GLY A 373      -2.268   3.801  19.219  1.00 95.25           C  
ATOM   2804  C   GLY A 373      -1.799   2.615  18.393  1.00 95.25           C  
ATOM   2805  O   GLY A 373      -0.991   1.809  18.856  1.00 95.25           O  
ATOM   2806  N   VAL A 374      -2.378   2.412  17.213  1.00 97.88           N  
ATOM   2807  CA  VAL A 374      -2.013   1.303  16.336  1.00 97.88           C  
ATOM   2808  C   VAL A 374      -1.049   1.794  15.259  1.00 97.88           C  
ATOM   2809  O   VAL A 374      -1.336   2.765  14.553  1.00 97.88           O  
ATOM   2810  CB  VAL A 374      -3.259   0.659  15.687  1.00 97.88           C  
ATOM   2811  CG1 VAL A 374      -2.855  -0.507  14.784  1.00 97.88           C  
ATOM   2812  CG2 VAL A 374      -4.242   0.197  16.755  1.00 97.88           C  
ATOM   2813  N   PRO A 375       0.152   1.099  15.182  1.00 98.25           N  
ATOM   2814  CA  PRO A 375       1.084   1.455  14.112  1.00 98.25           C  
ATOM   2815  C   PRO A 375       0.456   1.344  12.723  1.00 98.25           C  
ATOM   2816  O   PRO A 375      -0.295   0.403  12.456  1.00 98.25           O  
ATOM   2817  CB  PRO A 375       2.220   0.446  14.278  1.00 98.25           C  
ATOM   2818  CG  PRO A 375       2.173   0.056  15.720  1.00 98.25           C  
ATOM   2819  CD  PRO A 375       0.740   0.036  16.168  1.00 98.25           C  
ATOM   2820  N   LEU A 376       0.815   2.346  11.865  1.00 98.81           N  
ATOM   2821  CA  LEU A 376       0.210   2.446  10.542  1.00 98.81           C  
ATOM   2822  C   LEU A 376       1.282   2.524   9.456  1.00 98.81           C  
ATOM   2823  O   LEU A 376       2.201   3.340   9.548  1.00 98.81           O  
ATOM   2824  CB  LEU A 376      -0.709   3.667  10.455  1.00 98.81           C  
ATOM   2825  CG  LEU A 376      -1.393   3.910   9.111  1.00 98.81           C  
ATOM   2826  CD1 LEU A 376      -2.397   2.799   8.819  1.00 98.81           C  
ATOM   2827  CD2 LEU A 376      -2.076   5.273   9.096  1.00 98.81           C  
ATOM   2828  N   VAL A 377       1.169   1.611   8.437  1.00 98.88           N  
ATOM   2829  CA  VAL A 377       1.999   1.682   7.238  1.00 98.88           C  
ATOM   2830  C   VAL A 377       1.141   2.090   6.038  1.00 98.88           C  
ATOM   2831  O   VAL A 377       0.144   1.433   5.729  1.00 98.88           O  
ATOM   2832  CB  VAL A 377       2.704   0.336   6.956  1.00 98.88           C  
ATOM   2833  CG1 VAL A 377       3.460   0.391   5.628  1.00 98.88           C  
ATOM   2834  CG2 VAL A 377       3.650  -0.020   8.100  1.00 98.88           C  
ATOM   2835  N   VAL A 378       1.568   3.202   5.340  1.00 98.81           N  
ATOM   2836  CA  VAL A 378       0.796   3.751   4.229  1.00 98.81           C  
ATOM   2837  C   VAL A 378       1.476   3.401   2.906  1.00 98.81           C  
ATOM   2838  O   VAL A 378       2.682   3.598   2.749  1.00 98.81           O  
ATOM   2839  CB  VAL A 378       0.629   5.282   4.356  1.00 98.81           C  
ATOM   2840  CG1 VAL A 378      -0.248   5.824   3.228  1.00 98.81           C  
ATOM   2841  CG2 VAL A 378       0.039   5.643   5.719  1.00 98.81           C  
ATOM   2842  N   THR A 379       0.709   2.823   1.957  1.00 98.69           N  
ATOM   2843  CA  THR A 379       1.219   2.575   0.610  1.00 98.69           C  
ATOM   2844  C   THR A 379       0.418   3.361  -0.424  1.00 98.69           C  
ATOM   2845  O   THR A 379      -0.751   3.683  -0.197  1.00 98.69           O  
ATOM   2846  CB  THR A 379       1.177   1.075   0.264  1.00 98.69           C  
ATOM   2847  CG2 THR A 379       2.040   0.265   1.226  1.00 98.69           C  
ATOM   2848  OG1 THR A 379      -0.175   0.607   0.343  1.00 98.69           O  
ATOM   2849  N   MET A 380       1.042   3.816  -1.552  1.00 97.00           N  
ATOM   2850  CA  MET A 380       0.502   4.748  -2.539  1.00 97.00           C  
ATOM   2851  C   MET A 380      -0.620   4.099  -3.343  1.00 97.00           C  
ATOM   2852  O   MET A 380      -1.754   4.584  -3.334  1.00 97.00           O  
ATOM   2853  CB  MET A 380       1.605   5.235  -3.478  1.00 97.00           C  
ATOM   2854  CG  MET A 380       1.154   6.327  -4.440  1.00 97.00           C  
ATOM   2855  SD  MET A 380       2.537   6.994  -5.446  1.00 97.00           S  
ATOM   2856  CE  MET A 380       1.628   8.136  -6.526  1.00 97.00           C  
ATOM   2857  N   GLY A 381      -0.355   2.889  -4.180  1.00 94.81           N  
ATOM   2858  CA  GLY A 381      -1.320   2.143  -4.971  1.00 94.81           C  
ATOM   2859  C   GLY A 381      -1.663   2.819  -6.289  1.00 94.81           C  
ATOM   2860  O   GLY A 381      -0.775   3.295  -7.001  1.00 94.81           O  
ATOM   2861  N   GLY A 382      -3.053   2.864  -6.718  1.00 96.19           N  
ATOM   2862  CA  GLY A 382      -3.512   3.321  -8.019  1.00 96.19           C  
ATOM   2863  C   GLY A 382      -3.713   4.824  -8.089  1.00 96.19           C  
ATOM   2864  O   GLY A 382      -3.827   5.488  -7.054  1.00 96.19           O  
ATOM   2865  N   GLY A 383      -3.919   5.379  -9.180  1.00 97.25           N  
ATOM   2866  CA  GLY A 383      -4.063   6.760  -9.623  1.00 97.25           C  
ATOM   2867  C   GLY A 383      -3.599   6.982 -11.045  1.00 97.25           C  
ATOM   2868  O   GLY A 383      -2.401   6.933 -11.329  1.00 97.25           O  
ATOM   2869  N   TYR A 384      -4.625   7.349 -11.798  1.00 97.25           N  
ATOM   2870  CA  TYR A 384      -4.319   7.266 -13.221  1.00 97.25           C  
ATOM   2871  C   TYR A 384      -4.976   8.411 -13.993  1.00 97.25           C  
ATOM   2872  O   TYR A 384      -5.349   8.249 -15.148  1.00 97.25           O  
ATOM   2873  CB  TYR A 384      -4.783   5.921 -13.793  1.00 97.25           C  
ATOM   2874  CG  TYR A 384      -4.286   4.726 -13.014  1.00 97.25           C  
ATOM   2875  CD1 TYR A 384      -2.999   4.229 -13.209  1.00 97.25           C  
ATOM   2876  CD2 TYR A 384      -5.104   4.094 -12.087  1.00 97.25           C  
ATOM   2877  CE1 TYR A 384      -2.540   3.129 -12.500  1.00 97.25           C  
ATOM   2878  CE2 TYR A 384      -4.652   2.991 -11.362  1.00 97.25           C  
ATOM   2879  OH  TYR A 384      -2.919   1.427 -10.870  1.00 97.25           O  
ATOM   2880  CZ  TYR A 384      -3.371   2.517 -11.574  1.00 97.25           C  
ATOM   2881  N   THR A 385      -5.142   9.565 -13.451  1.00 96.44           N  
ATOM   2882  CA  THR A 385      -5.789  10.685 -14.124  1.00 96.44           C  
ATOM   2883  C   THR A 385      -4.971  11.135 -15.330  1.00 96.44           C  
ATOM   2884  O   THR A 385      -3.744  11.007 -15.335  1.00 96.44           O  
ATOM   2885  CB  THR A 385      -5.994  11.872 -13.163  1.00 96.44           C  
ATOM   2886  CG2 THR A 385      -6.904  11.489 -12.002  1.00 96.44           C  
ATOM   2887  OG1 THR A 385      -4.722  12.285 -12.652  1.00 96.44           O  
ATOM   2888  N   ARG A 386      -5.686  11.677 -16.350  1.00 93.38           N  
ATOM   2889  CA  ARG A 386      -5.114  12.310 -17.535  1.00 93.38           C  
ATOM   2890  C   ARG A 386      -5.702  13.698 -17.745  1.00 93.38           C  
ATOM   2891  O   ARG A 386      -6.896  13.831 -18.033  1.00 93.38           O  
ATOM   2892  CB  ARG A 386      -5.345  11.438 -18.764  1.00 93.38           C  
ATOM   2893  CG  ARG A 386      -4.621  10.103 -18.732  1.00 93.38           C  
ATOM   2894  CD  ARG A 386      -4.823   9.313 -20.018  1.00 93.38           C  
ATOM   2895  NE  ARG A 386      -4.289   7.955 -19.897  1.00 93.38           N  
ATOM   2896  NH1 ARG A 386      -4.645   7.412 -22.123  1.00 93.38           N  
ATOM   2897  NH2 ARG A 386      -3.714   5.876 -20.692  1.00 93.38           N1+
ATOM   2898  CZ  ARG A 386      -4.217   7.085 -20.908  1.00 93.38           C  
ATOM   2899  N   PRO A 387      -4.854  14.746 -17.516  1.00 92.94           N  
ATOM   2900  CA  PRO A 387      -3.432  14.758 -17.162  1.00 92.94           C  
ATOM   2901  C   PRO A 387      -3.173  14.235 -15.749  1.00 92.94           C  
ATOM   2902  O   PRO A 387      -4.072  14.263 -14.903  1.00 92.94           O  
ATOM   2903  CB  PRO A 387      -3.050  16.242 -17.279  1.00 92.94           C  
ATOM   2904  CG  PRO A 387      -4.315  16.979 -16.983  1.00 92.94           C  
ATOM   2905  CD  PRO A 387      -5.472  16.160 -17.473  1.00 92.94           C  
ATOM   2906  N   MET A 388      -1.935  13.687 -15.346  1.00 95.38           N  
ATOM   2907  CA  MET A 388      -1.546  12.965 -14.142  1.00 95.38           C  
ATOM   2908  C   MET A 388      -1.516  13.906 -12.942  1.00 95.38           C  
ATOM   2909  O   MET A 388      -1.525  13.446 -11.793  1.00 95.38           O  
ATOM   2910  CB  MET A 388      -0.178  12.307 -14.329  1.00 95.38           C  
ATOM   2911  CG  MET A 388       0.292  11.520 -13.110  1.00 95.38           C  
ATOM   2912  SD  MET A 388       1.845  10.596 -13.427  1.00 95.38           S  
ATOM   2913  CE  MET A 388       2.979  11.980 -13.760  1.00 95.38           C  
ATOM   2914  N   ASP A 389      -1.611  15.209 -13.188  1.00 96.75           N  
ATOM   2915  CA  ASP A 389      -1.441  16.206 -12.133  1.00 96.75           C  
ATOM   2916  C   ASP A 389      -2.415  15.960 -10.972  1.00 96.75           C  
ATOM   2917  O   ASP A 389      -2.053  16.105  -9.805  1.00 96.75           O  
ATOM   2918  CB  ASP A 389      -1.633  17.618 -12.690  1.00 96.75           C  
ATOM   2919  CG  ASP A 389      -0.532  18.030 -13.642  1.00 96.75           C  
ATOM   2920  OD1 ASP A 389       0.477  17.305 -13.773  1.00 96.75           O  
ATOM   2921  OD2 ASP A 389      -0.672  19.099 -14.291  1.00 96.75           O1-
ATOM   2922  N   ALA A 390      -3.639  15.594 -11.302  1.00 97.69           N  
ATOM   2923  CA  ALA A 390      -4.631  15.374 -10.256  1.00 97.69           C  
ATOM   2924  C   ALA A 390      -4.248  14.192  -9.378  1.00 97.69           C  
ATOM   2925  O   ALA A 390      -4.389  14.242  -8.150  1.00 97.69           O  
ATOM   2926  CB  ALA A 390      -6.013  15.159 -10.870  1.00 97.69           C  
ATOM   2927  N   SER A 391      -3.785  13.106  -9.959  1.00 98.00           N  
ATOM   2928  CA  SER A 391      -3.307  11.958  -9.200  1.00 98.00           C  
ATOM   2929  C   SER A 391      -2.123  12.324  -8.312  1.00 98.00           C  
ATOM   2930  O   SER A 391      -2.076  11.948  -7.142  1.00 98.00           O  
ATOM   2931  CB  SER A 391      -2.910  10.822 -10.151  1.00 98.00           C  
ATOM   2932  OG  SER A 391      -4.051  10.289 -10.803  1.00 98.00           O  
ATOM   2933  N   VAL A 392      -1.194  13.070  -8.849  1.00 98.44           N  
ATOM   2934  CA  VAL A 392       0.000  13.468  -8.106  1.00 98.44           C  
ATOM   2935  C   VAL A 392      -0.399  14.337  -6.912  1.00 98.44           C  
ATOM   2936  O   VAL A 392       0.111  14.157  -5.805  1.00 98.44           O  
ATOM   2937  CB  VAL A 392       0.997  14.232  -9.013  1.00 98.44           C  
ATOM   2938  CG1 VAL A 392       2.121  14.847  -8.179  1.00 98.44           C  
ATOM   2939  CG2 VAL A 392       1.562  13.305 -10.084  1.00 98.44           C  
ATOM   2940  N   ALA A 393      -1.320  15.293  -7.141  1.00 98.38           N  
ATOM   2941  CA  ALA A 393      -1.788  16.144  -6.051  1.00 98.38           C  
ATOM   2942  C   ALA A 393      -2.401  15.307  -4.932  1.00 98.38           C  
ATOM   2943  O   ALA A 393      -2.127  15.542  -3.746  1.00 98.38           O  
ATOM   2944  CB  ALA A 393      -2.801  17.161  -6.565  1.00 98.38           C  
ATOM   2945  N   CYS A 394      -3.204  14.354  -5.237  1.00 98.62           N  
ATOM   2946  CA  CYS A 394      -3.866  13.508  -4.243  1.00 98.62           C  
ATOM   2947  C   CYS A 394      -2.866  12.592  -3.554  1.00 98.62           C  
ATOM   2948  O   CYS A 394      -2.953  12.368  -2.347  1.00 98.62           O  
ATOM   2949  CB  CYS A 394      -4.968  12.676  -4.900  1.00 98.62           C  
ATOM   2950  SG  CYS A 394      -6.398  13.649  -5.427  1.00 98.62           S  
ATOM   2951  N   HIS A 395      -1.925  12.027  -4.328  1.00 98.69           N  
ATOM   2952  CA  HIS A 395      -0.870  11.237  -3.705  1.00 98.69           C  
ATOM   2953  C   HIS A 395      -0.055  12.081  -2.729  1.00 98.69           C  
ATOM   2954  O   HIS A 395       0.300  11.607  -1.644  1.00 98.69           O  
ATOM   2955  CB  HIS A 395       0.045  10.632  -4.770  1.00 98.69           C  
ATOM   2956  CG  HIS A 395      -0.526   9.421  -5.441  1.00 98.69           C  
ATOM   2957  CD2 HIS A 395      -0.704   9.126  -6.750  1.00 98.69           C  
ATOM   2958  ND1 HIS A 395      -0.997   8.334  -4.729  1.00 98.69           N  
ATOM   2959  CE1 HIS A 395      -1.441   7.422  -5.581  1.00 98.69           C  
ATOM   2960  NE2 HIS A 395      -1.275   7.875  -6.809  1.00 98.69           N  
ATOM   2961  N   THR A 396       0.277  13.312  -3.118  1.00 98.69           N  
ATOM   2962  CA  THR A 396       1.000  14.223  -2.237  1.00 98.69           C  
ATOM   2963  C   THR A 396       0.217  14.465  -0.947  1.00 98.69           C  
ATOM   2964  O   THR A 396       0.795  14.474   0.138  1.00 98.69           O  
ATOM   2965  CB  THR A 396       1.280  15.567  -2.931  1.00 98.69           C  
ATOM   2966  CG2 THR A 396       2.040  16.519  -2.008  1.00 98.69           C  
ATOM   2967  OG1 THR A 396       2.057  15.340  -4.114  1.00 98.69           O  
ATOM   2968  N   ASP A 397      -1.141  14.603  -1.043  1.00 98.69           N  
ATOM   2969  CA  ASP A 397      -2.001  14.801   0.120  1.00 98.69           C  
ATOM   2970  C   ASP A 397      -1.918  13.605   1.072  1.00 98.69           C  
ATOM   2971  O   ASP A 397      -1.965  13.778   2.292  1.00 98.69           O  
ATOM   2972  CB  ASP A 397      -3.450  15.026  -0.319  1.00 98.69           C  
ATOM   2973  CG  ASP A 397      -3.674  16.384  -0.955  1.00 98.69           C  
ATOM   2974  OD1 ASP A 397      -2.825  17.285  -0.780  1.00 98.69           O  
ATOM   2975  OD2 ASP A 397      -4.709  16.558  -1.634  1.00 98.69           O1-
ATOM   2976  N   VAL A 398      -1.762  12.428   0.520  1.00 98.81           N  
ATOM   2977  CA  VAL A 398      -1.684  11.212   1.323  1.00 98.81           C  
ATOM   2978  C   VAL A 398      -0.535  11.325   2.322  1.00 98.81           C  
ATOM   2979  O   VAL A 398      -0.719  11.091   3.520  1.00 98.81           O  
ATOM   2980  CB  VAL A 398      -1.501   9.955   0.436  1.00 98.81           C  
ATOM   2981  CG1 VAL A 398      -1.102   8.751   1.284  1.00 98.81           C  
ATOM   2982  CG2 VAL A 398      -2.782   9.665  -0.344  1.00 98.81           C  
ATOM   2983  N   TYR A 399       0.561  11.653   1.900  1.00 98.75           N  
ATOM   2984  CA  TYR A 399       1.762  11.636   2.729  1.00 98.75           C  
ATOM   2985  C   TYR A 399       1.912  12.944   3.497  1.00 98.75           C  
ATOM   2986  O   TYR A 399       2.347  12.945   4.652  1.00 98.75           O  
ATOM   2987  CB  TYR A 399       3.005  11.387   1.868  1.00 98.75           C  
ATOM   2988  CG  TYR A 399       3.017  10.039   1.193  1.00 98.75           C  
ATOM   2989  CD1 TYR A 399       3.390   8.888   1.891  1.00 98.75           C  
ATOM   2990  CD2 TYR A 399       2.657   9.907  -0.145  1.00 98.75           C  
ATOM   2991  CE1 TYR A 399       3.403   7.642   1.271  1.00 98.75           C  
ATOM   2992  CE2 TYR A 399       2.668   8.664  -0.775  1.00 98.75           C  
ATOM   2993  OH  TYR A 399       3.054   6.308  -0.679  1.00 98.75           O  
ATOM   2994  CZ  TYR A 399       3.044   7.541  -0.060  1.00 98.75           C  
ATOM   2995  N   ARG A 400       1.560  14.053   2.890  1.00 98.69           N  
ATOM   2996  CA  ARG A 400       1.599  15.340   3.568  1.00 98.69           C  
ATOM   2997  C   ARG A 400       0.715  15.335   4.812  1.00 98.69           C  
ATOM   2998  O   ARG A 400       1.158  15.706   5.898  1.00 98.69           O  
ATOM   2999  CB  ARG A 400       1.163  16.462   2.622  1.00 98.69           C  
ATOM   3000  CG  ARG A 400       1.163  17.839   3.259  1.00 98.69           C  
ATOM   3001  CD  ARG A 400       0.513  18.878   2.354  1.00 98.69           C  
ATOM   3002  NE  ARG A 400       1.250  19.038   1.103  1.00 98.69           N  
ATOM   3003  NH1 ARG A 400      -0.624  18.997  -0.247  1.00 98.69           N  
ATOM   3004  NH2 ARG A 400       1.457  19.250  -1.172  1.00 98.69           N1+
ATOM   3005  CZ  ARG A 400       0.694  19.094  -0.102  1.00 98.69           C  
ATOM   3006  N   THR A 401      -0.488  14.937   4.650  1.00 98.31           N  
ATOM   3007  CA  THR A 401      -1.433  14.950   5.761  1.00 98.31           C  
ATOM   3008  C   THR A 401      -1.038  13.927   6.822  1.00 98.31           C  
ATOM   3009  O   THR A 401      -1.230  14.162   8.019  1.00 98.31           O  
ATOM   3010  CB  THR A 401      -2.868  14.670   5.279  1.00 98.31           C  
ATOM   3011  CG2 THR A 401      -3.400  15.822   4.432  1.00 98.31           C  
ATOM   3012  OG1 THR A 401      -2.873  13.470   4.494  1.00 98.31           O  
ATOM   3013  N   ALA A 402      -0.523  12.771   6.460  1.00 98.62           N  
ATOM   3014  CA  ALA A 402      -0.005  11.798   7.417  1.00 98.62           C  
ATOM   3015  C   ALA A 402       1.106  12.404   8.271  1.00 98.62           C  
ATOM   3016  O   ALA A 402       1.121  12.238   9.495  1.00 98.62           O  
ATOM   3017  CB  ALA A 402       0.506  10.557   6.691  1.00 98.62           C  
ATOM   3018  N   ALA A 403       2.033  13.076   7.655  1.00 98.56           N  
ATOM   3019  CA  ALA A 403       3.137  13.721   8.360  1.00 98.56           C  
ATOM   3020  C   ALA A 403       2.624  14.772   9.348  1.00 98.56           C  
ATOM   3021  O   ALA A 403       3.088  14.838  10.490  1.00 98.56           O  
ATOM   3022  CB  ALA A 403       4.103  14.361   7.364  1.00 98.56           C  
ATOM   3023  N   TYR A 404       1.640  15.531   8.928  1.00 98.25           N  
ATOM   3024  CA  TYR A 404       1.065  16.552   9.798  1.00 98.25           C  
ATOM   3025  C   TYR A 404       0.357  15.935  10.996  1.00 98.25           C  
ATOM   3026  O   TYR A 404       0.521  16.377  12.129  1.00 98.25           O  
ATOM   3027  CB  TYR A 404       0.085  17.442   9.020  1.00 98.25           C  
ATOM   3028  CG  TYR A 404       0.744  18.583   8.293  1.00 98.25           C  
ATOM   3029  CD1 TYR A 404       1.297  19.657   9.002  1.00 98.25           C  
ATOM   3030  CD2 TYR A 404       0.813  18.614   6.907  1.00 98.25           C  
ATOM   3031  CE1 TYR A 404       1.905  20.722   8.339  1.00 98.25           C  
ATOM   3032  CE2 TYR A 404       1.418  19.666   6.231  1.00 98.25           C  
ATOM   3033  OH  TYR A 404       2.560  21.763   6.295  1.00 98.25           O  
ATOM   3034  CZ  TYR A 404       1.962  20.717   6.957  1.00 98.25           C  
ATOM   3035  N   ARG A 405      -0.352  14.943  10.696  1.00 97.88           N  
ATOM   3036  CA  ARG A 405      -1.114  14.279  11.749  1.00 97.88           C  
ATOM   3037  C   ARG A 405      -0.187  13.629  12.771  1.00 97.88           C  
ATOM   3038  O   ARG A 405      -0.427  13.722  13.977  1.00 97.88           O  
ATOM   3039  CB  ARG A 405      -2.065  13.238  11.163  1.00 97.88           C  
ATOM   3040  CG  ARG A 405      -3.278  13.833  10.463  1.00 97.88           C  
ATOM   3041  CD  ARG A 405      -4.239  14.484  11.454  1.00 97.88           C  
ATOM   3042  NE  ARG A 405      -5.482  14.884  10.806  1.00 97.88           N  
ATOM   3043  NH1 ARG A 405      -6.402  15.833  12.711  1.00 97.88           N  
ATOM   3044  NH2 ARG A 405      -7.568  15.835  10.734  1.00 97.88           N1+
ATOM   3045  CZ  ARG A 405      -6.482  15.516  11.421  1.00 97.88           C  
ATOM   3046  N   LEU A 406       0.800  12.938  12.289  1.00 98.00           N  
ATOM   3047  CA  LEU A 406       1.755  12.282  13.180  1.00 98.00           C  
ATOM   3048  C   LEU A 406       2.476  13.311  14.049  1.00 98.00           C  
ATOM   3049  O   LEU A 406       2.612  13.123  15.261  1.00 98.00           O  
ATOM   3050  CB  LEU A 406       2.771  11.471  12.378  1.00 98.00           C  
ATOM   3051  CG  LEU A 406       3.886  10.799  13.179  1.00 98.00           C  
ATOM   3052  CD1 LEU A 406       3.292   9.851  14.215  1.00 98.00           C  
ATOM   3053  CD2 LEU A 406       4.837  10.052  12.253  1.00 98.00           C  
ATOM   3054  N   SER A 407       2.944  14.339  13.446  1.00 97.56           N  
ATOM   3055  CA  SER A 407       3.650  15.398  14.159  1.00 97.56           C  
ATOM   3056  C   SER A 407       2.768  16.015  15.243  1.00 97.56           C  
ATOM   3057  O   SER A 407       3.203  16.193  16.387  1.00 97.56           O  
ATOM   3058  CB  SER A 407       4.119  16.490  13.196  1.00 97.56           C  
ATOM   3059  OG  SER A 407       4.791  17.520  13.884  1.00 97.56           O  
ATOM   3060  N   ALA A 408       1.564  16.350  14.870  1.00 96.88           N  
ATOM   3061  CA  ALA A 408       0.616  16.936  15.812  1.00 96.88           C  
ATOM   3062  C   ALA A 408       0.318  15.990  16.967  1.00 96.88           C  
ATOM   3063  O   ALA A 408       0.245  16.393  18.126  1.00 96.88           O  
ATOM   3064  CB  ALA A 408      -0.677  17.332  15.105  1.00 96.88           C  
ATOM   3065  N   TRP A 409       0.062  14.765  16.602  1.00 96.19           N  
ATOM   3066  CA  TRP A 409      -0.223  13.724  17.589  1.00 96.19           C  
ATOM   3067  C   TRP A 409       0.927  13.585  18.578  1.00 96.19           C  
ATOM   3068  O   TRP A 409       0.701  13.503  19.795  1.00 96.19           O  
ATOM   3069  CB  TRP A 409      -0.483  12.379  16.897  1.00 96.19           C  
ATOM   3070  CG  TRP A 409      -0.712  11.241  17.846  1.00 96.19           C  
ATOM   3071  CD1 TRP A 409      -1.872  10.937  18.511  1.00 96.19           C  
ATOM   3072  CD2 TRP A 409       0.247  10.261  18.249  1.00 96.19           C  
ATOM   3073  CE2 TRP A 409      -0.402   9.388  19.151  1.00 96.19           C  
ATOM   3074  CE3 TRP A 409       1.592  10.027  17.933  1.00 96.19           C  
ATOM   3075  NE1 TRP A 409      -1.692   9.823  19.293  1.00 96.19           N  
ATOM   3076  CH2 TRP A 409       1.566   8.098  19.414  1.00 96.19           C  
ATOM   3077  CZ2 TRP A 409       0.250   8.306  19.745  1.00 96.19           C  
ATOM   3078  CZ3 TRP A 409       2.239   8.947  18.520  1.00 96.19           C  
ATOM   3079  N   GLU A 410       2.136  13.556  18.129  1.00 94.94           N  
ATOM   3080  CA  GLU A 410       3.317  13.416  18.972  1.00 94.94           C  
ATOM   3081  C   GLU A 410       3.488  14.641  19.878  1.00 94.94           C  
ATOM   3082  O   GLU A 410       3.853  14.503  21.053  1.00 94.94           O  
ATOM   3083  CB  GLU A 410       4.570  13.223  18.118  1.00 94.94           C  
ATOM   3084  CG  GLU A 410       5.822  12.889  18.926  1.00 94.94           C  
ATOM   3085  CD  GLU A 410       5.727  11.552  19.651  1.00 94.94           C  
ATOM   3086  OE1 GLU A 410       6.487  11.346  20.630  1.00 94.94           O  
ATOM   3087  OE2 GLU A 410       4.897  10.710  19.241  1.00 94.94           O1-
ATOM   3088  N   GLN A 411       3.248  15.796  19.411  1.00 94.69           N  
ATOM   3089  CA  GLN A 411       3.321  17.010  20.205  1.00 94.69           C  
ATOM   3090  C   GLN A 411       2.298  16.997  21.340  1.00 94.69           C  
ATOM   3091  O   GLN A 411       2.609  17.359  22.476  1.00 94.69           O  
ATOM   3092  CB  GLN A 411       3.097  18.245  19.329  1.00 94.69           C  
ATOM   3093  CG  GLN A 411       4.263  18.561  18.398  1.00 94.69           C  
ATOM   3094  CD  GLN A 411       3.936  19.630  17.378  1.00 94.69           C  
ATOM   3095  NE2 GLN A 411       4.901  19.973  16.534  1.00 94.69           N  
ATOM   3096  OE1 GLN A 411       2.819  20.165  17.356  1.00 94.69           O  
ATOM   3097  N   GLN A 412       1.100  16.612  21.004  1.00 94.25           N  
ATOM   3098  CA  GLN A 412       0.044  16.502  22.011  1.00 94.25           C  
ATOM   3099  C   GLN A 412       0.405  15.489  23.081  1.00 94.25           C  
ATOM   3100  O   GLN A 412       0.177  15.711  24.279  1.00 94.25           O  
ATOM   3101  CB  GLN A 412      -1.285  16.134  21.357  1.00 94.25           C  
ATOM   3102  CG  GLN A 412      -2.466  16.121  22.318  1.00 94.25           C  
ATOM   3103  CD  GLN A 412      -3.774  15.764  21.636  1.00 94.25           C  
ATOM   3104  NE2 GLN A 412      -4.886  16.030  22.317  1.00 94.25           N  
ATOM   3105  OE1 GLN A 412      -3.786  15.257  20.509  1.00 94.25           O  
ATOM   3106  N   ARG A 413       0.894  14.441  22.627  1.00 92.00           N  
ATOM   3107  CA  ARG A 413       1.306  13.372  23.526  1.00 92.00           C  
ATOM   3108  C   ARG A 413       2.392  13.861  24.484  1.00 92.00           C  
ATOM   3109  O   ARG A 413       2.356  13.562  25.684  1.00 92.00           O  
ATOM   3110  CB  ARG A 413       1.803  12.165  22.742  1.00 92.00           C  
ATOM   3111  CG  ARG A 413       0.686  11.269  22.229  1.00 92.00           C  
ATOM   3112  CD  ARG A 413       1.188   9.854  21.921  1.00 92.00           C  
ATOM   3113  NE  ARG A 413       1.650   9.179  23.141  1.00 92.00           N  
ATOM   3114  NH1 ARG A 413       1.193   7.049  22.364  1.00 92.00           N  
ATOM   3115  NH2 ARG A 413       2.085   7.355  24.458  1.00 92.00           N1+
ATOM   3116  CZ  ARG A 413       1.643   7.860  23.315  1.00 92.00           C  
ATOM   3117  N   GLN A 414       3.399  14.426  24.005  1.00 91.94           N  
ATOM   3118  CA  GLN A 414       4.493  14.947  24.810  1.00 91.94           C  
ATOM   3119  C   GLN A 414       3.985  15.984  25.818  1.00 91.94           C  
ATOM   3120  O   GLN A 414       4.449  16.016  26.966  1.00 91.94           O  
ATOM   3121  CB  GLN A 414       5.561  15.585  23.913  1.00 91.94           C  
ATOM   3122  CG  GLN A 414       6.390  14.571  23.130  1.00 91.94           C  
ATOM   3123  CD  GLN A 414       7.381  15.214  22.185  1.00 91.94           C  
ATOM   3124  NE2 GLN A 414       8.167  14.394  21.495  1.00 91.94           N  
ATOM   3125  OE1 GLN A 414       7.439  16.446  22.074  1.00 91.94           O  
ATOM   3126  N   GLN A 415       3.064  16.834  25.400  1.00 93.50           N  
ATOM   3127  CA  GLN A 415       2.455  17.812  26.289  1.00 93.50           C  
ATOM   3128  C   GLN A 415       1.698  17.139  27.426  1.00 93.50           C  
ATOM   3129  O   GLN A 415       1.789  17.567  28.579  1.00 93.50           O  
ATOM   3130  CB  GLN A 415       1.512  18.727  25.498  1.00 93.50           C  
ATOM   3131  CG  GLN A 415       2.225  19.732  24.596  1.00 93.50           C  
ATOM   3132  CD  GLN A 415       1.276  20.510  23.713  1.00 93.50           C  
ATOM   3133  NE2 GLN A 415       1.813  21.138  22.673  1.00 93.50           N  
ATOM   3134  OE1 GLN A 415       0.066  20.534  23.964  1.00 93.50           O  
ATOM   3135  N   GLN A 416       0.948  16.085  27.098  1.00 92.19           N  
ATOM   3136  CA  GLN A 416       0.196  15.326  28.093  1.00 92.19           C  
ATOM   3137  C   GLN A 416       1.130  14.644  29.089  1.00 92.19           C  
ATOM   3138  O   GLN A 416       0.844  14.595  30.282  1.00 92.19           O  
ATOM   3139  CB  GLN A 416      -0.705  14.298  27.410  1.00 92.19           C  
ATOM   3140  CG  GLN A 416      -1.898  14.897  26.678  1.00 92.19           C  
ATOM   3141  CD  GLN A 416      -2.711  13.866  25.931  1.00 92.19           C  
ATOM   3142  NE2 GLN A 416      -3.669  14.321  25.125  1.00 92.19           N  
ATOM   3143  OE1 GLN A 416      -2.479  12.651  26.059  1.00 92.19           O  
ATOM   3144  N   GLN A 417       2.252  14.092  28.587  1.00 90.75           N  
ATOM   3145  CA  GLN A 417       3.244  13.443  29.447  1.00 90.75           C  
ATOM   3146  C   GLN A 417       3.901  14.439  30.394  1.00 90.75           C  
ATOM   3147  O   GLN A 417       4.139  14.136  31.565  1.00 90.75           O  
ATOM   3148  CB  GLN A 417       4.311  12.748  28.589  1.00 90.75           C  
ATOM   3149  CG  GLN A 417       3.826  11.473  27.917  1.00 90.75           C  
ATOM   3150  CD  GLN A 417       4.874  10.855  27.016  1.00 90.75           C  
ATOM   3151  NE2 GLN A 417       4.509   9.768  26.323  1.00 90.75           N  
ATOM   3152  OE1 GLN A 417       6.010  11.338  26.907  1.00 90.75           O  
ATOM   3153  N   GLN A 418       4.188  15.602  29.914  1.00 92.12           N  
ATOM   3154  CA  GLN A 418       4.778  16.662  30.733  1.00 92.12           C  
ATOM   3155  C   GLN A 418       3.814  17.120  31.814  1.00 92.12           C  
ATOM   3156  O   GLN A 418       4.218  17.364  32.946  1.00 92.12           O  
ATOM   3157  CB  GLN A 418       5.182  17.852  29.853  1.00 92.12           C  
ATOM   3158  CG  GLN A 418       6.423  17.589  29.002  1.00 92.12           C  
ATOM   3159  CD  GLN A 418       6.727  18.725  28.037  1.00 92.12           C  
ATOM   3160  NE2 GLN A 418       7.523  18.443  27.010  1.00 92.12           N  
ATOM   3161  OE1 GLN A 418       6.255  19.859  28.224  1.00 92.12           O  
ATOM   3162  N   GLN A 419       2.534  17.283  31.435  1.00 92.38           N  
ATOM   3163  CA  GLN A 419       1.503  17.690  32.384  1.00 92.38           C  
ATOM   3164  C   GLN A 419       1.333  16.632  33.474  1.00 92.38           C  
ATOM   3165  O   GLN A 419       1.142  16.962  34.657  1.00 92.38           O  
ATOM   3166  CB  GLN A 419       0.175  17.920  31.665  1.00 92.38           C  
ATOM   3167  CG  GLN A 419       0.148  19.199  30.839  1.00 92.38           C  
ATOM   3168  CD  GLN A 419      -1.142  19.357  30.050  1.00 92.38           C  
ATOM   3169  NE2 GLN A 419      -1.072  20.064  28.930  1.00 92.38           N  
ATOM   3170  OE1 GLN A 419      -2.192  18.845  30.446  1.00 92.38           O  
ATOM   3171  N   GLN A 420       1.364  15.354  33.087  1.00 91.12           N  
ATOM   3172  CA  GLN A 420       1.263  14.252  34.033  1.00 91.12           C  
ATOM   3173  C   GLN A 420       2.456  14.225  34.994  1.00 91.12           C  
ATOM   3174  O   GLN A 420       2.300  13.977  36.192  1.00 91.12           O  
ATOM   3175  CB  GLN A 420       1.146  12.914  33.297  1.00 91.12           C  
ATOM   3176  CG  GLN A 420       0.888  11.733  34.215  1.00 91.12           C  
ATOM   3177  CD  GLN A 420       0.583  10.448  33.444  1.00 91.12           C  
ATOM   3178  NE2 GLN A 420      -0.161   9.538  34.080  1.00 91.12           N  
ATOM   3179  OE1 GLN A 420       1.009  10.285  32.301  1.00 91.12           O  
ATOM   3180  N   GLN A 421       3.665  14.419  34.467  1.00 89.62           N  
ATOM   3181  CA  GLN A 421       4.881  14.477  35.275  1.00 89.62           C  
ATOM   3182  C   GLN A 421       4.836  15.626  36.277  1.00 89.62           C  
ATOM   3183  O   GLN A 421       5.251  15.474  37.415  1.00 89.62           O  
ATOM   3184  CB  GLN A 421       6.110  14.606  34.384  1.00 89.62           C  
ATOM   3185  CG  GLN A 421       7.437  14.516  35.130  1.00 89.62           C  
ATOM   3186  CD  GLN A 421       7.663  13.162  35.756  1.00 89.62           C  
ATOM   3187  NE2 GLN A 421       8.339  13.138  36.907  1.00 89.62           N  
ATOM   3188  OE1 GLN A 421       7.254  12.123  35.208  1.00 89.62           O  
ATOM   3189  N   GLN A 422       4.356  16.776  35.829  1.00 89.69           N  
ATOM   3190  CA  GLN A 422       4.222  17.938  36.701  1.00 89.69           C  
ATOM   3191  C   GLN A 422       3.212  17.684  37.819  1.00 89.69           C  
ATOM   3192  O   GLN A 422       3.404  18.132  38.947  1.00 89.69           O  
ATOM   3193  CB  GLN A 422       3.806  19.163  35.885  1.00 89.69           C  
ATOM   3194  CG  GLN A 422       4.909  19.705  34.992  1.00 89.69           C  
ATOM   3195  CD  GLN A 422       4.447  20.873  34.124  1.00 89.69           C  
ATOM   3196  NE2 GLN A 422       5.280  21.269  33.163  1.00 89.69           N  
ATOM   3197  OE1 GLN A 422       3.351  21.407  34.323  1.00 89.69           O  
ATOM   3198  N   ARG A 423       2.113  16.965  37.542  1.00 89.12           N  
ATOM   3199  CA  ARG A 423       1.102  16.603  38.527  1.00 89.12           C  
ATOM   3200  C   ARG A 423       1.670  15.651  39.596  1.00 89.12           C  
ATOM   3201  O   ARG A 423       1.393  15.801  40.787  1.00 89.12           O  
ATOM   3202  CB  ARG A 423      -0.110  15.962  37.846  1.00 89.12           C  
ATOM   3203  CG  ARG A 423      -1.035  16.960  37.164  1.00 89.12           C  
ATOM   3204  CD  ARG A 423      -2.259  16.274  36.567  1.00 89.12           C  
ATOM   3205  NE  ARG A 423      -3.135  17.224  35.903  1.00 89.12           N  
ATOM   3206  NH1 ARG A 423      -4.781  15.674  35.405  1.00 89.12           N  
ATOM   3207  NH2 ARG A 423      -5.029  17.872  34.767  1.00 89.12           N1+
ATOM   3208  CZ  ARG A 423      -4.313  16.922  35.364  1.00 89.12           C  
ATOM   3209  N   VAL A 424       2.449  14.637  39.157  1.00 86.81           N  
ATOM   3210  CA  VAL A 424       3.063  13.666  40.040  1.00 86.81           C  
ATOM   3211  C   VAL A 424       4.094  14.350  40.928  1.00 86.81           C  
ATOM   3212  O   VAL A 424       4.158  14.083  42.124  1.00 86.81           O  
ATOM   3213  CB  VAL A 424       3.727  12.512  39.260  1.00 86.81           C  
ATOM   3214  CG1 VAL A 424       4.526  11.608  40.167  1.00 86.81           C  
ATOM   3215  CG2 VAL A 424       2.673  11.703  38.497  1.00 86.81           C  
ATOM   3216  N   GLU A 425       4.932  15.212  40.328  1.00 86.44           N  
ATOM   3217  CA  GLU A 425       5.920  15.974  41.108  1.00 86.44           C  
ATOM   3218  C   GLU A 425       5.255  16.917  42.084  1.00 86.44           C  
ATOM   3219  O   GLU A 425       5.750  17.096  43.197  1.00 86.44           O  
ATOM   3220  CB  GLU A 425       6.833  16.757  40.157  1.00 86.44           C  
ATOM   3221  CG  GLU A 425       7.809  15.894  39.375  1.00 86.44           C  
ATOM   3222  CD  GLU A 425       8.659  16.680  38.389  1.00 86.44           C  
ATOM   3223  OE1 GLU A 425       9.550  16.092  37.742  1.00 86.44           O  
ATOM   3224  OE2 GLU A 425       8.428  17.909  38.266  1.00 86.44           O1-
ATOM   3225  N   GLY A 426       4.167  17.608  41.629  1.00 84.75           N  
ATOM   3226  CA  GLY A 426       3.394  18.458  42.541  1.00 84.75           C  
ATOM   3227  C   GLY A 426       2.789  17.715  43.708  1.00 84.75           C  
ATOM   3228  O   GLY A 426       2.785  18.224  44.819  1.00 84.75           O  
ATOM   3229  N   ARG A 427       2.178  16.490  43.508  1.00 82.94           N  
ATOM   3230  CA  ARG A 427       1.625  15.621  44.570  1.00 82.94           C  
ATOM   3231  C   ARG A 427       2.708  15.184  45.531  1.00 82.94           C  
ATOM   3232  O   ARG A 427       2.477  15.102  46.747  1.00 82.94           O  
ATOM   3233  CB  ARG A 427       0.933  14.404  43.945  1.00 82.94           C  
ATOM   3234  CG  ARG A 427      -0.426  14.711  43.333  1.00 82.94           C  
ATOM   3235  CD  ARG A 427      -1.108  13.442  42.823  1.00 82.94           C  
ATOM   3236  NE  ARG A 427      -2.439  13.726  42.301  1.00 82.94           N  
ATOM   3237  NH1 ARG A 427      -2.917  11.535  41.767  1.00 82.94           N  
ATOM   3238  NH2 ARG A 427      -4.456  13.179  41.344  1.00 82.94           N1+
ATOM   3239  CZ  ARG A 427      -3.268  12.813  41.804  1.00 82.94           C  
ATOM   3240  N   GLY A 428       3.896  14.777  44.962  1.00 83.12           N  
ATOM   3241  CA  GLY A 428       5.044  14.415  45.816  1.00 83.12           C  
ATOM   3242  C   GLY A 428       5.510  15.552  46.707  1.00 83.12           C  
ATOM   3243  O   GLY A 428       5.836  15.349  47.861  1.00 83.12           O  
ATOM   3244  N   ALA A 429       5.572  16.762  46.139  1.00 82.94           N  
ATOM   3245  CA  ALA A 429       5.985  17.954  46.882  1.00 82.94           C  
ATOM   3246  C   ALA A 429       4.974  18.308  47.962  1.00 82.94           C  
ATOM   3247  O   ALA A 429       5.361  18.664  49.097  1.00 82.94           O  
ATOM   3248  CB  ALA A 429       6.156  19.154  45.919  1.00 82.94           C  
ATOM   3249  N   ARG A 430       3.646  18.202  47.678  1.00 87.00           N  
ATOM   3250  CA  ARG A 430       2.585  18.447  48.657  1.00 87.00           C  
ATOM   3251  C   ARG A 430       2.632  17.411  49.774  1.00 87.00           C  
ATOM   3252  O   ARG A 430       2.402  17.737  50.955  1.00 87.00           O  
ATOM   3253  CB  ARG A 430       1.213  18.429  47.975  1.00 87.00           C  
ATOM   3254  CG  ARG A 430       0.905  19.677  47.183  1.00 87.00           C  
ATOM   3255  CD  ARG A 430      -0.482  19.623  46.554  1.00 87.00           C  
ATOM   3256  NE  ARG A 430      -0.754  20.799  45.742  1.00 87.00           N  
ATOM   3257  NH1 ARG A 430      -2.846  20.105  45.063  1.00 87.00           N  
ATOM   3258  NH2 ARG A 430      -2.018  22.128  44.338  1.00 87.00           N1+
ATOM   3259  CZ  ARG A 430      -1.871  20.994  45.064  1.00 87.00           C  
ATOM   3260  N   ALA A 431       2.827  16.122  49.435  1.00 83.50           N  
ATOM   3261  CA  ALA A 431       2.950  15.041  50.407  1.00 83.50           C  
ATOM   3262  C   ALA A 431       4.142  15.268  51.350  1.00 83.50           C  
ATOM   3263  O   ALA A 431       4.051  15.028  52.552  1.00 83.50           O  
ATOM   3264  CB  ALA A 431       3.080  13.698  49.690  1.00 83.50           C  
ATOM   3265  N   GLU A 432       5.310  15.701  50.784  1.00 86.06           N  
ATOM   3266  CA  GLU A 432       6.501  16.004  51.587  1.00 86.06           C  
ATOM   3267  C   GLU A 432       6.250  17.198  52.517  1.00 86.06           C  
ATOM   3268  O   GLU A 432       6.686  17.193  53.670  1.00 86.06           O  
ATOM   3269  CB  GLU A 432       7.688  16.307  50.651  1.00 86.06           C  
ATOM   3270  CG  GLU A 432       8.322  15.055  50.069  1.00 86.06           C  
ATOM   3271  CD  GLU A 432       9.494  15.356  49.133  1.00 86.06           C  
ATOM   3272  OE1 GLU A 432      10.061  14.409  48.548  1.00 86.06           O  
ATOM   3273  OE2 GLU A 432       9.842  16.553  48.991  1.00 86.06           O1-
ATOM   3274  N   ALA A 433       5.629  18.249  51.954  1.00 86.69           N  
ATOM   3275  CA  ALA A 433       5.283  19.440  52.751  1.00 86.69           C  
ATOM   3276  C   ALA A 433       4.331  19.054  53.893  1.00 86.69           C  
ATOM   3277  O   ALA A 433       4.474  19.552  55.002  1.00 86.69           O  
ATOM   3278  CB  ALA A 433       4.651  20.524  51.869  1.00 86.69           C  
ATOM   3279  N   ALA A 434       3.296  18.266  53.595  1.00 87.62           N  
ATOM   3280  CA  ALA A 434       2.353  17.789  54.610  1.00 87.62           C  
ATOM   3281  C   ALA A 434       3.062  16.972  55.675  1.00 87.62           C  
ATOM   3282  O   ALA A 434       2.754  17.090  56.855  1.00 87.62           O  
ATOM   3283  CB  ALA A 434       1.247  16.976  53.943  1.00 87.62           C  
ATOM   3284  N   ALA A 435       3.986  16.042  55.297  1.00 87.38           N  
ATOM   3285  CA  ALA A 435       4.780  15.227  56.232  1.00 87.38           C  
ATOM   3286  C   ALA A 435       5.655  16.107  57.115  1.00 87.38           C  
ATOM   3287  O   ALA A 435       5.788  15.848  58.313  1.00 87.38           O  
ATOM   3288  CB  ALA A 435       5.646  14.227  55.472  1.00 87.38           C  
ATOM   3289  N   ALA A 436       6.324  17.124  56.528  1.00 87.06           N  
ATOM   3290  CA  ALA A 436       7.151  18.075  57.267  1.00 87.06           C  
ATOM   3291  C   ALA A 436       6.324  18.846  58.252  1.00 87.06           C  
ATOM   3292  O   ALA A 436       6.762  19.109  59.391  1.00 87.06           O  
ATOM   3293  CB  ALA A 436       7.861  19.034  56.302  1.00 87.06           C  
ATOM   3294  N   ALA A 437       5.110  19.374  57.842  1.00 87.81           N  
ATOM   3295  CA  ALA A 437       4.192  20.101  58.714  1.00 87.81           C  
ATOM   3296  C   ALA A 437       3.715  19.213  59.868  1.00 87.81           C  
ATOM   3297  O   ALA A 437       3.598  19.700  61.004  1.00 87.81           O  
ATOM   3298  CB  ALA A 437       2.992  20.623  57.908  1.00 87.81           C  
ATOM   3299  N   ALA A 438       3.362  17.953  59.629  1.00 86.31           N  
ATOM   3300  CA  ALA A 438       2.950  16.990  60.630  1.00 86.31           C  
ATOM   3301  C   ALA A 438       4.077  16.723  61.645  1.00 86.31           C  
ATOM   3302  O   ALA A 438       3.842  16.581  62.843  1.00 86.31           O  
ATOM   3303  CB  ALA A 438       2.515  15.667  59.976  1.00 86.31           C  
ATOM   3304  N   ALA A 439       5.352  16.553  61.152  1.00 84.00           N  
ATOM   3305  CA  ALA A 439       6.537  16.348  61.991  1.00 84.00           C  
ATOM   3306  C   ALA A 439       6.791  17.560  62.870  1.00 84.00           C  
ATOM   3307  O   ALA A 439       7.183  17.441  64.051  1.00 84.00           O  
ATOM   3308  CB  ALA A 439       7.748  16.068  61.135  1.00 84.00           C  
ATOM   3309  N   ALA A 440       6.632  18.834  62.319  1.00 83.06           N  
ATOM   3310  CA  ALA A 440       6.810  20.085  63.044  1.00 83.06           C  
ATOM   3311  C   ALA A 440       5.736  20.230  64.122  1.00 83.06           C  
ATOM   3312  O   ALA A 440       6.012  20.752  65.209  1.00 83.06           O  
ATOM   3313  CB  ALA A 440       6.769  21.265  62.104  1.00 83.06           C  
ATOM   3314  N   ALA A 441       4.464  19.848  63.851  1.00 81.38           N  
ATOM   3315  CA  ALA A 441       3.345  19.897  64.800  1.00 81.38           C  
ATOM   3316  C   ALA A 441       3.535  18.907  65.934  1.00 81.38           C  
ATOM   3317  O   ALA A 441       3.116  19.160  67.056  1.00 81.38           O  
ATOM   3318  CB  ALA A 441       2.029  19.620  64.070  1.00 81.38           C  
ATOM   3319  N   SER A 442       4.155  17.731  65.736  1.00 78.50           N  
ATOM   3320  CA  SER A 442       4.440  16.669  66.716  1.00 78.50           C  
ATOM   3321  C   SER A 442       5.634  17.053  67.577  1.00 78.50           C  
ATOM   3322  O   SER A 442       5.716  16.629  68.756  1.00 78.50           O  
ATOM   3323  CB  SER A 442       4.703  15.341  66.005  1.00 78.50           C  
ATOM   3324  OG  SER A 442       5.847  15.426  65.166  1.00 78.50           O  
ATOM   3325  N   SER A 443       6.599  17.914  67.242  1.00 75.81           N  
ATOM   3326  CA  SER A 443       7.803  18.356  67.925  1.00 75.81           C  
ATOM   3327  C   SER A 443       7.550  19.618  68.745  1.00 75.81           C  
ATOM   3328  O   SER A 443       8.301  19.922  69.672  1.00 75.81           O  
ATOM   3329  CB  SER A 443       8.947  18.588  66.933  1.00 75.81           C  
ATOM   3330  OG  SER A 443       8.556  19.538  65.948  1.00 75.81           O  
ATOM   3331  N   GLY A 444       6.440  20.434  68.723  1.00 64.38           N  
ATOM   3332  CA  GLY A 444       6.026  21.645  69.426  1.00 64.38           C  
ATOM   3333  C   GLY A 444       5.020  21.392  70.544  1.00 64.38           C  
ATOM   3334  O   GLY A 444       4.742  22.262  71.339  1.00 64.38           O  
ATOM   3335  N   GLN A 445       4.584  20.164  70.904  1.00 57.34           N  
ATOM   3336  CA  GLN A 445       3.749  19.681  71.985  1.00 57.34           C  
ATOM   3337  C   GLN A 445       4.584  18.933  73.041  1.00 57.34           C  
ATOM   3338  O   GLN A 445       4.090  18.629  74.117  1.00 57.34           O  
ATOM   3339  CB  GLN A 445       2.638  18.775  71.452  1.00 57.34           C  
ATOM   3340  CG  GLN A 445       1.458  19.522  70.882  1.00 57.34           C  
ATOM   3341  CD  GLN A 445       0.221  18.650  70.719  1.00 57.34           C  
ATOM   3342  NE2 GLN A 445      -0.929  19.288  70.509  1.00 57.34           N  
ATOM   3343  OE1 GLN A 445       0.291  17.435  70.829  1.00 57.34           O  
ATOM   3344  N   HIS A 446       5.866  19.299  73.471  1.00 50.38           N  
ATOM   3345  CA  HIS A 446       6.706  18.901  74.571  1.00 50.38           C  
ATOM   3346  C   HIS A 446       7.366  20.106  75.224  1.00 50.38           C  
ATOM   3347  O   HIS A 446       7.688  21.085  74.555  1.00 50.38           O  
ATOM   3348  CB  HIS A 446       7.775  17.891  74.138  1.00 50.38           C  
ATOM   3349  CG  HIS A 446       7.264  16.513  73.892  1.00 50.38           C  
ATOM   3350  CD2 HIS A 446       7.123  15.797  72.745  1.00 50.38           C  
ATOM   3351  ND1 HIS A 446       6.801  15.713  74.878  1.00 50.38           N  
ATOM   3352  CE1 HIS A 446       6.410  14.563  74.378  1.00 50.38           C  
ATOM   3353  NE2 HIS A 446       6.592  14.598  73.080  1.00 50.38           N  
TER    3354      HIS A 446
END   
