# Supplementary material for: Functional divergence and structural changes of Class IV histone deacetylases (HDACs) across the tree of life
Source: Mol Biol Evol. 2026 Jun 17;43(7):msag150. doi: 10.1093/molbev/msag150 (PMC13325672; doi:10.1093/molbev/msag150)
Supplement: msag150_Supplementary_Data [file msag150_supplementary_data.zip › Figure S16 eaHDAC11_A.pdb]

TITLE     S16
REMARK   4      COMPLIES WITH FORMAT V. 3.0, 1-DEC-2006
REMARK 888
REMARK 888 WRITTEN BY MAESTRO (A PRODUCT OF SCHRODINGER, LLC)
ATOM      1  N   MET A   1     -25.787  13.271   6.578  1.00 32.94           N1+
ATOM      2  CA  MET A   1     -25.061  14.431   6.065  1.00 32.94           C  
ATOM      3  C   MET A   1     -24.082  14.967   7.105  1.00 32.94           C  
ATOM      4  O   MET A   1     -24.507  15.462   8.149  1.00 32.94           O  
ATOM      5  CB  MET A   1     -26.041  15.528   5.640  1.00 32.94           C  
ATOM      6  CG  MET A   1     -26.200  15.658   4.134  1.00 32.94           C  
ATOM      7  SD  MET A   1     -27.036  17.219   3.644  1.00 32.94           S  
ATOM      8  CE  MET A   1     -28.210  16.579   2.426  1.00 32.94           C  
ATOM      9  N   ARG A   2     -23.061  14.121   7.600  1.00 45.28           N  
ATOM     10  CA  ARG A   2     -22.043  14.574   8.542  1.00 45.28           C  
ATOM     11  C   ARG A   2     -21.058  15.513   7.868  1.00 45.28           C  
ATOM     12  O   ARG A   2     -20.426  15.144   6.874  1.00 45.28           O  
ATOM     13  CB  ARG A   2     -21.316  13.389   9.162  1.00 45.28           C  
ATOM     14  CG  ARG A   2     -22.136  12.603  10.176  1.00 45.28           C  
ATOM     15  CD  ARG A   2     -21.302  11.558  10.894  1.00 45.28           C  
ATOM     16  NE  ARG A   2     -22.108  10.724  11.773  1.00 45.28           N  
ATOM     17  NH1 ARG A   2     -20.312   9.717  12.826  1.00 45.28           N  
ATOM     18  NH2 ARG A   2     -22.465   9.163  13.425  1.00 45.28           N1+
ATOM     19  CZ  ARG A   2     -21.626   9.879  12.678  1.00 45.28           C  
ATOM     20  N   SER A   3     -21.450  16.804   7.402  1.00 44.78           N  
ATOM     21  CA  SER A   3     -20.823  18.106   7.182  1.00 44.78           C  
ATOM     22  C   SER A   3     -19.416  18.146   7.778  1.00 44.78           C  
ATOM     23  O   SER A   3     -19.209  17.717   8.920  1.00 44.78           O  
ATOM     24  CB  SER A   3     -21.677  19.225   7.775  1.00 44.78           C  
ATOM     25  OG  SER A   3     -21.634  19.189   9.189  1.00 44.78           O  
ATOM     26  N   GLY A   4     -18.265  17.830   6.991  1.00 51.12           N  
ATOM     27  CA  GLY A   4     -17.086  18.490   6.455  1.00 51.12           C  
ATOM     28  C   GLY A   4     -16.287  19.225   7.505  1.00 51.12           C  
ATOM     29  O   GLY A   4     -15.455  20.072   7.182  1.00 51.12           O  
ATOM     30  N   THR A   5     -16.355  18.901   8.847  1.00 51.94           N  
ATOM     31  CA  THR A   5     -15.409  19.605   9.701  1.00 51.94           C  
ATOM     32  C   THR A   5     -14.130  18.802   9.887  1.00 51.94           C  
ATOM     33  O   THR A   5     -14.178  17.579  10.068  1.00 51.94           O  
ATOM     34  CB  THR A   5     -16.031  19.910  11.079  1.00 51.94           C  
ATOM     35  CG2 THR A   5     -16.520  21.353  11.154  1.00 51.94           C  
ATOM     36  OG1 THR A   5     -17.139  19.036  11.309  1.00 51.94           O  
ATOM     37  N   PRO A   6     -12.998  19.315   9.293  1.00 56.69           N  
ATOM     38  CA  PRO A   6     -11.718  18.649   9.531  1.00 56.69           C  
ATOM     39  C   PRO A   6     -11.560  18.169  10.972  1.00 56.69           C  
ATOM     40  O   PRO A   6     -12.138  18.747  11.885  1.00 56.69           O  
ATOM     41  CB  PRO A   6     -10.689  19.726   9.196  1.00 56.69           C  
ATOM     42  CG  PRO A   6     -11.484  20.849   8.621  1.00 56.69           C  
ATOM     43  CD  PRO A   6     -12.938  20.599   8.907  1.00 56.69           C  
ATOM     44  N   PRO A   7     -11.120  16.872  11.210  1.00 60.28           N  
ATOM     45  CA  PRO A   7     -10.895  16.351  12.559  1.00 60.28           C  
ATOM     46  C   PRO A   7     -10.112  17.324  13.441  1.00 60.28           C  
ATOM     47  O   PRO A   7      -9.364  18.160  12.926  1.00 60.28           O  
ATOM     48  CB  PRO A   7     -10.103  15.068  12.326  1.00 60.28           C  
ATOM     49  CG  PRO A   7      -9.581  15.187  10.927  1.00 60.28           C  
ATOM     50  CD  PRO A   7     -10.365  16.258  10.220  1.00 60.28           C  
ATOM     51  N   PRO A   8     -10.467  17.434  14.748  1.00 56.06           N  
ATOM     52  CA  PRO A   8      -9.913  18.333  15.777  1.00 56.06           C  
ATOM     53  C   PRO A   8      -8.383  18.307  15.794  1.00 56.06           C  
ATOM     54  O   PRO A   8      -7.757  19.328  16.108  1.00 56.06           O  
ATOM     55  CB  PRO A   8     -10.484  17.773  17.080  1.00 56.06           C  
ATOM     56  CG  PRO A   8     -11.699  17.004  16.666  1.00 56.06           C  
ATOM     57  CD  PRO A   8     -11.514  16.540  15.242  1.00 56.06           C  
ATOM     58  N   TRP A   9      -7.712  17.151  15.169  1.00 61.22           N  
ATOM     59  CA  TRP A   9      -6.253  17.095  15.203  1.00 61.22           C  
ATOM     60  C   TRP A   9      -5.651  17.958  14.100  1.00 61.22           C  
ATOM     61  O   TRP A   9      -4.470  18.308  14.153  1.00 61.22           O  
ATOM     62  CB  TRP A   9      -5.766  15.650  15.067  1.00 61.22           C  
ATOM     63  CG  TRP A   9      -6.370  14.919  13.911  1.00 61.22           C  
ATOM     64  CD1 TRP A   9      -7.521  14.179  13.910  1.00 61.22           C  
ATOM     65  CD2 TRP A   9      -5.845  14.837  12.577  1.00 61.22           C  
ATOM     66  CE2 TRP A   9      -6.733  14.038  11.824  1.00 61.22           C  
ATOM     67  CE3 TRP A   9      -4.712  15.368  11.951  1.00 61.22           C  
ATOM     68  NE1 TRP A   9      -7.744  13.649  12.659  1.00 61.22           N  
ATOM     69  CH2 TRP A   9      -5.404  14.289   9.881  1.00 61.22           C  
ATOM     70  CZ2 TRP A   9      -6.523  13.762  10.474  1.00 61.22           C  
ATOM     71  CZ3 TRP A   9      -4.503  15.090  10.604  1.00 61.22           C  
ATOM     72  N   LEU A  10      -6.484  18.390  13.055  1.00 61.69           N  
ATOM     73  CA  LEU A  10      -6.068  19.228  11.936  1.00 61.69           C  
ATOM     74  C   LEU A  10      -6.081  20.701  12.333  1.00 61.69           C  
ATOM     75  O   LEU A  10      -5.322  21.504  11.785  1.00 61.69           O  
ATOM     76  CB  LEU A  10      -6.980  19.009  10.727  1.00 61.69           C  
ATOM     77  CG  LEU A  10      -6.707  17.762   9.895  1.00 61.69           C  
ATOM     78  CD1 LEU A  10      -7.870  17.473   8.943  1.00 61.69           C  
ATOM     79  CD2 LEU A  10      -5.406  17.912   9.111  1.00 61.69           C  
ATOM     80  N   GLU A  11      -6.784  21.127  13.457  1.00 56.16           N  
ATOM     81  CA  GLU A  11      -7.054  22.486  13.890  1.00 56.16           C  
ATOM     82  C   GLU A  11      -6.218  22.858  15.117  1.00 56.16           C  
ATOM     83  O   GLU A  11      -6.127  24.027  15.485  1.00 56.16           O  
ATOM     84  CB  GLU A  11      -8.544  22.673  14.202  1.00 56.16           C  
ATOM     85  CG  GLU A  11      -9.438  22.639  12.970  1.00 56.16           C  
ATOM     86  CD  GLU A  11     -10.907  22.884  13.286  1.00 56.16           C  
ATOM     87  OE1 GLU A  11     -11.736  22.871  12.348  1.00 56.16           O  
ATOM     88  OE2 GLU A  11     -11.225  23.087  14.480  1.00 56.16           O1-
ATOM     89  N   ASP A  12      -5.375  21.920  15.682  1.00 54.25           N  
ATOM     90  CA  ASP A  12      -4.644  22.267  16.899  1.00 54.25           C  
ATOM     91  C   ASP A  12      -3.344  22.995  16.569  1.00 54.25           C  
ATOM     92  O   ASP A  12      -2.382  22.378  16.090  1.00 54.25           O  
ATOM     93  CB  ASP A  12      -4.346  21.008  17.723  1.00 54.25           C  
ATOM     94  CG  ASP A  12      -4.997  21.032  19.095  1.00 54.25           C  
ATOM     95  OD1 ASP A  12      -5.488  22.094  19.518  1.00 54.25           O  
ATOM     96  OD2 ASP A  12      -5.012  19.961  19.751  1.00 54.25           O1-
ATOM     97  N   GLU A  13      -3.454  24.240  16.099  1.00 53.41           N  
ATOM     98  CA  GLU A  13      -2.505  25.340  15.946  1.00 53.41           C  
ATOM     99  C   GLU A  13      -2.036  25.862  17.307  1.00 53.41           C  
ATOM    100  O   GLU A  13      -1.051  26.602  17.389  1.00 53.41           O  
ATOM    101  CB  GLU A  13      -3.128  26.477  15.136  1.00 53.41           C  
ATOM    102  CG  GLU A  13      -3.287  26.169  13.654  1.00 53.41           C  
ATOM    103  CD  GLU A  13      -3.268  27.418  12.780  1.00 53.41           C  
ATOM    104  OE1 GLU A  13      -3.113  27.285  11.543  1.00 53.41           O  
ATOM    105  OE2 GLU A  13      -3.407  28.529  13.330  1.00 53.41           O1-
ATOM    106  N   ASP A  14      -2.359  25.250  18.535  1.00 50.03           N  
ATOM    107  CA  ASP A  14      -2.158  25.900  19.826  1.00 50.03           C  
ATOM    108  C   ASP A  14      -1.066  25.195  20.632  1.00 50.03           C  
ATOM    109  O   ASP A  14      -0.724  25.623  21.731  1.00 50.03           O  
ATOM    110  CB  ASP A  14      -3.463  25.927  20.619  1.00 50.03           C  
ATOM    111  CG  ASP A  14      -4.422  26.990  20.133  1.00 50.03           C  
ATOM    112  OD1 ASP A  14      -3.968  28.017  19.589  1.00 50.03           O  
ATOM    113  OD2 ASP A  14      -5.647  26.801  20.299  1.00 50.03           O1-
ATOM    114  N   ASP A  15      -0.097  24.409  19.965  1.00 53.56           N  
ATOM    115  CA  ASP A  15       1.065  23.927  20.708  1.00 53.56           C  
ATOM    116  C   ASP A  15       2.358  24.223  19.955  1.00 53.56           C  
ATOM    117  O   ASP A  15       2.594  23.679  18.869  1.00 53.56           O  
ATOM    118  CB  ASP A  15       0.951  22.427  20.987  1.00 53.56           C  
ATOM    119  CG  ASP A  15       2.047  21.905  21.897  1.00 53.56           C  
ATOM    120  OD1 ASP A  15       2.897  22.697  22.345  1.00 53.56           O  
ATOM    121  OD2 ASP A  15       2.072  20.683  22.149  1.00 53.56           O1-
ATOM    122  N   PRO A  16       3.116  25.283  20.270  1.00 45.62           N  
ATOM    123  CA  PRO A  16       4.333  25.839  19.675  1.00 45.62           C  
ATOM    124  C   PRO A  16       5.536  24.905  19.825  1.00 45.62           C  
ATOM    125  O   PRO A  16       6.629  25.236  19.370  1.00 45.62           O  
ATOM    126  CB  PRO A  16       4.551  27.133  20.449  1.00 45.62           C  
ATOM    127  CG  PRO A  16       3.802  26.942  21.725  1.00 45.62           C  
ATOM    128  CD  PRO A  16       2.848  25.797  21.561  1.00 45.62           C  
ATOM    129  N   SER A  17       5.435  23.551  20.249  1.00 50.31           N  
ATOM    130  CA  SER A  17       6.618  22.686  20.365  1.00 50.31           C  
ATOM    131  C   SER A  17       6.946  22.023  19.041  1.00 50.31           C  
ATOM    132  O   SER A  17       6.050  21.677  18.267  1.00 50.31           O  
ATOM    133  CB  SER A  17       6.396  21.630  21.448  1.00 50.31           C  
ATOM    134  OG  SER A  17       5.087  21.092  21.365  1.00 50.31           O  
ATOM    135  N   PRO A  18       8.196  22.153  18.466  1.00 49.19           N  
ATOM    136  CA  PRO A  18       8.548  21.604  17.149  1.00 49.19           C  
ATOM    137  C   PRO A  18       8.121  20.147  16.990  1.00 49.19           C  
ATOM    138  O   PRO A  18       8.244  19.362  17.932  1.00 49.19           O  
ATOM    139  CB  PRO A  18      10.070  21.739  17.105  1.00 49.19           C  
ATOM    140  CG  PRO A  18      10.452  22.192  18.480  1.00 49.19           C  
ATOM    141  CD  PRO A  18       9.198  22.412  19.287  1.00 49.19           C  
ATOM    142  N   LEU A  19       7.002  19.815  16.175  1.00 55.62           N  
ATOM    143  CA  LEU A  19       6.598  18.485  15.700  1.00 55.62           C  
ATOM    144  C   LEU A  19       7.822  17.629  15.391  1.00 55.62           C  
ATOM    145  O   LEU A  19       8.645  18.005  14.550  1.00 55.62           O  
ATOM    146  CB  LEU A  19       5.709  18.604  14.460  1.00 55.62           C  
ATOM    147  CG  LEU A  19       4.327  19.226  14.677  1.00 55.62           C  
ATOM    148  CD1 LEU A  19       3.759  19.727  13.349  1.00 55.62           C  
ATOM    149  CD2 LEU A  19       3.388  18.211  15.314  1.00 55.62           C  
ATOM    150  N   LYS A  20       8.553  17.048  16.317  1.00 59.50           N  
ATOM    151  CA  LYS A  20       9.949  16.625  16.446  1.00 59.50           C  
ATOM    152  C   LYS A  20      10.168  15.259  15.798  1.00 59.50           C  
ATOM    153  O   LYS A  20      11.249  14.983  15.267  1.00 59.50           O  
ATOM    154  CB  LYS A  20      10.363  16.575  17.912  1.00 59.50           C  
ATOM    155  CG  LYS A  20      10.689  17.942  18.510  1.00 59.50           C  
ATOM    156  CD  LYS A  20      11.265  17.809  19.910  1.00 59.50           C  
ATOM    157  CE  LYS A  20      11.519  19.177  20.536  1.00 59.50           C  
ATOM    158  NZ  LYS A  20      12.112  19.068  21.903  1.00 59.50           N1+
ATOM    159  N   SER A  21       9.238  14.663  14.860  1.00 80.94           N  
ATOM    160  CA  SER A  21       9.751  13.571  14.038  1.00 80.94           C  
ATOM    161  C   SER A  21       9.089  13.553  12.665  1.00 80.94           C  
ATOM    162  O   SER A  21       7.864  13.521  12.565  1.00 80.94           O  
ATOM    163  CB  SER A  21       9.539  12.231  14.742  1.00 80.94           C  
ATOM    164  OG  SER A  21      10.290  12.168  15.941  1.00 80.94           O  
ATOM    165  N   PRO A  22       9.856  13.960  11.689  1.00 92.75           N  
ATOM    166  CA  PRO A  22       9.348  13.970  10.314  1.00 92.75           C  
ATOM    167  C   PRO A  22       8.652  12.665   9.939  1.00 92.75           C  
ATOM    168  O   PRO A  22       8.995  11.602  10.470  1.00 92.75           O  
ATOM    169  CB  PRO A  22      10.599  14.184   9.471  1.00 92.75           C  
ATOM    170  CG  PRO A  22      11.717  13.646  10.307  1.00 92.75           C  
ATOM    171  CD  PRO A  22      11.365  13.826  11.756  1.00 92.75           C  
ATOM    172  N   LEU A  23       7.529  12.798   9.183  1.00 97.00           N  
ATOM    173  CA  LEU A  23       7.013  11.608   8.514  1.00 97.00           C  
ATOM    174  C   LEU A  23       8.044  11.039   7.555  1.00 97.00           C  
ATOM    175  O   LEU A  23       8.500  11.728   6.641  1.00 97.00           O  
ATOM    176  CB  LEU A  23       5.719  11.939   7.758  1.00 97.00           C  
ATOM    177  CG  LEU A  23       5.115  10.805   6.928  1.00 97.00           C  
ATOM    178  CD1 LEU A  23       4.531   9.735   7.846  1.00 97.00           C  
ATOM    179  CD2 LEU A  23       4.045  11.351   5.986  1.00 97.00           C  
ATOM    180  N   SER A  24       8.460   9.754   7.824  1.00 97.88           N  
ATOM    181  CA  SER A  24       9.410   9.094   6.936  1.00 97.88           C  
ATOM    182  C   SER A  24       8.702   8.385   5.788  1.00 97.88           C  
ATOM    183  O   SER A  24       7.815   7.564   6.018  1.00 97.88           O  
ATOM    184  CB  SER A  24      10.263   8.095   7.718  1.00 97.88           C  
ATOM    185  OG  SER A  24      11.043   8.752   8.700  1.00 97.88           O  
ATOM    186  N   ILE A  25       9.126   8.771   4.579  1.00 98.12           N  
ATOM    187  CA  ILE A  25       8.597   8.172   3.357  1.00 98.12           C  
ATOM    188  C   ILE A  25       9.742   7.599   2.524  1.00 98.12           C  
ATOM    189  O   ILE A  25      10.723   8.292   2.254  1.00 98.12           O  
ATOM    190  CB  ILE A  25       7.794   9.200   2.527  1.00 98.12           C  
ATOM    191  CG1 ILE A  25       6.636   9.766   3.357  1.00 98.12           C  
ATOM    192  CG2 ILE A  25       7.278   8.561   1.233  1.00 98.12           C  
ATOM    193  CD1 ILE A  25       5.908  10.925   2.689  1.00 98.12           C  
ATOM    194  N   TRP A  26       9.623   6.353   2.177  1.00 98.44           N  
ATOM    195  CA  TRP A  26      10.650   5.733   1.345  1.00 98.44           C  
ATOM    196  C   TRP A  26      10.369   5.976  -0.135  1.00 98.44           C  
ATOM    197  O   TRP A  26       9.238   5.821  -0.592  1.00 98.44           O  
ATOM    198  CB  TRP A  26      10.731   4.229   1.623  1.00 98.44           C  
ATOM    199  CG  TRP A  26      11.583   3.877   2.811  1.00 98.44           C  
ATOM    200  CD1 TRP A  26      12.794   3.252   2.800  1.00 98.44           C  
ATOM    201  CD2 TRP A  26      11.269   4.122   4.186  1.00 98.44           C  
ATOM    202  CE2 TRP A  26      12.344   3.620   4.956  1.00 98.44           C  
ATOM    203  CE3 TRP A  26      10.184   4.717   4.842  1.00 98.44           C  
ATOM    204  NE1 TRP A  26      13.263   3.096   4.087  1.00 98.44           N  
ATOM    205  CH2 TRP A  26      11.288   4.287   6.968  1.00 98.44           C  
ATOM    206  CZ2 TRP A  26      12.363   3.697   6.351  1.00 98.44           C  
ATOM    207  CZ3 TRP A  26      10.203   4.793   6.230  1.00 98.44           C  
ATOM    208  N   TYR A  27      11.437   6.400  -0.787  1.00 98.12           N  
ATOM    209  CA  TYR A  27      11.393   6.753  -2.203  1.00 98.12           C  
ATOM    210  C   TYR A  27      12.746   6.524  -2.864  1.00 98.12           C  
ATOM    211  O   TYR A  27      13.789   6.759  -2.249  1.00 98.12           O  
ATOM    212  CB  TYR A  27      10.965   8.214  -2.381  1.00 98.12           C  
ATOM    213  CG  TYR A  27      11.134   8.729  -3.789  1.00 98.12           C  
ATOM    214  CD1 TYR A  27      12.208   9.551  -4.120  1.00 98.12           C  
ATOM    215  CD2 TYR A  27      10.227   8.397  -4.788  1.00 98.12           C  
ATOM    216  CE1 TYR A  27      12.377  10.034  -5.420  1.00 98.12           C  
ATOM    217  CE2 TYR A  27      10.382   8.872  -6.090  1.00 98.12           C  
ATOM    218  OH  TYR A  27      11.614  10.160  -7.675  1.00 98.12           O  
ATOM    219  CZ  TYR A  27      11.458   9.686  -6.390  1.00 98.12           C  
ATOM    220  N   HIS A  28      12.662   6.104  -4.106  1.00 97.75           N  
ATOM    221  CA  HIS A  28      13.832   5.953  -4.962  1.00 97.75           C  
ATOM    222  C   HIS A  28      13.524   6.373  -6.394  1.00 97.75           C  
ATOM    223  O   HIS A  28      12.421   6.149  -6.890  1.00 97.75           O  
ATOM    224  CB  HIS A  28      14.329   4.504  -4.933  1.00 97.75           C  
ATOM    225  CG  HIS A  28      15.713   4.339  -5.477  1.00 97.75           C  
ATOM    226  CD2 HIS A  28      16.908   4.185  -4.848  1.00 97.75           C  
ATOM    227  ND1 HIS A  28      15.986   4.321  -6.828  1.00 97.75           N  
ATOM    228  CE1 HIS A  28      17.284   4.161  -7.006  1.00 97.75           C  
ATOM    229  NE2 HIS A  28      17.871   4.078  -5.821  1.00 97.75           N  
ATOM    230  N   ASP A  29      14.582   6.890  -7.084  1.00 96.62           N  
ATOM    231  CA  ASP A  29      14.397   7.387  -8.447  1.00 96.62           C  
ATOM    232  C   ASP A  29      13.978   6.263  -9.392  1.00 96.62           C  
ATOM    233  O   ASP A  29      13.311   6.510 -10.402  1.00 96.62           O  
ATOM    234  CB  ASP A  29      15.690   8.048  -8.945  1.00 96.62           C  
ATOM    235  CG  ASP A  29      15.909   9.426  -8.354  1.00 96.62           C  
ATOM    236  OD1 ASP A  29      14.974  10.006  -7.771  1.00 96.62           O  
ATOM    237  OD2 ASP A  29      17.046   9.937  -8.464  1.00 96.62           O1-
ATOM    238  N   LEU A  30      14.330   5.030  -9.015  1.00 96.62           N  
ATOM    239  CA  LEU A  30      14.044   3.896  -9.887  1.00 96.62           C  
ATOM    240  C   LEU A  30      12.551   3.602  -9.925  1.00 96.62           C  
ATOM    241  O   LEU A  30      12.077   2.895 -10.816  1.00 96.62           O  
ATOM    242  CB  LEU A  30      14.806   2.649  -9.416  1.00 96.62           C  
ATOM    243  CG  LEU A  30      16.278   2.567  -9.809  1.00 96.62           C  
ATOM    244  CD1 LEU A  30      16.904   1.284  -9.274  1.00 96.62           C  
ATOM    245  CD2 LEU A  30      16.439   2.660 -11.326  1.00 96.62           C  
ATOM    246  N   TYR A  31      11.849   4.217  -8.914  1.00 96.25           N  
ATOM    247  CA  TYR A  31      10.400   4.057  -8.977  1.00 96.25           C  
ATOM    248  C   TYR A  31       9.844   4.631 -10.277  1.00 96.25           C  
ATOM    249  O   TYR A  31       8.873   4.119 -10.829  1.00 96.25           O  
ATOM    250  CB  TYR A  31       9.727   4.735  -7.778  1.00 96.25           C  
ATOM    251  CG  TYR A  31      10.019   4.063  -6.460  1.00 96.25           C  
ATOM    252  CD1 TYR A  31      10.776   2.895  -6.403  1.00 96.25           C  
ATOM    253  CD2 TYR A  31       9.534   4.594  -5.271  1.00 96.25           C  
ATOM    254  CE1 TYR A  31      11.047   2.271  -5.190  1.00 96.25           C  
ATOM    255  CE2 TYR A  31       9.795   3.975  -4.049  1.00 96.25           C  
ATOM    256  OH  TYR A  31      10.817   2.204  -2.813  1.00 96.25           O  
ATOM    257  CZ  TYR A  31      10.551   2.817  -4.019  1.00 96.25           C  
ATOM    258  N   THR A  32      10.500   5.718 -10.757  1.00 95.50           N  
ATOM    259  CA  THR A  32      10.113   6.385 -11.998  1.00 95.50           C  
ATOM    260  C   THR A  32      10.949   5.872 -13.171  1.00 95.50           C  
ATOM    261  O   THR A  32      10.399   5.428 -14.182  1.00 95.50           O  
ATOM    262  CB  THR A  32      10.274   7.916 -11.888  1.00 95.50           C  
ATOM    263  CG2 THR A  32       9.870   8.610 -13.182  1.00 95.50           C  
ATOM    264  OG1 THR A  32       9.447   8.398 -10.821  1.00 95.50           O  
ATOM    265  N   MET A  33      12.255   5.823 -13.017  1.00 94.56           N  
ATOM    266  CA  MET A  33      13.190   5.588 -14.115  1.00 94.56           C  
ATOM    267  C   MET A  33      13.244   4.104 -14.471  1.00 94.56           C  
ATOM    268  O   MET A  33      13.722   3.737 -15.544  1.00 94.56           O  
ATOM    269  CB  MET A  33      14.587   6.091 -13.751  1.00 94.56           C  
ATOM    270  CG  MET A  33      14.645   7.584 -13.468  1.00 94.56           C  
ATOM    271  SD  MET A  33      14.053   8.596 -14.883  1.00 94.56           S  
ATOM    272  CE  MET A  33      15.277   8.148 -16.139  1.00 94.56           C  
ATOM    273  N   GLY A  34      12.724   3.269 -13.534  1.00 93.31           N  
ATOM    274  CA  GLY A  34      12.771   1.833 -13.732  1.00 93.31           C  
ATOM    275  C   GLY A  34      11.674   1.315 -14.642  1.00 93.31           C  
ATOM    276  O   GLY A  34      11.694   0.147 -15.052  1.00 93.31           O  
ATOM    277  N   ILE A  35      10.706   2.171 -15.002  1.00 92.94           N  
ATOM    278  CA  ILE A  35       9.620   1.867 -15.926  1.00 92.94           C  
ATOM    279  C   ILE A  35       9.875   2.562 -17.262  1.00 92.94           C  
ATOM    280  O   ILE A  35      10.208   3.750 -17.299  1.00 92.94           O  
ATOM    281  CB  ILE A  35       8.253   2.287 -15.347  1.00 92.94           C  
ATOM    282  CG1 ILE A  35       7.965   1.538 -14.045  1.00 92.94           C  
ATOM    283  CG2 ILE A  35       7.136   2.047 -16.376  1.00 92.94           C  
ATOM    284  CD1 ILE A  35       6.716   2.013 -13.320  1.00 92.94           C  
ATOM    285  N   ASP A  36       9.706   1.813 -18.334  1.00 93.38           N  
ATOM    286  CA  ASP A  36       9.898   2.357 -19.675  1.00 93.38           C  
ATOM    287  C   ASP A  36       8.959   3.537 -19.944  1.00 93.38           C  
ATOM    288  O   ASP A  36       7.769   3.459 -19.638  1.00 93.38           O  
ATOM    289  CB  ASP A  36       9.687   1.273 -20.737  1.00 93.38           C  
ATOM    290  CG  ASP A  36      10.169   1.684 -22.118  1.00 93.38           C  
ATOM    291  OD1 ASP A  36       9.451   2.444 -22.812  1.00 93.38           O  
ATOM    292  OD2 ASP A  36      11.272   1.249 -22.517  1.00 93.38           O1-
ATOM    293  N   PRO A  37       9.526   4.654 -20.476  1.00 91.50           N  
ATOM    294  CA  PRO A  37       8.712   5.853 -20.718  1.00 91.50           C  
ATOM    295  C   PRO A  37       7.523   5.592 -21.640  1.00 91.50           C  
ATOM    296  O   PRO A  37       6.561   6.368 -21.653  1.00 91.50           O  
ATOM    297  CB  PRO A  37       9.703   6.829 -21.365  1.00 91.50           C  
ATOM    298  CG  PRO A  37      11.053   6.336 -20.943  1.00 91.50           C  
ATOM    299  CD  PRO A  37      10.974   4.851 -20.722  1.00 91.50           C  
ATOM    300  N   THR A  38       7.546   4.482 -22.394  1.00 91.81           N  
ATOM    301  CA  THR A  38       6.470   4.185 -23.334  1.00 91.81           C  
ATOM    302  C   THR A  38       5.396   3.327 -22.685  1.00 91.81           C  
ATOM    303  O   THR A  38       4.349   3.065 -23.274  1.00 91.81           O  
ATOM    304  CB  THR A  38       7.003   3.472 -24.592  1.00 91.81           C  
ATOM    305  CG2 THR A  38       8.116   4.278 -25.257  1.00 91.81           C  
ATOM    306  OG1 THR A  38       7.525   2.185 -24.214  1.00 91.81           O  
ATOM    307  N   ALA A  39       5.670   2.793 -21.368  1.00 91.19           N  
ATOM    308  CA  ALA A  39       4.675   2.012 -20.637  1.00 91.19           C  
ATOM    309  C   ALA A  39       3.435   2.856 -20.344  1.00 91.19           C  
ATOM    310  O   ALA A  39       3.531   4.070 -20.157  1.00 91.19           O  
ATOM    311  CB  ALA A  39       5.268   1.476 -19.349  1.00 91.19           C  
ATOM    312  N   ARG A  40       2.254   2.275 -20.317  1.00 88.88           N  
ATOM    313  CA  ARG A  40       0.969   2.933 -20.096  1.00 88.88           C  
ATOM    314  C   ARG A  40       0.810   3.347 -18.637  1.00 88.88           C  
ATOM    315  O   ARG A  40      -0.023   4.201 -18.326  1.00 88.88           O  
ATOM    316  CB  ARG A  40      -0.184   2.013 -20.514  1.00 88.88           C  
ATOM    317  CG  ARG A  40      -0.288   1.790 -22.015  1.00 88.88           C  
ATOM    318  CD  ARG A  40      -1.505   0.949 -22.382  1.00 88.88           C  
ATOM    319  NE  ARG A  40      -1.505   0.583 -23.794  1.00 88.88           N  
ATOM    320  NH1 ARG A  40      -3.634  -0.314 -23.778  1.00 88.88           N  
ATOM    321  NH2 ARG A  40      -2.409  -0.306 -25.703  1.00 88.88           N1+
ATOM    322  CZ  ARG A  40      -2.515  -0.017 -24.422  1.00 88.88           C  
ATOM    323  N   PHE A  41       1.700   2.970 -17.788  1.00 92.44           N  
ATOM    324  CA  PHE A  41       1.700   3.308 -16.372  1.00 92.44           C  
ATOM    325  C   PHE A  41       2.246   4.713 -16.150  1.00 92.44           C  
ATOM    326  O   PHE A  41       3.300   5.068 -16.684  1.00 92.44           O  
ATOM    327  CB  PHE A  41       2.526   2.289 -15.580  1.00 92.44           C  
ATOM    328  CG  PHE A  41       2.426   2.457 -14.086  1.00 92.44           C  
ATOM    329  CD1 PHE A  41       3.383   3.187 -13.385  1.00 92.44           C  
ATOM    330  CD2 PHE A  41       1.377   1.884 -13.382  1.00 92.44           C  
ATOM    331  CE1 PHE A  41       3.290   3.343 -12.006  1.00 92.44           C  
ATOM    332  CE2 PHE A  41       1.281   2.035 -11.996  1.00 92.44           C  
ATOM    333  CZ  PHE A  41       2.240   2.765 -11.313  1.00 92.44           C  
ATOM    334  N   PRO A  42       1.484   5.592 -15.411  1.00 93.12           N  
ATOM    335  CA  PRO A  42       1.941   6.966 -15.174  1.00 93.12           C  
ATOM    336  C   PRO A  42       3.141   7.027 -14.232  1.00 93.12           C  
ATOM    337  O   PRO A  42       3.021   7.495 -13.096  1.00 93.12           O  
ATOM    338  CB  PRO A  42       0.718   7.640 -14.547  1.00 93.12           C  
ATOM    339  CG  PRO A  42       0.021   6.542 -13.800  1.00 93.12           C  
ATOM    340  CD  PRO A  42       0.205   5.259 -14.560  1.00 93.12           C  
ATOM    341  N   ARG A  43       4.284   6.710 -14.655  1.00 93.19           N  
ATOM    342  CA  ARG A  43       5.488   6.547 -13.847  1.00 93.19           C  
ATOM    343  C   ARG A  43       5.949   7.886 -13.283  1.00 93.19           C  
ATOM    344  O   ARG A  43       6.580   7.934 -12.222  1.00 93.19           O  
ATOM    345  CB  ARG A  43       6.605   5.912 -14.678  1.00 93.19           C  
ATOM    346  CG  ARG A  43       7.099   6.788 -15.822  1.00 93.19           C  
ATOM    347  CD  ARG A  43       8.231   6.119 -16.593  1.00 93.19           C  
ATOM    348  NE  ARG A  43       8.738   6.979 -17.657  1.00 93.19           N  
ATOM    349  NH1 ARG A  43      10.805   5.954 -17.789  1.00 93.19           N  
ATOM    350  NH2 ARG A  43      10.305   7.717 -19.166  1.00 93.19           N1+
ATOM    351  CZ  ARG A  43       9.947   6.880 -18.199  1.00 93.19           C  
ATOM    352  N   ASP A  44       5.663   8.981 -13.972  1.00 94.94           N  
ATOM    353  CA  ASP A  44       6.167  10.302 -13.611  1.00 94.94           C  
ATOM    354  C   ASP A  44       5.489  10.827 -12.348  1.00 94.94           C  
ATOM    355  O   ASP A  44       5.980  11.768 -11.718  1.00 94.94           O  
ATOM    356  CB  ASP A  44       5.955  11.289 -14.773  1.00 94.94           C  
ATOM    357  CG  ASP A  44       6.881  11.030 -15.942  1.00 94.94           C  
ATOM    358  OD1 ASP A  44       8.016  10.554 -15.728  1.00 94.94           O  
ATOM    359  OD2 ASP A  44       6.467  11.304 -17.089  1.00 94.94           O1-
ATOM    360  N   ARG A  45       4.444  10.173 -11.933  1.00 96.25           N  
ATOM    361  CA  ARG A  45       3.703  10.636 -10.766  1.00 96.25           C  
ATOM    362  C   ARG A  45       4.576  10.613  -9.518  1.00 96.25           C  
ATOM    363  O   ARG A  45       4.432  11.466  -8.641  1.00 96.25           O  
ATOM    364  CB  ARG A  45       2.453   9.777 -10.553  1.00 96.25           C  
ATOM    365  CG  ARG A  45       2.758   8.343 -10.139  1.00 96.25           C  
ATOM    366  CD  ARG A  45       1.485   7.533  -9.942  1.00 96.25           C  
ATOM    367  NE  ARG A  45       1.781   6.152  -9.570  1.00 96.25           N  
ATOM    368  NH1 ARG A  45      -0.429   5.482  -9.505  1.00 96.25           N  
ATOM    369  NH2 ARG A  45       1.243   3.983  -9.036  1.00 96.25           N1+
ATOM    370  CZ  ARG A  45       0.865   5.208  -9.369  1.00 96.25           C  
ATOM    371  N   TYR A  46       5.516   9.632  -9.440  1.00 97.12           N  
ATOM    372  CA  TYR A  46       6.385   9.530  -8.269  1.00 97.12           C  
ATOM    373  C   TYR A  46       7.323  10.731  -8.180  1.00 97.12           C  
ATOM    374  O   TYR A  46       7.460  11.338  -7.116  1.00 97.12           O  
ATOM    375  CB  TYR A  46       7.204   8.235  -8.317  1.00 97.12           C  
ATOM    376  CG  TYR A  46       6.352   6.984  -8.346  1.00 97.12           C  
ATOM    377  CD1 TYR A  46       5.472   6.695  -7.305  1.00 97.12           C  
ATOM    378  CD2 TYR A  46       6.445   6.089  -9.406  1.00 97.12           C  
ATOM    379  CE1 TYR A  46       4.688   5.544  -7.328  1.00 97.12           C  
ATOM    380  CE2 TYR A  46       5.668   4.935  -9.439  1.00 97.12           C  
ATOM    381  OH  TYR A  46       4.026   3.530  -8.423  1.00 97.12           O  
ATOM    382  CZ  TYR A  46       4.795   4.671  -8.396  1.00 97.12           C  
ATOM    383  N   LYS A  47       8.038  11.007  -9.274  1.00 97.12           N  
ATOM    384  CA  LYS A  47       8.947  12.143  -9.314  1.00 97.12           C  
ATOM    385  C   LYS A  47       8.202  13.461  -9.112  1.00 97.12           C  
ATOM    386  O   LYS A  47       8.661  14.336  -8.381  1.00 97.12           O  
ATOM    387  CB  LYS A  47       9.708  12.178 -10.645  1.00 97.12           C  
ATOM    388  CG  LYS A  47      10.761  13.268 -10.728  1.00 97.12           C  
ATOM    389  CD  LYS A  47      11.556  13.184 -12.028  1.00 97.12           C  
ATOM    390  CE  LYS A  47      12.618  14.270 -12.106  1.00 97.12           C  
ATOM    391  NZ  LYS A  47      13.398  14.184 -13.378  1.00 97.12           N1+
ATOM    392  N   MET A  48       7.064  13.614  -9.741  1.00 97.88           N  
ATOM    393  CA  MET A  48       6.247  14.813  -9.592  1.00 97.88           C  
ATOM    394  C   MET A  48       5.839  15.017  -8.134  1.00 97.88           C  
ATOM    395  O   MET A  48       5.905  16.134  -7.620  1.00 97.88           O  
ATOM    396  CB  MET A  48       5.000  14.731 -10.476  1.00 97.88           C  
ATOM    397  CG  MET A  48       5.294  14.807 -11.959  1.00 97.88           C  
ATOM    398  SD  MET A  48       3.805  14.523 -12.994  1.00 97.88           S  
ATOM    399  CE  MET A  48       2.907  16.071 -12.705  1.00 97.88           C  
ATOM    400  N   LEU A  49       5.353  13.953  -7.507  1.00 98.12           N  
ATOM    401  CA  LEU A  49       4.933  14.032  -6.112  1.00 98.12           C  
ATOM    402  C   LEU A  49       6.106  14.427  -5.214  1.00 98.12           C  
ATOM    403  O   LEU A  49       5.966  15.267  -4.326  1.00 98.12           O  
ATOM    404  CB  LEU A  49       4.356  12.693  -5.648  1.00 98.12           C  
ATOM    405  CG  LEU A  49       3.911  12.616  -4.188  1.00 98.12           C  
ATOM    406  CD1 LEU A  49       2.878  13.701  -3.889  1.00 98.12           C  
ATOM    407  CD2 LEU A  49       3.347  11.234  -3.873  1.00 98.12           C  
ATOM    408  N   GLU A  50       7.224  13.709  -5.389  1.00 97.69           N  
ATOM    409  CA  GLU A  50       8.420  14.057  -4.617  1.00 97.69           C  
ATOM    410  C   GLU A  50       8.752  15.538  -4.751  1.00 97.69           C  
ATOM    411  O   GLU A  50       9.015  16.213  -3.757  1.00 97.69           O  
ATOM    412  CB  GLU A  50       9.609  13.210  -5.063  1.00 97.69           C  
ATOM    413  CG  GLU A  50      10.856  13.409  -4.216  1.00 97.69           C  
ATOM    414  CD  GLU A  50      11.809  14.459  -4.775  1.00 97.69           C  
ATOM    415  OE1 GLU A  50      12.762  14.862  -4.065  1.00 97.69           O  
ATOM    416  OE2 GLU A  50      11.595  14.886  -5.933  1.00 97.69           O1-
ATOM    417  N   GLU A  51       8.784  16.124  -5.951  1.00 97.38           N  
ATOM    418  CA  GLU A  51       9.082  17.526  -6.209  1.00 97.38           C  
ATOM    419  C   GLU A  51       8.060  18.440  -5.531  1.00 97.38           C  
ATOM    420  O   GLU A  51       8.426  19.473  -4.960  1.00 97.38           O  
ATOM    421  CB  GLU A  51       9.116  17.806  -7.718  1.00 97.38           C  
ATOM    422  CG  GLU A  51      10.331  17.211  -8.420  1.00 97.38           C  
ATOM    423  CD  GLU A  51      10.247  17.304  -9.938  1.00 97.38           C  
ATOM    424  OE1 GLU A  51      11.239  16.949 -10.616  1.00 97.38           O  
ATOM    425  OE2 GLU A  51       9.185  17.726 -10.438  1.00 97.38           O1-
ATOM    426  N   ARG A  52       6.807  17.994  -5.584  1.00 97.06           N  
ATOM    427  CA  ARG A  52       5.748  18.781  -4.965  1.00 97.06           C  
ATOM    428  C   ARG A  52       5.895  18.804  -3.439  1.00 97.06           C  
ATOM    429  O   ARG A  52       5.692  19.841  -2.805  1.00 97.06           O  
ATOM    430  CB  ARG A  52       4.371  18.233  -5.345  1.00 97.06           C  
ATOM    431  CG  ARG A  52       3.978  18.500  -6.791  1.00 97.06           C  
ATOM    432  CD  ARG A  52       3.405  19.901  -6.970  1.00 97.06           C  
ATOM    433  NE  ARG A  52       2.727  20.048  -8.251  1.00 97.06           N  
ATOM    434  NH1 ARG A  52       2.419  22.334  -8.074  1.00 97.06           N  
ATOM    435  NH2 ARG A  52       1.686  21.216  -9.930  1.00 97.06           N1+
ATOM    436  CZ  ARG A  52       2.277  21.200  -8.746  1.00 97.06           C  
ATOM    437  N   ILE A  53       6.211  17.638  -2.872  1.00 97.12           N  
ATOM    438  CA  ILE A  53       6.380  17.561  -1.420  1.00 97.12           C  
ATOM    439  C   ILE A  53       7.584  18.396  -1.000  1.00 97.12           C  
ATOM    440  O   ILE A  53       7.513  19.163  -0.027  1.00 97.12           O  
ATOM    441  CB  ILE A  53       6.546  16.099  -0.947  1.00 97.12           C  
ATOM    442  CG1 ILE A  53       5.216  15.353  -1.064  1.00 97.12           C  
ATOM    443  CG2 ILE A  53       7.077  16.061   0.491  1.00 97.12           C  
ATOM    444  CD1 ILE A  53       5.322  13.851  -0.799  1.00 97.12           C  
ATOM    445  N   ARG A  54       8.710  18.340  -1.668  1.00 95.62           N  
ATOM    446  CA  ARG A  54       9.925  19.083  -1.342  1.00 95.62           C  
ATOM    447  C   ARG A  54       9.705  20.585  -1.501  1.00 95.62           C  
ATOM    448  O   ARG A  54      10.302  21.380  -0.778  1.00 95.62           O  
ATOM    449  CB  ARG A  54      11.086  18.620  -2.224  1.00 95.62           C  
ATOM    450  CG  ARG A  54      11.626  17.245  -1.876  1.00 95.62           C  
ATOM    451  CD  ARG A  54      12.921  16.939  -2.607  1.00 95.62           C  
ATOM    452  NE  ARG A  54      13.365  15.561  -2.371  1.00 95.62           N  
ATOM    453  NH1 ARG A  54      14.117  15.957  -0.221  1.00 95.62           N  
ATOM    454  NH2 ARG A  54      14.287  13.857  -1.134  1.00 95.62           N1+
ATOM    455  CZ  ARG A  54      13.921  15.130  -1.241  1.00 95.62           C  
ATOM    456  N   GLY A  55       8.832  20.956  -2.471  1.00 94.56           N  
ATOM    457  CA  GLY A  55       8.602  22.357  -2.788  1.00 94.56           C  
ATOM    458  C   GLY A  55       7.504  22.992  -1.950  1.00 94.56           C  
ATOM    459  O   GLY A  55       7.334  24.207  -1.964  1.00 94.56           O  
ATOM    460  N   ALA A  56       6.725  22.153  -1.182  1.00 91.94           N  
ATOM    461  CA  ALA A  56       5.559  22.633  -0.432  1.00 91.94           C  
ATOM    462  C   ALA A  56       5.958  23.141   0.952  1.00 91.94           C  
ATOM    463  O   ALA A  56       6.925  22.649   1.545  1.00 91.94           O  
ATOM    464  CB  ALA A  56       4.523  21.510  -0.315  1.00 91.94           C  
ATOM    465  N   GLN A  57       5.430  24.233   1.467  1.00 90.31           N  
ATOM    466  CA  GLN A  57       5.499  24.620   2.862  1.00 90.31           C  
ATOM    467  C   GLN A  57       4.503  23.824   3.706  1.00 90.31           C  
ATOM    468  O   GLN A  57       3.362  24.254   3.895  1.00 90.31           O  
ATOM    469  CB  GLN A  57       5.230  26.117   3.017  1.00 90.31           C  
ATOM    470  CG  GLN A  57       6.318  27.007   2.417  1.00 90.31           C  
ATOM    471  CD  GLN A  57       5.985  28.478   2.488  1.00 90.31           C  
ATOM    472  NE2 GLN A  57       6.561  29.263   1.579  1.00 90.31           N  
ATOM    473  OE1 GLN A  57       5.212  28.918   3.348  1.00 90.31           O  
ATOM    474  N   LEU A  58       4.981  22.638   4.129  1.00 89.75           N  
ATOM    475  CA  LEU A  58       4.105  21.711   4.839  1.00 89.75           C  
ATOM    476  C   LEU A  58       4.015  22.078   6.318  1.00 89.75           C  
ATOM    477  O   LEU A  58       4.990  22.552   6.903  1.00 89.75           O  
ATOM    478  CB  LEU A  58       4.615  20.278   4.692  1.00 89.75           C  
ATOM    479  CG  LEU A  58       4.676  19.726   3.264  1.00 89.75           C  
ATOM    480  CD1 LEU A  58       5.419  18.385   3.242  1.00 89.75           C  
ATOM    481  CD2 LEU A  58       3.277  19.571   2.678  1.00 89.75           C  
ATOM    482  N   PRO A  59       2.883  21.964   6.894  1.00 84.50           N  
ATOM    483  CA  PRO A  59       2.667  22.236   8.312  1.00 84.50           C  
ATOM    484  C   PRO A  59       3.472  21.314   9.227  1.00 84.50           C  
ATOM    485  O   PRO A  59       3.713  21.642  10.387  1.00 84.50           O  
ATOM    486  CB  PRO A  59       1.165  22.015   8.489  1.00 84.50           C  
ATOM    487  CG  PRO A  59       0.781  21.110   7.363  1.00 84.50           C  
ATOM    488  CD  PRO A  59       1.703  21.361   6.200  1.00 84.50           C  
ATOM    489  N   SER A  60       3.873  20.182   8.751  1.00 88.75           N  
ATOM    490  CA  SER A  60       4.738  19.224   9.430  1.00 88.75           C  
ATOM    491  C   SER A  60       5.772  18.639   8.470  1.00 88.75           C  
ATOM    492  O   SER A  60       5.496  18.465   7.278  1.00 88.75           O  
ATOM    493  CB  SER A  60       3.915  18.089  10.043  1.00 88.75           C  
ATOM    494  OG  SER A  60       3.025  18.595  11.022  1.00 88.75           O  
ATOM    495  N   PRO A  61       7.042  18.342   9.035  1.00 92.19           N  
ATOM    496  CA  PRO A  61       8.136  17.918   8.147  1.00 92.19           C  
ATOM    497  C   PRO A  61       7.953  16.499   7.616  1.00 92.19           C  
ATOM    498  O   PRO A  61       7.443  15.630   8.328  1.00 92.19           O  
ATOM    499  CB  PRO A  61       9.370  18.014   9.048  1.00 92.19           C  
ATOM    500  CG  PRO A  61       8.851  17.792  10.435  1.00 92.19           C  
ATOM    501  CD  PRO A  61       7.477  18.357  10.525  1.00 92.19           C  
ATOM    502  N   ILE A  62       8.295  16.266   6.307  1.00 96.25           N  
ATOM    503  CA  ILE A  62       8.388  14.968   5.638  1.00 96.25           C  
ATOM    504  C   ILE A  62       9.832  14.700   5.232  1.00 96.25           C  
ATOM    505  O   ILE A  62      10.502  15.576   4.672  1.00 96.25           O  
ATOM    506  CB  ILE A  62       7.463  14.899   4.402  1.00 96.25           C  
ATOM    507  CG1 ILE A  62       5.993  15.056   4.827  1.00 96.25           C  
ATOM    508  CG2 ILE A  62       7.672  13.593   3.641  1.00 96.25           C  
ATOM    509  CD1 ILE A  62       5.022  15.149   3.658  1.00 96.25           C  
ATOM    510  N   GLU A  63      10.280  13.532   5.591  1.00 95.69           N  
ATOM    511  CA  GLU A  63      11.628  13.119   5.195  1.00 95.69           C  
ATOM    512  C   GLU A  63      11.584  11.932   4.238  1.00 95.69           C  
ATOM    513  O   GLU A  63      10.927  10.932   4.513  1.00 95.69           O  
ATOM    514  CB  GLU A  63      12.460  12.774   6.429  1.00 95.69           C  
ATOM    515  CG  GLU A  63      13.878  12.317   6.102  1.00 95.69           C  
ATOM    516  CD  GLU A  63      14.635  11.805   7.317  1.00 95.69           C  
ATOM    517  OE1 GLU A  63      15.862  11.558   7.206  1.00 95.69           O  
ATOM    518  OE2 GLU A  63      14.005  11.660   8.390  1.00 95.69           O1-
ATOM    519  N   PHE A  64      12.375  12.084   3.136  1.00 97.69           N  
ATOM    520  CA  PHE A  64      12.509  10.960   2.215  1.00 97.69           C  
ATOM    521  C   PHE A  64      13.692  10.085   2.599  1.00 97.69           C  
ATOM    522  O   PHE A  64      14.782  10.589   2.876  1.00 97.69           O  
ATOM    523  CB  PHE A  64      12.665  11.461   0.777  1.00 97.69           C  
ATOM    524  CG  PHE A  64      11.413  12.066   0.199  1.00 97.69           C  
ATOM    525  CD1 PHE A  64      10.345  11.264  -0.179  1.00 97.69           C  
ATOM    526  CD2 PHE A  64      11.310  13.446   0.038  1.00 97.69           C  
ATOM    527  CE1 PHE A  64       9.187  11.826  -0.713  1.00 97.69           C  
ATOM    528  CE2 PHE A  64      10.152  14.007  -0.496  1.00 97.69           C  
ATOM    529  CZ  PHE A  64       9.094  13.197  -0.870  1.00 97.69           C  
ATOM    530  N   ARG A  65      13.434   8.781   2.617  1.00 97.94           N  
ATOM    531  CA  ARG A  65      14.480   7.792   2.876  1.00 97.94           C  
ATOM    532  C   ARG A  65      14.617   6.828   1.701  1.00 97.94           C  
ATOM    533  O   ARG A  65      13.647   6.539   1.007  1.00 97.94           O  
ATOM    534  CB  ARG A  65      14.177   7.012   4.156  1.00 97.94           C  
ATOM    535  CG  ARG A  65      14.117   7.876   5.407  1.00 97.94           C  
ATOM    536  CD  ARG A  65      13.994   7.035   6.670  1.00 97.94           C  
ATOM    537  NE  ARG A  65      14.026   7.863   7.876  1.00 97.94           N  
ATOM    538  NH1 ARG A  65      15.880   6.822   8.782  1.00 97.94           N  
ATOM    539  NH2 ARG A  65      14.875   8.549   9.904  1.00 97.94           N1+
ATOM    540  CZ  ARG A  65      14.932   7.745   8.851  1.00 97.94           C  
ATOM    541  N   GLU A  66      15.862   6.403   1.545  1.00 97.00           N  
ATOM    542  CA  GLU A  66      16.119   5.472   0.450  1.00 97.00           C  
ATOM    543  C   GLU A  66      15.915   4.025   0.893  1.00 97.00           C  
ATOM    544  O   GLU A  66      16.400   3.618   1.948  1.00 97.00           O  
ATOM    545  CB  GLU A  66      17.531   5.659  -0.093  1.00 97.00           C  
ATOM    546  CG  GLU A  66      17.718   6.945  -0.886  1.00 97.00           C  
ATOM    547  CD  GLU A  66      19.068   7.016  -1.608  1.00 97.00           C  
ATOM    548  OE1 GLU A  66      19.321   8.015  -2.314  1.00 97.00           O  
ATOM    549  OE2 GLU A  66      19.862   6.060  -1.466  1.00 97.00           O1-
ATOM    550  N   PRO A  67      15.232   3.250   0.002  1.00 97.31           N  
ATOM    551  CA  PRO A  67      14.973   1.852   0.362  1.00 97.31           C  
ATOM    552  C   PRO A  67      16.157   0.937   0.041  1.00 97.31           C  
ATOM    553  O   PRO A  67      16.874   1.174  -0.926  1.00 97.31           O  
ATOM    554  CB  PRO A  67      13.751   1.485  -0.486  1.00 97.31           C  
ATOM    555  CG  PRO A  67      13.887   2.308  -1.727  1.00 97.31           C  
ATOM    556  CD  PRO A  67      14.477   3.638  -1.356  1.00 97.31           C  
ATOM    557  N   GLY A  68      16.377  -0.017   0.933  1.00 96.12           N  
ATOM    558  CA  GLY A  68      17.151  -1.176   0.498  1.00 96.12           C  
ATOM    559  C   GLY A  68      16.311  -2.193  -0.258  1.00 96.12           C  
ATOM    560  O   GLY A  68      15.089  -2.244  -0.100  1.00 96.12           O  
ATOM    561  N   PRO A  69      16.971  -3.064  -1.092  1.00 98.06           N  
ATOM    562  CA  PRO A  69      16.202  -4.075  -1.825  1.00 98.06           C  
ATOM    563  C   PRO A  69      15.669  -5.183  -0.919  1.00 98.06           C  
ATOM    564  O   PRO A  69      16.312  -5.539   0.072  1.00 98.06           O  
ATOM    565  CB  PRO A  69      17.212  -4.631  -2.826  1.00 98.06           C  
ATOM    566  CG  PRO A  69      18.540  -4.485  -2.147  1.00 98.06           C  
ATOM    567  CD  PRO A  69      18.529  -3.219  -1.344  1.00 98.06           C  
ATOM    568  N   ALA A  70      14.491  -5.714  -1.242  1.00 98.38           N  
ATOM    569  CA  ALA A  70      13.983  -6.900  -0.555  1.00 98.38           C  
ATOM    570  C   ALA A  70      14.847  -8.118  -0.852  1.00 98.38           C  
ATOM    571  O   ALA A  70      15.352  -8.273  -1.965  1.00 98.38           O  
ATOM    572  CB  ALA A  70      12.533  -7.165  -0.953  1.00 98.38           C  
ATOM    573  N   SER A  71      15.040  -8.897   0.217  1.00 98.38           N  
ATOM    574  CA  SER A  71      15.754 -10.160   0.023  1.00 98.38           C  
ATOM    575  C   SER A  71      14.843 -11.221  -0.586  1.00 98.38           C  
ATOM    576  O   SER A  71      13.617 -11.084  -0.559  1.00 98.38           O  
ATOM    577  CB  SER A  71      16.321 -10.661   1.351  1.00 98.38           C  
ATOM    578  OG  SER A  71      15.285 -11.084   2.214  1.00 98.38           O  
ATOM    579  N   GLU A  72      15.487 -12.235  -1.147  1.00 98.38           N  
ATOM    580  CA  GLU A  72      14.712 -13.374  -1.643  1.00 98.38           C  
ATOM    581  C   GLU A  72      13.856 -13.982  -0.536  1.00 98.38           C  
ATOM    582  O   GLU A  72      12.710 -14.373  -0.780  1.00 98.38           O  
ATOM    583  CB  GLU A  72      15.646 -14.437  -2.231  1.00 98.38           C  
ATOM    584  CG  GLU A  72      14.913 -15.606  -2.868  1.00 98.38           C  
ATOM    585  CD  GLU A  72      15.847 -16.579  -3.582  1.00 98.38           C  
ATOM    586  OE1 GLU A  72      15.358 -17.612  -4.104  1.00 98.38           O  
ATOM    587  OE2 GLU A  72      17.063 -16.316  -3.619  1.00 98.38           O1-
ATOM    588  N   ASP A  73      14.382 -14.078   0.673  1.00 98.44           N  
ATOM    589  CA  ASP A  73      13.635 -14.613   1.806  1.00 98.44           C  
ATOM    590  C   ASP A  73      12.374 -13.793   2.062  1.00 98.44           C  
ATOM    591  O   ASP A  73      11.328 -14.344   2.406  1.00 98.44           O  
ATOM    592  CB  ASP A  73      14.514 -14.641   3.058  1.00 98.44           C  
ATOM    593  CG  ASP A  73      15.556 -15.752   3.029  1.00 98.44           C  
ATOM    594  OD1 ASP A  73      15.435 -16.672   2.199  1.00 98.44           O  
ATOM    595  OD2 ASP A  73      16.501 -15.689   3.840  1.00 98.44           O1-
ATOM    596  N   ASP A  74      12.572 -12.498   1.879  1.00 98.50           N  
ATOM    597  CA  ASP A  74      11.397 -11.639   2.027  1.00 98.50           C  
ATOM    598  C   ASP A  74      10.309 -12.018   1.030  1.00 98.50           C  
ATOM    599  O   ASP A  74       9.137 -12.148   1.399  1.00 98.50           O  
ATOM    600  CB  ASP A  74      11.787 -10.165   1.855  1.00 98.50           C  
ATOM    601  CG  ASP A  74      12.638  -9.640   2.998  1.00 98.50           C  
ATOM    602  OD1 ASP A  74      12.459 -10.086   4.150  1.00 98.50           O  
ATOM    603  OD2 ASP A  74      13.490  -8.754   2.745  1.00 98.50           O1-
ATOM    604  N   LEU A  75      10.673 -12.201  -0.190  1.00 98.69           N  
ATOM    605  CA  LEU A  75       9.726 -12.507  -1.260  1.00 98.69           C  
ATOM    606  C   LEU A  75       9.056 -13.859  -1.023  1.00 98.69           C  
ATOM    607  O   LEU A  75       7.851 -14.002  -1.246  1.00 98.69           O  
ATOM    608  CB  LEU A  75      10.428 -12.507  -2.618  1.00 98.69           C  
ATOM    609  CG  LEU A  75      11.130 -11.209  -3.022  1.00 98.69           C  
ATOM    610  CD1 LEU A  75      11.747 -11.348  -4.407  1.00 98.69           C  
ATOM    611  CD2 LEU A  75      10.144 -10.039  -2.986  1.00 98.69           C  
ATOM    612  N   LEU A  76       9.770 -14.838  -0.518  1.00 98.56           N  
ATOM    613  CA  LEU A  76       9.316 -16.216  -0.354  1.00 98.56           C  
ATOM    614  C   LEU A  76       8.319 -16.319   0.802  1.00 98.56           C  
ATOM    615  O   LEU A  76       7.658 -17.346   0.961  1.00 98.56           O  
ATOM    616  CB  LEU A  76      10.503 -17.139  -0.099  1.00 98.56           C  
ATOM    617  CG  LEU A  76      11.404 -17.440  -1.308  1.00 98.56           C  
ATOM    618  CD1 LEU A  76      12.675 -18.152  -0.859  1.00 98.56           C  
ATOM    619  CD2 LEU A  76      10.651 -18.263  -2.344  1.00 98.56           C  
ATOM    620  N   ARG A  77       8.164 -15.269   1.571  1.00 98.31           N  
ATOM    621  CA  ARG A  77       7.164 -15.274   2.632  1.00 98.31           C  
ATOM    622  C   ARG A  77       5.755 -15.324   2.052  1.00 98.31           C  
ATOM    623  O   ARG A  77       4.831 -15.823   2.697  1.00 98.31           O  
ATOM    624  CB  ARG A  77       7.324 -14.046   3.527  1.00 98.31           C  
ATOM    625  CG  ARG A  77       8.522 -14.108   4.460  1.00 98.31           C  
ATOM    626  CD  ARG A  77       8.771 -12.783   5.161  1.00 98.31           C  
ATOM    627  NE  ARG A  77       9.756 -12.909   6.232  1.00 98.31           N  
ATOM    628  NH1 ARG A  77      11.520 -13.391   4.820  1.00 98.31           N  
ATOM    629  NH2 ARG A  77      11.851 -13.285   7.089  1.00 98.31           N1+
ATOM    630  CZ  ARG A  77      11.042 -13.196   6.043  1.00 98.31           C  
ATOM    631  N   VAL A  78       5.570 -14.796   0.809  1.00 98.50           N  
ATOM    632  CA  VAL A  78       4.239 -14.681   0.224  1.00 98.50           C  
ATOM    633  C   VAL A  78       4.187 -15.421  -1.108  1.00 98.50           C  
ATOM    634  O   VAL A  78       3.217 -16.125  -1.396  1.00 98.50           O  
ATOM    635  CB  VAL A  78       3.835 -13.199   0.022  1.00 98.50           C  
ATOM    636  CG1 VAL A  78       2.529 -13.093  -0.766  1.00 98.50           C  
ATOM    637  CG2 VAL A  78       3.705 -12.494   1.371  1.00 98.50           C  
ATOM    638  N   HIS A  79       5.271 -15.368  -1.797  1.00 98.62           N  
ATOM    639  CA  HIS A  79       5.226 -15.829  -3.181  1.00 98.62           C  
ATOM    640  C   HIS A  79       5.888 -17.198  -3.326  1.00 98.62           C  
ATOM    641  O   HIS A  79       6.798 -17.543  -2.565  1.00 98.62           O  
ATOM    642  CB  HIS A  79       5.906 -14.820  -4.107  1.00 98.62           C  
ATOM    643  CG  HIS A  79       5.309 -13.451  -4.041  1.00 98.62           C  
ATOM    644  CD2 HIS A  79       5.707 -12.340  -3.375  1.00 98.62           C  
ATOM    645  ND1 HIS A  79       4.157 -13.106  -4.714  1.00 98.62           N  
ATOM    646  CE1 HIS A  79       3.872 -11.840  -4.468  1.00 98.62           C  
ATOM    647  NE2 HIS A  79       4.796 -11.351  -3.655  1.00 98.62           N  
ATOM    648  N   GLY A  80       5.334 -17.991  -4.281  1.00 98.19           N  
ATOM    649  CA  GLY A  80       5.870 -19.329  -4.547  1.00 98.19           C  
ATOM    650  C   GLY A  80       7.308 -19.310  -5.025  1.00 98.19           C  
ATOM    651  O   GLY A  80       7.708 -18.409  -5.769  1.00 98.19           O  
ATOM    652  N   PRO A  81       8.117 -20.334  -4.653  1.00 98.25           N  
ATOM    653  CA  PRO A  81       9.544 -20.398  -4.986  1.00 98.25           C  
ATOM    654  C   PRO A  81       9.798 -20.407  -6.494  1.00 98.25           C  
ATOM    655  O   PRO A  81      10.771 -19.809  -6.960  1.00 98.25           O  
ATOM    656  CB  PRO A  81       9.995 -21.713  -4.347  1.00 98.25           C  
ATOM    657  CG  PRO A  81       8.736 -22.492  -4.135  1.00 98.25           C  
ATOM    658  CD  PRO A  81       7.622 -21.516  -3.850  1.00 98.25           C  
ATOM    659  N   ASP A  82       8.912 -21.008  -7.235  1.00 98.19           N  
ATOM    660  CA  ASP A  82       9.072 -21.076  -8.686  1.00 98.19           C  
ATOM    661  C   ASP A  82       8.872 -19.707  -9.327  1.00 98.19           C  
ATOM    662  O   ASP A  82       9.627 -19.307 -10.211  1.00 98.19           O  
ATOM    663  CB  ASP A  82       8.094 -22.091  -9.295  1.00 98.19           C  
ATOM    664  CG  ASP A  82       8.458 -23.525  -8.986  1.00 98.19           C  
ATOM    665  OD1 ASP A  82       9.602 -23.783  -8.554  1.00 98.19           O  
ATOM    666  OD2 ASP A  82       7.596 -24.407  -9.177  1.00 98.19           O1-
ATOM    667  N   TYR A  83       7.859 -18.953  -8.888  1.00 98.31           N  
ATOM    668  CA  TYR A  83       7.584 -17.608  -9.391  1.00 98.31           C  
ATOM    669  C   TYR A  83       8.728 -16.667  -9.057  1.00 98.31           C  
ATOM    670  O   TYR A  83       9.202 -15.921  -9.918  1.00 98.31           O  
ATOM    671  CB  TYR A  83       6.271 -17.074  -8.814  1.00 98.31           C  
ATOM    672  CG  TYR A  83       5.953 -15.670  -9.246  1.00 98.31           C  
ATOM    673  CD1 TYR A  83       5.741 -14.656  -8.297  1.00 98.31           C  
ATOM    674  CD2 TYR A  83       5.856 -15.336 -10.593  1.00 98.31           C  
ATOM    675  CE1 TYR A  83       5.443 -13.359  -8.689  1.00 98.31           C  
ATOM    676  CE2 TYR A  83       5.559 -14.036 -10.993  1.00 98.31           C  
ATOM    677  OH  TYR A  83       5.060 -11.765 -10.424  1.00 98.31           O  
ATOM    678  CZ  TYR A  83       5.355 -13.058 -10.036  1.00 98.31           C  
ATOM    679  N   VAL A  84       9.259 -16.711  -7.841  1.00 98.50           N  
ATOM    680  CA  VAL A  84      10.359 -15.869  -7.386  1.00 98.50           C  
ATOM    681  C   VAL A  84      11.613 -16.168  -8.217  1.00 98.50           C  
ATOM    682  O   VAL A  84      12.286 -15.238  -8.674  1.00 98.50           O  
ATOM    683  CB  VAL A  84      10.657 -16.084  -5.886  1.00 98.50           C  
ATOM    684  CG1 VAL A  84      11.948 -15.379  -5.483  1.00 98.50           C  
ATOM    685  CG2 VAL A  84       9.485 -15.585  -5.039  1.00 98.50           C  
ATOM    686  N   ASP A  85      11.896 -17.434  -8.415  1.00 98.19           N  
ATOM    687  CA  ASP A  85      13.061 -17.866  -9.186  1.00 98.19           C  
ATOM    688  C   ASP A  85      12.992 -17.345 -10.621  1.00 98.19           C  
ATOM    689  O   ASP A  85      13.974 -16.792 -11.133  1.00 98.19           O  
ATOM    690  CB  ASP A  85      13.177 -19.386  -9.181  1.00 98.19           C  
ATOM    691  CG  ASP A  85      14.353 -19.887  -9.986  1.00 98.19           C  
ATOM    692  OD1 ASP A  85      15.521 -19.659  -9.588  1.00 98.19           O  
ATOM    693  OD2 ASP A  85      14.129 -20.528 -11.041  1.00 98.19           O1-
ATOM    694  N   ARG A  86      11.837 -17.499 -11.242  1.00 97.69           N  
ATOM    695  CA  ARG A  86      11.683 -17.067 -12.629  1.00 97.69           C  
ATOM    696  C   ARG A  86      11.827 -15.544 -12.736  1.00 97.69           C  
ATOM    697  O   ARG A  86      12.469 -15.044 -13.662  1.00 97.69           O  
ATOM    698  CB  ARG A  86      10.325 -17.503 -13.184  1.00 97.69           C  
ATOM    699  CG  ARG A  86      10.214 -18.995 -13.448  1.00 97.69           C  
ATOM    700  CD  ARG A  86       9.025 -19.324 -14.338  1.00 97.69           C  
ATOM    701  NE  ARG A  86       7.762 -18.952 -13.710  1.00 97.69           N  
ATOM    702  NH1 ARG A  86       7.572 -20.872 -12.450  1.00 97.69           N  
ATOM    703  NH2 ARG A  86       5.960 -19.255 -12.317  1.00 97.69           N1+
ATOM    704  CZ  ARG A  86       7.101 -19.692 -12.827  1.00 97.69           C  
ATOM    705  N   PHE A  87      11.219 -14.786 -11.828  1.00 97.56           N  
ATOM    706  CA  PHE A  87      11.323 -13.339 -11.888  1.00 97.56           C  
ATOM    707  C   PHE A  87      12.766 -12.890 -11.676  1.00 97.56           C  
ATOM    708  O   PHE A  87      13.305 -12.123 -12.473  1.00 97.56           O  
ATOM    709  CB  PHE A  87      10.416 -12.691 -10.840  1.00 97.56           C  
ATOM    710  CG  PHE A  87      10.522 -11.181 -10.778  1.00 97.56           C  
ATOM    711  CD1 PHE A  87      11.331 -10.565  -9.837  1.00 97.56           C  
ATOM    712  CD2 PHE A  87       9.808 -10.391 -11.673  1.00 97.56           C  
ATOM    713  CE1 PHE A  87      11.436  -9.178  -9.786  1.00 97.56           C  
ATOM    714  CE2 PHE A  87       9.905  -9.004 -11.626  1.00 97.56           C  
ATOM    715  CZ  PHE A  87      10.722  -8.398 -10.681  1.00 97.56           C  
ATOM    716  N   LEU A  88      13.442 -13.396 -10.612  1.00 97.00           N  
ATOM    717  CA  LEU A  88      14.791 -12.951 -10.278  1.00 97.00           C  
ATOM    718  C   LEU A  88      15.787 -13.398 -11.342  1.00 97.00           C  
ATOM    719  O   LEU A  88      16.815 -12.759 -11.555  1.00 97.00           O  
ATOM    720  CB  LEU A  88      15.217 -13.496  -8.912  1.00 97.00           C  
ATOM    721  CG  LEU A  88      14.471 -12.932  -7.698  1.00 97.00           C  
ATOM    722  CD1 LEU A  88      15.022 -13.543  -6.413  1.00 97.00           C  
ATOM    723  CD2 LEU A  88      14.569 -11.407  -7.664  1.00 97.00           C  
ATOM    724  N   GLY A  89      15.452 -14.510 -12.039  1.00 96.06           N  
ATOM    725  CA  GLY A  89      16.310 -15.072 -13.067  1.00 96.06           C  
ATOM    726  C   GLY A  89      16.034 -14.512 -14.447  1.00 96.06           C  
ATOM    727  O   GLY A  89      16.681 -14.905 -15.425  1.00 96.06           O  
ATOM    728  N   GLY A  90      15.046 -13.586 -14.570  1.00 95.62           N  
ATOM    729  CA  GLY A  90      14.681 -12.998 -15.849  1.00 95.62           C  
ATOM    730  C   GLY A  90      14.061 -13.990 -16.810  1.00 95.62           C  
ATOM    731  O   GLY A  90      14.290 -13.917 -18.015  1.00 95.62           O  
ATOM    732  N   ARG A  91      13.330 -14.963 -16.274  1.00 96.12           N  
ATOM    733  CA  ARG A  91      12.824 -16.072 -17.098  1.00 96.12           C  
ATOM    734  C   ARG A  91      11.295 -16.054 -17.132  1.00 96.12           C  
ATOM    735  O   ARG A  91      10.673 -17.099 -17.371  1.00 96.12           O  
ATOM    736  CB  ARG A  91      13.326 -17.406 -16.562  1.00 96.12           C  
ATOM    737  CG  ARG A  91      14.829 -17.600 -16.690  1.00 96.12           C  
ATOM    738  CD  ARG A  91      15.261 -18.998 -16.276  1.00 96.12           C  
ATOM    739  NE  ARG A  91      15.016 -19.248 -14.861  1.00 96.12           N  
ATOM    740  NH1 ARG A  91      16.873 -18.084 -14.125  1.00 96.12           N  
ATOM    741  NH2 ARG A  91      15.472 -19.093 -12.617  1.00 96.12           N1+
ATOM    742  CZ  ARG A  91      15.785 -18.802 -13.869  1.00 96.12           C  
ATOM    743  N   LEU A  92      10.561 -14.951 -16.712  1.00 96.25           N  
ATOM    744  CA  LEU A  92       9.109 -14.886 -16.858  1.00 96.25           C  
ATOM    745  C   LEU A  92       8.699 -15.059 -18.316  1.00 96.25           C  
ATOM    746  O   LEU A  92       9.369 -14.547 -19.219  1.00 96.25           O  
ATOM    747  CB  LEU A  92       8.575 -13.550 -16.319  1.00 96.25           C  
ATOM    748  CG  LEU A  92       8.719 -13.331 -14.816  1.00 96.25           C  
ATOM    749  CD1 LEU A  92       8.131 -11.967 -14.424  1.00 96.25           C  
ATOM    750  CD2 LEU A  92       8.043 -14.444 -14.032  1.00 96.25           C  
ATOM    751  N   SER A  93       7.712 -15.841 -18.588  1.00 95.62           N  
ATOM    752  CA  SER A  93       7.196 -16.013 -19.942  1.00 95.62           C  
ATOM    753  C   SER A  93       6.544 -14.734 -20.457  1.00 95.62           C  
ATOM    754  O   SER A  93       6.221 -13.827 -19.668  1.00 95.62           O  
ATOM    755  CB  SER A  93       6.184 -17.149 -19.987  1.00 95.62           C  
ATOM    756  OG  SER A  93       4.989 -16.803 -19.310  1.00 95.62           O  
ATOM    757  N   ASP A  94       6.285 -14.606 -21.747  1.00 94.94           N  
ATOM    758  CA  ASP A  94       5.574 -13.470 -22.336  1.00 94.94           C  
ATOM    759  C   ASP A  94       4.175 -13.335 -21.749  1.00 94.94           C  
ATOM    760  O   ASP A  94       3.705 -12.222 -21.506  1.00 94.94           O  
ATOM    761  CB  ASP A  94       5.490 -13.624 -23.857  1.00 94.94           C  
ATOM    762  CG  ASP A  94       6.810 -13.353 -24.551  1.00 94.94           C  
ATOM    763  OD1 ASP A  94       7.727 -12.787 -23.928  1.00 94.94           O  
ATOM    764  OD2 ASP A  94       6.938 -13.721 -25.744  1.00 94.94           O1-
ATOM    765  N   ARG A  95       3.542 -14.446 -21.576  1.00 96.00           N  
ATOM    766  CA  ARG A  95       2.214 -14.468 -20.972  1.00 96.00           C  
ATOM    767  C   ARG A  95       2.231 -13.833 -19.584  1.00 96.00           C  
ATOM    768  O   ARG A  95       1.343 -13.047 -19.238  1.00 96.00           O  
ATOM    769  CB  ARG A  95       1.679 -15.901 -20.901  1.00 96.00           C  
ATOM    770  CG  ARG A  95       0.254 -15.997 -20.376  1.00 96.00           C  
ATOM    771  CD  ARG A  95      -0.234 -17.438 -20.332  1.00 96.00           C  
ATOM    772  NE  ARG A  95      -1.563 -17.535 -19.724  1.00 96.00           N  
ATOM    773  NH1 ARG A  95      -1.865 -19.752 -20.276  1.00 96.00           N  
ATOM    774  NH2 ARG A  95      -3.497 -18.621 -19.149  1.00 96.00           N1+
ATOM    775  CZ  ARG A  95      -2.306 -18.641 -19.719  1.00 96.00           C  
ATOM    776  N   GLU A  96       3.189 -14.190 -18.743  1.00 96.19           N  
ATOM    777  CA  GLU A  96       3.339 -13.643 -17.392  1.00 96.19           C  
ATOM    778  C   GLU A  96       3.603 -12.141 -17.434  1.00 96.19           C  
ATOM    779  O   GLU A  96       3.015 -11.379 -16.656  1.00 96.19           O  
ATOM    780  CB  GLU A  96       4.472 -14.358 -16.645  1.00 96.19           C  
ATOM    781  CG  GLU A  96       4.147 -15.791 -16.265  1.00 96.19           C  
ATOM    782  CD  GLU A  96       5.351 -16.566 -15.738  1.00 96.19           C  
ATOM    783  OE1 GLU A  96       5.300 -17.027 -14.572  1.00 96.19           O  
ATOM    784  OE2 GLU A  96       6.347 -16.693 -16.480  1.00 96.19           O1-
ATOM    785  N   ILE A  97       4.486 -11.774 -18.293  1.00 95.06           N  
ATOM    786  CA  ILE A  97       4.824 -10.356 -18.441  1.00 95.06           C  
ATOM    787  C   ILE A  97       3.592  -9.580 -18.885  1.00 95.06           C  
ATOM    788  O   ILE A  97       3.319  -8.495 -18.358  1.00 95.06           O  
ATOM    789  CB  ILE A  97       5.972 -10.161 -19.452  1.00 95.06           C  
ATOM    790  CG1 ILE A  97       7.287 -10.719 -18.890  1.00 95.06           C  
ATOM    791  CG2 ILE A  97       6.116  -8.690 -19.830  1.00 95.06           C  
ATOM    792  CD1 ILE A  97       8.435 -10.732 -19.892  1.00 95.06           C  
ATOM    793  N   ASN A  98       2.797 -10.113 -19.802  1.00 94.88           N  
ATOM    794  CA  ASN A  98       1.564  -9.494 -20.264  1.00 94.88           C  
ATOM    795  C   ASN A  98       0.542  -9.383 -19.140  1.00 94.88           C  
ATOM    796  O   ASN A  98      -0.163  -8.374 -19.033  1.00 94.88           O  
ATOM    797  CB  ASN A  98       0.974 -10.281 -21.446  1.00 94.88           C  
ATOM    798  CG  ASN A  98       1.737 -10.060 -22.735  1.00 94.88           C  
ATOM    799  ND2 ASN A  98       1.689 -11.034 -23.629  1.00 94.88           N  
ATOM    800  OD1 ASN A  98       2.362  -9.012 -22.930  1.00 94.88           O  
ATOM    801  N   ARG A  99       0.414 -10.366 -18.406  1.00 95.88           N  
ATOM    802  CA  ARG A  99      -0.513 -10.359 -17.278  1.00 95.88           C  
ATOM    803  C   ARG A  99      -0.169  -9.252 -16.286  1.00 95.88           C  
ATOM    804  O   ARG A  99      -1.059  -8.614 -15.724  1.00 95.88           O  
ATOM    805  CB  ARG A  99      -0.508 -11.713 -16.567  1.00 95.88           C  
ATOM    806  CG  ARG A  99      -1.488 -11.824 -15.422  1.00 95.88           C  
ATOM    807  CD  ARG A  99      -1.675 -13.261 -14.963  1.00 95.88           C  
ATOM    808  NE  ARG A  99      -2.687 -13.364 -13.915  1.00 95.88           N  
ATOM    809  NH1 ARG A  99      -3.787 -15.162 -14.872  1.00 95.88           N  
ATOM    810  NH2 ARG A  99      -4.534 -14.268 -12.891  1.00 95.88           N1+
ATOM    811  CZ  ARG A  99      -3.667 -14.269 -13.896  1.00 95.88           C  
ATOM    812  N   ILE A 100       1.120  -9.006 -16.022  1.00 96.38           N  
ATOM    813  CA  ILE A 100       1.568  -7.961 -15.113  1.00 96.38           C  
ATOM    814  C   ILE A 100       1.226  -6.595 -15.688  1.00 96.38           C  
ATOM    815  O   ILE A 100       0.722  -5.716 -14.977  1.00 96.38           O  
ATOM    816  CB  ILE A 100       3.085  -8.064 -14.831  1.00 96.38           C  
ATOM    817  CG1 ILE A 100       3.393  -9.307 -13.983  1.00 96.38           C  
ATOM    818  CG2 ILE A 100       3.597  -6.791 -14.149  1.00 96.38           C  
ATOM    819  CD1 ILE A 100       4.870  -9.666 -13.925  1.00 96.38           C  
ATOM    820  N   GLY A 101       1.556  -6.303 -16.985  1.00 93.25           N  
ATOM    821  CA  GLY A 101       1.022  -5.162 -17.703  1.00 93.25           C  
ATOM    822  C   GLY A 101       1.897  -3.924 -17.597  1.00 93.25           C  
ATOM    823  O   GLY A 101       1.412  -2.801 -17.728  1.00 93.25           O  
ATOM    824  N   LEU A 102       3.312  -4.082 -17.436  1.00 90.62           N  
ATOM    825  CA  LEU A 102       4.235  -2.958 -17.333  1.00 90.62           C  
ATOM    826  C   LEU A 102       5.259  -2.990 -18.462  1.00 90.62           C  
ATOM    827  O   LEU A 102       6.386  -2.515 -18.296  1.00 90.62           O  
ATOM    828  CB  LEU A 102       4.949  -2.976 -15.981  1.00 90.62           C  
ATOM    829  CG  LEU A 102       4.091  -2.644 -14.757  1.00 90.62           C  
ATOM    830  CD1 LEU A 102       4.855  -2.964 -13.471  1.00 90.62           C  
ATOM    831  CD2 LEU A 102       3.661  -1.184 -14.785  1.00 90.62           C  
ATOM    832  N   LYS A 103       4.843  -3.501 -19.650  1.00 88.69           N  
ATOM    833  CA  LYS A 103       5.713  -3.592 -20.822  1.00 88.69           C  
ATOM    834  C   LYS A 103       5.858  -2.229 -21.504  1.00 88.69           C  
ATOM    835  O   LYS A 103       4.916  -1.428 -21.525  1.00 88.69           O  
ATOM    836  CB  LYS A 103       5.171  -4.614 -21.822  1.00 88.69           C  
ATOM    837  CG  LYS A 103       5.225  -6.050 -21.320  1.00 88.69           C  
ATOM    838  CD  LYS A 103       4.732  -7.023 -22.382  1.00 88.69           C  
ATOM    839  CE  LYS A 103       4.798  -8.463 -21.884  1.00 88.69           C  
ATOM    840  NZ  LYS A 103       4.285  -9.429 -22.904  1.00 88.69           N1+
ATOM    841  N   PRO A 104       7.041  -2.096 -22.135  1.00 90.25           N  
ATOM    842  CA  PRO A 104       8.236  -2.946 -22.122  1.00 90.25           C  
ATOM    843  C   PRO A 104       9.003  -2.851 -20.800  1.00 90.25           C  
ATOM    844  O   PRO A 104       8.935  -1.835 -20.107  1.00 90.25           O  
ATOM    845  CB  PRO A 104       9.078  -2.387 -23.283  1.00 90.25           C  
ATOM    846  CG  PRO A 104       8.704  -0.942 -23.372  1.00 90.25           C  
ATOM    847  CD  PRO A 104       7.284  -0.789 -22.913  1.00 90.25           C  
ATOM    848  N   TRP A 105       9.717  -3.986 -20.414  1.00 89.31           N  
ATOM    849  CA  TRP A 105      10.526  -3.995 -19.195  1.00 89.31           C  
ATOM    850  C   TRP A 105      11.925  -3.458 -19.462  1.00 89.31           C  
ATOM    851  O   TRP A 105      12.567  -3.864 -20.437  1.00 89.31           O  
ATOM    852  CB  TRP A 105      10.603  -5.405 -18.613  1.00 89.31           C  
ATOM    853  CG  TRP A 105       9.321  -5.892 -18.009  1.00 89.31           C  
ATOM    854  CD1 TRP A 105       8.059  -5.437 -18.276  1.00 89.31           C  
ATOM    855  CD2 TRP A 105       9.173  -6.918 -17.027  1.00 89.31           C  
ATOM    856  CE2 TRP A 105       7.796  -7.040 -16.745  1.00 89.31           C  
ATOM    857  CE3 TRP A 105      10.080  -7.757 -16.357  1.00 89.31           C  
ATOM    858  NE1 TRP A 105       7.138  -6.123 -17.525  1.00 89.31           N  
ATOM    859  CH2 TRP A 105       8.204  -8.773 -15.179  1.00 89.31           C  
ATOM    860  CZ2 TRP A 105       7.301  -7.966 -15.823  1.00 89.31           C  
ATOM    861  CZ3 TRP A 105       9.584  -8.675 -15.431  1.00 89.31           C  
ATOM    862  N   ARG A 106      12.434  -2.529 -18.710  1.00 89.50           N  
ATOM    863  CA  ARG A 106      13.830  -2.096 -18.694  1.00 89.50           C  
ATOM    864  C   ARG A 106      14.697  -3.091 -17.929  1.00 89.50           C  
ATOM    865  O   ARG A 106      14.189  -3.911 -17.155  1.00 89.50           O  
ATOM    866  CB  ARG A 106      13.957  -0.710 -18.067  1.00 89.50           C  
ATOM    867  CG  ARG A 106      13.279   0.392 -18.874  1.00 89.50           C  
ATOM    868  CD  ARG A 106      13.658   1.778 -18.363  1.00 89.50           C  
ATOM    869  NE  ARG A 106      13.123   2.835 -19.230  1.00 89.50           N  
ATOM    870  NH1 ARG A 106      15.147   3.912 -19.494  1.00 89.50           N  
ATOM    871  NH2 ARG A 106      13.261   4.724 -20.509  1.00 89.50           N1+
ATOM    872  CZ  ARG A 106      13.842   3.821 -19.746  1.00 89.50           C  
ATOM    873  N   SER A 107      16.000  -2.984 -18.138  1.00 89.69           N  
ATOM    874  CA  SER A 107      16.925  -3.866 -17.431  1.00 89.69           C  
ATOM    875  C   SER A 107      16.898  -3.605 -15.927  1.00 89.69           C  
ATOM    876  O   SER A 107      17.251  -4.479 -15.134  1.00 89.69           O  
ATOM    877  CB  SER A 107      18.346  -3.682 -17.963  1.00 89.69           C  
ATOM    878  OG  SER A 107      18.771  -2.335 -17.824  1.00 89.69           O  
ATOM    879  N   SER A 108      16.420  -2.429 -15.537  1.00 93.69           N  
ATOM    880  CA  SER A 108      16.386  -1.999 -14.140  1.00 93.69           C  
ATOM    881  C   SER A 108      15.077  -2.402 -13.470  1.00 93.69           C  
ATOM    882  O   SER A 108      14.882  -2.143 -12.281  1.00 93.69           O  
ATOM    883  CB  SER A 108      16.578  -0.488 -14.034  1.00 93.69           C  
ATOM    884  OG  SER A 108      15.596   0.200 -14.789  1.00 93.69           O  
ATOM    885  N   PHE A 109      14.151  -3.068 -14.214  1.00 93.19           N  
ATOM    886  CA  PHE A 109      12.816  -3.354 -13.720  1.00 93.19           C  
ATOM    887  C   PHE A 109      12.875  -4.235 -12.473  1.00 93.19           C  
ATOM    888  O   PHE A 109      12.178  -3.978 -11.491  1.00 93.19           O  
ATOM    889  CB  PHE A 109      11.968  -4.032 -14.800  1.00 93.19           C  
ATOM    890  CG  PHE A 109      10.513  -4.181 -14.432  1.00 93.19           C  
ATOM    891  CD1 PHE A 109      10.011  -5.409 -14.028  1.00 93.19           C  
ATOM    892  CD2 PHE A 109       9.655  -3.089 -14.501  1.00 93.19           C  
ATOM    893  CE1 PHE A 109       8.667  -5.547 -13.687  1.00 93.19           C  
ATOM    894  CE2 PHE A 109       8.315  -3.223 -14.166  1.00 93.19           C  
ATOM    895  CZ  PHE A 109       7.819  -4.451 -13.762  1.00 93.19           C  
ATOM    896  N   ALA A 110      13.725  -5.268 -12.545  1.00 95.31           N  
ATOM    897  CA  ALA A 110      13.855  -6.164 -11.399  1.00 95.31           C  
ATOM    898  C   ALA A 110      14.348  -5.417 -10.162  1.00 95.31           C  
ATOM    899  O   ALA A 110      13.811  -5.602  -9.068  1.00 95.31           O  
ATOM    900  CB  ALA A 110      14.798  -7.320 -11.731  1.00 95.31           C  
ATOM    901  N   GLN A 111      15.368  -4.664 -10.353  1.00 97.19           N  
ATOM    902  CA  GLN A 111      15.894  -3.857  -9.258  1.00 97.19           C  
ATOM    903  C   GLN A 111      14.826  -2.895  -8.725  1.00 97.19           C  
ATOM    904  O   GLN A 111      14.689  -2.724  -7.513  1.00 97.19           O  
ATOM    905  CB  GLN A 111      17.119  -3.074  -9.710  1.00 97.19           C  
ATOM    906  CG  GLN A 111      17.793  -2.273  -8.590  1.00 97.19           C  
ATOM    907  CD  GLN A 111      19.036  -1.556  -9.048  1.00 97.19           C  
ATOM    908  NE2 GLN A 111      19.941  -1.272  -8.108  1.00 97.19           N  
ATOM    909  OE1 GLN A 111      19.199  -1.253 -10.235  1.00 97.19           O  
ATOM    910  N   ARG A 112      14.117  -2.274  -9.580  1.00 97.50           N  
ATOM    911  CA  ARG A 112      13.012  -1.404  -9.200  1.00 97.50           C  
ATOM    912  C   ARG A 112      12.015  -2.141  -8.313  1.00 97.50           C  
ATOM    913  O   ARG A 112      11.600  -1.623  -7.273  1.00 97.50           O  
ATOM    914  CB  ARG A 112      12.300  -0.861 -10.446  1.00 97.50           C  
ATOM    915  CG  ARG A 112      11.050  -0.048 -10.137  1.00 97.50           C  
ATOM    916  CD  ARG A 112      10.332   0.380 -11.405  1.00 97.50           C  
ATOM    917  NE  ARG A 112       9.115   1.132 -11.111  1.00 97.50           N  
ATOM    918  NH1 ARG A 112       7.820  -0.734 -10.675  1.00 97.50           N  
ATOM    919  NH2 ARG A 112       6.903   1.363 -10.518  1.00 97.50           N1+
ATOM    920  CZ  ARG A 112       7.945   0.582 -10.767  1.00 97.50           C  
ATOM    921  N   THR A 113      11.633  -3.291  -8.737  1.00 97.94           N  
ATOM    922  CA  THR A 113      10.650  -4.099  -8.030  1.00 97.94           C  
ATOM    923  C   THR A 113      11.145  -4.465  -6.634  1.00 97.94           C  
ATOM    924  O   THR A 113      10.392  -4.378  -5.661  1.00 97.94           O  
ATOM    925  CB  THR A 113      10.319  -5.392  -8.815  1.00 97.94           C  
ATOM    926  CG2 THR A 113       9.319  -6.254  -8.056  1.00 97.94           C  
ATOM    927  OG1 THR A 113       9.761  -5.039 -10.087  1.00 97.94           O  
ATOM    928  N   LEU A 114      12.384  -4.817  -6.500  1.00 98.50           N  
ATOM    929  CA  LEU A 114      12.956  -5.193  -5.213  1.00 98.50           C  
ATOM    930  C   LEU A 114      13.027  -3.984  -4.281  1.00 98.50           C  
ATOM    931  O   LEU A 114      12.822  -4.113  -3.073  1.00 98.50           O  
ATOM    932  CB  LEU A 114      14.354  -5.782  -5.399  1.00 98.50           C  
ATOM    933  CG  LEU A 114      14.431  -7.111  -6.153  1.00 98.50           C  
ATOM    934  CD1 LEU A 114      15.892  -7.522  -6.359  1.00 98.50           C  
ATOM    935  CD2 LEU A 114      13.668  -8.201  -5.406  1.00 98.50           C  
ATOM    936  N   LEU A 115      13.310  -2.784  -4.821  1.00 98.62           N  
ATOM    937  CA  LEU A 115      13.370  -1.562  -4.025  1.00 98.62           C  
ATOM    938  C   LEU A 115      11.980  -1.176  -3.520  1.00 98.62           C  
ATOM    939  O   LEU A 115      11.838  -0.702  -2.393  1.00 98.62           O  
ATOM    940  CB  LEU A 115      13.961  -0.412  -4.844  1.00 98.62           C  
ATOM    941  CG  LEU A 115      15.466  -0.467  -5.095  1.00 98.62           C  
ATOM    942  CD1 LEU A 115      15.878   0.609  -6.100  1.00 98.62           C  
ATOM    943  CD2 LEU A 115      16.240  -0.298  -3.786  1.00 98.62           C  
ATOM    944  N   ILE A 116      10.963  -1.414  -4.345  1.00 98.44           N  
ATOM    945  CA  ILE A 116       9.599  -1.140  -3.926  1.00 98.44           C  
ATOM    946  C   ILE A 116       9.247  -2.001  -2.713  1.00 98.44           C  
ATOM    947  O   ILE A 116       8.738  -1.495  -1.709  1.00 98.44           O  
ATOM    948  CB  ILE A 116       8.589  -1.395  -5.072  1.00 98.44           C  
ATOM    949  CG1 ILE A 116       8.752  -0.331  -6.167  1.00 98.44           C  
ATOM    950  CG2 ILE A 116       7.154  -1.420  -4.539  1.00 98.44           C  
ATOM    951  CD1 ILE A 116       7.968  -0.634  -7.440  1.00 98.44           C  
ATOM    952  N   MET A 117       9.573  -3.336  -2.807  1.00 98.75           N  
ATOM    953  CA  MET A 117       9.317  -4.244  -1.693  1.00 98.75           C  
ATOM    954  C   MET A 117      10.127  -3.835  -0.462  1.00 98.75           C  
ATOM    955  O   MET A 117       9.588  -3.790   0.648  1.00 98.75           O  
ATOM    956  CB  MET A 117       9.650  -5.683  -2.083  1.00 98.75           C  
ATOM    957  CG  MET A 117       8.837  -6.207  -3.256  1.00 98.75           C  
ATOM    958  SD  MET A 117       7.030  -6.079  -2.962  1.00 98.75           S  
ATOM    959  CE  MET A 117       6.647  -4.599  -3.938  1.00 98.75           C  
ATOM    960  N   GLY A 118      11.331  -3.556  -0.666  1.00 98.75           N  
ATOM    961  CA  GLY A 118      12.200  -3.146   0.425  1.00 98.75           C  
ATOM    962  C   GLY A 118      11.746  -1.865   1.103  1.00 98.75           C  
ATOM    963  O   GLY A 118      11.877  -1.721   2.321  1.00 98.75           O  
ATOM    964  N   GLY A 119      11.327  -0.929   0.303  1.00 98.69           N  
ATOM    965  CA  GLY A 119      10.784   0.300   0.861  1.00 98.69           C  
ATOM    966  C   GLY A 119       9.627   0.066   1.808  1.00 98.69           C  
ATOM    967  O   GLY A 119       9.550   0.681   2.874  1.00 98.69           O  
ATOM    968  N   SER A 120       8.707  -0.823   1.405  1.00 98.81           N  
ATOM    969  CA  SER A 120       7.565  -1.153   2.250  1.00 98.81           C  
ATOM    970  C   SER A 120       8.011  -1.825   3.544  1.00 98.81           C  
ATOM    971  O   SER A 120       7.523  -1.489   4.624  1.00 98.81           O  
ATOM    972  CB  SER A 120       6.592  -2.064   1.500  1.00 98.81           C  
ATOM    973  OG  SER A 120       6.035  -1.393   0.382  1.00 98.81           O  
ATOM    974  N   ILE A 121       8.962  -2.713   3.433  1.00 98.81           N  
ATOM    975  CA  ILE A 121       9.483  -3.416   4.601  1.00 98.81           C  
ATOM    976  C   ILE A 121      10.184  -2.421   5.529  1.00 98.81           C  
ATOM    977  O   ILE A 121       9.994  -2.465   6.748  1.00 98.81           O  
ATOM    978  CB  ILE A 121      10.460  -4.542   4.192  1.00 98.81           C  
ATOM    979  CG1 ILE A 121       9.705  -5.668   3.474  1.00 98.81           C  
ATOM    980  CG2 ILE A 121      11.215  -5.077   5.413  1.00 98.81           C  
ATOM    981  CD1 ILE A 121      10.608  -6.645   2.735  1.00 98.81           C  
ATOM    982  N   SER A 122      10.955  -1.531   4.948  1.00 98.69           N  
ATOM    983  CA  SER A 122      11.642  -0.516   5.734  1.00 98.69           C  
ATOM    984  C   SER A 122      10.653   0.397   6.451  1.00 98.69           C  
ATOM    985  O   SER A 122      10.867   0.761   7.610  1.00 98.69           O  
ATOM    986  CB  SER A 122      12.562   0.317   4.841  1.00 98.69           C  
ATOM    987  OG  SER A 122      13.615  -0.478   4.316  1.00 98.69           O  
ATOM    988  N   ALA A 123       9.587   0.753   5.758  1.00 98.69           N  
ATOM    989  CA  ALA A 123       8.556   1.584   6.368  1.00 98.69           C  
ATOM    990  C   ALA A 123       7.910   0.871   7.555  1.00 98.69           C  
ATOM    991  O   ALA A 123       7.654   1.490   8.594  1.00 98.69           O  
ATOM    992  CB  ALA A 123       7.488   1.956   5.338  1.00 98.69           C  
ATOM    993  N   LEU A 124       7.644  -0.380   7.369  1.00 98.69           N  
ATOM    994  CA  LEU A 124       7.084  -1.193   8.439  1.00 98.69           C  
ATOM    995  C   LEU A 124       8.026  -1.242   9.635  1.00 98.69           C  
ATOM    996  O   LEU A 124       7.606  -1.019  10.776  1.00 98.69           O  
ATOM    997  CB  LEU A 124       6.800  -2.613   7.941  1.00 98.69           C  
ATOM    998  CG  LEU A 124       6.258  -3.603   8.978  1.00 98.69           C  
ATOM    999  CD1 LEU A 124       4.877  -3.164   9.453  1.00 98.69           C  
ATOM   1000  CD2 LEU A 124       6.206  -5.011   8.393  1.00 98.69           C  
ATOM   1001  N   GLU A 125       9.258  -1.565   9.400  1.00 98.31           N  
ATOM   1002  CA  GLU A 125      10.255  -1.633  10.464  1.00 98.31           C  
ATOM   1003  C   GLU A 125      10.357  -0.304  11.207  1.00 98.31           C  
ATOM   1004  O   GLU A 125      10.538  -0.279  12.426  1.00 98.31           O  
ATOM   1005  CB  GLU A 125      11.616  -2.031   9.898  1.00 98.31           C  
ATOM   1006  CG  GLU A 125      11.694  -3.481   9.440  1.00 98.31           C  
ATOM   1007  CD  GLU A 125      13.008  -3.826   8.756  1.00 98.31           C  
ATOM   1008  OE1 GLU A 125      13.239  -5.018   8.453  1.00 98.31           O  
ATOM   1009  OE2 GLU A 125      13.806  -2.891   8.513  1.00 98.31           O1-
ATOM   1010  N   HIS A 126      10.220   0.783  10.440  1.00 97.56           N  
ATOM   1011  CA  HIS A 126      10.295   2.122  11.023  1.00 97.56           C  
ATOM   1012  C   HIS A 126       9.190   2.328  12.057  1.00 97.56           C  
ATOM   1013  O   HIS A 126       9.451   2.843  13.146  1.00 97.56           O  
ATOM   1014  CB  HIS A 126      10.191   3.185   9.929  1.00 97.56           C  
ATOM   1015  CG  HIS A 126      10.264   4.587  10.442  1.00 97.56           C  
ATOM   1016  CD2 HIS A 126       9.295   5.434  10.861  1.00 97.56           C  
ATOM   1017  ND1 HIS A 126      11.457   5.272  10.573  1.00 97.56           N  
ATOM   1018  CE1 HIS A 126      11.213   6.478  11.048  1.00 97.56           C  
ATOM   1019  NE2 HIS A 126       9.908   6.603  11.235  1.00 97.56           N  
ATOM   1020  N   VAL A 127       7.990   1.952  11.749  1.00 97.44           N  
ATOM   1021  CA  VAL A 127       6.885   2.189  12.667  1.00 97.44           C  
ATOM   1022  C   VAL A 127       7.031   1.279  13.888  1.00 97.44           C  
ATOM   1023  O   VAL A 127       6.636   1.654  14.997  1.00 97.44           O  
ATOM   1024  CB  VAL A 127       5.522   1.955  11.987  1.00 97.44           C  
ATOM   1025  CG1 VAL A 127       5.293   2.970  10.867  1.00 97.44           C  
ATOM   1026  CG2 VAL A 127       5.434   0.531  11.441  1.00 97.44           C  
ATOM   1027  N   PHE A 128       7.542   0.083  13.757  1.00 96.81           N  
ATOM   1028  CA  PHE A 128       7.771  -0.807  14.895  1.00 96.81           C  
ATOM   1029  C   PHE A 128       8.844  -0.242  15.815  1.00 96.81           C  
ATOM   1030  O   PHE A 128       8.778  -0.406  17.034  1.00 96.81           O  
ATOM   1031  CB  PHE A 128       8.171  -2.203  14.411  1.00 96.81           C  
ATOM   1032  CG  PHE A 128       7.017  -3.026  13.911  1.00 96.81           C  
ATOM   1033  CD1 PHE A 128       5.835  -3.101  14.634  1.00 96.81           C  
ATOM   1034  CD2 PHE A 128       7.114  -3.726  12.712  1.00 96.81           C  
ATOM   1035  CE1 PHE A 128       4.760  -3.864  14.171  1.00 96.81           C  
ATOM   1036  CE2 PHE A 128       6.048  -4.490  12.247  1.00 96.81           C  
ATOM   1037  CZ  PHE A 128       4.873  -4.560  12.981  1.00 96.81           C  
ATOM   1038  N   GLN A 129       9.819   0.418  15.246  1.00 94.69           N  
ATOM   1039  CA  GLN A 129      10.935   0.961  16.023  1.00 94.69           C  
ATOM   1040  C   GLN A 129      10.552   2.283  16.680  1.00 94.69           C  
ATOM   1041  O   GLN A 129      10.891   2.521  17.846  1.00 94.69           O  
ATOM   1042  CB  GLN A 129      12.161   1.149  15.140  1.00 94.69           C  
ATOM   1043  CG  GLN A 129      13.415   1.553  15.906  1.00 94.69           C  
ATOM   1044  CD  GLN A 129      14.643   1.655  15.013  1.00 94.69           C  
ATOM   1045  NE2 GLN A 129      15.801   1.879  15.629  1.00 94.69           N  
ATOM   1046  OE1 GLN A 129      14.547   1.528  13.792  1.00 94.69           O  
ATOM   1047  N   HIS A 130       9.803   3.063  15.975  1.00 92.81           N  
ATOM   1048  CA  HIS A 130       9.655   4.445  16.434  1.00 92.81           C  
ATOM   1049  C   HIS A 130       8.187   4.767  16.711  1.00 92.81           C  
ATOM   1050  O   HIS A 130       7.883   5.817  17.288  1.00 92.81           O  
ATOM   1051  CB  HIS A 130      10.226   5.417  15.401  1.00 92.81           C  
ATOM   1052  CG  HIS A 130      11.666   5.192  15.098  1.00 92.81           C  
ATOM   1053  CD2 HIS A 130      12.286   4.751  13.976  1.00 92.81           C  
ATOM   1054  ND1 HIS A 130      12.671   5.410  16.025  1.00 92.81           N  
ATOM   1055  CE1 HIS A 130      13.838   5.124  15.473  1.00 92.81           C  
ATOM   1056  NE2 HIS A 130      13.627   4.721  14.231  1.00 92.81           N  
ATOM   1057  N   GLY A 131       7.258   3.819  16.407  1.00 92.62           N  
ATOM   1058  CA  GLY A 131       5.842   4.151  16.479  1.00 92.62           C  
ATOM   1059  C   GLY A 131       5.409   5.138  15.409  1.00 92.62           C  
ATOM   1060  O   GLY A 131       6.175   5.447  14.493  1.00 92.62           O  
ATOM   1061  N   GLY A 132       4.221   5.527  15.299  1.00 96.00           N  
ATOM   1062  CA  GLY A 132       3.714   6.558  14.414  1.00 96.00           C  
ATOM   1063  C   GLY A 132       3.327   6.038  13.040  1.00 96.00           C  
ATOM   1064  O   GLY A 132       2.868   4.895  12.914  1.00 96.00           O  
ATOM   1065  N   ILE A 133       3.553   6.955  12.027  1.00 98.19           N  
ATOM   1066  CA  ILE A 133       3.151   6.694  10.646  1.00 98.19           C  
ATOM   1067  C   ILE A 133       4.374   6.753   9.736  1.00 98.19           C  
ATOM   1068  O   ILE A 133       5.247   7.603   9.909  1.00 98.19           O  
ATOM   1069  CB  ILE A 133       2.080   7.701  10.170  1.00 98.19           C  
ATOM   1070  CG1 ILE A 133       0.853   7.659  11.094  1.00 98.19           C  
ATOM   1071  CG2 ILE A 133       1.680   7.423   8.718  1.00 98.19           C  
ATOM   1072  CD1 ILE A 133      -0.116   8.811  10.891  1.00 98.19           C  
ATOM   1073  N   SER A 134       4.474   5.802   8.829  1.00 98.50           N  
ATOM   1074  CA  SER A 134       5.453   5.838   7.750  1.00 98.50           C  
ATOM   1075  C   SER A 134       4.825   5.460   6.412  1.00 98.50           C  
ATOM   1076  O   SER A 134       3.655   5.062   6.359  1.00 98.50           O  
ATOM   1077  CB  SER A 134       6.621   4.895   8.055  1.00 98.50           C  
ATOM   1078  OG  SER A 134       6.191   3.547   8.063  1.00 98.50           O  
ATOM   1079  N   GLY A 135       5.612   5.629   5.302  1.00 98.38           N  
ATOM   1080  CA  GLY A 135       5.028   5.309   4.009  1.00 98.38           C  
ATOM   1081  C   GLY A 135       6.060   4.918   2.968  1.00 98.38           C  
ATOM   1082  O   GLY A 135       7.258   5.173   3.143  1.00 98.38           O  
ATOM   1083  N   ASN A 136       5.586   4.242   1.948  1.00 98.25           N  
ATOM   1084  CA  ASN A 136       6.318   3.935   0.723  1.00 98.25           C  
ATOM   1085  C   ASN A 136       5.598   4.471  -0.511  1.00 98.25           C  
ATOM   1086  O   ASN A 136       4.438   4.130  -0.757  1.00 98.25           O  
ATOM   1087  CB  ASN A 136       6.541   2.426   0.595  1.00 98.25           C  
ATOM   1088  CG  ASN A 136       7.432   2.064  -0.577  1.00 98.25           C  
ATOM   1089  ND2 ASN A 136       7.409   0.795  -0.969  1.00 98.25           N  
ATOM   1090  OD1 ASN A 136       8.132   2.917  -1.125  1.00 98.25           O  
ATOM   1091  N   MET A 137       6.280   5.296  -1.361  1.00 95.06           N  
ATOM   1092  CA  MET A 137       5.678   6.122  -2.405  1.00 95.06           C  
ATOM   1093  C   MET A 137       5.378   5.293  -3.650  1.00 95.06           C  
ATOM   1094  O   MET A 137       4.572   5.697  -4.493  1.00 95.06           O  
ATOM   1095  CB  MET A 137       6.601   7.289  -2.762  1.00 95.06           C  
ATOM   1096  CG  MET A 137       6.521   8.451  -1.788  1.00 95.06           C  
ATOM   1097  SD  MET A 137       7.496   9.905  -2.346  1.00 95.06           S  
ATOM   1098  CE  MET A 137       6.593  10.335  -3.863  1.00 95.06           C  
ATOM   1099  N   ALA A 138       5.805   3.955  -3.709  1.00 94.62           N  
ATOM   1100  CA  ALA A 138       5.557   3.141  -4.896  1.00 94.62           C  
ATOM   1101  C   ALA A 138       4.933   1.799  -4.521  1.00 94.62           C  
ATOM   1102  O   ALA A 138       4.641   0.976  -5.392  1.00 94.62           O  
ATOM   1103  CB  ALA A 138       6.850   2.924  -5.676  1.00 94.62           C  
ATOM   1104  N   GLY A 139       4.745   1.535  -3.128  1.00 95.62           N  
ATOM   1105  CA  GLY A 139       4.168   0.295  -2.633  1.00 95.62           C  
ATOM   1106  C   GLY A 139       2.680   0.184  -2.903  1.00 95.62           C  
ATOM   1107  O   GLY A 139       2.139   0.906  -3.746  1.00 95.62           O  
ATOM   1108  N   GLY A 140       2.037  -0.792  -2.306  1.00 97.50           N  
ATOM   1109  CA  GLY A 140       0.603  -0.988  -2.461  1.00 97.50           C  
ATOM   1110  C   GLY A 140       0.244  -1.845  -3.661  1.00 97.50           C  
ATOM   1111  O   GLY A 140      -0.793  -1.631  -4.295  1.00 97.50           O  
ATOM   1112  N   THR A 141       1.118  -2.772  -4.009  1.00 97.56           N  
ATOM   1113  CA  THR A 141       0.944  -3.666  -5.150  1.00 97.56           C  
ATOM   1114  C   THR A 141       0.054  -4.847  -4.779  1.00 97.56           C  
ATOM   1115  O   THR A 141       0.548  -5.953  -4.540  1.00 97.56           O  
ATOM   1116  CB  THR A 141       2.299  -4.180  -5.664  1.00 97.56           C  
ATOM   1117  CG2 THR A 141       3.190  -3.031  -6.119  1.00 97.56           C  
ATOM   1118  OG1 THR A 141       2.964  -4.900  -4.615  1.00 97.56           O  
ATOM   1119  N   HIS A 142      -1.194  -4.668  -4.691  1.00 98.31           N  
ATOM   1120  CA  HIS A 142      -2.149  -5.526  -3.997  1.00 98.31           C  
ATOM   1121  C   HIS A 142      -2.800  -6.516  -4.961  1.00 98.31           C  
ATOM   1122  O   HIS A 142      -3.664  -7.299  -4.563  1.00 98.31           O  
ATOM   1123  CB  HIS A 142      -3.219  -4.686  -3.304  1.00 98.31           C  
ATOM   1124  CG  HIS A 142      -4.022  -3.840  -4.243  1.00 98.31           C  
ATOM   1125  CD2 HIS A 142      -3.919  -3.653  -5.582  1.00 98.31           C  
ATOM   1126  ND1 HIS A 142      -5.081  -3.062  -3.824  1.00 98.31           N  
ATOM   1127  CE1 HIS A 142      -5.590  -2.430  -4.868  1.00 98.31           C  
ATOM   1128  NE2 HIS A 142      -4.906  -2.771  -5.943  1.00 98.31           N  
ATOM   1129  N   HIS A 143      -2.374  -6.562  -6.263  1.00 98.44           N  
ATOM   1130  CA  HIS A 143      -2.969  -7.478  -7.233  1.00 98.44           C  
ATOM   1131  C   HIS A 143      -2.104  -8.717  -7.423  1.00 98.44           C  
ATOM   1132  O   HIS A 143      -2.491  -9.644  -8.133  1.00 98.44           O  
ATOM   1133  CB  HIS A 143      -3.180  -6.772  -8.576  1.00 98.44           C  
ATOM   1134  CG  HIS A 143      -4.269  -5.743  -8.548  1.00 98.44           C  
ATOM   1135  CD2 HIS A 143      -4.259  -4.427  -8.867  1.00 98.44           C  
ATOM   1136  ND1 HIS A 143      -5.556  -6.037  -8.153  1.00 98.44           N  
ATOM   1137  CE1 HIS A 143      -6.294  -4.939  -8.230  1.00 98.44           C  
ATOM   1138  NE2 HIS A 143      -5.531  -3.950  -8.662  1.00 98.44           N  
ATOM   1139  N   SER A 144      -0.883  -8.733  -6.891  1.00 98.06           N  
ATOM   1140  CA  SER A 144       0.004  -9.877  -7.074  1.00 98.06           C  
ATOM   1141  C   SER A 144      -0.398 -11.041  -6.173  1.00 98.06           C  
ATOM   1142  O   SER A 144      -0.635 -10.853  -4.979  1.00 98.06           O  
ATOM   1143  CB  SER A 144       1.455  -9.483  -6.794  1.00 98.06           C  
ATOM   1144  OG  SER A 144       2.326 -10.575  -7.013  1.00 98.06           O  
ATOM   1145  N   HIS A 145      -0.507 -12.253  -6.840  1.00 98.31           N  
ATOM   1146  CA  HIS A 145      -0.807 -13.491  -6.131  1.00 98.31           C  
ATOM   1147  C   HIS A 145       0.468 -14.264  -5.803  1.00 98.31           C  
ATOM   1148  O   HIS A 145       1.570 -13.803  -6.105  1.00 98.31           O  
ATOM   1149  CB  HIS A 145      -1.750 -14.366  -6.959  1.00 98.31           C  
ATOM   1150  CG  HIS A 145      -3.114 -13.774  -7.143  1.00 98.31           C  
ATOM   1151  CD2 HIS A 145      -3.527 -12.706  -7.866  1.00 98.31           C  
ATOM   1152  ND1 HIS A 145      -4.238 -14.290  -6.538  1.00 98.31           N  
ATOM   1153  CE1 HIS A 145      -5.289 -13.564  -6.882  1.00 98.31           C  
ATOM   1154  NE2 HIS A 145      -4.886 -12.593  -7.684  1.00 98.31           N  
ATOM   1155  N   ALA A 146       0.245 -15.424  -5.179  1.00 97.88           N  
ATOM   1156  CA  ALA A 146       1.398 -16.205  -4.733  1.00 97.88           C  
ATOM   1157  C   ALA A 146       2.254 -16.645  -5.917  1.00 97.88           C  
ATOM   1158  O   ALA A 146       3.483 -16.580  -5.854  1.00 97.88           O  
ATOM   1159  CB  ALA A 146       0.940 -17.415  -3.927  1.00 97.88           C  
ATOM   1160  N   ASP A 147       1.610 -16.991  -7.022  1.00 97.50           N  
ATOM   1161  CA  ASP A 147       2.351 -17.641  -8.086  1.00 97.50           C  
ATOM   1162  C   ASP A 147       2.323 -16.821  -9.374  1.00 97.50           C  
ATOM   1163  O   ASP A 147       2.859 -17.236 -10.401  1.00 97.50           O  
ATOM   1164  CB  ASP A 147       1.791 -19.041  -8.351  1.00 97.50           C  
ATOM   1165  CG  ASP A 147       1.983 -19.989  -7.179  1.00 97.50           C  
ATOM   1166  OD1 ASP A 147       3.062 -19.971  -6.549  1.00 97.50           O  
ATOM   1167  OD2 ASP A 147       1.050 -20.772  -6.890  1.00 97.50           O1-
ATOM   1168  N   PHE A 148       1.733 -15.644  -9.341  1.00 98.06           N  
ATOM   1169  CA  PHE A 148       1.721 -14.813 -10.541  1.00 98.06           C  
ATOM   1170  C   PHE A 148       1.525 -13.346 -10.195  1.00 98.06           C  
ATOM   1171  O   PHE A 148       0.941 -13.021  -9.160  1.00 98.06           O  
ATOM   1172  CB  PHE A 148       0.622 -15.279 -11.503  1.00 98.06           C  
ATOM   1173  CG  PHE A 148      -0.763 -15.211 -10.923  1.00 98.06           C  
ATOM   1174  CD1 PHE A 148      -1.312 -16.307 -10.269  1.00 98.06           C  
ATOM   1175  CD2 PHE A 148      -1.516 -14.044 -11.025  1.00 98.06           C  
ATOM   1176  CE1 PHE A 148      -2.594 -16.242  -9.729  1.00 98.06           C  
ATOM   1177  CE2 PHE A 148      -2.794 -13.974 -10.491  1.00 98.06           C  
ATOM   1178  CZ  PHE A 148      -3.334 -15.081  -9.847  1.00 98.06           C  
ATOM   1179  N   GLY A 149       2.062 -12.433 -10.988  1.00 97.88           N  
ATOM   1180  CA  GLY A 149       1.754 -11.014 -10.947  1.00 97.88           C  
ATOM   1181  C   GLY A 149       0.549 -10.635 -11.791  1.00 97.88           C  
ATOM   1182  O   GLY A 149       0.163 -11.385 -12.700  1.00 97.88           O  
ATOM   1183  N   SER A 150      -0.028  -9.479 -11.432  1.00 97.31           N  
ATOM   1184  CA  SER A 150      -1.196  -8.998 -12.161  1.00 97.31           C  
ATOM   1185  C   SER A 150      -1.488  -7.538 -11.850  1.00 97.31           C  
ATOM   1186  O   SER A 150      -1.131  -7.046 -10.777  1.00 97.31           O  
ATOM   1187  CB  SER A 150      -2.418  -9.856 -11.837  1.00 97.31           C  
ATOM   1188  OG  SER A 150      -3.559  -9.396 -12.545  1.00 97.31           O  
ATOM   1189  N   GLY A 151      -2.177  -6.825 -12.860  1.00 95.31           N  
ATOM   1190  CA  GLY A 151      -2.665  -5.477 -12.618  1.00 95.31           C  
ATOM   1191  C   GLY A 151      -1.577  -4.519 -12.163  1.00 95.31           C  
ATOM   1192  O   GLY A 151      -1.778  -3.741 -11.228  1.00 95.31           O  
ATOM   1193  N   TYR A 152      -0.405  -4.589 -12.835  1.00 96.50           N  
ATOM   1194  CA  TYR A 152       0.751  -3.723 -12.641  1.00 96.50           C  
ATOM   1195  C   TYR A 152       1.503  -4.097 -11.362  1.00 96.50           C  
ATOM   1196  O   TYR A 152       2.312  -3.315 -10.862  1.00 96.50           O  
ATOM   1197  CB  TYR A 152       0.322  -2.255 -12.585  1.00 96.50           C  
ATOM   1198  CG  TYR A 152      -0.434  -1.796 -13.810  1.00 96.50           C  
ATOM   1199  CD1 TYR A 152      -0.101  -2.272 -15.078  1.00 96.50           C  
ATOM   1200  CD2 TYR A 152      -1.482  -0.889 -13.698  1.00 96.50           C  
ATOM   1201  CE1 TYR A 152      -0.795  -1.845 -16.205  1.00 96.50           C  
ATOM   1202  CE2 TYR A 152      -2.183  -0.458 -14.821  1.00 96.50           C  
ATOM   1203  OH  TYR A 152      -2.520  -0.523 -17.182  1.00 96.50           O  
ATOM   1204  CZ  TYR A 152      -1.832  -0.943 -16.070  1.00 96.50           C  
ATOM   1205  N   CYS A 153       1.150  -5.312 -10.774  1.00 97.88           N  
ATOM   1206  CA  CYS A 153       1.774  -5.744  -9.525  1.00 97.88           C  
ATOM   1207  C   CYS A 153       2.565  -7.034  -9.731  1.00 97.88           C  
ATOM   1208  O   CYS A 153       2.009  -8.047 -10.158  1.00 97.88           O  
ATOM   1209  CB  CYS A 153       0.719  -5.953  -8.442  1.00 97.88           C  
ATOM   1210  SG  CYS A 153      -0.348  -4.514  -8.177  1.00 97.88           S  
ATOM   1211  N   VAL A 154       3.894  -6.972  -9.414  1.00 97.94           N  
ATOM   1212  CA  VAL A 154       4.796  -8.111  -9.567  1.00 97.94           C  
ATOM   1213  C   VAL A 154       4.835  -8.923  -8.273  1.00 97.94           C  
ATOM   1214  O   VAL A 154       4.553 -10.121  -8.274  1.00 97.94           O  
ATOM   1215  CB  VAL A 154       6.221  -7.655  -9.955  1.00 97.94           C  
ATOM   1216  CG1 VAL A 154       7.171  -8.855 -10.008  1.00 97.94           C  
ATOM   1217  CG2 VAL A 154       6.199  -6.932 -11.298  1.00 97.94           C  
ATOM   1218  N   PHE A 155       5.146  -8.359  -7.150  1.00 98.62           N  
ATOM   1219  CA  PHE A 155       5.089  -8.915  -5.801  1.00 98.62           C  
ATOM   1220  C   PHE A 155       4.152  -8.101  -4.918  1.00 98.62           C  
ATOM   1221  O   PHE A 155       3.886  -6.933  -5.198  1.00 98.62           O  
ATOM   1222  CB  PHE A 155       6.487  -8.967  -5.179  1.00 98.62           C  
ATOM   1223  CG  PHE A 155       7.429  -9.902  -5.875  1.00 98.62           C  
ATOM   1224  CD1 PHE A 155       7.137 -11.257  -5.979  1.00 98.62           C  
ATOM   1225  CD2 PHE A 155       8.614  -9.432  -6.431  1.00 98.62           C  
ATOM   1226  CE1 PHE A 155       8.009 -12.129  -6.626  1.00 98.62           C  
ATOM   1227  CE2 PHE A 155       9.489 -10.302  -7.081  1.00 98.62           C  
ATOM   1228  CZ  PHE A 155       9.186 -11.648  -7.176  1.00 98.62           C  
ATOM   1229  N   ASN A 156       3.606  -8.768  -3.892  1.00 98.69           N  
ATOM   1230  CA  ASN A 156       2.631  -8.155  -2.998  1.00 98.69           C  
ATOM   1231  C   ASN A 156       3.290  -7.624  -1.726  1.00 98.69           C  
ATOM   1232  O   ASN A 156       3.494  -8.372  -0.767  1.00 98.69           O  
ATOM   1233  CB  ASN A 156       1.525  -9.153  -2.646  1.00 98.69           C  
ATOM   1234  CG  ASN A 156       0.303  -8.479  -2.050  1.00 98.69           C  
ATOM   1235  ND2 ASN A 156      -0.872  -8.816  -2.571  1.00 98.69           N  
ATOM   1236  OD1 ASN A 156       0.412  -7.664  -1.128  1.00 98.69           O  
ATOM   1237  N   ASP A 157       3.693  -6.348  -1.712  1.00 98.75           N  
ATOM   1238  CA  ASP A 157       4.437  -5.778  -0.590  1.00 98.75           C  
ATOM   1239  C   ASP A 157       3.555  -5.649   0.647  1.00 98.75           C  
ATOM   1240  O   ASP A 157       4.040  -5.753   1.775  1.00 98.75           O  
ATOM   1241  CB  ASP A 157       5.017  -4.415  -0.970  1.00 98.75           C  
ATOM   1242  CG  ASP A 157       3.974  -3.459  -1.523  1.00 98.75           C  
ATOM   1243  OD1 ASP A 157       2.909  -3.920  -1.988  1.00 98.75           O  
ATOM   1244  OD2 ASP A 157       4.218  -2.233  -1.495  1.00 98.75           O1-
ATOM   1245  N   ILE A 158       2.261  -5.490   0.507  1.00 98.88           N  
ATOM   1246  CA  ILE A 158       1.344  -5.408   1.637  1.00 98.88           C  
ATOM   1247  C   ILE A 158       1.310  -6.746   2.372  1.00 98.88           C  
ATOM   1248  O   ILE A 158       1.442  -6.790   3.598  1.00 98.88           O  
ATOM   1249  CB  ILE A 158      -0.079  -5.010   1.180  1.00 98.88           C  
ATOM   1250  CG1 ILE A 158      -0.061  -3.628   0.516  1.00 98.88           C  
ATOM   1251  CG2 ILE A 158      -1.050  -5.035   2.365  1.00 98.88           C  
ATOM   1252  CD1 ILE A 158      -1.359  -3.266  -0.195  1.00 98.88           C  
ATOM   1253  N   ALA A 159       1.167  -7.849   1.610  1.00 98.81           N  
ATOM   1254  CA  ALA A 159       1.141  -9.188   2.195  1.00 98.81           C  
ATOM   1255  C   ALA A 159       2.484  -9.536   2.831  1.00 98.81           C  
ATOM   1256  O   ALA A 159       2.533 -10.153   3.898  1.00 98.81           O  
ATOM   1257  CB  ALA A 159       0.771 -10.225   1.136  1.00 98.81           C  
ATOM   1258  N   ILE A 160       3.550  -9.139   2.171  1.00 98.88           N  
ATOM   1259  CA  ILE A 160       4.884  -9.367   2.719  1.00 98.88           C  
ATOM   1260  C   ILE A 160       5.013  -8.660   4.068  1.00 98.88           C  
ATOM   1261  O   ILE A 160       5.473  -9.252   5.048  1.00 98.88           O  
ATOM   1262  CB  ILE A 160       5.983  -8.878   1.753  1.00 98.88           C  
ATOM   1263  CG1 ILE A 160       6.080  -9.815   0.537  1.00 98.88           C  
ATOM   1264  CG2 ILE A 160       7.333  -8.776   2.473  1.00 98.88           C  
ATOM   1265  CD1 ILE A 160       6.953  -9.277  -0.586  1.00 98.88           C  
ATOM   1266  N   CYS A 161       4.589  -7.419   4.113  1.00 98.88           N  
ATOM   1267  CA  CYS A 161       4.652  -6.665   5.361  1.00 98.88           C  
ATOM   1268  C   CYS A 161       3.799  -7.322   6.442  1.00 98.88           C  
ATOM   1269  O   CYS A 161       4.207  -7.402   7.601  1.00 98.88           O  
ATOM   1270  CB  CYS A 161       4.194  -5.224   5.141  1.00 98.88           C  
ATOM   1271  SG  CYS A 161       5.417  -4.192   4.303  1.00 98.88           S  
ATOM   1272  N   ALA A 162       2.605  -7.751   6.106  1.00 98.88           N  
ATOM   1273  CA  ALA A 162       1.719  -8.407   7.064  1.00 98.88           C  
ATOM   1274  C   ALA A 162       2.380  -9.650   7.658  1.00 98.88           C  
ATOM   1275  O   ALA A 162       2.374  -9.836   8.875  1.00 98.88           O  
ATOM   1276  CB  ALA A 162       0.396  -8.777   6.396  1.00 98.88           C  
ATOM   1277  N   LYS A 163       3.001 -10.513   6.815  1.00 98.75           N  
ATOM   1278  CA  LYS A 163       3.639 -11.742   7.277  1.00 98.75           C  
ATOM   1279  C   LYS A 163       4.859 -11.439   8.147  1.00 98.75           C  
ATOM   1280  O   LYS A 163       5.073 -12.084   9.176  1.00 98.75           O  
ATOM   1281  CB  LYS A 163       4.046 -12.614   6.087  1.00 98.75           C  
ATOM   1282  CG  LYS A 163       2.871 -13.172   5.301  1.00 98.75           C  
ATOM   1283  CD  LYS A 163       2.272 -14.398   5.977  1.00 98.75           C  
ATOM   1284  CE  LYS A 163       1.210 -15.060   5.103  1.00 98.75           C  
ATOM   1285  NZ  LYS A 163       0.563 -16.208   5.800  1.00 98.75           N1+
ATOM   1286  N   ILE A 164       5.617 -10.420   7.732  1.00 98.69           N  
ATOM   1287  CA  ILE A 164       6.771 -10.017   8.521  1.00 98.69           C  
ATOM   1288  C   ILE A 164       6.310  -9.526   9.894  1.00 98.69           C  
ATOM   1289  O   ILE A 164       6.891  -9.888  10.920  1.00 98.69           O  
ATOM   1290  CB  ILE A 164       7.593  -8.919   7.809  1.00 98.69           C  
ATOM   1291  CG1 ILE A 164       8.352  -9.514   6.623  1.00 98.69           C  
ATOM   1292  CG2 ILE A 164       8.555  -8.243   8.793  1.00 98.69           C  
ATOM   1293  CD1 ILE A 164       9.037  -8.474   5.742  1.00 98.69           C  
ATOM   1294  N   ALA A 165       5.257  -8.722   9.918  1.00 98.75           N  
ATOM   1295  CA  ALA A 165       4.727  -8.201  11.175  1.00 98.75           C  
ATOM   1296  C   ALA A 165       4.272  -9.336  12.091  1.00 98.75           C  
ATOM   1297  O   ALA A 165       4.565  -9.332  13.292  1.00 98.75           O  
ATOM   1298  CB  ALA A 165       3.570  -7.244  10.912  1.00 98.75           C  
ATOM   1299  N   LEU A 166       3.639 -10.306  11.609  1.00 98.62           N  
ATOM   1300  CA  LEU A 166       3.059 -11.388  12.391  1.00 98.62           C  
ATOM   1301  C   LEU A 166       4.144 -12.339  12.899  1.00 98.62           C  
ATOM   1302  O   LEU A 166       3.899 -13.149  13.793  1.00 98.62           O  
ATOM   1303  CB  LEU A 166       2.031 -12.162  11.562  1.00 98.62           C  
ATOM   1304  CG  LEU A 166       0.684 -11.474  11.336  1.00 98.62           C  
ATOM   1305  CD1 LEU A 166      -0.087 -12.175  10.225  1.00 98.62           C  
ATOM   1306  CD2 LEU A 166      -0.128 -11.451  12.626  1.00 98.62           C  
ATOM   1307  N   GLU A 167       5.314 -12.261  12.366  1.00 97.81           N  
ATOM   1308  CA  GLU A 167       6.448 -13.041  12.866  1.00 97.81           C  
ATOM   1309  C   GLU A 167       7.030 -12.422  14.131  1.00 97.81           C  
ATOM   1310  O   GLU A 167       7.761 -13.085  14.873  1.00 97.81           O  
ATOM   1311  CB  GLU A 167       7.529 -13.153  11.786  1.00 97.81           C  
ATOM   1312  CG  GLU A 167       7.131 -14.019  10.598  1.00 97.81           C  
ATOM   1313  CD  GLU A 167       8.151 -14.003   9.477  1.00 97.81           C  
ATOM   1314  OE1 GLU A 167       7.990 -14.766   8.495  1.00 97.81           O  
ATOM   1315  OE2 GLU A 167       9.124 -13.220   9.574  1.00 97.81           O1-
ATOM   1316  N   ARG A 168       6.731 -11.194  14.452  1.00 97.44           N  
ATOM   1317  CA  ARG A 168       7.190 -10.534  15.667  1.00 97.44           C  
ATOM   1318  C   ARG A 168       6.446 -11.066  16.899  1.00 97.44           C  
ATOM   1319  O   ARG A 168       5.257 -11.383  16.816  1.00 97.44           O  
ATOM   1320  CB  ARG A 168       7.016  -9.022  15.569  1.00 97.44           C  
ATOM   1321  CG  ARG A 168       7.888  -8.374  14.503  1.00 97.44           C  
ATOM   1322  CD  ARG A 168       7.521  -6.908  14.282  1.00 97.44           C  
ATOM   1323  NE  ARG A 168       7.681  -6.130  15.512  1.00 97.44           N  
ATOM   1324  NH1 ARG A 168       9.943  -5.785  15.245  1.00 97.44           N  
ATOM   1325  NH2 ARG A 168       8.856  -4.921  17.069  1.00 97.44           N1+
ATOM   1326  CZ  ARG A 168       8.826  -5.612  15.937  1.00 97.44           C  
ATOM   1327  N   GLU A 169       7.009 -11.123  18.049  1.00 95.75           N  
ATOM   1328  CA  GLU A 169       6.428 -11.655  19.275  1.00 95.75           C  
ATOM   1329  C   GLU A 169       5.401 -10.690  19.865  1.00 95.75           C  
ATOM   1330  O   GLU A 169       4.471 -11.113  20.560  1.00 95.75           O  
ATOM   1331  CB  GLU A 169       7.520 -11.957  20.312  1.00 95.75           C  
ATOM   1332  CG  GLU A 169       8.433 -13.103  19.910  1.00 95.75           C  
ATOM   1333  CD  GLU A 169       9.469 -13.433  20.975  1.00 95.75           C  
ATOM   1334  OE1 GLU A 169      10.172 -14.460  20.842  1.00 95.75           O  
ATOM   1335  OE2 GLU A 169       9.583 -12.661  21.960  1.00 95.75           O1-
ATOM   1336  N   ASP A 170       5.511  -9.418  19.549  1.00 95.94           N  
ATOM   1337  CA  ASP A 170       4.660  -8.392  20.146  1.00 95.94           C  
ATOM   1338  C   ASP A 170       3.511  -8.019  19.225  1.00 95.94           C  
ATOM   1339  O   ASP A 170       2.799  -7.044  19.474  1.00 95.94           O  
ATOM   1340  CB  ASP A 170       5.481  -7.155  20.508  1.00 95.94           C  
ATOM   1341  CG  ASP A 170       6.208  -6.566  19.309  1.00 95.94           C  
ATOM   1342  OD1 ASP A 170       6.560  -7.320  18.373  1.00 95.94           O  
ATOM   1343  OD2 ASP A 170       6.435  -5.332  19.293  1.00 95.94           O1-
ATOM   1344  N   VAL A 171       3.333  -8.743  18.097  1.00 98.25           N  
ATOM   1345  CA  VAL A 171       2.253  -8.482  17.143  1.00 98.25           C  
ATOM   1346  C   VAL A 171       1.394  -9.732  16.975  1.00 98.25           C  
ATOM   1347  O   VAL A 171       1.914 -10.818  16.696  1.00 98.25           O  
ATOM   1348  CB  VAL A 171       2.799  -8.031  15.774  1.00 98.25           C  
ATOM   1349  CG1 VAL A 171       1.667  -7.913  14.755  1.00 98.25           C  
ATOM   1350  CG2 VAL A 171       3.544  -6.705  15.909  1.00 98.25           C  
ATOM   1351  N   GLU A 172       0.113  -9.562  17.209  1.00 98.38           N  
ATOM   1352  CA  GLU A 172      -0.824 -10.674  17.070  1.00 98.38           C  
ATOM   1353  C   GLU A 172      -1.836 -10.401  15.954  1.00 98.38           C  
ATOM   1354  O   GLU A 172      -2.306 -11.338  15.307  1.00 98.38           O  
ATOM   1355  CB  GLU A 172      -1.552 -10.933  18.387  1.00 98.38           C  
ATOM   1356  CG  GLU A 172      -0.656 -11.505  19.490  1.00 98.38           C  
ATOM   1357  CD  GLU A 172      -1.388 -11.745  20.798  1.00 98.38           C  
ATOM   1358  OE1 GLU A 172      -0.743 -12.169  21.783  1.00 98.38           O  
ATOM   1359  OE2 GLU A 172      -2.618 -11.504  20.832  1.00 98.38           O1-
ATOM   1360  N   ARG A 173      -2.143  -9.113  15.704  1.00 98.69           N  
ATOM   1361  CA  ARG A 173      -3.200  -8.743  14.769  1.00 98.69           C  
ATOM   1362  C   ARG A 173      -2.725  -7.661  13.815  1.00 98.69           C  
ATOM   1363  O   ARG A 173      -2.299  -6.584  14.239  1.00 98.69           O  
ATOM   1364  CB  ARG A 173      -4.441  -8.267  15.527  1.00 98.69           C  
ATOM   1365  CG  ARG A 173      -5.059  -9.329  16.432  1.00 98.69           C  
ATOM   1366  CD  ARG A 173      -6.256  -8.787  17.202  1.00 98.69           C  
ATOM   1367  NE  ARG A 173      -6.979  -9.850  17.890  1.00 98.69           N  
ATOM   1368  NH1 ARG A 173      -6.814  -8.879  19.981  1.00 98.69           N  
ATOM   1369  NH2 ARG A 173      -7.886 -10.882  19.720  1.00 98.69           N1+
ATOM   1370  CZ  ARG A 173      -7.225  -9.866  19.193  1.00 98.69           C  
ATOM   1371  N   VAL A 174      -2.782  -8.005  12.546  1.00 98.81           N  
ATOM   1372  CA  VAL A 174      -2.451  -7.065  11.478  1.00 98.81           C  
ATOM   1373  C   VAL A 174      -3.691  -6.787  10.627  1.00 98.81           C  
ATOM   1374  O   VAL A 174      -4.352  -7.717  10.161  1.00 98.81           O  
ATOM   1375  CB  VAL A 174      -1.305  -7.600  10.595  1.00 98.81           C  
ATOM   1376  CG1 VAL A 174      -0.993  -6.614   9.464  1.00 98.81           C  
ATOM   1377  CG2 VAL A 174      -0.058  -7.865  11.434  1.00 98.81           C  
ATOM   1378  N   ALA A 175      -4.000  -5.469  10.482  1.00 98.88           N  
ATOM   1379  CA  ALA A 175      -5.132  -5.119   9.626  1.00 98.88           C  
ATOM   1380  C   ALA A 175      -4.657  -4.455   8.333  1.00 98.88           C  
ATOM   1381  O   ALA A 175      -3.787  -3.583   8.358  1.00 98.88           O  
ATOM   1382  CB  ALA A 175      -6.095  -4.200  10.371  1.00 98.88           C  
ATOM   1383  N   VAL A 176      -5.199  -4.996   7.187  1.00 98.88           N  
ATOM   1384  CA  VAL A 176      -5.050  -4.342   5.890  1.00 98.88           C  
ATOM   1385  C   VAL A 176      -6.350  -3.631   5.514  1.00 98.88           C  
ATOM   1386  O   VAL A 176      -7.397  -4.270   5.382  1.00 98.88           O  
ATOM   1387  CB  VAL A 176      -4.661  -5.351   4.786  1.00 98.88           C  
ATOM   1388  CG1 VAL A 176      -4.491  -4.645   3.442  1.00 98.88           C  
ATOM   1389  CG2 VAL A 176      -3.377  -6.091   5.171  1.00 98.88           C  
ATOM   1390  N   LEU A 177      -6.312  -2.332   5.475  1.00 98.88           N  
ATOM   1391  CA  LEU A 177      -7.426  -1.532   4.973  1.00 98.88           C  
ATOM   1392  C   LEU A 177      -7.139  -1.019   3.565  1.00 98.88           C  
ATOM   1393  O   LEU A 177      -6.293  -0.140   3.381  1.00 98.88           O  
ATOM   1394  CB  LEU A 177      -7.701  -0.353   5.911  1.00 98.88           C  
ATOM   1395  CG  LEU A 177      -8.852   0.578   5.513  1.00 98.88           C  
ATOM   1396  CD1 LEU A 177     -10.168  -0.190   5.476  1.00 98.88           C  
ATOM   1397  CD2 LEU A 177      -8.940   1.758   6.472  1.00 98.88           C  
ATOM   1398  N   ASP A 178      -7.777  -1.637   2.620  1.00 98.81           N  
ATOM   1399  CA  ASP A 178      -7.546  -1.326   1.211  1.00 98.81           C  
ATOM   1400  C   ASP A 178      -8.628  -0.394   0.668  1.00 98.81           C  
ATOM   1401  O   ASP A 178      -9.767  -0.810   0.469  1.00 98.81           O  
ATOM   1402  CB  ASP A 178      -7.494  -2.611   0.379  1.00 98.81           C  
ATOM   1403  CG  ASP A 178      -6.996  -2.380  -1.037  1.00 98.81           C  
ATOM   1404  OD1 ASP A 178      -7.255  -1.297  -1.605  1.00 98.81           O  
ATOM   1405  OD2 ASP A 178      -6.341  -3.291  -1.590  1.00 98.81           O1-
ATOM   1406  N   LEU A 179      -8.221   0.785   0.361  1.00 98.81           N  
ATOM   1407  CA  LEU A 179      -9.194   1.763  -0.112  1.00 98.81           C  
ATOM   1408  C   LEU A 179      -8.925   2.140  -1.567  1.00 98.81           C  
ATOM   1409  O   LEU A 179      -9.343   3.207  -2.026  1.00 98.81           O  
ATOM   1410  CB  LEU A 179      -9.169   3.016   0.766  1.00 98.81           C  
ATOM   1411  CG  LEU A 179      -9.518   2.817   2.241  1.00 98.81           C  
ATOM   1412  CD1 LEU A 179      -9.559   4.162   2.962  1.00 98.81           C  
ATOM   1413  CD2 LEU A 179     -10.855   2.088   2.381  1.00 98.81           C  
ATOM   1414  N   ASP A 180      -8.175   1.354  -2.287  1.00 98.62           N  
ATOM   1415  CA  ASP A 180      -8.062   1.380  -3.744  1.00 98.62           C  
ATOM   1416  C   ASP A 180      -9.379   0.989  -4.409  1.00 98.62           C  
ATOM   1417  O   ASP A 180     -10.114   0.142  -3.896  1.00 98.62           O  
ATOM   1418  CB  ASP A 180      -6.940   0.445  -4.208  1.00 98.62           C  
ATOM   1419  CG  ASP A 180      -6.589   0.623  -5.673  1.00 98.62           C  
ATOM   1420  OD1 ASP A 180      -7.423   0.301  -6.546  1.00 98.62           O  
ATOM   1421  OD2 ASP A 180      -5.463   1.092  -5.959  1.00 98.62           O1-
ATOM   1422  N   VAL A 181      -9.660   1.701  -5.616  1.00 98.31           N  
ATOM   1423  CA  VAL A 181     -10.943   1.460  -6.258  1.00 98.31           C  
ATOM   1424  C   VAL A 181     -11.028   0.007  -6.721  1.00 98.31           C  
ATOM   1425  O   VAL A 181     -12.126  -0.552  -6.840  1.00 98.31           O  
ATOM   1426  CB  VAL A 181     -11.170   2.411  -7.455  1.00 98.31           C  
ATOM   1427  CG1 VAL A 181     -10.190   2.104  -8.586  1.00 98.31           C  
ATOM   1428  CG2 VAL A 181     -12.609   2.310  -7.959  1.00 98.31           C  
ATOM   1429  N   HIS A 182      -9.851  -0.656  -7.133  1.00 98.56           N  
ATOM   1430  CA  HIS A 182      -9.791  -2.073  -7.470  1.00 98.56           C  
ATOM   1431  C   HIS A 182      -9.778  -2.937  -6.211  1.00 98.56           C  
ATOM   1432  O   HIS A 182      -9.224  -2.538  -5.184  1.00 98.56           O  
ATOM   1433  CB  HIS A 182      -8.556  -2.372  -8.322  1.00 98.56           C  
ATOM   1434  CG  HIS A 182      -8.457  -1.529  -9.555  1.00 98.56           C  
ATOM   1435  CD2 HIS A 182      -8.891  -1.752 -10.822  1.00 98.56           C  
ATOM   1436  ND1 HIS A 182      -7.857  -0.292  -9.560  1.00 98.56           N  
ATOM   1437  CE1 HIS A 182      -7.920   0.216 -10.787  1.00 98.56           C  
ATOM   1438  NE2 HIS A 182      -8.544  -0.654 -11.563  1.00 98.56           N  
ATOM   1439  N   GLN A 183     -10.480  -4.169  -6.370  1.00 98.25           N  
ATOM   1440  CA  GLN A 183     -10.416  -5.061  -5.217  1.00 98.25           C  
ATOM   1441  C   GLN A 183      -8.996  -5.568  -4.985  1.00 98.25           C  
ATOM   1442  O   GLN A 183      -8.296  -5.919  -5.935  1.00 98.25           O  
ATOM   1443  CB  GLN A 183     -11.367  -6.243  -5.406  1.00 98.25           C  
ATOM   1444  CG  GLN A 183     -11.460  -7.159  -4.193  1.00 98.25           C  
ATOM   1445  CD  GLN A 183     -12.108  -8.495  -4.510  1.00 98.25           C  
ATOM   1446  NE2 GLN A 183     -13.017  -8.937  -3.644  1.00 98.25           N  
ATOM   1447  OE1 GLN A 183     -11.799  -9.121  -5.527  1.00 98.25           O  
ATOM   1448  N   GLY A 184      -8.503  -5.497  -3.707  1.00 97.88           N  
ATOM   1449  CA  GLY A 184      -7.202  -6.041  -3.348  1.00 97.88           C  
ATOM   1450  C   GLY A 184      -7.148  -7.556  -3.417  1.00 97.88           C  
ATOM   1451  O   GLY A 184      -6.962  -8.223  -2.398  1.00 97.88           O  
ATOM   1452  N   ASP A 185      -7.364  -8.170  -4.591  1.00 98.44           N  
ATOM   1453  CA  ASP A 185      -7.536  -9.606  -4.777  1.00 98.44           C  
ATOM   1454  C   ASP A 185      -6.271 -10.366  -4.369  1.00 98.44           C  
ATOM   1455  O   ASP A 185      -6.354 -11.418  -3.734  1.00 98.44           O  
ATOM   1456  CB  ASP A 185      -7.885  -9.917  -6.232  1.00 98.44           C  
ATOM   1457  CG  ASP A 185      -6.903  -9.327  -7.224  1.00 98.44           C  
ATOM   1458  OD1 ASP A 185      -6.277  -8.289  -6.921  1.00 98.44           O  
ATOM   1459  OD2 ASP A 185      -6.746  -9.908  -8.319  1.00 98.44           O1-
ATOM   1460  N   GLY A 186      -5.105  -9.889  -4.748  1.00 98.50           N  
ATOM   1461  CA  GLY A 186      -3.865 -10.549  -4.377  1.00 98.50           C  
ATOM   1462  C   GLY A 186      -3.656 -10.640  -2.879  1.00 98.50           C  
ATOM   1463  O   GLY A 186      -3.291 -11.693  -2.355  1.00 98.50           O  
ATOM   1464  N   THR A 187      -3.931  -9.469  -2.266  1.00 98.69           N  
ATOM   1465  CA  THR A 187      -3.788  -9.415  -0.815  1.00 98.69           C  
ATOM   1466  C   THR A 187      -4.787 -10.350  -0.138  1.00 98.69           C  
ATOM   1467  O   THR A 187      -4.429 -11.087   0.782  1.00 98.69           O  
ATOM   1468  CB  THR A 187      -3.987  -7.981  -0.286  1.00 98.69           C  
ATOM   1469  CG2 THR A 187      -3.812  -7.925   1.229  1.00 98.69           C  
ATOM   1470  OG1 THR A 187      -3.022  -7.115  -0.897  1.00 98.69           O  
ATOM   1471  N   ALA A 188      -6.014 -10.368  -0.605  1.00 98.44           N  
ATOM   1472  CA  ALA A 188      -7.024 -11.275  -0.067  1.00 98.44           C  
ATOM   1473  C   ALA A 188      -6.596 -12.734  -0.225  1.00 98.44           C  
ATOM   1474  O   ALA A 188      -6.671 -13.509   0.729  1.00 98.44           O  
ATOM   1475  CB  ALA A 188      -8.366 -11.037  -0.756  1.00 98.44           C  
ATOM   1476  N   ALA A 189      -6.152 -13.099  -1.358  1.00 98.44           N  
ATOM   1477  CA  ALA A 189      -5.778 -14.478  -1.671  1.00 98.44           C  
ATOM   1478  C   ALA A 189      -4.581 -14.925  -0.840  1.00 98.44           C  
ATOM   1479  O   ALA A 189      -4.576 -16.028  -0.284  1.00 98.44           O  
ATOM   1480  CB  ALA A 189      -5.484 -14.624  -3.160  1.00 98.44           C  
ATOM   1481  N   THR A 190      -3.605 -14.097  -0.724  1.00 98.19           N  
ATOM   1482  CA  THR A 190      -2.338 -14.500  -0.118  1.00 98.19           C  
ATOM   1483  C   THR A 190      -2.444 -14.513   1.406  1.00 98.19           C  
ATOM   1484  O   THR A 190      -1.688 -15.205   2.081  1.00 98.19           O  
ATOM   1485  CB  THR A 190      -1.195 -13.561  -0.545  1.00 98.19           C  
ATOM   1486  CG2 THR A 190      -0.860 -13.740  -2.019  1.00 98.19           C  
ATOM   1487  OG1 THR A 190      -1.582 -12.204  -0.317  1.00 98.19           O  
ATOM   1488  N   LEU A 191      -3.450 -13.782   1.939  1.00 98.50           N  
ATOM   1489  CA  LEU A 191      -3.559 -13.710   3.392  1.00 98.50           C  
ATOM   1490  C   LEU A 191      -4.764 -14.504   3.889  1.00 98.50           C  
ATOM   1491  O   LEU A 191      -5.046 -14.524   5.089  1.00 98.50           O  
ATOM   1492  CB  LEU A 191      -3.668 -12.252   3.850  1.00 98.50           C  
ATOM   1493  CG  LEU A 191      -2.419 -11.390   3.674  1.00 98.50           C  
ATOM   1494  CD1 LEU A 191      -2.671  -9.975   4.183  1.00 98.50           C  
ATOM   1495  CD2 LEU A 191      -1.227 -12.017   4.387  1.00 98.50           C  
ATOM   1496  N   ARG A 192      -5.536 -15.157   3.085  1.00 97.00           N  
ATOM   1497  CA  ARG A 192      -6.790 -15.832   3.394  1.00 97.00           C  
ATOM   1498  C   ARG A 192      -6.619 -16.788   4.569  1.00 97.00           C  
ATOM   1499  O   ARG A 192      -7.474 -16.855   5.455  1.00 97.00           O  
ATOM   1500  CB  ARG A 192      -7.303 -16.599   2.167  1.00 97.00           C  
ATOM   1501  CG  ARG A 192      -8.631 -17.296   2.395  1.00 97.00           C  
ATOM   1502  CD  ARG A 192      -9.048 -18.114   1.176  1.00 97.00           C  
ATOM   1503  NE  ARG A 192      -9.268 -17.267   0.005  1.00 97.00           N  
ATOM   1504  NH1 ARG A 192      -9.177 -19.001  -1.523  1.00 97.00           N  
ATOM   1505  NH2 ARG A 192      -9.522 -16.854  -2.242  1.00 97.00           N1+
ATOM   1506  CZ  ARG A 192      -9.322 -17.708  -1.252  1.00 97.00           C  
ATOM   1507  N   ASP A 193      -5.542 -17.486   4.677  1.00 96.19           N  
ATOM   1508  CA  ASP A 193      -5.351 -18.505   5.711  1.00 96.19           C  
ATOM   1509  C   ASP A 193      -4.264 -18.093   6.700  1.00 96.19           C  
ATOM   1510  O   ASP A 193      -3.658 -18.943   7.345  1.00 96.19           O  
ATOM   1511  CB  ASP A 193      -5.002 -19.849   5.075  1.00 96.19           C  
ATOM   1512  CG  ASP A 193      -6.097 -20.381   4.166  1.00 96.19           C  
ATOM   1513  OD1 ASP A 193      -7.291 -20.277   4.531  1.00 96.19           O  
ATOM   1514  OD2 ASP A 193      -5.766 -20.917   3.080  1.00 96.19           O1-
ATOM   1515  N   THR A 194      -4.051 -16.843   6.819  1.00 98.06           N  
ATOM   1516  CA  THR A 194      -3.052 -16.321   7.744  1.00 98.06           C  
ATOM   1517  C   THR A 194      -3.713 -15.842   9.034  1.00 98.06           C  
ATOM   1518  O   THR A 194      -4.370 -14.799   9.054  1.00 98.06           O  
ATOM   1519  CB  THR A 194      -2.255 -15.164   7.110  1.00 98.06           C  
ATOM   1520  CG2 THR A 194      -1.153 -14.678   8.048  1.00 98.06           C  
ATOM   1521  OG1 THR A 194      -1.666 -15.610   5.884  1.00 98.06           O  
ATOM   1522  N   PRO A 195      -3.554 -16.628  10.094  1.00 97.56           N  
ATOM   1523  CA  PRO A 195      -4.111 -16.184  11.378  1.00 97.56           C  
ATOM   1524  C   PRO A 195      -3.523 -14.858  11.854  1.00 97.56           C  
ATOM   1525  O   PRO A 195      -2.320 -14.632  11.730  1.00 97.56           O  
ATOM   1526  CB  PRO A 195      -3.736 -17.320  12.334  1.00 97.56           C  
ATOM   1527  CG  PRO A 195      -3.492 -18.508  11.456  1.00 97.56           C  
ATOM   1528  CD  PRO A 195      -2.944 -18.014  10.143  1.00 97.56           C  
ATOM   1529  N   GLY A 196      -4.445 -13.993  12.308  1.00 98.12           N  
ATOM   1530  CA  GLY A 196      -3.967 -12.727  12.840  1.00 98.12           C  
ATOM   1531  C   GLY A 196      -3.939 -11.613  11.816  1.00 98.12           C  
ATOM   1532  O   GLY A 196      -3.637 -10.467  12.151  1.00 98.12           O  
ATOM   1533  N   ALA A 197      -4.336 -12.002  10.518  1.00 98.69           N  
ATOM   1534  CA  ALA A 197      -4.445 -11.001   9.464  1.00 98.69           C  
ATOM   1535  C   ALA A 197      -5.904 -10.724   9.113  1.00 98.69           C  
ATOM   1536  O   ALA A 197      -6.695 -11.656   8.957  1.00 98.69           O  
ATOM   1537  CB  ALA A 197      -3.678 -11.450   8.219  1.00 98.69           C  
ATOM   1538  N   LEU A 198      -6.265  -9.424   9.055  1.00 98.81           N  
ATOM   1539  CA  LEU A 198      -7.568  -8.953   8.605  1.00 98.81           C  
ATOM   1540  C   LEU A 198      -7.442  -8.152   7.317  1.00 98.81           C  
ATOM   1541  O   LEU A 198      -6.641  -7.219   7.233  1.00 98.81           O  
ATOM   1542  CB  LEU A 198      -8.233  -8.101   9.690  1.00 98.81           C  
ATOM   1543  CG  LEU A 198      -9.588  -7.481   9.324  1.00 98.81           C  
ATOM   1544  CD1 LEU A 198     -10.677  -8.555   9.323  1.00 98.81           C  
ATOM   1545  CD2 LEU A 198      -9.940  -6.361  10.298  1.00 98.81           C  
ATOM   1546  N   THR A 199      -8.252  -8.592   6.265  1.00 98.75           N  
ATOM   1547  CA  THR A 199      -8.270  -7.831   5.021  1.00 98.75           C  
ATOM   1548  C   THR A 199      -9.643  -7.203   4.790  1.00 98.75           C  
ATOM   1549  O   THR A 199     -10.652  -7.905   4.753  1.00 98.75           O  
ATOM   1550  CB  THR A 199      -7.894  -8.716   3.819  1.00 98.75           C  
ATOM   1551  CG2 THR A 199      -6.509  -9.325   3.991  1.00 98.75           C  
ATOM   1552  OG1 THR A 199      -8.857  -9.776   3.697  1.00 98.75           O  
ATOM   1553  N   VAL A 200      -9.714  -5.879   4.717  1.00 98.81           N  
ATOM   1554  CA  VAL A 200     -10.906  -5.095   4.426  1.00 98.81           C  
ATOM   1555  C   VAL A 200     -10.730  -4.353   3.105  1.00 98.81           C  
ATOM   1556  O   VAL A 200      -9.766  -3.604   2.930  1.00 98.81           O  
ATOM   1557  CB  VAL A 200     -11.223  -4.097   5.563  1.00 98.81           C  
ATOM   1558  CG1 VAL A 200     -12.531  -3.358   5.284  1.00 98.81           C  
ATOM   1559  CG2 VAL A 200     -11.291  -4.819   6.906  1.00 98.81           C  
ATOM   1560  N   SER A 201     -11.689  -4.560   2.167  1.00 98.62           N  
ATOM   1561  CA  SER A 201     -11.586  -3.906   0.867  1.00 98.62           C  
ATOM   1562  C   SER A 201     -12.845  -3.109   0.547  1.00 98.62           C  
ATOM   1563  O   SER A 201     -13.947  -3.660   0.536  1.00 98.62           O  
ATOM   1564  CB  SER A 201     -11.333  -4.936  -0.234  1.00 98.62           C  
ATOM   1565  OG  SER A 201     -11.191  -4.302  -1.494  1.00 98.62           O  
ATOM   1566  N   VAL A 202     -12.695  -1.790   0.388  1.00 98.62           N  
ATOM   1567  CA  VAL A 202     -13.705  -0.922  -0.207  1.00 98.62           C  
ATOM   1568  C   VAL A 202     -13.378  -0.677  -1.679  1.00 98.62           C  
ATOM   1569  O   VAL A 202     -12.357  -0.065  -2.001  1.00 98.62           O  
ATOM   1570  CB  VAL A 202     -13.812   0.423   0.546  1.00 98.62           C  
ATOM   1571  CG1 VAL A 202     -14.906   1.298  -0.064  1.00 98.62           C  
ATOM   1572  CG2 VAL A 202     -14.077   0.187   2.032  1.00 98.62           C  
ATOM   1573  N   HIS A 203     -14.252  -1.211  -2.518  1.00 98.56           N  
ATOM   1574  CA  HIS A 203     -13.906  -1.174  -3.934  1.00 98.56           C  
ATOM   1575  C   HIS A 203     -15.151  -1.010  -4.800  1.00 98.56           C  
ATOM   1576  O   HIS A 203     -16.269  -1.202  -4.327  1.00 98.56           O  
ATOM   1577  CB  HIS A 203     -13.149  -2.442  -4.333  1.00 98.56           C  
ATOM   1578  CG  HIS A 203     -13.868  -3.707  -3.977  1.00 98.56           C  
ATOM   1579  CD2 HIS A 203     -14.756  -4.449  -4.671  1.00 98.56           C  
ATOM   1580  ND1 HIS A 203     -13.693  -4.340  -2.764  1.00 98.56           N  
ATOM   1581  CE1 HIS A 203     -14.454  -5.424  -2.731  1.00 98.56           C  
ATOM   1582  NE2 HIS A 203     -15.105  -5.512  -3.875  1.00 98.56           N  
ATOM   1583  N   CYS A 204     -14.863  -0.573  -6.016  1.00 98.44           N  
ATOM   1584  CA  CYS A 204     -15.939  -0.519  -6.996  1.00 98.44           C  
ATOM   1585  C   CYS A 204     -16.205  -1.897  -7.590  1.00 98.44           C  
ATOM   1586  O   CYS A 204     -15.309  -2.518  -8.161  1.00 98.44           O  
ATOM   1587  CB  CYS A 204     -15.599   0.470  -8.112  1.00 98.44           C  
ATOM   1588  SG  CYS A 204     -16.899   0.634  -9.359  1.00 98.44           S  
ATOM   1589  N   GLU A 205     -17.471  -2.386  -7.555  1.00 96.88           N  
ATOM   1590  CA  GLU A 205     -17.846  -3.730  -7.992  1.00 96.88           C  
ATOM   1591  C   GLU A 205     -17.519  -3.935  -9.475  1.00 96.88           C  
ATOM   1592  O   GLU A 205     -17.197  -5.050  -9.892  1.00 96.88           O  
ATOM   1593  CB  GLU A 205     -19.336  -3.981  -7.746  1.00 96.88           C  
ATOM   1594  CG  GLU A 205     -19.788  -5.402  -8.069  1.00 96.88           C  
ATOM   1595  CD  GLU A 205     -21.242  -5.666  -7.720  1.00 96.88           C  
ATOM   1596  OE1 GLU A 205     -21.634  -6.849  -7.619  1.00 96.88           O  
ATOM   1597  OE2 GLU A 205     -21.997  -4.680  -7.552  1.00 96.88           O1-
ATOM   1598  N   ALA A 206     -17.561  -2.870 -10.195  1.00 97.31           N  
ATOM   1599  CA  ALA A 206     -17.436  -2.941 -11.650  1.00 97.31           C  
ATOM   1600  C   ALA A 206     -15.966  -2.903 -12.079  1.00 97.31           C  
ATOM   1601  O   ALA A 206     -15.645  -3.175 -13.240  1.00 97.31           O  
ATOM   1602  CB  ALA A 206     -18.200  -1.798 -12.308  1.00 97.31           C  
ATOM   1603  N   ASN A 207     -15.048  -2.464 -11.104  1.00 97.69           N  
ATOM   1604  CA  ASN A 207     -13.627  -2.368 -11.434  1.00 97.69           C  
ATOM   1605  C   ASN A 207     -12.937  -3.725 -11.338  1.00 97.69           C  
ATOM   1606  O   ASN A 207     -13.462  -4.652 -10.721  1.00 97.69           O  
ATOM   1607  CB  ASN A 207     -12.933  -1.349 -10.528  1.00 97.69           C  
ATOM   1608  CG  ASN A 207     -13.222   0.085 -10.927  1.00 97.69           C  
ATOM   1609  ND2 ASN A 207     -12.476   0.592 -11.906  1.00 97.69           N  
ATOM   1610  OD1 ASN A 207     -14.110   0.733 -10.368  1.00 97.69           O  
ATOM   1611  N   PHE A 208     -11.754  -3.897 -11.993  1.00 96.31           N  
ATOM   1612  CA  PHE A 208     -10.848  -5.044 -11.916  1.00 96.31           C  
ATOM   1613  C   PHE A 208     -10.542  -5.398 -10.466  1.00 96.31           C  
ATOM   1614  O   PHE A 208     -10.387  -4.513  -9.623  1.00 96.31           O  
ATOM   1615  CB  PHE A 208      -9.548  -4.746 -12.674  1.00 96.31           C  
ATOM   1616  CG  PHE A 208      -8.537  -5.859 -12.594  1.00 96.31           C  
ATOM   1617  CD1 PHE A 208      -7.555  -5.845 -11.608  1.00 96.31           C  
ATOM   1618  CD2 PHE A 208      -8.565  -6.907 -13.493  1.00 96.31           C  
ATOM   1619  CE1 PHE A 208      -6.612  -6.879 -11.532  1.00 96.31           C  
ATOM   1620  CE2 PHE A 208      -7.634  -7.941 -13.423  1.00 96.31           C  
ATOM   1621  CZ  PHE A 208      -6.654  -7.917 -12.442  1.00 96.31           C  
ATOM   1622  N   PRO A 209     -10.402  -6.681 -10.293  1.00 96.06           N  
ATOM   1623  CA  PRO A 209     -10.488  -7.839 -11.184  1.00 96.06           C  
ATOM   1624  C   PRO A 209     -11.923  -8.243 -11.507  1.00 96.06           C  
ATOM   1625  O   PRO A 209     -12.834  -7.943 -10.732  1.00 96.06           O  
ATOM   1626  CB  PRO A 209      -9.775  -8.947 -10.398  1.00 96.06           C  
ATOM   1627  CG  PRO A 209     -10.046  -8.627  -8.963  1.00 96.06           C  
ATOM   1628  CD  PRO A 209     -10.068  -7.137  -8.798  1.00 96.06           C  
ATOM   1629  N   PHE A 210     -12.143  -8.865 -12.675  1.00 91.19           N  
ATOM   1630  CA  PHE A 210     -13.469  -9.251 -13.138  1.00 91.19           C  
ATOM   1631  C   PHE A 210     -14.043 -10.351 -12.259  1.00 91.19           C  
ATOM   1632  O   PHE A 210     -15.247 -10.380 -11.988  1.00 91.19           O  
ATOM   1633  CB  PHE A 210     -13.427  -9.710 -14.595  1.00 91.19           C  
ATOM   1634  CG  PHE A 210     -13.121  -8.603 -15.575  1.00 91.19           C  
ATOM   1635  CD1 PHE A 210     -14.014  -7.556 -15.767  1.00 91.19           C  
ATOM   1636  CD2 PHE A 210     -11.936  -8.613 -16.298  1.00 91.19           C  
ATOM   1637  CE1 PHE A 210     -13.735  -6.533 -16.662  1.00 91.19           C  
ATOM   1638  CE2 PHE A 210     -11.650  -7.584 -17.200  1.00 91.19           C  
ATOM   1639  CZ  PHE A 210     -12.547  -6.553 -17.382  1.00 91.19           C  
ATOM   1640  N   ARG A 211     -13.114 -11.189 -11.844  1.00 93.88           N  
ATOM   1641  CA  ARG A 211     -13.492 -12.181 -10.840  1.00 93.88           C  
ATOM   1642  C   ARG A 211     -12.933 -11.806  -9.466  1.00 93.88           C  
ATOM   1643  O   ARG A 211     -11.727 -11.877  -9.240  1.00 93.88           O  
ATOM   1644  CB  ARG A 211     -13.003 -13.568 -11.244  1.00 93.88           C  
ATOM   1645  CG  ARG A 211     -13.529 -14.691 -10.365  1.00 93.88           C  
ATOM   1646  CD  ARG A 211     -13.102 -16.057 -10.870  1.00 93.88           C  
ATOM   1647  NE  ARG A 211     -13.547 -17.128  -9.976  1.00 93.88           N  
ATOM   1648  NH1 ARG A 211     -12.561 -18.837 -11.201  1.00 93.88           N  
ATOM   1649  NH2 ARG A 211     -13.736 -19.308  -9.278  1.00 93.88           N1+
ATOM   1650  CZ  ARG A 211     -13.270 -18.424 -10.157  1.00 93.88           C  
ATOM   1651  N   LYS A 212     -13.877 -11.480  -8.540  1.00 95.88           N  
ATOM   1652  CA  LYS A 212     -13.439 -11.052  -7.208  1.00 95.88           C  
ATOM   1653  C   LYS A 212     -12.962 -12.243  -6.381  1.00 95.88           C  
ATOM   1654  O   LYS A 212     -13.383 -13.379  -6.613  1.00 95.88           O  
ATOM   1655  CB  LYS A 212     -14.562 -10.323  -6.477  1.00 95.88           C  
ATOM   1656  CG  LYS A 212     -15.101  -9.112  -7.224  1.00 95.88           C  
ATOM   1657  CD  LYS A 212     -14.029  -8.060  -7.435  1.00 95.88           C  
ATOM   1658  CE  LYS A 212     -14.589  -6.804  -8.091  1.00 95.88           C  
ATOM   1659  NZ  LYS A 212     -13.852  -6.460  -9.343  1.00 95.88           N1+
ATOM   1660  N   VAL A 213     -12.062 -11.944  -5.501  1.00 96.25           N  
ATOM   1661  CA  VAL A 213     -11.549 -12.896  -4.520  1.00 96.25           C  
ATOM   1662  C   VAL A 213     -12.048 -12.517  -3.124  1.00 96.25           C  
ATOM   1663  O   VAL A 213     -12.103 -11.341  -2.772  1.00 96.25           O  
ATOM   1664  CB  VAL A 213      -9.999 -12.947  -4.531  1.00 96.25           C  
ATOM   1665  CG1 VAL A 213      -9.484 -13.934  -3.484  1.00 96.25           C  
ATOM   1666  CG2 VAL A 213      -9.494 -13.319  -5.920  1.00 96.25           C  
ATOM   1667  N   ALA A 214     -12.534 -13.527  -2.411  1.00 94.44           N  
ATOM   1668  CA  ALA A 214     -13.118 -13.272  -1.095  1.00 94.44           C  
ATOM   1669  C   ALA A 214     -12.064 -12.744  -0.119  1.00 94.44           C  
ATOM   1670  O   ALA A 214     -11.073 -13.425   0.156  1.00 94.44           O  
ATOM   1671  CB  ALA A 214     -13.757 -14.536  -0.544  1.00 94.44           C  
ATOM   1672  N   SER A 215     -12.206 -11.380   0.266  1.00 95.31           N  
ATOM   1673  CA  SER A 215     -11.496 -10.876   1.439  1.00 95.31           C  
ATOM   1674  C   SER A 215     -12.228 -11.238   2.725  1.00 95.31           C  
ATOM   1675  O   SER A 215     -13.329 -11.788   2.682  1.00 95.31           O  
ATOM   1676  CB  SER A 215     -11.322  -9.358   1.348  1.00 95.31           C  
ATOM   1677  OG  SER A 215     -10.647  -8.998   0.152  1.00 95.31           O  
ATOM   1678  N   ASP A 216     -11.644 -10.862   3.936  1.00 98.25           N  
ATOM   1679  CA  ASP A 216     -12.405 -11.063   5.163  1.00 98.25           C  
ATOM   1680  C   ASP A 216     -13.666 -10.207   5.172  1.00 98.25           C  
ATOM   1681  O   ASP A 216     -14.724 -10.664   5.596  1.00 98.25           O  
ATOM   1682  CB  ASP A 216     -11.545 -10.742   6.386  1.00 98.25           C  
ATOM   1683  CG  ASP A 216     -10.420 -11.744   6.604  1.00 98.25           C  
ATOM   1684  OD1 ASP A 216     -10.699 -12.955   6.728  1.00 98.25           O  
ATOM   1685  OD2 ASP A 216      -9.245 -11.310   6.643  1.00 98.25           O1-
ATOM   1686  N   PHE A 217     -13.463  -8.955   4.659  1.00 98.56           N  
ATOM   1687  CA  PHE A 217     -14.604  -8.065   4.486  1.00 98.56           C  
ATOM   1688  C   PHE A 217     -14.517  -7.324   3.157  1.00 98.56           C  
ATOM   1689  O   PHE A 217     -13.555  -6.596   2.909  1.00 98.56           O  
ATOM   1690  CB  PHE A 217     -14.687  -7.062   5.641  1.00 98.56           C  
ATOM   1691  CG  PHE A 217     -14.959  -7.697   6.979  1.00 98.56           C  
ATOM   1692  CD1 PHE A 217     -16.261  -7.896   7.411  1.00 98.56           C  
ATOM   1693  CD2 PHE A 217     -13.914  -8.095   7.804  1.00 98.56           C  
ATOM   1694  CE1 PHE A 217     -16.521  -8.484   8.648  1.00 98.56           C  
ATOM   1695  CE2 PHE A 217     -14.160  -8.679   9.036  1.00 98.56           C  
ATOM   1696  CZ  PHE A 217     -15.470  -8.878   9.465  1.00 98.56           C  
ATOM   1697  N   ASP A 218     -15.542  -7.588   2.311  1.00 98.31           N  
ATOM   1698  CA  ASP A 218     -15.690  -6.880   1.041  1.00 98.31           C  
ATOM   1699  C   ASP A 218     -16.841  -5.877   1.102  1.00 98.31           C  
ATOM   1700  O   ASP A 218     -17.987  -6.249   1.398  1.00 98.31           O  
ATOM   1701  CB  ASP A 218     -15.919  -7.870  -0.103  1.00 98.31           C  
ATOM   1702  CG  ASP A 218     -14.672  -8.670  -0.448  1.00 98.31           C  
ATOM   1703  OD1 ASP A 218     -13.632  -8.067  -0.790  1.00 98.31           O  
ATOM   1704  OD2 ASP A 218     -14.728  -9.916  -0.378  1.00 98.31           O1-
ATOM   1705  N   LEU A 219     -16.516  -4.570   0.831  1.00 98.44           N  
ATOM   1706  CA  LEU A 219     -17.508  -3.493   0.880  1.00 98.44           C  
ATOM   1707  C   LEU A 219     -17.631  -2.811  -0.480  1.00 98.44           C  
ATOM   1708  O   LEU A 219     -17.019  -1.770  -0.718  1.00 98.44           O  
ATOM   1709  CB  LEU A 219     -17.111  -2.460   1.944  1.00 98.44           C  
ATOM   1710  CG  LEU A 219     -16.832  -3.007   3.345  1.00 98.44           C  
ATOM   1711  CD1 LEU A 219     -16.319  -1.894   4.256  1.00 98.44           C  
ATOM   1712  CD2 LEU A 219     -18.079  -3.654   3.930  1.00 98.44           C  
ATOM   1713  N   PRO A 220     -18.455  -3.490  -1.426  1.00 98.12           N  
ATOM   1714  CA  PRO A 220     -18.516  -3.024  -2.814  1.00 98.12           C  
ATOM   1715  C   PRO A 220     -19.367  -1.761  -2.975  1.00 98.12           C  
ATOM   1716  O   PRO A 220     -20.336  -1.570  -2.242  1.00 98.12           O  
ATOM   1717  CB  PRO A 220     -19.164  -4.207  -3.553  1.00 98.12           C  
ATOM   1718  CG  PRO A 220     -20.057  -4.853  -2.543  1.00 98.12           C  
ATOM   1719  CD  PRO A 220     -19.391  -4.765  -1.197  1.00 98.12           C  
ATOM   1720  N   LEU A 221     -18.992  -0.955  -3.907  1.00 98.56           N  
ATOM   1721  CA  LEU A 221     -19.720   0.231  -4.339  1.00 98.56           C  
ATOM   1722  C   LEU A 221     -20.091   0.131  -5.814  1.00 98.56           C  
ATOM   1723  O   LEU A 221     -19.326  -0.416  -6.613  1.00 98.56           O  
ATOM   1724  CB  LEU A 221     -18.915   1.497  -4.084  1.00 98.56           C  
ATOM   1725  CG  LEU A 221     -18.695   1.889  -2.618  1.00 98.56           C  
ATOM   1726  CD1 LEU A 221     -17.397   2.659  -2.454  1.00 98.56           C  
ATOM   1727  CD2 LEU A 221     -19.890   2.703  -2.109  1.00 98.56           C  
ATOM   1728  N   PRO A 222     -21.354   0.631  -6.121  1.00 98.19           N  
ATOM   1729  CA  PRO A 222     -21.681   0.668  -7.554  1.00 98.19           C  
ATOM   1730  C   PRO A 222     -20.876   1.724  -8.320  1.00 98.19           C  
ATOM   1731  O   PRO A 222     -20.485   2.732  -7.740  1.00 98.19           O  
ATOM   1732  CB  PRO A 222     -23.175   1.001  -7.560  1.00 98.19           C  
ATOM   1733  CG  PRO A 222     -23.386   1.822  -6.327  1.00 98.19           C  
ATOM   1734  CD  PRO A 222     -22.506   1.286  -5.239  1.00 98.19           C  
ATOM   1735  N   ALA A 223     -20.692   1.449  -9.632  1.00 98.31           N  
ATOM   1736  CA  ALA A 223     -20.067   2.457 -10.494  1.00 98.31           C  
ATOM   1737  C   ALA A 223     -20.808   3.788 -10.394  1.00 98.31           C  
ATOM   1738  O   ALA A 223     -22.037   3.825 -10.368  1.00 98.31           O  
ATOM   1739  CB  ALA A 223     -20.050   1.972 -11.944  1.00 98.31           C  
ATOM   1740  N   GLY A 224     -20.067   4.827 -10.238  1.00 98.31           N  
ATOM   1741  CA  GLY A 224     -20.645   6.159 -10.196  1.00 98.31           C  
ATOM   1742  C   GLY A 224     -20.879   6.666  -8.783  1.00 98.31           C  
ATOM   1743  O   GLY A 224     -21.335   7.796  -8.588  1.00 98.31           O  
ATOM   1744  N   ALA A 225     -20.643   5.770  -7.816  1.00 98.44           N  
ATOM   1745  CA  ALA A 225     -20.793   6.208  -6.426  1.00 98.44           C  
ATOM   1746  C   ALA A 225     -19.908   7.422  -6.147  1.00 98.44           C  
ATOM   1747  O   ALA A 225     -18.756   7.467  -6.571  1.00 98.44           O  
ATOM   1748  CB  ALA A 225     -20.455   5.069  -5.466  1.00 98.44           C  
ATOM   1749  N   GLY A 226     -20.385   8.447  -5.470  1.00 98.12           N  
ATOM   1750  CA  GLY A 226     -19.715   9.701  -5.149  1.00 98.12           C  
ATOM   1751  C   GLY A 226     -19.284   9.789  -3.693  1.00 98.12           C  
ATOM   1752  O   GLY A 226     -19.116   8.763  -3.023  1.00 98.12           O  
ATOM   1753  N   ASP A 227     -18.989  10.873  -3.131  1.00 98.31           N  
ATOM   1754  CA  ASP A 227     -18.369  11.118  -1.824  1.00 98.31           C  
ATOM   1755  C   ASP A 227     -19.175  10.454  -0.706  1.00 98.31           C  
ATOM   1756  O   ASP A 227     -18.621   9.756   0.141  1.00 98.31           O  
ATOM   1757  CB  ASP A 227     -18.241  12.618  -1.566  1.00 98.31           C  
ATOM   1758  CG  ASP A 227     -17.226  13.292  -2.478  1.00 98.31           C  
ATOM   1759  OD1 ASP A 227     -16.482  12.581  -3.182  1.00 98.31           O  
ATOM   1760  OD2 ASP A 227     -17.177  14.536  -2.482  1.00 98.31           O1-
ATOM   1761  N   SER A 228     -20.472  10.697  -0.689  1.00 98.06           N  
ATOM   1762  CA  SER A 228     -21.288  10.233   0.429  1.00 98.06           C  
ATOM   1763  C   SER A 228     -21.257   8.712   0.539  1.00 98.06           C  
ATOM   1764  O   SER A 228     -20.961   8.168   1.604  1.00 98.06           O  
ATOM   1765  CB  SER A 228     -22.728  10.720   0.277  1.00 98.06           C  
ATOM   1766  OG  SER A 228     -23.529  10.264   1.356  1.00 98.06           O  
ATOM   1767  N   GLU A 229     -21.534   7.999  -0.578  1.00 98.31           N  
ATOM   1768  CA  GLU A 229     -21.554   6.541  -0.588  1.00 98.31           C  
ATOM   1769  C   GLU A 229     -20.187   5.962  -0.260  1.00 98.31           C  
ATOM   1770  O   GLU A 229     -20.076   4.998   0.498  1.00 98.31           O  
ATOM   1771  CB  GLU A 229     -22.046   6.017  -1.941  1.00 98.31           C  
ATOM   1772  CG  GLU A 229     -23.482   6.380  -2.267  1.00 98.31           C  
ATOM   1773  CD  GLU A 229     -23.611   7.638  -3.116  1.00 98.31           C  
ATOM   1774  OE1 GLU A 229     -24.482   7.686  -4.004  1.00 98.31           O  
ATOM   1775  OE2 GLU A 229     -22.812   8.585  -2.891  1.00 98.31           O1-
ATOM   1776  N   TYR A 230     -19.185   6.559  -0.861  1.00 98.62           N  
ATOM   1777  CA  TYR A 230     -17.815   6.118  -0.663  1.00 98.62           C  
ATOM   1778  C   TYR A 230     -17.397   6.247   0.798  1.00 98.62           C  
ATOM   1779  O   TYR A 230     -16.913   5.285   1.402  1.00 98.62           O  
ATOM   1780  CB  TYR A 230     -16.857   6.927  -1.548  1.00 98.62           C  
ATOM   1781  CG  TYR A 230     -15.408   6.549  -1.372  1.00 98.62           C  
ATOM   1782  CD1 TYR A 230     -14.509   7.426  -0.773  1.00 98.62           C  
ATOM   1783  CD2 TYR A 230     -14.928   5.314  -1.806  1.00 98.62           C  
ATOM   1784  CE1 TYR A 230     -13.169   7.088  -0.610  1.00 98.62           C  
ATOM   1785  CE2 TYR A 230     -13.594   4.965  -1.650  1.00 98.62           C  
ATOM   1786  OH  TYR A 230     -11.390   5.516  -0.893  1.00 98.62           O  
ATOM   1787  CZ  TYR A 230     -12.716   5.860  -1.050  1.00 98.62           C  
ATOM   1788  N   LEU A 231     -17.644   7.405   1.391  1.00 98.56           N  
ATOM   1789  CA  LEU A 231     -17.216   7.671   2.759  1.00 98.56           C  
ATOM   1790  C   LEU A 231     -18.009   6.823   3.751  1.00 98.56           C  
ATOM   1791  O   LEU A 231     -17.488   6.458   4.810  1.00 98.56           O  
ATOM   1792  CB  LEU A 231     -17.384   9.155   3.090  1.00 98.56           C  
ATOM   1793  CG  LEU A 231     -16.463  10.124   2.347  1.00 98.56           C  
ATOM   1794  CD1 LEU A 231     -16.864  11.569   2.640  1.00 98.56           C  
ATOM   1795  CD2 LEU A 231     -15.006   9.884   2.725  1.00 98.56           C  
ATOM   1796  N   ASP A 232     -19.275   6.510   3.472  1.00 98.50           N  
ATOM   1797  CA  ASP A 232     -20.042   5.601   4.304  1.00 98.50           C  
ATOM   1798  C   ASP A 232     -19.386   4.220   4.374  1.00 98.50           C  
ATOM   1799  O   ASP A 232     -19.287   3.630   5.453  1.00 98.50           O  
ATOM   1800  CB  ASP A 232     -21.480   5.464   3.768  1.00 98.50           C  
ATOM   1801  CG  ASP A 232     -22.348   6.670   4.081  1.00 98.50           C  
ATOM   1802  OD1 ASP A 232     -21.928   7.513   4.908  1.00 98.50           O  
ATOM   1803  OD2 ASP A 232     -23.449   6.778   3.496  1.00 98.50           O1-
ATOM   1804  N   ARG A 233     -18.892   3.711   3.276  1.00 98.50           N  
ATOM   1805  CA  ARG A 233     -18.239   2.401   3.234  1.00 98.50           C  
ATOM   1806  C   ARG A 233     -16.875   2.450   3.924  1.00 98.50           C  
ATOM   1807  O   ARG A 233     -16.473   1.490   4.581  1.00 98.50           O  
ATOM   1808  CB  ARG A 233     -18.079   1.928   1.790  1.00 98.50           C  
ATOM   1809  CG  ARG A 233     -19.385   1.564   1.107  1.00 98.50           C  
ATOM   1810  CD  ARG A 233     -20.077   0.398   1.803  1.00 98.50           C  
ATOM   1811  NE  ARG A 233     -21.062   0.862   2.769  1.00 98.50           N  
ATOM   1812  NH1 ARG A 233     -22.839  -0.234   1.780  1.00 98.50           N  
ATOM   1813  NH2 ARG A 233     -23.176   1.021   3.665  1.00 98.50           N1+
ATOM   1814  CZ  ARG A 233     -22.354   0.550   2.736  1.00 98.50           C  
ATOM   1815  N   VAL A 234     -16.217   3.586   3.720  1.00 98.69           N  
ATOM   1816  CA  VAL A 234     -14.951   3.774   4.424  1.00 98.69           C  
ATOM   1817  C   VAL A 234     -15.185   3.713   5.935  1.00 98.69           C  
ATOM   1818  O   VAL A 234     -14.443   3.039   6.654  1.00 98.69           O  
ATOM   1819  CB  VAL A 234     -14.286   5.118   4.048  1.00 98.69           C  
ATOM   1820  CG1 VAL A 234     -13.096   5.401   4.957  1.00 98.69           C  
ATOM   1821  CG2 VAL A 234     -13.860   5.108   2.582  1.00 98.69           C  
ATOM   1822  N   GLN A 235     -16.186   4.361   6.437  1.00 98.56           N  
ATOM   1823  CA  GLN A 235     -16.516   4.322   7.857  1.00 98.56           C  
ATOM   1824  C   GLN A 235     -16.807   2.895   8.312  1.00 98.56           C  
ATOM   1825  O   GLN A 235     -16.394   2.484   9.396  1.00 98.56           O  
ATOM   1826  CB  GLN A 235     -17.712   5.223   8.150  1.00 98.56           C  
ATOM   1827  CG  GLN A 235     -18.039   5.345   9.634  1.00 98.56           C  
ATOM   1828  CD  GLN A 235     -16.895   5.928  10.444  1.00 98.56           C  
ATOM   1829  NE2 GLN A 235     -16.433   5.181  11.444  1.00 98.56           N  
ATOM   1830  OE1 GLN A 235     -16.422   7.032  10.166  1.00 98.56           O  
ATOM   1831  N   GLU A 236     -17.586   2.170   7.533  1.00 98.62           N  
ATOM   1832  CA  GLU A 236     -17.842   0.762   7.838  1.00 98.62           C  
ATOM   1833  C   GLU A 236     -16.536  -0.023   7.959  1.00 98.62           C  
ATOM   1834  O   GLU A 236     -16.375  -0.829   8.876  1.00 98.62           O  
ATOM   1835  CB  GLU A 236     -18.743   0.128   6.767  1.00 98.62           C  
ATOM   1836  CG  GLU A 236     -19.145  -1.304   7.073  1.00 98.62           C  
ATOM   1837  CD  GLU A 236     -20.169  -1.855   6.097  1.00 98.62           C  
ATOM   1838  OE1 GLU A 236     -20.384  -3.087   6.076  1.00 98.62           O  
ATOM   1839  OE2 GLU A 236     -20.769  -1.052   5.344  1.00 98.62           O1-
ATOM   1840  N   GLY A 237     -15.629   0.208   6.996  1.00 98.69           N  
ATOM   1841  CA  GLY A 237     -14.320  -0.423   7.073  1.00 98.69           C  
ATOM   1842  C   GLY A 237     -13.568  -0.091   8.344  1.00 98.69           C  
ATOM   1843  O   GLY A 237     -12.977  -0.972   8.975  1.00 98.69           O  
ATOM   1844  N   LEU A 238     -13.597   1.134   8.723  1.00 98.56           N  
ATOM   1845  CA  LEU A 238     -12.912   1.582   9.933  1.00 98.56           C  
ATOM   1846  C   LEU A 238     -13.532   0.949  11.176  1.00 98.56           C  
ATOM   1847  O   LEU A 238     -12.817   0.618  12.127  1.00 98.56           O  
ATOM   1848  CB  LEU A 238     -12.962   3.110  10.047  1.00 98.56           C  
ATOM   1849  CG  LEU A 238     -12.081   3.885   9.067  1.00 98.56           C  
ATOM   1850  CD1 LEU A 238     -12.435   5.369   9.102  1.00 98.56           C  
ATOM   1851  CD2 LEU A 238     -10.610   3.677   9.394  1.00 98.56           C  
ATOM   1852  N   ASP A 239     -14.893   0.788  11.219  1.00 98.50           N  
ATOM   1853  CA  ASP A 239     -15.566   0.112  12.327  1.00 98.50           C  
ATOM   1854  C   ASP A 239     -15.080  -1.327  12.464  1.00 98.50           C  
ATOM   1855  O   ASP A 239     -14.866  -1.811  13.575  1.00 98.50           O  
ATOM   1856  CB  ASP A 239     -17.084   0.137  12.121  1.00 98.50           C  
ATOM   1857  CG  ASP A 239     -17.672   1.530  12.263  1.00 98.50           C  
ATOM   1858  OD1 ASP A 239     -17.020   2.416  12.853  1.00 98.50           O  
ATOM   1859  OD2 ASP A 239     -18.813   1.746  11.778  1.00 98.50           O1-
ATOM   1860  N   ILE A 240     -14.880  -1.946  11.336  1.00 98.69           N  
ATOM   1861  CA  ILE A 240     -14.388  -3.318  11.320  1.00 98.69           C  
ATOM   1862  C   ILE A 240     -12.964  -3.362  11.876  1.00 98.69           C  
ATOM   1863  O   ILE A 240     -12.639  -4.198  12.719  1.00 98.69           O  
ATOM   1864  CB  ILE A 240     -14.426  -3.921   9.898  1.00 98.69           C  
ATOM   1865  CG1 ILE A 240     -15.872  -4.141   9.448  1.00 98.69           C  
ATOM   1866  CG2 ILE A 240     -13.621  -5.223   9.838  1.00 98.69           C  
ATOM   1867  CD1 ILE A 240     -16.041  -4.319   7.949  1.00 98.69           C  
ATOM   1868  N   VAL A 241     -12.133  -2.482  11.352  1.00 98.56           N  
ATOM   1869  CA  VAL A 241     -10.739  -2.418  11.799  1.00 98.56           C  
ATOM   1870  C   VAL A 241     -10.688  -2.148  13.296  1.00 98.56           C  
ATOM   1871  O   VAL A 241      -9.929  -2.792  14.026  1.00 98.56           O  
ATOM   1872  CB  VAL A 241      -9.950  -1.336  11.030  1.00 98.56           C  
ATOM   1873  CG1 VAL A 241      -8.593  -1.092  11.691  1.00 98.56           C  
ATOM   1874  CG2 VAL A 241      -9.777  -1.740   9.569  1.00 98.56           C  
ATOM   1875  N   SER A 242     -11.533  -1.280  13.766  1.00 98.00           N  
ATOM   1876  CA  SER A 242     -11.597  -0.943  15.182  1.00 98.00           C  
ATOM   1877  C   SER A 242     -11.994  -2.148  16.026  1.00 98.00           C  
ATOM   1878  O   SER A 242     -11.398  -2.403  17.077  1.00 98.00           O  
ATOM   1879  CB  SER A 242     -12.585   0.200  15.415  1.00 98.00           C  
ATOM   1880  OG  SER A 242     -12.610   0.575  16.783  1.00 98.00           O  
ATOM   1881  N   GLY A 243     -12.977  -2.906  15.632  1.00 98.12           N  
ATOM   1882  CA  GLY A 243     -13.424  -4.107  16.326  1.00 98.12           C  
ATOM   1883  C   GLY A 243     -12.353  -5.179  16.392  1.00 98.12           C  
ATOM   1884  O   GLY A 243     -12.323  -5.977  17.333  1.00 98.12           O  
ATOM   1885  N   PHE A 244     -11.528  -5.228  15.353  1.00 98.31           N  
ATOM   1886  CA  PHE A 244     -10.456  -6.212  15.244  1.00 98.31           C  
ATOM   1887  C   PHE A 244      -9.277  -5.834  16.140  1.00 98.31           C  
ATOM   1888  O   PHE A 244      -8.510  -6.703  16.558  1.00 98.31           O  
ATOM   1889  CB  PHE A 244      -9.984  -6.329  13.787  1.00 98.31           C  
ATOM   1890  CG  PHE A 244      -8.920  -7.369  13.578  1.00 98.31           C  
ATOM   1891  CD1 PHE A 244      -7.627  -6.995  13.215  1.00 98.31           C  
ATOM   1892  CD2 PHE A 244      -9.199  -8.718  13.745  1.00 98.31           C  
ATOM   1893  CE1 PHE A 244      -6.636  -7.953  13.023  1.00 98.31           C  
ATOM   1894  CE2 PHE A 244      -8.215  -9.681  13.552  1.00 98.31           C  
ATOM   1895  CZ  PHE A 244      -6.934  -9.296  13.188  1.00 98.31           C  
ATOM   1896  N   SER A 245      -9.136  -4.582  16.509  1.00 97.81           N  
ATOM   1897  CA  SER A 245      -8.101  -4.041  17.386  1.00 97.81           C  
ATOM   1898  C   SER A 245      -6.712  -4.479  16.945  1.00 97.81           C  
ATOM   1899  O   SER A 245      -6.017  -5.189  17.677  1.00 97.81           O  
ATOM   1900  CB  SER A 245      -8.348  -4.480  18.834  1.00 97.81           C  
ATOM   1901  OG  SER A 245      -9.595  -3.994  19.298  1.00 97.81           O  
ATOM   1902  N   PRO A 246      -6.272  -4.066  15.721  1.00 98.56           N  
ATOM   1903  CA  PRO A 246      -4.961  -4.487  15.213  1.00 98.56           C  
ATOM   1904  C   PRO A 246      -3.803  -3.841  15.966  1.00 98.56           C  
ATOM   1905  O   PRO A 246      -3.964  -2.766  16.552  1.00 98.56           O  
ATOM   1906  CB  PRO A 246      -4.987  -4.033  13.748  1.00 98.56           C  
ATOM   1907  CG  PRO A 246      -5.842  -2.809  13.748  1.00 98.56           C  
ATOM   1908  CD  PRO A 246      -6.969  -3.009  14.717  1.00 98.56           C  
ATOM   1909  N   ASP A 247      -2.630  -4.539  15.909  1.00 98.56           N  
ATOM   1910  CA  ASP A 247      -1.381  -3.999  16.436  1.00 98.56           C  
ATOM   1911  C   ASP A 247      -0.722  -3.053  15.439  1.00 98.56           C  
ATOM   1912  O   ASP A 247       0.058  -2.179  15.824  1.00 98.56           O  
ATOM   1913  CB  ASP A 247      -0.422  -5.134  16.804  1.00 98.56           C  
ATOM   1914  CG  ASP A 247      -0.972  -6.059  17.877  1.00 98.56           C  
ATOM   1915  OD1 ASP A 247      -1.372  -5.568  18.949  1.00 98.56           O  
ATOM   1916  OD2 ASP A 247      -1.008  -7.287  17.638  1.00 98.56           O1-
ATOM   1917  N   VAL A 248      -1.027  -3.185  14.208  1.00 98.75           N  
ATOM   1918  CA  VAL A 248      -0.506  -2.338  13.144  1.00 98.75           C  
ATOM   1919  C   VAL A 248      -1.497  -2.303  11.982  1.00 98.75           C  
ATOM   1920  O   VAL A 248      -2.162  -3.302  11.694  1.00 98.75           O  
ATOM   1921  CB  VAL A 248       0.875  -2.827  12.651  1.00 98.75           C  
ATOM   1922  CG1 VAL A 248       0.785  -4.257  12.121  1.00 98.75           C  
ATOM   1923  CG2 VAL A 248       1.420  -1.886  11.580  1.00 98.75           C  
ATOM   1924  N   LEU A 249      -1.630  -1.080  11.400  1.00 98.88           N  
ATOM   1925  CA  LEU A 249      -2.493  -0.901  10.232  1.00 98.88           C  
ATOM   1926  C   LEU A 249      -1.666  -0.716   8.964  1.00 98.88           C  
ATOM   1927  O   LEU A 249      -0.784   0.144   8.916  1.00 98.88           O  
ATOM   1928  CB  LEU A 249      -3.417   0.304  10.435  1.00 98.88           C  
ATOM   1929  CG  LEU A 249      -4.335   0.657   9.259  1.00 98.88           C  
ATOM   1930  CD1 LEU A 249      -5.342  -0.462   9.019  1.00 98.88           C  
ATOM   1931  CD2 LEU A 249      -5.051   1.981   9.516  1.00 98.88           C  
ATOM   1932  N   LEU A 250      -1.888  -1.588   7.979  1.00 98.88           N  
ATOM   1933  CA  LEU A 250      -1.378  -1.397   6.622  1.00 98.88           C  
ATOM   1934  C   LEU A 250      -2.430  -0.749   5.731  1.00 98.88           C  
ATOM   1935  O   LEU A 250      -3.405  -1.398   5.340  1.00 98.88           O  
ATOM   1936  CB  LEU A 250      -0.936  -2.735   6.024  1.00 98.88           C  
ATOM   1937  CG  LEU A 250      -0.022  -3.600   6.897  1.00 98.88           C  
ATOM   1938  CD1 LEU A 250       0.324  -4.897   6.174  1.00 98.88           C  
ATOM   1939  CD2 LEU A 250       1.242  -2.834   7.268  1.00 98.88           C  
ATOM   1940  N   PHE A 251      -2.243   0.536   5.514  1.00 98.81           N  
ATOM   1941  CA  PHE A 251      -3.220   1.406   4.868  1.00 98.81           C  
ATOM   1942  C   PHE A 251      -2.910   1.562   3.385  1.00 98.81           C  
ATOM   1943  O   PHE A 251      -1.960   2.253   3.014  1.00 98.81           O  
ATOM   1944  CB  PHE A 251      -3.247   2.782   5.549  1.00 98.81           C  
ATOM   1945  CG  PHE A 251      -4.167   3.769   4.882  1.00 98.81           C  
ATOM   1946  CD1 PHE A 251      -3.915   5.136   4.953  1.00 98.81           C  
ATOM   1947  CD2 PHE A 251      -5.288   3.332   4.186  1.00 98.81           C  
ATOM   1948  CE1 PHE A 251      -4.767   6.053   4.339  1.00 98.81           C  
ATOM   1949  CE2 PHE A 251      -6.144   4.243   3.570  1.00 98.81           C  
ATOM   1950  CZ  PHE A 251      -5.880   5.598   3.645  1.00 98.81           C  
ATOM   1951  N   GLN A 252      -3.673   0.818   2.500  1.00 98.75           N  
ATOM   1952  CA  GLN A 252      -3.595   0.973   1.049  1.00 98.75           C  
ATOM   1953  C   GLN A 252      -4.420   2.169   0.580  1.00 98.75           C  
ATOM   1954  O   GLN A 252      -5.654   2.126   0.595  1.00 98.75           O  
ATOM   1955  CB  GLN A 252      -4.071  -0.299   0.347  1.00 98.75           C  
ATOM   1956  CG  GLN A 252      -3.642  -0.395  -1.111  1.00 98.75           C  
ATOM   1957  CD  GLN A 252      -4.542   0.397  -2.042  1.00 98.75           C  
ATOM   1958  NE2 GLN A 252      -4.015   0.766  -3.203  1.00 98.75           N  
ATOM   1959  OE1 GLN A 252      -5.703   0.673  -1.720  1.00 98.75           O  
ATOM   1960  N   ALA A 253      -3.683   3.307   0.217  1.00 98.50           N  
ATOM   1961  CA  ALA A 253      -4.319   4.611   0.069  1.00 98.50           C  
ATOM   1962  C   ALA A 253      -4.470   4.987  -1.404  1.00 98.50           C  
ATOM   1963  O   ALA A 253      -4.227   6.134  -1.786  1.00 98.50           O  
ATOM   1964  CB  ALA A 253      -3.518   5.682   0.810  1.00 98.50           C  
ATOM   1965  N   GLY A 254      -4.877   4.038  -2.239  1.00 98.31           N  
ATOM   1966  CA  GLY A 254      -5.055   4.371  -3.642  1.00 98.31           C  
ATOM   1967  C   GLY A 254      -5.966   5.564  -3.863  1.00 98.31           C  
ATOM   1968  O   GLY A 254      -6.955   5.736  -3.150  1.00 98.31           O  
ATOM   1969  N   VAL A 255      -5.674   6.347  -4.937  1.00 98.56           N  
ATOM   1970  CA  VAL A 255      -6.489   7.532  -5.176  1.00 98.56           C  
ATOM   1971  C   VAL A 255      -7.256   7.383  -6.492  1.00 98.56           C  
ATOM   1972  O   VAL A 255      -7.777   8.358  -7.031  1.00 98.56           O  
ATOM   1973  CB  VAL A 255      -5.629   8.817  -5.211  1.00 98.56           C  
ATOM   1974  CG1 VAL A 255      -5.004   9.084  -3.841  1.00 98.56           C  
ATOM   1975  CG2 VAL A 255      -4.548   8.707  -6.281  1.00 98.56           C  
ATOM   1976  N   ASP A 256      -7.336   6.186  -7.053  1.00 98.44           N  
ATOM   1977  CA  ASP A 256      -7.947   5.946  -8.358  1.00 98.44           C  
ATOM   1978  C   ASP A 256      -9.468   5.880  -8.246  1.00 98.44           C  
ATOM   1979  O   ASP A 256     -10.158   5.598  -9.226  1.00 98.44           O  
ATOM   1980  CB  ASP A 256      -7.410   4.654  -8.977  1.00 98.44           C  
ATOM   1981  CG  ASP A 256      -7.397   3.491  -8.001  1.00 98.44           C  
ATOM   1982  OD1 ASP A 256      -7.882   3.646  -6.859  1.00 98.44           O  
ATOM   1983  OD2 ASP A 256      -6.893   2.407  -8.374  1.00 98.44           O1-
ATOM   1984  N   ALA A 257     -10.086   6.295  -7.059  1.00 98.31           N  
ATOM   1985  CA  ALA A 257     -11.528   6.473  -6.904  1.00 98.31           C  
ATOM   1986  C   ALA A 257     -11.948   7.884  -7.304  1.00 98.31           C  
ATOM   1987  O   ALA A 257     -13.140   8.190  -7.358  1.00 98.31           O  
ATOM   1988  CB  ALA A 257     -11.955   6.181  -5.469  1.00 98.31           C  
ATOM   1989  N   LEU A 258     -10.882   8.721  -7.581  1.00 98.56           N  
ATOM   1990  CA  LEU A 258     -11.141  10.097  -7.997  1.00 98.56           C  
ATOM   1991  C   LEU A 258     -12.023  10.134  -9.244  1.00 98.56           C  
ATOM   1992  O   LEU A 258     -11.881   9.291 -10.133  1.00 98.56           O  
ATOM   1993  CB  LEU A 258      -9.827  10.832  -8.265  1.00 98.56           C  
ATOM   1994  CG  LEU A 258      -9.008  11.224  -7.035  1.00 98.56           C  
ATOM   1995  CD1 LEU A 258      -7.594  11.623  -7.446  1.00 98.56           C  
ATOM   1996  CD2 LEU A 258      -9.691  12.359  -6.282  1.00 98.56           C  
ATOM   1997  N   ALA A 259     -12.912  11.136  -9.346  1.00 98.19           N  
ATOM   1998  CA  ALA A 259     -13.787  11.322 -10.499  1.00 98.19           C  
ATOM   1999  C   ALA A 259     -12.977  11.524 -11.787  1.00 98.19           C  
ATOM   2000  O   ALA A 259     -13.410  11.125 -12.871  1.00 98.19           O  
ATOM   2001  CB  ALA A 259     -14.718  12.518 -10.281  1.00 98.19           C  
ATOM   2002  N   SER A 260     -11.798  12.014 -11.648  1.00 97.38           N  
ATOM   2003  CA  SER A 260     -10.944  12.373 -12.772  1.00 97.38           C  
ATOM   2004  C   SER A 260     -10.096  11.185 -13.222  1.00 97.38           C  
ATOM   2005  O   SER A 260      -9.406  11.260 -14.238  1.00 97.38           O  
ATOM   2006  CB  SER A 260     -10.036  13.547 -12.401  1.00 97.38           C  
ATOM   2007  OG  SER A 260      -9.237  13.234 -11.275  1.00 97.38           O  
ATOM   2008  N   ASP A 261     -10.183  10.085 -12.411  1.00 98.31           N  
ATOM   2009  CA  ASP A 261      -9.314   8.946 -12.680  1.00 98.31           C  
ATOM   2010  C   ASP A 261      -9.723   8.231 -13.965  1.00 98.31           C  
ATOM   2011  O   ASP A 261     -10.913   8.062 -14.239  1.00 98.31           O  
ATOM   2012  CB  ASP A 261      -9.335   7.966 -11.506  1.00 98.31           C  
ATOM   2013  CG  ASP A 261      -8.240   6.916 -11.583  1.00 98.31           C  
ATOM   2014  OD1 ASP A 261      -7.062   7.239 -11.300  1.00 98.31           O  
ATOM   2015  OD2 ASP A 261      -8.551   5.757 -11.934  1.00 98.31           O1-
ATOM   2016  N   ALA A 262      -8.783   7.732 -14.747  1.00 97.06           N  
ATOM   2017  CA  ALA A 262      -8.987   7.123 -16.060  1.00 97.06           C  
ATOM   2018  C   ALA A 262      -9.340   5.648 -15.938  1.00 97.06           C  
ATOM   2019  O   ALA A 262      -9.957   5.068 -16.841  1.00 97.06           O  
ATOM   2020  CB  ALA A 262      -7.743   7.296 -16.928  1.00 97.06           C  
ATOM   2021  N   LEU A 263      -8.979   4.995 -14.801  1.00 96.94           N  
ATOM   2022  CA  LEU A 263      -9.149   3.548 -14.654  1.00 96.94           C  
ATOM   2023  C   LEU A 263     -10.234   3.232 -13.645  1.00 96.94           C  
ATOM   2024  O   LEU A 263     -10.834   2.154 -13.690  1.00 96.94           O  
ATOM   2025  CB  LEU A 263      -7.834   2.891 -14.241  1.00 96.94           C  
ATOM   2026  CG  LEU A 263      -6.670   3.020 -15.226  1.00 96.94           C  
ATOM   2027  CD1 LEU A 263      -5.473   2.211 -14.741  1.00 96.94           C  
ATOM   2028  CD2 LEU A 263      -7.094   2.572 -16.621  1.00 96.94           C  
ATOM   2029  N   GLY A 264     -10.540   4.164 -12.730  1.00 97.81           N  
ATOM   2030  CA  GLY A 264     -11.571   3.969 -11.719  1.00 97.81           C  
ATOM   2031  C   GLY A 264     -12.954   4.380 -12.197  1.00 97.81           C  
ATOM   2032  O   GLY A 264     -13.091   5.242 -13.062  1.00 97.81           O  
ATOM   2033  N   LYS A 265     -13.968   3.769 -11.605  1.00 98.25           N  
ATOM   2034  CA  LYS A 265     -15.332   3.999 -12.073  1.00 98.25           C  
ATOM   2035  C   LYS A 265     -16.181   4.671 -10.994  1.00 98.25           C  
ATOM   2036  O   LYS A 265     -17.404   4.686 -11.079  1.00 98.25           O  
ATOM   2037  CB  LYS A 265     -15.983   2.681 -12.501  1.00 98.25           C  
ATOM   2038  CG  LYS A 265     -15.317   2.027 -13.705  1.00 98.25           C  
ATOM   2039  CD  LYS A 265     -16.046   0.753 -14.117  1.00 98.25           C  
ATOM   2040  CE  LYS A 265     -15.398   0.105 -15.332  1.00 98.25           C  
ATOM   2041  NZ  LYS A 265     -16.101  -1.146 -15.745  1.00 98.25           N1+
ATOM   2042  N   LEU A 266     -15.513   5.154  -9.962  1.00 98.50           N  
ATOM   2043  CA  LEU A 266     -16.215   5.937  -8.944  1.00 98.50           C  
ATOM   2044  C   LEU A 266     -16.153   7.427  -9.274  1.00 98.50           C  
ATOM   2045  O   LEU A 266     -15.437   7.838 -10.192  1.00 98.50           O  
ATOM   2046  CB  LEU A 266     -15.611   5.678  -7.559  1.00 98.50           C  
ATOM   2047  CG  LEU A 266     -15.690   4.247  -7.045  1.00 98.50           C  
ATOM   2048  CD1 LEU A 266     -15.137   4.161  -5.626  1.00 98.50           C  
ATOM   2049  CD2 LEU A 266     -17.130   3.740  -7.094  1.00 98.50           C  
ATOM   2050  N   LYS A 267     -16.846   8.295  -8.559  1.00 98.38           N  
ATOM   2051  CA  LYS A 267     -16.885   9.735  -8.804  1.00 98.38           C  
ATOM   2052  C   LYS A 267     -16.546  10.513  -7.538  1.00 98.38           C  
ATOM   2053  O   LYS A 267     -17.256  11.448  -7.167  1.00 98.38           O  
ATOM   2054  CB  LYS A 267     -18.263  10.158  -9.321  1.00 98.38           C  
ATOM   2055  CG  LYS A 267     -18.570   9.670 -10.725  1.00 98.38           C  
ATOM   2056  CD  LYS A 267     -19.841  10.311 -11.279  1.00 98.38           C  
ATOM   2057  CE  LYS A 267     -20.053   9.972 -12.753  1.00 98.38           C  
ATOM   2058  NZ  LYS A 267     -21.287  10.602 -13.299  1.00 98.38           N1+
ATOM   2059  N   VAL A 268     -15.472  10.069  -6.811  1.00 98.50           N  
ATOM   2060  CA  VAL A 268     -15.091  10.732  -5.565  1.00 98.50           C  
ATOM   2061  C   VAL A 268     -14.351  12.034  -5.877  1.00 98.50           C  
ATOM   2062  O   VAL A 268     -13.477  12.064  -6.748  1.00 98.50           O  
ATOM   2063  CB  VAL A 268     -14.207   9.815  -4.684  1.00 98.50           C  
ATOM   2064  CG1 VAL A 268     -13.808  10.521  -3.393  1.00 98.50           C  
ATOM   2065  CG2 VAL A 268     -14.938   8.508  -4.377  1.00 98.50           C  
ATOM   2066  N   SER A 269     -14.751  13.102  -5.251  1.00 98.56           N  
ATOM   2067  CA  SER A 269     -14.089  14.392  -5.415  1.00 98.56           C  
ATOM   2068  C   SER A 269     -12.759  14.432  -4.661  1.00 98.56           C  
ATOM   2069  O   SER A 269     -12.498  13.580  -3.808  1.00 98.56           O  
ATOM   2070  CB  SER A 269     -14.986  15.528  -4.923  1.00 98.56           C  
ATOM   2071  OG  SER A 269     -15.108  15.499  -3.511  1.00 98.56           O  
ATOM   2072  N   ARG A 270     -11.848  15.383  -4.964  1.00 97.94           N  
ATOM   2073  CA  ARG A 270     -10.607  15.591  -4.226  1.00 97.94           C  
ATOM   2074  C   ARG A 270     -10.883  15.817  -2.741  1.00 97.94           C  
ATOM   2075  O   ARG A 270     -10.166  15.297  -1.879  1.00 97.94           O  
ATOM   2076  CB  ARG A 270      -9.827  16.774  -4.799  1.00 97.94           C  
ATOM   2077  CG  ARG A 270      -8.493  17.029  -4.113  1.00 97.94           C  
ATOM   2078  CD  ARG A 270      -7.748  18.195  -4.742  1.00 97.94           C  
ATOM   2079  NE  ARG A 270      -6.484  18.459  -4.059  1.00 97.94           N  
ATOM   2080  NH1 ARG A 270      -5.956  20.328  -5.314  1.00 97.94           N  
ATOM   2081  NH2 ARG A 270      -4.533  19.601  -3.666  1.00 97.94           N1+
ATOM   2082  CZ  ARG A 270      -5.662  19.467  -4.347  1.00 97.94           C  
ATOM   2083  N   SER A 271     -11.970  16.635  -2.422  1.00 97.75           N  
ATOM   2084  CA  SER A 271     -12.354  16.870  -1.023  1.00 97.75           C  
ATOM   2085  C   SER A 271     -12.765  15.561  -0.346  1.00 97.75           C  
ATOM   2086  O   SER A 271     -12.439  15.337   0.822  1.00 97.75           O  
ATOM   2087  CB  SER A 271     -13.493  17.879  -0.943  1.00 97.75           C  
ATOM   2088  OG  SER A 271     -14.632  17.401  -1.640  1.00 97.75           O  
ATOM   2089  N   GLY A 272     -13.563  14.773  -1.055  1.00 98.00           N  
ATOM   2090  CA  GLY A 272     -13.920  13.459  -0.539  1.00 98.00           C  
ATOM   2091  C   GLY A 272     -12.725  12.577  -0.256  1.00 98.00           C  
ATOM   2092  O   GLY A 272     -12.691  11.873   0.759  1.00 98.00           O  
ATOM   2093  N   MET A 273     -11.765  12.576  -1.177  1.00 98.25           N  
ATOM   2094  CA  MET A 273     -10.536  11.807  -0.995  1.00 98.25           C  
ATOM   2095  C   MET A 273      -9.775  12.271   0.241  1.00 98.25           C  
ATOM   2096  O   MET A 273      -9.267  11.455   1.010  1.00 98.25           O  
ATOM   2097  CB  MET A 273      -9.641  11.925  -2.231  1.00 98.25           C  
ATOM   2098  CG  MET A 273      -8.453  10.974  -2.225  1.00 98.25           C  
ATOM   2099  SD  MET A 273      -8.965   9.217  -2.120  1.00 98.25           S  
ATOM   2100  CE  MET A 273      -9.621   8.971  -3.793  1.00 98.25           C  
ATOM   2101  N   ARG A 274      -9.673  13.597   0.369  1.00 97.94           N  
ATOM   2102  CA  ARG A 274      -8.992  14.149   1.537  1.00 97.94           C  
ATOM   2103  C   ARG A 274      -9.726  13.781   2.825  1.00 97.94           C  
ATOM   2104  O   ARG A 274      -9.093  13.466   3.836  1.00 97.94           O  
ATOM   2105  CB  ARG A 274      -8.878  15.670   1.419  1.00 97.94           C  
ATOM   2106  CG  ARG A 274      -8.066  16.316   2.537  1.00 97.94           C  
ATOM   2107  CD  ARG A 274      -7.753  17.776   2.235  1.00 97.94           C  
ATOM   2108  NE  ARG A 274      -7.012  18.399   3.325  1.00 97.94           N  
ATOM   2109  NH1 ARG A 274      -6.624  20.377   2.198  1.00 97.94           N  
ATOM   2110  NH2 ARG A 274      -5.841  20.096   4.336  1.00 97.94           N1+
ATOM   2111  CZ  ARG A 274      -6.495  19.624   3.286  1.00 97.94           C  
ATOM   2112  N   LEU A 275     -11.089  13.825   2.846  1.00 98.06           N  
ATOM   2113  CA  LEU A 275     -11.866  13.413   4.008  1.00 98.06           C  
ATOM   2114  C   LEU A 275     -11.619  11.951   4.342  1.00 98.06           C  
ATOM   2115  O   LEU A 275     -11.546  11.577   5.515  1.00 98.06           O  
ATOM   2116  CB  LEU A 275     -13.357  13.652   3.762  1.00 98.06           C  
ATOM   2117  CG  LEU A 275     -13.839  15.105   3.853  1.00 98.06           C  
ATOM   2118  CD1 LEU A 275     -15.334  15.192   3.547  1.00 98.06           C  
ATOM   2119  CD2 LEU A 275     -13.540  15.678   5.233  1.00 98.06           C  
ATOM   2120  N   ARG A 276     -11.568  11.099   3.332  1.00 98.38           N  
ATOM   2121  CA  ARG A 276     -11.199   9.699   3.534  1.00 98.38           C  
ATOM   2122  C   ARG A 276      -9.901   9.582   4.322  1.00 98.38           C  
ATOM   2123  O   ARG A 276      -9.817   8.819   5.286  1.00 98.38           O  
ATOM   2124  CB  ARG A 276     -11.064   8.975   2.188  1.00 98.38           C  
ATOM   2125  CG  ARG A 276     -10.551   7.552   2.308  1.00 98.38           C  
ATOM   2126  CD  ARG A 276      -9.079   7.444   1.928  1.00 98.38           C  
ATOM   2127  NE  ARG A 276      -8.854   7.807   0.532  1.00 98.38           N  
ATOM   2128  NH1 ARG A 276      -6.910   6.575   0.311  1.00 98.38           N  
ATOM   2129  NH2 ARG A 276      -7.725   7.773  -1.467  1.00 98.38           N1+
ATOM   2130  CZ  ARG A 276      -7.830   7.381  -0.206  1.00 98.38           C  
ATOM   2131  N   ASN A 277      -8.802  10.294   3.849  1.00 98.19           N  
ATOM   2132  CA  ASN A 277      -7.524  10.284   4.551  1.00 98.19           C  
ATOM   2133  C   ASN A 277      -7.676  10.702   6.007  1.00 98.19           C  
ATOM   2134  O   ASN A 277      -7.137  10.052   6.906  1.00 98.19           O  
ATOM   2135  CB  ASN A 277      -6.516  11.187   3.837  1.00 98.19           C  
ATOM   2136  CG  ASN A 277      -6.237  10.749   2.416  1.00 98.19           C  
ATOM   2137  ND2 ASN A 277      -5.843  11.688   1.566  1.00 98.19           N  
ATOM   2138  OD1 ASN A 277      -6.375   9.567   2.081  1.00 98.19           O  
ATOM   2139  N   GLN A 278      -8.396  11.716   6.231  1.00 97.88           N  
ATOM   2140  CA  GLN A 278      -8.579  12.272   7.571  1.00 97.88           C  
ATOM   2141  C   GLN A 278      -9.311  11.280   8.472  1.00 97.88           C  
ATOM   2142  O   GLN A 278      -9.000  11.170   9.661  1.00 97.88           O  
ATOM   2143  CB  GLN A 278      -9.342  13.599   7.509  1.00 97.88           C  
ATOM   2144  CG  GLN A 278      -8.543  14.733   6.885  1.00 97.88           C  
ATOM   2145  CD  GLN A 278      -9.393  15.957   6.598  1.00 97.88           C  
ATOM   2146  NE2 GLN A 278      -8.752  17.034   6.160  1.00 97.88           N  
ATOM   2147  OE1 GLN A 278     -10.614  15.934   6.764  1.00 97.88           O  
ATOM   2148  N   MET A 279     -10.317  10.605   7.933  1.00 98.38           N  
ATOM   2149  CA  MET A 279     -11.036   9.586   8.692  1.00 98.38           C  
ATOM   2150  C   MET A 279     -10.091   8.483   9.157  1.00 98.38           C  
ATOM   2151  O   MET A 279     -10.123   8.076  10.319  1.00 98.38           O  
ATOM   2152  CB  MET A 279     -12.170   8.993   7.856  1.00 98.38           C  
ATOM   2153  CG  MET A 279     -13.315   9.957   7.598  1.00 98.38           C  
ATOM   2154  SD  MET A 279     -14.539   9.291   6.399  1.00 98.38           S  
ATOM   2155  CE  MET A 279     -15.224   7.923   7.370  1.00 98.38           C  
ATOM   2156  N   VAL A 280      -9.292   7.997   8.244  1.00 98.56           N  
ATOM   2157  CA  VAL A 280      -8.373   6.913   8.566  1.00 98.56           C  
ATOM   2158  C   VAL A 280      -7.320   7.403   9.560  1.00 98.56           C  
ATOM   2159  O   VAL A 280      -7.055   6.743  10.569  1.00 98.56           O  
ATOM   2160  CB  VAL A 280      -7.692   6.350   7.297  1.00 98.56           C  
ATOM   2161  CG1 VAL A 280      -6.646   5.304   7.665  1.00 98.56           C  
ATOM   2162  CG2 VAL A 280      -8.737   5.762   6.349  1.00 98.56           C  
ATOM   2163  N   LEU A 281      -6.700   8.537   9.290  1.00 98.06           N  
ATOM   2164  CA  LEU A 281      -5.625   9.067  10.125  1.00 98.06           C  
ATOM   2165  C   LEU A 281      -6.147   9.449  11.504  1.00 98.06           C  
ATOM   2166  O   LEU A 281      -5.438   9.301  12.502  1.00 98.06           O  
ATOM   2167  CB  LEU A 281      -4.979  10.284   9.456  1.00 98.06           C  
ATOM   2168  CG  LEU A 281      -4.217  10.019   8.158  1.00 98.06           C  
ATOM   2169  CD1 LEU A 281      -3.874  11.329   7.462  1.00 98.06           C  
ATOM   2170  CD2 LEU A 281      -2.955   9.207   8.435  1.00 98.06           C  
ATOM   2171  N   SER A 282      -7.363   9.948  11.579  1.00 96.62           N  
ATOM   2172  CA  SER A 282      -7.985  10.189  12.878  1.00 96.62           C  
ATOM   2173  C   SER A 282      -8.089   8.897  13.684  1.00 96.62           C  
ATOM   2174  O   SER A 282      -7.826   8.892  14.890  1.00 96.62           O  
ATOM   2175  CB  SER A 282      -9.372  10.806  12.702  1.00 96.62           C  
ATOM   2176  OG  SER A 282      -9.274  12.129  12.203  1.00 96.62           O  
ATOM   2177  N   HIS A 283      -8.538   7.885  12.995  1.00 96.62           N  
ATOM   2178  CA  HIS A 283      -8.621   6.580  13.637  1.00 96.62           C  
ATOM   2179  C   HIS A 283      -7.259   6.140  14.161  1.00 96.62           C  
ATOM   2180  O   HIS A 283      -7.150   5.644  15.290  1.00 96.62           O  
ATOM   2181  CB  HIS A 283      -9.170   5.536  12.658  1.00 96.62           C  
ATOM   2182  CG  HIS A 283      -9.321   4.172  13.252  1.00 96.62           C  
ATOM   2183  CD2 HIS A 283      -8.512   3.093  13.227  1.00 96.62           C  
ATOM   2184  ND1 HIS A 283     -10.427   3.805  13.982  1.00 96.62           N  
ATOM   2185  CE1 HIS A 283     -10.288   2.553  14.379  1.00 96.62           C  
ATOM   2186  NE2 HIS A 283      -9.134   2.093  13.934  1.00 96.62           N  
ATOM   2187  N   VAL A 284      -6.199   6.281  13.383  1.00 97.12           N  
ATOM   2188  CA  VAL A 284      -4.831   5.904  13.730  1.00 97.12           C  
ATOM   2189  C   VAL A 284      -4.357   6.723  14.927  1.00 97.12           C  
ATOM   2190  O   VAL A 284      -3.810   6.171  15.885  1.00 97.12           O  
ATOM   2191  CB  VAL A 284      -3.872   6.101  12.534  1.00 97.12           C  
ATOM   2192  CG1 VAL A 284      -2.418   6.003  12.990  1.00 97.12           C  
ATOM   2193  CG2 VAL A 284      -4.166   5.078  11.435  1.00 97.12           C  
ATOM   2194  N   VAL A 285      -4.594   8.001  14.911  1.00 95.38           N  
ATOM   2195  CA  VAL A 285      -4.175   8.898  15.988  1.00 95.38           C  
ATOM   2196  C   VAL A 285      -4.923   8.555  17.273  1.00 95.38           C  
ATOM   2197  O   VAL A 285      -4.315   8.415  18.338  1.00 95.38           O  
ATOM   2198  CB  VAL A 285      -4.411  10.387  15.611  1.00 95.38           C  
ATOM   2199  CG1 VAL A 285      -4.247  11.283  16.839  1.00 95.38           C  
ATOM   2200  CG2 VAL A 285      -3.453  10.806  14.499  1.00 95.38           C  
ATOM   2201  N   ASP A 286      -6.222   8.379  17.208  1.00 92.81           N  
ATOM   2202  CA  ASP A 286      -7.065   8.100  18.363  1.00 92.81           C  
ATOM   2203  C   ASP A 286      -6.660   6.800  19.053  1.00 92.81           C  
ATOM   2204  O   ASP A 286      -6.683   6.714  20.288  1.00 92.81           O  
ATOM   2205  CB  ASP A 286      -8.539   8.049  17.951  1.00 92.81           C  
ATOM   2206  CG  ASP A 286      -9.113   9.404  17.606  1.00 92.81           C  
ATOM   2207  OD1 ASP A 286      -8.472  10.433  17.914  1.00 92.81           O  
ATOM   2208  OD2 ASP A 286     -10.226   9.453  17.036  1.00 92.81           O1-
ATOM   2209  N   GLN A 287      -6.157   5.842  18.283  1.00 92.81           N  
ATOM   2210  CA  GLN A 287      -5.846   4.520  18.815  1.00 92.81           C  
ATOM   2211  C   GLN A 287      -4.350   4.360  19.052  1.00 92.81           C  
ATOM   2212  O   GLN A 287      -3.899   3.322  19.543  1.00 92.81           O  
ATOM   2213  CB  GLN A 287      -6.345   3.429  17.862  1.00 92.81           C  
ATOM   2214  CG  GLN A 287      -7.856   3.429  17.669  1.00 92.81           C  
ATOM   2215  CD  GLN A 287      -8.608   2.985  18.903  1.00 92.81           C  
ATOM   2216  NE2 GLN A 287      -9.799   3.531  19.105  1.00 92.81           N  
ATOM   2217  OE1 GLN A 287      -8.118   2.142  19.675  1.00 92.81           O  
ATOM   2218  N   GLY A 288      -3.612   5.455  18.750  1.00 94.19           N  
ATOM   2219  CA  GLY A 288      -2.171   5.278  18.791  1.00 94.19           C  
ATOM   2220  C   GLY A 288      -1.697   4.072  18.004  1.00 94.19           C  
ATOM   2221  O   GLY A 288      -0.826   3.324  18.461  1.00 94.19           O  
ATOM   2222  N   LEU A 289      -2.332   3.803  16.848  1.00 96.69           N  
ATOM   2223  CA  LEU A 289      -2.139   2.636  15.996  1.00 96.69           C  
ATOM   2224  C   LEU A 289      -1.025   2.876  14.987  1.00 96.69           C  
ATOM   2225  O   LEU A 289      -1.137   3.763  14.131  1.00 96.69           O  
ATOM   2226  CB  LEU A 289      -3.438   2.276  15.268  1.00 96.69           C  
ATOM   2227  CG  LEU A 289      -3.379   1.072  14.328  1.00 96.69           C  
ATOM   2228  CD1 LEU A 289      -2.992  -0.189  15.103  1.00 96.69           C  
ATOM   2229  CD2 LEU A 289      -4.717   0.883  13.622  1.00 96.69           C  
ATOM   2230  N   PRO A 290       0.157   2.099  15.190  1.00 98.00           N  
ATOM   2231  CA  PRO A 290       1.160   2.208  14.127  1.00 98.00           C  
ATOM   2232  C   PRO A 290       0.585   1.923  12.732  1.00 98.00           C  
ATOM   2233  O   PRO A 290      -0.189   0.978  12.568  1.00 98.00           O  
ATOM   2234  CB  PRO A 290       2.201   1.153  14.509  1.00 98.00           C  
ATOM   2235  CG  PRO A 290       2.053   0.996  15.990  1.00 98.00           C  
ATOM   2236  CD  PRO A 290       0.603   1.143  16.343  1.00 98.00           C  
ATOM   2237  N   CYS A 291       1.054   2.785  11.746  1.00 98.75           N  
ATOM   2238  CA  CYS A 291       0.435   2.698  10.428  1.00 98.75           C  
ATOM   2239  C   CYS A 291       1.473   2.866   9.326  1.00 98.75           C  
ATOM   2240  O   CYS A 291       2.330   3.749   9.406  1.00 98.75           O  
ATOM   2241  CB  CYS A 291      -0.656   3.760  10.280  1.00 98.75           C  
ATOM   2242  SG  CYS A 291      -1.375   3.845   8.626  1.00 98.75           S  
ATOM   2243  N   VAL A 292       1.361   1.982   8.327  1.00 98.81           N  
ATOM   2244  CA  VAL A 292       2.157   2.111   7.111  1.00 98.81           C  
ATOM   2245  C   VAL A 292       1.252   2.460   5.932  1.00 98.81           C  
ATOM   2246  O   VAL A 292       0.282   1.751   5.655  1.00 98.81           O  
ATOM   2247  CB  VAL A 292       2.949   0.817   6.813  1.00 98.81           C  
ATOM   2248  CG1 VAL A 292       3.832   0.997   5.580  1.00 98.81           C  
ATOM   2249  CG2 VAL A 292       3.792   0.414   8.024  1.00 98.81           C  
ATOM   2250  N   ILE A 293       1.606   3.556   5.217  1.00 98.81           N  
ATOM   2251  CA  ILE A 293       0.796   4.036   4.100  1.00 98.81           C  
ATOM   2252  C   ILE A 293       1.403   3.559   2.782  1.00 98.81           C  
ATOM   2253  O   ILE A 293       2.612   3.675   2.574  1.00 98.81           O  
ATOM   2254  CB  ILE A 293       0.672   5.574   4.108  1.00 98.81           C  
ATOM   2255  CG1 ILE A 293      -0.059   6.042   5.371  1.00 98.81           C  
ATOM   2256  CG2 ILE A 293      -0.046   6.068   2.848  1.00 98.81           C  
ATOM   2257  CD1 ILE A 293      -0.047   7.559   5.571  1.00 98.81           C  
ATOM   2258  N   PHE A 294       0.548   3.001   1.912  1.00 98.69           N  
ATOM   2259  CA  PHE A 294       0.896   2.613   0.549  1.00 98.69           C  
ATOM   2260  C   PHE A 294       0.089   3.417  -0.466  1.00 98.69           C  
ATOM   2261  O   PHE A 294      -1.103   3.664  -0.264  1.00 98.69           O  
ATOM   2262  CB  PHE A 294       0.660   1.113   0.339  1.00 98.69           C  
ATOM   2263  CG  PHE A 294       1.340   0.243   1.362  1.00 98.69           C  
ATOM   2264  CD1 PHE A 294       2.609  -0.273   1.126  1.00 98.69           C  
ATOM   2265  CD2 PHE A 294       0.709  -0.061   2.561  1.00 98.69           C  
ATOM   2266  CE1 PHE A 294       3.239  -1.079   2.070  1.00 98.69           C  
ATOM   2267  CE2 PHE A 294       1.333  -0.866   3.513  1.00 98.69           C  
ATOM   2268  CZ  PHE A 294       2.598  -1.374   3.264  1.00 98.69           C  
ATOM   2269  N   MET A 295       0.680   3.858  -1.629  1.00 97.50           N  
ATOM   2270  CA  MET A 295      -0.007   4.719  -2.588  1.00 97.50           C  
ATOM   2271  C   MET A 295      -0.992   3.918  -3.433  1.00 97.50           C  
ATOM   2272  O   MET A 295      -2.128   4.348  -3.645  1.00 97.50           O  
ATOM   2273  CB  MET A 295       1.002   5.428  -3.495  1.00 97.50           C  
ATOM   2274  CG  MET A 295       1.724   6.584  -2.820  1.00 97.50           C  
ATOM   2275  SD  MET A 295       2.978   7.359  -3.914  1.00 97.50           S  
ATOM   2276  CE  MET A 295       1.903   8.013  -5.223  1.00 97.50           C  
ATOM   2277  N   GLY A 296      -0.493   2.728  -3.980  1.00 96.25           N  
ATOM   2278  CA  GLY A 296      -1.333   1.901  -4.834  1.00 96.25           C  
ATOM   2279  C   GLY A 296      -1.657   2.551  -6.162  1.00 96.25           C  
ATOM   2280  O   GLY A 296      -0.761   3.030  -6.863  1.00 96.25           O  
ATOM   2281  N   GLY A 297      -3.088   2.611  -6.571  1.00 96.81           N  
ATOM   2282  CA  GLY A 297      -3.537   3.118  -7.855  1.00 96.81           C  
ATOM   2283  C   GLY A 297      -3.723   4.626  -7.874  1.00 96.81           C  
ATOM   2284  O   GLY A 297      -3.924   5.241  -6.819  1.00 96.81           O  
ATOM   2285  N   GLY A 298      -3.857   5.255  -8.941  1.00 97.50           N  
ATOM   2286  CA  GLY A 298      -3.993   6.656  -9.297  1.00 97.50           C  
ATOM   2287  C   GLY A 298      -3.537   6.958 -10.713  1.00 97.50           C  
ATOM   2288  O   GLY A 298      -2.336   6.991 -10.991  1.00 97.50           O  
ATOM   2289  N   TYR A 299      -4.561   7.280 -11.448  1.00 97.50           N  
ATOM   2290  CA  TYR A 299      -4.303   7.361 -12.879  1.00 97.50           C  
ATOM   2291  C   TYR A 299      -5.101   8.492 -13.512  1.00 97.50           C  
ATOM   2292  O   TYR A 299      -5.533   8.393 -14.672  1.00 97.50           O  
ATOM   2293  CB  TYR A 299      -4.642   6.036 -13.568  1.00 97.50           C  
ATOM   2294  CG  TYR A 299      -4.034   4.829 -12.894  1.00 97.50           C  
ATOM   2295  CD1 TYR A 299      -2.705   4.480 -13.121  1.00 97.50           C  
ATOM   2296  CD2 TYR A 299      -4.786   4.038 -12.035  1.00 97.50           C  
ATOM   2297  CE1 TYR A 299      -2.138   3.367 -12.499  1.00 97.50           C  
ATOM   2298  CE2 TYR A 299      -4.231   2.925 -11.412  1.00 97.50           C  
ATOM   2299  OH  TYR A 299      -2.353   1.494 -11.033  1.00 97.50           O  
ATOM   2300  CZ  TYR A 299      -2.908   2.598 -11.652  1.00 97.50           C  
ATOM   2301  N   SER A 300      -5.292   9.499 -12.788  1.00 97.88           N  
ATOM   2302  CA  SER A 300      -6.106  10.605 -13.289  1.00 97.88           C  
ATOM   2303  C   SER A 300      -5.542  11.158 -14.590  1.00 97.88           C  
ATOM   2304  O   SER A 300      -4.338  11.075 -14.841  1.00 97.88           O  
ATOM   2305  CB  SER A 300      -6.193  11.726 -12.256  1.00 97.88           C  
ATOM   2306  OG  SER A 300      -6.912  11.286 -11.104  1.00 97.88           O  
ATOM   2307  N   ASP A 301      -6.406  11.712 -15.423  1.00 95.31           N  
ATOM   2308  CA  ASP A 301      -6.100  12.429 -16.657  1.00 95.31           C  
ATOM   2309  C   ASP A 301      -6.810  13.780 -16.693  1.00 95.31           C  
ATOM   2310  O   ASP A 301      -8.032  13.841 -16.860  1.00 95.31           O  
ATOM   2311  CB  ASP A 301      -6.493  11.588 -17.869  1.00 95.31           C  
ATOM   2312  CG  ASP A 301      -6.071  12.225 -19.195  1.00 95.31           C  
ATOM   2313  OD1 ASP A 301      -5.217  13.137 -19.183  1.00 95.31           O  
ATOM   2314  OD2 ASP A 301      -6.599  11.804 -20.243  1.00 95.31           O1-
ATOM   2315  N   PRO A 302      -5.974  14.821 -16.452  1.00 96.75           N  
ATOM   2316  CA  PRO A 302      -4.520  14.918 -16.324  1.00 96.75           C  
ATOM   2317  C   PRO A 302      -4.009  14.303 -15.012  1.00 96.75           C  
ATOM   2318  O   PRO A 302      -4.735  14.269 -14.022  1.00 96.75           O  
ATOM   2319  CB  PRO A 302      -4.260  16.423 -16.347  1.00 96.75           C  
ATOM   2320  CG  PRO A 302      -5.513  17.040 -15.814  1.00 96.75           C  
ATOM   2321  CD  PRO A 302      -6.676  16.181 -16.218  1.00 96.75           C  
ATOM   2322  N   ILE A 303      -2.708  13.787 -14.949  1.00 97.44           N  
ATOM   2323  CA  ILE A 303      -2.085  13.050 -13.857  1.00 97.44           C  
ATOM   2324  C   ILE A 303      -1.923  13.968 -12.644  1.00 97.44           C  
ATOM   2325  O   ILE A 303      -1.810  13.492 -11.506  1.00 97.44           O  
ATOM   2326  CB  ILE A 303      -0.717  12.463 -14.266  1.00 97.44           C  
ATOM   2327  CG1 ILE A 303      -0.192  11.508 -13.183  1.00 97.44           C  
ATOM   2328  CG2 ILE A 303       0.287  13.585 -14.539  1.00 97.44           C  
ATOM   2329  CD1 ILE A 303      -1.112  10.327 -12.901  1.00 97.44           C  
ATOM   2330  N   LYS A 304      -2.042  15.239 -12.858  1.00 97.81           N  
ATOM   2331  CA  LYS A 304      -1.880  16.222 -11.789  1.00 97.81           C  
ATOM   2332  C   LYS A 304      -2.897  16.000 -10.677  1.00 97.81           C  
ATOM   2333  O   LYS A 304      -2.623  16.292  -9.502  1.00 97.81           O  
ATOM   2334  CB  LYS A 304      -2.011  17.642 -12.349  1.00 97.81           C  
ATOM   2335  CG  LYS A 304      -3.384  17.955 -12.914  1.00 97.81           C  
ATOM   2336  CD  LYS A 304      -3.456  19.382 -13.444  1.00 97.81           C  
ATOM   2337  CE  LYS A 304      -4.810  19.681 -14.090  1.00 97.81           C  
ATOM   2338  NZ  LYS A 304      -4.834  21.025 -14.742  1.00 97.81           N1+
ATOM   2339  N   HIS A 305      -4.104  15.553 -11.003  1.00 98.19           N  
ATOM   2340  CA  HIS A 305      -5.115  15.298  -9.980  1.00 98.19           C  
ATOM   2341  C   HIS A 305      -4.670  14.181  -9.033  1.00 98.19           C  
ATOM   2342  O   HIS A 305      -4.926  14.246  -7.828  1.00 98.19           O  
ATOM   2343  CB  HIS A 305      -6.452  14.933 -10.634  1.00 98.19           C  
ATOM   2344  CG  HIS A 305      -7.084  16.068 -11.377  1.00 98.19           C  
ATOM   2345  CD2 HIS A 305      -7.440  16.178 -12.671  1.00 98.19           C  
ATOM   2346  ND1 HIS A 305      -7.415  17.258 -10.769  1.00 98.19           N  
ATOM   2347  CE1 HIS A 305      -7.953  18.068 -11.676  1.00 98.19           C  
ATOM   2348  NE2 HIS A 305      -7.979  17.432 -12.834  1.00 98.19           N  
ATOM   2349  N   THR A 306      -4.042  13.179  -9.577  1.00 98.50           N  
ATOM   2350  CA  THR A 306      -3.461  12.108  -8.776  1.00 98.50           C  
ATOM   2351  C   THR A 306      -2.395  12.656  -7.829  1.00 98.50           C  
ATOM   2352  O   THR A 306      -2.406  12.364  -6.631  1.00 98.50           O  
ATOM   2353  CB  THR A 306      -2.847  11.007  -9.661  1.00 98.50           C  
ATOM   2354  CG2 THR A 306      -2.115   9.968  -8.822  1.00 98.50           C  
ATOM   2355  OG1 THR A 306      -3.890  10.362 -10.405  1.00 98.50           O  
ATOM   2356  N   VAL A 307      -1.524  13.427  -8.344  1.00 98.44           N  
ATOM   2357  CA  VAL A 307      -0.406  13.984  -7.585  1.00 98.44           C  
ATOM   2358  C   VAL A 307      -0.937  14.876  -6.465  1.00 98.44           C  
ATOM   2359  O   VAL A 307      -0.476  14.779  -5.321  1.00 98.44           O  
ATOM   2360  CB  VAL A 307       0.551  14.788  -8.494  1.00 98.44           C  
ATOM   2361  CG1 VAL A 307       1.614  15.498  -7.658  1.00 98.44           C  
ATOM   2362  CG2 VAL A 307       1.204  13.863  -9.525  1.00 98.44           C  
ATOM   2363  N   ASP A 308      -1.977  15.715  -6.771  1.00 98.25           N  
ATOM   2364  CA  ASP A 308      -2.572  16.587  -5.766  1.00 98.25           C  
ATOM   2365  C   ASP A 308      -3.192  15.772  -4.627  1.00 98.25           C  
ATOM   2366  O   ASP A 308      -3.056  16.126  -3.453  1.00 98.25           O  
ATOM   2367  CB  ASP A 308      -3.624  17.501  -6.395  1.00 98.25           C  
ATOM   2368  CG  ASP A 308      -3.023  18.597  -7.254  1.00 98.25           C  
ATOM   2369  OD1 ASP A 308      -1.807  18.866  -7.136  1.00 98.25           O  
ATOM   2370  OD2 ASP A 308      -3.770  19.194  -8.053  1.00 98.25           O1-
ATOM   2371  N   ALA A 309      -3.851  14.727  -4.967  1.00 98.44           N  
ATOM   2372  CA  ALA A 309      -4.490  13.875  -3.969  1.00 98.44           C  
ATOM   2373  C   ALA A 309      -3.453  13.200  -3.081  1.00 98.44           C  
ATOM   2374  O   ALA A 309      -3.625  13.115  -1.859  1.00 98.44           O  
ATOM   2375  CB  ALA A 309      -5.371  12.826  -4.651  1.00 98.44           C  
ATOM   2376  N   PHE A 310      -2.405  12.709  -3.590  1.00 98.56           N  
ATOM   2377  CA  PHE A 310      -1.342  12.096  -2.797  1.00 98.56           C  
ATOM   2378  C   PHE A 310      -0.640  13.143  -1.941  1.00 98.56           C  
ATOM   2379  O   PHE A 310      -0.230  12.853  -0.809  1.00 98.56           O  
ATOM   2380  CB  PHE A 310      -0.330  11.392  -3.704  1.00 98.56           C  
ATOM   2381  CG  PHE A 310      -0.759  10.014  -4.141  1.00 98.56           C  
ATOM   2382  CD1 PHE A 310      -1.186   9.077  -3.212  1.00 98.56           C  
ATOM   2383  CD2 PHE A 310      -0.736   9.663  -5.487  1.00 98.56           C  
ATOM   2384  CE1 PHE A 310      -1.585   7.806  -3.616  1.00 98.56           C  
ATOM   2385  CE2 PHE A 310      -1.134   8.397  -5.898  1.00 98.56           C  
ATOM   2386  CZ  PHE A 310      -1.556   7.466  -4.961  1.00 98.56           C  
ATOM   2387  N   LEU A 311      -0.408  14.351  -2.529  1.00 98.31           N  
ATOM   2388  CA  LEU A 311       0.137  15.434  -1.720  1.00 98.31           C  
ATOM   2389  C   LEU A 311      -0.735  15.686  -0.491  1.00 98.31           C  
ATOM   2390  O   LEU A 311      -0.215  15.836   0.621  1.00 98.31           O  
ATOM   2391  CB  LEU A 311       0.244  16.718  -2.544  1.00 98.31           C  
ATOM   2392  CG  LEU A 311       0.735  17.962  -1.804  1.00 98.31           C  
ATOM   2393  CD1 LEU A 311       2.119  17.720  -1.212  1.00 98.31           C  
ATOM   2394  CD2 LEU A 311       0.755  19.170  -2.735  1.00 98.31           C  
ATOM   2395  N   ASP A 312      -2.090  15.717  -0.708  1.00 98.00           N  
ATOM   2396  CA  ASP A 312      -3.005  15.854   0.424  1.00 98.00           C  
ATOM   2397  C   ASP A 312      -2.801  14.731   1.437  1.00 98.00           C  
ATOM   2398  O   ASP A 312      -2.792  14.973   2.646  1.00 98.00           O  
ATOM   2399  CB  ASP A 312      -4.457  15.870  -0.063  1.00 98.00           C  
ATOM   2400  CG  ASP A 312      -4.818  17.138  -0.820  1.00 98.00           C  
ATOM   2401  OD1 ASP A 312      -4.139  18.172  -0.630  1.00 98.00           O  
ATOM   2402  OD2 ASP A 312      -5.793  17.102  -1.595  1.00 98.00           O1-
ATOM   2403  N   LEU A 313      -2.658  13.516   0.959  1.00 98.38           N  
ATOM   2404  CA  LEU A 313      -2.466  12.342   1.805  1.00 98.38           C  
ATOM   2405  C   LEU A 313      -1.243  12.512   2.702  1.00 98.38           C  
ATOM   2406  O   LEU A 313      -1.329  12.336   3.917  1.00 98.38           O  
ATOM   2407  CB  LEU A 313      -2.316  11.083   0.948  1.00 98.38           C  
ATOM   2408  CG  LEU A 313      -1.903   9.805   1.685  1.00 98.38           C  
ATOM   2409  CD1 LEU A 313      -2.986   9.397   2.678  1.00 98.38           C  
ATOM   2410  CD2 LEU A 313      -1.627   8.683   0.693  1.00 98.38           C  
ATOM   2411  N   PHE A 314      -0.127  12.773   2.170  1.00 98.12           N  
ATOM   2412  CA  PHE A 314       1.117  12.799   2.936  1.00 98.12           C  
ATOM   2413  C   PHE A 314       1.190  14.056   3.802  1.00 98.12           C  
ATOM   2414  O   PHE A 314       1.821  14.045   4.861  1.00 98.12           O  
ATOM   2415  CB  PHE A 314       2.324  12.732   2.000  1.00 98.12           C  
ATOM   2416  CG  PHE A 314       2.566  11.364   1.416  1.00 98.12           C  
ATOM   2417  CD1 PHE A 314       2.810  10.274   2.241  1.00 98.12           C  
ATOM   2418  CD2 PHE A 314       2.546  11.175   0.040  1.00 98.12           C  
ATOM   2419  CE1 PHE A 314       3.035   9.006   1.701  1.00 98.12           C  
ATOM   2420  CE2 PHE A 314       2.767   9.910  -0.507  1.00 98.12           C  
ATOM   2421  CZ  PHE A 314       3.012   8.828   0.327  1.00 98.12           C  
ATOM   2422  N   THR A 315       0.568  15.127   3.327  1.00 96.81           N  
ATOM   2423  CA  THR A 315       0.456  16.307   4.182  1.00 96.81           C  
ATOM   2424  C   THR A 315      -0.328  15.983   5.449  1.00 96.81           C  
ATOM   2425  O   THR A 315       0.128  16.274   6.556  1.00 96.81           O  
ATOM   2426  CB  THR A 315      -0.220  17.468   3.436  1.00 96.81           C  
ATOM   2427  CG2 THR A 315      -0.361  18.695   4.342  1.00 96.81           C  
ATOM   2428  OG1 THR A 315       0.572  17.819   2.291  1.00 96.81           O  
ATOM   2429  N   ASP A 316      -1.484  15.394   5.307  1.00 96.50           N  
ATOM   2430  CA  ASP A 316      -2.310  15.015   6.449  1.00 96.50           C  
ATOM   2431  C   ASP A 316      -1.612  13.977   7.317  1.00 96.50           C  
ATOM   2432  O   ASP A 316      -1.700  14.008   8.542  1.00 96.50           O  
ATOM   2433  CB  ASP A 316      -3.669  14.493   5.981  1.00 96.50           C  
ATOM   2434  CG  ASP A 316      -4.571  15.591   5.430  1.00 96.50           C  
ATOM   2435  OD1 ASP A 316      -4.246  16.780   5.585  1.00 96.50           O  
ATOM   2436  OD2 ASP A 316      -5.615  15.250   4.833  1.00 96.50           O1-
ATOM   2437  N   ALA A 317      -0.949  13.074   6.699  1.00 97.38           N  
ATOM   2438  CA  ALA A 317      -0.214  12.041   7.429  1.00 97.38           C  
ATOM   2439  C   ALA A 317       0.902  12.655   8.269  1.00 97.38           C  
ATOM   2440  O   ALA A 317       1.149  12.225   9.399  1.00 97.38           O  
ATOM   2441  CB  ALA A 317       0.356  11.010   6.463  1.00 97.38           C  
ATOM   2442  N   ALA A 318       1.614  13.611   7.720  1.00 96.38           N  
ATOM   2443  CA  ALA A 318       2.670  14.306   8.447  1.00 96.38           C  
ATOM   2444  C   ALA A 318       2.120  14.996   9.688  1.00 96.38           C  
ATOM   2445  O   ALA A 318       2.733  14.947  10.758  1.00 96.38           O  
ATOM   2446  CB  ALA A 318       3.359  15.317   7.538  1.00 96.38           C  
ATOM   2447  N   ILE A 319       1.011  15.644   9.570  1.00 94.00           N  
ATOM   2448  CA  ILE A 319       0.355  16.282  10.700  1.00 94.00           C  
ATOM   2449  C   ILE A 319      -0.026  15.225  11.736  1.00 94.00           C  
ATOM   2450  O   ILE A 319       0.248  15.395  12.931  1.00 94.00           O  
ATOM   2451  CB  ILE A 319      -0.899  17.072  10.253  1.00 94.00           C  
ATOM   2452  CG1 ILE A 319      -0.495  18.256   9.365  1.00 94.00           C  
ATOM   2453  CG2 ILE A 319      -1.696  17.548  11.467  1.00 94.00           C  
ATOM   2454  CD1 ILE A 319      -1.659  18.914   8.637  1.00 94.00           C  
ATOM   2455  N   ALA A 320      -0.680  14.166  11.274  1.00 94.56           N  
ATOM   2456  CA  ALA A 320      -1.109  13.087  12.157  1.00 94.56           C  
ATOM   2457  C   ALA A 320       0.084  12.460  12.878  1.00 94.56           C  
ATOM   2458  O   ALA A 320       0.009  12.162  14.070  1.00 94.56           O  
ATOM   2459  CB  ALA A 320      -1.861  12.021  11.359  1.00 94.56           C  
ATOM   2460  N   ASN A 321       1.169  12.178  12.095  1.00 95.12           N  
ATOM   2461  CA  ASN A 321       2.376  11.614  12.693  1.00 95.12           C  
ATOM   2462  C   ASN A 321       2.922  12.508  13.808  1.00 95.12           C  
ATOM   2463  O   ASN A 321       3.340  12.009  14.856  1.00 95.12           O  
ATOM   2464  CB  ASN A 321       3.444  11.384  11.624  1.00 95.12           C  
ATOM   2465  CG  ASN A 321       4.664  10.662  12.165  1.00 95.12           C  
ATOM   2466  ND2 ASN A 321       5.802  11.344  12.165  1.00 95.12           N  
ATOM   2467  OD1 ASN A 321       4.585   9.504  12.579  1.00 95.12           O  
ATOM   2468  N   GLY A 322       3.015  13.814  13.533  1.00 91.31           N  
ATOM   2469  CA  GLY A 322       3.436  14.777  14.542  1.00 91.31           C  
ATOM   2470  C   GLY A 322       2.623  14.682  15.813  1.00 91.31           C  
ATOM   2471  O   GLY A 322       3.176  14.746  16.916  1.00 91.31           O  
ATOM   2472  N   ARG A 323       1.348  14.470  15.694  1.00 88.00           N  
ATOM   2473  CA  ARG A 323       0.438  14.350  16.826  1.00 88.00           C  
ATOM   2474  C   ARG A 323       0.693  13.065  17.608  1.00 88.00           C  
ATOM   2475  O   ARG A 323       0.634  13.064  18.838  1.00 88.00           O  
ATOM   2476  CB  ARG A 323      -1.016  14.396  16.351  1.00 88.00           C  
ATOM   2477  CG  ARG A 323      -1.484  15.786  15.929  1.00 88.00           C  
ATOM   2478  CD  ARG A 323      -2.992  15.832  15.724  1.00 88.00           C  
ATOM   2479  NE  ARG A 323      -3.444  17.179  15.357  1.00 88.00           N  
ATOM   2480  NH1 ARG A 323      -5.697  16.686  15.498  1.00 88.00           N  
ATOM   2481  NH2 ARG A 323      -5.017  18.796  14.915  1.00 88.00           N1+
ATOM   2482  CZ  ARG A 323      -4.717  17.549  15.255  1.00 88.00           C  
ATOM   2483  N   MET A 324       0.882  11.994  16.912  1.00 88.81           N  
ATOM   2484  CA  MET A 324       1.121  10.684  17.532  1.00 88.81           C  
ATOM   2485  C   MET A 324       2.430  10.700  18.320  1.00 88.81           C  
ATOM   2486  O   MET A 324       2.533  10.054  19.365  1.00 88.81           O  
ATOM   2487  CB  MET A 324       1.151   9.585  16.473  1.00 88.81           C  
ATOM   2488  CG  MET A 324      -0.219   9.244  15.907  1.00 88.81           C  
ATOM   2489  SD  MET A 324      -0.170   7.821  14.757  1.00 88.81           S  
ATOM   2490  CE  MET A 324       0.133   6.470  15.932  1.00 88.81           C  
ATOM   2491  N   GLN A 325       3.369  11.329  17.812  1.00 82.81           N  
ATOM   2492  CA  GLN A 325       4.693  11.347  18.439  1.00 82.81           C  
ATOM   2493  C   GLN A 325       4.696  12.246  19.675  1.00 82.81           C  
ATOM   2494  O   GLN A 325       5.506  12.045  20.591  1.00 82.81           O  
ATOM   2495  CB  GLN A 325       5.750  11.820  17.443  1.00 82.81           C  
ATOM   2496  CG  GLN A 325       5.957  10.866  16.266  1.00 82.81           C  
ATOM   2497  CD  GLN A 325       6.481   9.513  16.699  1.00 82.81           C  
ATOM   2498  NE2 GLN A 325       6.065   8.460  16.002  1.00 82.81           N  
ATOM   2499  OE1 GLN A 325       7.263   9.408  17.659  1.00 82.81           O  
ATOM   2500  N   ARG A 326       3.789  13.153  19.793  1.00 75.00           N  
ATOM   2501  CA  ARG A 326       3.618  14.054  20.937  1.00 75.00           C  
ATOM   2502  C   ARG A 326       2.932  13.335  22.100  1.00 75.00           C  
ATOM   2503  O   ARG A 326       3.251  13.575  23.260  1.00 75.00           O  
ATOM   2504  CB  ARG A 326       2.819  15.298  20.540  1.00 75.00           C  
ATOM   2505  CG  ARG A 326       3.613  16.296  19.728  1.00 75.00           C  
ATOM   2506  CD  ARG A 326       2.840  17.603  19.529  1.00 75.00           C  
ATOM   2507  NE  ARG A 326       1.852  17.485  18.465  1.00 75.00           N  
ATOM   2508  NH1 ARG A 326       1.255  19.716  18.491  1.00 75.00           N  
ATOM   2509  NH2 ARG A 326       0.253  18.270  17.018  1.00 75.00           N1+
ATOM   2510  CZ  ARG A 326       1.121  18.495  17.994  1.00 75.00           C  
ATOM   2511  N   THR A 327       1.981  12.522  21.772  1.00 67.31           N  
ATOM   2512  CA  THR A 327       1.167  11.798  22.746  1.00 67.31           C  
ATOM   2513  C   THR A 327       1.957  10.625  23.340  1.00 67.31           C  
ATOM   2514  O   THR A 327       1.778  10.293  24.506  1.00 67.31           O  
ATOM   2515  CB  THR A 327      -0.127  11.267  22.096  1.00 67.31           C  
ATOM   2516  CG2 THR A 327      -1.092  10.744  23.160  1.00 67.31           C  
ATOM   2517  OG1 THR A 327      -0.765  12.330  21.379  1.00 67.31           O  
ATOM   2518  N   THR A 328       2.919   9.962  22.648  1.00 60.31           N  
ATOM   2519  CA  THR A 328       3.777   8.864  23.077  1.00 60.31           C  
ATOM   2520  C   THR A 328       4.975   9.390  23.853  1.00 60.31           C  
ATOM   2521  O   THR A 328       5.494   8.698  24.734  1.00 60.31           O  
ATOM   2522  CB  THR A 328       4.265   8.038  21.864  1.00 60.31           C  
ATOM   2523  CG2 THR A 328       3.120   7.252  21.239  1.00 60.31           C  
ATOM   2524  OG1 THR A 328       4.810   8.930  20.882  1.00 60.31           O  
ATOM   2525  N   GLY A 329       5.474  10.629  23.676  1.00 52.44           N  
ATOM   2526  CA  GLY A 329       6.526  11.333  24.387  1.00 52.44           C  
ATOM   2527  C   GLY A 329       6.078  11.909  25.704  1.00 52.44           C  
ATOM   2528  O   GLY A 329       6.870  12.022  26.644  1.00 52.44           O  
ATOM   2529  N   LEU A 330       4.692  12.143  25.986  1.00 46.69           N  
ATOM   2530  CA  LEU A 330       4.078  12.673  27.198  1.00 46.69           C  
ATOM   2531  C   LEU A 330       3.698  11.532  28.153  1.00 46.69           C  
ATOM   2532  O   LEU A 330       3.760  11.704  29.368  1.00 46.69           O  
ATOM   2533  CB  LEU A 330       2.843  13.500  26.861  1.00 46.69           C  
ATOM   2534  CG  LEU A 330       3.096  14.919  26.334  1.00 46.69           C  
ATOM   2535  CD1 LEU A 330       1.919  15.398  25.490  1.00 46.69           C  
ATOM   2536  CD2 LEU A 330       3.357  15.885  27.486  1.00 46.69           C  
ATOM   2537  N   GLU A 331       3.519  10.242  27.725  1.00 42.88           N  
ATOM   2538  CA  GLU A 331       3.258   9.051  28.531  1.00 42.88           C  
ATOM   2539  C   GLU A 331       4.567   8.368  28.950  1.00 42.88           C  
ATOM   2540  O   GLU A 331       4.630   7.716  29.987  1.00 42.88           O  
ATOM   2541  CB  GLU A 331       2.378   8.057  27.770  1.00 42.88           C  
ATOM   2542  CG  GLU A 331       0.902   8.434  27.749  1.00 42.88           C  
ATOM   2543  CD  GLU A 331       0.054   7.486  26.919  1.00 42.88           C  
ATOM   2544  OE1 GLU A 331      -1.192   7.645  26.912  1.00 42.88           O  
ATOM   2545  OE2 GLU A 331       0.633   6.594  26.271  1.00 42.88           O1-
ATOM   2546  N   GLY A 332       5.751   8.753  28.413  1.00 36.19           N  
ATOM   2547  CA  GLY A 332       7.087   8.311  28.775  1.00 36.19           C  
ATOM   2548  C   GLY A 332       7.816   9.266  29.696  1.00 36.19           C  
ATOM   2549  O   GLY A 332       8.754   8.874  30.389  1.00 36.19           O  
ATOM   2550  N   ARG A 333       7.204  10.483  30.074  1.00 36.03           N  
ATOM   2551  CA  ARG A 333       7.697  11.463  31.024  1.00 36.03           C  
ATOM   2552  C   ARG A 333       6.887  11.426  32.326  1.00 36.03           C  
ATOM   2553  O   ARG A 333       7.389  11.808  33.392  1.00 36.03           O  
ATOM   2554  CB  ARG A 333       7.660  12.874  30.428  1.00 36.03           C  
ATOM   2555  CG  ARG A 333       8.822  13.177  29.498  1.00 36.03           C  
ATOM   2556  CD  ARG A 333       8.857  14.646  29.098  1.00 36.03           C  
ATOM   2557  NE  ARG A 333       8.201  14.859  27.812  1.00 36.03           N  
ATOM   2558  NH1 ARG A 333       9.368  16.802  27.320  1.00 36.03           N  
ATOM   2559  NH2 ARG A 333       7.802  16.001  25.852  1.00 36.03           N1+
ATOM   2560  CZ  ARG A 333       8.462  15.889  26.995  1.00 36.03           C  
ATOM   2561  N   HIS A 334       5.933  10.446  32.558  1.00 35.53           N  
ATOM   2562  CA  HIS A 334       5.118  10.316  33.760  1.00 35.53           C  
ATOM   2563  C   HIS A 334       5.159   8.892  34.313  1.00 35.53           C  
ATOM   2564  O   HIS A 334       4.706   8.635  35.432  1.00 35.53           O  
ATOM   2565  CB  HIS A 334       3.666  10.721  33.466  1.00 35.53           C  
ATOM   2566  CG  HIS A 334       3.447  12.208  33.466  1.00 35.53           C  
ATOM   2567  CD2 HIS A 334       3.185  13.065  32.456  1.00 35.53           C  
ATOM   2568  ND1 HIS A 334       3.490  12.966  34.613  1.00 35.53           N  
ATOM   2569  CE1 HIS A 334       3.258  14.233  34.307  1.00 35.53           C  
ATOM   2570  NE2 HIS A 334       3.073  14.319  32.996  1.00 35.53           N  
ATOM   2571  N   ARG A 335       6.191   8.053  33.840  1.00 35.75           N  
ATOM   2572  CA  ARG A 335       6.389   6.732  34.425  1.00 35.75           C  
ATOM   2573  C   ARG A 335       7.798   6.596  35.006  1.00 35.75           C  
ATOM   2574  O   ARG A 335       8.070   5.663  35.762  1.00 35.75           O  
ATOM   2575  CB  ARG A 335       6.148   5.638  33.381  1.00 35.75           C  
ATOM   2576  CG  ARG A 335       4.693   5.201  33.272  1.00 35.75           C  
ATOM   2577  CD  ARG A 335       4.529   4.010  32.343  1.00 35.75           C  
ATOM   2578  NE  ARG A 335       3.128   3.610  32.231  1.00 35.75           N  
ATOM   2579  NH1 ARG A 335       3.559   1.772  30.884  1.00 35.75           N  
ATOM   2580  NH2 ARG A 335       1.404   2.285  31.490  1.00 35.75           N1+
ATOM   2581  CZ  ARG A 335       2.702   2.547  31.529  1.00 35.75           C  
ATOM   2582  N   GLU A 336       8.441   7.769  35.555  1.00 33.56           N  
ATOM   2583  CA  GLU A 336       9.670   7.721  36.349  1.00 33.56           C  
ATOM   2584  C   GLU A 336       9.678   8.806  37.421  1.00 33.56           C  
ATOM   2585  O   GLU A 336       9.615   9.990  37.120  1.00 33.56           O  
ATOM   2586  CB  GLU A 336      10.893   7.866  35.434  1.00 33.56           C  
ATOM   2587  CG  GLU A 336      11.421   6.549  34.893  1.00 33.56           C  
ATOM   2588  CD  GLU A 336      12.619   6.724  33.979  1.00 33.56           C  
ATOM   2589  OE1 GLU A 336      13.145   5.696  33.480  1.00 33.56           O  
ATOM   2590  OE2 GLU A 336      13.047   7.872  33.766  1.00 33.56           O1-
ATOM   2591  N   SER A 337       8.623   8.892  38.307  1.00 31.86           N  
ATOM   2592  CA  SER A 337       8.781   9.622  39.565  1.00 31.86           C  
ATOM   2593  C   SER A 337       7.711   9.226  40.577  1.00 31.86           C  
ATOM   2594  O   SER A 337       6.518   9.422  40.333  1.00 31.86           O  
ATOM   2595  CB  SER A 337       8.740  11.129  39.321  1.00 31.86           C  
ATOM   2596  OG  SER A 337       7.437  11.539  38.901  1.00 31.86           O  
ATOM   2597  N   GLU A 338       7.639   7.914  40.973  1.00 30.66           N  
ATOM   2598  CA  GLU A 338       7.114   7.680  42.310  1.00 30.66           C  
ATOM   2599  C   GLU A 338       7.502   6.293  42.816  1.00 30.66           C  
ATOM   2600  O   GLU A 338       7.139   5.274  42.200  1.00 30.66           O  
ATOM   2601  CB  GLU A 338       5.589   7.838  42.325  1.00 30.66           C  
ATOM   2602  CG  GLU A 338       5.127   9.270  42.562  1.00 30.66           C  
ATOM   2603  CD  GLU A 338       3.614   9.401  42.631  1.00 30.66           C  
ATOM   2604  OE1 GLU A 338       3.118  10.468  43.075  1.00 30.66           O  
ATOM   2605  OE2 GLU A 338       2.921   8.427  42.263  1.00 30.66           O1-
ATOM   2606  N   ALA A 339       8.790   6.126  43.256  1.00 37.81           N  
ATOM   2607  CA  ALA A 339       9.011   5.254  44.406  1.00 37.81           C  
ATOM   2608  C   ALA A 339       9.949   5.902  45.422  1.00 37.81           C  
ATOM   2609  O   ALA A 339      11.081   6.266  45.095  1.00 37.81           O  
ATOM   2610  CB  ALA A 339       9.581   3.902  43.982  1.00 37.81           C  
ATOM   2611  N   VAL A 340       9.523   6.826  46.457  1.00 37.69           N  
ATOM   2612  CA  VAL A 340       9.804   6.954  47.865  1.00 37.69           C  
ATOM   2613  C   VAL A 340       9.318   5.716  48.608  1.00 37.69           C  
ATOM   2614  O   VAL A 340       8.220   5.217  48.365  1.00 37.69           O  
ATOM   2615  CB  VAL A 340       9.153   8.218  48.469  1.00 37.69           C  
ATOM   2616  CG1 VAL A 340       9.516   8.368  49.948  1.00 37.69           C  
ATOM   2617  CG2 VAL A 340       9.582   9.456  47.699  1.00 37.69           C  
TER    2618      VAL A 340
END   
