# Supplementary material for: Functional divergence and structural changes of Class IV histone deacetylases (HDACs) across the tree of life
Source: Mol Biol Evol. 2026 Jun 17;43(7):msag150. doi: 10.1093/molbev/msag150 (PMC13325672; doi:10.1093/molbev/msag150)
Supplement: msag150_Supplementary_Data [file msag150_supplementary_data.zip › Figure S17 acibHDAC11_B.pdb]

TITLE     S1
REMARK   4      COMPLIES WITH FORMAT V. 3.0, 1-DEC-2006
REMARK 888
REMARK 888 WRITTEN BY MAESTRO (A PRODUCT OF SCHRODINGER, LLC)
ATOM      1  N   MET A   1       7.779  12.343  11.014  1.00 93.44           N1+
ATOM      2  CA  MET A   1       7.304  11.231  10.191  1.00 93.44           C  
ATOM      3  C   MET A   1       8.286  10.919   9.065  1.00 93.44           C  
ATOM      4  O   MET A   1       8.758  11.835   8.383  1.00 93.44           O  
ATOM      5  CB  MET A   1       5.927  11.547   9.606  1.00 93.44           C  
ATOM      6  CG  MET A   1       5.367  10.438   8.719  1.00 93.44           C  
ATOM      7  SD  MET A   1       3.841  10.949   7.844  1.00 93.44           S  
ATOM      8  CE  MET A   1       4.551  11.990   6.539  1.00 93.44           C  
ATOM      9  N   LYS A   2       8.657   9.639   8.822  1.00 97.00           N  
ATOM     10  CA  LYS A   2       9.602   9.254   7.779  1.00 97.00           C  
ATOM     11  C   LYS A   2       8.870   8.798   6.520  1.00 97.00           C  
ATOM     12  O   LYS A   2       7.811   8.166   6.603  1.00 97.00           O  
ATOM     13  CB  LYS A   2      10.525   8.140   8.277  1.00 97.00           C  
ATOM     14  CG  LYS A   2      11.379   8.533   9.468  1.00 97.00           C  
ATOM     15  CD  LYS A   2      12.391   9.608   9.097  1.00 97.00           C  
ATOM     16  CE  LYS A   2      13.307   9.953  10.273  1.00 97.00           C  
ATOM     17  NZ  LYS A   2      14.276  11.023   9.920  1.00 97.00           N1+
ATOM     18  N   LEU A   3       9.456   9.266   5.370  1.00 98.38           N  
ATOM     19  CA  LEU A   3       9.001   8.833   4.048  1.00 98.38           C  
ATOM     20  C   LEU A   3      10.065   7.983   3.364  1.00 98.38           C  
ATOM     21  O   LEU A   3      11.212   8.410   3.215  1.00 98.38           O  
ATOM     22  CB  LEU A   3       8.662  10.044   3.176  1.00 98.38           C  
ATOM     23  CG  LEU A   3       7.380  10.798   3.535  1.00 98.38           C  
ATOM     24  CD1 LEU A   3       7.559  11.555   4.847  1.00 98.38           C  
ATOM     25  CD2 LEU A   3       6.991  11.754   2.413  1.00 98.38           C  
ATOM     26  N   VAL A   4       9.639   6.727   2.990  1.00 98.69           N  
ATOM     27  CA  VAL A   4      10.544   5.815   2.297  1.00 98.69           C  
ATOM     28  C   VAL A   4      10.436   6.021   0.789  1.00 98.69           C  
ATOM     29  O   VAL A   4       9.343   5.973   0.224  1.00 98.69           O  
ATOM     30  CB  VAL A   4      10.243   4.339   2.651  1.00 98.69           C  
ATOM     31  CG1 VAL A   4      11.226   3.408   1.945  1.00 98.69           C  
ATOM     32  CG2 VAL A   4      10.301   4.138   4.165  1.00 98.69           C  
ATOM     33  N   TYR A   5      11.580   6.285   0.210  1.00 98.25           N  
ATOM     34  CA  TYR A   5      11.589   6.581  -1.219  1.00 98.25           C  
ATOM     35  C   TYR A   5      12.954   6.284  -1.827  1.00 98.25           C  
ATOM     36  O   TYR A   5      13.988   6.517  -1.191  1.00 98.25           O  
ATOM     37  CB  TYR A   5      11.207   8.037  -1.473  1.00 98.25           C  
ATOM     38  CG  TYR A   5      11.398   8.479  -2.904  1.00 98.25           C  
ATOM     39  CD1 TYR A   5      12.490   9.249  -3.277  1.00 98.25           C  
ATOM     40  CD2 TYR A   5      10.480   8.118  -3.885  1.00 98.25           C  
ATOM     41  CE1 TYR A   5      12.669   9.655  -4.595  1.00 98.25           C  
ATOM     42  CE2 TYR A   5      10.649   8.520  -5.202  1.00 98.25           C  
ATOM     43  OH  TYR A   5      11.918   9.689  -6.860  1.00 98.25           O  
ATOM     44  CZ  TYR A   5      11.741   9.285  -5.549  1.00 98.25           C  
ATOM     45  N   SER A   6      12.832   5.810  -3.097  1.00 97.62           N  
ATOM     46  CA  SER A   6      14.018   5.669  -3.946  1.00 97.62           C  
ATOM     47  C   SER A   6      13.754   6.198  -5.351  1.00 97.62           C  
ATOM     48  O   SER A   6      12.675   5.987  -5.907  1.00 97.62           O  
ATOM     49  CB  SER A   6      14.441   4.198  -4.019  1.00 97.62           C  
ATOM     50  OG  SER A   6      15.522   4.036  -4.924  1.00 97.62           O  
ATOM     51  N   ASP A   7      14.812   6.826  -5.957  1.00 96.44           N  
ATOM     52  CA  ASP A   7      14.693   7.304  -7.329  1.00 96.44           C  
ATOM     53  C   ASP A   7      14.446   6.149  -8.296  1.00 96.44           C  
ATOM     54  O   ASP A   7      13.927   6.350  -9.395  1.00 96.44           O  
ATOM     55  CB  ASP A   7      15.953   8.071  -7.745  1.00 96.44           C  
ATOM     56  CG  ASP A   7      16.032   9.457  -7.115  1.00 96.44           C  
ATOM     57  OD1 ASP A   7      14.977  10.037  -6.789  1.00 96.44           O  
ATOM     58  OD2 ASP A   7      17.164   9.964  -6.956  1.00 96.44           O1-
ATOM     59  N   ARG A   8      14.753   4.966  -7.815  1.00 96.56           N  
ATOM     60  CA  ARG A   8      14.676   3.782  -8.665  1.00 96.56           C  
ATOM     61  C   ARG A   8      13.253   3.239  -8.721  1.00 96.56           C  
ATOM     62  O   ARG A   8      12.973   2.284  -9.445  1.00 96.56           O  
ATOM     63  CB  ARG A   8      15.631   2.697  -8.162  1.00 96.56           C  
ATOM     64  CG  ARG A   8      17.096   3.030  -8.357  1.00 96.56           C  
ATOM     65  CD  ARG A   8      17.998   1.883  -7.923  1.00 96.56           C  
ATOM     66  NE  ARG A   8      18.025   1.746  -6.466  1.00 96.56           N  
ATOM     67  NH1 ARG A   8      19.260  -0.212  -6.471  1.00 96.56           N  
ATOM     68  NH2 ARG A   8      18.590   0.729  -4.487  1.00 96.56           N1+
ATOM     69  CZ  ARG A   8      18.629   0.751  -5.813  1.00 96.56           C  
ATOM     70  N   TYR A   9      12.349   3.915  -8.043  1.00 95.88           N  
ATOM     71  CA  TYR A   9      10.931   3.571  -8.153  1.00 95.88           C  
ATOM     72  C   TYR A   9      10.384   3.977  -9.516  1.00 95.88           C  
ATOM     73  O   TYR A   9       9.395   3.412  -9.989  1.00 95.88           O  
ATOM     74  CB  TYR A   9      10.127   4.244  -7.044  1.00 95.88           C  
ATOM     75  CG  TYR A   9      10.305   3.604  -5.685  1.00 95.88           C  
ATOM     76  CD1 TYR A   9      11.096   2.466  -5.533  1.00 95.88           C  
ATOM     77  CD2 TYR A   9       9.686   4.130  -4.559  1.00 95.88           C  
ATOM     78  CE1 TYR A   9      11.266   1.871  -4.287  1.00 95.88           C  
ATOM     79  CE2 TYR A   9       9.847   3.545  -3.311  1.00 95.88           C  
ATOM     80  OH  TYR A   9      10.801   1.832  -1.950  1.00 95.88           O  
ATOM     81  CZ  TYR A   9      10.639   2.416  -3.184  1.00 95.88           C  
ATOM     82  N   ASP A  10      10.941   4.971 -10.116  1.00 94.50           N  
ATOM     83  CA  ASP A  10      10.535   5.466 -11.426  1.00 94.50           C  
ATOM     84  C   ASP A  10      11.084   4.576 -12.544  1.00 94.50           C  
ATOM     85  O   ASP A  10      12.282   4.599 -12.830  1.00 94.50           O  
ATOM     86  CB  ASP A  10      11.008   6.909 -11.628  1.00 94.50           C  
ATOM     87  CG  ASP A  10      10.507   7.520 -12.920  1.00 94.50           C  
ATOM     88  OD1 ASP A  10       9.848   6.816 -13.722  1.00 94.50           O  
ATOM     89  OD2 ASP A  10      10.786   8.716 -13.159  1.00 94.50           O1-
ATOM     90  N   LEU A  11      10.233   3.844 -13.258  1.00 93.00           N  
ATOM     91  CA  LEU A  11      10.583   2.806 -14.220  1.00 93.00           C  
ATOM     92  C   LEU A  11      10.667   3.375 -15.619  1.00 93.00           C  
ATOM     93  O   LEU A  11      11.056   2.674 -16.558  1.00 93.00           O  
ATOM     94  CB  LEU A  11       9.553   1.669 -14.173  1.00 93.00           C  
ATOM     95  CG  LEU A  11       9.501   0.844 -12.885  1.00 93.00           C  
ATOM     96  CD1 LEU A  11       8.322  -0.121 -12.922  1.00 93.00           C  
ATOM     97  CD2 LEU A  11      10.811   0.090 -12.683  1.00 93.00           C  
ATOM     98  N   ASN A  12      10.389   4.660 -15.769  1.00 89.75           N  
ATOM     99  CA  ASN A  12      10.461   5.341 -17.061  1.00 89.75           C  
ATOM    100  C   ASN A  12       9.782   4.524 -18.153  1.00 89.75           C  
ATOM    101  O   ASN A  12      10.397   4.235 -19.184  1.00 89.75           O  
ATOM    102  CB  ASN A  12      11.914   5.637 -17.435  1.00 89.75           C  
ATOM    103  CG  ASN A  12      12.583   6.588 -16.464  1.00 89.75           C  
ATOM    104  ND2 ASN A  12      13.758   6.211 -15.974  1.00 89.75           N  
ATOM    105  OD1 ASN A  12      12.047   7.655 -16.151  1.00 89.75           O  
ATOM    106  N   LEU A  13       8.544   4.164 -17.909  1.00 88.75           N  
ATOM    107  CA  LEU A  13       7.758   3.228 -18.705  1.00 88.75           C  
ATOM    108  C   LEU A  13       7.235   3.901 -19.968  1.00 88.75           C  
ATOM    109  O   LEU A  13       6.608   3.253 -20.812  1.00 88.75           O  
ATOM    110  CB  LEU A  13       6.594   2.676 -17.894  1.00 88.75           C  
ATOM    111  CG  LEU A  13       6.958   1.766 -16.718  1.00 88.75           C  
ATOM    112  CD1 LEU A  13       5.722   1.466 -15.873  1.00 88.75           C  
ATOM    113  CD2 LEU A  13       7.596   0.475 -17.224  1.00 88.75           C  
ATOM    114  N   GLY A  14       7.630   5.171 -20.344  1.00 87.38           N  
ATOM    115  CA  GLY A  14       7.130   5.872 -21.516  1.00 87.38           C  
ATOM    116  C   GLY A  14       5.616   6.046 -21.493  1.00 87.38           C  
ATOM    117  O   GLY A  14       5.052   6.500 -20.507  1.00 87.38           O  
ATOM    118  N   ASN A  15       4.835   5.645 -22.607  1.00 84.81           N  
ATOM    119  CA  ASN A  15       3.412   5.870 -22.815  1.00 84.81           C  
ATOM    120  C   ASN A  15       2.566   4.768 -22.163  1.00 84.81           C  
ATOM    121  O   ASN A  15       1.455   4.490 -22.616  1.00 84.81           O  
ATOM    122  CB  ASN A  15       3.092   5.975 -24.307  1.00 84.81           C  
ATOM    123  CG  ASN A  15       1.775   6.668 -24.571  1.00 84.81           C  
ATOM    124  ND2 ASN A  15       1.300   6.586 -25.809  1.00 84.81           N  
ATOM    125  OD1 ASN A  15       1.187   7.279 -23.674  1.00 84.81           O  
ATOM    126  N   HIS A  16       2.924   4.262 -21.048  1.00 91.62           N  
ATOM    127  CA  HIS A  16       2.157   3.289 -20.270  1.00 91.62           C  
ATOM    128  C   HIS A  16       1.216   3.980 -19.298  1.00 91.62           C  
ATOM    129  O   HIS A  16       1.542   5.030 -18.738  1.00 91.62           O  
ATOM    130  CB  HIS A  16       3.099   2.350 -19.522  1.00 91.62           C  
ATOM    131  CG  HIS A  16       2.423   1.125 -18.983  1.00 91.62           C  
ATOM    132  CD2 HIS A  16       2.447  -0.159 -19.416  1.00 91.62           C  
ATOM    133  ND1 HIS A  16       1.603   1.151 -17.880  1.00 91.62           N  
ATOM    134  CE1 HIS A  16       1.149  -0.071 -17.645  1.00 91.62           C  
ATOM    135  NE2 HIS A  16       1.646  -0.884 -18.566  1.00 91.62           N  
ATOM    136  N   VAL A  17       0.020   3.398 -19.042  1.00 92.31           N  
ATOM    137  CA  VAL A  17      -1.024   4.007 -18.211  1.00 92.31           C  
ATOM    138  C   VAL A  17      -0.545   4.103 -16.768  1.00 92.31           C  
ATOM    139  O   VAL A  17      -1.009   4.960 -16.011  1.00 92.31           O  
ATOM    140  CB  VAL A  17      -2.344   3.212 -18.292  1.00 92.31           C  
ATOM    141  CG1 VAL A  17      -2.208   1.869 -17.566  1.00 92.31           C  
ATOM    142  CG2 VAL A  17      -3.492   4.023 -17.694  1.00 92.31           C  
ATOM    143  N   PHE A  18       0.373   3.252 -16.362  1.00 93.38           N  
ATOM    144  CA  PHE A  18       0.972   3.332 -15.036  1.00 93.38           C  
ATOM    145  C   PHE A  18       2.105   4.355 -15.022  1.00 93.38           C  
ATOM    146  O   PHE A  18       3.204   4.083 -15.510  1.00 93.38           O  
ATOM    147  CB  PHE A  18       1.498   1.962 -14.599  1.00 93.38           C  
ATOM    148  CG  PHE A  18       2.077   1.948 -13.215  1.00 93.38           C  
ATOM    149  CD1 PHE A  18       3.403   1.599 -12.999  1.00 93.38           C  
ATOM    150  CD2 PHE A  18       1.290   2.284 -12.115  1.00 93.38           C  
ATOM    151  CE1 PHE A  18       3.943   1.588 -11.718  1.00 93.38           C  
ATOM    152  CE2 PHE A  18       1.822   2.274 -10.831  1.00 93.38           C  
ATOM    153  CZ  PHE A  18       3.147   1.924 -10.633  1.00 93.38           C  
ATOM    154  N   PRO A  19       1.807   5.552 -14.398  1.00 92.38           N  
ATOM    155  CA  PRO A  19       2.807   6.622 -14.375  1.00 92.38           C  
ATOM    156  C   PRO A  19       3.784   6.493 -13.211  1.00 92.38           C  
ATOM    157  O   PRO A  19       3.582   7.103 -12.159  1.00 92.38           O  
ATOM    158  CB  PRO A  19       1.960   7.892 -14.238  1.00 92.38           C  
ATOM    159  CG  PRO A  19       0.774   7.472 -13.430  1.00 92.38           C  
ATOM    160  CD  PRO A  19       0.435   6.050 -13.777  1.00 92.38           C  
ATOM    161  N   SER A  20       4.875   5.619 -13.443  1.00 94.06           N  
ATOM    162  CA  SER A  20       5.805   5.419 -12.339  1.00 94.06           C  
ATOM    163  C   SER A  20       6.512   6.715 -11.966  1.00 94.06           C  
ATOM    164  O   SER A  20       7.049   6.844 -10.867  1.00 94.06           O  
ATOM    165  CB  SER A  20       6.836   4.347 -12.694  1.00 94.06           C  
ATOM    166  OG  SER A  20       7.629   4.756 -13.792  1.00 94.06           O  
ATOM    167  N   ILE A  21       6.461   7.751 -12.783  1.00 95.56           N  
ATOM    168  CA  ILE A  21       7.066   9.055 -12.548  1.00 95.56           C  
ATOM    169  C   ILE A  21       6.345   9.756 -11.396  1.00 95.56           C  
ATOM    170  O   ILE A  21       6.872  10.702 -10.809  1.00 95.56           O  
ATOM    171  CB  ILE A  21       7.029   9.936 -13.812  1.00 95.56           C  
ATOM    172  CG1 ILE A  21       7.869  11.200 -13.608  1.00 95.56           C  
ATOM    173  CG2 ILE A  21       5.589  10.291 -14.183  1.00 95.56           C  
ATOM    174  CD1 ILE A  21       8.170  11.959 -14.898  1.00 95.56           C  
ATOM    175  N   LYS A  22       5.124   9.323 -11.093  1.00 95.94           N  
ATOM    176  CA  LYS A  22       4.338   9.936 -10.033  1.00 95.94           C  
ATOM    177  C   LYS A  22       5.103   9.937  -8.714  1.00 95.94           C  
ATOM    178  O   LYS A  22       4.933  10.843  -7.889  1.00 95.94           O  
ATOM    179  CB  LYS A  22       3.005   9.209  -9.868  1.00 95.94           C  
ATOM    180  CG  LYS A  22       3.137   7.777  -9.376  1.00 95.94           C  
ATOM    181  CD  LYS A  22       1.775   7.102  -9.243  1.00 95.94           C  
ATOM    182  CE  LYS A  22       1.914   5.648  -8.815  1.00 95.94           C  
ATOM    183  NZ  LYS A  22       0.598   4.938  -8.834  1.00 95.94           N1+
ATOM    184  N   TYR A  23       5.958   8.877  -8.453  1.00 96.69           N  
ATOM    185  CA  TYR A  23       6.705   8.799  -7.207  1.00 96.69           C  
ATOM    186  C   TYR A  23       7.698   9.946  -7.089  1.00 96.69           C  
ATOM    187  O   TYR A  23       7.786  10.602  -6.045  1.00 96.69           O  
ATOM    188  CB  TYR A  23       7.435   7.458  -7.096  1.00 96.69           C  
ATOM    189  CG  TYR A  23       6.529   6.258  -7.213  1.00 96.69           C  
ATOM    190  CD1 TYR A  23       5.389   6.151  -6.419  1.00 96.69           C  
ATOM    191  CD2 TYR A  23       6.811   5.234  -8.109  1.00 96.69           C  
ATOM    192  CE1 TYR A  23       4.548   5.043  -6.516  1.00 96.69           C  
ATOM    193  CE2 TYR A  23       5.976   4.123  -8.213  1.00 96.69           C  
ATOM    194  OH  TYR A  23       4.024   2.942  -7.519  1.00 96.69           O  
ATOM    195  CZ  TYR A  23       4.850   4.039  -7.415  1.00 96.69           C  
ATOM    196  N   ARG A  24       8.471  10.175  -8.126  1.00 97.00           N  
ATOM    197  CA  ARG A  24       9.419  11.278  -8.154  1.00 97.00           C  
ATOM    198  C   ARG A  24       8.704  12.621  -8.045  1.00 97.00           C  
ATOM    199  O   ARG A  24       9.104  13.485  -7.255  1.00 97.00           O  
ATOM    200  CB  ARG A  24      10.255  11.236  -9.435  1.00 97.00           C  
ATOM    201  CG  ARG A  24      11.310  12.330  -9.522  1.00 97.00           C  
ATOM    202  CD  ARG A  24      12.184  12.177 -10.751  1.00 97.00           C  
ATOM    203  NE  ARG A  24      11.388  12.148 -11.977  1.00 97.00           N  
ATOM    204  NH1 ARG A  24      11.158  14.443 -12.116  1.00 97.00           N  
ATOM    205  NH2 ARG A  24      10.215  13.094 -13.712  1.00 97.00           N1+
ATOM    206  CZ  ARG A  24      10.923  13.229 -12.606  1.00 97.00           C  
ATOM    207  N   LEU A  25       7.663  12.825  -8.818  1.00 97.62           N  
ATOM    208  CA  LEU A  25       6.931  14.087  -8.837  1.00 97.62           C  
ATOM    209  C   LEU A  25       6.267  14.349  -7.482  1.00 97.62           C  
ATOM    210  O   LEU A  25       6.142  15.500  -7.064  1.00 97.62           O  
ATOM    211  CB  LEU A  25       5.873  14.073  -9.941  1.00 97.62           C  
ATOM    212  CG  LEU A  25       6.394  14.065 -11.375  1.00 97.62           C  
ATOM    213  CD1 LEU A  25       5.233  14.080 -12.368  1.00 97.62           C  
ATOM    214  CD2 LEU A  25       7.323  15.245 -11.614  1.00 97.62           C  
ATOM    215  N   THR A  26       5.788  13.281  -6.864  1.00 98.19           N  
ATOM    216  CA  THR A  26       5.229  13.443  -5.527  1.00 98.19           C  
ATOM    217  C   THR A  26       6.293  13.942  -4.551  1.00 98.19           C  
ATOM    218  O   THR A  26       6.042  14.849  -3.754  1.00 98.19           O  
ATOM    219  CB  THR A  26       4.633  12.126  -5.005  1.00 98.19           C  
ATOM    220  CG2 THR A  26       4.116  12.274  -3.579  1.00 98.19           C  
ATOM    221  OG1 THR A  26       3.549  11.729  -5.856  1.00 98.19           O  
ATOM    222  N   LYS A  27       7.479  13.288  -4.553  1.00 98.00           N  
ATOM    223  CA  LYS A  27       8.582  13.751  -3.719  1.00 98.00           C  
ATOM    224  C   LYS A  27       8.887  15.225  -3.981  1.00 98.00           C  
ATOM    225  O   LYS A  27       9.002  16.017  -3.049  1.00 98.00           O  
ATOM    226  CB  LYS A  27       9.835  12.907  -3.971  1.00 98.00           C  
ATOM    227  CG  LYS A  27      11.065  13.394  -3.222  1.00 98.00           C  
ATOM    228  CD  LYS A  27      12.297  12.575  -3.574  1.00 98.00           C  
ATOM    229  CE  LYS A  27      13.553  13.136  -2.932  1.00 98.00           C  
ATOM    230  NZ  LYS A  27      14.772  12.362  -3.316  1.00 98.00           N1+
ATOM    231  N   GLU A  28       9.002  15.648  -5.204  1.00 98.12           N  
ATOM    232  CA  GLU A  28       9.308  17.017  -5.590  1.00 98.12           C  
ATOM    233  C   GLU A  28       8.242  17.992  -5.094  1.00 98.12           C  
ATOM    234  O   GLU A  28       8.559  19.073  -4.596  1.00 98.12           O  
ATOM    235  CB  GLU A  28       9.457  17.131  -7.108  1.00 98.12           C  
ATOM    236  CG  GLU A  28      10.698  16.446  -7.661  1.00 98.12           C  
ATOM    237  CD  GLU A  28      10.780  16.480  -9.180  1.00 98.12           C  
ATOM    238  OE1 GLU A  28      11.779  15.983  -9.746  1.00 98.12           O  
ATOM    239  OE2 GLU A  28       9.838  17.016  -9.805  1.00 98.12           O1-
ATOM    240  N   ALA A  29       6.992  17.555  -5.256  1.00 98.38           N  
ATOM    241  CA  ALA A  29       5.882  18.394  -4.815  1.00 98.38           C  
ATOM    242  C   ALA A  29       5.908  18.583  -3.306  1.00 98.38           C  
ATOM    243  O   ALA A  29       5.668  19.686  -2.807  1.00 98.38           O  
ATOM    244  CB  ALA A  29       4.551  17.781  -5.245  1.00 98.38           C  
ATOM    245  N   LEU A  30       6.202  17.528  -2.598  1.00 98.31           N  
ATOM    246  CA  LEU A  30       6.255  17.584  -1.148  1.00 98.31           C  
ATOM    247  C   LEU A  30       7.345  18.559  -0.688  1.00 98.31           C  
ATOM    248  O   LEU A  30       7.137  19.327   0.248  1.00 98.31           O  
ATOM    249  CB  LEU A  30       6.518  16.194  -0.559  1.00 98.31           C  
ATOM    250  CG  LEU A  30       5.386  15.177  -0.699  1.00 98.31           C  
ATOM    251  CD1 LEU A  30       5.872  13.790  -0.299  1.00 98.31           C  
ATOM    252  CD2 LEU A  30       4.187  15.600   0.144  1.00 98.31           C  
ATOM    253  N   LEU A  31       8.500  18.540  -1.291  1.00 98.19           N  
ATOM    254  CA  LEU A  31       9.608  19.432  -0.954  1.00 98.19           C  
ATOM    255  C   LEU A  31       9.293  20.872  -1.356  1.00 98.19           C  
ATOM    256  O   LEU A  31       9.533  21.792  -0.590  1.00 98.19           O  
ATOM    257  CB  LEU A  31      10.893  18.968  -1.644  1.00 98.19           C  
ATOM    258  CG  LEU A  31      11.496  17.652  -1.152  1.00 98.19           C  
ATOM    259  CD1 LEU A  31      12.634  17.214  -2.066  1.00 98.19           C  
ATOM    260  CD2 LEU A  31      11.986  17.799   0.290  1.00 98.19           C  
ATOM    261  N   ARG A  32       8.799  21.018  -2.563  1.00 98.00           N  
ATOM    262  CA  ARG A  32       8.440  22.327  -3.083  1.00 98.00           C  
ATOM    263  C   ARG A  32       7.438  23.027  -2.172  1.00 98.00           C  
ATOM    264  O   ARG A  32       7.579  24.208  -1.889  1.00 98.00           O  
ATOM    265  CB  ARG A  32       7.862  22.197  -4.499  1.00 98.00           C  
ATOM    266  CG  ARG A  32       7.517  23.543  -5.139  1.00 98.00           C  
ATOM    267  CD  ARG A  32       6.788  23.349  -6.462  1.00 98.00           C  
ATOM    268  NE  ARG A  32       5.570  22.571  -6.307  1.00 98.00           N  
ATOM    269  NH1 ARG A  32       5.920  21.255  -8.179  1.00 98.00           N  
ATOM    270  NH2 ARG A  32       4.052  20.948  -6.882  1.00 98.00           N1+
ATOM    271  CZ  ARG A  32       5.184  21.584  -7.125  1.00 98.00           C  
ATOM    272  N   ASP A  33       6.458  22.296  -1.588  1.00 97.62           N  
ATOM    273  CA  ASP A  33       5.375  22.865  -0.788  1.00 97.62           C  
ATOM    274  C   ASP A  33       5.720  22.853   0.697  1.00 97.62           C  
ATOM    275  O   ASP A  33       4.883  23.199   1.533  1.00 97.62           O  
ATOM    276  CB  ASP A  33       4.078  22.092  -1.034  1.00 97.62           C  
ATOM    277  CG  ASP A  33       3.542  22.254  -2.447  1.00 97.62           C  
ATOM    278  OD1 ASP A  33       3.969  23.193  -3.156  1.00 97.62           O  
ATOM    279  OD2 ASP A  33       2.683  21.455  -2.852  1.00 97.62           O1-
ATOM    280  N   ARG A  34       6.906  22.419   1.004  1.00 96.94           N  
ATOM    281  CA  ARG A  34       7.459  22.419   2.359  1.00 96.94           C  
ATOM    282  C   ARG A  34       6.590  21.573   3.291  1.00 96.94           C  
ATOM    283  O   ARG A  34       6.374  21.946   4.447  1.00 96.94           O  
ATOM    284  CB  ARG A  34       7.582  23.850   2.896  1.00 96.94           C  
ATOM    285  CG  ARG A  34       8.557  24.708   2.119  1.00 96.94           C  
ATOM    286  CD  ARG A  34       8.711  26.091   2.751  1.00 96.94           C  
ATOM    287  NE  ARG A  34       9.634  26.929   1.994  1.00 96.94           N  
ATOM    288  NH1 ARG A  34       9.193  28.846   3.188  1.00 96.94           N  
ATOM    289  NH2 ARG A  34      10.708  28.888   1.473  1.00 96.94           N1+
ATOM    290  CZ  ARG A  34       9.843  28.220   2.221  1.00 96.94           C  
ATOM    291  N   ILE A  35       5.944  20.572   2.702  1.00 96.38           N  
ATOM    292  CA  ILE A  35       5.192  19.615   3.496  1.00 96.38           C  
ATOM    293  C   ILE A  35       6.150  18.729   4.288  1.00 96.38           C  
ATOM    294  O   ILE A  35       5.875  18.380   5.440  1.00 96.38           O  
ATOM    295  CB  ILE A  35       4.282  18.735   2.599  1.00 96.38           C  
ATOM    296  CG1 ILE A  35       3.186  19.596   1.961  1.00 96.38           C  
ATOM    297  CG2 ILE A  35       3.674  17.587   3.408  1.00 96.38           C  
ATOM    298  CD1 ILE A  35       2.371  18.869   0.900  1.00 96.38           C  
ATOM    299  N   VAL A  36       7.300  18.423   3.704  1.00 96.50           N  
ATOM    300  CA  VAL A  36       8.373  17.672   4.348  1.00 96.50           C  
ATOM    301  C   VAL A  36       9.720  18.322   4.035  1.00 96.50           C  
ATOM    302  O   VAL A  36       9.807  19.186   3.163  1.00 96.50           O  
ATOM    303  CB  VAL A  36       8.377  16.197   3.903  1.00 96.50           C  
ATOM    304  CG1 VAL A  36       7.077  15.507   4.312  1.00 96.50           C  
ATOM    305  CG2 VAL A  36       8.589  16.101   2.393  1.00 96.50           C  
ATOM    306  N   GLU A  37      10.763  17.900   4.804  1.00 96.88           N  
ATOM    307  CA  GLU A  37      12.141  18.306   4.574  1.00 96.88           C  
ATOM    308  C   GLU A  37      12.968  17.173   3.985  1.00 96.88           C  
ATOM    309  O   GLU A  37      12.626  16.004   4.148  1.00 96.88           O  
ATOM    310  CB  GLU A  37      12.782  18.801   5.879  1.00 96.88           C  
ATOM    311  CG  GLU A  37      12.003  19.912   6.567  1.00 96.88           C  
ATOM    312  CD  GLU A  37      12.101  21.247   5.844  1.00 96.88           C  
ATOM    313  OE1 GLU A  37      11.186  22.090   6.000  1.00 96.88           O  
ATOM    314  OE2 GLU A  37      13.097  21.448   5.116  1.00 96.88           O1-
ATOM    315  N   PRO A  38      14.049  17.517   3.232  1.00 96.69           N  
ATOM    316  CA  PRO A  38      14.879  16.472   2.624  1.00 96.69           C  
ATOM    317  C   PRO A  38      15.279  15.380   3.616  1.00 96.69           C  
ATOM    318  O   PRO A  38      15.323  14.209   3.266  1.00 96.69           O  
ATOM    319  CB  PRO A  38      16.108  17.246   2.135  1.00 96.69           C  
ATOM    320  CG  PRO A  38      15.595  18.606   1.795  1.00 96.69           C  
ATOM    321  CD  PRO A  38      14.547  18.980   2.806  1.00 96.69           C  
ATOM    322  N   GLY A  39      15.482  15.708   4.886  1.00 96.56           N  
ATOM    323  CA  GLY A  39      15.892  14.768   5.917  1.00 96.56           C  
ATOM    324  C   GLY A  39      14.800  13.801   6.322  1.00 96.56           C  
ATOM    325  O   GLY A  39      15.071  12.802   6.988  1.00 96.56           O  
ATOM    326  N   ASP A  40      13.613  14.043   5.893  1.00 96.94           N  
ATOM    327  CA  ASP A  40      12.477  13.197   6.232  1.00 96.94           C  
ATOM    328  C   ASP A  40      12.433  11.951   5.343  1.00 96.94           C  
ATOM    329  O   ASP A  40      11.730  10.992   5.651  1.00 96.94           O  
ATOM    330  CB  ASP A  40      11.162  13.969   6.099  1.00 96.94           C  
ATOM    331  CG  ASP A  40      11.013  15.057   7.151  1.00 96.94           C  
ATOM    332  OD1 ASP A  40      11.489  14.876   8.296  1.00 96.94           O  
ATOM    333  OD2 ASP A  40      10.420  16.111   6.836  1.00 96.94           O1-
ATOM    334  N   PHE A  41      13.217  11.917   4.247  1.00 98.25           N  
ATOM    335  CA  PHE A  41      13.226  10.776   3.330  1.00 98.25           C  
ATOM    336  C   PHE A  41      14.305   9.775   3.730  1.00 98.25           C  
ATOM    337  O   PHE A  41      15.424  10.163   4.065  1.00 98.25           O  
ATOM    338  CB  PHE A  41      13.455  11.247   1.895  1.00 98.25           C  
ATOM    339  CG  PHE A  41      12.307  12.039   1.327  1.00 98.25           C  
ATOM    340  CD1 PHE A  41      11.236  11.396   0.714  1.00 98.25           C  
ATOM    341  CD2 PHE A  41      12.295  13.420   1.408  1.00 98.25           C  
ATOM    342  CE1 PHE A  41      10.175  12.126   0.190  1.00 98.25           C  
ATOM    343  CE2 PHE A  41      11.237  14.157   0.884  1.00 98.25           C  
ATOM    344  CZ  PHE A  41      10.177  13.506   0.274  1.00 98.25           C  
ATOM    345  N   VAL A  42      13.888   8.512   3.652  1.00 98.12           N  
ATOM    346  CA  VAL A  42      14.813   7.414   3.899  1.00 98.12           C  
ATOM    347  C   VAL A  42      14.810   6.455   2.715  1.00 98.12           C  
ATOM    348  O   VAL A  42      13.740   6.091   2.212  1.00 98.12           O  
ATOM    349  CB  VAL A  42      14.464   6.657   5.199  1.00 98.12           C  
ATOM    350  CG1 VAL A  42      15.488   5.563   5.479  1.00 98.12           C  
ATOM    351  CG2 VAL A  42      14.377   7.632   6.375  1.00 98.12           C  
ATOM    352  N   GLU A  43      16.008   6.120   2.281  1.00 97.88           N  
ATOM    353  CA  GLU A  43      16.123   5.160   1.195  1.00 97.88           C  
ATOM    354  C   GLU A  43      16.105   3.726   1.721  1.00 97.88           C  
ATOM    355  O   GLU A  43      16.818   3.402   2.675  1.00 97.88           O  
ATOM    356  CB  GLU A  43      17.397   5.405   0.384  1.00 97.88           C  
ATOM    357  CG  GLU A  43      17.471   4.597  -0.902  1.00 97.88           C  
ATOM    358  CD  GLU A  43      18.574   5.074  -1.846  1.00 97.88           C  
ATOM    359  OE1 GLU A  43      18.697   4.521  -2.957  1.00 97.88           O  
ATOM    360  OE2 GLU A  43      19.312   6.013  -1.461  1.00 97.88           O1-
ATOM    361  N   PRO A  44      15.271   2.860   1.065  1.00 97.94           N  
ATOM    362  CA  PRO A  44      15.158   1.483   1.550  1.00 97.94           C  
ATOM    363  C   PRO A  44      16.216   0.561   0.950  1.00 97.94           C  
ATOM    364  O   PRO A  44      16.656   0.765  -0.182  1.00 97.94           O  
ATOM    365  CB  PRO A  44      13.755   1.063   1.116  1.00 97.94           C  
ATOM    366  CG  PRO A  44      13.540   1.749  -0.189  1.00 97.94           C  
ATOM    367  CD  PRO A  44      14.185   3.109  -0.126  1.00 97.94           C  
ATOM    368  N   PRO A  45      16.603  -0.407   1.729  1.00 97.81           N  
ATOM    369  CA  PRO A  45      17.270  -1.520   1.050  1.00 97.81           C  
ATOM    370  C   PRO A  45      16.287  -2.421   0.306  1.00 97.81           C  
ATOM    371  O   PRO A  45      15.116  -2.506   0.676  1.00 97.81           O  
ATOM    372  CB  PRO A  45      17.946  -2.274   2.190  1.00 97.81           C  
ATOM    373  CG  PRO A  45      17.052  -2.080   3.367  1.00 97.81           C  
ATOM    374  CD  PRO A  45      16.483  -0.693   3.312  1.00 97.81           C  
ATOM    375  N   PRO A  46      16.859  -3.142  -0.771  1.00 98.25           N  
ATOM    376  CA  PRO A  46      15.945  -4.113  -1.381  1.00 98.25           C  
ATOM    377  C   PRO A  46      15.608  -5.273  -0.447  1.00 98.25           C  
ATOM    378  O   PRO A  46      16.431  -5.669   0.371  1.00 98.25           O  
ATOM    379  CB  PRO A  46      16.717  -4.601  -2.609  1.00 98.25           C  
ATOM    380  CG  PRO A  46      18.158  -4.418  -2.248  1.00 98.25           C  
ATOM    381  CD  PRO A  46      18.278  -3.203  -1.375  1.00 98.25           C  
ATOM    382  N   ALA A  47      14.381  -5.822  -0.557  1.00 98.50           N  
ATOM    383  CA  ALA A  47      14.036  -7.048   0.159  1.00 98.50           C  
ATOM    384  C   ALA A  47      14.894  -8.215  -0.315  1.00 98.50           C  
ATOM    385  O   ALA A  47      15.278  -8.285  -1.484  1.00 98.50           O  
ATOM    386  CB  ALA A  47      12.559  -7.373  -0.024  1.00 98.50           C  
ATOM    387  N   SER A  48      15.256  -9.097   0.647  1.00 98.50           N  
ATOM    388  CA  SER A  48      15.983 -10.311   0.276  1.00 98.50           C  
ATOM    389  C   SER A  48      15.057 -11.317  -0.403  1.00 98.50           C  
ATOM    390  O   SER A  48      13.837 -11.239  -0.268  1.00 98.50           O  
ATOM    391  CB  SER A  48      16.623 -10.946   1.505  1.00 98.50           C  
ATOM    392  OG  SER A  48      15.636 -11.507   2.354  1.00 98.50           O  
ATOM    393  N   ASP A  49      15.669 -12.320  -1.063  1.00 98.31           N  
ATOM    394  CA  ASP A  49      14.872 -13.387  -1.660  1.00 98.31           C  
ATOM    395  C   ASP A  49      14.071 -14.133  -0.597  1.00 98.31           C  
ATOM    396  O   ASP A  49      12.938 -14.556  -0.844  1.00 98.31           O  
ATOM    397  CB  ASP A  49      15.762 -14.354  -2.428  1.00 98.31           C  
ATOM    398  CG  ASP A  49      16.308 -13.781  -3.720  1.00 98.31           C  
ATOM    399  OD1 ASP A  49      15.888 -12.661  -4.111  1.00 98.31           O  
ATOM    400  OD2 ASP A  49      17.145 -14.437  -4.363  1.00 98.31           O1-
ATOM    401  N   ASP A  50      14.677 -14.241   0.561  1.00 98.38           N  
ATOM    402  CA  ASP A  50      13.999 -14.920   1.663  1.00 98.38           C  
ATOM    403  C   ASP A  50      12.760 -14.134   2.101  1.00 98.38           C  
ATOM    404  O   ASP A  50      11.738 -14.730   2.444  1.00 98.38           O  
ATOM    405  CB  ASP A  50      14.946 -15.110   2.847  1.00 98.38           C  
ATOM    406  CG  ASP A  50      15.968 -16.201   2.611  1.00 98.38           C  
ATOM    407  OD1 ASP A  50      15.801 -17.010   1.674  1.00 98.38           O  
ATOM    408  OD2 ASP A  50      16.956 -16.260   3.375  1.00 98.38           O1-
ATOM    409  N   ASP A  51      12.933 -12.828   2.066  1.00 98.62           N  
ATOM    410  CA  ASP A  51      11.777 -11.996   2.389  1.00 98.62           C  
ATOM    411  C   ASP A  51      10.640 -12.216   1.391  1.00 98.62           C  
ATOM    412  O   ASP A  51       9.489 -12.406   1.788  1.00 98.62           O  
ATOM    413  CB  ASP A  51      12.167 -10.514   2.416  1.00 98.62           C  
ATOM    414  CG  ASP A  51      13.092 -10.170   3.569  1.00 98.62           C  
ATOM    415  OD1 ASP A  51      13.025 -10.837   4.622  1.00 98.62           O  
ATOM    416  OD2 ASP A  51      13.885  -9.214   3.423  1.00 98.62           O1-
ATOM    417  N   ILE A  52      10.969 -12.184   0.138  1.00 98.69           N  
ATOM    418  CA  ILE A  52       9.974 -12.297  -0.924  1.00 98.69           C  
ATOM    419  C   ILE A  52       9.303 -13.665  -0.859  1.00 98.69           C  
ATOM    420  O   ILE A  52       8.093 -13.785  -1.071  1.00 98.69           O  
ATOM    421  CB  ILE A  52      10.604 -12.075  -2.316  1.00 98.69           C  
ATOM    422  CG1 ILE A  52      11.326 -10.724  -2.366  1.00 98.69           C  
ATOM    423  CG2 ILE A  52       9.538 -12.163  -3.414  1.00 98.69           C  
ATOM    424  CD1 ILE A  52      10.432  -9.529  -2.080  1.00 98.69           C  
ATOM    425  N   ALA A  53      10.088 -14.720  -0.498  1.00 98.56           N  
ATOM    426  CA  ALA A  53       9.630 -16.106  -0.482  1.00 98.56           C  
ATOM    427  C   ALA A  53       8.655 -16.346   0.669  1.00 98.56           C  
ATOM    428  O   ALA A  53       8.022 -17.400   0.740  1.00 98.56           O  
ATOM    429  CB  ALA A  53      10.822 -17.055  -0.388  1.00 98.56           C  
ATOM    430  N   LEU A  54       8.489 -15.374   1.616  1.00 98.56           N  
ATOM    431  CA  LEU A  54       7.474 -15.479   2.661  1.00 98.56           C  
ATOM    432  C   LEU A  54       6.073 -15.421   2.075  1.00 98.56           C  
ATOM    433  O   LEU A  54       5.119 -15.936   2.667  1.00 98.56           O  
ATOM    434  CB  LEU A  54       7.655 -14.367   3.697  1.00 98.56           C  
ATOM    435  CG  LEU A  54       8.910 -14.453   4.575  1.00 98.56           C  
ATOM    436  CD1 LEU A  54       9.127 -13.131   5.308  1.00 98.56           C  
ATOM    437  CD2 LEU A  54       8.797 -15.608   5.558  1.00 98.56           C  
ATOM    438  N   VAL A  55       5.920 -14.860   0.860  1.00 98.69           N  
ATOM    439  CA  VAL A  55       4.608 -14.629   0.262  1.00 98.69           C  
ATOM    440  C   VAL A  55       4.546 -15.288  -1.116  1.00 98.69           C  
ATOM    441  O   VAL A  55       3.557 -15.928  -1.455  1.00 98.69           O  
ATOM    442  CB  VAL A  55       4.292 -13.123   0.149  1.00 98.69           C  
ATOM    443  CG1 VAL A  55       3.010 -12.896  -0.637  1.00 98.69           C  
ATOM    444  CG2 VAL A  55       4.192 -12.495   1.538  1.00 98.69           C  
ATOM    445  N   HIS A  56       5.572 -15.168  -1.871  1.00 98.69           N  
ATOM    446  CA  HIS A  56       5.545 -15.626  -3.253  1.00 98.69           C  
ATOM    447  C   HIS A  56       6.303 -16.946  -3.410  1.00 98.69           C  
ATOM    448  O   HIS A  56       7.284 -17.187  -2.708  1.00 98.69           O  
ATOM    449  CB  HIS A  56       6.143 -14.567  -4.181  1.00 98.69           C  
ATOM    450  CG  HIS A  56       5.351 -13.298  -4.226  1.00 98.69           C  
ATOM    451  CD2 HIS A  56       5.529 -12.119  -3.577  1.00 98.69           C  
ATOM    452  ND1 HIS A  56       4.228 -13.142  -5.005  1.00 98.69           N  
ATOM    453  CE1 HIS A  56       3.751 -11.922  -4.832  1.00 98.69           C  
ATOM    454  NE2 HIS A  56       4.521 -11.285  -3.972  1.00 98.69           N  
ATOM    455  N   HIS A  57       5.836 -17.802  -4.292  1.00 98.44           N  
ATOM    456  CA  HIS A  57       6.470 -19.078  -4.581  1.00 98.44           C  
ATOM    457  C   HIS A  57       7.880 -18.891  -5.136  1.00 98.44           C  
ATOM    458  O   HIS A  57       8.113 -17.975  -5.929  1.00 98.44           O  
ATOM    459  CB  HIS A  57       5.622 -19.887  -5.564  1.00 98.44           C  
ATOM    460  CG  HIS A  57       4.279 -20.263  -5.026  1.00 98.44           C  
ATOM    461  CD2 HIS A  57       3.719 -20.064  -3.810  1.00 98.44           C  
ATOM    462  ND1 HIS A  57       3.340 -20.944  -5.781  1.00 98.44           N  
ATOM    463  CE1 HIS A  57       2.259 -21.141  -5.046  1.00 98.44           C  
ATOM    464  NE2 HIS A  57       2.464 -20.617  -3.847  1.00 98.44           N  
ATOM    465  N   ARG A  58       8.788 -19.713  -4.811  1.00 98.12           N  
ATOM    466  CA  ARG A  58      10.181 -19.638  -5.234  1.00 98.12           C  
ATOM    467  C   ARG A  58      10.308 -19.783  -6.747  1.00 98.12           C  
ATOM    468  O   ARG A  58      11.184 -19.165  -7.363  1.00 98.12           O  
ATOM    469  CB  ARG A  58      11.012 -20.718  -4.537  1.00 98.12           C  
ATOM    470  CG  ARG A  58      11.259 -20.460  -3.056  1.00 98.12           C  
ATOM    471  CD  ARG A  58      12.227 -21.467  -2.454  1.00 98.12           C  
ATOM    472  NE  ARG A  58      12.528 -21.157  -1.058  1.00 98.12           N  
ATOM    473  NH1 ARG A  58      14.362 -19.840  -1.535  1.00 98.12           N  
ATOM    474  NH2 ARG A  58      13.719 -20.178   0.642  1.00 98.12           N1+
ATOM    475  CZ  ARG A  58      13.537 -20.393  -0.653  1.00 98.12           C  
ATOM    476  N   GLU A  59       9.434 -20.624  -7.279  1.00 98.06           N  
ATOM    477  CA  GLU A  59       9.433 -20.791  -8.728  1.00 98.06           C  
ATOM    478  C   GLU A  59       9.125 -19.473  -9.427  1.00 98.06           C  
ATOM    479  O   GLU A  59       9.749 -19.133 -10.435  1.00 98.06           O  
ATOM    480  CB  GLU A  59       8.416 -21.862  -9.145  1.00 98.06           C  
ATOM    481  CG  GLU A  59       8.380 -22.123 -10.639  1.00 98.06           C  
ATOM    482  CD  GLU A  59       7.438 -23.242 -11.028  1.00 98.06           C  
ATOM    483  OE1 GLU A  59       7.367 -23.584 -12.226  1.00 98.06           O  
ATOM    484  OE2 GLU A  59       6.772 -23.791 -10.122  1.00 98.06           O1-
ATOM    485  N   TYR A  60       8.111 -18.724  -8.996  1.00 98.19           N  
ATOM    486  CA  TYR A  60       7.757 -17.414  -9.541  1.00 98.19           C  
ATOM    487  C   TYR A  60       8.926 -16.441  -9.415  1.00 98.19           C  
ATOM    488  O   TYR A  60       9.255 -15.738 -10.374  1.00 98.19           O  
ATOM    489  CB  TYR A  60       6.524 -16.852  -8.827  1.00 98.19           C  
ATOM    490  CG  TYR A  60       6.123 -15.474  -9.300  1.00 98.19           C  
ATOM    491  CD1 TYR A  60       5.909 -14.444  -8.401  1.00 98.19           C  
ATOM    492  CD2 TYR A  60       5.955 -15.215 -10.655  1.00 98.19           C  
ATOM    493  CE1 TYR A  60       5.535 -13.172  -8.837  1.00 98.19           C  
ATOM    494  CE2 TYR A  60       5.583 -13.959 -11.102  1.00 98.19           C  
ATOM    495  OH  TYR A  60       5.005 -11.689 -10.630  1.00 98.19           O  
ATOM    496  CZ  TYR A  60       5.375 -12.939 -10.193  1.00 98.19           C  
ATOM    497  N   LEU A  61       9.638 -16.444  -8.318  1.00 97.75           N  
ATOM    498  CA  LEU A  61      10.797 -15.591  -8.089  1.00 97.75           C  
ATOM    499  C   LEU A  61      11.908 -15.896  -9.090  1.00 97.75           C  
ATOM    500  O   LEU A  61      12.501 -14.981  -9.660  1.00 97.75           O  
ATOM    501  CB  LEU A  61      11.311 -15.760  -6.661  1.00 97.75           C  
ATOM    502  CG  LEU A  61      10.567 -14.999  -5.568  1.00 97.75           C  
ATOM    503  CD1 LEU A  61       9.129 -15.496  -5.457  1.00 97.75           C  
ATOM    504  CD2 LEU A  61      11.293 -15.130  -4.230  1.00 97.75           C  
ATOM    505  N   ARG A  62      12.179 -17.185  -9.246  1.00 98.06           N  
ATOM    506  CA  ARG A  62      13.210 -17.610 -10.181  1.00 98.06           C  
ATOM    507  C   ARG A  62      12.931 -17.104 -11.581  1.00 98.06           C  
ATOM    508  O   ARG A  62      13.830 -16.595 -12.259  1.00 98.06           O  
ATOM    509  CB  ARG A  62      13.338 -19.137 -10.187  1.00 98.06           C  
ATOM    510  CG  ARG A  62      14.471 -19.660 -11.050  1.00 98.06           C  
ATOM    511  CD  ARG A  62      14.481 -21.179 -11.111  1.00 98.06           C  
ATOM    512  NE  ARG A  62      13.308 -21.752 -10.447  1.00 98.06           N  
ATOM    513  NH1 ARG A  62      13.639 -23.890 -11.248  1.00 98.06           N  
ATOM    514  NH2 ARG A  62      11.853 -23.443  -9.886  1.00 98.06           N1+
ATOM    515  CZ  ARG A  62      12.933 -23.029 -10.527  1.00 98.06           C  
ATOM    516  N   LYS A  63      11.664 -17.210 -12.019  1.00 98.06           N  
ATOM    517  CA  LYS A  63      11.272 -16.731 -13.343  1.00 98.06           C  
ATOM    518  C   LYS A  63      11.482 -15.225 -13.471  1.00 98.06           C  
ATOM    519  O   LYS A  63      11.952 -14.747 -14.498  1.00 98.06           O  
ATOM    520  CB  LYS A  63       9.808 -17.088 -13.627  1.00 98.06           C  
ATOM    521  CG  LYS A  63       9.570 -18.570 -13.858  1.00 98.06           C  
ATOM    522  CD  LYS A  63       8.102 -18.847 -14.155  1.00 98.06           C  
ATOM    523  CE  LYS A  63       7.867 -20.332 -14.476  1.00 98.06           C  
ATOM    524  NZ  LYS A  63       6.431 -20.616 -14.738  1.00 98.06           N1+
ATOM    525  N   LEU A  64      11.121 -14.477 -12.451  1.00 97.81           N  
ATOM    526  CA  LEU A  64      11.293 -13.026 -12.456  1.00 97.81           C  
ATOM    527  C   LEU A  64      12.773 -12.656 -12.562  1.00 97.81           C  
ATOM    528  O   LEU A  64      13.140 -11.779 -13.350  1.00 97.81           O  
ATOM    529  CB  LEU A  64      10.679 -12.411 -11.198  1.00 97.81           C  
ATOM    530  CG  LEU A  64       9.155 -12.372 -11.138  1.00 97.81           C  
ATOM    531  CD1 LEU A  64       8.695 -12.016  -9.730  1.00 97.81           C  
ATOM    532  CD2 LEU A  64       8.602 -11.377 -12.156  1.00 97.81           C  
ATOM    533  N   GLN A  65      13.596 -13.317 -11.876  1.00 97.62           N  
ATOM    534  CA  GLN A  65      15.017 -12.994 -11.795  1.00 97.62           C  
ATOM    535  C   GLN A  65      15.751 -13.411 -13.070  1.00 97.62           C  
ATOM    536  O   GLN A  65      16.707 -12.750 -13.482  1.00 97.62           O  
ATOM    537  CB  GLN A  65      15.650 -13.673 -10.581  1.00 97.62           C  
ATOM    538  CG  GLN A  65      15.207 -13.094  -9.243  1.00 97.62           C  
ATOM    539  CD  GLN A  65      15.779 -13.837  -8.058  1.00 97.62           C  
ATOM    540  NE2 GLN A  65      16.569 -13.144  -7.240  1.00 97.62           N  
ATOM    541  OE1 GLN A  65      15.530 -15.034  -7.876  1.00 97.62           O  
ATOM    542  N   THR A  66      15.321 -14.522 -13.685  1.00 97.31           N  
ATOM    543  CA  THR A  66      16.036 -15.063 -14.842  1.00 97.31           C  
ATOM    544  C   THR A  66      15.395 -14.599 -16.146  1.00 97.31           C  
ATOM    545  O   THR A  66      15.883 -14.888 -17.230  1.00 97.31           O  
ATOM    546  CB  THR A  66      16.077 -16.601 -14.809  1.00 97.31           C  
ATOM    547  CG2 THR A  66      16.767 -17.107 -13.551  1.00 97.31           C  
ATOM    548  OG1 THR A  66      14.731 -17.104 -14.839  1.00 97.31           O  
ATOM    549  N   GLY A  67      14.261 -13.907 -15.977  1.00 96.81           N  
ATOM    550  CA  GLY A  67      13.547 -13.431 -17.155  1.00 96.81           C  
ATOM    551  C   GLY A  67      12.881 -14.544 -17.940  1.00 96.81           C  
ATOM    552  O   GLY A  67      12.755 -14.452 -19.161  1.00 96.81           O  
ATOM    553  N   LYS A  68      12.536 -15.615 -17.310  1.00 97.25           N  
ATOM    554  CA  LYS A  68      11.979 -16.797 -17.956  1.00 97.25           C  
ATOM    555  C   LYS A  68      10.459 -16.841 -17.838  1.00 97.25           C  
ATOM    556  O   LYS A  68       9.855 -17.901 -17.927  1.00 97.25           O  
ATOM    557  CB  LYS A  68      12.580 -18.075 -17.365  1.00 97.25           C  
ATOM    558  CG  LYS A  68      14.051 -18.295 -17.733  1.00 97.25           C  
ATOM    559  CD  LYS A  68      14.540 -19.645 -17.240  1.00 97.25           C  
ATOM    560  CE  LYS A  68      15.993 -19.886 -17.658  1.00 97.25           C  
ATOM    561  NZ  LYS A  68      16.507 -21.193 -17.142  1.00 97.25           N1+
ATOM    562  N   LEU A  69       9.799 -15.655 -17.505  1.00 97.06           N  
ATOM    563  CA  LEU A  69       8.344 -15.586 -17.535  1.00 97.06           C  
ATOM    564  C   LEU A  69       7.810 -15.982 -18.911  1.00 97.06           C  
ATOM    565  O   LEU A  69       8.397 -15.628 -19.928  1.00 97.06           O  
ATOM    566  CB  LEU A  69       7.864 -14.181 -17.171  1.00 97.06           C  
ATOM    567  CG  LEU A  69       8.114 -13.732 -15.735  1.00 97.06           C  
ATOM    568  CD1 LEU A  69       7.855 -12.235 -15.590  1.00 97.06           C  
ATOM    569  CD2 LEU A  69       7.235 -14.520 -14.767  1.00 97.06           C  
ATOM    570  N   SER A  70       6.800 -16.872 -18.955  1.00 96.75           N  
ATOM    571  CA  SER A  70       6.155 -17.168 -20.217  1.00 96.75           C  
ATOM    572  C   SER A  70       5.489 -15.937 -20.818  1.00 96.75           C  
ATOM    573  O   SER A  70       5.292 -14.942 -20.127  1.00 96.75           O  
ATOM    574  CB  SER A  70       5.111 -18.279 -20.036  1.00 96.75           C  
ATOM    575  OG  SER A  70       3.979 -17.785 -19.344  1.00 96.75           O  
ATOM    576  N   TYR A  71       5.165 -15.992 -22.054  1.00 96.31           N  
ATOM    577  CA  TYR A  71       4.477 -14.903 -22.737  1.00 96.31           C  
ATOM    578  C   TYR A  71       3.174 -14.559 -22.027  1.00 96.31           C  
ATOM    579  O   TYR A  71       2.883 -13.374 -21.804  1.00 96.31           O  
ATOM    580  CB  TYR A  71       4.186 -15.280 -24.189  1.00 96.31           C  
ATOM    581  CG  TYR A  71       3.389 -14.248 -24.944  1.00 96.31           C  
ATOM    582  CD1 TYR A  71       2.047 -14.433 -25.232  1.00 96.31           C  
ATOM    583  CD2 TYR A  71       3.987 -13.065 -25.371  1.00 96.31           C  
ATOM    584  CE1 TYR A  71       1.304 -13.489 -25.922  1.00 96.31           C  
ATOM    585  CE2 TYR A  71       3.260 -12.106 -26.066  1.00 96.31           C  
ATOM    586  OH  TYR A  71       1.207 -11.371 -27.030  1.00 96.31           O  
ATOM    587  CZ  TYR A  71       1.925 -12.323 -26.338  1.00 96.31           C  
ATOM    588  N   VAL A  72       2.389 -15.532 -21.606  1.00 96.69           N  
ATOM    589  CA  VAL A  72       1.116 -15.348 -20.924  1.00 96.69           C  
ATOM    590  C   VAL A  72       1.336 -14.645 -19.594  1.00 96.69           C  
ATOM    591  O   VAL A  72       0.560 -13.767 -19.211  1.00 96.69           O  
ATOM    592  CB  VAL A  72       0.389 -16.707 -20.700  1.00 96.69           C  
ATOM    593  CG1 VAL A  72      -0.842 -16.512 -19.828  1.00 96.69           C  
ATOM    594  CG2 VAL A  72       0.015 -17.337 -22.037  1.00 96.69           C  
ATOM    595  N   GLU A  73       2.381 -14.982 -18.877  1.00 96.88           N  
ATOM    596  CA  GLU A  73       2.724 -14.362 -17.596  1.00 96.88           C  
ATOM    597  C   GLU A  73       3.065 -12.890 -17.767  1.00 96.88           C  
ATOM    598  O   GLU A  73       2.660 -12.052 -16.954  1.00 96.88           O  
ATOM    599  CB  GLU A  73       3.891 -15.099 -16.932  1.00 96.88           C  
ATOM    600  CG  GLU A  73       3.521 -16.476 -16.392  1.00 96.88           C  
ATOM    601  CD  GLU A  73       4.725 -17.292 -15.954  1.00 96.88           C  
ATOM    602  OE1 GLU A  73       4.657 -17.938 -14.881  1.00 96.88           O  
ATOM    603  OE2 GLU A  73       5.741 -17.280 -16.683  1.00 96.88           O1-
ATOM    604  N   VAL A  74       3.847 -12.595 -18.804  1.00 96.38           N  
ATOM    605  CA  VAL A  74       4.213 -11.206 -19.070  1.00 96.38           C  
ATOM    606  C   VAL A  74       2.957 -10.403 -19.412  1.00 96.38           C  
ATOM    607  O   VAL A  74       2.776  -9.288 -18.924  1.00 96.38           O  
ATOM    608  CB  VAL A  74       5.242 -11.098 -20.228  1.00 96.38           C  
ATOM    609  CG1 VAL A  74       5.438  -9.639 -20.639  1.00 96.38           C  
ATOM    610  CG2 VAL A  74       6.571 -11.722 -19.814  1.00 96.38           C  
ATOM    611  N   MET A  75       2.038 -10.945 -20.225  1.00 96.31           N  
ATOM    612  CA  MET A  75       0.796 -10.270 -20.588  1.00 96.31           C  
ATOM    613  C   MET A  75      -0.073 -10.040 -19.357  1.00 96.31           C  
ATOM    614  O   MET A  75      -0.732  -9.006 -19.238  1.00 96.31           O  
ATOM    615  CB  MET A  75       0.026 -11.081 -21.631  1.00 96.31           C  
ATOM    616  CG  MET A  75       0.690 -11.095 -23.003  1.00 96.31           C  
ATOM    617  SD  MET A  75       1.014  -9.417 -23.642  1.00 96.31           S  
ATOM    618  CE  MET A  75      -0.673  -8.839 -23.940  1.00 96.31           C  
ATOM    619  N   ARG A  76      -0.094 -10.967 -18.475  1.00 96.50           N  
ATOM    620  CA  ARG A  76      -0.902 -10.885 -17.260  1.00 96.50           C  
ATOM    621  C   ARG A  76      -0.427  -9.750 -16.368  1.00 96.50           C  
ATOM    622  O   ARG A  76      -1.223  -9.146 -15.644  1.00 96.50           O  
ATOM    623  CB  ARG A  76      -0.860 -12.214 -16.495  1.00 96.50           C  
ATOM    624  CG  ARG A  76      -1.812 -12.272 -15.309  1.00 96.50           C  
ATOM    625  CD  ARG A  76      -1.918 -13.681 -14.736  1.00 96.50           C  
ATOM    626  NE  ARG A  76      -2.875 -13.747 -13.638  1.00 96.50           N  
ATOM    627  NH1 ARG A  76      -2.635 -16.008 -13.294  1.00 96.50           N  
ATOM    628  NH2 ARG A  76      -4.073 -14.792 -11.991  1.00 96.50           N1+
ATOM    629  CZ  ARG A  76      -3.197 -14.857 -12.981  1.00 96.50           C  
ATOM    630  N   LEU A  77       0.921  -9.459 -16.355  1.00 96.06           N  
ATOM    631  CA  LEU A  77       1.499  -8.396 -15.549  1.00 96.06           C  
ATOM    632  C   LEU A  77       0.943  -7.033 -15.958  1.00 96.06           C  
ATOM    633  O   LEU A  77       0.800  -6.140 -15.122  1.00 96.06           O  
ATOM    634  CB  LEU A  77       3.024  -8.395 -15.683  1.00 96.06           C  
ATOM    635  CG  LEU A  77       3.764  -9.556 -15.015  1.00 96.06           C  
ATOM    636  CD1 LEU A  77       5.257  -9.464 -15.302  1.00 96.06           C  
ATOM    637  CD2 LEU A  77       3.496  -9.572 -13.516  1.00 96.06           C  
ATOM    638  N   GLU A  78       0.663  -6.896 -17.302  1.00 95.31           N  
ATOM    639  CA  GLU A  78       0.151  -5.667 -17.900  1.00 95.31           C  
ATOM    640  C   GLU A  78       1.125  -4.508 -17.688  1.00 95.31           C  
ATOM    641  O   GLU A  78       0.734  -3.338 -17.736  1.00 95.31           O  
ATOM    642  CB  GLU A  78      -1.213  -5.309 -17.313  1.00 95.31           C  
ATOM    643  CG  GLU A  78      -2.299  -6.333 -17.612  1.00 95.31           C  
ATOM    644  CD  GLU A  78      -3.669  -5.934 -17.094  1.00 95.31           C  
ATOM    645  OE1 GLU A  78      -4.280  -6.713 -16.321  1.00 95.31           O  
ATOM    646  OE2 GLU A  78      -4.139  -4.832 -17.466  1.00 95.31           O1-
ATOM    647  N   ILE A  79       2.314  -4.830 -17.370  1.00 94.62           N  
ATOM    648  CA  ILE A  79       3.474  -3.945 -17.314  1.00 94.62           C  
ATOM    649  C   ILE A  79       4.676  -4.634 -17.964  1.00 94.62           C  
ATOM    650  O   ILE A  79       4.917  -5.818 -17.730  1.00 94.62           O  
ATOM    651  CB  ILE A  79       3.808  -3.535 -15.866  1.00 94.62           C  
ATOM    652  CG1 ILE A  79       4.869  -2.428 -15.856  1.00 94.62           C  
ATOM    653  CG2 ILE A  79       4.271  -4.749 -15.057  1.00 94.62           C  
ATOM    654  CD1 ILE A  79       4.994  -1.707 -14.521  1.00 94.62           C  
ATOM    655  N   PRO A  80       5.438  -3.850 -18.806  1.00 92.62           N  
ATOM    656  CA  PRO A  80       6.553  -4.480 -19.519  1.00 92.62           C  
ATOM    657  C   PRO A  80       7.626  -5.013 -18.571  1.00 92.62           C  
ATOM    658  O   PRO A  80       8.068  -4.298 -17.671  1.00 92.62           O  
ATOM    659  CB  PRO A  80       7.099  -3.352 -20.389  1.00 92.62           C  
ATOM    660  CG  PRO A  80       5.973  -2.376 -20.502  1.00 92.62           C  
ATOM    661  CD  PRO A  80       5.158  -2.439 -19.241  1.00 92.62           C  
ATOM    662  N   TYR A  81       7.924  -6.269 -18.824  1.00 95.44           N  
ATOM    663  CA  TYR A  81       8.970  -6.892 -18.021  1.00 95.44           C  
ATOM    664  C   TYR A  81      10.343  -6.335 -18.402  1.00 95.44           C  
ATOM    665  O   TYR A  81      10.643  -6.167 -19.585  1.00 95.44           O  
ATOM    666  CB  TYR A  81       8.956  -8.414 -18.198  1.00 95.44           C  
ATOM    667  CG  TYR A  81      10.134  -9.107 -17.554  1.00 95.44           C  
ATOM    668  CD1 TYR A  81      11.292  -9.355 -18.269  1.00 95.44           C  
ATOM    669  CD2 TYR A  81      10.081  -9.518 -16.231  1.00 95.44           C  
ATOM    670  CE1 TYR A  81      12.381  -9.993 -17.685  1.00 95.44           C  
ATOM    671  CE2 TYR A  81      11.151 -10.161 -15.638  1.00 95.44           C  
ATOM    672  OH  TYR A  81      13.371 -11.036 -15.780  1.00 95.44           O  
ATOM    673  CZ  TYR A  81      12.305 -10.397 -16.371  1.00 95.44           C  
ATOM    674  N   SER A  82      11.180  -6.147 -17.394  1.00 95.50           N  
ATOM    675  CA  SER A  82      12.576  -5.768 -17.545  1.00 95.50           C  
ATOM    676  C   SER A  82      13.370  -6.031 -16.276  1.00 95.50           C  
ATOM    677  O   SER A  82      12.795  -6.084 -15.186  1.00 95.50           O  
ATOM    678  CB  SER A  82      12.699  -4.292 -17.938  1.00 95.50           C  
ATOM    679  OG  SER A  82      12.324  -3.458 -16.853  1.00 95.50           O  
ATOM    680  N   PRO A  83      14.669  -6.315 -16.389  1.00 95.69           N  
ATOM    681  CA  PRO A  83      15.502  -6.418 -15.190  1.00 95.69           C  
ATOM    682  C   PRO A  83      15.354  -5.211 -14.262  1.00 95.69           C  
ATOM    683  O   PRO A  83      15.398  -5.352 -13.043  1.00 95.69           O  
ATOM    684  CB  PRO A  83      16.922  -6.518 -15.743  1.00 95.69           C  
ATOM    685  CG  PRO A  83      16.766  -7.178 -17.073  1.00 95.69           C  
ATOM    686  CD  PRO A  83      15.492  -6.678 -17.702  1.00 95.69           C  
ATOM    687  N   GLU A  84      15.174  -4.024 -14.835  1.00 96.00           N  
ATOM    688  CA  GLU A  84      14.947  -2.800 -14.074  1.00 96.00           C  
ATOM    689  C   GLU A  84      13.663  -2.894 -13.249  1.00 96.00           C  
ATOM    690  O   GLU A  84      13.621  -2.435 -12.113  1.00 96.00           O  
ATOM    691  CB  GLU A  84      14.898  -1.588 -15.007  1.00 96.00           C  
ATOM    692  CG  GLU A  84      16.221  -1.266 -15.686  1.00 96.00           C  
ATOM    693  CD  GLU A  84      16.482  -2.105 -16.928  1.00 96.00           C  
ATOM    694  OE1 GLU A  84      17.614  -2.062 -17.466  1.00 96.00           O  
ATOM    695  OE2 GLU A  84      15.541  -2.811 -17.359  1.00 96.00           O1-
ATOM    696  N   LEU A  85      12.618  -3.412 -13.916  1.00 96.75           N  
ATOM    697  CA  LEU A  85      11.361  -3.628 -13.205  1.00 96.75           C  
ATOM    698  C   LEU A  85      11.564  -4.538 -11.990  1.00 96.75           C  
ATOM    699  O   LEU A  85      11.092  -4.235 -10.894  1.00 96.75           O  
ATOM    700  CB  LEU A  85      10.314  -4.235 -14.139  1.00 96.75           C  
ATOM    701  CG  LEU A  85       9.018  -4.723 -13.481  1.00 96.75           C  
ATOM    702  CD1 LEU A  85       8.238  -3.544 -12.914  1.00 96.75           C  
ATOM    703  CD2 LEU A  85       8.173  -5.499 -14.485  1.00 96.75           C  
ATOM    704  N   VAL A  86      12.256  -5.631 -12.185  1.00 97.44           N  
ATOM    705  CA  VAL A  86      12.485  -6.611 -11.136  1.00 97.44           C  
ATOM    706  C   VAL A  86      13.235  -5.958  -9.976  1.00 97.44           C  
ATOM    707  O   VAL A  86      12.855  -6.121  -8.811  1.00 97.44           O  
ATOM    708  CB  VAL A  86      13.271  -7.837 -11.655  1.00 97.44           C  
ATOM    709  CG1 VAL A  86      13.646  -8.767 -10.504  1.00 97.44           C  
ATOM    710  CG2 VAL A  86      12.450  -8.583 -12.712  1.00 97.44           C  
ATOM    711  N   ARG A  87      14.297  -5.198 -10.196  1.00 97.44           N  
ATOM    712  CA  ARG A  87      15.052  -4.506  -9.160  1.00 97.44           C  
ATOM    713  C   ARG A  87      14.164  -3.517  -8.405  1.00 97.44           C  
ATOM    714  O   ARG A  87      14.240  -3.417  -7.179  1.00 97.44           O  
ATOM    715  CB  ARG A  87      16.256  -3.782  -9.755  1.00 97.44           C  
ATOM    716  CG  ARG A  87      17.370  -4.708 -10.214  1.00 97.44           C  
ATOM    717  CD  ARG A  87      18.635  -3.939 -10.555  1.00 97.44           C  
ATOM    718  NE  ARG A  87      18.444  -3.056 -11.712  1.00 97.44           N  
ATOM    719  NH1 ARG A  87      18.868  -4.686 -13.291  1.00 97.44           N  
ATOM    720  NH2 ARG A  87      18.366  -2.553 -13.949  1.00 97.44           N1+
ATOM    721  CZ  ARG A  87      18.556  -3.436 -12.975  1.00 97.44           C  
ATOM    722  N   ALA A  88      13.337  -2.804  -9.164  1.00 97.44           N  
ATOM    723  CA  ALA A  88      12.464  -1.786  -8.577  1.00 97.44           C  
ATOM    724  C   ALA A  88      11.442  -2.413  -7.637  1.00 97.44           C  
ATOM    725  O   ALA A  88      11.189  -1.890  -6.551  1.00 97.44           O  
ATOM    726  CB  ALA A  88      11.757  -0.998  -9.672  1.00 97.44           C  
ATOM    727  N   VAL A  89      10.885  -3.554  -8.065  1.00 97.50           N  
ATOM    728  CA  VAL A  89       9.826  -4.149  -7.259  1.00 97.50           C  
ATOM    729  C   VAL A  89      10.431  -4.795  -6.016  1.00 97.50           C  
ATOM    730  O   VAL A  89       9.770  -4.889  -4.977  1.00 97.50           O  
ATOM    731  CB  VAL A  89       9.016  -5.189  -8.063  1.00 97.50           C  
ATOM    732  CG1 VAL A  89       8.259  -4.520  -9.205  1.00 97.50           C  
ATOM    733  CG2 VAL A  89       9.940  -6.288  -8.595  1.00 97.50           C  
ATOM    734  N   TRP A  90      11.707  -5.342  -6.017  1.00 98.44           N  
ATOM    735  CA  TRP A  90      12.412  -5.780  -4.819  1.00 98.44           C  
ATOM    736  C   TRP A  90      12.657  -4.605  -3.874  1.00 98.44           C  
ATOM    737  O   TRP A  90      12.535  -4.747  -2.655  1.00 98.44           O  
ATOM    738  CB  TRP A  90      13.736  -6.447  -5.184  1.00 98.44           C  
ATOM    739  CG  TRP A  90      13.689  -7.943  -5.164  1.00 98.44           C  
ATOM    740  CD1 TRP A  90      14.360  -8.778  -4.309  1.00 98.44           C  
ATOM    741  CD2 TRP A  90      12.947  -8.791  -6.043  1.00 98.44           C  
ATOM    742  CE2 TRP A  90      13.201 -10.124  -5.661  1.00 98.44           C  
ATOM    743  CE3 TRP A  90      12.078  -8.551  -7.112  1.00 98.44           C  
ATOM    744  NE1 TRP A  90      14.063 -10.087  -4.599  1.00 98.44           N  
ATOM    745  CH2 TRP A  90      11.777 -10.949  -7.360  1.00 98.44           C  
ATOM    746  CZ2 TRP A  90      12.626 -11.216  -6.316  1.00 98.44           C  
ATOM    747  CZ3 TRP A  90      11.500  -9.633  -7.768  1.00 98.44           C  
ATOM    748  N   LEU A  91      13.053  -3.511  -4.481  1.00 98.25           N  
ATOM    749  CA  LEU A  91      13.293  -2.297  -3.705  1.00 98.25           C  
ATOM    750  C   LEU A  91      12.002  -1.801  -3.056  1.00 98.25           C  
ATOM    751  O   LEU A  91      12.000  -1.431  -1.881  1.00 98.25           O  
ATOM    752  CB  LEU A  91      13.879  -1.200  -4.605  1.00 98.25           C  
ATOM    753  CG  LEU A  91      14.431   0.035  -3.895  1.00 98.25           C  
ATOM    754  CD1 LEU A  91      15.542  -0.360  -2.931  1.00 98.25           C  
ATOM    755  CD2 LEU A  91      14.928   1.057  -4.906  1.00 98.25           C  
ATOM    756  N   SER A  92      10.897  -1.764  -3.802  1.00 97.62           N  
ATOM    757  CA  SER A  92       9.602  -1.351  -3.270  1.00 97.62           C  
ATOM    758  C   SER A  92       9.170  -2.236  -2.109  1.00 97.62           C  
ATOM    759  O   SER A  92       8.627  -1.750  -1.114  1.00 97.62           O  
ATOM    760  CB  SER A  92       8.539  -1.383  -4.367  1.00 97.62           C  
ATOM    761  OG  SER A  92       7.296  -0.925  -3.873  1.00 97.62           O  
ATOM    762  N   ALA A  93       9.416  -3.554  -2.234  1.00 98.69           N  
ATOM    763  CA  ALA A  93       9.129  -4.477  -1.134  1.00 98.69           C  
ATOM    764  C   ALA A  93       9.959  -4.134   0.096  1.00 98.69           C  
ATOM    765  O   ALA A  93       9.446  -4.133   1.218  1.00 98.69           O  
ATOM    766  CB  ALA A  93       9.382  -5.913  -1.571  1.00 98.69           C  
ATOM    767  N   GLY A  94      11.227  -3.915  -0.090  1.00 98.75           N  
ATOM    768  CA  GLY A  94      12.047  -3.438   1.010  1.00 98.75           C  
ATOM    769  C   GLY A  94      11.542  -2.143   1.617  1.00 98.75           C  
ATOM    770  O   GLY A  94      11.626  -1.946   2.831  1.00 98.75           O  
ATOM    771  N   GLY A  95      11.106  -1.265   0.781  1.00 98.75           N  
ATOM    772  CA  GLY A  95      10.513  -0.021   1.242  1.00 98.75           C  
ATOM    773  C   GLY A  95       9.307  -0.230   2.140  1.00 98.75           C  
ATOM    774  O   GLY A  95       9.175   0.431   3.173  1.00 98.75           O  
ATOM    775  N   SER A  96       8.418  -1.120   1.762  1.00 98.81           N  
ATOM    776  CA  SER A  96       7.237  -1.400   2.572  1.00 98.81           C  
ATOM    777  C   SER A  96       7.619  -2.025   3.909  1.00 98.81           C  
ATOM    778  O   SER A  96       7.000  -1.745   4.936  1.00 98.81           O  
ATOM    779  CB  SER A  96       6.282  -2.327   1.822  1.00 98.81           C  
ATOM    780  OG  SER A  96       5.744  -1.677   0.683  1.00 98.81           O  
ATOM    781  N   ILE A  97       8.643  -2.910   3.869  1.00 98.88           N  
ATOM    782  CA  ILE A  97       9.152  -3.463   5.121  1.00 98.88           C  
ATOM    783  C   ILE A  97       9.637  -2.335   6.025  1.00 98.88           C  
ATOM    784  O   ILE A  97       9.269  -2.270   7.199  1.00 98.88           O  
ATOM    785  CB  ILE A  97      10.289  -4.481   4.871  1.00 98.88           C  
ATOM    786  CG1 ILE A  97       9.739  -5.732   4.173  1.00 98.88           C  
ATOM    787  CG2 ILE A  97      10.984  -4.847   6.185  1.00 98.88           C  
ATOM    788  CD1 ILE A  97      10.820  -6.662   3.634  1.00 98.88           C  
ATOM    789  N   LEU A  98      10.481  -1.440   5.466  1.00 98.75           N  
ATOM    790  CA  LEU A  98      11.024  -0.315   6.220  1.00 98.75           C  
ATOM    791  C   LEU A  98       9.906   0.599   6.716  1.00 98.75           C  
ATOM    792  O   LEU A  98       9.928   1.050   7.860  1.00 98.75           O  
ATOM    793  CB  LEU A  98      12.007   0.486   5.359  1.00 98.75           C  
ATOM    794  CG  LEU A  98      12.660   1.693   6.021  1.00 98.75           C  
ATOM    795  CD1 LEU A  98      13.363   1.272   7.309  1.00 98.75           C  
ATOM    796  CD2 LEU A  98      13.641   2.366   5.067  1.00 98.75           C  
ATOM    797  N   ALA A  99       8.906   0.886   5.886  1.00 98.75           N  
ATOM    798  CA  ALA A  99       7.781   1.727   6.294  1.00 98.75           C  
ATOM    799  C   ALA A  99       7.036   1.109   7.476  1.00 98.75           C  
ATOM    800  O   ALA A  99       6.646   1.817   8.409  1.00 98.75           O  
ATOM    801  CB  ALA A  99       6.823   1.937   5.123  1.00 98.75           C  
ATOM    802  N   GLY A 100       6.786  -0.193   7.411  1.00 98.69           N  
ATOM    803  CA  GLY A 100       6.160  -0.876   8.531  1.00 98.69           C  
ATOM    804  C   GLY A 100       6.932  -0.732   9.826  1.00 98.69           C  
ATOM    805  O   GLY A 100       6.355  -0.453  10.876  1.00 98.69           O  
ATOM    806  N   ARG A 101       8.232  -0.870   9.819  1.00 98.62           N  
ATOM    807  CA  ARG A 101       9.087  -0.734  10.994  1.00 98.62           C  
ATOM    808  C   ARG A 101       9.041   0.690  11.541  1.00 98.62           C  
ATOM    809  O   ARG A 101       8.902   0.890  12.749  1.00 98.62           O  
ATOM    810  CB  ARG A 101      10.529  -1.122  10.656  1.00 98.62           C  
ATOM    811  CG  ARG A 101      10.732  -2.610  10.427  1.00 98.62           C  
ATOM    812  CD  ARG A 101      12.206  -2.958  10.271  1.00 98.62           C  
ATOM    813  NE  ARG A 101      12.388  -4.357   9.881  1.00 98.62           N  
ATOM    814  NH1 ARG A 101      12.041  -5.205  12.003  1.00 98.62           N  
ATOM    815  NH2 ARG A 101      12.485  -6.617  10.255  1.00 98.62           N1+
ATOM    816  CZ  ARG A 101      12.299  -5.387  10.711  1.00 98.62           C  
ATOM    817  N   LEU A 102       9.145   1.601  10.643  1.00 98.44           N  
ATOM    818  CA  LEU A 102       9.148   3.011  11.035  1.00 98.44           C  
ATOM    819  C   LEU A 102       7.805   3.412  11.629  1.00 98.44           C  
ATOM    820  O   LEU A 102       7.741   4.205  12.566  1.00 98.44           O  
ATOM    821  CB  LEU A 102       9.480   3.901   9.837  1.00 98.44           C  
ATOM    822  CG  LEU A 102      10.926   3.844   9.328  1.00 98.44           C  
ATOM    823  CD1 LEU A 102      11.040   4.559   7.987  1.00 98.44           C  
ATOM    824  CD2 LEU A 102      11.879   4.449  10.352  1.00 98.44           C  
ATOM    825  N   ALA A 103       6.680   2.877  11.040  1.00 98.56           N  
ATOM    826  CA  ALA A 103       5.353   3.183  11.572  1.00 98.56           C  
ATOM    827  C   ALA A 103       5.226   2.718  13.016  1.00 98.56           C  
ATOM    828  O   ALA A 103       4.587   3.390  13.833  1.00 98.56           O  
ATOM    829  CB  ALA A 103       4.275   2.530  10.709  1.00 98.56           C  
ATOM    830  N   LEU A 104       5.793   1.600  13.311  1.00 98.31           N  
ATOM    831  CA  LEU A 104       5.758   1.098  14.671  1.00 98.31           C  
ATOM    832  C   LEU A 104       6.475   2.042  15.621  1.00 98.31           C  
ATOM    833  O   LEU A 104       6.120   2.140  16.804  1.00 98.31           O  
ATOM    834  CB  LEU A 104       6.396  -0.298  14.745  1.00 98.31           C  
ATOM    835  CG  LEU A 104       5.629  -1.423  14.055  1.00 98.31           C  
ATOM    836  CD1 LEU A 104       6.463  -2.704  14.047  1.00 98.31           C  
ATOM    837  CD2 LEU A 104       4.287  -1.662  14.734  1.00 98.31           C  
ATOM    838  N   GLU A 105       7.450   2.803  15.151  1.00 96.38           N  
ATOM    839  CA  GLU A 105       8.219   3.749  15.949  1.00 96.38           C  
ATOM    840  C   GLU A 105       7.579   5.134  15.935  1.00 96.38           C  
ATOM    841  O   GLU A 105       7.496   5.793  16.974  1.00 96.38           O  
ATOM    842  CB  GLU A 105       9.665   3.826  15.449  1.00 96.38           C  
ATOM    843  CG  GLU A 105      10.445   2.526  15.615  1.00 96.38           C  
ATOM    844  CD  GLU A 105      11.829   2.584  14.994  1.00 96.38           C  
ATOM    845  OE1 GLU A 105      12.481   1.516  14.873  1.00 96.38           O  
ATOM    846  OE2 GLU A 105      12.270   3.696  14.629  1.00 96.38           O1-
ATOM    847  N   ASP A 106       7.081   5.528  14.789  1.00 96.50           N  
ATOM    848  CA  ASP A 106       6.682   6.914  14.592  1.00 96.50           C  
ATOM    849  C   ASP A 106       5.169   7.041  14.441  1.00 96.50           C  
ATOM    850  O   ASP A 106       4.665   8.110  14.078  1.00 96.50           O  
ATOM    851  CB  ASP A 106       7.387   7.505  13.366  1.00 96.50           C  
ATOM    852  CG  ASP A 106       8.890   7.612  13.536  1.00 96.50           C  
ATOM    853  OD1 ASP A 106       9.364   7.685  14.689  1.00 96.50           O  
ATOM    854  OD2 ASP A 106       9.608   7.635  12.513  1.00 96.50           O1-
ATOM    855  N   ALA A 107       4.443   6.000  14.670  1.00 98.00           N  
ATOM    856  CA  ALA A 107       2.986   5.945  14.574  1.00 98.00           C  
ATOM    857  C   ALA A 107       2.528   5.941  13.127  1.00 98.00           C  
ATOM    858  O   ALA A 107       1.594   5.225  12.761  1.00 98.00           O  
ATOM    859  CB  ALA A 107       2.364   7.123  15.321  1.00 98.00           C  
ATOM    860  N   VAL A 108       3.188   6.680  12.245  1.00 98.50           N  
ATOM    861  CA  VAL A 108       2.856   6.669  10.826  1.00 98.50           C  
ATOM    862  C   VAL A 108       4.138   6.732   9.993  1.00 98.50           C  
ATOM    863  O   VAL A 108       5.044   7.511  10.292  1.00 98.50           O  
ATOM    864  CB  VAL A 108       1.922   7.841  10.453  1.00 98.50           C  
ATOM    865  CG1 VAL A 108       1.583   7.803   8.960  1.00 98.50           C  
ATOM    866  CG2 VAL A 108       0.647   7.792  11.289  1.00 98.50           C  
ATOM    867  N   ALA A 109       4.256   5.930   8.997  1.00 98.56           N  
ATOM    868  CA  ALA A 109       5.301   6.001   7.981  1.00 98.56           C  
ATOM    869  C   ALA A 109       4.745   5.691   6.595  1.00 98.56           C  
ATOM    870  O   ALA A 109       3.766   4.952   6.464  1.00 98.56           O  
ATOM    871  CB  ALA A 109       6.440   5.048   8.320  1.00 98.56           C  
ATOM    872  N   VAL A 110       5.440   6.264   5.597  1.00 98.69           N  
ATOM    873  CA  VAL A 110       4.907   6.153   4.244  1.00 98.69           C  
ATOM    874  C   VAL A 110       5.984   5.612   3.309  1.00 98.69           C  
ATOM    875  O   VAL A 110       7.126   6.081   3.324  1.00 98.69           O  
ATOM    876  CB  VAL A 110       4.388   7.513   3.726  1.00 98.69           C  
ATOM    877  CG1 VAL A 110       3.823   7.372   2.314  1.00 98.69           C  
ATOM    878  CG2 VAL A 110       3.334   8.081   4.677  1.00 98.69           C  
ATOM    879  N   ASN A 111       5.641   4.590   2.582  1.00 98.56           N  
ATOM    880  CA  ASN A 111       6.384   4.222   1.382  1.00 98.56           C  
ATOM    881  C   ASN A 111       5.759   4.828   0.128  1.00 98.56           C  
ATOM    882  O   ASN A 111       4.650   4.457  -0.259  1.00 98.56           O  
ATOM    883  CB  ASN A 111       6.467   2.699   1.250  1.00 98.56           C  
ATOM    884  CG  ASN A 111       7.343   2.262   0.092  1.00 98.56           C  
ATOM    885  ND2 ASN A 111       7.249   0.988  -0.271  1.00 98.56           N  
ATOM    886  OD1 ASN A 111       8.099   3.058  -0.468  1.00 98.56           O  
ATOM    887  N   LEU A 112       6.518   5.843  -0.498  1.00 97.75           N  
ATOM    888  CA  LEU A 112       5.961   6.608  -1.609  1.00 97.75           C  
ATOM    889  C   LEU A 112       5.660   5.698  -2.797  1.00 97.75           C  
ATOM    890  O   LEU A 112       4.845   6.042  -3.653  1.00 97.75           O  
ATOM    891  CB  LEU A 112       6.923   7.715  -2.033  1.00 97.75           C  
ATOM    892  CG  LEU A 112       7.082   8.886  -1.057  1.00 97.75           C  
ATOM    893  CD1 LEU A 112       7.836  10.029  -1.719  1.00 97.75           C  
ATOM    894  CD2 LEU A 112       5.717   9.352  -0.557  1.00 97.75           C  
ATOM    895  N   GLY A 113       6.318   4.475  -2.806  1.00 94.06           N  
ATOM    896  CA  GLY A 113       5.969   3.401  -3.723  1.00 94.06           C  
ATOM    897  C   GLY A 113       5.066   2.353  -3.096  1.00 94.06           C  
ATOM    898  O   GLY A 113       4.395   2.621  -2.099  1.00 94.06           O  
ATOM    899  N   GLY A 114       4.907   1.194  -3.737  1.00 95.94           N  
ATOM    900  CA  GLY A 114       4.229   0.055  -3.138  1.00 95.94           C  
ATOM    901  C   GLY A 114       2.723   0.100  -3.314  1.00 95.94           C  
ATOM    902  O   GLY A 114       2.208   0.874  -4.121  1.00 95.94           O  
ATOM    903  N   GLY A 115       2.029  -0.727  -2.612  1.00 97.75           N  
ATOM    904  CA  GLY A 115       0.585  -0.851  -2.735  1.00 97.75           C  
ATOM    905  C   GLY A 115       0.162  -1.760  -3.875  1.00 97.75           C  
ATOM    906  O   GLY A 115      -0.899  -1.561  -4.470  1.00 97.75           O  
ATOM    907  N   PHE A 116       1.012  -2.694  -4.210  1.00 98.06           N  
ATOM    908  CA  PHE A 116       0.827  -3.584  -5.350  1.00 98.06           C  
ATOM    909  C   PHE A 116      -0.027  -4.785  -4.965  1.00 98.06           C  
ATOM    910  O   PHE A 116       0.456  -5.918  -4.944  1.00 98.06           O  
ATOM    911  CB  PHE A 116       2.181  -4.056  -5.889  1.00 98.06           C  
ATOM    912  CG  PHE A 116       3.108  -2.932  -6.270  1.00 98.06           C  
ATOM    913  CD1 PHE A 116       2.645  -1.851  -7.008  1.00 98.06           C  
ATOM    914  CD2 PHE A 116       4.442  -2.959  -5.891  1.00 98.06           C  
ATOM    915  CE1 PHE A 116       3.500  -0.810  -7.361  1.00 98.06           C  
ATOM    916  CE2 PHE A 116       5.305  -1.923  -6.241  1.00 98.06           C  
ATOM    917  CZ  PHE A 116       4.832  -0.850  -6.978  1.00 98.06           C  
ATOM    918  N   HIS A 117      -1.242  -4.605  -4.768  1.00 98.50           N  
ATOM    919  CA  HIS A 117      -2.169  -5.479  -4.058  1.00 98.50           C  
ATOM    920  C   HIS A 117      -2.756  -6.533  -4.988  1.00 98.50           C  
ATOM    921  O   HIS A 117      -3.515  -7.402  -4.550  1.00 98.50           O  
ATOM    922  CB  HIS A 117      -3.290  -4.660  -3.414  1.00 98.50           C  
ATOM    923  CG  HIS A 117      -4.131  -3.918  -4.403  1.00 98.50           C  
ATOM    924  CD2 HIS A 117      -4.054  -3.836  -5.751  1.00 98.50           C  
ATOM    925  ND1 HIS A 117      -5.202  -3.135  -4.028  1.00 98.50           N  
ATOM    926  CE1 HIS A 117      -5.749  -2.604  -5.108  1.00 98.50           C  
ATOM    927  NE2 HIS A 117      -5.071  -3.012  -6.166  1.00 98.50           N  
ATOM    928  N   HIS A 118      -2.359  -6.582  -6.289  1.00 98.62           N  
ATOM    929  CA  HIS A 118      -2.930  -7.533  -7.230  1.00 98.62           C  
ATOM    930  C   HIS A 118      -2.076  -8.791  -7.329  1.00 98.62           C  
ATOM    931  O   HIS A 118      -2.516  -9.803  -7.880  1.00 98.62           O  
ATOM    932  CB  HIS A 118      -3.091  -6.898  -8.611  1.00 98.62           C  
ATOM    933  CG  HIS A 118      -4.162  -5.857  -8.672  1.00 98.62           C  
ATOM    934  CD2 HIS A 118      -4.120  -4.560  -9.062  1.00 98.62           C  
ATOM    935  ND1 HIS A 118      -5.465  -6.108  -8.294  1.00 98.62           N  
ATOM    936  CE1 HIS A 118      -6.182  -5.009  -8.452  1.00 98.62           C  
ATOM    937  NE2 HIS A 118      -5.390  -4.055  -8.918  1.00 98.62           N  
ATOM    938  N   ALA A 119      -0.859  -8.721  -6.881  1.00 98.44           N  
ATOM    939  CA  ALA A 119       0.061  -9.840  -7.066  1.00 98.44           C  
ATOM    940  C   ALA A 119      -0.322 -11.013  -6.175  1.00 98.44           C  
ATOM    941  O   ALA A 119      -0.590 -10.840  -4.983  1.00 98.44           O  
ATOM    942  CB  ALA A 119       1.495  -9.402  -6.772  1.00 98.44           C  
ATOM    943  N   TYR A 120      -0.336 -12.261  -6.796  1.00 98.56           N  
ATOM    944  CA  TYR A 120      -0.596 -13.531  -6.133  1.00 98.56           C  
ATOM    945  C   TYR A 120       0.705 -14.228  -5.756  1.00 98.56           C  
ATOM    946  O   TYR A 120       1.784 -13.817  -6.190  1.00 98.56           O  
ATOM    947  CB  TYR A 120      -1.428 -14.444  -7.036  1.00 98.56           C  
ATOM    948  CG  TYR A 120      -2.883 -14.055  -7.124  1.00 98.56           C  
ATOM    949  CD1 TYR A 120      -3.873 -14.838  -6.541  1.00 98.56           C  
ATOM    950  CD2 TYR A 120      -3.269 -12.891  -7.785  1.00 98.56           C  
ATOM    951  CE1 TYR A 120      -5.215 -14.479  -6.618  1.00 98.56           C  
ATOM    952  CE2 TYR A 120      -4.607 -12.523  -7.868  1.00 98.56           C  
ATOM    953  OH  TYR A 120      -6.897 -12.963  -7.363  1.00 98.56           O  
ATOM    954  CZ  TYR A 120      -5.571 -13.322  -7.283  1.00 98.56           C  
ATOM    955  N   PRO A 121       0.527 -15.333  -4.933  1.00 98.38           N  
ATOM    956  CA  PRO A 121       1.747 -16.048  -4.568  1.00 98.38           C  
ATOM    957  C   PRO A 121       2.513 -16.577  -5.779  1.00 98.38           C  
ATOM    958  O   PRO A 121       3.744 -16.600  -5.778  1.00 98.38           O  
ATOM    959  CB  PRO A 121       1.236 -17.195  -3.698  1.00 98.38           C  
ATOM    960  CG  PRO A 121       0.040 -16.648  -2.997  1.00 98.38           C  
ATOM    961  CD  PRO A 121      -0.716 -15.775  -3.959  1.00 98.38           C  
ATOM    962  N   ASP A 122       1.817 -16.943  -6.840  1.00 97.81           N  
ATOM    963  CA  ASP A 122       2.481 -17.666  -7.920  1.00 97.81           C  
ATOM    964  C   ASP A 122       2.492 -16.841  -9.204  1.00 97.81           C  
ATOM    965  O   ASP A 122       2.931 -17.320 -10.254  1.00 97.81           O  
ATOM    966  CB  ASP A 122       1.788 -19.006  -8.166  1.00 97.81           C  
ATOM    967  CG  ASP A 122       0.313 -18.867  -8.507  1.00 97.81           C  
ATOM    968  OD1 ASP A 122      -0.258 -17.772  -8.298  1.00 97.81           O  
ATOM    969  OD2 ASP A 122      -0.284 -19.858  -8.985  1.00 97.81           O1-
ATOM    970  N   HIS A 123       1.993 -15.586  -9.222  1.00 98.25           N  
ATOM    971  CA  HIS A 123       2.068 -14.756 -10.419  1.00 98.25           C  
ATOM    972  C   HIS A 123       1.807 -13.288 -10.090  1.00 98.25           C  
ATOM    973  O   HIS A 123       1.261 -12.972  -9.031  1.00 98.25           O  
ATOM    974  CB  HIS A 123       1.069 -15.246 -11.465  1.00 98.25           C  
ATOM    975  CG  HIS A 123      -0.362 -15.068 -11.062  1.00 98.25           C  
ATOM    976  CD2 HIS A 123      -1.281 -14.153 -11.436  1.00 98.25           C  
ATOM    977  ND1 HIS A 123      -0.987 -15.897 -10.158  1.00 98.25           N  
ATOM    978  CE1 HIS A 123      -2.238 -15.502  -9.998  1.00 98.25           C  
ATOM    979  NE2 HIS A 123      -2.446 -14.447 -10.762  1.00 98.25           N  
ATOM    980  N   GLY A 124       2.201 -12.365 -10.957  1.00 98.00           N  
ATOM    981  CA  GLY A 124       1.801 -10.967 -10.956  1.00 98.00           C  
ATOM    982  C   GLY A 124       0.603 -10.689 -11.842  1.00 98.00           C  
ATOM    983  O   GLY A 124       0.303 -11.467 -12.750  1.00 98.00           O  
ATOM    984  N   GLU A 125      -0.073  -9.591 -11.532  1.00 97.25           N  
ATOM    985  CA  GLU A 125      -1.160  -9.140 -12.395  1.00 97.25           C  
ATOM    986  C   GLU A 125      -1.604  -7.725 -12.032  1.00 97.25           C  
ATOM    987  O   GLU A 125      -1.366  -7.263 -10.919  1.00 97.25           O  
ATOM    988  CB  GLU A 125      -2.348 -10.106 -12.310  1.00 97.25           C  
ATOM    989  CG  GLU A 125      -3.111 -10.023 -10.997  1.00 97.25           C  
ATOM    990  CD  GLU A 125      -4.321 -10.948 -10.947  1.00 97.25           C  
ATOM    991  OE1 GLU A 125      -5.090 -10.881  -9.963  1.00 97.25           O  
ATOM    992  OE2 GLU A 125      -4.493 -11.737 -11.898  1.00 97.25           O1-
ATOM    993  N   GLY A 126      -2.285  -7.039 -13.025  1.00 95.88           N  
ATOM    994  CA  GLY A 126      -2.825  -5.707 -12.792  1.00 95.88           C  
ATOM    995  C   GLY A 126      -1.777  -4.701 -12.363  1.00 95.88           C  
ATOM    996  O   GLY A 126      -2.010  -3.908 -11.448  1.00 95.88           O  
ATOM    997  N   PHE A 127      -0.579  -4.749 -13.030  1.00 97.00           N  
ATOM    998  CA  PHE A 127       0.555  -3.842 -12.848  1.00 97.00           C  
ATOM    999  C   PHE A 127       1.343  -4.212 -11.597  1.00 97.00           C  
ATOM   1000  O   PHE A 127       2.295  -3.518 -11.236  1.00 97.00           O  
ATOM   1001  CB  PHE A 127       0.074  -2.392 -12.757  1.00 97.00           C  
ATOM   1002  CG  PHE A 127      -0.838  -1.981 -13.878  1.00 97.00           C  
ATOM   1003  CD1 PHE A 127      -0.672  -2.510 -15.152  1.00 97.00           C  
ATOM   1004  CD2 PHE A 127      -1.862  -1.069 -13.664  1.00 97.00           C  
ATOM   1005  CE1 PHE A 127      -1.514  -2.133 -16.194  1.00 97.00           C  
ATOM   1006  CE2 PHE A 127      -2.706  -0.686 -14.697  1.00 97.00           C  
ATOM   1007  CZ  PHE A 127      -2.532  -1.221 -15.967  1.00 97.00           C  
ATOM   1008  N   CYS A 128       0.909  -5.296 -10.832  1.00 98.25           N  
ATOM   1009  CA  CYS A 128       1.563  -5.694  -9.590  1.00 98.25           C  
ATOM   1010  C   CYS A 128       2.387  -6.959  -9.789  1.00 98.25           C  
ATOM   1011  O   CYS A 128       1.835  -8.024 -10.078  1.00 98.25           O  
ATOM   1012  CB  CYS A 128       0.531  -5.911  -8.484  1.00 98.25           C  
ATOM   1013  SG  CYS A 128      -0.571  -4.505  -8.229  1.00 98.25           S  
ATOM   1014  N   VAL A 129       3.723  -6.823  -9.660  1.00 98.25           N  
ATOM   1015  CA  VAL A 129       4.660  -7.925  -9.848  1.00 98.25           C  
ATOM   1016  C   VAL A 129       4.817  -8.698  -8.543  1.00 98.25           C  
ATOM   1017  O   VAL A 129       4.741  -9.927  -8.531  1.00 98.25           O  
ATOM   1018  CB  VAL A 129       6.040  -7.418 -10.335  1.00 98.25           C  
ATOM   1019  CG1 VAL A 129       7.014  -8.582 -10.505  1.00 98.25           C  
ATOM   1020  CG2 VAL A 129       5.892  -6.646 -11.640  1.00 98.25           C  
ATOM   1021  N   LEU A 130       4.996  -7.994  -7.379  1.00 98.62           N  
ATOM   1022  CA  LEU A 130       5.041  -8.518  -6.019  1.00 98.62           C  
ATOM   1023  C   LEU A 130       4.014  -7.821  -5.131  1.00 98.62           C  
ATOM   1024  O   LEU A 130       3.708  -6.645  -5.335  1.00 98.62           O  
ATOM   1025  CB  LEU A 130       6.442  -8.346  -5.431  1.00 98.62           C  
ATOM   1026  CG  LEU A 130       7.583  -9.047  -6.168  1.00 98.62           C  
ATOM   1027  CD1 LEU A 130       8.924  -8.697  -5.534  1.00 98.62           C  
ATOM   1028  CD2 LEU A 130       7.363 -10.555  -6.179  1.00 98.62           C  
ATOM   1029  N   ASN A 131       3.448  -8.578  -4.205  1.00 98.75           N  
ATOM   1030  CA  ASN A 131       2.669  -7.948  -3.144  1.00 98.75           C  
ATOM   1031  C   ASN A 131       3.561  -7.409  -2.035  1.00 98.75           C  
ATOM   1032  O   ASN A 131       3.923  -8.135  -1.113  1.00 98.75           O  
ATOM   1033  CB  ASN A 131       1.649  -8.934  -2.572  1.00 98.75           C  
ATOM   1034  CG  ASN A 131       0.520  -8.247  -1.832  1.00 98.75           C  
ATOM   1035  ND2 ASN A 131      -0.714  -8.604  -2.165  1.00 98.75           N  
ATOM   1036  OD1 ASN A 131       0.755  -7.397  -0.968  1.00 98.75           O  
ATOM   1037  N   ASP A 132       3.986  -6.143  -2.144  1.00 98.81           N  
ATOM   1038  CA  ASP A 132       5.057  -5.572  -1.333  1.00 98.81           C  
ATOM   1039  C   ASP A 132       4.645  -5.477   0.134  1.00 98.81           C  
ATOM   1040  O   ASP A 132       5.428  -5.802   1.027  1.00 98.81           O  
ATOM   1041  CB  ASP A 132       5.456  -4.193  -1.860  1.00 98.81           C  
ATOM   1042  CG  ASP A 132       4.280  -3.234  -1.949  1.00 98.81           C  
ATOM   1043  OD1 ASP A 132       3.284  -3.554  -2.633  1.00 98.81           O  
ATOM   1044  OD2 ASP A 132       4.354  -2.150  -1.332  1.00 98.81           O1-
ATOM   1045  N   PHE A 133       3.470  -5.092   0.396  1.00 98.69           N  
ATOM   1046  CA  PHE A 133       3.103  -4.914   1.796  1.00 98.69           C  
ATOM   1047  C   PHE A 133       2.672  -6.237   2.415  1.00 98.69           C  
ATOM   1048  O   PHE A 133       2.662  -6.380   3.639  1.00 98.69           O  
ATOM   1049  CB  PHE A 133       1.978  -3.880   1.930  1.00 98.69           C  
ATOM   1050  CG  PHE A 133       0.706  -4.274   1.230  1.00 98.69           C  
ATOM   1051  CD1 PHE A 133       0.496  -3.932  -0.098  1.00 98.69           C  
ATOM   1052  CD2 PHE A 133      -0.278  -4.987   1.901  1.00 98.69           C  
ATOM   1053  CE1 PHE A 133      -0.681  -4.295  -0.750  1.00 98.69           C  
ATOM   1054  CE2 PHE A 133      -1.456  -5.352   1.258  1.00 98.69           C  
ATOM   1055  CZ  PHE A 133      -1.656  -5.005  -0.066  1.00 98.69           C  
ATOM   1056  N   ALA A 134       2.214  -7.242   1.665  1.00 98.81           N  
ATOM   1057  CA  ALA A 134       2.071  -8.586   2.212  1.00 98.81           C  
ATOM   1058  C   ALA A 134       3.422  -9.139   2.673  1.00 98.81           C  
ATOM   1059  O   ALA A 134       3.511  -9.767   3.726  1.00 98.81           O  
ATOM   1060  CB  ALA A 134       1.445  -9.521   1.179  1.00 98.81           C  
ATOM   1061  N   ILE A 135       4.440  -8.908   1.872  1.00 98.94           N  
ATOM   1062  CA  ILE A 135       5.807  -9.280   2.231  1.00 98.94           C  
ATOM   1063  C   ILE A 135       6.214  -8.572   3.522  1.00 98.94           C  
ATOM   1064  O   ILE A 135       6.780  -9.188   4.424  1.00 98.94           O  
ATOM   1065  CB  ILE A 135       6.802  -8.942   1.098  1.00 98.94           C  
ATOM   1066  CG1 ILE A 135       6.554  -9.844  -0.117  1.00 98.94           C  
ATOM   1067  CG2 ILE A 135       8.246  -9.071   1.590  1.00 98.94           C  
ATOM   1068  CD1 ILE A 135       7.170  -9.325  -1.409  1.00 98.94           C  
ATOM   1069  N   ALA A 136       5.928  -7.311   3.611  1.00 98.94           N  
ATOM   1070  CA  ALA A 136       6.256  -6.530   4.801  1.00 98.94           C  
ATOM   1071  C   ALA A 136       5.568  -7.099   6.040  1.00 98.94           C  
ATOM   1072  O   ALA A 136       6.193  -7.247   7.093  1.00 98.94           O  
ATOM   1073  CB  ALA A 136       5.864  -5.069   4.603  1.00 98.94           C  
ATOM   1074  N   ILE A 137       4.297  -7.381   5.922  1.00 98.88           N  
ATOM   1075  CA  ILE A 137       3.532  -7.926   7.037  1.00 98.88           C  
ATOM   1076  C   ILE A 137       4.170  -9.231   7.506  1.00 98.88           C  
ATOM   1077  O   ILE A 137       4.421  -9.413   8.700  1.00 98.88           O  
ATOM   1078  CB  ILE A 137       2.055  -8.163   6.657  1.00 98.88           C  
ATOM   1079  CG1 ILE A 137       1.321  -6.823   6.517  1.00 98.88           C  
ATOM   1080  CG2 ILE A 137       1.365  -9.063   7.687  1.00 98.88           C  
ATOM   1081  CD1 ILE A 137      -0.047  -6.936   5.860  1.00 98.88           C  
ATOM   1082  N   ARG A 138       4.535 -10.160   6.563  1.00 98.88           N  
ATOM   1083  CA  ARG A 138       5.124 -11.447   6.926  1.00 98.88           C  
ATOM   1084  C   ARG A 138       6.509 -11.261   7.540  1.00 98.88           C  
ATOM   1085  O   ARG A 138       6.861 -11.948   8.497  1.00 98.88           O  
ATOM   1086  CB  ARG A 138       5.216 -12.360   5.700  1.00 98.88           C  
ATOM   1087  CG  ARG A 138       3.870 -12.868   5.211  1.00 98.88           C  
ATOM   1088  CD  ARG A 138       3.160 -13.702   6.267  1.00 98.88           C  
ATOM   1089  NE  ARG A 138       1.903 -14.246   5.771  1.00 98.88           N  
ATOM   1090  NH1 ARG A 138       1.269 -15.179   7.785  1.00 98.88           N  
ATOM   1091  NH2 ARG A 138      -0.087 -15.380   5.951  1.00 98.88           N1+
ATOM   1092  CZ  ARG A 138       1.028 -14.934   6.504  1.00 98.88           C  
ATOM   1093  N   ARG A 139       7.185 -10.400   6.996  1.00 98.81           N  
ATOM   1094  CA  ARG A 139       8.524 -10.149   7.515  1.00 98.81           C  
ATOM   1095  C   ARG A 139       8.463  -9.633   8.951  1.00 98.81           C  
ATOM   1096  O   ARG A 139       9.227 -10.084   9.810  1.00 98.81           O  
ATOM   1097  CB  ARG A 139       9.268  -9.150   6.628  1.00 98.81           C  
ATOM   1098  CG  ARG A 139      10.644  -8.777   7.139  1.00 98.81           C  
ATOM   1099  CD  ARG A 139      11.572  -9.995   7.205  1.00 98.81           C  
ATOM   1100  NE  ARG A 139      12.729  -9.744   8.055  1.00 98.81           N  
ATOM   1101  NH1 ARG A 139      13.561 -11.900   7.908  1.00 98.81           N  
ATOM   1102  NH2 ARG A 139      14.660 -10.317   9.147  1.00 98.81           N1+
ATOM   1103  CZ  ARG A 139      13.641 -10.649   8.366  1.00 98.81           C  
ATOM   1104  N   LEU A 140       7.585  -8.598   9.184  1.00 98.81           N  
ATOM   1105  CA  LEU A 140       7.424  -8.044  10.525  1.00 98.81           C  
ATOM   1106  C   LEU A 140       6.914  -9.104  11.493  1.00 98.81           C  
ATOM   1107  O   LEU A 140       7.301  -9.115  12.661  1.00 98.81           O  
ATOM   1108  CB  LEU A 140       6.456  -6.859  10.497  1.00 98.81           C  
ATOM   1109  CG  LEU A 140       6.953  -5.594   9.790  1.00 98.81           C  
ATOM   1110  CD1 LEU A 140       5.809  -4.602   9.609  1.00 98.81           C  
ATOM   1111  CD2 LEU A 140       8.095  -4.960  10.574  1.00 98.81           C  
ATOM   1112  N   GLN A 141       6.054  -9.988  11.106  1.00 98.81           N  
ATOM   1113  CA  GLN A 141       5.608 -11.100  11.935  1.00 98.81           C  
ATOM   1114  C   GLN A 141       6.755 -12.048  12.250  1.00 98.81           C  
ATOM   1115  O   GLN A 141       6.923 -12.481  13.392  1.00 98.81           O  
ATOM   1116  CB  GLN A 141       4.470 -11.862  11.254  1.00 98.81           C  
ATOM   1117  CG  GLN A 141       3.131 -11.136  11.294  1.00 98.81           C  
ATOM   1118  CD  GLN A 141       2.055 -11.850  10.502  1.00 98.81           C  
ATOM   1119  NE2 GLN A 141       0.817 -11.758  10.973  1.00 98.81           N  
ATOM   1120  OE1 GLN A 141       2.333 -12.482   9.478  1.00 98.81           O  
ATOM   1121  N   LYS A 142       7.502 -12.386  11.154  1.00 98.62           N  
ATOM   1122  CA  LYS A 142       8.641 -13.265  11.313  1.00 98.62           C  
ATOM   1123  C   LYS A 142       9.635 -12.694  12.321  1.00 98.62           C  
ATOM   1124  O   LYS A 142      10.234 -13.442  13.108  1.00 98.62           O  
ATOM   1125  CB  LYS A 142       9.343 -13.515   9.975  1.00 98.62           C  
ATOM   1126  CG  LYS A 142      10.459 -14.528  10.028  1.00 98.62           C  
ATOM   1127  CD  LYS A 142      11.023 -14.820   8.643  1.00 98.62           C  
ATOM   1128  CE  LYS A 142      12.150 -15.841   8.700  1.00 98.62           C  
ATOM   1129  NZ  LYS A 142      12.676 -16.168   7.342  1.00 98.62           N1+
ATOM   1130  N   ASP A 143       9.817 -11.381  12.436  1.00 98.38           N  
ATOM   1131  CA  ASP A 143      10.748 -10.707  13.330  1.00 98.38           C  
ATOM   1132  C   ASP A 143      10.157 -10.548  14.730  1.00 98.38           C  
ATOM   1133  O   ASP A 143      10.834 -10.082  15.645  1.00 98.38           O  
ATOM   1134  CB  ASP A 143      11.139  -9.336  12.764  1.00 98.38           C  
ATOM   1135  CG  ASP A 143      12.074  -9.433  11.567  1.00 98.38           C  
ATOM   1136  OD1 ASP A 143      12.600 -10.539  11.290  1.00 98.38           O  
ATOM   1137  OD2 ASP A 143      12.296  -8.403  10.904  1.00 98.38           O1-
ATOM   1138  N   GLY A 144       8.895 -10.826  14.888  1.00 98.44           N  
ATOM   1139  CA  GLY A 144       8.232 -10.710  16.173  1.00 98.44           C  
ATOM   1140  C   GLY A 144       7.794  -9.287  16.493  1.00 98.44           C  
ATOM   1141  O   GLY A 144       7.467  -8.974  17.638  1.00 98.44           O  
ATOM   1142  N   CYS A 145       7.839  -8.379  15.502  1.00 98.50           N  
ATOM   1143  CA  CYS A 145       7.456  -6.979  15.692  1.00 98.50           C  
ATOM   1144  C   CYS A 145       5.950  -6.833  15.814  1.00 98.50           C  
ATOM   1145  O   CYS A 145       5.462  -5.912  16.470  1.00 98.50           O  
ATOM   1146  CB  CYS A 145       7.973  -6.124  14.536  1.00 98.50           C  
ATOM   1147  SG  CYS A 145       9.768  -6.122  14.373  1.00 98.50           S  
ATOM   1148  N   ILE A 146       5.165  -7.678  15.101  1.00 98.75           N  
ATOM   1149  CA  ILE A 146       3.707  -7.677  15.154  1.00 98.75           C  
ATOM   1150  C   ILE A 146       3.192  -9.115  15.106  1.00 98.75           C  
ATOM   1151  O   ILE A 146       3.867 -10.007  14.589  1.00 98.75           O  
ATOM   1152  CB  ILE A 146       3.105  -6.853  13.998  1.00 98.75           C  
ATOM   1153  CG1 ILE A 146       3.479  -7.471  12.650  1.00 98.75           C  
ATOM   1154  CG2 ILE A 146       3.559  -5.396  14.081  1.00 98.75           C  
ATOM   1155  CD1 ILE A 146       2.742  -6.858  11.462  1.00 98.75           C  
ATOM   1156  N   GLU A 147       2.024  -9.328  15.660  1.00 98.62           N  
ATOM   1157  CA  GLU A 147       1.338 -10.615  15.584  1.00 98.62           C  
ATOM   1158  C   GLU A 147       0.136 -10.545  14.646  1.00 98.62           C  
ATOM   1159  O   GLU A 147      -0.108 -11.474  13.874  1.00 98.62           O  
ATOM   1160  CB  GLU A 147       0.895 -11.073  16.979  1.00 98.62           C  
ATOM   1161  CG  GLU A 147       2.062 -11.455  17.885  1.00 98.62           C  
ATOM   1162  CD  GLU A 147       1.604 -11.916  19.262  1.00 98.62           C  
ATOM   1163  OE1 GLU A 147       2.465 -12.189  20.127  1.00 98.62           O  
ATOM   1164  OE2 GLU A 147       0.374 -12.007  19.478  1.00 98.62           O1-
ATOM   1165  N   ARG A 148      -0.582  -9.436  14.701  1.00 98.75           N  
ATOM   1166  CA  ARG A 148      -1.801  -9.243  13.926  1.00 98.75           C  
ATOM   1167  C   ARG A 148      -1.726  -7.966  13.096  1.00 98.75           C  
ATOM   1168  O   ARG A 148      -1.336  -6.913  13.602  1.00 98.75           O  
ATOM   1169  CB  ARG A 148      -3.022  -9.196  14.845  1.00 98.75           C  
ATOM   1170  CG  ARG A 148      -3.225 -10.460  15.678  1.00 98.75           C  
ATOM   1171  CD  ARG A 148      -4.343 -10.306  16.688  1.00 98.75           C  
ATOM   1172  NE  ARG A 148      -5.636 -10.133  16.030  1.00 98.75           N  
ATOM   1173  NH1 ARG A 148      -6.868 -11.074  17.760  1.00 98.75           N  
ATOM   1174  NH2 ARG A 148      -7.921 -10.302  15.870  1.00 98.75           N1+
ATOM   1175  CZ  ARG A 148      -6.804 -10.501  16.550  1.00 98.75           C  
ATOM   1176  N   ALA A 149      -2.067  -8.109  11.831  1.00 98.88           N  
ATOM   1177  CA  ALA A 149      -2.076  -6.953  10.936  1.00 98.88           C  
ATOM   1178  C   ALA A 149      -3.443  -6.787  10.281  1.00 98.88           C  
ATOM   1179  O   ALA A 149      -4.168  -7.763  10.078  1.00 98.88           O  
ATOM   1180  CB  ALA A 149      -0.989  -7.093   9.876  1.00 98.88           C  
ATOM   1181  N   MET A 150      -3.822  -5.533  10.057  1.00 98.88           N  
ATOM   1182  CA  MET A 150      -4.983  -5.199   9.236  1.00 98.88           C  
ATOM   1183  C   MET A 150      -4.569  -4.415   7.998  1.00 98.88           C  
ATOM   1184  O   MET A 150      -3.757  -3.493   8.083  1.00 98.88           O  
ATOM   1185  CB  MET A 150      -6.002  -4.395  10.051  1.00 98.88           C  
ATOM   1186  CG  MET A 150      -7.235  -3.996   9.258  1.00 98.88           C  
ATOM   1187  SD  MET A 150      -8.384  -2.945  10.236  1.00 98.88           S  
ATOM   1188  CE  MET A 150      -8.955  -4.148  11.469  1.00 98.88           C  
ATOM   1189  N   THR A 151      -5.102  -4.897   6.823  1.00 98.81           N  
ATOM   1190  CA  THR A 151      -4.957  -4.093   5.619  1.00 98.81           C  
ATOM   1191  C   THR A 151      -6.246  -3.340   5.310  1.00 98.81           C  
ATOM   1192  O   THR A 151      -7.332  -3.922   5.337  1.00 98.81           O  
ATOM   1193  CB  THR A 151      -4.564  -4.965   4.407  1.00 98.81           C  
ATOM   1194  CG2 THR A 151      -3.378  -5.865   4.739  1.00 98.81           C  
ATOM   1195  OG1 THR A 151      -5.679  -5.783   4.036  1.00 98.81           O  
ATOM   1196  N   VAL A 152      -6.127  -2.046   5.185  1.00 98.88           N  
ATOM   1197  CA  VAL A 152      -7.222  -1.197   4.732  1.00 98.88           C  
ATOM   1198  C   VAL A 152      -6.942  -0.698   3.319  1.00 98.88           C  
ATOM   1199  O   VAL A 152      -6.099   0.177   3.120  1.00 98.88           O  
ATOM   1200  CB  VAL A 152      -7.446   0.001   5.691  1.00 98.88           C  
ATOM   1201  CG1 VAL A 152      -8.598   0.873   5.203  1.00 98.88           C  
ATOM   1202  CG2 VAL A 152      -7.706  -0.491   7.108  1.00 98.88           C  
ATOM   1203  N   ASP A 153      -7.589  -1.356   2.347  1.00 98.88           N  
ATOM   1204  CA  ASP A 153      -7.344  -1.063   0.942  1.00 98.88           C  
ATOM   1205  C   ASP A 153      -8.413  -0.127   0.382  1.00 98.88           C  
ATOM   1206  O   ASP A 153      -9.561  -0.531   0.193  1.00 98.88           O  
ATOM   1207  CB  ASP A 153      -7.296  -2.356   0.124  1.00 98.88           C  
ATOM   1208  CG  ASP A 153      -6.782  -2.146  -1.289  1.00 98.88           C  
ATOM   1209  OD1 ASP A 153      -6.977  -1.048  -1.852  1.00 98.88           O  
ATOM   1210  OD2 ASP A 153      -6.182  -3.090  -1.848  1.00 98.88           O1-
ATOM   1211  N   CYS A 154      -7.988   1.064   0.083  1.00 98.81           N  
ATOM   1212  CA  CYS A 154      -8.939   2.057  -0.406  1.00 98.81           C  
ATOM   1213  C   CYS A 154      -8.722   2.330  -1.889  1.00 98.81           C  
ATOM   1214  O   CYS A 154      -9.178   3.346  -2.409  1.00 98.81           O  
ATOM   1215  CB  CYS A 154      -8.810   3.355   0.385  1.00 98.81           C  
ATOM   1216  SG  CYS A 154      -9.468   3.253   2.064  1.00 98.81           S  
ATOM   1217  N   ASP A 155      -8.010   1.480  -2.540  1.00 98.69           N  
ATOM   1218  CA  ASP A 155      -7.891   1.491  -3.996  1.00 98.69           C  
ATOM   1219  C   ASP A 155      -9.225   1.157  -4.657  1.00 98.69           C  
ATOM   1220  O   ASP A 155     -10.029   0.403  -4.106  1.00 98.69           O  
ATOM   1221  CB  ASP A 155      -6.818   0.506  -4.456  1.00 98.69           C  
ATOM   1222  CG  ASP A 155      -6.404   0.707  -5.903  1.00 98.69           C  
ATOM   1223  OD1 ASP A 155      -7.176   0.338  -6.815  1.00 98.69           O  
ATOM   1224  OD2 ASP A 155      -5.297   1.239  -6.135  1.00 98.69           O1-
ATOM   1225  N   VAL A 156      -9.465   1.793  -5.923  1.00 98.56           N  
ATOM   1226  CA  VAL A 156     -10.734   1.608  -6.619  1.00 98.56           C  
ATOM   1227  C   VAL A 156     -10.914   0.134  -6.981  1.00 98.56           C  
ATOM   1228  O   VAL A 156     -12.045  -0.338  -7.151  1.00 98.56           O  
ATOM   1229  CB  VAL A 156     -10.814   2.483  -7.890  1.00 98.56           C  
ATOM   1230  CG1 VAL A 156      -9.817   2.007  -8.943  1.00 98.56           C  
ATOM   1231  CG2 VAL A 156     -12.237   2.471  -8.457  1.00 98.56           C  
ATOM   1232  N   HIS A 157      -9.797  -0.671  -7.146  1.00 98.69           N  
ATOM   1233  CA  HIS A 157      -9.810  -2.098  -7.443  1.00 98.69           C  
ATOM   1234  C   HIS A 157      -9.791  -2.926  -6.165  1.00 98.69           C  
ATOM   1235  O   HIS A 157      -9.154  -2.548  -5.182  1.00 98.69           O  
ATOM   1236  CB  HIS A 157      -8.624  -2.476  -8.333  1.00 98.69           C  
ATOM   1237  CG  HIS A 157      -8.512  -1.638  -9.568  1.00 98.69           C  
ATOM   1238  CD2 HIS A 157      -9.120  -1.747 -10.774  1.00 98.69           C  
ATOM   1239  ND1 HIS A 157      -7.691  -0.536  -9.651  1.00 98.69           N  
ATOM   1240  CE1 HIS A 157      -7.800  -0.002 -10.859  1.00 98.69           C  
ATOM   1241  NE2 HIS A 157      -8.657  -0.719 -11.555  1.00 98.69           N  
ATOM   1242  N   GLN A 158     -10.533  -4.110  -6.261  1.00 98.50           N  
ATOM   1243  CA  GLN A 158     -10.437  -4.995  -5.107  1.00 98.50           C  
ATOM   1244  C   GLN A 158      -9.022  -5.526  -4.939  1.00 98.50           C  
ATOM   1245  O   GLN A 158      -8.337  -5.813  -5.923  1.00 98.50           O  
ATOM   1246  CB  GLN A 158     -11.418  -6.162  -5.241  1.00 98.50           C  
ATOM   1247  CG  GLN A 158     -11.478  -7.065  -4.017  1.00 98.50           C  
ATOM   1248  CD  GLN A 158     -10.489  -8.215  -4.088  1.00 98.50           C  
ATOM   1249  NE2 GLN A 158     -10.307  -8.909  -2.972  1.00 98.50           N  
ATOM   1250  OE1 GLN A 158      -9.893  -8.474  -5.140  1.00 98.50           O  
ATOM   1251  N   GLY A 159      -8.468  -5.541  -3.687  1.00 98.25           N  
ATOM   1252  CA  GLY A 159      -7.166  -6.115  -3.391  1.00 98.25           C  
ATOM   1253  C   GLY A 159      -7.132  -7.626  -3.527  1.00 98.25           C  
ATOM   1254  O   GLY A 159      -6.979  -8.338  -2.532  1.00 98.25           O  
ATOM   1255  N   ASN A 160      -7.344  -8.190  -4.757  1.00 98.50           N  
ATOM   1256  CA  ASN A 160      -7.520  -9.623  -4.997  1.00 98.50           C  
ATOM   1257  C   ASN A 160      -6.277 -10.411  -4.594  1.00 98.50           C  
ATOM   1258  O   ASN A 160      -6.386 -11.503  -4.032  1.00 98.50           O  
ATOM   1259  CB  ASN A 160      -7.860  -9.884  -6.464  1.00 98.50           C  
ATOM   1260  CG  ASN A 160      -6.837  -9.296  -7.417  1.00 98.50           C  
ATOM   1261  ND2 ASN A 160      -6.564 -10.007  -8.506  1.00 98.50           N  
ATOM   1262  OD1 ASN A 160      -6.297  -8.214  -7.175  1.00 98.50           O  
ATOM   1263  N   GLY A 161      -5.103  -9.907  -4.876  1.00 98.50           N  
ATOM   1264  CA  GLY A 161      -3.883 -10.581  -4.457  1.00 98.50           C  
ATOM   1265  C   GLY A 161      -3.766 -10.722  -2.952  1.00 98.50           C  
ATOM   1266  O   GLY A 161      -3.446 -11.801  -2.448  1.00 98.50           O  
ATOM   1267  N   THR A 162      -4.076  -9.579  -2.324  1.00 98.56           N  
ATOM   1268  CA  THR A 162      -4.028  -9.564  -0.867  1.00 98.56           C  
ATOM   1269  C   THR A 162      -5.046 -10.534  -0.277  1.00 98.56           C  
ATOM   1270  O   THR A 162      -4.733 -11.281   0.650  1.00 98.56           O  
ATOM   1271  CB  THR A 162      -4.288  -8.148  -0.314  1.00 98.56           C  
ATOM   1272  CG2 THR A 162      -4.194  -8.125   1.207  1.00 98.56           C  
ATOM   1273  OG1 THR A 162      -3.318  -7.245  -0.859  1.00 98.56           O  
ATOM   1274  N   ALA A 163      -6.238 -10.533  -0.829  1.00 98.50           N  
ATOM   1275  CA  ALA A 163      -7.276 -11.454  -0.383  1.00 98.50           C  
ATOM   1276  C   ALA A 163      -6.839 -12.909  -0.574  1.00 98.50           C  
ATOM   1277  O   ALA A 163      -7.040 -13.743   0.309  1.00 98.50           O  
ATOM   1278  CB  ALA A 163      -8.577 -11.197  -1.141  1.00 98.50           C  
ATOM   1279  N   ALA A 164      -6.229 -13.203  -1.686  1.00 98.31           N  
ATOM   1280  CA  ALA A 164      -5.770 -14.560  -1.989  1.00 98.31           C  
ATOM   1281  C   ALA A 164      -4.645 -14.975  -1.046  1.00 98.31           C  
ATOM   1282  O   ALA A 164      -4.628 -16.104  -0.552  1.00 98.31           O  
ATOM   1283  CB  ALA A 164      -5.307 -14.655  -3.440  1.00 98.31           C  
ATOM   1284  N   ILE A 165      -3.759 -14.085  -0.765  1.00 98.62           N  
ATOM   1285  CA  ILE A 165      -2.586 -14.354   0.059  1.00 98.62           C  
ATOM   1286  C   ILE A 165      -3.018 -14.664   1.487  1.00 98.62           C  
ATOM   1287  O   ILE A 165      -2.537 -15.624   2.098  1.00 98.62           O  
ATOM   1288  CB  ILE A 165      -1.596 -13.170   0.041  1.00 98.62           C  
ATOM   1289  CG1 ILE A 165      -0.879 -13.095  -1.313  1.00 98.62           C  
ATOM   1290  CG2 ILE A 165      -0.586 -13.292   1.190  1.00 98.62           C  
ATOM   1291  CD1 ILE A 165      -0.150 -11.779  -1.552  1.00 98.62           C  
ATOM   1292  N   PHE A 166      -3.945 -13.921   2.002  1.00 98.62           N  
ATOM   1293  CA  PHE A 166      -4.232 -14.023   3.426  1.00 98.62           C  
ATOM   1294  C   PHE A 166      -5.562 -14.739   3.660  1.00 98.62           C  
ATOM   1295  O   PHE A 166      -6.055 -14.790   4.786  1.00 98.62           O  
ATOM   1296  CB  PHE A 166      -4.258 -12.639   4.080  1.00 98.62           C  
ATOM   1297  CG  PHE A 166      -2.910 -11.973   4.138  1.00 98.62           C  
ATOM   1298  CD1 PHE A 166      -1.856 -12.567   4.825  1.00 98.62           C  
ATOM   1299  CD2 PHE A 166      -2.694 -10.757   3.508  1.00 98.62           C  
ATOM   1300  CE1 PHE A 166      -0.611 -11.951   4.882  1.00 98.62           C  
ATOM   1301  CE2 PHE A 166      -1.452 -10.135   3.561  1.00 98.62           C  
ATOM   1302  CZ  PHE A 166      -0.409 -10.734   4.249  1.00 98.62           C  
ATOM   1303  N   GLY A 167      -6.136 -15.265   2.561  1.00 96.62           N  
ATOM   1304  CA  GLY A 167      -7.369 -16.023   2.713  1.00 96.62           C  
ATOM   1305  C   GLY A 167      -7.263 -17.140   3.735  1.00 96.62           C  
ATOM   1306  O   GLY A 167      -6.318 -17.933   3.694  1.00 96.62           O  
ATOM   1307  N   GLY A 168      -8.102 -17.166   4.744  1.00 94.88           N  
ATOM   1308  CA  GLY A 168      -8.127 -18.194   5.775  1.00 94.88           C  
ATOM   1309  C   GLY A 168      -7.089 -17.968   6.860  1.00 94.88           C  
ATOM   1310  O   GLY A 168      -6.949 -18.792   7.764  1.00 94.88           O  
ATOM   1311  N   ASP A 169      -6.321 -16.932   6.781  1.00 97.56           N  
ATOM   1312  CA  ASP A 169      -5.312 -16.541   7.758  1.00 97.56           C  
ATOM   1313  C   ASP A 169      -5.896 -15.619   8.825  1.00 97.56           C  
ATOM   1314  O   ASP A 169      -6.261 -14.475   8.540  1.00 97.56           O  
ATOM   1315  CB  ASP A 169      -4.133 -15.857   7.066  1.00 97.56           C  
ATOM   1316  CG  ASP A 169      -2.979 -15.563   8.012  1.00 97.56           C  
ATOM   1317  OD1 ASP A 169      -3.189 -15.557   9.246  1.00 97.56           O  
ATOM   1318  OD2 ASP A 169      -1.855 -15.335   7.518  1.00 97.56           O1-
ATOM   1319  N   HIS A 170      -5.891 -16.015  10.131  1.00 97.38           N  
ATOM   1320  CA  HIS A 170      -6.552 -15.274  11.190  1.00 97.38           C  
ATOM   1321  C   HIS A 170      -5.639 -14.191  11.759  1.00 97.38           C  
ATOM   1322  O   HIS A 170      -6.083 -13.328  12.521  1.00 97.38           O  
ATOM   1323  CB  HIS A 170      -6.996 -16.214  12.304  1.00 97.38           C  
ATOM   1324  CG  HIS A 170      -8.040 -17.205  11.880  1.00 97.38           C  
ATOM   1325  CD2 HIS A 170      -7.987 -18.548  11.745  1.00 97.38           C  
ATOM   1326  ND1 HIS A 170      -9.311 -16.832  11.517  1.00 97.38           N  
ATOM   1327  CE1 HIS A 170     -10.001 -17.908  11.184  1.00 97.38           C  
ATOM   1328  NE2 HIS A 170      -9.218 -18.965  11.305  1.00 97.38           N  
ATOM   1329  N   SER A 171      -4.378 -14.223  11.324  1.00 98.56           N  
ATOM   1330  CA  SER A 171      -3.435 -13.235  11.845  1.00 98.56           C  
ATOM   1331  C   SER A 171      -3.474 -11.953  11.026  1.00 98.56           C  
ATOM   1332  O   SER A 171      -2.938 -10.924  11.444  1.00 98.56           O  
ATOM   1333  CB  SER A 171      -2.020 -13.799  11.855  1.00 98.56           C  
ATOM   1334  OG  SER A 171      -1.512 -13.917  10.536  1.00 98.56           O  
ATOM   1335  N   VAL A 172      -4.166 -11.918   9.874  1.00 98.81           N  
ATOM   1336  CA  VAL A 172      -4.271 -10.734   9.023  1.00 98.81           C  
ATOM   1337  C   VAL A 172      -5.723 -10.521   8.613  1.00 98.81           C  
ATOM   1338  O   VAL A 172      -6.345 -11.409   8.021  1.00 98.81           O  
ATOM   1339  CB  VAL A 172      -3.371 -10.850   7.771  1.00 98.81           C  
ATOM   1340  CG1 VAL A 172      -3.466  -9.589   6.923  1.00 98.81           C  
ATOM   1341  CG2 VAL A 172      -1.926 -11.120   8.181  1.00 98.81           C  
ATOM   1342  N   PHE A 173      -6.244  -9.368   8.946  1.00 98.81           N  
ATOM   1343  CA  PHE A 173      -7.579  -8.935   8.542  1.00 98.81           C  
ATOM   1344  C   PHE A 173      -7.503  -8.055   7.296  1.00 98.81           C  
ATOM   1345  O   PHE A 173      -6.830  -7.024   7.299  1.00 98.81           O  
ATOM   1346  CB  PHE A 173      -8.267  -8.176   9.680  1.00 98.81           C  
ATOM   1347  CG  PHE A 173      -9.731  -7.930   9.443  1.00 98.81           C  
ATOM   1348  CD1 PHE A 173     -10.153  -6.888   8.629  1.00 98.81           C  
ATOM   1349  CD2 PHE A 173     -10.688  -8.746  10.040  1.00 98.81           C  
ATOM   1350  CE1 PHE A 173     -11.513  -6.662   8.412  1.00 98.81           C  
ATOM   1351  CE2 PHE A 173     -12.048  -8.525   9.831  1.00 98.81           C  
ATOM   1352  CZ  PHE A 173     -12.456  -7.480   9.016  1.00 98.81           C  
ATOM   1353  N   THR A 174      -8.170  -8.490   6.184  1.00 98.69           N  
ATOM   1354  CA  THR A 174      -8.101  -7.742   4.933  1.00 98.69           C  
ATOM   1355  C   THR A 174      -9.420  -7.024   4.664  1.00 98.69           C  
ATOM   1356  O   THR A 174     -10.458  -7.663   4.485  1.00 98.69           O  
ATOM   1357  CB  THR A 174      -7.766  -8.667   3.751  1.00 98.69           C  
ATOM   1358  CG2 THR A 174      -6.428  -9.366   3.962  1.00 98.69           C  
ATOM   1359  OG1 THR A 174      -8.791  -9.656   3.612  1.00 98.69           O  
ATOM   1360  N   MET A 175      -9.429  -5.702   4.720  1.00 98.69           N  
ATOM   1361  CA  MET A 175     -10.575  -4.866   4.373  1.00 98.69           C  
ATOM   1362  C   MET A 175     -10.359  -4.182   3.028  1.00 98.69           C  
ATOM   1363  O   MET A 175      -9.328  -3.545   2.809  1.00 98.69           O  
ATOM   1364  CB  MET A 175     -10.823  -3.818   5.458  1.00 98.69           C  
ATOM   1365  CG  MET A 175     -11.993  -2.895   5.163  1.00 98.69           C  
ATOM   1366  SD  MET A 175     -12.218  -1.607   6.449  1.00 98.69           S  
ATOM   1367  CE  MET A 175     -13.450  -0.552   5.637  1.00 98.69           C  
ATOM   1368  N   SER A 176     -11.313  -4.367   2.137  1.00 98.75           N  
ATOM   1369  CA  SER A 176     -11.247  -3.722   0.830  1.00 98.75           C  
ATOM   1370  C   SER A 176     -12.539  -2.986   0.511  1.00 98.75           C  
ATOM   1371  O   SER A 176     -13.628  -3.563   0.591  1.00 98.75           O  
ATOM   1372  CB  SER A 176     -10.950  -4.750  -0.259  1.00 98.75           C  
ATOM   1373  OG  SER A 176     -10.829  -4.119  -1.525  1.00 98.75           O  
ATOM   1374  N   ILE A 177     -12.512  -1.686   0.286  1.00 98.81           N  
ATOM   1375  CA  ILE A 177     -13.598  -0.902  -0.276  1.00 98.81           C  
ATOM   1376  C   ILE A 177     -13.288  -0.564  -1.735  1.00 98.81           C  
ATOM   1377  O   ILE A 177     -12.259   0.048  -2.035  1.00 98.81           O  
ATOM   1378  CB  ILE A 177     -13.836   0.396   0.531  1.00 98.81           C  
ATOM   1379  CG1 ILE A 177     -14.970   1.219  -0.095  1.00 98.81           C  
ATOM   1380  CG2 ILE A 177     -12.551   1.222   0.621  1.00 98.81           C  
ATOM   1381  CD1 ILE A 177     -15.466   2.358   0.783  1.00 98.81           C  
ATOM   1382  N   HIS A 178     -14.145  -1.000  -2.663  1.00 98.75           N  
ATOM   1383  CA  HIS A 178     -13.804  -0.929  -4.077  1.00 98.75           C  
ATOM   1384  C   HIS A 178     -15.050  -0.774  -4.942  1.00 98.75           C  
ATOM   1385  O   HIS A 178     -16.163  -0.998  -4.472  1.00 98.75           O  
ATOM   1386  CB  HIS A 178     -13.023  -2.179  -4.498  1.00 98.75           C  
ATOM   1387  CG  HIS A 178     -13.666  -3.461  -4.064  1.00 98.75           C  
ATOM   1388  CD2 HIS A 178     -14.602  -4.230  -4.661  1.00 98.75           C  
ATOM   1389  ND1 HIS A 178     -13.349  -4.083  -2.874  1.00 98.75           N  
ATOM   1390  CE1 HIS A 178     -14.070  -5.186  -2.760  1.00 98.75           C  
ATOM   1391  NE2 HIS A 178     -14.836  -5.297  -3.830  1.00 98.75           N  
ATOM   1392  N   GLN A 179     -14.746  -0.408  -6.174  1.00 98.56           N  
ATOM   1393  CA  GLN A 179     -15.790  -0.389  -7.189  1.00 98.56           C  
ATOM   1394  C   GLN A 179     -16.170  -1.803  -7.615  1.00 98.56           C  
ATOM   1395  O   GLN A 179     -15.341  -2.537  -8.151  1.00 98.56           O  
ATOM   1396  CB  GLN A 179     -15.345   0.426  -8.403  1.00 98.56           C  
ATOM   1397  CG  GLN A 179     -16.393   0.499  -9.513  1.00 98.56           C  
ATOM   1398  CD  GLN A 179     -15.878   1.191 -10.759  1.00 98.56           C  
ATOM   1399  NE2 GLN A 179     -16.701   1.226 -11.800  1.00 98.56           N  
ATOM   1400  OE1 GLN A 179     -14.750   1.693 -10.787  1.00 98.56           O  
ATOM   1401  N   GLU A 180     -17.486  -2.268  -7.453  1.00 97.56           N  
ATOM   1402  CA  GLU A 180     -17.906  -3.652  -7.636  1.00 97.56           C  
ATOM   1403  C   GLU A 180     -17.806  -4.068  -9.099  1.00 97.56           C  
ATOM   1404  O   GLU A 180     -17.268  -5.136  -9.413  1.00 97.56           O  
ATOM   1405  CB  GLU A 180     -19.336  -3.851  -7.129  1.00 97.56           C  
ATOM   1406  CG  GLU A 180     -19.935  -5.206  -7.485  1.00 97.56           C  
ATOM   1407  CD  GLU A 180     -19.183  -6.369  -6.862  1.00 97.56           C  
ATOM   1408  OE1 GLU A 180     -19.333  -7.519  -7.340  1.00 97.56           O  
ATOM   1409  OE2 GLU A 180     -18.435  -6.137  -5.885  1.00 97.56           O1-
ATOM   1410  N   ASN A 181     -18.341  -3.140  -9.980  1.00 96.94           N  
ATOM   1411  CA  ASN A 181     -18.369  -3.474 -11.402  1.00 96.94           C  
ATOM   1412  C   ASN A 181     -17.121  -2.965 -12.120  1.00 96.94           C  
ATOM   1413  O   ASN A 181     -17.216  -2.164 -13.050  1.00 96.94           O  
ATOM   1414  CB  ASN A 181     -19.624  -2.910 -12.059  1.00 96.94           C  
ATOM   1415  CG  ASN A 181     -20.902  -3.456 -11.443  1.00 96.94           C  
ATOM   1416  ND2 ASN A 181     -21.861  -2.564 -11.186  1.00 96.94           N  
ATOM   1417  OD1 ASN A 181     -21.024  -4.658 -11.195  1.00 96.94           O  
ATOM   1418  N   ASN A 182     -15.890  -3.309 -11.569  1.00 97.44           N  
ATOM   1419  CA  ASN A 182     -14.555  -2.963 -12.043  1.00 97.44           C  
ATOM   1420  C   ASN A 182     -13.561  -4.088 -11.801  1.00 97.44           C  
ATOM   1421  O   ASN A 182     -13.830  -5.000 -11.016  1.00 97.44           O  
ATOM   1422  CB  ASN A 182     -14.069  -1.674 -11.373  1.00 97.44           C  
ATOM   1423  CG  ASN A 182     -12.967  -0.985 -12.156  1.00 97.44           C  
ATOM   1424  ND2 ASN A 182     -12.333   0.000 -11.543  1.00 97.44           N  
ATOM   1425  OD1 ASN A 182     -12.694  -1.344 -13.305  1.00 97.44           O  
ATOM   1426  N   TYR A 183     -12.499  -4.185 -12.709  1.00 95.81           N  
ATOM   1427  CA  TYR A 183     -11.408  -5.115 -12.453  1.00 95.81           C  
ATOM   1428  C   TYR A 183     -11.027  -5.121 -10.983  1.00 95.81           C  
ATOM   1429  O   TYR A 183     -10.952  -4.062 -10.351  1.00 95.81           O  
ATOM   1430  CB  TYR A 183     -10.191  -4.769 -13.314  1.00 95.81           C  
ATOM   1431  CG  TYR A 183      -9.003  -5.673 -13.082  1.00 95.81           C  
ATOM   1432  CD1 TYR A 183      -8.031  -5.344 -12.135  1.00 95.81           C  
ATOM   1433  CD2 TYR A 183      -8.849  -6.845 -13.803  1.00 95.81           C  
ATOM   1434  CE1 TYR A 183      -6.938  -6.173 -11.918  1.00 95.81           C  
ATOM   1435  CE2 TYR A 183      -7.755  -7.681 -13.592  1.00 95.81           C  
ATOM   1436  OH  TYR A 183      -5.725  -8.157 -12.437  1.00 95.81           O  
ATOM   1437  CZ  TYR A 183      -6.807  -7.336 -12.651  1.00 95.81           C  
ATOM   1438  N   PRO A 184     -10.755  -6.360 -10.534  1.00 96.19           N  
ATOM   1439  CA  PRO A 184     -10.475  -7.684 -11.090  1.00 96.19           C  
ATOM   1440  C   PRO A 184     -11.705  -8.590 -11.111  1.00 96.19           C  
ATOM   1441  O   PRO A 184     -12.668  -8.343 -10.378  1.00 96.19           O  
ATOM   1442  CB  PRO A 184      -9.406  -8.240 -10.144  1.00 96.19           C  
ATOM   1443  CG  PRO A 184      -9.778  -7.715  -8.793  1.00 96.19           C  
ATOM   1444  CD  PRO A 184     -10.310  -6.322  -8.954  1.00 96.19           C  
ATOM   1445  N   TYR A 185     -11.762  -9.631 -11.993  1.00 93.31           N  
ATOM   1446  CA  TYR A 185     -12.687 -10.756 -12.060  1.00 93.31           C  
ATOM   1447  C   TYR A 185     -11.940 -12.074 -12.190  1.00 93.31           C  
ATOM   1448  O   TYR A 185     -11.179 -12.275 -13.140  1.00 93.31           O  
ATOM   1449  CB  TYR A 185     -13.654 -10.590 -13.243  1.00 93.31           C  
ATOM   1450  CG  TYR A 185     -14.527  -9.367 -13.135  1.00 93.31           C  
ATOM   1451  CD1 TYR A 185     -15.706  -9.393 -12.388  1.00 93.31           C  
ATOM   1452  CD2 TYR A 185     -14.190  -8.187 -13.790  1.00 93.31           C  
ATOM   1453  CE1 TYR A 185     -16.517  -8.262 -12.288  1.00 93.31           C  
ATOM   1454  CE2 TYR A 185     -14.996  -7.053 -13.699  1.00 93.31           C  
ATOM   1455  OH  TYR A 185     -16.960  -5.997 -12.858  1.00 93.31           O  
ATOM   1456  CZ  TYR A 185     -16.158  -7.109 -12.950  1.00 93.31           C  
ATOM   1457  N   PRO A 186     -12.089 -12.978 -11.182  1.00 93.75           N  
ATOM   1458  CA  PRO A 186     -12.956 -12.943 -10.001  1.00 93.75           C  
ATOM   1459  C   PRO A 186     -12.342 -12.151  -8.847  1.00 93.75           C  
ATOM   1460  O   PRO A 186     -11.149 -11.826  -8.875  1.00 93.75           O  
ATOM   1461  CB  PRO A 186     -13.104 -14.417  -9.628  1.00 93.75           C  
ATOM   1462  CG  PRO A 186     -11.810 -15.048 -10.025  1.00 93.75           C  
ATOM   1463  CD  PRO A 186     -11.305 -14.365 -11.263  1.00 93.75           C  
ATOM   1464  N   LYS A 187     -13.241 -11.703  -7.838  1.00 96.94           N  
ATOM   1465  CA  LYS A 187     -12.824 -11.069  -6.589  1.00 96.94           C  
ATOM   1466  C   LYS A 187     -12.836 -12.070  -5.437  1.00 96.94           C  
ATOM   1467  O   LYS A 187     -13.900 -12.390  -4.894  1.00 96.94           O  
ATOM   1468  CB  LYS A 187     -13.733  -9.884  -6.263  1.00 96.94           C  
ATOM   1469  CG  LYS A 187     -13.613  -8.730  -7.243  1.00 96.94           C  
ATOM   1470  CD  LYS A 187     -14.518  -7.565  -6.848  1.00 96.94           C  
ATOM   1471  CE  LYS A 187     -14.385  -6.403  -7.819  1.00 96.94           C  
ATOM   1472  NZ  LYS A 187     -15.042  -6.687  -9.129  1.00 96.94           N1+
ATOM   1473  N   PRO A 188     -11.571 -12.678  -5.114  1.00 96.94           N  
ATOM   1474  CA  PRO A 188     -11.524 -13.561  -3.947  1.00 96.94           C  
ATOM   1475  C   PRO A 188     -12.021 -12.889  -2.678  1.00 96.94           C  
ATOM   1476  O   PRO A 188     -11.878 -11.667  -2.527  1.00 96.94           O  
ATOM   1477  CB  PRO A 188     -10.047 -13.933  -3.842  1.00 96.94           C  
ATOM   1478  CG  PRO A 188      -9.470 -13.596  -5.180  1.00 96.94           C  
ATOM   1479  CD  PRO A 188     -10.287 -12.492  -5.789  1.00 96.94           C  
ATOM   1480  N   PRO A 189     -12.639 -13.658  -1.785  1.00 96.69           N  
ATOM   1481  CA  PRO A 189     -13.158 -13.044  -0.568  1.00 96.69           C  
ATOM   1482  C   PRO A 189     -12.056 -12.481   0.324  1.00 96.69           C  
ATOM   1483  O   PRO A 189     -11.040 -13.143   0.553  1.00 96.69           O  
ATOM   1484  CB  PRO A 189     -13.888 -14.200   0.128  1.00 96.69           C  
ATOM   1485  CG  PRO A 189     -13.222 -15.426  -0.376  1.00 96.69           C  
ATOM   1486  CD  PRO A 189     -12.735 -15.162  -1.779  1.00 96.69           C  
ATOM   1487  N   SER A 190     -12.265 -11.149   0.699  1.00 97.81           N  
ATOM   1488  CA  SER A 190     -11.517 -10.582   1.813  1.00 97.81           C  
ATOM   1489  C   SER A 190     -12.206 -10.852   3.146  1.00 97.81           C  
ATOM   1490  O   SER A 190     -13.304 -11.413   3.179  1.00 97.81           O  
ATOM   1491  CB  SER A 190     -11.333  -9.074   1.616  1.00 97.81           C  
ATOM   1492  OG  SER A 190     -10.646  -8.802   0.410  1.00 97.81           O  
ATOM   1493  N   SER A 191     -11.529 -10.438   4.286  1.00 98.38           N  
ATOM   1494  CA  SER A 191     -12.228 -10.504   5.568  1.00 98.38           C  
ATOM   1495  C   SER A 191     -13.469  -9.619   5.571  1.00 98.38           C  
ATOM   1496  O   SER A 191     -14.502  -9.986   6.130  1.00 98.38           O  
ATOM   1497  CB  SER A 191     -11.300 -10.106   6.710  1.00 98.38           C  
ATOM   1498  OG  SER A 191     -10.191 -10.980   6.789  1.00 98.38           O  
ATOM   1499  N   LEU A 192     -13.347  -8.446   4.937  1.00 98.56           N  
ATOM   1500  CA  LEU A 192     -14.450  -7.510   4.773  1.00 98.56           C  
ATOM   1501  C   LEU A 192     -14.371  -6.806   3.418  1.00 98.56           C  
ATOM   1502  O   LEU A 192     -13.407  -6.086   3.144  1.00 98.56           O  
ATOM   1503  CB  LEU A 192     -14.443  -6.473   5.900  1.00 98.56           C  
ATOM   1504  CG  LEU A 192     -15.512  -5.381   5.826  1.00 98.56           C  
ATOM   1505  CD1 LEU A 192     -16.905  -5.998   5.881  1.00 98.56           C  
ATOM   1506  CD2 LEU A 192     -15.326  -4.370   6.948  1.00 98.56           C  
ATOM   1507  N   ASP A 193     -15.417  -7.101   2.579  1.00 98.56           N  
ATOM   1508  CA  ASP A 193     -15.543  -6.409   1.298  1.00 98.56           C  
ATOM   1509  C   ASP A 193     -16.681  -5.392   1.334  1.00 98.56           C  
ATOM   1510  O   ASP A 193     -17.804  -5.724   1.722  1.00 98.56           O  
ATOM   1511  CB  ASP A 193     -15.773  -7.417   0.171  1.00 98.56           C  
ATOM   1512  CG  ASP A 193     -14.521  -8.186  -0.203  1.00 98.56           C  
ATOM   1513  OD1 ASP A 193     -13.485  -7.558  -0.512  1.00 98.56           O  
ATOM   1514  OD2 ASP A 193     -14.572  -9.437  -0.195  1.00 98.56           O1-
ATOM   1515  N   ILE A 194     -16.335  -4.111   0.996  1.00 98.69           N  
ATOM   1516  CA  ILE A 194     -17.336  -3.069   0.786  1.00 98.69           C  
ATOM   1517  C   ILE A 194     -17.485  -2.804  -0.712  1.00 98.69           C  
ATOM   1518  O   ILE A 194     -16.614  -2.193  -1.329  1.00 98.69           O  
ATOM   1519  CB  ILE A 194     -16.968  -1.773   1.533  1.00 98.69           C  
ATOM   1520  CG1 ILE A 194     -16.758  -2.057   3.025  1.00 98.69           C  
ATOM   1521  CG2 ILE A 194     -18.042  -0.705   1.324  1.00 98.69           C  
ATOM   1522  CD1 ILE A 194     -16.040  -0.940   3.767  1.00 98.69           C  
ATOM   1523  N   ASN A 195     -18.611  -3.339  -1.283  1.00 98.06           N  
ATOM   1524  CA  ASN A 195     -18.856  -3.269  -2.723  1.00 98.06           C  
ATOM   1525  C   ASN A 195     -19.620  -1.997  -3.095  1.00 98.06           C  
ATOM   1526  O   ASN A 195     -20.794  -1.847  -2.748  1.00 98.06           O  
ATOM   1527  CB  ASN A 195     -19.618  -4.507  -3.196  1.00 98.06           C  
ATOM   1528  CG  ASN A 195     -18.921  -5.799  -2.828  1.00 98.06           C  
ATOM   1529  ND2 ASN A 195     -19.658  -6.725  -2.233  1.00 98.06           N  
ATOM   1530  OD1 ASN A 195     -17.723  -5.965  -3.078  1.00 98.06           O  
ATOM   1531  N   LEU A 196     -18.917  -1.114  -3.848  1.00 98.69           N  
ATOM   1532  CA  LEU A 196     -19.529   0.161  -4.203  1.00 98.69           C  
ATOM   1533  C   LEU A 196     -20.066   0.144  -5.631  1.00 98.69           C  
ATOM   1534  O   LEU A 196     -19.447  -0.461  -6.513  1.00 98.69           O  
ATOM   1535  CB  LEU A 196     -18.513   1.302  -4.041  1.00 98.69           C  
ATOM   1536  CG  LEU A 196     -17.949   1.513  -2.639  1.00 98.69           C  
ATOM   1537  CD1 LEU A 196     -16.841   2.558  -2.665  1.00 98.69           C  
ATOM   1538  CD2 LEU A 196     -19.056   1.924  -1.671  1.00 98.69           C  
ATOM   1539  N   ALA A 197     -21.248   0.774  -5.809  1.00 98.50           N  
ATOM   1540  CA  ALA A 197     -21.761   0.981  -7.164  1.00 98.50           C  
ATOM   1541  C   ALA A 197     -20.899   1.984  -7.921  1.00 98.50           C  
ATOM   1542  O   ALA A 197     -20.223   2.821  -7.317  1.00 98.50           O  
ATOM   1543  CB  ALA A 197     -23.206   1.442  -7.118  1.00 98.50           C  
ATOM   1544  N   ASP A 198     -21.044   1.951  -9.261  1.00 98.31           N  
ATOM   1545  CA  ASP A 198     -20.385   2.946 -10.101  1.00 98.31           C  
ATOM   1546  C   ASP A 198     -20.863   4.354  -9.761  1.00 98.31           C  
ATOM   1547  O   ASP A 198     -22.018   4.556  -9.384  1.00 98.31           O  
ATOM   1548  CB  ASP A 198     -20.639   2.654 -11.582  1.00 98.31           C  
ATOM   1549  CG  ASP A 198     -20.090   1.311 -12.023  1.00 98.31           C  
ATOM   1550  OD1 ASP A 198     -19.254   0.723 -11.302  1.00 98.31           O  
ATOM   1551  OD2 ASP A 198     -20.490   0.823 -13.102  1.00 98.31           O1-
ATOM   1552  N   GLY A 199     -19.928   5.271  -9.762  1.00 98.50           N  
ATOM   1553  CA  GLY A 199     -20.303   6.681  -9.682  1.00 98.50           C  
ATOM   1554  C   GLY A 199     -20.479   7.167  -8.256  1.00 98.50           C  
ATOM   1555  O   GLY A 199     -20.989   8.267  -8.031  1.00 98.50           O  
ATOM   1556  N   VAL A 200     -20.239   6.280  -7.260  1.00 98.62           N  
ATOM   1557  CA  VAL A 200     -20.344   6.705  -5.869  1.00 98.62           C  
ATOM   1558  C   VAL A 200     -19.502   7.958  -5.648  1.00 98.62           C  
ATOM   1559  O   VAL A 200     -18.374   8.058  -6.142  1.00 98.62           O  
ATOM   1560  CB  VAL A 200     -19.883   5.581  -4.903  1.00 98.62           C  
ATOM   1561  CG1 VAL A 200     -19.633   6.142  -3.507  1.00 98.62           C  
ATOM   1562  CG2 VAL A 200     -20.915   4.460  -4.855  1.00 98.62           C  
ATOM   1563  N   GLU A 201     -20.057   8.948  -4.942  1.00 98.75           N  
ATOM   1564  CA  GLU A 201     -19.399  10.216  -4.648  1.00 98.75           C  
ATOM   1565  C   GLU A 201     -18.954  10.289  -3.194  1.00 98.75           C  
ATOM   1566  O   GLU A 201     -19.134   9.332  -2.435  1.00 98.75           O  
ATOM   1567  CB  GLU A 201     -20.340  11.392  -4.974  1.00 98.75           C  
ATOM   1568  CG  GLU A 201     -20.724  11.472  -6.439  1.00 98.75           C  
ATOM   1569  CD  GLU A 201     -21.615  12.666  -6.751  1.00 98.75           C  
ATOM   1570  OE1 GLU A 201     -21.911  12.911  -7.946  1.00 98.75           O  
ATOM   1571  OE2 GLU A 201     -22.023  13.362  -5.797  1.00 98.75           O1-
ATOM   1572  N   ASP A 202     -18.559  11.396  -2.709  1.00 98.81           N  
ATOM   1573  CA  ASP A 202     -17.863  11.588  -1.442  1.00 98.81           C  
ATOM   1574  C   ASP A 202     -18.718  11.121  -0.264  1.00 98.81           C  
ATOM   1575  O   ASP A 202     -18.263  10.381   0.590  1.00 98.81           O  
ATOM   1576  CB  ASP A 202     -17.466  13.052  -1.258  1.00 98.81           C  
ATOM   1577  CG  ASP A 202     -16.416  13.512  -2.259  1.00 98.81           C  
ATOM   1578  OD1 ASP A 202     -15.791  12.657  -2.921  1.00 98.81           O  
ATOM   1579  OD2 ASP A 202     -16.213  14.736  -2.377  1.00 98.81           O1-
ATOM   1580  N   GLU A 203     -19.944  11.622  -0.217  1.00 98.69           N  
ATOM   1581  CA  GLU A 203     -20.783  11.380   0.955  1.00 98.69           C  
ATOM   1582  C   GLU A 203     -21.024   9.888   1.159  1.00 98.69           C  
ATOM   1583  O   GLU A 203     -20.822   9.372   2.257  1.00 98.69           O  
ATOM   1584  CB  GLU A 203     -22.120  12.120   0.808  1.00 98.69           C  
ATOM   1585  CG  GLU A 203     -22.977  12.055   2.064  1.00 98.69           C  
ATOM   1586  CD  GLU A 203     -24.301  12.813   1.919  1.00 98.69           C  
ATOM   1587  OE1 GLU A 203     -25.133  12.747   2.842  1.00 98.69           O  
ATOM   1588  OE2 GLU A 203     -24.480  13.463   0.872  1.00 98.69           O1-
ATOM   1589  N   GLU A 204     -21.469   9.241   0.089  1.00 98.75           N  
ATOM   1590  CA  GLU A 204     -21.741   7.812   0.181  1.00 98.75           C  
ATOM   1591  C   GLU A 204     -20.470   7.030   0.463  1.00 98.75           C  
ATOM   1592  O   GLU A 204     -20.463   6.095   1.269  1.00 98.75           O  
ATOM   1593  CB  GLU A 204     -22.396   7.296  -1.098  1.00 98.75           C  
ATOM   1594  CG  GLU A 204     -22.592   5.794  -1.135  1.00 98.75           C  
ATOM   1595  CD  GLU A 204     -23.558   5.284  -0.075  1.00 98.75           C  
ATOM   1596  OE1 GLU A 204     -23.601   4.057   0.162  1.00 98.75           O  
ATOM   1597  OE2 GLU A 204     -24.274   6.123   0.517  1.00 98.75           O1-
ATOM   1598  N   TYR A 205     -19.355   7.348  -0.198  1.00 98.81           N  
ATOM   1599  CA  TYR A 205     -18.072   6.678   0.016  1.00 98.81           C  
ATOM   1600  C   TYR A 205     -17.674   6.749   1.482  1.00 98.81           C  
ATOM   1601  O   TYR A 205     -17.351   5.721   2.088  1.00 98.81           O  
ATOM   1602  CB  TYR A 205     -16.993   7.316  -0.861  1.00 98.81           C  
ATOM   1603  CG  TYR A 205     -15.669   6.576  -0.813  1.00 98.81           C  
ATOM   1604  CD1 TYR A 205     -14.771   6.792   0.226  1.00 98.81           C  
ATOM   1605  CD2 TYR A 205     -15.321   5.667  -1.807  1.00 98.81           C  
ATOM   1606  CE1 TYR A 205     -13.553   6.117   0.274  1.00 98.81           C  
ATOM   1607  CE2 TYR A 205     -14.111   4.989  -1.768  1.00 98.81           C  
ATOM   1608  OH  TYR A 205     -12.031   4.549  -0.683  1.00 98.81           O  
ATOM   1609  CZ  TYR A 205     -13.235   5.219  -0.725  1.00 98.81           C  
ATOM   1610  N   LEU A 206     -17.666   7.934   2.046  1.00 98.88           N  
ATOM   1611  CA  LEU A 206     -17.215   8.145   3.417  1.00 98.88           C  
ATOM   1612  C   LEU A 206     -18.128   7.431   4.407  1.00 98.88           C  
ATOM   1613  O   LEU A 206     -17.668   6.910   5.423  1.00 98.88           O  
ATOM   1614  CB  LEU A 206     -17.152   9.636   3.742  1.00 98.88           C  
ATOM   1615  CG  LEU A 206     -16.065  10.448   3.036  1.00 98.88           C  
ATOM   1616  CD1 LEU A 206     -16.293  11.943   3.234  1.00 98.88           C  
ATOM   1617  CD2 LEU A 206     -14.687  10.037   3.552  1.00 98.88           C  
ATOM   1618  N   ARG A 207     -19.430   7.450   4.178  1.00 98.81           N  
ATOM   1619  CA  ARG A 207     -20.373   6.730   5.023  1.00 98.81           C  
ATOM   1620  C   ARG A 207     -20.044   5.234   5.045  1.00 98.81           C  
ATOM   1621  O   ARG A 207     -20.002   4.620   6.114  1.00 98.81           O  
ATOM   1622  CB  ARG A 207     -21.809   6.946   4.550  1.00 98.81           C  
ATOM   1623  CG  ARG A 207     -22.375   8.307   4.911  1.00 98.81           C  
ATOM   1624  CD  ARG A 207     -23.891   8.346   4.765  1.00 98.81           C  
ATOM   1625  NE  ARG A 207     -24.319   7.911   3.441  1.00 98.81           N  
ATOM   1626  NH1 ARG A 207     -24.059   9.986   2.452  1.00 98.81           N  
ATOM   1627  NH2 ARG A 207     -24.782   8.196   1.213  1.00 98.81           N1+
ATOM   1628  CZ  ARG A 207     -24.381   8.697   2.372  1.00 98.81           C  
ATOM   1629  N   GLN A 208     -19.826   4.627   3.875  1.00 98.81           N  
ATOM   1630  CA  GLN A 208     -19.541   3.200   3.780  1.00 98.81           C  
ATOM   1631  C   GLN A 208     -18.182   2.866   4.392  1.00 98.81           C  
ATOM   1632  O   GLN A 208     -18.039   1.844   5.073  1.00 98.81           O  
ATOM   1633  CB  GLN A 208     -19.576   2.747   2.317  1.00 98.81           C  
ATOM   1634  CG  GLN A 208     -20.959   2.786   1.698  1.00 98.81           C  
ATOM   1635  CD  GLN A 208     -21.943   1.845   2.361  1.00 98.81           C  
ATOM   1636  NE2 GLN A 208     -23.134   2.333   2.663  1.00 98.81           N  
ATOM   1637  OE1 GLN A 208     -21.621   0.676   2.607  1.00 98.81           O  
ATOM   1638  N   LEU A 209     -17.222   3.697   4.131  1.00 98.81           N  
ATOM   1639  CA  LEU A 209     -15.905   3.496   4.722  1.00 98.81           C  
ATOM   1640  C   LEU A 209     -15.982   3.549   6.243  1.00 98.81           C  
ATOM   1641  O   LEU A 209     -15.381   2.713   6.931  1.00 98.81           O  
ATOM   1642  CB  LEU A 209     -14.920   4.554   4.214  1.00 98.81           C  
ATOM   1643  CG  LEU A 209     -13.507   4.493   4.789  1.00 98.81           C  
ATOM   1644  CD1 LEU A 209     -12.869   3.143   4.480  1.00 98.81           C  
ATOM   1645  CD2 LEU A 209     -12.650   5.628   4.233  1.00 98.81           C  
ATOM   1646  N   THR A 210     -16.714   4.529   6.766  1.00 98.81           N  
ATOM   1647  CA  THR A 210     -16.882   4.665   8.208  1.00 98.81           C  
ATOM   1648  C   THR A 210     -17.488   3.400   8.796  1.00 98.81           C  
ATOM   1649  O   THR A 210     -16.983   2.858   9.785  1.00 98.81           O  
ATOM   1650  CB  THR A 210     -17.759   5.878   8.562  1.00 98.81           C  
ATOM   1651  CG2 THR A 210     -17.970   5.979  10.073  1.00 98.81           C  
ATOM   1652  OG1 THR A 210     -17.121   7.072   8.098  1.00 98.81           O  
ATOM   1653  N   LYS A 211     -18.553   2.923   8.235  1.00 98.75           N  
ATOM   1654  CA  LYS A 211     -19.208   1.703   8.694  1.00 98.75           C  
ATOM   1655  C   LYS A 211     -18.260   0.509   8.622  1.00 98.75           C  
ATOM   1656  O   LYS A 211     -18.202  -0.296   9.557  1.00 98.75           O  
ATOM   1657  CB  LYS A 211     -20.461   1.422   7.868  1.00 98.75           C  
ATOM   1658  CG  LYS A 211     -21.626   2.357   8.181  1.00 98.75           C  
ATOM   1659  CD  LYS A 211     -22.865   1.987   7.382  1.00 98.75           C  
ATOM   1660  CE  LYS A 211     -24.012   2.958   7.640  1.00 98.75           C  
ATOM   1661  NZ  LYS A 211     -25.205   2.642   6.803  1.00 98.75           N1+
ATOM   1662  N   GLY A 212     -17.522   0.416   7.484  1.00 98.69           N  
ATOM   1663  CA  GLY A 212     -16.571  -0.674   7.299  1.00 98.69           C  
ATOM   1664  C   GLY A 212     -15.454  -0.668   8.326  1.00 98.69           C  
ATOM   1665  O   GLY A 212     -15.124  -1.708   8.905  1.00 98.69           O  
ATOM   1666  N   LEU A 213     -14.900   0.503   8.547  1.00 98.75           N  
ATOM   1667  CA  LEU A 213     -13.818   0.627   9.515  1.00 98.75           C  
ATOM   1668  C   LEU A 213     -14.308   0.289  10.919  1.00 98.75           C  
ATOM   1669  O   LEU A 213     -13.624  -0.411  11.665  1.00 98.75           O  
ATOM   1670  CB  LEU A 213     -13.238   2.041   9.496  1.00 98.75           C  
ATOM   1671  CG  LEU A 213     -12.344   2.389   8.295  1.00 98.75           C  
ATOM   1672  CD1 LEU A 213     -12.107   3.892   8.237  1.00 98.75           C  
ATOM   1673  CD2 LEU A 213     -11.025   1.636   8.382  1.00 98.75           C  
ATOM   1674  N   ASP A 214     -15.527   0.777  11.305  1.00 98.62           N  
ATOM   1675  CA  ASP A 214     -16.111   0.469  12.607  1.00 98.62           C  
ATOM   1676  C   ASP A 214     -16.290  -1.039  12.796  1.00 98.62           C  
ATOM   1677  O   ASP A 214     -15.945  -1.586  13.841  1.00 98.62           O  
ATOM   1678  CB  ASP A 214     -17.461   1.175  12.783  1.00 98.62           C  
ATOM   1679  CG  ASP A 214     -17.317   2.672  12.991  1.00 98.62           C  
ATOM   1680  OD1 ASP A 214     -16.204   3.141  13.303  1.00 98.62           O  
ATOM   1681  OD2 ASP A 214     -18.338   3.386  12.862  1.00 98.62           O1-
ATOM   1682  N   ARG A 215     -16.764  -1.637  11.776  1.00 98.50           N  
ATOM   1683  CA  ARG A 215     -16.976  -3.080  11.835  1.00 98.50           C  
ATOM   1684  C   ARG A 215     -15.654  -3.824  11.945  1.00 98.50           C  
ATOM   1685  O   ARG A 215     -15.506  -4.716  12.783  1.00 98.50           O  
ATOM   1686  CB  ARG A 215     -17.752  -3.562  10.614  1.00 98.50           C  
ATOM   1687  CG  ARG A 215     -18.033  -5.055  10.603  1.00 98.50           C  
ATOM   1688  CD  ARG A 215     -18.826  -5.483   9.384  1.00 98.50           C  
ATOM   1689  NE  ARG A 215     -18.858  -6.929   9.233  1.00 98.50           N  
ATOM   1690  NH1 ARG A 215     -19.842  -6.908   7.146  1.00 98.50           N  
ATOM   1691  NH2 ARG A 215     -19.328  -8.901   8.152  1.00 98.50           N1+
ATOM   1692  CZ  ARG A 215     -19.343  -7.579   8.176  1.00 98.50           C  
ATOM   1693  N   ALA A 216     -14.668  -3.480  11.042  1.00 98.50           N  
ATOM   1694  CA  ALA A 216     -13.372  -4.156  11.006  1.00 98.50           C  
ATOM   1695  C   ALA A 216     -12.658  -4.031  12.351  1.00 98.50           C  
ATOM   1696  O   ALA A 216     -12.162  -5.020  12.891  1.00 98.50           O  
ATOM   1697  CB  ALA A 216     -12.500  -3.590   9.887  1.00 98.50           C  
ATOM   1698  N   LEU A 217     -12.667  -2.879  12.945  1.00 98.31           N  
ATOM   1699  CA  LEU A 217     -11.933  -2.608  14.169  1.00 98.31           C  
ATOM   1700  C   LEU A 217     -12.670  -3.198  15.378  1.00 98.31           C  
ATOM   1701  O   LEU A 217     -12.059  -3.446  16.418  1.00 98.31           O  
ATOM   1702  CB  LEU A 217     -11.747  -1.102  14.367  1.00 98.31           C  
ATOM   1703  CG  LEU A 217     -10.753  -0.420  13.432  1.00 98.31           C  
ATOM   1704  CD1 LEU A 217     -10.885   1.095  13.525  1.00 98.31           C  
ATOM   1705  CD2 LEU A 217      -9.323  -0.854  13.745  1.00 98.31           C  
ATOM   1706  N   ALA A 218     -13.953  -3.428  15.297  1.00 98.00           N  
ATOM   1707  CA  ALA A 218     -14.719  -4.126  16.337  1.00 98.00           C  
ATOM   1708  C   ALA A 218     -14.412  -5.621  16.329  1.00 98.00           C  
ATOM   1709  O   ALA A 218     -14.376  -6.261  17.379  1.00 98.00           O  
ATOM   1710  CB  ALA A 218     -16.214  -3.894  16.145  1.00 98.00           C  
ATOM   1711  N   GLU A 219     -14.105  -6.218  15.185  1.00 97.69           N  
ATOM   1712  CA  GLU A 219     -13.929  -7.654  14.988  1.00 97.69           C  
ATOM   1713  C   GLU A 219     -12.467  -8.058  15.161  1.00 97.69           C  
ATOM   1714  O   GLU A 219     -12.172  -9.218  15.458  1.00 97.69           O  
ATOM   1715  CB  GLU A 219     -14.421  -8.070  13.595  1.00 97.69           C  
ATOM   1716  CG  GLU A 219     -15.931  -7.989  13.435  1.00 97.69           C  
ATOM   1717  CD  GLU A 219     -16.411  -8.429  12.062  1.00 97.69           C  
ATOM   1718  OE1 GLU A 219     -17.582  -8.171  11.713  1.00 97.69           O  
ATOM   1719  OE2 GLU A 219     -15.607  -9.040  11.324  1.00 97.69           O1-
ATOM   1720  N   PHE A 220     -11.552  -7.116  14.879  1.00 98.50           N  
ATOM   1721  CA  PHE A 220     -10.124  -7.427  14.779  1.00 98.50           C  
ATOM   1722  C   PHE A 220      -9.288  -6.345  15.452  1.00 98.50           C  
ATOM   1723  O   PHE A 220      -9.557  -5.154  15.285  1.00 98.50           O  
ATOM   1724  CB  PHE A 220      -9.700  -7.592  13.319  1.00 98.50           C  
ATOM   1725  CG  PHE A 220      -8.318  -8.163  13.153  1.00 98.50           C  
ATOM   1726  CD1 PHE A 220      -7.234  -7.331  12.925  1.00 98.50           C  
ATOM   1727  CD2 PHE A 220      -8.109  -9.534  13.227  1.00 98.50           C  
ATOM   1728  CE1 PHE A 220      -5.954  -7.856  12.766  1.00 98.50           C  
ATOM   1729  CE2 PHE A 220      -6.831 -10.065  13.066  1.00 98.50           C  
ATOM   1730  CZ  PHE A 220      -5.755  -9.224  12.835  1.00 98.50           C  
ATOM   1731  N   THR A 221      -8.287  -6.738  16.370  1.00 98.00           N  
ATOM   1732  CA  THR A 221      -7.385  -5.802  17.031  1.00 98.00           C  
ATOM   1733  C   THR A 221      -5.971  -5.916  16.452  1.00 98.00           C  
ATOM   1734  O   THR A 221      -5.174  -6.738  16.907  1.00 98.00           O  
ATOM   1735  CB  THR A 221      -7.349  -6.041  18.553  1.00 98.00           C  
ATOM   1736  CG2 THR A 221      -6.578  -4.924  19.250  1.00 98.00           C  
ATOM   1737  OG1 THR A 221      -8.685  -6.080  19.049  1.00 98.00           O  
ATOM   1738  N   PRO A 222      -5.628  -5.071  15.424  1.00 98.62           N  
ATOM   1739  CA  PRO A 222      -4.317  -5.177  14.754  1.00 98.62           C  
ATOM   1740  C   PRO A 222      -3.212  -4.472  15.534  1.00 98.62           C  
ATOM   1741  O   PRO A 222      -3.467  -3.483  16.227  1.00 98.62           O  
ATOM   1742  CB  PRO A 222      -4.559  -4.507  13.402  1.00 98.62           C  
ATOM   1743  CG  PRO A 222      -5.599  -3.467  13.672  1.00 98.62           C  
ATOM   1744  CD  PRO A 222      -6.573  -4.012  14.665  1.00 98.62           C  
ATOM   1745  N   ASP A 223      -1.987  -5.061  15.394  1.00 98.81           N  
ATOM   1746  CA  ASP A 223      -0.787  -4.378  15.865  1.00 98.81           C  
ATOM   1747  C   ASP A 223      -0.362  -3.280  14.902  1.00 98.81           C  
ATOM   1748  O   ASP A 223       0.314  -2.323  15.293  1.00 98.81           O  
ATOM   1749  CB  ASP A 223       0.356  -5.377  16.065  1.00 98.81           C  
ATOM   1750  CG  ASP A 223       0.017  -6.463  17.071  1.00 98.81           C  
ATOM   1751  OD1 ASP A 223      -0.526  -6.155  18.147  1.00 98.81           O  
ATOM   1752  OD2 ASP A 223       0.313  -7.642  16.779  1.00 98.81           O1-
ATOM   1753  N   LEU A 224      -0.771  -3.367  13.674  1.00 98.88           N  
ATOM   1754  CA  LEU A 224      -0.394  -2.475  12.584  1.00 98.88           C  
ATOM   1755  C   LEU A 224      -1.447  -2.492  11.481  1.00 98.88           C  
ATOM   1756  O   LEU A 224      -1.980  -3.551  11.140  1.00 98.88           O  
ATOM   1757  CB  LEU A 224       0.965  -2.879  12.013  1.00 98.88           C  
ATOM   1758  CG  LEU A 224       1.458  -2.080  10.803  1.00 98.88           C  
ATOM   1759  CD1 LEU A 224       1.897  -0.685  11.238  1.00 98.88           C  
ATOM   1760  CD2 LEU A 224       2.600  -2.810  10.101  1.00 98.88           C  
ATOM   1761  N   ILE A 225      -1.738  -1.266  11.019  1.00 98.88           N  
ATOM   1762  CA  ILE A 225      -2.561  -1.154   9.819  1.00 98.88           C  
ATOM   1763  C   ILE A 225      -1.677  -0.800   8.624  1.00 98.88           C  
ATOM   1764  O   ILE A 225      -0.884   0.140   8.684  1.00 98.88           O  
ATOM   1765  CB  ILE A 225      -3.677  -0.102   9.994  1.00 98.88           C  
ATOM   1766  CG1 ILE A 225      -4.701  -0.577  11.028  1.00 98.88           C  
ATOM   1767  CG2 ILE A 225      -4.352   0.195   8.654  1.00 98.88           C  
ATOM   1768  CD1 ILE A 225      -5.767   0.457  11.365  1.00 98.88           C  
ATOM   1769  N   PHE A 226      -1.686  -1.647   7.602  1.00 98.81           N  
ATOM   1770  CA  PHE A 226      -1.167  -1.220   6.307  1.00 98.81           C  
ATOM   1771  C   PHE A 226      -2.268  -0.587   5.467  1.00 98.81           C  
ATOM   1772  O   PHE A 226      -3.210  -1.267   5.054  1.00 98.81           O  
ATOM   1773  CB  PHE A 226      -0.549  -2.405   5.558  1.00 98.81           C  
ATOM   1774  CG  PHE A 226       0.951  -2.475   5.664  1.00 98.81           C  
ATOM   1775  CD1 PHE A 226       1.758  -1.710   4.830  1.00 98.81           C  
ATOM   1776  CD2 PHE A 226       1.553  -3.304   6.600  1.00 98.81           C  
ATOM   1777  CE1 PHE A 226       3.146  -1.773   4.927  1.00 98.81           C  
ATOM   1778  CE2 PHE A 226       2.937  -3.371   6.706  1.00 98.81           C  
ATOM   1779  CZ  PHE A 226       3.732  -2.606   5.865  1.00 98.81           C  
ATOM   1780  N   TYR A 227      -2.205   0.716   5.316  1.00 98.88           N  
ATOM   1781  CA  TYR A 227      -3.183   1.514   4.587  1.00 98.88           C  
ATOM   1782  C   TYR A 227      -2.773   1.676   3.127  1.00 98.88           C  
ATOM   1783  O   TYR A 227      -1.743   2.288   2.829  1.00 98.88           O  
ATOM   1784  CB  TYR A 227      -3.351   2.888   5.239  1.00 98.88           C  
ATOM   1785  CG  TYR A 227      -4.270   3.812   4.478  1.00 98.88           C  
ATOM   1786  CD1 TYR A 227      -4.011   5.180   4.403  1.00 98.88           C  
ATOM   1787  CD2 TYR A 227      -5.400   3.321   3.837  1.00 98.88           C  
ATOM   1788  CE1 TYR A 227      -4.858   6.034   3.705  1.00 98.88           C  
ATOM   1789  CE2 TYR A 227      -6.253   4.167   3.138  1.00 98.88           C  
ATOM   1790  OH  TYR A 227      -6.814   6.363   2.386  1.00 98.88           O  
ATOM   1791  CZ  TYR A 227      -5.971   5.520   3.077  1.00 98.88           C  
ATOM   1792  N   VAL A 228      -3.531   1.062   2.202  1.00 98.81           N  
ATOM   1793  CA  VAL A 228      -3.337   1.199   0.764  1.00 98.81           C  
ATOM   1794  C   VAL A 228      -4.150   2.383   0.245  1.00 98.81           C  
ATOM   1795  O   VAL A 228      -5.363   2.274   0.059  1.00 98.81           O  
ATOM   1796  CB  VAL A 228      -3.731  -0.091   0.012  1.00 98.81           C  
ATOM   1797  CG1 VAL A 228      -3.415   0.036  -1.478  1.00 98.81           C  
ATOM   1798  CG2 VAL A 228      -3.015  -1.298   0.611  1.00 98.81           C  
ATOM   1799  N   ALA A 229      -3.439   3.532   0.108  1.00 98.56           N  
ATOM   1800  CA  ALA A 229      -4.083   4.817  -0.163  1.00 98.56           C  
ATOM   1801  C   ALA A 229      -4.154   5.089  -1.661  1.00 98.56           C  
ATOM   1802  O   ALA A 229      -3.587   6.071  -2.149  1.00 98.56           O  
ATOM   1803  CB  ALA A 229      -3.333   5.945   0.547  1.00 98.56           C  
ATOM   1804  N   GLY A 230      -4.863   4.217  -2.421  1.00 98.19           N  
ATOM   1805  CA  GLY A 230      -4.971   4.386  -3.862  1.00 98.19           C  
ATOM   1806  C   GLY A 230      -5.606   5.703  -4.261  1.00 98.19           C  
ATOM   1807  O   GLY A 230      -6.631   6.094  -3.702  1.00 98.19           O  
ATOM   1808  N   ALA A 231      -5.112   6.339  -5.296  1.00 98.44           N  
ATOM   1809  CA  ALA A 231      -5.614   7.618  -5.791  1.00 98.44           C  
ATOM   1810  C   ALA A 231      -6.720   7.410  -6.819  1.00 98.44           C  
ATOM   1811  O   ALA A 231      -7.404   8.359  -7.197  1.00 98.44           O  
ATOM   1812  CB  ALA A 231      -4.472   8.433  -6.395  1.00 98.44           C  
ATOM   1813  N   ASP A 232      -6.955   6.220  -7.265  1.00 98.44           N  
ATOM   1814  CA  ASP A 232      -7.691   5.944  -8.494  1.00 98.44           C  
ATOM   1815  C   ASP A 232      -9.197   5.907  -8.236  1.00 98.44           C  
ATOM   1816  O   ASP A 232      -9.989   5.773  -9.170  1.00 98.44           O  
ATOM   1817  CB  ASP A 232      -7.235   4.622  -9.108  1.00 98.44           C  
ATOM   1818  CG  ASP A 232      -7.187   3.484  -8.102  1.00 98.44           C  
ATOM   1819  OD1 ASP A 232      -7.676   3.654  -6.964  1.00 98.44           O  
ATOM   1820  OD2 ASP A 232      -6.651   2.409  -8.448  1.00 98.44           O1-
ATOM   1821  N   PRO A 233      -9.710   6.210  -6.983  1.00 98.62           N  
ATOM   1822  CA  PRO A 233     -11.140   6.467  -6.831  1.00 98.62           C  
ATOM   1823  C   PRO A 233     -11.538   7.868  -7.294  1.00 98.62           C  
ATOM   1824  O   PRO A 233     -12.728   8.176  -7.383  1.00 98.62           O  
ATOM   1825  CB  PRO A 233     -11.376   6.310  -5.327  1.00 98.62           C  
ATOM   1826  CG  PRO A 233     -10.318   5.353  -4.880  1.00 98.62           C  
ATOM   1827  CD  PRO A 233      -9.054   5.652  -5.636  1.00 98.62           C  
ATOM   1828  N   TYR A 234     -10.574   8.616  -7.680  1.00 98.69           N  
ATOM   1829  CA  TYR A 234     -10.705  10.004  -8.104  1.00 98.69           C  
ATOM   1830  C   TYR A 234     -11.596  10.113  -9.331  1.00 98.69           C  
ATOM   1831  O   TYR A 234     -11.516   9.288 -10.243  1.00 98.69           O  
ATOM   1832  CB  TYR A 234      -9.329  10.607  -8.401  1.00 98.69           C  
ATOM   1833  CG  TYR A 234      -9.380  12.048  -8.846  1.00 98.69           C  
ATOM   1834  CD1 TYR A 234      -8.854  12.444 -10.076  1.00 98.69           C  
ATOM   1835  CD2 TYR A 234      -9.966  13.023  -8.042  1.00 98.69           C  
ATOM   1836  CE1 TYR A 234      -8.897  13.767 -10.487  1.00 98.69           C  
ATOM   1837  CE2 TYR A 234     -10.023  14.356  -8.445  1.00 98.69           C  
ATOM   1838  OH  TYR A 234      -9.536  16.035 -10.073  1.00 98.69           O  
ATOM   1839  CZ  TYR A 234      -9.485  14.718  -9.670  1.00 98.69           C  
ATOM   1840  N   ARG A 235     -12.508  11.111  -9.457  1.00 98.50           N  
ATOM   1841  CA  ARG A 235     -13.542  11.304 -10.466  1.00 98.50           C  
ATOM   1842  C   ARG A 235     -12.934  11.378 -11.863  1.00 98.50           C  
ATOM   1843  O   ARG A 235     -13.576  11.003 -12.843  1.00 98.50           O  
ATOM   1844  CB  ARG A 235     -14.344  12.570 -10.173  1.00 98.50           C  
ATOM   1845  CG  ARG A 235     -13.527  13.848 -10.260  1.00 98.50           C  
ATOM   1846  CD  ARG A 235     -14.353  15.069  -9.887  1.00 98.50           C  
ATOM   1847  NE  ARG A 235     -15.764  14.901 -10.244  1.00 98.50           N  
ATOM   1848  NH1 ARG A 235     -16.340  17.099  -9.863  1.00 98.50           N  
ATOM   1849  NH2 ARG A 235     -17.922  15.596 -10.563  1.00 98.50           N1+
ATOM   1850  CZ  ARG A 235     -16.674  15.868 -10.223  1.00 98.50           C  
ATOM   1851  N   ASP A 236     -11.685  11.814 -12.044  1.00 97.81           N  
ATOM   1852  CA  ASP A 236     -11.097  11.950 -13.372  1.00 97.81           C  
ATOM   1853  C   ASP A 236     -10.030  10.887 -13.613  1.00 97.81           C  
ATOM   1854  O   ASP A 236      -9.143  11.071 -14.441  1.00 97.81           O  
ATOM   1855  CB  ASP A 236     -10.502  13.350 -13.551  1.00 97.81           C  
ATOM   1856  CG  ASP A 236     -11.545  14.422 -13.724  1.00 97.81           C  
ATOM   1857  OD1 ASP A 236     -12.636  14.139 -14.276  1.00 97.81           O  
ATOM   1858  OD2 ASP A 236     -11.294  15.577 -13.311  1.00 97.81           O1-
ATOM   1859  N   ASP A 237     -10.073   9.794 -12.840  1.00 98.12           N  
ATOM   1860  CA  ASP A 237      -9.162   8.680 -13.029  1.00 98.12           C  
ATOM   1861  C   ASP A 237      -9.506   7.884 -14.284  1.00 98.12           C  
ATOM   1862  O   ASP A 237     -10.680   7.723 -14.618  1.00 98.12           O  
ATOM   1863  CB  ASP A 237      -9.182   7.761 -11.807  1.00 98.12           C  
ATOM   1864  CG  ASP A 237      -8.122   6.678 -11.859  1.00 98.12           C  
ATOM   1865  OD1 ASP A 237      -6.926   6.975 -11.625  1.00 98.12           O  
ATOM   1866  OD2 ASP A 237      -8.473   5.513 -12.145  1.00 98.12           O1-
ATOM   1867  N   GLN A 238      -8.568   7.304 -15.031  1.00 97.19           N  
ATOM   1868  CA  GLN A 238      -8.740   6.614 -16.303  1.00 97.19           C  
ATOM   1869  C   GLN A 238      -9.184   5.170 -16.093  1.00 97.19           C  
ATOM   1870  O   GLN A 238      -9.742   4.552 -17.002  1.00 97.19           O  
ATOM   1871  CB  GLN A 238      -7.440   6.654 -17.114  1.00 97.19           C  
ATOM   1872  CG  GLN A 238      -6.993   8.058 -17.494  1.00 97.19           C  
ATOM   1873  CD  GLN A 238      -5.671   8.072 -18.233  1.00 97.19           C  
ATOM   1874  NE2 GLN A 238      -4.605   8.480 -17.549  1.00 97.19           N  
ATOM   1875  OE1 GLN A 238      -5.597   7.712 -19.411  1.00 97.19           O  
ATOM   1876  N   LEU A 239      -8.888   4.610 -14.897  1.00 96.88           N  
ATOM   1877  CA  LEU A 239      -9.036   3.172 -14.711  1.00 96.88           C  
ATOM   1878  C   LEU A 239     -10.106   2.865 -13.665  1.00 96.88           C  
ATOM   1879  O   LEU A 239     -10.453   1.703 -13.454  1.00 96.88           O  
ATOM   1880  CB  LEU A 239      -7.703   2.549 -14.294  1.00 96.88           C  
ATOM   1881  CG  LEU A 239      -6.553   2.664 -15.291  1.00 96.88           C  
ATOM   1882  CD1 LEU A 239      -5.327   1.907 -14.790  1.00 96.88           C  
ATOM   1883  CD2 LEU A 239      -6.981   2.141 -16.662  1.00 96.88           C  
ATOM   1884  N   GLY A 240     -10.685   3.923 -13.035  1.00 97.06           N  
ATOM   1885  CA  GLY A 240     -11.781   3.771 -12.089  1.00 97.06           C  
ATOM   1886  C   GLY A 240     -13.062   4.426 -12.548  1.00 97.06           C  
ATOM   1887  O   GLY A 240     -13.060   5.184 -13.518  1.00 97.06           O  
ATOM   1888  N   GLY A 241     -14.105   4.170 -11.869  1.00 97.56           N  
ATOM   1889  CA  GLY A 241     -15.401   4.730 -12.245  1.00 97.56           C  
ATOM   1890  C   GLY A 241     -16.146   5.343 -11.074  1.00 97.56           C  
ATOM   1891  O   GLY A 241     -17.339   5.608 -11.164  1.00 97.56           O  
ATOM   1892  N   LEU A 242     -15.399   5.495  -9.965  1.00 98.56           N  
ATOM   1893  CA  LEU A 242     -15.972   6.245  -8.850  1.00 98.56           C  
ATOM   1894  C   LEU A 242     -15.838   7.749  -9.079  1.00 98.56           C  
ATOM   1895  O   LEU A 242     -15.155   8.175 -10.013  1.00 98.56           O  
ATOM   1896  CB  LEU A 242     -15.296   5.853  -7.541  1.00 98.56           C  
ATOM   1897  CG  LEU A 242     -15.405   4.380  -7.129  1.00 98.56           C  
ATOM   1898  CD1 LEU A 242     -14.707   4.147  -5.796  1.00 98.56           C  
ATOM   1899  CD2 LEU A 242     -16.866   3.954  -7.052  1.00 98.56           C  
ATOM   1900  N   LYS A 243     -16.441   8.640  -8.245  1.00 98.56           N  
ATOM   1901  CA  LYS A 243     -16.454  10.074  -8.503  1.00 98.56           C  
ATOM   1902  C   LYS A 243     -15.997  10.864  -7.280  1.00 98.56           C  
ATOM   1903  O   LYS A 243     -16.590  11.872  -6.921  1.00 98.56           O  
ATOM   1904  CB  LYS A 243     -17.849  10.529  -8.918  1.00 98.56           C  
ATOM   1905  CG  LYS A 243     -18.282  10.017 -10.282  1.00 98.56           C  
ATOM   1906  CD  LYS A 243     -19.600  10.657 -10.729  1.00 98.56           C  
ATOM   1907  CE  LYS A 243     -19.941  10.279 -12.161  1.00 98.56           C  
ATOM   1908  NZ  LYS A 243     -21.207  10.931 -12.610  1.00 98.56           N1+
ATOM   1909  N   LEU A 244     -14.967  10.312  -6.557  1.00 98.75           N  
ATOM   1910  CA  LEU A 244     -14.458  11.033  -5.393  1.00 98.75           C  
ATOM   1911  C   LEU A 244     -13.723  12.300  -5.823  1.00 98.75           C  
ATOM   1912  O   LEU A 244     -12.988  12.290  -6.813  1.00 98.75           O  
ATOM   1913  CB  LEU A 244     -13.532  10.141  -4.561  1.00 98.75           C  
ATOM   1914  CG  LEU A 244     -14.186   8.927  -3.910  1.00 98.75           C  
ATOM   1915  CD1 LEU A 244     -13.164   8.190  -3.036  1.00 98.75           C  
ATOM   1916  CD2 LEU A 244     -15.396   9.335  -3.084  1.00 98.75           C  
ATOM   1917  N   SER A 245     -14.052  13.376  -5.100  1.00 98.81           N  
ATOM   1918  CA  SER A 245     -13.351  14.643  -5.288  1.00 98.81           C  
ATOM   1919  C   SER A 245     -12.012  14.645  -4.556  1.00 98.81           C  
ATOM   1920  O   SER A 245     -11.740  13.756  -3.746  1.00 98.81           O  
ATOM   1921  CB  SER A 245     -14.203  15.809  -4.801  1.00 98.81           C  
ATOM   1922  OG  SER A 245     -14.306  15.801  -3.387  1.00 98.81           O  
ATOM   1923  N   LEU A 246     -11.115  15.621  -4.872  1.00 98.69           N  
ATOM   1924  CA  LEU A 246      -9.880  15.790  -4.120  1.00 98.69           C  
ATOM   1925  C   LEU A 246     -10.167  15.930  -2.629  1.00 98.69           C  
ATOM   1926  O   LEU A 246      -9.482  15.337  -1.802  1.00 98.69           O  
ATOM   1927  CB  LEU A 246      -9.110  17.012  -4.625  1.00 98.69           C  
ATOM   1928  CG  LEU A 246      -8.463  16.882  -6.004  1.00 98.69           C  
ATOM   1929  CD1 LEU A 246      -7.890  18.229  -6.447  1.00 98.69           C  
ATOM   1930  CD2 LEU A 246      -7.380  15.817  -5.996  1.00 98.69           C  
ATOM   1931  N   ASP A 247     -11.201  16.708  -2.303  1.00 98.69           N  
ATOM   1932  CA  ASP A 247     -11.606  16.887  -0.912  1.00 98.69           C  
ATOM   1933  C   ASP A 247     -12.064  15.560  -0.298  1.00 98.69           C  
ATOM   1934  O   ASP A 247     -11.721  15.243   0.841  1.00 98.69           O  
ATOM   1935  CB  ASP A 247     -12.715  17.936  -0.803  1.00 98.69           C  
ATOM   1936  CG  ASP A 247     -13.133  18.201   0.634  1.00 98.69           C  
ATOM   1937  OD1 ASP A 247     -12.319  18.727   1.425  1.00 98.69           O  
ATOM   1938  OD2 ASP A 247     -14.290  17.884   0.979  1.00 98.69           O1-
ATOM   1939  N   GLY A 248     -12.831  14.869  -1.010  1.00 98.75           N  
ATOM   1940  CA  GLY A 248     -13.307  13.578  -0.545  1.00 98.75           C  
ATOM   1941  C   GLY A 248     -12.187  12.604  -0.238  1.00 98.75           C  
ATOM   1942  O   GLY A 248     -12.225  11.902   0.779  1.00 98.75           O  
ATOM   1943  N   LEU A 249     -11.226  12.492  -1.131  1.00 98.88           N  
ATOM   1944  CA  LEU A 249     -10.093  11.599  -0.932  1.00 98.88           C  
ATOM   1945  C   LEU A 249      -9.269  12.021   0.284  1.00 98.88           C  
ATOM   1946  O   LEU A 249      -8.782  11.177   1.031  1.00 98.88           O  
ATOM   1947  CB  LEU A 249      -9.198  11.572  -2.177  1.00 98.88           C  
ATOM   1948  CG  LEU A 249      -9.745  10.810  -3.385  1.00 98.88           C  
ATOM   1949  CD1 LEU A 249      -8.961  11.176  -4.641  1.00 98.88           C  
ATOM   1950  CD2 LEU A 249      -9.697   9.309  -3.134  1.00 98.88           C  
ATOM   1951  N   GLU A 250      -9.057  13.332   0.453  1.00 98.81           N  
ATOM   1952  CA  GLU A 250      -8.379  13.823   1.651  1.00 98.81           C  
ATOM   1953  C   GLU A 250      -9.141  13.435   2.914  1.00 98.81           C  
ATOM   1954  O   GLU A 250      -8.539  12.983   3.892  1.00 98.81           O  
ATOM   1955  CB  GLU A 250      -8.205  15.342   1.590  1.00 98.81           C  
ATOM   1956  CG  GLU A 250      -7.426  15.920   2.760  1.00 98.81           C  
ATOM   1957  CD  GLU A 250      -7.153  17.411   2.628  1.00 98.81           C  
ATOM   1958  OE1 GLU A 250      -6.628  18.022   3.585  1.00 98.81           O  
ATOM   1959  OE2 GLU A 250      -7.475  17.972   1.555  1.00 98.81           O1-
ATOM   1960  N   LYS A 251     -10.492  13.640   2.944  1.00 98.81           N  
ATOM   1961  CA  LYS A 251     -11.320  13.249   4.081  1.00 98.81           C  
ATOM   1962  C   LYS A 251     -11.252  11.745   4.324  1.00 98.81           C  
ATOM   1963  O   LYS A 251     -11.277  11.297   5.473  1.00 98.81           O  
ATOM   1964  CB  LYS A 251     -12.778  13.676   3.852  1.00 98.81           C  
ATOM   1965  CG  LYS A 251     -13.008  15.176   3.981  1.00 98.81           C  
ATOM   1966  CD  LYS A 251     -14.449  15.546   3.676  1.00 98.81           C  
ATOM   1967  CE  LYS A 251     -14.679  17.047   3.783  1.00 98.81           C  
ATOM   1968  NZ  LYS A 251     -16.045  17.432   3.315  1.00 98.81           N1+
ATOM   1969  N   ARG A 252     -11.237  10.994   3.224  1.00 98.81           N  
ATOM   1970  CA  ARG A 252     -11.067   9.546   3.323  1.00 98.81           C  
ATOM   1971  C   ARG A 252      -9.811   9.193   4.111  1.00 98.81           C  
ATOM   1972  O   ARG A 252      -9.862   8.394   5.045  1.00 98.81           O  
ATOM   1973  CB  ARG A 252     -11.007   8.916   1.930  1.00 98.81           C  
ATOM   1974  CG  ARG A 252     -10.715   7.422   1.942  1.00 98.81           C  
ATOM   1975  CD  ARG A 252     -10.078   6.962   0.639  1.00 98.81           C  
ATOM   1976  NE  ARG A 252      -8.742   7.524   0.467  1.00 98.81           N  
ATOM   1977  NH1 ARG A 252      -8.551   6.925  -1.756  1.00 98.81           N  
ATOM   1978  NH2 ARG A 252      -6.835   8.031  -0.711  1.00 98.81           N1+
ATOM   1979  CZ  ARG A 252      -8.044   7.488  -0.665  1.00 98.81           C  
ATOM   1980  N   ASP A 253      -8.691   9.754   3.689  1.00 98.81           N  
ATOM   1981  CA  ASP A 253      -7.415   9.462   4.337  1.00 98.81           C  
ATOM   1982  C   ASP A 253      -7.437   9.898   5.800  1.00 98.81           C  
ATOM   1983  O   ASP A 253      -6.955   9.171   6.677  1.00 98.81           O  
ATOM   1984  CB  ASP A 253      -6.268  10.150   3.597  1.00 98.81           C  
ATOM   1985  CG  ASP A 253      -6.091   9.642   2.177  1.00 98.81           C  
ATOM   1986  OD1 ASP A 253      -6.447   8.473   1.897  1.00 98.81           O  
ATOM   1987  OD2 ASP A 253      -5.581  10.406   1.332  1.00 98.81           O1-
ATOM   1988  N   ARG A 254      -7.890  11.072   6.084  1.00 98.81           N  
ATOM   1989  CA  ARG A 254      -8.015  11.544   7.456  1.00 98.81           C  
ATOM   1990  C   ARG A 254      -8.831  10.576   8.300  1.00 98.81           C  
ATOM   1991  O   ARG A 254      -8.481  10.286   9.449  1.00 98.81           O  
ATOM   1992  CB  ARG A 254      -8.657  12.934   7.488  1.00 98.81           C  
ATOM   1993  CG  ARG A 254      -8.726  13.551   8.881  1.00 98.81           C  
ATOM   1994  CD  ARG A 254      -9.285  14.960   8.846  1.00 98.81           C  
ATOM   1995  NE  ARG A 254      -8.477  15.840   8.006  1.00 98.81           N  
ATOM   1996  NH1 ARG A 254      -6.700  15.958   9.475  1.00 98.81           N  
ATOM   1997  NH2 ARG A 254      -6.615  17.093   7.488  1.00 98.81           N1+
ATOM   1998  CZ  ARG A 254      -7.265  16.293   8.325  1.00 98.81           C  
ATOM   1999  N   LEU A 255      -9.970  10.132   7.758  1.00 98.81           N  
ATOM   2000  CA  LEU A 255     -10.848   9.207   8.475  1.00 98.81           C  
ATOM   2001  C   LEU A 255     -10.087   7.957   8.899  1.00 98.81           C  
ATOM   2002  O   LEU A 255     -10.193   7.520  10.040  1.00 98.81           O  
ATOM   2003  CB  LEU A 255     -12.041   8.818   7.598  1.00 98.81           C  
ATOM   2004  CG  LEU A 255     -13.024   7.809   8.200  1.00 98.81           C  
ATOM   2005  CD1 LEU A 255     -13.620   8.357   9.491  1.00 98.81           C  
ATOM   2006  CD2 LEU A 255     -14.118   7.470   7.197  1.00 98.81           C  
ATOM   2007  N   VAL A 256      -9.318   7.313   8.004  1.00 98.81           N  
ATOM   2008  CA  VAL A 256      -8.545   6.117   8.308  1.00 98.81           C  
ATOM   2009  C   VAL A 256      -7.565   6.411   9.447  1.00 98.81           C  
ATOM   2010  O   VAL A 256      -7.477   5.650  10.409  1.00 98.81           O  
ATOM   2011  CB  VAL A 256      -7.784   5.594   7.070  1.00 98.81           C  
ATOM   2012  CG1 VAL A 256      -6.855   4.444   7.454  1.00 98.81           C  
ATOM   2013  CG2 VAL A 256      -8.768   5.157   5.988  1.00 98.81           C  
ATOM   2014  N   PHE A 257      -6.856   7.529   9.362  1.00 98.75           N  
ATOM   2015  CA  PHE A 257      -5.873   7.897  10.373  1.00 98.75           C  
ATOM   2016  C   PHE A 257      -6.550   8.174  11.714  1.00 98.75           C  
ATOM   2017  O   PHE A 257      -6.043   7.769  12.762  1.00 98.75           O  
ATOM   2018  CB  PHE A 257      -5.076   9.129   9.924  1.00 98.75           C  
ATOM   2019  CG  PHE A 257      -4.157   8.867   8.769  1.00 98.75           C  
ATOM   2020  CD1 PHE A 257      -3.193   7.873   8.841  1.00 98.75           C  
ATOM   2021  CD2 PHE A 257      -4.255   9.620   7.604  1.00 98.75           C  
ATOM   2022  CE1 PHE A 257      -2.333   7.633   7.768  1.00 98.75           C  
ATOM   2023  CE2 PHE A 257      -3.402   9.386   6.528  1.00 98.75           C  
ATOM   2024  CZ  PHE A 257      -2.444   8.387   6.613  1.00 98.75           C  
ATOM   2025  N   GLU A 258      -7.665   8.893  11.743  1.00 98.56           N  
ATOM   2026  CA  GLU A 258      -8.397   9.195  12.968  1.00 98.56           C  
ATOM   2027  C   GLU A 258      -8.868   7.920  13.664  1.00 98.56           C  
ATOM   2028  O   GLU A 258      -8.732   7.782  14.871  1.00 98.56           O  
ATOM   2029  CB  GLU A 258      -9.593  10.098  12.671  1.00 98.56           C  
ATOM   2030  CG  GLU A 258      -9.219  11.554  12.424  1.00 98.56           C  
ATOM   2031  CD  GLU A 258     -10.403  12.424  12.045  1.00 98.56           C  
ATOM   2032  OE1 GLU A 258     -10.269  13.673  12.047  1.00 98.56           O  
ATOM   2033  OE2 GLU A 258     -11.479  11.863  11.743  1.00 98.56           O1-
ATOM   2034  N   LYS A 259      -9.397   6.989  12.860  1.00 98.50           N  
ATOM   2035  CA  LYS A 259      -9.878   5.738  13.447  1.00 98.50           C  
ATOM   2036  C   LYS A 259      -8.731   4.923  14.028  1.00 98.50           C  
ATOM   2037  O   LYS A 259      -8.865   4.331  15.102  1.00 98.50           O  
ATOM   2038  CB  LYS A 259     -10.628   4.911  12.403  1.00 98.50           C  
ATOM   2039  CG  LYS A 259     -11.952   5.522  11.961  1.00 98.50           C  
ATOM   2040  CD  LYS A 259     -13.022   5.349  13.027  1.00 98.50           C  
ATOM   2041  CE  LYS A 259     -14.391   5.805  12.517  1.00 98.50           C  
ATOM   2042  NZ  LYS A 259     -15.428   5.726  13.594  1.00 98.50           N1+
ATOM   2043  N   ALA A 260      -7.610   4.901  13.313  1.00 98.50           N  
ATOM   2044  CA  ALA A 260      -6.436   4.185  13.803  1.00 98.50           C  
ATOM   2045  C   ALA A 260      -5.891   4.831  15.075  1.00 98.50           C  
ATOM   2046  O   ALA A 260      -5.576   4.141  16.044  1.00 98.50           O  
ATOM   2047  CB  ALA A 260      -5.351   4.142  12.725  1.00 98.50           C  
ATOM   2048  N   ARG A 261      -5.720   6.158  15.079  1.00 97.75           N  
ATOM   2049  CA  ARG A 261      -5.193   6.895  16.224  1.00 97.75           C  
ATOM   2050  C   ARG A 261      -6.070   6.699  17.457  1.00 97.75           C  
ATOM   2051  O   ARG A 261      -5.567   6.567  18.572  1.00 97.75           O  
ATOM   2052  CB  ARG A 261      -5.076   8.385  15.893  1.00 97.75           C  
ATOM   2053  CG  ARG A 261      -4.434   9.210  16.994  1.00 97.75           C  
ATOM   2054  CD  ARG A 261      -4.297  10.674  16.597  1.00 97.75           C  
ATOM   2055  NE  ARG A 261      -5.114  11.539  17.448  1.00 97.75           N  
ATOM   2056  NH1 ARG A 261      -4.509  13.497  16.382  1.00 97.75           N  
ATOM   2057  NH2 ARG A 261      -5.973  13.556  18.153  1.00 97.75           N1+
ATOM   2058  CZ  ARG A 261      -5.197  12.861  17.325  1.00 97.75           C  
ATOM   2059  N   ALA A 262      -7.422   6.709  17.298  1.00 97.62           N  
ATOM   2060  CA  ALA A 262      -8.358   6.524  18.391  1.00 97.62           C  
ATOM   2061  C   ALA A 262      -8.093   5.209  19.130  1.00 97.62           C  
ATOM   2062  O   ALA A 262      -8.359   5.098  20.326  1.00 97.62           O  
ATOM   2063  CB  ALA A 262      -9.795   6.556  17.877  1.00 97.62           C  
ATOM   2064  N   LYS A 263      -7.455   4.266  18.463  1.00 97.44           N  
ATOM   2065  CA  LYS A 263      -7.157   2.966  19.041  1.00 97.44           C  
ATOM   2066  C   LYS A 263      -5.659   2.764  19.223  1.00 97.44           C  
ATOM   2067  O   LYS A 263      -5.205   1.655  19.512  1.00 97.44           O  
ATOM   2068  CB  LYS A 263      -7.743   1.838  18.189  1.00 97.44           C  
ATOM   2069  CG  LYS A 263      -9.247   1.894  18.026  1.00 97.44           C  
ATOM   2070  CD  LYS A 263      -9.959   1.302  19.249  1.00 97.44           C  
ATOM   2071  CE  LYS A 263     -11.464   1.207  19.035  1.00 97.44           C  
ATOM   2072  NZ  LYS A 263     -12.166   0.725  20.249  1.00 97.44           N1+
ATOM   2073  N   SER A 264      -4.871   3.842  18.954  1.00 97.38           N  
ATOM   2074  CA  SER A 264      -3.419   3.834  19.097  1.00 97.38           C  
ATOM   2075  C   SER A 264      -2.781   2.759  18.218  1.00 97.38           C  
ATOM   2076  O   SER A 264      -1.896   2.031  18.669  1.00 97.38           O  
ATOM   2077  CB  SER A 264      -3.031   3.607  20.565  1.00 97.38           C  
ATOM   2078  OG  SER A 264      -3.515   4.659  21.380  1.00 97.38           O  
ATOM   2079  N   ILE A 265      -3.281   2.601  17.023  1.00 98.50           N  
ATOM   2080  CA  ILE A 265      -2.735   1.634  16.078  1.00 98.50           C  
ATOM   2081  C   ILE A 265      -1.810   2.341  15.085  1.00 98.50           C  
ATOM   2082  O   ILE A 265      -2.215   3.303  14.426  1.00 98.50           O  
ATOM   2083  CB  ILE A 265      -3.856   0.881  15.326  1.00 98.50           C  
ATOM   2084  CG1 ILE A 265      -4.797   0.196  16.316  1.00 98.50           C  
ATOM   2085  CG2 ILE A 265      -3.262  -0.132  14.343  1.00 98.50           C  
ATOM   2086  CD1 ILE A 265      -6.115  -0.262  15.707  1.00 98.50           C  
ATOM   2087  N   PRO A 266      -0.510   1.877  15.033  1.00 98.62           N  
ATOM   2088  CA  PRO A 266       0.371   2.445  14.011  1.00 98.62           C  
ATOM   2089  C   PRO A 266      -0.097   2.143  12.592  1.00 98.62           C  
ATOM   2090  O   PRO A 266      -0.700   1.095  12.342  1.00 98.62           O  
ATOM   2091  CB  PRO A 266       1.721   1.772  14.290  1.00 98.62           C  
ATOM   2092  CG  PRO A 266       1.612   1.284  15.702  1.00 98.62           C  
ATOM   2093  CD  PRO A 266       0.170   0.973  15.988  1.00 98.62           C  
ATOM   2094  N   VAL A 267       0.282   3.148  11.610  1.00 98.88           N  
ATOM   2095  CA  VAL A 267      -0.183   3.000  10.236  1.00 98.88           C  
ATOM   2096  C   VAL A 267       1.002   3.118   9.274  1.00 98.88           C  
ATOM   2097  O   VAL A 267       1.718   4.119   9.281  1.00 98.88           O  
ATOM   2098  CB  VAL A 267      -1.259   4.051   9.885  1.00 98.88           C  
ATOM   2099  CG1 VAL A 267      -1.759   3.855   8.453  1.00 98.88           C  
ATOM   2100  CG2 VAL A 267      -2.416   3.983  10.878  1.00 98.88           C  
ATOM   2101  N   ALA A 268       1.216   2.033   8.541  1.00 98.81           N  
ATOM   2102  CA  ALA A 268       2.108   2.105   7.384  1.00 98.81           C  
ATOM   2103  C   ALA A 268       1.320   2.338   6.099  1.00 98.81           C  
ATOM   2104  O   ALA A 268       0.361   1.620   5.815  1.00 98.81           O  
ATOM   2105  CB  ALA A 268       2.940   0.831   7.274  1.00 98.81           C  
ATOM   2106  N   VAL A 269       1.787   3.338   5.291  1.00 98.88           N  
ATOM   2107  CA  VAL A 269       1.014   3.776   4.136  1.00 98.88           C  
ATOM   2108  C   VAL A 269       1.755   3.416   2.851  1.00 98.88           C  
ATOM   2109  O   VAL A 269       2.972   3.574   2.761  1.00 98.88           O  
ATOM   2110  CB  VAL A 269       0.736   5.295   4.180  1.00 98.88           C  
ATOM   2111  CG1 VAL A 269      -0.129   5.720   2.997  1.00 98.88           C  
ATOM   2112  CG2 VAL A 269       0.066   5.675   5.498  1.00 98.88           C  
ATOM   2113  N   THR A 270       1.018   2.904   1.842  1.00 98.62           N  
ATOM   2114  CA  THR A 270       1.461   2.812   0.455  1.00 98.62           C  
ATOM   2115  C   THR A 270       0.501   3.553  -0.470  1.00 98.62           C  
ATOM   2116  O   THR A 270      -0.699   3.624  -0.197  1.00 98.62           O  
ATOM   2117  CB  THR A 270       1.585   1.345   0.004  1.00 98.62           C  
ATOM   2118  CG2 THR A 270       2.637   0.606   0.823  1.00 98.62           C  
ATOM   2119  OG1 THR A 270       0.320   0.692   0.171  1.00 98.62           O  
ATOM   2120  N   LEU A 271       0.974   4.078  -1.621  1.00 97.44           N  
ATOM   2121  CA  LEU A 271       0.197   5.035  -2.400  1.00 97.44           C  
ATOM   2122  C   LEU A 271      -0.584   4.327  -3.502  1.00 97.44           C  
ATOM   2123  O   LEU A 271      -1.591   4.848  -3.987  1.00 97.44           O  
ATOM   2124  CB  LEU A 271       1.110   6.099  -3.012  1.00 97.44           C  
ATOM   2125  CG  LEU A 271       1.837   7.016  -2.026  1.00 97.44           C  
ATOM   2126  CD1 LEU A 271       2.646   8.066  -2.777  1.00 97.44           C  
ATOM   2127  CD2 LEU A 271       0.843   7.676  -1.075  1.00 97.44           C  
ATOM   2128  N   ALA A 272      -0.155   3.011  -3.898  1.00 96.69           N  
ATOM   2129  CA  ALA A 272      -0.878   2.124  -4.805  1.00 96.69           C  
ATOM   2130  C   ALA A 272      -1.197   2.829  -6.120  1.00 96.69           C  
ATOM   2131  O   ALA A 272      -0.328   3.465  -6.719  1.00 96.69           O  
ATOM   2132  CB  ALA A 272      -2.160   1.620  -4.147  1.00 96.69           C  
ATOM   2133  N   GLY A 273      -2.469   2.596  -6.712  1.00 94.19           N  
ATOM   2134  CA  GLY A 273      -2.878   3.074  -8.023  1.00 94.19           C  
ATOM   2135  C   GLY A 273      -3.134   4.568  -8.061  1.00 94.19           C  
ATOM   2136  O   GLY A 273      -3.328   5.197  -7.018  1.00 94.19           O  
ATOM   2137  N   GLY A 274      -3.318   5.129  -9.142  1.00 96.50           N  
ATOM   2138  CA  GLY A 274      -3.542   6.514  -9.524  1.00 96.50           C  
ATOM   2139  C   GLY A 274      -3.174   6.803 -10.965  1.00 96.50           C  
ATOM   2140  O   GLY A 274      -1.998   6.823 -11.320  1.00 96.50           O  
ATOM   2141  N   TYR A 275      -4.239   7.106 -11.621  1.00 96.94           N  
ATOM   2142  CA  TYR A 275      -4.087   7.214 -13.064  1.00 96.94           C  
ATOM   2143  C   TYR A 275      -4.904   8.366 -13.622  1.00 96.94           C  
ATOM   2144  O   TYR A 275      -5.482   8.260 -14.703  1.00 96.94           O  
ATOM   2145  CB  TYR A 275      -4.489   5.905 -13.752  1.00 96.94           C  
ATOM   2146  CG  TYR A 275      -3.956   4.669 -13.063  1.00 96.94           C  
ATOM   2147  CD1 TYR A 275      -2.629   4.285 -13.219  1.00 96.94           C  
ATOM   2148  CD2 TYR A 275      -4.782   3.889 -12.267  1.00 96.94           C  
ATOM   2149  CE1 TYR A 275      -2.139   3.146 -12.588  1.00 96.94           C  
ATOM   2150  CE2 TYR A 275      -4.302   2.749 -11.632  1.00 96.94           C  
ATOM   2151  OH  TYR A 275      -2.494   1.259 -11.172  1.00 96.94           O  
ATOM   2152  CZ  TYR A 275      -2.979   2.385 -11.795  1.00 96.94           C  
ATOM   2153  N   ALA A 276      -4.952   9.364 -12.791  1.00 97.38           N  
ATOM   2154  CA  ALA A 276      -5.728  10.524 -13.223  1.00 97.38           C  
ATOM   2155  C   ALA A 276      -5.305  10.990 -14.609  1.00 97.38           C  
ATOM   2156  O   ALA A 276      -4.131  10.870 -14.976  1.00 97.38           O  
ATOM   2157  CB  ALA A 276      -5.586  11.665 -12.217  1.00 97.38           C  
ATOM   2158  N   ARG A 277      -6.242  11.503 -15.411  1.00 96.06           N  
ATOM   2159  CA  ARG A 277      -5.935  12.005 -16.745  1.00 96.06           C  
ATOM   2160  C   ARG A 277      -4.802  13.026 -16.694  1.00 96.06           C  
ATOM   2161  O   ARG A 277      -3.918  13.023 -17.547  1.00 96.06           O  
ATOM   2162  CB  ARG A 277      -7.176  12.620 -17.385  1.00 96.06           C  
ATOM   2163  CG  ARG A 277      -8.202  11.598 -17.842  1.00 96.06           C  
ATOM   2164  CD  ARG A 277      -9.343  12.250 -18.610  1.00 96.06           C  
ATOM   2165  NE  ARG A 277     -10.477  11.342 -18.774  1.00 96.06           N  
ATOM   2166  NH1 ARG A 277      -9.819  10.564 -20.847  1.00 96.06           N  
ATOM   2167  NH2 ARG A 277     -11.730   9.766 -19.874  1.00 96.06           N1+
ATOM   2168  CZ  ARG A 277     -10.675  10.566 -19.833  1.00 96.06           C  
ATOM   2169  N   ARG A 278      -4.931  13.836 -15.585  1.00 96.94           N  
ATOM   2170  CA  ARG A 278      -3.838  14.769 -15.319  1.00 96.94           C  
ATOM   2171  C   ARG A 278      -2.968  14.267 -14.169  1.00 96.94           C  
ATOM   2172  O   ARG A 278      -3.448  14.082 -13.056  1.00 96.94           O  
ATOM   2173  CB  ARG A 278      -4.377  16.159 -14.992  1.00 96.94           C  
ATOM   2174  CG  ARG A 278      -5.142  16.808 -16.141  1.00 96.94           C  
ATOM   2175  CD  ARG A 278      -5.500  18.250 -15.826  1.00 96.94           C  
ATOM   2176  NE  ARG A 278      -6.267  18.368 -14.590  1.00 96.94           N  
ATOM   2177  NH1 ARG A 278      -6.281  20.679 -14.568  1.00 96.94           N  
ATOM   2178  NH2 ARG A 278      -7.311  19.502 -12.885  1.00 96.94           N1+
ATOM   2179  CZ  ARG A 278      -6.611  19.510 -14.015  1.00 96.94           C  
ATOM   2180  N   ILE A 279      -1.700  14.092 -14.486  1.00 96.00           N  
ATOM   2181  CA  ILE A 279      -0.801  13.528 -13.480  1.00 96.00           C  
ATOM   2182  C   ILE A 279      -0.744  14.454 -12.267  1.00 96.00           C  
ATOM   2183  O   ILE A 279      -0.536  13.996 -11.144  1.00 96.00           O  
ATOM   2184  CB  ILE A 279       0.617  13.297 -14.053  1.00 96.00           C  
ATOM   2185  CG1 ILE A 279       1.482  12.535 -13.045  1.00 96.00           C  
ATOM   2186  CG2 ILE A 279       1.263  14.634 -14.438  1.00 96.00           C  
ATOM   2187  CD1 ILE A 279       2.787  12.010 -13.628  1.00 96.00           C  
ATOM   2188  N   GLU A 280      -0.942  15.734 -12.446  1.00 97.88           N  
ATOM   2189  CA  GLU A 280      -0.930  16.709 -11.358  1.00 97.88           C  
ATOM   2190  C   GLU A 280      -1.988  16.380 -10.311  1.00 97.88           C  
ATOM   2191  O   GLU A 280      -1.796  16.647  -9.120  1.00 97.88           O  
ATOM   2192  CB  GLU A 280      -1.140  18.124 -11.899  1.00 97.88           C  
ATOM   2193  CG  GLU A 280       0.004  18.634 -12.748  1.00 97.88           C  
ATOM   2194  CD  GLU A 280      -0.025  18.113 -14.176  1.00 97.88           C  
ATOM   2195  OE1 GLU A 280       0.972  18.309 -14.913  1.00 97.88           O  
ATOM   2196  OE2 GLU A 280      -1.045  17.514 -14.565  1.00 97.88           O1-
ATOM   2197  N   ASP A 281      -3.120  15.837 -10.777  1.00 98.38           N  
ATOM   2198  CA  ASP A 281      -4.171  15.465  -9.835  1.00 98.38           C  
ATOM   2199  C   ASP A 281      -3.735  14.306  -8.957  1.00 98.38           C  
ATOM   2200  O   ASP A 281      -3.999  14.294  -7.751  1.00 98.38           O  
ATOM   2201  CB  ASP A 281      -5.458  15.113 -10.587  1.00 98.38           C  
ATOM   2202  CG  ASP A 281      -6.095  16.307 -11.279  1.00 98.38           C  
ATOM   2203  OD1 ASP A 281      -5.952  17.442 -10.786  1.00 98.38           O  
ATOM   2204  OD2 ASP A 281      -6.741  16.101 -12.329  1.00 98.38           O1-
ATOM   2205  N   THR A 282      -3.062  13.309  -9.571  1.00 98.38           N  
ATOM   2206  CA  THR A 282      -2.523  12.191  -8.797  1.00 98.38           C  
ATOM   2207  C   THR A 282      -1.519  12.695  -7.763  1.00 98.38           C  
ATOM   2208  O   THR A 282      -1.554  12.277  -6.604  1.00 98.38           O  
ATOM   2209  CB  THR A 282      -1.853  11.149  -9.707  1.00 98.38           C  
ATOM   2210  CG2 THR A 282      -1.252  10.009  -8.893  1.00 98.38           C  
ATOM   2211  OG1 THR A 282      -2.828  10.615 -10.613  1.00 98.38           O  
ATOM   2212  N   ILE A 283      -0.641  13.585  -8.178  1.00 98.38           N  
ATOM   2213  CA  ILE A 283       0.381  14.139  -7.303  1.00 98.38           C  
ATOM   2214  C   ILE A 283      -0.282  14.900  -6.150  1.00 98.38           C  
ATOM   2215  O   ILE A 283       0.129  14.769  -4.992  1.00 98.38           O  
ATOM   2216  CB  ILE A 283       1.346  15.068  -8.071  1.00 98.38           C  
ATOM   2217  CG1 ILE A 283       2.057  14.296  -9.182  1.00 98.38           C  
ATOM   2218  CG2 ILE A 283       2.353  15.710  -7.114  1.00 98.38           C  
ATOM   2219  CD1 ILE A 283       2.750  13.030  -8.710  1.00 98.38           C  
ATOM   2220  N   GLN A 284      -1.325  15.700  -6.474  1.00 98.56           N  
ATOM   2221  CA  GLN A 284      -2.047  16.443  -5.445  1.00 98.56           C  
ATOM   2222  C   GLN A 284      -2.692  15.497  -4.437  1.00 98.56           C  
ATOM   2223  O   GLN A 284      -2.629  15.729  -3.229  1.00 98.56           O  
ATOM   2224  CB  GLN A 284      -3.111  17.341  -6.075  1.00 98.56           C  
ATOM   2225  CG  GLN A 284      -3.865  18.193  -5.063  1.00 98.56           C  
ATOM   2226  CD  GLN A 284      -2.971  19.147  -4.303  1.00 98.56           C  
ATOM   2227  NE2 GLN A 284      -3.088  19.142  -2.982  1.00 98.56           N  
ATOM   2228  OE1 GLN A 284      -2.177  19.882  -4.900  1.00 98.56           O  
ATOM   2229  N   ILE A 285      -3.276  14.437  -4.875  1.00 98.75           N  
ATOM   2230  CA  ILE A 285      -3.938  13.457  -4.023  1.00 98.75           C  
ATOM   2231  C   ILE A 285      -2.907  12.812  -3.092  1.00 98.75           C  
ATOM   2232  O   ILE A 285      -3.130  12.721  -1.885  1.00 98.75           O  
ATOM   2233  CB  ILE A 285      -4.657  12.374  -4.851  1.00 98.75           C  
ATOM   2234  CG1 ILE A 285      -5.852  12.982  -5.598  1.00 98.75           C  
ATOM   2235  CG2 ILE A 285      -5.104  11.212  -3.960  1.00 98.75           C  
ATOM   2236  CD1 ILE A 285      -6.364  12.122  -6.745  1.00 98.75           C  
ATOM   2237  N   HIS A 286      -1.817  12.372  -3.622  1.00 98.50           N  
ATOM   2238  CA  HIS A 286      -0.759  11.772  -2.819  1.00 98.50           C  
ATOM   2239  C   HIS A 286      -0.202  12.766  -1.809  1.00 98.50           C  
ATOM   2240  O   HIS A 286       0.048  12.410  -0.654  1.00 98.50           O  
ATOM   2241  CB  HIS A 286       0.361  11.246  -3.717  1.00 98.50           C  
ATOM   2242  CG  HIS A 286      -0.009  10.024  -4.495  1.00 98.50           C  
ATOM   2243  CD2 HIS A 286       0.492   9.513  -5.644  1.00 98.50           C  
ATOM   2244  ND1 HIS A 286      -1.020   9.172  -4.103  1.00 98.50           N  
ATOM   2245  CE1 HIS A 286      -1.122   8.186  -4.979  1.00 98.50           C  
ATOM   2246  NE2 HIS A 286      -0.218   8.371  -5.926  1.00 98.50           N  
ATOM   2247  N   SER A 287       0.024  13.978  -2.262  1.00 98.56           N  
ATOM   2248  CA  SER A 287       0.515  15.008  -1.359  1.00 98.56           C  
ATOM   2249  C   SER A 287      -0.460  15.243  -0.207  1.00 98.56           C  
ATOM   2250  O   SER A 287      -0.038  15.398   0.944  1.00 98.56           O  
ATOM   2251  CB  SER A 287       0.745  16.317  -2.117  1.00 98.56           C  
ATOM   2252  OG  SER A 287       1.786  16.174  -3.067  1.00 98.56           O  
ATOM   2253  N   ASN A 288      -1.792  15.291  -0.514  1.00 98.56           N  
ATOM   2254  CA  ASN A 288      -2.804  15.437   0.527  1.00 98.56           C  
ATOM   2255  C   ASN A 288      -2.739  14.298   1.540  1.00 98.56           C  
ATOM   2256  O   ASN A 288      -2.866  14.523   2.743  1.00 98.56           O  
ATOM   2257  CB  ASN A 288      -4.199  15.530  -0.085  1.00 98.56           C  
ATOM   2258  CG  ASN A 288      -4.434  16.827  -0.826  1.00 98.56           C  
ATOM   2259  ND2 ASN A 288      -5.487  16.871  -1.637  1.00 98.56           N  
ATOM   2260  OD1 ASN A 288      -3.679  17.792  -0.669  1.00 98.56           O  
ATOM   2261  N   THR A 289      -2.571  13.079   1.020  1.00 98.62           N  
ATOM   2262  CA  THR A 289      -2.445  11.925   1.903  1.00 98.62           C  
ATOM   2263  C   THR A 289      -1.290  12.112   2.880  1.00 98.62           C  
ATOM   2264  O   THR A 289      -1.452  11.907   4.084  1.00 98.62           O  
ATOM   2265  CB  THR A 289      -2.236  10.626   1.100  1.00 98.62           C  
ATOM   2266  CG2 THR A 289      -2.013   9.434   2.026  1.00 98.62           C  
ATOM   2267  OG1 THR A 289      -3.392  10.378   0.293  1.00 98.62           O  
ATOM   2268  N   ILE A 290      -0.156  12.521   2.356  1.00 98.56           N  
ATOM   2269  CA  ILE A 290       1.057  12.673   3.152  1.00 98.56           C  
ATOM   2270  C   ILE A 290       0.897  13.845   4.118  1.00 98.56           C  
ATOM   2271  O   ILE A 290       1.337  13.772   5.267  1.00 98.56           O  
ATOM   2272  CB  ILE A 290       2.299  12.883   2.258  1.00 98.56           C  
ATOM   2273  CG1 ILE A 290       2.589  11.613   1.443  1.00 98.56           C  
ATOM   2274  CG2 ILE A 290       3.512  13.279   3.099  1.00 98.56           C  
ATOM   2275  CD1 ILE A 290       3.448  11.851   0.209  1.00 98.56           C  
ATOM   2276  N   ARG A 291       0.305  14.914   3.735  1.00 98.31           N  
ATOM   2277  CA  ARG A 291       0.013  16.041   4.613  1.00 98.31           C  
ATOM   2278  C   ARG A 291      -0.828  15.605   5.807  1.00 98.31           C  
ATOM   2279  O   ARG A 291      -0.517  15.948   6.954  1.00 98.31           O  
ATOM   2280  CB  ARG A 291      -0.706  17.155   3.844  1.00 98.31           C  
ATOM   2281  CG  ARG A 291      -0.979  18.389   4.668  1.00 98.31           C  
ATOM   2282  CD  ARG A 291      -1.753  19.445   3.884  1.00 98.31           C  
ATOM   2283  NE  ARG A 291      -1.034  19.862   2.684  1.00 98.31           N  
ATOM   2284  NH1 ARG A 291      -2.436  18.801   1.196  1.00 98.31           N  
ATOM   2285  NH2 ARG A 291      -0.634  20.002   0.432  1.00 98.31           N1+
ATOM   2286  CZ  ARG A 291      -1.371  19.558   1.440  1.00 98.31           C  
ATOM   2287  N   VAL A 292      -1.879  14.855   5.515  1.00 98.25           N  
ATOM   2288  CA  VAL A 292      -2.750  14.369   6.578  1.00 98.25           C  
ATOM   2289  C   VAL A 292      -1.987  13.392   7.469  1.00 98.25           C  
ATOM   2290  O   VAL A 292      -2.104  13.439   8.696  1.00 98.25           O  
ATOM   2291  CB  VAL A 292      -4.019  13.687   6.008  1.00 98.25           C  
ATOM   2292  CG1 VAL A 292      -4.832  13.045   7.131  1.00 98.25           C  
ATOM   2293  CG2 VAL A 292      -4.865  14.697   5.235  1.00 98.25           C  
ATOM   2294  N   ALA A 293      -1.206  12.487   6.894  1.00 98.06           N  
ATOM   2295  CA  ALA A 293      -0.409  11.520   7.641  1.00 98.06           C  
ATOM   2296  C   ALA A 293       0.510  12.211   8.636  1.00 98.06           C  
ATOM   2297  O   ALA A 293       0.656  11.764   9.778  1.00 98.06           O  
ATOM   2298  CB  ALA A 293       0.406  10.654   6.683  1.00 98.06           C  
ATOM   2299  N   LYS A 294       1.111  13.232   8.267  1.00 96.62           N  
ATOM   2300  CA  LYS A 294       2.045  13.983   9.106  1.00 96.62           C  
ATOM   2301  C   LYS A 294       1.368  14.474  10.385  1.00 96.62           C  
ATOM   2302  O   LYS A 294       1.993  14.534  11.441  1.00 96.62           O  
ATOM   2303  CB  LYS A 294       2.624  15.167   8.333  1.00 96.62           C  
ATOM   2304  CG  LYS A 294       3.768  15.872   9.048  1.00 96.62           C  
ATOM   2305  CD  LYS A 294       4.404  16.941   8.170  1.00 96.62           C  
ATOM   2306  CE  LYS A 294       5.500  17.699   8.913  1.00 96.62           C  
ATOM   2307  NZ  LYS A 294       6.117  18.764   8.063  1.00 96.62           N1+
ATOM   2308  N   GLU A 295       0.083  14.826  10.328  1.00 96.69           N  
ATOM   2309  CA  GLU A 295      -0.671  15.311  11.484  1.00 96.69           C  
ATOM   2310  C   GLU A 295      -0.826  14.207  12.535  1.00 96.69           C  
ATOM   2311  O   GLU A 295      -1.060  14.500  13.709  1.00 96.69           O  
ATOM   2312  CB  GLU A 295      -2.054  15.808  11.048  1.00 96.69           C  
ATOM   2313  CG  GLU A 295      -2.004  16.994  10.102  1.00 96.69           C  
ATOM   2314  CD  GLU A 295      -3.362  17.381   9.551  1.00 96.69           C  
ATOM   2315  OE1 GLU A 295      -3.423  18.181   8.586  1.00 96.69           O  
ATOM   2316  OE2 GLU A 295      -4.374  16.879  10.079  1.00 96.69           O1-
ATOM   2317  N   PHE A 296      -0.632  12.953  12.087  1.00 96.50           N  
ATOM   2318  CA  PHE A 296      -0.921  11.819  12.954  1.00 96.50           C  
ATOM   2319  C   PHE A 296       0.357  11.084  13.333  1.00 96.50           C  
ATOM   2320  O   PHE A 296       0.316  10.092  14.062  1.00 96.50           O  
ATOM   2321  CB  PHE A 296      -1.900  10.856  12.282  1.00 96.50           C  
ATOM   2322  CG  PHE A 296      -3.306  11.386  12.196  1.00 96.50           C  
ATOM   2323  CD1 PHE A 296      -4.256  11.047  13.147  1.00 96.50           C  
ATOM   2324  CD2 PHE A 296      -3.679  12.215  11.143  1.00 96.50           C  
ATOM   2325  CE1 PHE A 296      -5.558  11.534  13.065  1.00 96.50           C  
ATOM   2326  CE2 PHE A 296      -4.980  12.706  11.053  1.00 96.50           C  
ATOM   2327  CZ  PHE A 296      -5.914  12.364  12.012  1.00 96.50           C  
ATOM   2328  N   ALA A 297       1.504  11.486  12.791  1.00 92.81           N  
ATOM   2329  CA  ALA A 297       2.792  10.903  13.154  1.00 92.81           C  
ATOM   2330  C   ALA A 297       3.287  11.442  14.494  1.00 92.81           C  
ATOM   2331  O   ALA A 297       2.903  12.535  14.909  1.00 92.81           O  
ATOM   2332  CB  ALA A 297       3.826  11.182  12.060  1.00 92.81           C  
ATOM   2333  N   ARG A 298       4.098  10.631  15.233  1.00 85.19           N  
ATOM   2334  CA  ARG A 298       4.674  11.084  16.498  1.00 85.19           C  
ATOM   2335  C   ARG A 298       5.744  12.136  16.254  1.00 85.19           C  
ATOM   2336  O   ARG A 298       6.449  12.102  15.239  1.00 85.19           O  
ATOM   2337  CB  ARG A 298       5.265   9.903  17.269  1.00 85.19           C  
ATOM   2338  CG  ARG A 298       4.221   8.956  17.842  1.00 85.19           C  
ATOM   2339  CD  ARG A 298       4.861   7.830  18.643  1.00 85.19           C  
ATOM   2340  NE  ARG A 298       3.859   6.916  19.183  1.00 85.19           N  
ATOM   2341  NH1 ARG A 298       5.390   5.473  20.135  1.00 85.19           N  
ATOM   2342  NH2 ARG A 298       3.139   5.053  20.324  1.00 85.19           N1+
ATOM   2343  CZ  ARG A 298       4.132   5.814  19.873  1.00 85.19           C  
ATOM   2344  N   CYS A 299       5.659  13.334  17.000  1.00 63.34           N  
ATOM   2345  CA  CYS A 299       6.685  14.367  16.983  1.00 63.34           C  
ATOM   2346  C   CYS A 299       8.027  13.826  17.469  1.00 63.34           C  
ATOM   2347  O   CYS A 299       8.065  13.002  18.389  1.00 63.34           O  
ATOM   2348  CB  CYS A 299       6.266  15.555  17.846  1.00 63.34           C  
ATOM   2349  SG  CYS A 299       4.778  16.394  17.262  1.00 63.34           S  
TER    2350      CYS A 299
END   
