# Supplementary material for: Functional divergence and structural changes of Class IV histone deacetylases (HDACs) across the tree of life
Source: Mol Biol Evol. 2026 Jun 17;43(7):msag150. doi: 10.1093/molbev/msag150 (PMC13325672; doi:10.1093/molbev/msag150)
Supplement: msag150_Supplementary_Data [file msag150_supplementary_data.zip › Figure S18 liHDAC11_B.pdb]

TITLE     S19
REMARK   4      COMPLIES WITH FORMAT V. 3.0, 1-DEC-2006
REMARK 888
REMARK 888 WRITTEN BY MAESTRO (A PRODUCT OF SCHRODINGER, LLC)
ATOM      1  N   MET A   1       7.493   3.456  29.784  1.00 38.09           N1+
ATOM      2  CA  MET A   1       7.892   4.751  29.245  1.00 38.09           C  
ATOM      3  C   MET A   1       7.470   4.887  27.796  1.00 38.09           C  
ATOM      4  O   MET A   1       7.808   4.057  26.956  1.00 38.09           O  
ATOM      5  CB  MET A   1       9.404   4.947  29.385  1.00 38.09           C  
ATOM      6  CG  MET A   1       9.831   5.635  30.665  1.00 38.09           C  
ATOM      7  SD  MET A   1      11.627   6.031  30.690  1.00 38.09           S  
ATOM      8  CE  MET A   1      12.317   4.442  30.151  1.00 38.09           C  
ATOM      9  N   GLU A   2       6.141   5.180  27.470  1.00 48.53           N  
ATOM     10  CA  GLU A   2       5.503   5.351  26.164  1.00 48.53           C  
ATOM     11  C   GLU A   2       6.450   6.037  25.182  1.00 48.53           C  
ATOM     12  O   GLU A   2       6.993   7.115  25.474  1.00 48.53           O  
ATOM     13  CB  GLU A   2       4.210   6.142  26.297  1.00 48.53           C  
ATOM     14  CG  GLU A   2       2.959   5.347  25.948  1.00 48.53           C  
ATOM     15  CD  GLU A   2       1.670   6.089  26.256  1.00 48.53           C  
ATOM     16  OE1 GLU A   2       0.569   5.511  26.048  1.00 48.53           O  
ATOM     17  OE2 GLU A   2       1.754   7.257  26.699  1.00 48.53           O1-
ATOM     18  N   LYS A   3       7.457   5.321  24.511  1.00 58.94           N  
ATOM     19  CA  LYS A   3       8.362   5.769  23.457  1.00 58.94           C  
ATOM     20  C   LYS A   3       7.706   6.860  22.606  1.00 58.94           C  
ATOM     21  O   LYS A   3       6.549   6.736  22.217  1.00 58.94           O  
ATOM     22  CB  LYS A   3       8.769   4.594  22.564  1.00 58.94           C  
ATOM     23  CG  LYS A   3       9.986   3.825  23.073  1.00 58.94           C  
ATOM     24  CD  LYS A   3      10.395   2.734  22.094  1.00 58.94           C  
ATOM     25  CE  LYS A   3      11.543   1.896  22.651  1.00 58.94           C  
ATOM     26  NZ  LYS A   3      11.976   0.835  21.689  1.00 58.94           N1+
ATOM     27  N   HIS A   4       7.975   8.176  22.871  1.00 76.00           N  
ATOM     28  CA  HIS A   4       7.533   9.281  22.033  1.00 76.00           C  
ATOM     29  C   HIS A   4       7.785   9.005  20.554  1.00 76.00           C  
ATOM     30  O   HIS A   4       8.936   8.882  20.129  1.00 76.00           O  
ATOM     31  CB  HIS A   4       8.243  10.583  22.443  1.00 76.00           C  
ATOM     32  CG  HIS A   4       7.571  11.826  21.951  1.00 76.00           C  
ATOM     33  CD2 HIS A   4       6.946  12.824  22.618  1.00 76.00           C  
ATOM     34  ND1 HIS A   4       7.479  12.131  20.610  1.00 76.00           N  
ATOM     35  CE1 HIS A   4       6.830  13.285  20.481  1.00 76.00           C  
ATOM     36  NE2 HIS A   4       6.494  13.715  21.679  1.00 76.00           N  
ATOM     37  N   LEU A   5       6.798   8.378  19.797  1.00 80.88           N  
ATOM     38  CA  LEU A   5       6.923   8.146  18.364  1.00 80.88           C  
ATOM     39  C   LEU A   5       6.971   9.471  17.602  1.00 80.88           C  
ATOM     40  O   LEU A   5       6.263  10.416  17.941  1.00 80.88           O  
ATOM     41  CB  LEU A   5       5.756   7.295  17.850  1.00 80.88           C  
ATOM     42  CG  LEU A   5       5.656   5.870  18.419  1.00 80.88           C  
ATOM     43  CD1 LEU A   5       4.383   5.196  17.921  1.00 80.88           C  
ATOM     44  CD2 LEU A   5       6.882   5.061  18.041  1.00 80.88           C  
ATOM     45  N   GLU A   6       7.919   9.527  16.643  1.00 85.81           N  
ATOM     46  CA  GLU A   6       7.825  10.617  15.665  1.00 85.81           C  
ATOM     47  C   GLU A   6       6.573  10.461  14.794  1.00 85.81           C  
ATOM     48  O   GLU A   6       6.048   9.362  14.648  1.00 85.81           O  
ATOM     49  CB  GLU A   6       9.078  10.651  14.786  1.00 85.81           C  
ATOM     50  CG  GLU A   6      10.361  10.905  15.547  1.00 85.81           C  
ATOM     51  CD  GLU A   6      11.593  10.985  14.658  1.00 85.81           C  
ATOM     52  OE1 GLU A   6      12.720  10.747  15.153  1.00 85.81           O  
ATOM     53  OE2 GLU A   6      11.422  11.282  13.449  1.00 85.81           O1-
ATOM     54  N   ARG A   7       6.173  11.572  14.258  1.00 85.75           N  
ATOM     55  CA  ARG A   7       4.855  11.632  13.633  1.00 85.75           C  
ATOM     56  C   ARG A   7       4.849  10.878  12.304  1.00 85.75           C  
ATOM     57  O   ARG A   7       4.039   9.970  12.102  1.00 85.75           O  
ATOM     58  CB  ARG A   7       4.421  13.077  13.417  1.00 85.75           C  
ATOM     59  CG  ARG A   7       3.000  13.222  12.887  1.00 85.75           C  
ATOM     60  CD  ARG A   7       2.572  14.681  12.824  1.00 85.75           C  
ATOM     61  NE  ARG A   7       1.227  14.831  12.285  1.00 85.75           N  
ATOM     62  NH1 ARG A   7       1.123  17.117  12.594  1.00 85.75           N  
ATOM     63  NH2 ARG A   7      -0.656  15.994  11.671  1.00 85.75           N1+
ATOM     64  CZ  ARG A   7       0.567  15.975  12.181  1.00 85.75           C  
ATOM     65  N   ILE A   8       5.749  11.284  11.428  1.00 94.75           N  
ATOM     66  CA  ILE A   8       5.698  10.637  10.121  1.00 94.75           C  
ATOM     67  C   ILE A   8       7.112  10.466   9.572  1.00 94.75           C  
ATOM     68  O   ILE A   8       7.960  11.346   9.739  1.00 94.75           O  
ATOM     69  CB  ILE A   8       4.829  11.439   9.127  1.00 94.75           C  
ATOM     70  CG1 ILE A   8       4.712  10.685   7.795  1.00 94.75           C  
ATOM     71  CG2 ILE A   8       5.409  12.845   8.916  1.00 94.75           C  
ATOM     72  CD1 ILE A   8       3.662  11.259   6.852  1.00 94.75           C  
ATOM     73  N   GLY A   9       7.448   9.306   9.016  1.00 96.38           N  
ATOM     74  CA  GLY A   9       8.624   9.034   8.204  1.00 96.38           C  
ATOM     75  C   GLY A   9       8.288   8.793   6.740  1.00 96.38           C  
ATOM     76  O   GLY A   9       7.193   8.331   6.414  1.00 96.38           O  
ATOM     77  N   LEU A  10       9.297   9.190   5.869  1.00 97.81           N  
ATOM     78  CA  LEU A  10       9.097   8.982   4.437  1.00 97.81           C  
ATOM     79  C   LEU A  10      10.192   8.087   3.858  1.00 97.81           C  
ATOM     80  O   LEU A  10      11.365   8.212   4.239  1.00 97.81           O  
ATOM     81  CB  LEU A  10       9.076  10.320   3.700  1.00 97.81           C  
ATOM     82  CG  LEU A  10       7.866  11.223   3.965  1.00 97.81           C  
ATOM     83  CD1 LEU A  10       8.088  12.602   3.357  1.00 97.81           C  
ATOM     84  CD2 LEU A  10       6.593  10.586   3.410  1.00 97.81           C  
ATOM     85  N   VAL A  11       9.767   7.188   2.982  1.00 98.56           N  
ATOM     86  CA  VAL A  11      10.692   6.304   2.279  1.00 98.56           C  
ATOM     87  C   VAL A  11      10.611   6.553   0.777  1.00 98.56           C  
ATOM     88  O   VAL A  11       9.518   6.571   0.203  1.00 98.56           O  
ATOM     89  CB  VAL A  11      10.405   4.819   2.594  1.00 98.56           C  
ATOM     90  CG1 VAL A  11      11.367   3.908   1.827  1.00 98.56           C  
ATOM     91  CG2 VAL A  11      10.502   4.563   4.097  1.00 98.56           C  
ATOM     92  N   TYR A  12      11.759   6.802   0.241  1.00 98.31           N  
ATOM     93  CA  TYR A  12      11.827   7.053  -1.194  1.00 98.31           C  
ATOM     94  C   TYR A  12      13.189   6.644  -1.756  1.00 98.31           C  
ATOM     95  O   TYR A  12      14.213   6.800  -1.085  1.00 98.31           O  
ATOM     96  CB  TYR A  12      11.567   8.538  -1.488  1.00 98.31           C  
ATOM     97  CG  TYR A  12      11.854   8.932  -2.922  1.00 98.31           C  
ATOM     98  CD1 TYR A  12      13.021   9.613  -3.258  1.00 98.31           C  
ATOM     99  CD2 TYR A  12      10.955   8.620  -3.938  1.00 98.31           C  
ATOM    100  CE1 TYR A  12      13.285   9.974  -4.574  1.00 98.31           C  
ATOM    101  CE2 TYR A  12      11.205   8.984  -5.255  1.00 98.31           C  
ATOM    102  OH  TYR A  12      12.634  10.017  -6.870  1.00 98.31           O  
ATOM    103  CZ  TYR A  12      12.374   9.658  -5.560  1.00 98.31           C  
ATOM    104  N   HIS A  13      13.028   6.185  -3.024  1.00 98.06           N  
ATOM    105  CA  HIS A  13      14.220   5.929  -3.823  1.00 98.06           C  
ATOM    106  C   HIS A  13      14.017   6.369  -5.268  1.00 98.06           C  
ATOM    107  O   HIS A  13      12.954   6.132  -5.850  1.00 98.06           O  
ATOM    108  CB  HIS A  13      14.596   4.445  -3.774  1.00 98.06           C  
ATOM    109  CG  HIS A  13      15.998   4.161  -4.217  1.00 98.06           C  
ATOM    110  CD2 HIS A  13      17.101   3.836  -3.507  1.00 98.06           C  
ATOM    111  ND1 HIS A  13      16.377   4.206  -5.542  1.00 98.06           N  
ATOM    112  CE1 HIS A  13      17.667   3.916  -5.627  1.00 98.06           C  
ATOM    113  NE2 HIS A  13      18.127   3.687  -4.410  1.00 98.06           N  
ATOM    114  N   PRO A  14      15.059   7.012  -5.919  1.00 96.69           N  
ATOM    115  CA  PRO A  14      14.904   7.506  -7.288  1.00 96.69           C  
ATOM    116  C   PRO A  14      14.654   6.390  -8.302  1.00 96.69           C  
ATOM    117  O   PRO A  14      14.070   6.628  -9.359  1.00 96.69           O  
ATOM    118  CB  PRO A  14      16.249   8.203  -7.569  1.00 96.69           C  
ATOM    119  CG  PRO A  14      16.725   8.642  -6.219  1.00 96.69           C  
ATOM    120  CD  PRO A  14      16.053   7.806  -5.171  1.00 96.69           C  
ATOM    121  N   ASP A  15      15.022   5.190  -7.928  1.00 96.62           N  
ATOM    122  CA  ASP A  15      14.893   4.067  -8.857  1.00 96.62           C  
ATOM    123  C   ASP A  15      13.452   3.561  -8.907  1.00 96.62           C  
ATOM    124  O   ASP A  15      13.133   2.675  -9.705  1.00 96.62           O  
ATOM    125  CB  ASP A  15      15.837   2.930  -8.457  1.00 96.62           C  
ATOM    126  CG  ASP A  15      17.289   3.194  -8.848  1.00 96.62           C  
ATOM    127  OD1 ASP A  15      17.555   4.191  -9.560  1.00 96.62           O  
ATOM    128  OD2 ASP A  15      18.157   2.396  -8.442  1.00 96.62           O1-
ATOM    129  N   TYR A  16      12.590   4.158  -8.114  1.00 95.69           N  
ATOM    130  CA  TYR A  16      11.164   3.888  -8.258  1.00 95.69           C  
ATOM    131  C   TYR A  16      10.626   4.448  -9.566  1.00 95.69           C  
ATOM    132  O   TYR A  16       9.626   3.959 -10.098  1.00 95.69           O  
ATOM    133  CB  TYR A  16      10.382   4.478  -7.075  1.00 95.69           C  
ATOM    134  CG  TYR A  16      10.778   3.906  -5.740  1.00 95.69           C  
ATOM    135  CD1 TYR A  16      11.393   2.658  -5.646  1.00 95.69           C  
ATOM    136  CD2 TYR A  16      10.537   4.604  -4.564  1.00 95.69           C  
ATOM    137  CE1 TYR A  16      11.761   2.124  -4.416  1.00 95.69           C  
ATOM    138  CE2 TYR A  16      10.890   4.079  -3.322  1.00 95.69           C  
ATOM    139  OH  TYR A  16      11.864   2.317  -2.038  1.00 95.69           O  
ATOM    140  CZ  TYR A  16      11.501   2.843  -3.258  1.00 95.69           C  
ATOM    141  N   ASN A  17      11.272   5.486 -10.003  1.00 92.94           N  
ATOM    142  CA  ASN A  17      10.849   6.192 -11.208  1.00 92.94           C  
ATOM    143  C   ASN A  17      11.231   5.423 -12.477  1.00 92.94           C  
ATOM    144  O   ASN A  17      12.408   5.154 -12.717  1.00 92.94           O  
ATOM    145  CB  ASN A  17      11.455   7.599 -11.242  1.00 92.94           C  
ATOM    146  CG  ASN A  17      10.972   8.473 -10.106  1.00 92.94           C  
ATOM    147  ND2 ASN A  17      11.907   9.025  -9.340  1.00 92.94           N  
ATOM    148  OD1 ASN A  17       9.766   8.649  -9.914  1.00 92.94           O  
ATOM    149  N   LEU A  18      10.199   4.932 -13.137  1.00 91.75           N  
ATOM    150  CA  LEU A  18      10.387   4.137 -14.344  1.00 91.75           C  
ATOM    151  C   LEU A  18       9.791   4.843 -15.563  1.00 91.75           C  
ATOM    152  O   LEU A  18       8.748   5.496 -15.454  1.00 91.75           O  
ATOM    153  CB  LEU A  18       9.755   2.752 -14.180  1.00 91.75           C  
ATOM    154  CG  LEU A  18      10.297   1.896 -13.037  1.00 91.75           C  
ATOM    155  CD1 LEU A  18       9.426   0.657 -12.848  1.00 91.75           C  
ATOM    156  CD2 LEU A  18      11.744   1.500 -13.292  1.00 91.75           C  
ATOM    157  N   ASP A  19      10.510   4.794 -16.685  1.00 86.75           N  
ATOM    158  CA  ASP A  19       9.975   5.267 -17.964  1.00 86.75           C  
ATOM    159  C   ASP A  19       9.299   4.130 -18.730  1.00 86.75           C  
ATOM    160  O   ASP A  19       9.972   3.296 -19.332  1.00 86.75           O  
ATOM    161  CB  ASP A  19      11.076   5.890 -18.811  1.00 86.75           C  
ATOM    162  CG  ASP A  19      10.556   6.525 -20.093  1.00 86.75           C  
ATOM    163  OD1 ASP A  19       9.335   6.461 -20.352  1.00 86.75           O  
ATOM    164  OD2 ASP A  19      11.368   7.089 -20.840  1.00 86.75           O1-
ATOM    165  N   LEU A  20       7.994   4.069 -18.604  1.00 86.19           N  
ATOM    166  CA  LEU A  20       7.242   2.956 -19.179  1.00 86.19           C  
ATOM    167  C   LEU A  20       6.599   3.360 -20.503  1.00 86.19           C  
ATOM    168  O   LEU A  20       5.745   2.638 -21.025  1.00 86.19           O  
ATOM    169  CB  LEU A  20       6.162   2.474 -18.192  1.00 86.19           C  
ATOM    170  CG  LEU A  20       6.661   1.886 -16.872  1.00 86.19           C  
ATOM    171  CD1 LEU A  20       5.491   1.615 -15.939  1.00 86.19           C  
ATOM    172  CD2 LEU A  20       7.465   0.613 -17.125  1.00 86.19           C  
ATOM    173  N   GLY A  21       7.085   4.531 -21.131  1.00 84.44           N  
ATOM    174  CA  GLY A  21       6.512   5.018 -22.375  1.00 84.44           C  
ATOM    175  C   GLY A  21       5.029   5.328 -22.266  1.00 84.44           C  
ATOM    176  O   GLY A  21       4.597   5.979 -21.318  1.00 84.44           O  
ATOM    177  N   PRO A  22       4.152   4.876 -23.222  1.00 82.75           N  
ATOM    178  CA  PRO A  22       2.727   5.219 -23.263  1.00 82.75           C  
ATOM    179  C   PRO A  22       1.906   4.407 -22.265  1.00 82.75           C  
ATOM    180  O   PRO A  22       0.685   4.546 -22.220  1.00 82.75           O  
ATOM    181  CB  PRO A  22       2.325   4.887 -24.707  1.00 82.75           C  
ATOM    182  CG  PRO A  22       3.264   3.806 -25.125  1.00 82.75           C  
ATOM    183  CD  PRO A  22       4.573   4.013 -24.426  1.00 82.75           C  
ATOM    184  N   HIS A  23       2.511   3.559 -21.509  1.00 85.69           N  
ATOM    185  CA  HIS A  23       1.788   2.745 -20.537  1.00 85.69           C  
ATOM    186  C   HIS A  23       1.041   3.623 -19.530  1.00 85.69           C  
ATOM    187  O   HIS A  23       1.551   4.663 -19.110  1.00 85.69           O  
ATOM    188  CB  HIS A  23       2.734   1.795 -19.803  1.00 85.69           C  
ATOM    189  CG  HIS A  23       2.036   0.686 -19.081  1.00 85.69           C  
ATOM    190  CD2 HIS A  23       1.932  -0.634 -19.368  1.00 85.69           C  
ATOM    191  ND1 HIS A  23       1.340   0.886 -17.908  1.00 85.69           N  
ATOM    192  CE1 HIS A  23       0.835  -0.267 -17.505  1.00 85.69           C  
ATOM    193  NE2 HIS A  23       1.177  -1.205 -18.372  1.00 85.69           N  
ATOM    194  N   VAL A  24      -0.104   3.228 -19.043  1.00 85.56           N  
ATOM    195  CA  VAL A  24      -1.005   4.012 -18.207  1.00 85.56           C  
ATOM    196  C   VAL A  24      -0.431   4.115 -16.793  1.00 85.56           C  
ATOM    197  O   VAL A  24      -0.820   5.004 -16.029  1.00 85.56           O  
ATOM    198  CB  VAL A  24      -2.422   3.394 -18.167  1.00 85.56           C  
ATOM    199  CG1 VAL A  24      -3.102   3.514 -19.530  1.00 85.56           C  
ATOM    200  CG2 VAL A  24      -2.349   1.928 -17.727  1.00 85.56           C  
ATOM    201  N   PHE A  25       0.539   3.296 -16.443  1.00 87.75           N  
ATOM    202  CA  PHE A  25       1.163   3.355 -15.126  1.00 87.75           C  
ATOM    203  C   PHE A  25       2.166   4.505 -15.058  1.00 87.75           C  
ATOM    204  O   PHE A  25       3.214   4.466 -15.706  1.00 87.75           O  
ATOM    205  CB  PHE A  25       1.868   2.032 -14.806  1.00 87.75           C  
ATOM    206  CG  PHE A  25       2.413   1.958 -13.404  1.00 87.75           C  
ATOM    207  CD1 PHE A  25       3.776   2.092 -13.164  1.00 87.75           C  
ATOM    208  CD2 PHE A  25       1.563   1.755 -12.327  1.00 87.75           C  
ATOM    209  CE1 PHE A  25       4.280   2.023 -11.866  1.00 87.75           C  
ATOM    210  CE2 PHE A  25       2.059   1.686 -11.025  1.00 87.75           C  
ATOM    211  CZ  PHE A  25       3.420   1.820 -10.798  1.00 87.75           C  
ATOM    212  N   PRO A  26       1.824   5.526 -14.239  1.00 85.75           N  
ATOM    213  CA  PRO A  26       2.662   6.728 -14.197  1.00 85.75           C  
ATOM    214  C   PRO A  26       3.738   6.661 -13.116  1.00 85.75           C  
ATOM    215  O   PRO A  26       3.673   7.394 -12.127  1.00 85.75           O  
ATOM    216  CB  PRO A  26       1.657   7.844 -13.894  1.00 85.75           C  
ATOM    217  CG  PRO A  26       0.600   7.196 -13.060  1.00 85.75           C  
ATOM    218  CD  PRO A  26       0.479   5.758 -13.476  1.00 85.75           C  
ATOM    219  N   ALA A  27       4.816   5.873 -13.380  1.00 88.62           N  
ATOM    220  CA  ALA A  27       5.842   5.656 -12.362  1.00 88.62           C  
ATOM    221  C   ALA A  27       6.611   6.941 -12.075  1.00 88.62           C  
ATOM    222  O   ALA A  27       7.252   7.072 -11.030  1.00 88.62           O  
ATOM    223  CB  ALA A  27       6.797   4.549 -12.795  1.00 88.62           C  
ATOM    224  N   ARG A  28       6.435   8.023 -12.932  1.00 91.25           N  
ATOM    225  CA  ARG A  28       7.076   9.319 -12.724  1.00 91.25           C  
ATOM    226  C   ARG A  28       6.447  10.058 -11.549  1.00 91.25           C  
ATOM    227  O   ARG A  28       7.056  10.968 -10.983  1.00 91.25           O  
ATOM    228  CB  ARG A  28       6.984  10.169 -13.990  1.00 91.25           C  
ATOM    229  CG  ARG A  28       7.862   9.677 -15.131  1.00 91.25           C  
ATOM    230  CD  ARG A  28       7.821  10.617 -16.331  1.00 91.25           C  
ATOM    231  NE  ARG A  28       8.475  10.037 -17.492  1.00 91.25           N  
ATOM    232  NH1 ARG A  28       8.183  11.897 -18.835  1.00 91.25           N  
ATOM    233  NH2 ARG A  28       9.253  10.038 -19.659  1.00 91.25           N1+
ATOM    234  CZ  ARG A  28       8.638  10.658 -18.661  1.00 91.25           C  
ATOM    235  N   LYS A  29       5.216   9.635 -11.118  1.00 93.12           N  
ATOM    236  CA  LYS A  29       4.508  10.276 -10.014  1.00 93.12           C  
ATOM    237  C   LYS A  29       5.343  10.249  -8.735  1.00 93.12           C  
ATOM    238  O   LYS A  29       5.273  11.170  -7.922  1.00 93.12           O  
ATOM    239  CB  LYS A  29       3.154   9.602  -9.775  1.00 93.12           C  
ATOM    240  CG  LYS A  29       3.260   8.165  -9.281  1.00 93.12           C  
ATOM    241  CD  LYS A  29       1.883   7.545  -9.075  1.00 93.12           C  
ATOM    242  CE  LYS A  29       1.987   6.074  -8.695  1.00 93.12           C  
ATOM    243  NZ  LYS A  29       0.653   5.402  -8.717  1.00 93.12           N1+
ATOM    244  N   TYR A  30       6.181   9.185  -8.563  1.00 95.62           N  
ATOM    245  CA  TYR A  30       6.938   9.015  -7.326  1.00 95.62           C  
ATOM    246  C   TYR A  30       7.930  10.159  -7.136  1.00 95.62           C  
ATOM    247  O   TYR A  30       8.014  10.737  -6.051  1.00 95.62           O  
ATOM    248  CB  TYR A  30       7.682   7.676  -7.329  1.00 95.62           C  
ATOM    249  CG  TYR A  30       6.775   6.478  -7.466  1.00 95.62           C  
ATOM    250  CD1 TYR A  30       5.587   6.395  -6.740  1.00 95.62           C  
ATOM    251  CD2 TYR A  30       7.100   5.428  -8.317  1.00 95.62           C  
ATOM    252  CE1 TYR A  30       4.746   5.290  -6.859  1.00 95.62           C  
ATOM    253  CE2 TYR A  30       6.266   4.320  -8.443  1.00 95.62           C  
ATOM    254  OH  TYR A  30       4.270   3.167  -7.839  1.00 95.62           O  
ATOM    255  CZ  TYR A  30       5.097   4.261  -7.715  1.00 95.62           C  
ATOM    256  N   GLN A  31       8.715  10.482  -8.148  1.00 96.31           N  
ATOM    257  CA  GLN A  31       9.669  11.579  -8.064  1.00 96.31           C  
ATOM    258  C   GLN A  31       8.958  12.912  -7.852  1.00 96.31           C  
ATOM    259  O   GLN A  31       9.421  13.751  -7.075  1.00 96.31           O  
ATOM    260  CB  GLN A  31      10.528  11.641  -9.327  1.00 96.31           C  
ATOM    261  CG  GLN A  31      11.595  12.734  -9.307  1.00 96.31           C  
ATOM    262  CD  GLN A  31      12.736  12.419  -8.358  1.00 96.31           C  
ATOM    263  NE2 GLN A  31      13.148  13.419  -7.576  1.00 96.31           N  
ATOM    264  OE1 GLN A  31      13.237  11.291  -8.320  1.00 96.31           O  
ATOM    265  N   MET A  32       7.857  13.136  -8.517  1.00 96.62           N  
ATOM    266  CA  MET A  32       7.132  14.398  -8.409  1.00 96.62           C  
ATOM    267  C   MET A  32       6.579  14.592  -7.001  1.00 96.62           C  
ATOM    268  O   MET A  32       6.638  15.689  -6.454  1.00 96.62           O  
ATOM    269  CB  MET A  32       5.997  14.457  -9.437  1.00 96.62           C  
ATOM    270  CG  MET A  32       6.478  14.635 -10.869  1.00 96.62           C  
ATOM    271  SD  MET A  32       5.089  14.878 -12.046  1.00 96.62           S  
ATOM    272  CE  MET A  32       4.642  16.592 -11.668  1.00 96.62           C  
ATOM    273  N   VAL A  33       6.044  13.502  -6.491  1.00 97.38           N  
ATOM    274  CA  VAL A  33       5.564  13.561  -5.114  1.00 97.38           C  
ATOM    275  C   VAL A  33       6.723  13.903  -4.177  1.00 97.38           C  
ATOM    276  O   VAL A  33       6.597  14.769  -3.312  1.00 97.38           O  
ATOM    277  CB  VAL A  33       4.902  12.237  -4.680  1.00 97.38           C  
ATOM    278  CG1 VAL A  33       4.621  12.241  -3.175  1.00 97.38           C  
ATOM    279  CG2 VAL A  33       3.613  12.003  -5.464  1.00 97.38           C  
ATOM    280  N   TYR A  34       7.828  13.215  -4.360  1.00 97.06           N  
ATOM    281  CA  TYR A  34       9.034  13.502  -3.588  1.00 97.06           C  
ATOM    282  C   TYR A  34       9.432  14.966  -3.721  1.00 97.06           C  
ATOM    283  O   TYR A  34       9.686  15.640  -2.717  1.00 97.06           O  
ATOM    284  CB  TYR A  34      10.191  12.604  -4.045  1.00 97.06           C  
ATOM    285  CG  TYR A  34      11.526  12.995  -3.467  1.00 97.06           C  
ATOM    286  CD1 TYR A  34      12.434  13.748  -4.215  1.00 97.06           C  
ATOM    287  CD2 TYR A  34      11.894  12.615  -2.182  1.00 97.06           C  
ATOM    288  CE1 TYR A  34      13.668  14.115  -3.685  1.00 97.06           C  
ATOM    289  CE2 TYR A  34      13.124  12.972  -1.647  1.00 97.06           C  
ATOM    290  OH  TYR A  34      15.228  14.080  -1.878  1.00 97.06           O  
ATOM    291  CZ  TYR A  34      14.007  13.718  -2.407  1.00 97.06           C  
ATOM    292  N   ASP A  35       9.505  15.526  -4.877  1.00 96.62           N  
ATOM    293  CA  ASP A  35       9.901  16.907  -5.128  1.00 96.62           C  
ATOM    294  C   ASP A  35       8.960  17.887  -4.432  1.00 96.62           C  
ATOM    295  O   ASP A  35       9.408  18.883  -3.849  1.00 96.62           O  
ATOM    296  CB  ASP A  35       9.935  17.190  -6.632  1.00 96.62           C  
ATOM    297  CG  ASP A  35      11.076  16.481  -7.346  1.00 96.62           C  
ATOM    298  OD1 ASP A  35      12.026  16.024  -6.674  1.00 96.62           O  
ATOM    299  OD2 ASP A  35      11.017  16.368  -8.586  1.00 96.62           O1-
ATOM    300  N   LEU A  36       7.616  17.593  -4.508  1.00 97.00           N  
ATOM    301  CA  LEU A  36       6.642  18.462  -3.859  1.00 97.00           C  
ATOM    302  C   LEU A  36       6.860  18.489  -2.352  1.00 97.00           C  
ATOM    303  O   LEU A  36       6.766  19.557  -1.722  1.00 97.00           O  
ATOM    304  CB  LEU A  36       5.216  18.001  -4.171  1.00 97.00           C  
ATOM    305  CG  LEU A  36       4.698  18.307  -5.577  1.00 97.00           C  
ATOM    306  CD1 LEU A  36       3.332  17.660  -5.792  1.00 97.00           C  
ATOM    307  CD2 LEU A  36       4.633  19.815  -5.813  1.00 97.00           C  
ATOM    308  N   VAL A  37       7.156  17.318  -1.824  1.00 95.88           N  
ATOM    309  CA  VAL A  37       7.407  17.230  -0.390  1.00 95.88           C  
ATOM    310  C   VAL A  37       8.629  18.077  -0.024  1.00 95.88           C  
ATOM    311  O   VAL A  37       8.604  18.845   0.941  1.00 95.88           O  
ATOM    312  CB  VAL A  37       7.612  15.769   0.069  1.00 95.88           C  
ATOM    313  CG1 VAL A  37       8.140  15.715   1.499  1.00 95.88           C  
ATOM    314  CG2 VAL A  37       6.308  14.985  -0.054  1.00 95.88           C  
ATOM    315  N   LYS A  38       9.679  18.023  -0.767  1.00 95.44           N  
ATOM    316  CA  LYS A  38      10.924  18.725  -0.480  1.00 95.44           C  
ATOM    317  C   LYS A  38      10.751  20.238  -0.636  1.00 95.44           C  
ATOM    318  O   LYS A  38      11.397  21.011   0.062  1.00 95.44           O  
ATOM    319  CB  LYS A  38      12.043  18.225  -1.398  1.00 95.44           C  
ATOM    320  CG  LYS A  38      12.582  16.860  -1.029  1.00 95.44           C  
ATOM    321  CD  LYS A  38      13.245  16.863   0.345  1.00 95.44           C  
ATOM    322  CE  LYS A  38      14.101  15.622   0.555  1.00 95.44           C  
ATOM    323  NZ  LYS A  38      14.733  15.607   1.909  1.00 95.44           N1+
ATOM    324  N   ARG A  39       9.856  20.639  -1.476  1.00 95.81           N  
ATOM    325  CA  ARG A  39       9.653  22.059  -1.756  1.00 95.81           C  
ATOM    326  C   ARG A  39       8.679  22.685  -0.767  1.00 95.81           C  
ATOM    327  O   ARG A  39       8.630  23.902  -0.621  1.00 95.81           O  
ATOM    328  CB  ARG A  39       9.144  22.258  -3.185  1.00 95.81           C  
ATOM    329  CG  ARG A  39      10.193  22.005  -4.252  1.00 95.81           C  
ATOM    330  CD  ARG A  39       9.617  22.140  -5.662  1.00 95.81           C  
ATOM    331  NE  ARG A  39      10.585  21.758  -6.678  1.00 95.81           N  
ATOM    332  NH1 ARG A  39       9.142  22.062  -8.458  1.00 95.81           N  
ATOM    333  NH2 ARG A  39      11.286  21.343  -8.831  1.00 95.81           N1+
ATOM    334  CZ  ARG A  39      10.333  21.716  -7.990  1.00 95.81           C  
ATOM    335  N   ASP A  40       7.897  21.885  -0.146  1.00 95.81           N  
ATOM    336  CA  ASP A  40       6.900  22.331   0.824  1.00 95.81           C  
ATOM    337  C   ASP A  40       7.556  22.667   2.171  1.00 95.81           C  
ATOM    338  O   ASP A  40       8.091  21.780   2.839  1.00 95.81           O  
ATOM    339  CB  ASP A  40       5.815  21.276   1.012  1.00 95.81           C  
ATOM    340  CG  ASP A  40       4.650  21.769   1.855  1.00 95.81           C  
ATOM    341  OD1 ASP A  40       4.844  22.641   2.717  1.00 95.81           O  
ATOM    342  OD2 ASP A  40       3.522  21.266   1.652  1.00 95.81           O1-
ATOM    343  N   SER A  41       7.536  23.881   2.643  1.00 93.75           N  
ATOM    344  CA  SER A  41       8.225  24.353   3.838  1.00 93.75           C  
ATOM    345  C   SER A  41       7.698  23.652   5.088  1.00 93.75           C  
ATOM    346  O   SER A  41       8.429  23.505   6.073  1.00 93.75           O  
ATOM    347  CB  SER A  41       8.070  25.863   3.977  1.00 93.75           C  
ATOM    348  OG  SER A  41       6.702  26.221   4.055  1.00 93.75           O  
ATOM    349  N   LYS A  42       6.462  23.158   4.991  1.00 92.06           N  
ATOM    350  CA  LYS A  42       5.843  22.494   6.134  1.00 92.06           C  
ATOM    351  C   LYS A  42       6.285  21.036   6.226  1.00 92.06           C  
ATOM    352  O   LYS A  42       6.202  20.424   7.292  1.00 92.06           O  
ATOM    353  CB  LYS A  42       4.319  22.579   6.044  1.00 92.06           C  
ATOM    354  CG  LYS A  42       3.767  23.995   6.209  1.00 92.06           C  
ATOM    355  CD  LYS A  42       2.240  23.997   6.144  1.00 92.06           C  
ATOM    356  CE  LYS A  42       1.688  25.414   6.231  1.00 92.06           C  
ATOM    357  NZ  LYS A  42       0.196  25.432   6.114  1.00 92.06           N1+
ATOM    358  N   LEU A  43       6.808  20.478   5.093  1.00 93.81           N  
ATOM    359  CA  LEU A  43       7.159  19.065   5.062  1.00 93.81           C  
ATOM    360  C   LEU A  43       8.664  18.880   4.890  1.00 93.81           C  
ATOM    361  O   LEU A  43       9.173  17.759   4.983  1.00 93.81           O  
ATOM    362  CB  LEU A  43       6.414  18.348   3.927  1.00 93.81           C  
ATOM    363  CG  LEU A  43       4.884  18.351   4.011  1.00 93.81           C  
ATOM    364  CD1 LEU A  43       4.282  17.677   2.786  1.00 93.81           C  
ATOM    365  CD2 LEU A  43       4.419  17.673   5.294  1.00 93.81           C  
ATOM    366  N   SER A  44       9.351  20.031   4.622  1.00 89.00           N  
ATOM    367  CA  SER A  44      10.743  19.943   4.190  1.00 89.00           C  
ATOM    368  C   SER A  44      11.631  19.398   5.301  1.00 89.00           C  
ATOM    369  O   SER A  44      12.746  18.937   5.047  1.00 89.00           O  
ATOM    370  CB  SER A  44      11.254  21.324   3.749  1.00 89.00           C  
ATOM    371  OG  SER A  44      11.137  22.266   4.802  1.00 89.00           O  
ATOM    372  N   ASN A  45      11.100  19.316   6.591  1.00 87.75           N  
ATOM    373  CA  ASN A  45      11.901  18.840   7.713  1.00 87.75           C  
ATOM    374  C   ASN A  45      11.731  17.342   7.932  1.00 87.75           C  
ATOM    375  O   ASN A  45      12.392  16.745   8.782  1.00 87.75           O  
ATOM    376  CB  ASN A  45      11.545  19.609   8.990  1.00 87.75           C  
ATOM    377  CG  ASN A  45      10.076  19.504   9.346  1.00 87.75           C  
ATOM    378  ND2 ASN A  45       9.757  19.662  10.621  1.00 87.75           N  
ATOM    379  OD1 ASN A  45       9.229  19.270   8.473  1.00 87.75           O  
ATOM    380  N   LEU A  46      10.796  16.703   7.138  1.00 91.50           N  
ATOM    381  CA  LEU A  46      10.611  15.271   7.263  1.00 91.50           C  
ATOM    382  C   LEU A  46      11.860  14.518   6.810  1.00 91.50           C  
ATOM    383  O   LEU A  46      12.473  14.873   5.797  1.00 91.50           O  
ATOM    384  CB  LEU A  46       9.402  14.814   6.444  1.00 91.50           C  
ATOM    385  CG  LEU A  46       8.043  15.374   6.871  1.00 91.50           C  
ATOM    386  CD1 LEU A  46       6.936  14.822   5.978  1.00 91.50           C  
ATOM    387  CD2 LEU A  46       7.769  15.044   8.332  1.00 91.50           C  
ATOM    388  N   TYR A  47      12.234  13.601   7.659  1.00 92.12           N  
ATOM    389  CA  TYR A  47      13.350  12.754   7.245  1.00 92.12           C  
ATOM    390  C   TYR A  47      12.920  11.752   6.180  1.00 92.12           C  
ATOM    391  O   TYR A  47      11.894  11.083   6.330  1.00 92.12           O  
ATOM    392  CB  TYR A  47      13.936  12.008   8.447  1.00 92.12           C  
ATOM    393  CG  TYR A  47      15.259  11.335   8.163  1.00 92.12           C  
ATOM    394  CD1 TYR A  47      15.310   9.990   7.819  1.00 92.12           C  
ATOM    395  CD2 TYR A  47      16.455  12.043   8.239  1.00 92.12           C  
ATOM    396  CE1 TYR A  47      16.527   9.358   7.558  1.00 92.12           C  
ATOM    397  CE2 TYR A  47      17.672  11.435   7.980  1.00 92.12           C  
ATOM    398  OH  TYR A  47      18.900   9.477   7.377  1.00 92.12           O  
ATOM    399  CZ  TYR A  47      17.703  10.087   7.637  1.00 92.12           C  
ATOM    400  N   ILE A  48      13.703  11.636   5.107  1.00 95.69           N  
ATOM    401  CA  ILE A  48      13.407  10.702   4.018  1.00 95.69           C  
ATOM    402  C   ILE A  48      14.424   9.561   4.033  1.00 95.69           C  
ATOM    403  O   ILE A  48      15.619   9.785   3.861  1.00 95.69           O  
ATOM    404  CB  ILE A  48      13.415  11.416   2.646  1.00 95.69           C  
ATOM    405  CG1 ILE A  48      12.381  12.547   2.625  1.00 95.69           C  
ATOM    406  CG2 ILE A  48      13.158  10.413   1.517  1.00 95.69           C  
ATOM    407  CD1 ILE A  48      12.474  13.446   1.396  1.00 95.69           C  
ATOM    408  N   TYR A  49      13.939   8.331   4.252  1.00 98.00           N  
ATOM    409  CA  TYR A  49      14.768   7.138   4.323  1.00 98.00           C  
ATOM    410  C   TYR A  49      14.916   6.492   2.948  1.00 98.00           C  
ATOM    411  O   TYR A  49      13.975   6.502   2.149  1.00 98.00           O  
ATOM    412  CB  TYR A  49      14.172   6.126   5.310  1.00 98.00           C  
ATOM    413  CG  TYR A  49      14.176   6.611   6.742  1.00 98.00           C  
ATOM    414  CD1 TYR A  49      15.188   6.228   7.623  1.00 98.00           C  
ATOM    415  CD2 TYR A  49      13.166   7.440   7.213  1.00 98.00           C  
ATOM    416  CE1 TYR A  49      15.195   6.666   8.948  1.00 98.00           C  
ATOM    417  CE2 TYR A  49      13.167   7.883   8.534  1.00 98.00           C  
ATOM    418  OH  TYR A  49      14.180   7.932  10.696  1.00 98.00           O  
ATOM    419  CZ  TYR A  49      14.176   7.494   9.386  1.00 98.00           C  
ATOM    420  N   LYS A  50      16.112   5.956   2.753  1.00 97.88           N  
ATOM    421  CA  LYS A  50      16.374   5.216   1.520  1.00 97.88           C  
ATOM    422  C   LYS A  50      16.401   3.715   1.778  1.00 97.88           C  
ATOM    423  O   LYS A  50      17.115   3.245   2.669  1.00 97.88           O  
ATOM    424  CB  LYS A  50      17.699   5.669   0.896  1.00 97.88           C  
ATOM    425  CG  LYS A  50      17.658   7.062   0.298  1.00 97.88           C  
ATOM    426  CD  LYS A  50      18.961   7.403  -0.416  1.00 97.88           C  
ATOM    427  CE  LYS A  50      18.934   8.815  -0.988  1.00 97.88           C  
ATOM    428  NZ  LYS A  50      20.216   9.162  -1.666  1.00 97.88           N1+
ATOM    429  N   PRO A  51      15.642   2.942   1.018  1.00 98.12           N  
ATOM    430  CA  PRO A  51      15.580   1.499   1.243  1.00 98.12           C  
ATOM    431  C   PRO A  51      16.714   0.741   0.561  1.00 98.12           C  
ATOM    432  O   PRO A  51      17.304   1.243  -0.402  1.00 98.12           O  
ATOM    433  CB  PRO A  51      14.226   1.102   0.659  1.00 98.12           C  
ATOM    434  CG  PRO A  51      14.039   2.011  -0.515  1.00 98.12           C  
ATOM    435  CD  PRO A  51      14.577   3.368  -0.156  1.00 98.12           C  
ATOM    436  N   ASP A  52      17.015  -0.450   1.088  1.00 98.00           N  
ATOM    437  CA  ASP A  52      17.816  -1.443   0.388  1.00 98.00           C  
ATOM    438  C   ASP A  52      16.939  -2.417  -0.390  1.00 98.00           C  
ATOM    439  O   ASP A  52      15.733  -2.495  -0.159  1.00 98.00           O  
ATOM    440  CB  ASP A  52      18.700  -2.213   1.380  1.00 98.00           C  
ATOM    441  CG  ASP A  52      19.767  -1.344   2.013  1.00 98.00           C  
ATOM    442  OD1 ASP A  52      20.343  -0.473   1.319  1.00 98.00           O  
ATOM    443  OD2 ASP A  52      20.052  -1.537   3.214  1.00 98.00           O1-
ATOM    444  N   LEU A  53      17.596  -3.118  -1.316  1.00 98.44           N  
ATOM    445  CA  LEU A  53      16.876  -4.186  -2.006  1.00 98.44           C  
ATOM    446  C   LEU A  53      16.408  -5.252  -1.024  1.00 98.44           C  
ATOM    447  O   LEU A  53      17.123  -5.576  -0.061  1.00 98.44           O  
ATOM    448  CB  LEU A  53      17.769  -4.820  -3.082  1.00 98.44           C  
ATOM    449  CG  LEU A  53      18.138  -3.936  -4.267  1.00 98.44           C  
ATOM    450  CD1 LEU A  53      19.214  -4.597  -5.113  1.00 98.44           C  
ATOM    451  CD2 LEU A  53      16.902  -3.636  -5.113  1.00 98.44           C  
ATOM    452  N   ALA A  54      15.214  -5.781  -1.334  1.00 98.31           N  
ATOM    453  CA  ALA A  54      14.762  -6.935  -0.564  1.00 98.31           C  
ATOM    454  C   ALA A  54      15.631  -8.159  -0.849  1.00 98.31           C  
ATOM    455  O   ALA A  54      16.116  -8.335  -1.968  1.00 98.31           O  
ATOM    456  CB  ALA A  54      13.300  -7.242  -0.872  1.00 98.31           C  
ATOM    457  N   LYS A  55      15.827  -8.927   0.227  1.00 97.88           N  
ATOM    458  CA  LYS A  55      16.527 -10.194   0.040  1.00 97.88           C  
ATOM    459  C   LYS A  55      15.630 -11.212  -0.668  1.00 97.88           C  
ATOM    460  O   LYS A  55      14.420 -11.253  -0.445  1.00 97.88           O  
ATOM    461  CB  LYS A  55      16.995 -10.745   1.383  1.00 97.88           C  
ATOM    462  CG  LYS A  55      17.956  -9.828   2.125  1.00 97.88           C  
ATOM    463  CD  LYS A  55      18.341 -10.401   3.486  1.00 97.88           C  
ATOM    464  CE  LYS A  55      19.275  -9.468   4.252  1.00 97.88           C  
ATOM    465  NZ  LYS A  55      19.570  -9.977   5.615  1.00 97.88           N1+
ATOM    466  N   THR A  56      16.263 -12.024  -1.476  1.00 95.62           N  
ATOM    467  CA  THR A  56      15.515 -13.035  -2.217  1.00 95.62           C  
ATOM    468  C   THR A  56      14.762 -13.959  -1.259  1.00 95.62           C  
ATOM    469  O   THR A  56      13.636 -14.359  -1.533  1.00 95.62           O  
ATOM    470  CB  THR A  56      16.450 -13.878  -3.104  1.00 95.62           C  
ATOM    471  CG2 THR A  56      15.675 -14.937  -3.876  1.00 95.62           C  
ATOM    472  OG1 THR A  56      17.126 -13.022  -4.030  1.00 95.62           O  
ATOM    473  N   LYS A  57      15.362 -14.293  -0.094  1.00 97.88           N  
ATOM    474  CA  LYS A  57      14.707 -15.180   0.867  1.00 97.88           C  
ATOM    475  C   LYS A  57      13.423 -14.573   1.401  1.00 97.88           C  
ATOM    476  O   LYS A  57      12.484 -15.293   1.741  1.00 97.88           O  
ATOM    477  CB  LYS A  57      15.667 -15.486   2.037  1.00 97.88           C  
ATOM    478  CG  LYS A  57      15.998 -14.277   2.893  1.00 97.88           C  
ATOM    479  CD  LYS A  57      16.944 -14.645   4.031  1.00 97.88           C  
ATOM    480  CE  LYS A  57      17.278 -13.429   4.888  1.00 97.88           C  
ATOM    481  NZ  LYS A  57      18.201 -13.786   6.008  1.00 97.88           N1+
ATOM    482  N   ASP A  58      13.395 -13.232   1.498  1.00 98.19           N  
ATOM    483  CA  ASP A  58      12.174 -12.543   1.940  1.00 98.19           C  
ATOM    484  C   ASP A  58      11.079 -12.643   0.891  1.00 98.19           C  
ATOM    485  O   ASP A  58       9.905 -12.842   1.224  1.00 98.19           O  
ATOM    486  CB  ASP A  58      12.475 -11.079   2.266  1.00 98.19           C  
ATOM    487  CG  ASP A  58      13.423 -10.912   3.442  1.00 98.19           C  
ATOM    488  OD1 ASP A  58      13.478 -11.808   4.311  1.00 98.19           O  
ATOM    489  OD2 ASP A  58      14.116  -9.876   3.497  1.00 98.19           O1-
ATOM    490  N   LEU A  59      11.477 -12.490  -0.388  1.00 98.62           N  
ATOM    491  CA  LEU A  59      10.501 -12.578  -1.469  1.00 98.62           C  
ATOM    492  C   LEU A  59       9.811 -13.937  -1.468  1.00 98.62           C  
ATOM    493  O   LEU A  59       8.626 -14.034  -1.774  1.00 98.62           O  
ATOM    494  CB  LEU A  59      11.179 -12.334  -2.818  1.00 98.62           C  
ATOM    495  CG  LEU A  59      11.909 -11.003  -2.984  1.00 98.62           C  
ATOM    496  CD1 LEU A  59      12.439 -10.857  -4.406  1.00 98.62           C  
ATOM    497  CD2 LEU A  59      10.989  -9.842  -2.624  1.00 98.62           C  
ATOM    498  N   SER A  60      10.507 -14.987  -1.038  1.00 98.38           N  
ATOM    499  CA  SER A  60      10.037 -16.369  -1.082  1.00 98.38           C  
ATOM    500  C   SER A  60       9.009 -16.638   0.012  1.00 98.38           C  
ATOM    501  O   SER A  60       8.384 -17.698   0.038  1.00 98.38           O  
ATOM    502  CB  SER A  60      11.216 -17.338  -0.935  1.00 98.38           C  
ATOM    503  OG  SER A  60      12.090 -17.237  -2.044  1.00 98.38           O  
ATOM    504  N   LEU A  61       8.814 -15.654   0.922  1.00 98.38           N  
ATOM    505  CA  LEU A  61       7.795 -15.808   1.956  1.00 98.38           C  
ATOM    506  C   LEU A  61       6.393 -15.797   1.347  1.00 98.38           C  
ATOM    507  O   LEU A  61       5.472 -16.387   1.910  1.00 98.38           O  
ATOM    508  CB  LEU A  61       7.918 -14.686   2.995  1.00 98.38           C  
ATOM    509  CG  LEU A  61       9.160 -14.720   3.881  1.00 98.38           C  
ATOM    510  CD1 LEU A  61       9.293 -13.424   4.672  1.00 98.38           C  
ATOM    511  CD2 LEU A  61       9.120 -15.923   4.827  1.00 98.38           C  
ATOM    512  N   VAL A  62       6.243 -15.222   0.196  1.00 98.56           N  
ATOM    513  CA  VAL A  62       4.920 -15.070  -0.416  1.00 98.56           C  
ATOM    514  C   VAL A  62       4.921 -15.701  -1.803  1.00 98.56           C  
ATOM    515  O   VAL A  62       3.955 -16.370  -2.186  1.00 98.56           O  
ATOM    516  CB  VAL A  62       4.504 -13.585  -0.501  1.00 98.56           C  
ATOM    517  CG1 VAL A  62       3.255 -13.421  -1.358  1.00 98.56           C  
ATOM    518  CG2 VAL A  62       4.272 -13.010   0.898  1.00 98.56           C  
ATOM    519  N   HIS A  63       5.985 -15.562  -2.510  1.00 98.75           N  
ATOM    520  CA  HIS A  63       5.975 -15.965  -3.909  1.00 98.75           C  
ATOM    521  C   HIS A  63       6.657 -17.309  -4.102  1.00 98.75           C  
ATOM    522  O   HIS A  63       7.635 -17.622  -3.409  1.00 98.75           O  
ATOM    523  CB  HIS A  63       6.655 -14.899  -4.775  1.00 98.75           C  
ATOM    524  CG  HIS A  63       5.981 -13.566  -4.729  1.00 98.75           C  
ATOM    525  CD2 HIS A  63       6.388 -12.384  -4.220  1.00 98.75           C  
ATOM    526  ND1 HIS A  63       4.721 -13.345  -5.255  1.00 98.75           N  
ATOM    527  CE1 HIS A  63       4.387 -12.082  -5.066  1.00 98.75           C  
ATOM    528  NE2 HIS A  63       5.378 -11.473  -4.440  1.00 98.75           N  
ATOM    529  N   THR A  64       6.146 -18.090  -4.998  1.00 98.62           N  
ATOM    530  CA  THR A  64       6.711 -19.399  -5.315  1.00 98.62           C  
ATOM    531  C   THR A  64       8.073 -19.242  -5.988  1.00 98.62           C  
ATOM    532  O   THR A  64       8.332 -18.242  -6.654  1.00 98.62           O  
ATOM    533  CB  THR A  64       5.768 -20.214  -6.220  1.00 98.62           C  
ATOM    534  CG2 THR A  64       4.378 -20.321  -5.602  1.00 98.62           C  
ATOM    535  OG1 THR A  64       5.657 -19.563  -7.496  1.00 98.62           O  
ATOM    536  N   GLN A  65       8.868 -20.225  -5.878  1.00 98.44           N  
ATOM    537  CA  GLN A  65      10.190 -20.230  -6.487  1.00 98.44           C  
ATOM    538  C   GLN A  65      10.092 -20.172  -8.012  1.00 98.44           C  
ATOM    539  O   GLN A  65      10.889 -19.483  -8.663  1.00 98.44           O  
ATOM    540  CB  GLN A  65      10.965 -21.482  -6.065  1.00 98.44           C  
ATOM    541  CG  GLN A  65      12.432 -21.481  -6.498  1.00 98.44           C  
ATOM    542  CD  GLN A  65      13.208 -20.312  -5.920  1.00 98.44           C  
ATOM    543  NE2 GLN A  65      13.861 -19.540  -6.786  1.00 98.44           N  
ATOM    544  OE1 GLN A  65      13.231 -20.100  -4.701  1.00 98.44           O  
ATOM    545  N   GLU A  66       9.140 -20.855  -8.556  1.00 98.50           N  
ATOM    546  CA  GLU A  66       8.937 -20.879 -10.003  1.00 98.50           C  
ATOM    547  C   GLU A  66       8.654 -19.478 -10.537  1.00 98.50           C  
ATOM    548  O   GLU A  66       9.212 -19.068 -11.563  1.00 98.50           O  
ATOM    549  CB  GLU A  66       7.793 -21.816 -10.369  1.00 98.50           C  
ATOM    550  CG  GLU A  66       8.084 -23.289 -10.097  1.00 98.50           C  
ATOM    551  CD  GLU A  66       7.875 -23.668  -8.638  1.00 98.50           C  
ATOM    552  OE1 GLU A  66       8.266 -24.796  -8.247  1.00 98.50           O  
ATOM    553  OE2 GLU A  66       7.312 -22.849  -7.885  1.00 98.50           O1-
ATOM    554  N   PHE A  67       7.751 -18.749  -9.873  1.00 98.62           N  
ATOM    555  CA  PHE A  67       7.447 -17.378 -10.257  1.00 98.62           C  
ATOM    556  C   PHE A  67       8.685 -16.496 -10.161  1.00 98.62           C  
ATOM    557  O   PHE A  67       9.011 -15.772 -11.098  1.00 98.62           O  
ATOM    558  CB  PHE A  67       6.325 -16.803  -9.382  1.00 98.62           C  
ATOM    559  CG  PHE A  67       6.077 -15.333  -9.596  1.00 98.62           C  
ATOM    560  CD1 PHE A  67       6.015 -14.463  -8.513  1.00 98.62           C  
ATOM    561  CD2 PHE A  67       5.903 -14.824 -10.877  1.00 98.62           C  
ATOM    562  CE1 PHE A  67       5.783 -13.102  -8.709  1.00 98.62           C  
ATOM    563  CE2 PHE A  67       5.670 -13.470 -11.077  1.00 98.62           C  
ATOM    564  CZ  PHE A  67       5.612 -12.610  -9.993  1.00 98.62           C  
ATOM    565  N   LEU A  68       9.429 -16.587  -9.077  1.00 98.69           N  
ATOM    566  CA  LEU A  68      10.602 -15.754  -8.860  1.00 98.69           C  
ATOM    567  C   LEU A  68      11.683 -16.060  -9.888  1.00 98.69           C  
ATOM    568  O   LEU A  68      12.368 -15.152 -10.370  1.00 98.69           O  
ATOM    569  CB  LEU A  68      11.150 -15.957  -7.442  1.00 98.69           C  
ATOM    570  CG  LEU A  68      10.285 -15.438  -6.299  1.00 98.69           C  
ATOM    571  CD1 LEU A  68      10.911 -15.794  -4.954  1.00 98.69           C  
ATOM    572  CD2 LEU A  68      10.082 -13.932  -6.426  1.00 98.69           C  
ATOM    573  N   ASP A  69      11.851 -17.386 -10.235  1.00 98.56           N  
ATOM    574  CA  ASP A  69      12.826 -17.768 -11.256  1.00 98.56           C  
ATOM    575  C   ASP A  69      12.510 -17.093 -12.590  1.00 98.56           C  
ATOM    576  O   ASP A  69      13.399 -16.551 -13.239  1.00 98.56           O  
ATOM    577  CB  ASP A  69      12.859 -19.291 -11.420  1.00 98.56           C  
ATOM    578  CG  ASP A  69      13.501 -19.990 -10.233  1.00 98.56           C  
ATOM    579  OD1 ASP A  69      14.158 -19.333  -9.413  1.00 98.56           O  
ATOM    580  OD2 ASP A  69      13.348 -21.222 -10.134  1.00 98.56           O1-
ATOM    581  N   ASP A  70      11.218 -17.168 -12.981  1.00 98.56           N  
ATOM    582  CA  ASP A  70      10.797 -16.514 -14.218  1.00 98.56           C  
ATOM    583  C   ASP A  70      11.017 -15.008 -14.144  1.00 98.56           C  
ATOM    584  O   ASP A  70      11.498 -14.400 -15.103  1.00 98.56           O  
ATOM    585  CB  ASP A  70       9.325 -16.817 -14.523  1.00 98.56           C  
ATOM    586  CG  ASP A  70       9.107 -18.236 -15.003  1.00 98.56           C  
ATOM    587  OD1 ASP A  70      10.093 -18.962 -15.271  1.00 98.56           O  
ATOM    588  OD2 ASP A  70       7.927 -18.640 -15.132  1.00 98.56           O1-
ATOM    589  N   PHE A  71      10.608 -14.409 -13.007  1.00 98.44           N  
ATOM    590  CA  PHE A  71      10.703 -12.971 -12.765  1.00 98.44           C  
ATOM    591  C   PHE A  71      12.147 -12.504 -12.847  1.00 98.44           C  
ATOM    592  O   PHE A  71      12.467 -11.560 -13.573  1.00 98.44           O  
ATOM    593  CB  PHE A  71      10.098 -12.618 -11.404  1.00 98.44           C  
ATOM    594  CG  PHE A  71      10.253 -11.165 -11.037  1.00 98.44           C  
ATOM    595  CD1 PHE A  71      11.056 -10.781  -9.975  1.00 98.44           C  
ATOM    596  CD2 PHE A  71       9.583 -10.177 -11.755  1.00 98.44           C  
ATOM    597  CE1 PHE A  71      11.201  -9.436  -9.637  1.00 98.44           C  
ATOM    598  CE2 PHE A  71       9.717  -8.835 -11.426  1.00 98.44           C  
ATOM    599  CZ  PHE A  71      10.529  -8.464 -10.359  1.00 98.44           C  
ATOM    600  N   PHE A  72      13.114 -13.146 -12.255  1.00 98.44           N  
ATOM    601  CA  PHE A  72      14.511 -12.715 -12.202  1.00 98.44           C  
ATOM    602  C   PHE A  72      15.216 -13.036 -13.513  1.00 98.44           C  
ATOM    603  O   PHE A  72      16.190 -12.364 -13.884  1.00 98.44           O  
ATOM    604  CB  PHE A  72      15.233 -13.389 -11.035  1.00 98.44           C  
ATOM    605  CG  PHE A  72      14.971 -12.739  -9.704  1.00 98.44           C  
ATOM    606  CD1 PHE A  72      15.419 -11.450  -9.436  1.00 98.44           C  
ATOM    607  CD2 PHE A  72      14.276 -13.419  -8.712  1.00 98.44           C  
ATOM    608  CE1 PHE A  72      15.177 -10.847  -8.205  1.00 98.44           C  
ATOM    609  CE2 PHE A  72      14.028 -12.824  -7.478  1.00 98.44           C  
ATOM    610  CZ  PHE A  72      14.484 -11.539  -7.225  1.00 98.44           C  
ATOM    611  N   SER A  73      14.723 -14.103 -14.205  1.00 98.25           N  
ATOM    612  CA  SER A  73      15.345 -14.517 -15.467  1.00 98.25           C  
ATOM    613  C   SER A  73      14.694 -13.809 -16.649  1.00 98.25           C  
ATOM    614  O   SER A  73      15.036 -14.089 -17.810  1.00 98.25           O  
ATOM    615  CB  SER A  73      15.229 -16.032 -15.646  1.00 98.25           C  
ATOM    616  OG  SER A  73      15.956 -16.718 -14.643  1.00 98.25           O  
ATOM    617  N   LEU A  74      13.802 -12.930 -16.414  1.00 98.25           N  
ATOM    618  CA  LEU A  74      13.106 -12.142 -17.426  1.00 98.25           C  
ATOM    619  C   LEU A  74      12.361 -13.048 -18.407  1.00 98.25           C  
ATOM    620  O   LEU A  74      12.330 -12.771 -19.604  1.00 98.25           O  
ATOM    621  CB  LEU A  74      14.092 -11.252 -18.185  1.00 98.25           C  
ATOM    622  CG  LEU A  74      14.944 -10.311 -17.334  1.00 98.25           C  
ATOM    623  CD1 LEU A  74      15.844  -9.465 -18.216  1.00 98.25           C  
ATOM    624  CD2 LEU A  74      14.061  -9.423 -16.453  1.00 98.25           C  
ATOM    625  N   ASN A  75      11.894 -14.220 -17.906  1.00 97.88           N  
ATOM    626  CA  ASN A  75      11.098 -15.114 -18.719  1.00 97.88           C  
ATOM    627  C   ASN A  75       9.631 -14.699 -18.751  1.00 97.88           C  
ATOM    628  O   ASN A  75       9.004 -14.534 -17.707  1.00 97.88           O  
ATOM    629  CB  ASN A  75      11.226 -16.556 -18.208  1.00 97.88           C  
ATOM    630  CG  ASN A  75      12.627 -17.117 -18.394  1.00 97.88           C  
ATOM    631  ND2 ASN A  75      13.027 -18.022 -17.511  1.00 97.88           N  
ATOM    632  OD1 ASN A  75      13.344 -16.750 -19.336  1.00 97.88           O  
ATOM    633  N   ILE A  76       9.127 -14.451 -19.987  1.00 97.12           N  
ATOM    634  CA  ILE A  76       7.711 -14.137 -20.131  1.00 97.12           C  
ATOM    635  C   ILE A  76       6.907 -15.427 -20.182  1.00 97.12           C  
ATOM    636  O   ILE A  76       6.962 -16.171 -21.172  1.00 97.12           O  
ATOM    637  CB  ILE A  76       7.442 -13.292 -21.398  1.00 97.12           C  
ATOM    638  CG1 ILE A  76       8.302 -12.013 -21.388  1.00 97.12           C  
ATOM    639  CG2 ILE A  76       5.950 -12.955 -21.513  1.00 97.12           C  
ATOM    640  CD1 ILE A  76       7.958 -11.062 -20.241  1.00 97.12           C  
ATOM    641  N   THR A  77       6.237 -15.805 -19.092  1.00 97.81           N  
ATOM    642  CA  THR A  77       5.422 -16.988 -18.916  1.00 97.81           C  
ATOM    643  C   THR A  77       4.040 -16.636 -18.375  1.00 97.81           C  
ATOM    644  O   THR A  77       3.736 -15.463 -18.158  1.00 97.81           O  
ATOM    645  CB  THR A  77       6.100 -18.004 -17.975  1.00 97.81           C  
ATOM    646  CG2 THR A  77       7.547 -18.257 -18.385  1.00 97.81           C  
ATOM    647  OG1 THR A  77       6.066 -17.500 -16.637  1.00 97.81           O  
ATOM    648  N   GLU A  78       3.193 -17.636 -18.161  1.00 97.19           N  
ATOM    649  CA  GLU A  78       1.886 -17.424 -17.548  1.00 97.19           C  
ATOM    650  C   GLU A  78       2.028 -16.829 -16.154  1.00 97.19           C  
ATOM    651  O   GLU A  78       1.108 -16.174 -15.658  1.00 97.19           O  
ATOM    652  CB  GLU A  78       1.100 -18.736 -17.487  1.00 97.19           C  
ATOM    653  CG  GLU A  78       0.636 -19.252 -18.849  1.00 97.19           C  
ATOM    654  CD  GLU A  78      -0.226 -20.490 -18.757  1.00 97.19           C  
ATOM    655  OE1 GLU A  78      -0.814 -20.904 -19.790  1.00 97.19           O  
ATOM    656  OE2 GLU A  78      -0.317 -21.067 -17.651  1.00 97.19           O1-
ATOM    657  N   ARG A  79       3.144 -16.893 -15.533  1.00 98.12           N  
ATOM    658  CA  ARG A  79       3.414 -16.413 -14.184  1.00 98.12           C  
ATOM    659  C   ARG A  79       3.753 -14.931 -14.195  1.00 98.12           C  
ATOM    660  O   ARG A  79       3.477 -14.212 -13.225  1.00 98.12           O  
ATOM    661  CB  ARG A  79       4.553 -17.215 -13.550  1.00 98.12           C  
ATOM    662  CG  ARG A  79       4.205 -18.658 -13.248  1.00 98.12           C  
ATOM    663  CD  ARG A  79       5.326 -19.367 -12.500  1.00 98.12           C  
ATOM    664  NE  ARG A  79       5.660 -20.642 -13.110  1.00 98.12           N  
ATOM    665  NH1 ARG A  79       3.811 -21.765 -12.289  1.00 98.12           N  
ATOM    666  NH2 ARG A  79       5.331 -22.863 -13.601  1.00 98.12           N1+
ATOM    667  CZ  ARG A  79       4.933 -21.746 -12.995  1.00 98.12           C  
ATOM    668  N   THR A  80       4.371 -14.372 -15.376  1.00 98.06           N  
ATOM    669  CA  THR A  80       4.865 -12.999 -15.345  1.00 98.06           C  
ATOM    670  C   THR A  80       4.059 -12.110 -16.291  1.00 98.06           C  
ATOM    671  O   THR A  80       4.032 -10.892 -16.139  1.00 98.06           O  
ATOM    672  CB  THR A  80       6.357 -12.927 -15.717  1.00 98.06           C  
ATOM    673  CG2 THR A  80       7.212 -13.671 -14.690  1.00 98.06           C  
ATOM    674  OG1 THR A  80       6.549 -13.525 -17.008  1.00 98.06           O  
ATOM    675  N   GLN A  81       3.284 -12.729 -17.245  1.00 96.62           N  
ATOM    676  CA  GLN A  81       2.747 -11.976 -18.374  1.00 96.62           C  
ATOM    677  C   GLN A  81       1.536 -11.144 -17.958  1.00 96.62           C  
ATOM    678  O   GLN A  81       1.208 -10.153 -18.613  1.00 96.62           O  
ATOM    679  CB  GLN A  81       2.369 -12.920 -19.512  1.00 96.62           C  
ATOM    680  CG  GLN A  81       1.223 -13.871 -19.176  1.00 96.62           C  
ATOM    681  CD  GLN A  81       0.924 -14.864 -20.286  1.00 96.62           C  
ATOM    682  NE2 GLN A  81       0.859 -16.133 -19.932  1.00 96.62           N  
ATOM    683  OE1 GLN A  81       0.760 -14.469 -21.444  1.00 96.62           O  
ATOM    684  N   TYR A  82       0.814 -11.420 -16.759  1.00 95.88           N  
ATOM    685  CA  TYR A  82      -0.452 -10.778 -16.440  1.00 95.88           C  
ATOM    686  C   TYR A  82      -0.217  -9.493 -15.648  1.00 95.88           C  
ATOM    687  O   TYR A  82      -1.168  -8.798 -15.278  1.00 95.88           O  
ATOM    688  CB  TYR A  82      -1.356 -11.721 -15.645  1.00 95.88           C  
ATOM    689  CG  TYR A  82      -1.918 -12.859 -16.469  1.00 95.88           C  
ATOM    690  CD1 TYR A  82      -2.854 -12.622 -17.471  1.00 95.88           C  
ATOM    691  CD2 TYR A  82      -1.511 -14.163 -16.239  1.00 95.88           C  
ATOM    692  CE1 TYR A  82      -3.376 -13.659 -18.228  1.00 95.88           C  
ATOM    693  CE2 TYR A  82      -2.028 -15.221 -16.994  1.00 95.88           C  
ATOM    694  OH  TYR A  82      -3.470 -15.999 -18.733  1.00 95.88           O  
ATOM    695  CZ  TYR A  82      -2.958 -14.955 -17.982  1.00 95.88           C  
ATOM    696  N   SER A  83       1.199  -9.189 -15.429  1.00 95.31           N  
ATOM    697  CA  SER A  83       1.477  -7.883 -14.852  1.00 95.31           C  
ATOM    698  C   SER A  83       1.101  -6.759 -15.817  1.00 95.31           C  
ATOM    699  O   SER A  83       0.769  -5.655 -15.387  1.00 95.31           O  
ATOM    700  CB  SER A  83       2.954  -7.766 -14.475  1.00 95.31           C  
ATOM    701  OG  SER A  83       3.290  -6.425 -14.150  1.00 95.31           O  
ATOM    702  N   GLU A  84       1.164  -7.055 -17.103  1.00 93.19           N  
ATOM    703  CA  GLU A  84       0.881  -6.124 -18.194  1.00 93.19           C  
ATOM    704  C   GLU A  84       1.966  -5.056 -18.299  1.00 93.19           C  
ATOM    705  O   GLU A  84       1.821  -4.088 -19.051  1.00 93.19           O  
ATOM    706  CB  GLU A  84      -0.489  -5.465 -17.986  1.00 93.19           C  
ATOM    707  CG  GLU A  84      -1.651  -6.446 -17.988  1.00 93.19           C  
ATOM    708  CD  GLU A  84      -2.994  -5.788 -17.717  1.00 93.19           C  
ATOM    709  OE1 GLU A  84      -3.787  -6.335 -16.920  1.00 93.19           O  
ATOM    710  OE2 GLU A  84      -3.256  -4.718 -18.309  1.00 93.19           O1-
ATOM    711  N   LEU A  85       3.018  -5.093 -17.424  1.00 94.69           N  
ATOM    712  CA  LEU A  85       4.201  -4.241 -17.513  1.00 94.69           C  
ATOM    713  C   LEU A  85       5.322  -4.946 -18.263  1.00 94.69           C  
ATOM    714  O   LEU A  85       5.394  -6.180 -18.272  1.00 94.69           O  
ATOM    715  CB  LEU A  85       4.679  -3.844 -16.113  1.00 94.69           C  
ATOM    716  CG  LEU A  85       3.688  -3.062 -15.257  1.00 94.69           C  
ATOM    717  CD1 LEU A  85       4.270  -2.816 -13.868  1.00 94.69           C  
ATOM    718  CD2 LEU A  85       3.319  -1.741 -15.924  1.00 94.69           C  
ATOM    719  N   PRO A  86       6.165  -4.166 -18.944  1.00 93.75           N  
ATOM    720  CA  PRO A  86       7.373  -4.819 -19.475  1.00 93.75           C  
ATOM    721  C   PRO A  86       8.190  -5.506 -18.380  1.00 93.75           C  
ATOM    722  O   PRO A  86       8.153  -5.085 -17.221  1.00 93.75           O  
ATOM    723  CB  PRO A  86       8.152  -3.669 -20.101  1.00 93.75           C  
ATOM    724  CG  PRO A  86       7.148  -2.580 -20.308  1.00 93.75           C  
ATOM    725  CD  PRO A  86       6.079  -2.722 -19.256  1.00 93.75           C  
ATOM    726  N   LEU A  87       8.817  -6.610 -18.810  1.00 96.00           N  
ATOM    727  CA  LEU A  87       9.714  -7.315 -17.902  1.00 96.00           C  
ATOM    728  C   LEU A  87      11.173  -7.097 -18.289  1.00 96.00           C  
ATOM    729  O   LEU A  87      11.685  -7.758 -19.197  1.00 96.00           O  
ATOM    730  CB  LEU A  87       9.387  -8.817 -17.896  1.00 96.00           C  
ATOM    731  CG  LEU A  87      10.142  -9.667 -16.876  1.00 96.00           C  
ATOM    732  CD1 LEU A  87       9.858  -9.174 -15.466  1.00 96.00           C  
ATOM    733  CD2 LEU A  87       9.758 -11.136 -17.022  1.00 96.00           C  
ATOM    734  N   THR A  88      11.728  -6.077 -17.694  1.00 96.31           N  
ATOM    735  CA  THR A  88      13.109  -5.664 -17.946  1.00 96.31           C  
ATOM    736  C   THR A  88      13.914  -5.677 -16.646  1.00 96.31           C  
ATOM    737  O   THR A  88      13.352  -5.744 -15.557  1.00 96.31           O  
ATOM    738  CB  THR A  88      13.161  -4.263 -18.571  1.00 96.31           C  
ATOM    739  CG2 THR A  88      12.289  -4.178 -19.821  1.00 96.31           C  
ATOM    740  OG1 THR A  88      12.704  -3.298 -17.613  1.00 96.31           O  
ATOM    741  N   LYS A  89      15.201  -5.638 -16.752  1.00 97.06           N  
ATOM    742  CA  LYS A  89      16.082  -5.606 -15.585  1.00 97.06           C  
ATOM    743  C   LYS A  89      15.758  -4.415 -14.682  1.00 97.06           C  
ATOM    744  O   LYS A  89      15.785  -4.530 -13.461  1.00 97.06           O  
ATOM    745  CB  LYS A  89      17.545  -5.556 -16.017  1.00 97.06           C  
ATOM    746  CG  LYS A  89      18.063  -6.868 -16.594  1.00 97.06           C  
ATOM    747  CD  LYS A  89      19.556  -6.779 -16.930  1.00 97.06           C  
ATOM    748  CE  LYS A  89      20.057  -8.069 -17.555  1.00 97.06           C  
ATOM    749  NZ  LYS A  89      21.504  -7.976 -17.928  1.00 97.06           N1+
ATOM    750  N   GLN A  90      15.472  -3.289 -15.287  1.00 96.25           N  
ATOM    751  CA  GLN A  90      15.153  -2.067 -14.555  1.00 96.25           C  
ATOM    752  C   GLN A  90      13.863  -2.230 -13.749  1.00 96.25           C  
ATOM    753  O   GLN A  90      13.792  -1.808 -12.597  1.00 96.25           O  
ATOM    754  CB  GLN A  90      15.027  -0.884 -15.508  1.00 96.25           C  
ATOM    755  CG  GLN A  90      14.847   0.458 -14.816  1.00 96.25           C  
ATOM    756  CD  GLN A  90      14.744   1.616 -15.778  1.00 96.25           C  
ATOM    757  NE2 GLN A  90      15.060   2.817 -15.304  1.00 96.25           N  
ATOM    758  OE1 GLN A  90      14.397   1.435 -16.951  1.00 96.25           O  
ATOM    759  N   ILE A  91      12.870  -2.841 -14.352  1.00 96.06           N  
ATOM    760  CA  ILE A  91      11.592  -3.055 -13.695  1.00 96.06           C  
ATOM    761  C   ILE A  91      11.750  -4.073 -12.565  1.00 96.06           C  
ATOM    762  O   ILE A  91      11.219  -3.889 -11.471  1.00 96.06           O  
ATOM    763  CB  ILE A  91      10.513  -3.527 -14.696  1.00 96.06           C  
ATOM    764  CG1 ILE A  91      10.062  -2.363 -15.586  1.00 96.06           C  
ATOM    765  CG2 ILE A  91       9.317  -4.142 -13.954  1.00 96.06           C  
ATOM    766  CD1 ILE A  91       9.064  -2.759 -16.665  1.00 96.06           C  
ATOM    767  N   VAL A  92      12.510  -5.143 -12.878  1.00 98.06           N  
ATOM    768  CA  VAL A  92      12.796  -6.129 -11.833  1.00 98.06           C  
ATOM    769  C   VAL A  92      13.456  -5.441 -10.643  1.00 98.06           C  
ATOM    770  O   VAL A  92      13.043  -5.631  -9.500  1.00 98.06           O  
ATOM    771  CB  VAL A  92      13.700  -7.266 -12.367  1.00 98.06           C  
ATOM    772  CG1 VAL A  92      14.247  -8.104 -11.213  1.00 98.06           C  
ATOM    773  CG2 VAL A  92      12.932  -8.148 -13.350  1.00 98.06           C  
ATOM    774  N   HIS A  93      14.478  -4.667 -10.906  1.00 98.06           N  
ATOM    775  CA  HIS A  93      15.199  -3.938  -9.871  1.00 98.06           C  
ATOM    776  C   HIS A  93      14.250  -3.032  -9.080  1.00 98.06           C  
ATOM    777  O   HIS A  93      14.286  -3.027  -7.849  1.00 98.06           O  
ATOM    778  CB  HIS A  93      16.325  -3.106 -10.484  1.00 98.06           C  
ATOM    779  CG  HIS A  93      17.071  -2.279  -9.483  1.00 98.06           C  
ATOM    780  CD2 HIS A  93      16.930  -0.982  -9.122  1.00 98.06           C  
ATOM    781  ND1 HIS A  93      18.121  -2.776  -8.742  1.00 98.06           N  
ATOM    782  CE1 HIS A  93      18.583  -1.819  -7.954  1.00 98.06           C  
ATOM    783  NE2 HIS A  93      17.881  -0.724  -8.161  1.00 98.06           N  
ATOM    784  N   SER A  94      13.431  -2.304  -9.733  1.00 97.75           N  
ATOM    785  CA  SER A  94      12.514  -1.358  -9.100  1.00 97.75           C  
ATOM    786  C   SER A  94      11.533  -2.069  -8.182  1.00 97.75           C  
ATOM    787  O   SER A  94      11.273  -1.608  -7.068  1.00 97.75           O  
ATOM    788  CB  SER A  94      11.751  -0.562 -10.162  1.00 97.75           C  
ATOM    789  OG  SER A  94      10.831   0.328  -9.557  1.00 97.75           O  
ATOM    790  N   PHE A  95      10.953  -3.145  -8.628  1.00 98.06           N  
ATOM    791  CA  PHE A  95       9.978  -3.880  -7.835  1.00 98.06           C  
ATOM    792  C   PHE A  95      10.630  -4.504  -6.608  1.00 98.06           C  
ATOM    793  O   PHE A  95      10.031  -4.549  -5.530  1.00 98.06           O  
ATOM    794  CB  PHE A  95       9.301  -4.968  -8.680  1.00 98.06           C  
ATOM    795  CG  PHE A  95       8.060  -4.501  -9.389  1.00 98.06           C  
ATOM    796  CD1 PHE A  95       6.802  -4.833  -8.903  1.00 98.06           C  
ATOM    797  CD2 PHE A  95       8.150  -3.733 -10.543  1.00 98.06           C  
ATOM    798  CE1 PHE A  95       5.646  -4.408  -9.555  1.00 98.06           C  
ATOM    799  CE2 PHE A  95       6.998  -3.303 -11.201  1.00 98.06           C  
ATOM    800  CZ  PHE A  95       5.751  -3.641 -10.708  1.00 98.06           C  
ATOM    801  N   VAL A  96      11.880  -5.028  -6.750  1.00 98.62           N  
ATOM    802  CA  VAL A  96      12.609  -5.570  -5.613  1.00 98.62           C  
ATOM    803  C   VAL A  96      12.908  -4.462  -4.603  1.00 98.62           C  
ATOM    804  O   VAL A  96      12.752  -4.649  -3.395  1.00 98.62           O  
ATOM    805  CB  VAL A  96      13.927  -6.260  -6.046  1.00 98.62           C  
ATOM    806  CG1 VAL A  96      14.744  -6.681  -4.832  1.00 98.62           C  
ATOM    807  CG2 VAL A  96      13.625  -7.462  -6.940  1.00 98.62           C  
ATOM    808  N   LEU A  97      13.294  -3.308  -5.112  1.00 98.56           N  
ATOM    809  CA  LEU A  97      13.561  -2.142  -4.275  1.00 98.56           C  
ATOM    810  C   LEU A  97      12.300  -1.689  -3.556  1.00 98.56           C  
ATOM    811  O   LEU A  97      12.335  -1.345  -2.373  1.00 98.56           O  
ATOM    812  CB  LEU A  97      14.124  -0.994  -5.126  1.00 98.56           C  
ATOM    813  CG  LEU A  97      14.696   0.199  -4.357  1.00 98.56           C  
ATOM    814  CD1 LEU A  97      15.865  -0.247  -3.485  1.00 98.56           C  
ATOM    815  CD2 LEU A  97      15.138   1.294  -5.320  1.00 98.56           C  
ATOM    816  N   ALA A  98      11.154  -1.634  -4.255  1.00 98.38           N  
ATOM    817  CA  ALA A  98       9.877  -1.241  -3.659  1.00 98.38           C  
ATOM    818  C   ALA A  98       9.514  -2.159  -2.494  1.00 98.38           C  
ATOM    819  O   ALA A  98       9.026  -1.696  -1.460  1.00 98.38           O  
ATOM    820  CB  ALA A  98       8.767  -1.256  -4.708  1.00 98.38           C  
ATOM    821  N   VAL A  99       9.803  -3.457  -2.675  1.00 98.81           N  
ATOM    822  CA  VAL A  99       9.596  -4.384  -1.567  1.00 98.81           C  
ATOM    823  C   VAL A  99      10.489  -3.995  -0.390  1.00 98.81           C  
ATOM    824  O   VAL A  99      10.034  -3.941   0.754  1.00 98.81           O  
ATOM    825  CB  VAL A  99       9.869  -5.844  -1.987  1.00 98.81           C  
ATOM    826  CG1 VAL A  99       9.830  -6.769  -0.775  1.00 98.81           C  
ATOM    827  CG2 VAL A  99       8.862  -6.297  -3.044  1.00 98.81           C  
ATOM    828  N   GLY A 100      11.716  -3.776  -0.646  1.00 98.81           N  
ATOM    829  CA  GLY A 100      12.606  -3.306   0.399  1.00 98.81           C  
ATOM    830  C   GLY A 100      12.103  -2.062   1.102  1.00 98.81           C  
ATOM    831  O   GLY A 100      12.247  -1.931   2.321  1.00 98.81           O  
ATOM    832  N   GLY A 101      11.588  -1.148   0.374  1.00 98.75           N  
ATOM    833  CA  GLY A 101      11.013   0.065   0.939  1.00 98.75           C  
ATOM    834  C   GLY A 101       9.863  -0.204   1.891  1.00 98.75           C  
ATOM    835  O   GLY A 101       9.779   0.405   2.959  1.00 98.75           O  
ATOM    836  N   THR A 102       8.972  -1.110   1.476  1.00 98.81           N  
ATOM    837  CA  THR A 102       7.844  -1.444   2.337  1.00 98.81           C  
ATOM    838  C   THR A 102       8.315  -2.167   3.595  1.00 98.81           C  
ATOM    839  O   THR A 102       7.793  -1.924   4.686  1.00 98.81           O  
ATOM    840  CB  THR A 102       6.815  -2.317   1.593  1.00 98.81           C  
ATOM    841  CG2 THR A 102       5.642  -2.680   2.499  1.00 98.81           C  
ATOM    842  OG1 THR A 102       6.319  -1.598   0.456  1.00 98.81           O  
ATOM    843  N   ILE A 103       9.338  -3.014   3.468  1.00 98.75           N  
ATOM    844  CA  ILE A 103       9.920  -3.668   4.628  1.00 98.75           C  
ATOM    845  C   ILE A 103      10.531  -2.622   5.563  1.00 98.75           C  
ATOM    846  O   ILE A 103      10.318  -2.664   6.775  1.00 98.75           O  
ATOM    847  CB  ILE A 103      10.993  -4.704   4.216  1.00 98.75           C  
ATOM    848  CG1 ILE A 103      10.339  -5.903   3.521  1.00 98.75           C  
ATOM    849  CG2 ILE A 103      11.806  -5.153   5.431  1.00 98.75           C  
ATOM    850  CD1 ILE A 103      11.324  -6.840   2.838  1.00 98.75           C  
ATOM    851  N   LEU A 104      11.291  -1.735   4.991  1.00 98.69           N  
ATOM    852  CA  LEU A 104      11.874  -0.652   5.779  1.00 98.69           C  
ATOM    853  C   LEU A 104      10.786   0.165   6.472  1.00 98.69           C  
ATOM    854  O   LEU A 104      10.930   0.524   7.644  1.00 98.69           O  
ATOM    855  CB  LEU A 104      12.722   0.262   4.889  1.00 98.69           C  
ATOM    856  CG  LEU A 104      13.331   1.490   5.567  1.00 98.69           C  
ATOM    857  CD1 LEU A 104      14.224   1.070   6.730  1.00 98.69           C  
ATOM    858  CD2 LEU A 104      14.119   2.323   4.561  1.00 98.69           C  
ATOM    859  N   SER A 105       9.702   0.522   5.758  1.00 98.69           N  
ATOM    860  CA  SER A 105       8.599   1.280   6.330  1.00 98.69           C  
ATOM    861  C   SER A 105       7.994   0.564   7.533  1.00 98.69           C  
ATOM    862  O   SER A 105       7.684   1.195   8.545  1.00 98.69           O  
ATOM    863  CB  SER A 105       7.511   1.523   5.273  1.00 98.69           C  
ATOM    864  OG  SER A 105       8.015   2.323   4.219  1.00 98.69           O  
ATOM    865  N   MET A 106       7.821  -0.755   7.367  1.00 98.06           N  
ATOM    866  CA  MET A 106       7.328  -1.559   8.481  1.00 98.06           C  
ATOM    867  C   MET A 106       8.274  -1.461   9.682  1.00 98.06           C  
ATOM    868  O   MET A 106       7.824  -1.300  10.814  1.00 98.06           O  
ATOM    869  CB  MET A 106       7.171  -3.022   8.063  1.00 98.06           C  
ATOM    870  CG  MET A 106       6.728  -3.939   9.192  1.00 98.06           C  
ATOM    871  SD  MET A 106       7.069  -5.707   8.837  1.00 98.06           S  
ATOM    872  CE  MET A 106       8.888  -5.693   8.869  1.00 98.06           C  
ATOM    873  N   GLU A 107       9.544  -1.531   9.495  1.00 97.81           N  
ATOM    874  CA  GLU A 107      10.545  -1.440  10.556  1.00 97.81           C  
ATOM    875  C   GLU A 107      10.535  -0.060  11.211  1.00 97.81           C  
ATOM    876  O   GLU A 107      10.635   0.055  12.437  1.00 97.81           O  
ATOM    877  CB  GLU A 107      11.941  -1.748  10.007  1.00 97.81           C  
ATOM    878  CG  GLU A 107      12.119  -3.191   9.561  1.00 97.81           C  
ATOM    879  CD  GLU A 107      13.428  -3.434   8.818  1.00 97.81           C  
ATOM    880  OE1 GLU A 107      13.753  -4.607   8.531  1.00 97.81           O  
ATOM    881  OE2 GLU A 107      14.125  -2.439   8.516  1.00 97.81           O1-
ATOM    882  N   LEU A 108      10.370   0.970  10.405  1.00 97.31           N  
ATOM    883  CA  LEU A 108      10.363   2.354  10.885  1.00 97.31           C  
ATOM    884  C   LEU A 108       9.114   2.637  11.709  1.00 97.31           C  
ATOM    885  O   LEU A 108       9.075   3.601  12.474  1.00 97.31           O  
ATOM    886  CB  LEU A 108      10.456   3.332   9.714  1.00 97.31           C  
ATOM    887  CG  LEU A 108      11.819   3.442   9.029  1.00 97.31           C  
ATOM    888  CD1 LEU A 108      11.707   4.292   7.766  1.00 97.31           C  
ATOM    889  CD2 LEU A 108      12.847   4.044   9.988  1.00 97.31           C  
ATOM    890  N   ALA A 109       8.054   1.829  11.496  1.00 94.19           N  
ATOM    891  CA  ALA A 109       6.803   2.010  12.222  1.00 94.19           C  
ATOM    892  C   ALA A 109       7.011   1.810  13.728  1.00 94.19           C  
ATOM    893  O   ALA A 109       6.148   2.172  14.529  1.00 94.19           O  
ATOM    894  CB  ALA A 109       5.737   1.053  11.702  1.00 94.19           C  
ATOM    895  N   GLN A 110       8.219   1.376  14.167  1.00 91.44           N  
ATOM    896  CA  GLN A 110       8.589   1.325  15.579  1.00 91.44           C  
ATOM    897  C   GLN A 110       9.011   2.701  16.086  1.00 91.44           C  
ATOM    898  O   GLN A 110       8.975   2.964  17.297  1.00 91.44           O  
ATOM    899  CB  GLN A 110       9.707   0.317  15.803  1.00 91.44           C  
ATOM    900  CG  GLN A 110       9.321  -1.121  15.471  1.00 91.44           C  
ATOM    901  CD  GLN A 110       8.211  -1.650  16.362  1.00 91.44           C  
ATOM    902  NE2 GLN A 110       7.333  -2.471  15.791  1.00 91.44           N  
ATOM    903  OE1 GLN A 110       8.136  -1.319  17.547  1.00 91.44           O  
ATOM    904  N   LYS A 111       9.451   3.486  15.166  1.00 93.69           N  
ATOM    905  CA  LYS A 111       9.947   4.823  15.476  1.00 93.69           C  
ATOM    906  C   LYS A 111       8.892   5.890  15.191  1.00 93.69           C  
ATOM    907  O   LYS A 111       8.878   6.943  15.831  1.00 93.69           O  
ATOM    908  CB  LYS A 111      11.224   5.119  14.686  1.00 93.69           C  
ATOM    909  CG  LYS A 111      11.803   6.506  14.943  1.00 93.69           C  
ATOM    910  CD  LYS A 111      13.083   6.731  14.151  1.00 93.69           C  
ATOM    911  CE  LYS A 111      13.620   8.143  14.338  1.00 93.69           C  
ATOM    912  NZ  LYS A 111      14.884   8.370  13.571  1.00 93.69           N1+
ATOM    913  N   TYR A 112       8.031   5.594  14.215  1.00 95.06           N  
ATOM    914  CA  TYR A 112       7.042   6.566  13.762  1.00 95.06           C  
ATOM    915  C   TYR A 112       5.625   6.018  13.924  1.00 95.06           C  
ATOM    916  O   TYR A 112       5.402   4.809  13.804  1.00 95.06           O  
ATOM    917  CB  TYR A 112       7.292   6.939  12.298  1.00 95.06           C  
ATOM    918  CG  TYR A 112       8.605   7.643  12.063  1.00 95.06           C  
ATOM    919  CD1 TYR A 112       8.706   9.022  12.183  1.00 95.06           C  
ATOM    920  CD2 TYR A 112       9.747   6.927  11.719  1.00 95.06           C  
ATOM    921  CE1 TYR A 112       9.912   9.681  11.966  1.00 95.06           C  
ATOM    922  CE2 TYR A 112      10.957   7.568  11.497  1.00 95.06           C  
ATOM    923  OH  TYR A 112      12.234   9.583  11.410  1.00 95.06           O  
ATOM    924  CZ  TYR A 112      11.031   8.943  11.623  1.00 95.06           C  
ATOM    925  N   LYS A 113       4.642   7.062  14.154  1.00 94.69           N  
ATOM    926  CA  LYS A 113       3.234   6.674  14.107  1.00 94.69           C  
ATOM    927  C   LYS A 113       2.809   6.319  12.684  1.00 94.69           C  
ATOM    928  O   LYS A 113       2.080   5.353  12.474  1.00 94.69           O  
ATOM    929  CB  LYS A 113       2.354   7.797  14.657  1.00 94.69           C  
ATOM    930  CG  LYS A 113       0.861   7.490  14.593  1.00 94.69           C  
ATOM    931  CD  LYS A 113       0.481   6.365  15.546  1.00 94.69           C  
ATOM    932  CE  LYS A 113      -1.027   6.141  15.575  1.00 94.69           C  
ATOM    933  NZ  LYS A 113      -1.406   5.036  16.504  1.00 94.69           N1+
ATOM    934  N   PHE A 114       3.278   7.117  11.744  1.00 96.94           N  
ATOM    935  CA  PHE A 114       2.988   6.922  10.327  1.00 96.94           C  
ATOM    936  C   PHE A 114       4.277   6.861   9.517  1.00 96.94           C  
ATOM    937  O   PHE A 114       5.200   7.647   9.749  1.00 96.94           O  
ATOM    938  CB  PHE A 114       2.086   8.041   9.800  1.00 96.94           C  
ATOM    939  CG  PHE A 114       0.834   8.244  10.609  1.00 96.94           C  
ATOM    940  CD1 PHE A 114      -0.140   7.260  10.668  1.00 96.94           C  
ATOM    941  CD2 PHE A 114       0.636   9.424  11.316  1.00 96.94           C  
ATOM    942  CE1 PHE A 114      -1.301   7.443  11.417  1.00 96.94           C  
ATOM    943  CE2 PHE A 114      -0.518   9.623  12.065  1.00 96.94           C  
ATOM    944  CZ  PHE A 114      -1.490   8.632  12.119  1.00 96.94           C  
ATOM    945  N   VAL A 115       4.321   5.909   8.576  1.00 98.38           N  
ATOM    946  CA  VAL A 115       5.389   5.873   7.583  1.00 98.38           C  
ATOM    947  C   VAL A 115       4.782   5.808   6.180  1.00 98.38           C  
ATOM    948  O   VAL A 115       3.982   4.918   5.882  1.00 98.38           O  
ATOM    949  CB  VAL A 115       6.338   4.672   7.811  1.00 98.38           C  
ATOM    950  CG1 VAL A 115       7.491   4.700   6.811  1.00 98.38           C  
ATOM    951  CG2 VAL A 115       6.865   4.672   9.242  1.00 98.38           C  
ATOM    952  N   TYR A 116       5.107   6.819   5.422  1.00 98.44           N  
ATOM    953  CA  TYR A 116       4.655   6.843   4.036  1.00 98.44           C  
ATOM    954  C   TYR A 116       5.747   6.342   3.095  1.00 98.44           C  
ATOM    955  O   TYR A 116       6.818   6.947   3.002  1.00 98.44           O  
ATOM    956  CB  TYR A 116       4.224   8.252   3.631  1.00 98.44           C  
ATOM    957  CG  TYR A 116       3.432   8.307   2.348  1.00 98.44           C  
ATOM    958  CD1 TYR A 116       4.066   8.207   1.110  1.00 98.44           C  
ATOM    959  CD2 TYR A 116       2.048   8.449   2.365  1.00 98.44           C  
ATOM    960  CE1 TYR A 116       3.343   8.262  -0.076  1.00 98.44           C  
ATOM    961  CE2 TYR A 116       1.314   8.503   1.187  1.00 98.44           C  
ATOM    962  OH  TYR A 116       1.244   8.452  -1.200  1.00 98.44           O  
ATOM    963  CZ  TYR A 116       1.967   8.404  -0.027  1.00 98.44           C  
ATOM    964  N   HIS A 117       5.474   5.246   2.428  1.00 98.62           N  
ATOM    965  CA  HIS A 117       6.347   4.712   1.387  1.00 98.62           C  
ATOM    966  C   HIS A 117       5.862   5.116  -0.000  1.00 98.62           C  
ATOM    967  O   HIS A 117       4.840   4.614  -0.475  1.00 98.62           O  
ATOM    968  CB  HIS A 117       6.437   3.189   1.492  1.00 98.62           C  
ATOM    969  CG  HIS A 117       7.302   2.567   0.446  1.00 98.62           C  
ATOM    970  CD2 HIS A 117       8.280   3.091  -0.331  1.00 98.62           C  
ATOM    971  ND1 HIS A 117       7.210   1.234   0.098  1.00 98.62           N  
ATOM    972  CE1 HIS A 117       8.095   0.970  -0.852  1.00 98.62           C  
ATOM    973  NE2 HIS A 117       8.755   2.081  -1.128  1.00 98.62           N  
ATOM    974  N   ILE A 118       6.604   5.977  -0.746  1.00 97.62           N  
ATOM    975  CA  ILE A 118       6.203   6.677  -1.961  1.00 97.62           C  
ATOM    976  C   ILE A 118       6.129   5.691  -3.124  1.00 97.62           C  
ATOM    977  O   ILE A 118       5.370   5.902  -4.073  1.00 97.62           O  
ATOM    978  CB  ILE A 118       7.177   7.832  -2.295  1.00 97.62           C  
ATOM    979  CG1 ILE A 118       7.058   8.952  -1.253  1.00 97.62           C  
ATOM    980  CG2 ILE A 118       6.913   8.366  -3.704  1.00 97.62           C  
ATOM    981  CD1 ILE A 118       8.037  10.093  -1.459  1.00 97.62           C  
ATOM    982  N   GLY A 119       6.641   4.442  -3.014  1.00 95.31           N  
ATOM    983  CA  GLY A 119       6.796   3.580  -4.174  1.00 95.31           C  
ATOM    984  C   GLY A 119       6.073   2.253  -4.031  1.00 95.31           C  
ATOM    985  O   GLY A 119       6.182   1.385  -4.901  1.00 95.31           O  
ATOM    986  N   GLY A 120       5.186   1.938  -3.064  1.00 96.38           N  
ATOM    987  CA  GLY A 120       4.621   0.638  -2.744  1.00 96.38           C  
ATOM    988  C   GLY A 120       3.134   0.546  -3.035  1.00 96.38           C  
ATOM    989  O   GLY A 120       2.587   1.375  -3.767  1.00 96.38           O  
ATOM    990  N   GLY A 121       2.491  -0.560  -2.648  1.00 97.75           N  
ATOM    991  CA  GLY A 121       1.057  -0.754  -2.802  1.00 97.75           C  
ATOM    992  C   GLY A 121       0.699  -1.679  -3.953  1.00 97.75           C  
ATOM    993  O   GLY A 121      -0.354  -1.525  -4.574  1.00 97.75           O  
ATOM    994  N   PHE A 122       1.556  -2.614  -4.244  1.00 98.06           N  
ATOM    995  CA  PHE A 122       1.385  -3.542  -5.356  1.00 98.06           C  
ATOM    996  C   PHE A 122       0.545  -4.744  -4.934  1.00 98.06           C  
ATOM    997  O   PHE A 122       1.049  -5.867  -4.870  1.00 98.06           O  
ATOM    998  CB  PHE A 122       2.748  -4.013  -5.880  1.00 98.06           C  
ATOM    999  CG  PHE A 122       3.664  -2.889  -6.279  1.00 98.06           C  
ATOM   1000  CD1 PHE A 122       3.285  -1.979  -7.258  1.00 98.06           C  
ATOM   1001  CD2 PHE A 122       4.907  -2.740  -5.672  1.00 98.06           C  
ATOM   1002  CE1 PHE A 122       4.133  -0.936  -7.628  1.00 98.06           C  
ATOM   1003  CE2 PHE A 122       5.758  -1.701  -6.034  1.00 98.06           C  
ATOM   1004  CZ  PHE A 122       5.371  -0.802  -7.017  1.00 98.06           C  
ATOM   1005  N   HIS A 123      -0.683  -4.565  -4.783  1.00 98.44           N  
ATOM   1006  CA  HIS A 123      -1.579  -5.432  -4.025  1.00 98.44           C  
ATOM   1007  C   HIS A 123      -2.232  -6.474  -4.929  1.00 98.44           C  
ATOM   1008  O   HIS A 123      -3.002  -7.313  -4.459  1.00 98.44           O  
ATOM   1009  CB  HIS A 123      -2.653  -4.604  -3.315  1.00 98.44           C  
ATOM   1010  CG  HIS A 123      -3.542  -3.846  -4.251  1.00 98.44           C  
ATOM   1011  CD2 HIS A 123      -3.478  -3.670  -5.592  1.00 98.44           C  
ATOM   1012  ND1 HIS A 123      -4.658  -3.161  -3.826  1.00 98.44           N  
ATOM   1013  CE1 HIS A 123      -5.243  -2.589  -4.865  1.00 98.44           C  
ATOM   1014  NE2 HIS A 123      -4.545  -2.884  -5.950  1.00 98.44           N  
ATOM   1015  N   HIS A 124      -1.902  -6.555  -6.226  1.00 98.56           N  
ATOM   1016  CA  HIS A 124      -2.543  -7.494  -7.132  1.00 98.56           C  
ATOM   1017  C   HIS A 124      -1.731  -8.779  -7.254  1.00 98.56           C  
ATOM   1018  O   HIS A 124      -2.264  -9.821  -7.664  1.00 98.56           O  
ATOM   1019  CB  HIS A 124      -2.738  -6.861  -8.511  1.00 98.56           C  
ATOM   1020  CG  HIS A 124      -3.778  -5.788  -8.540  1.00 98.56           C  
ATOM   1021  CD2 HIS A 124      -3.712  -4.502  -8.950  1.00 98.56           C  
ATOM   1022  ND1 HIS A 124      -5.069  -5.991  -8.103  1.00 98.56           N  
ATOM   1023  CE1 HIS A 124      -5.754  -4.868  -8.243  1.00 98.56           C  
ATOM   1024  NE2 HIS A 124      -4.955  -3.946  -8.756  1.00 98.56           N  
ATOM   1025  N   SER A 125      -0.418  -8.663  -6.996  1.00 98.19           N  
ATOM   1026  CA  SER A 125       0.446  -9.814  -7.238  1.00 98.19           C  
ATOM   1027  C   SER A 125       0.028 -11.008  -6.383  1.00 98.19           C  
ATOM   1028  O   SER A 125      -0.182 -10.869  -5.177  1.00 98.19           O  
ATOM   1029  CB  SER A 125       1.905  -9.462  -6.954  1.00 98.19           C  
ATOM   1030  OG  SER A 125       2.761 -10.543  -7.285  1.00 98.19           O  
ATOM   1031  N   MET A 126      -0.097 -12.185  -7.048  1.00 98.44           N  
ATOM   1032  CA  MET A 126      -0.441 -13.463  -6.421  1.00 98.44           C  
ATOM   1033  C   MET A 126       0.815 -14.244  -6.058  1.00 98.44           C  
ATOM   1034  O   MET A 126       1.914 -13.915  -6.513  1.00 98.44           O  
ATOM   1035  CB  MET A 126      -1.330 -14.292  -7.345  1.00 98.44           C  
ATOM   1036  CG  MET A 126      -2.597 -13.578  -7.785  1.00 98.44           C  
ATOM   1037  SD  MET A 126      -3.733 -13.233  -6.385  1.00 98.44           S  
ATOM   1038  CE  MET A 126      -4.551 -14.847  -6.233  1.00 98.44           C  
ATOM   1039  N   PRO A 127       0.633 -15.313  -5.229  1.00 98.50           N  
ATOM   1040  CA  PRO A 127       1.819 -16.100  -4.869  1.00 98.50           C  
ATOM   1041  C   PRO A 127       2.535 -16.678  -6.091  1.00 98.50           C  
ATOM   1042  O   PRO A 127       3.770 -16.707  -6.126  1.00 98.50           O  
ATOM   1043  CB  PRO A 127       1.245 -17.213  -3.995  1.00 98.50           C  
ATOM   1044  CG  PRO A 127       0.079 -16.597  -3.297  1.00 98.50           C  
ATOM   1045  CD  PRO A 127      -0.628 -15.688  -4.260  1.00 98.50           C  
ATOM   1046  N   ASP A 128       1.794 -17.023  -7.080  1.00 98.44           N  
ATOM   1047  CA  ASP A 128       2.407 -17.803  -8.164  1.00 98.44           C  
ATOM   1048  C   ASP A 128       2.370 -17.027  -9.479  1.00 98.44           C  
ATOM   1049  O   ASP A 128       2.708 -17.561 -10.532  1.00 98.44           O  
ATOM   1050  CB  ASP A 128       1.705 -19.153  -8.326  1.00 98.44           C  
ATOM   1051  CG  ASP A 128       0.219 -19.019  -8.614  1.00 98.44           C  
ATOM   1052  OD1 ASP A 128      -0.321 -17.886  -8.493  1.00 98.44           O  
ATOM   1053  OD2 ASP A 128      -0.414 -20.036  -8.952  1.00 98.44           O1-
ATOM   1054  N   ARG A 129       1.917 -15.762  -9.491  1.00 98.44           N  
ATOM   1055  CA  ARG A 129       1.879 -15.029 -10.753  1.00 98.44           C  
ATOM   1056  C   ARG A 129       1.784 -13.526 -10.516  1.00 98.44           C  
ATOM   1057  O   ARG A 129       1.297 -13.085  -9.472  1.00 98.44           O  
ATOM   1058  CB  ARG A 129       0.705 -15.493 -11.613  1.00 98.44           C  
ATOM   1059  CG  ARG A 129      -0.660 -15.113 -11.062  1.00 98.44           C  
ATOM   1060  CD  ARG A 129      -1.793 -15.748 -11.843  1.00 98.44           C  
ATOM   1061  NE  ARG A 129      -3.098 -15.403 -11.289  1.00 98.44           N  
ATOM   1062  NH1 ARG A 129      -3.000 -16.938  -9.563  1.00 98.44           N  
ATOM   1063  NH2 ARG A 129      -4.835 -15.578  -9.797  1.00 98.44           N1+
ATOM   1064  CZ  ARG A 129      -3.643 -15.978 -10.220  1.00 98.44           C  
ATOM   1065  N   ALA A 130       2.243 -12.717 -11.477  1.00 98.31           N  
ATOM   1066  CA  ALA A 130       2.041 -11.269 -11.536  1.00 98.31           C  
ATOM   1067  C   ALA A 130       0.636 -10.932 -12.029  1.00 98.31           C  
ATOM   1068  O   ALA A 130       0.034 -11.704 -12.785  1.00 98.31           O  
ATOM   1069  CB  ALA A 130       3.089 -10.623 -12.446  1.00 98.31           C  
ATOM   1070  N   GLU A 131       0.140  -9.835 -11.523  1.00 97.06           N  
ATOM   1071  CA  GLU A 131      -1.205  -9.443 -11.936  1.00 97.06           C  
ATOM   1072  C   GLU A 131      -1.436  -7.953 -11.734  1.00 97.06           C  
ATOM   1073  O   GLU A 131      -0.948  -7.365 -10.758  1.00 97.06           O  
ATOM   1074  CB  GLU A 131      -2.259 -10.250 -11.169  1.00 97.06           C  
ATOM   1075  CG  GLU A 131      -3.675 -10.057 -11.687  1.00 97.06           C  
ATOM   1076  CD  GLU A 131      -4.682 -11.007 -11.050  1.00 97.06           C  
ATOM   1077  OE1 GLU A 131      -5.902 -10.847 -11.283  1.00 97.06           O  
ATOM   1078  OE2 GLU A 131      -4.245 -11.916 -10.308  1.00 97.06           O1-
ATOM   1079  N   GLY A 132      -2.205  -7.216 -12.694  1.00 95.81           N  
ATOM   1080  CA  GLY A 132      -2.706  -5.867 -12.494  1.00 95.81           C  
ATOM   1081  C   GLY A 132      -1.616  -4.877 -12.140  1.00 95.81           C  
ATOM   1082  O   GLY A 132      -1.723  -4.155 -11.147  1.00 95.81           O  
ATOM   1083  N   PHE A 133      -0.517  -4.832 -12.985  1.00 96.88           N  
ATOM   1084  CA  PHE A 133       0.618  -3.916 -12.905  1.00 96.88           C  
ATOM   1085  C   PHE A 133       1.501  -4.253 -11.708  1.00 96.88           C  
ATOM   1086  O   PHE A 133       2.350  -3.452 -11.310  1.00 96.88           O  
ATOM   1087  CB  PHE A 133       0.139  -2.466 -12.813  1.00 96.88           C  
ATOM   1088  CG  PHE A 133      -0.829  -2.074 -13.898  1.00 96.88           C  
ATOM   1089  CD1 PHE A 133      -0.729  -2.626 -15.167  1.00 96.88           C  
ATOM   1090  CD2 PHE A 133      -1.836  -1.148 -13.650  1.00 96.88           C  
ATOM   1091  CE1 PHE A 133      -1.625  -2.271 -16.174  1.00 96.88           C  
ATOM   1092  CE2 PHE A 133      -2.735  -0.788 -14.648  1.00 96.88           C  
ATOM   1093  CZ  PHE A 133      -2.621  -1.343 -15.917  1.00 96.88           C  
ATOM   1094  N   CYS A 134       1.319  -5.446 -11.118  1.00 98.12           N  
ATOM   1095  CA  CYS A 134       2.077  -5.813  -9.927  1.00 98.12           C  
ATOM   1096  C   CYS A 134       2.847  -7.111 -10.148  1.00 98.12           C  
ATOM   1097  O   CYS A 134       2.266  -8.127 -10.532  1.00 98.12           O  
ATOM   1098  CB  CYS A 134       1.143  -5.961  -8.724  1.00 98.12           C  
ATOM   1099  SG  CYS A 134       0.084  -4.526  -8.443  1.00 98.12           S  
ATOM   1100  N   TYR A 135       4.165  -7.078  -9.887  1.00 98.44           N  
ATOM   1101  CA  TYR A 135       4.976  -8.290  -9.974  1.00 98.44           C  
ATOM   1102  C   TYR A 135       5.187  -8.900  -8.593  1.00 98.44           C  
ATOM   1103  O   TYR A 135       5.078 -10.123  -8.425  1.00 98.44           O  
ATOM   1104  CB  TYR A 135       6.332  -7.979 -10.613  1.00 98.44           C  
ATOM   1105  CG  TYR A 135       6.282  -7.920 -12.125  1.00 98.44           C  
ATOM   1106  CD1 TYR A 135       6.155  -9.076 -12.887  1.00 98.44           C  
ATOM   1107  CD2 TYR A 135       6.372  -6.694 -12.789  1.00 98.44           C  
ATOM   1108  CE1 TYR A 135       6.115  -9.023 -14.279  1.00 98.44           C  
ATOM   1109  CE2 TYR A 135       6.328  -6.632 -14.183  1.00 98.44           C  
ATOM   1110  OH  TYR A 135       6.158  -7.739 -16.289  1.00 98.44           O  
ATOM   1111  CZ  TYR A 135       6.202  -7.794 -14.914  1.00 98.44           C  
ATOM   1112  N   LEU A 136       5.486  -8.102  -7.575  1.00 98.69           N  
ATOM   1113  CA  LEU A 136       5.725  -8.552  -6.209  1.00 98.69           C  
ATOM   1114  C   LEU A 136       4.763  -7.877  -5.237  1.00 98.69           C  
ATOM   1115  O   LEU A 136       4.499  -6.678  -5.346  1.00 98.69           O  
ATOM   1116  CB  LEU A 136       7.172  -8.260  -5.795  1.00 98.69           C  
ATOM   1117  CG  LEU A 136       8.266  -8.885  -6.661  1.00 98.69           C  
ATOM   1118  CD1 LEU A 136       9.639  -8.397  -6.220  1.00 98.69           C  
ATOM   1119  CD2 LEU A 136       8.187 -10.407  -6.602  1.00 98.69           C  
ATOM   1120  N   ASN A 137       4.171  -8.647  -4.330  1.00 98.69           N  
ATOM   1121  CA  ASN A 137       3.280  -8.124  -3.302  1.00 98.69           C  
ATOM   1122  C   ASN A 137       4.058  -7.597  -2.101  1.00 98.69           C  
ATOM   1123  O   ASN A 137       4.418  -8.361  -1.204  1.00 98.69           O  
ATOM   1124  CB  ASN A 137       2.282  -9.192  -2.858  1.00 98.69           C  
ATOM   1125  CG  ASN A 137       1.066  -8.614  -2.168  1.00 98.69           C  
ATOM   1126  ND2 ASN A 137      -0.120  -9.020  -2.606  1.00 98.69           N  
ATOM   1127  OD1 ASN A 137       1.190  -7.800  -1.246  1.00 98.69           O  
ATOM   1128  N   ASP A 138       4.330  -6.344  -2.080  1.00 98.81           N  
ATOM   1129  CA  ASP A 138       5.251  -5.757  -1.111  1.00 98.81           C  
ATOM   1130  C   ASP A 138       4.656  -5.780   0.296  1.00 98.81           C  
ATOM   1131  O   ASP A 138       5.332  -6.172   1.254  1.00 98.81           O  
ATOM   1132  CB  ASP A 138       5.605  -4.320  -1.507  1.00 98.81           C  
ATOM   1133  CG  ASP A 138       4.381  -3.456  -1.760  1.00 98.81           C  
ATOM   1134  OD1 ASP A 138       3.359  -3.976  -2.256  1.00 98.81           O  
ATOM   1135  OD2 ASP A 138       4.442  -2.242  -1.464  1.00 98.81           O1-
ATOM   1136  N   ALA A 139       3.416  -5.463   0.479  1.00 98.75           N  
ATOM   1137  CA  ALA A 139       2.787  -5.427   1.798  1.00 98.75           C  
ATOM   1138  C   ALA A 139       2.633  -6.832   2.371  1.00 98.75           C  
ATOM   1139  O   ALA A 139       2.797  -7.039   3.575  1.00 98.75           O  
ATOM   1140  CB  ALA A 139       1.424  -4.737   1.717  1.00 98.75           C  
ATOM   1141  N   ALA A 140       2.365  -7.811   1.503  1.00 98.75           N  
ATOM   1142  CA  ALA A 140       2.246  -9.189   1.964  1.00 98.75           C  
ATOM   1143  C   ALA A 140       3.588  -9.710   2.474  1.00 98.75           C  
ATOM   1144  O   ALA A 140       3.653 -10.350   3.528  1.00 98.75           O  
ATOM   1145  CB  ALA A 140       1.724 -10.082   0.847  1.00 98.75           C  
ATOM   1146  N   ILE A 141       4.617  -9.468   1.735  1.00 98.88           N  
ATOM   1147  CA  ILE A 141       5.954  -9.885   2.134  1.00 98.88           C  
ATOM   1148  C   ILE A 141       6.326  -9.225   3.461  1.00 98.88           C  
ATOM   1149  O   ILE A 141       6.806  -9.897   4.382  1.00 98.88           O  
ATOM   1150  CB  ILE A 141       7.004  -9.543   1.052  1.00 98.88           C  
ATOM   1151  CG1 ILE A 141       6.797 -10.417  -0.189  1.00 98.88           C  
ATOM   1152  CG2 ILE A 141       8.422  -9.703   1.604  1.00 98.88           C  
ATOM   1153  CD1 ILE A 141       7.511  -9.906  -1.431  1.00 98.88           C  
ATOM   1154  N   ALA A 142       6.107  -7.948   3.593  1.00 98.81           N  
ATOM   1155  CA  ALA A 142       6.383  -7.241   4.838  1.00 98.81           C  
ATOM   1156  C   ALA A 142       5.562  -7.814   5.989  1.00 98.81           C  
ATOM   1157  O   ALA A 142       6.058  -7.935   7.114  1.00 98.81           O  
ATOM   1158  CB  ALA A 142       6.103  -5.747   4.678  1.00 98.81           C  
ATOM   1159  N   SER A 143       4.363  -8.202   5.743  1.00 98.75           N  
ATOM   1160  CA  SER A 143       3.494  -8.780   6.758  1.00 98.75           C  
ATOM   1161  C   SER A 143       4.045 -10.107   7.272  1.00 98.75           C  
ATOM   1162  O   SER A 143       4.052 -10.352   8.481  1.00 98.75           O  
ATOM   1163  CB  SER A 143       2.083  -8.990   6.198  1.00 98.75           C  
ATOM   1164  OG  SER A 143       1.475  -7.746   5.891  1.00 98.75           O  
ATOM   1165  N   LYS A 144       4.502 -10.959   6.353  1.00 98.56           N  
ATOM   1166  CA  LYS A 144       5.073 -12.240   6.751  1.00 98.56           C  
ATOM   1167  C   LYS A 144       6.319 -12.046   7.613  1.00 98.56           C  
ATOM   1168  O   LYS A 144       6.505 -12.748   8.603  1.00 98.56           O  
ATOM   1169  CB  LYS A 144       5.411 -13.082   5.518  1.00 98.56           C  
ATOM   1170  CG  LYS A 144       4.198 -13.554   4.732  1.00 98.56           C  
ATOM   1171  CD  LYS A 144       3.341 -14.512   5.552  1.00 98.56           C  
ATOM   1172  CE  LYS A 144       2.171 -15.044   4.742  1.00 98.56           C  
ATOM   1173  NZ  LYS A 144       1.327 -15.985   5.540  1.00 98.56           N1+
ATOM   1174  N   LEU A 145       7.094 -11.097   7.280  1.00 98.44           N  
ATOM   1175  CA  LEU A 145       8.275 -10.795   8.083  1.00 98.44           C  
ATOM   1176  C   LEU A 145       7.879 -10.265   9.457  1.00 98.44           C  
ATOM   1177  O   LEU A 145       8.484 -10.623  10.467  1.00 98.44           O  
ATOM   1178  CB  LEU A 145       9.155  -9.772   7.361  1.00 98.44           C  
ATOM   1179  CG  LEU A 145       9.990 -10.304   6.192  1.00 98.44           C  
ATOM   1180  CD1 LEU A 145      10.623  -9.147   5.428  1.00 98.44           C  
ATOM   1181  CD2 LEU A 145      11.067 -11.269   6.689  1.00 98.44           C  
ATOM   1182  N   TYR A 146       6.867  -9.347   9.437  1.00 98.06           N  
ATOM   1183  CA  TYR A 146       6.343  -8.819  10.693  1.00 98.06           C  
ATOM   1184  C   TYR A 146       5.838  -9.942  11.587  1.00 98.06           C  
ATOM   1185  O   TYR A 146       6.131  -9.969  12.789  1.00 98.06           O  
ATOM   1186  CB  TYR A 146       5.211  -7.816  10.425  1.00 98.06           C  
ATOM   1187  CG  TYR A 146       4.702  -7.133  11.675  1.00 98.06           C  
ATOM   1188  CD1 TYR A 146       3.511  -7.535  12.277  1.00 98.06           C  
ATOM   1189  CD2 TYR A 146       5.408  -6.079  12.247  1.00 98.06           C  
ATOM   1190  CE1 TYR A 146       3.039  -6.906  13.424  1.00 98.06           C  
ATOM   1191  CE2 TYR A 146       4.944  -5.441  13.392  1.00 98.06           C  
ATOM   1192  OH  TYR A 146       3.295  -5.232  15.104  1.00 98.06           O  
ATOM   1193  CZ  TYR A 146       3.757  -5.860  13.972  1.00 98.06           C  
ATOM   1194  N   GLN A 147       5.127 -10.849  11.116  1.00 97.81           N  
ATOM   1195  CA  GLN A 147       4.577 -11.968  11.862  1.00 97.81           C  
ATOM   1196  C   GLN A 147       5.695 -12.841  12.436  1.00 97.81           C  
ATOM   1197  O   GLN A 147       5.563 -13.393  13.537  1.00 97.81           O  
ATOM   1198  CB  GLN A 147       3.654 -12.808  10.982  1.00 97.81           C  
ATOM   1199  CG  GLN A 147       2.302 -12.164  10.719  1.00 97.81           C  
ATOM   1200  CD  GLN A 147       1.410 -13.013   9.831  1.00 97.81           C  
ATOM   1201  NE2 GLN A 147       0.125 -13.048  10.143  1.00 97.81           N  
ATOM   1202  OE1 GLN A 147       1.874 -13.624   8.867  1.00 97.81           O  
ATOM   1203  N   LYS A 148       6.792 -13.034  11.589  1.00 97.31           N  
ATOM   1204  CA  LYS A 148       7.944 -13.793  12.081  1.00 97.31           C  
ATOM   1205  C   LYS A 148       8.579 -13.108  13.290  1.00 97.31           C  
ATOM   1206  O   LYS A 148       8.961 -13.777  14.256  1.00 97.31           O  
ATOM   1207  CB  LYS A 148       8.983 -13.957  10.969  1.00 97.31           C  
ATOM   1208  CG  LYS A 148       8.616 -15.002   9.928  1.00 97.31           C  
ATOM   1209  CD  LYS A 148       9.759 -15.238   8.944  1.00 97.31           C  
ATOM   1210  CE  LYS A 148       9.447 -16.380   7.987  1.00 97.31           C  
ATOM   1211  NZ  LYS A 148      10.597 -16.670   7.074  1.00 97.31           N1+
ATOM   1212  N   GLU A 149       8.621 -11.831  13.289  1.00 96.56           N  
ATOM   1213  CA  GLU A 149       9.262 -11.056  14.344  1.00 96.56           C  
ATOM   1214  C   GLU A 149       8.333 -10.879  15.549  1.00 96.56           C  
ATOM   1215  O   GLU A 149       8.777 -10.885  16.693  1.00 96.56           O  
ATOM   1216  CB  GLU A 149       9.710  -9.693  13.818  1.00 96.56           C  
ATOM   1217  CG  GLU A 149      10.530  -8.885  14.815  1.00 96.56           C  
ATOM   1218  CD  GLU A 149      11.095  -7.603  14.229  1.00 96.56           C  
ATOM   1219  OE1 GLU A 149      11.669  -6.786  14.981  1.00 96.56           O  
ATOM   1220  OE2 GLU A 149      10.955  -7.406  12.998  1.00 96.56           O1-
ATOM   1221  N   TYR A 150       6.991 -10.781  15.238  1.00 96.25           N  
ATOM   1222  CA  TYR A 150       5.980 -10.546  16.271  1.00 96.25           C  
ATOM   1223  C   TYR A 150       4.799 -11.492  16.097  1.00 96.25           C  
ATOM   1224  O   TYR A 150       3.733 -11.089  15.615  1.00 96.25           O  
ATOM   1225  CB  TYR A 150       5.497  -9.094  16.217  1.00 96.25           C  
ATOM   1226  CG  TYR A 150       6.613  -8.079  16.264  1.00 96.25           C  
ATOM   1227  CD1 TYR A 150       7.282  -7.802  17.456  1.00 96.25           C  
ATOM   1228  CD2 TYR A 150       7.000  -7.388  15.110  1.00 96.25           C  
ATOM   1229  CE1 TYR A 150       8.314  -6.867  17.504  1.00 96.25           C  
ATOM   1230  CE2 TYR A 150       8.030  -6.456  15.157  1.00 96.25           C  
ATOM   1231  OH  TYR A 150       9.697  -5.273  16.392  1.00 96.25           O  
ATOM   1232  CZ  TYR A 150       8.669  -6.196  16.350  1.00 96.25           C  
ATOM   1233  N   PRO A 151       4.909 -12.747  16.483  1.00 94.94           N  
ATOM   1234  CA  PRO A 151       3.924 -13.797  16.203  1.00 94.94           C  
ATOM   1235  C   PRO A 151       2.588 -13.550  16.895  1.00 94.94           C  
ATOM   1236  O   PRO A 151       1.563 -14.092  16.471  1.00 94.94           O  
ATOM   1237  CB  PRO A 151       4.601 -15.060  16.753  1.00 94.94           C  
ATOM   1238  CG  PRO A 151       6.053 -14.728  16.813  1.00 94.94           C  
ATOM   1239  CD  PRO A 151       6.206 -13.236  16.789  1.00 94.94           C  
ATOM   1240  N   ASP A 152       2.483 -12.553  17.866  1.00 94.12           N  
ATOM   1241  CA  ASP A 152       1.254 -12.305  18.614  1.00 94.12           C  
ATOM   1242  C   ASP A 152       0.583 -11.017  18.158  1.00 94.12           C  
ATOM   1243  O   ASP A 152      -0.484 -10.652  18.658  1.00 94.12           O  
ATOM   1244  CB  ASP A 152       1.545 -12.242  20.117  1.00 94.12           C  
ATOM   1245  CG  ASP A 152       2.066 -13.553  20.674  1.00 94.12           C  
ATOM   1246  OD1 ASP A 152       1.591 -14.631  20.250  1.00 94.12           O  
ATOM   1247  OD2 ASP A 152       2.950 -13.512  21.559  1.00 94.12           O1-
ATOM   1248  N   LYS A 153       1.236 -10.383  17.160  1.00 95.94           N  
ATOM   1249  CA  LYS A 153       0.682  -9.101  16.722  1.00 95.94           C  
ATOM   1250  C   LYS A 153      -0.218  -9.275  15.498  1.00 95.94           C  
ATOM   1251  O   LYS A 153      -0.037 -10.218  14.726  1.00 95.94           O  
ATOM   1252  CB  LYS A 153       1.809  -8.117  16.411  1.00 95.94           C  
ATOM   1253  CG  LYS A 153       2.727  -7.823  17.581  1.00 95.94           C  
ATOM   1254  CD  LYS A 153       2.050  -6.936  18.616  1.00 95.94           C  
ATOM   1255  CE  LYS A 153       3.001  -6.556  19.745  1.00 95.94           C  
ATOM   1256  NZ  LYS A 153       2.328  -5.709  20.772  1.00 95.94           N1+
ATOM   1257  N   LYS A 154      -1.235  -8.417  15.452  1.00 97.81           N  
ATOM   1258  CA  LYS A 154      -2.273  -8.475  14.428  1.00 97.81           C  
ATOM   1259  C   LYS A 154      -2.085  -7.365  13.397  1.00 97.81           C  
ATOM   1260  O   LYS A 154      -1.672  -6.254  13.740  1.00 97.81           O  
ATOM   1261  CB  LYS A 154      -3.659  -8.376  15.058  1.00 97.81           C  
ATOM   1262  CG  LYS A 154      -4.013  -9.556  15.955  1.00 97.81           C  
ATOM   1263  CD  LYS A 154      -5.424  -9.422  16.524  1.00 97.81           C  
ATOM   1264  CE  LYS A 154      -5.793 -10.624  17.380  1.00 97.81           C  
ATOM   1265  NZ  LYS A 154      -7.175 -10.489  17.952  1.00 97.81           N1+
ATOM   1266  N   ILE A 155      -2.386  -7.746  12.114  1.00 98.62           N  
ATOM   1267  CA  ILE A 155      -2.206  -6.820  11.003  1.00 98.62           C  
ATOM   1268  C   ILE A 155      -3.558  -6.522  10.353  1.00 98.62           C  
ATOM   1269  O   ILE A 155      -4.349  -7.434  10.103  1.00 98.62           O  
ATOM   1270  CB  ILE A 155      -1.218  -7.379   9.953  1.00 98.62           C  
ATOM   1271  CG1 ILE A 155       0.148  -7.655  10.601  1.00 98.62           C  
ATOM   1272  CG2 ILE A 155      -1.083  -6.418   8.766  1.00 98.62           C  
ATOM   1273  CD1 ILE A 155       1.044  -8.578   9.783  1.00 98.62           C  
ATOM   1274  N   LEU A 156      -3.779  -5.207  10.141  1.00 98.69           N  
ATOM   1275  CA  LEU A 156      -4.971  -4.774   9.412  1.00 98.69           C  
ATOM   1276  C   LEU A 156      -4.581  -4.136   8.081  1.00 98.69           C  
ATOM   1277  O   LEU A 156      -3.740  -3.234   8.040  1.00 98.69           O  
ATOM   1278  CB  LEU A 156      -5.784  -3.783  10.245  1.00 98.69           C  
ATOM   1279  CG  LEU A 156      -6.931  -3.076   9.527  1.00 98.69           C  
ATOM   1280  CD1 LEU A 156      -7.958  -4.091   9.037  1.00 98.69           C  
ATOM   1281  CD2 LEU A 156      -7.585  -2.047  10.447  1.00 98.69           C  
ATOM   1282  N   PHE A 157      -5.193  -4.712   6.972  1.00 98.81           N  
ATOM   1283  CA  PHE A 157      -5.128  -4.047   5.675  1.00 98.81           C  
ATOM   1284  C   PHE A 157      -6.366  -3.188   5.442  1.00 98.81           C  
ATOM   1285  O   PHE A 157      -7.497  -3.679   5.543  1.00 98.81           O  
ATOM   1286  CB  PHE A 157      -4.989  -5.077   4.548  1.00 98.81           C  
ATOM   1287  CG  PHE A 157      -3.606  -5.663   4.432  1.00 98.81           C  
ATOM   1288  CD1 PHE A 157      -2.706  -5.180   3.492  1.00 98.81           C  
ATOM   1289  CD2 PHE A 157      -3.207  -6.702   5.266  1.00 98.81           C  
ATOM   1290  CE1 PHE A 157      -1.428  -5.722   3.382  1.00 98.81           C  
ATOM   1291  CE2 PHE A 157      -1.932  -7.246   5.163  1.00 98.81           C  
ATOM   1292  CZ  PHE A 157      -1.042  -6.760   4.220  1.00 98.81           C  
ATOM   1293  N   ILE A 158      -6.170  -1.893   5.262  1.00 98.81           N  
ATOM   1294  CA  ILE A 158      -7.204  -0.992   4.761  1.00 98.81           C  
ATOM   1295  C   ILE A 158      -6.918  -0.626   3.310  1.00 98.81           C  
ATOM   1296  O   ILE A 158      -6.025   0.178   3.032  1.00 98.81           O  
ATOM   1297  CB  ILE A 158      -7.308   0.282   5.629  1.00 98.81           C  
ATOM   1298  CG1 ILE A 158      -7.561  -0.085   7.096  1.00 98.81           C  
ATOM   1299  CG2 ILE A 158      -8.410   1.206   5.102  1.00 98.81           C  
ATOM   1300  CD1 ILE A 158      -7.540   1.103   8.049  1.00 98.81           C  
ATOM   1301  N   ASP A 159      -7.614  -1.280   2.405  1.00 98.81           N  
ATOM   1302  CA  ASP A 159      -7.376  -1.061   0.981  1.00 98.81           C  
ATOM   1303  C   ASP A 159      -8.468  -0.184   0.370  1.00 98.81           C  
ATOM   1304  O   ASP A 159      -9.598  -0.640   0.164  1.00 98.81           O  
ATOM   1305  CB  ASP A 159      -7.299  -2.397   0.238  1.00 98.81           C  
ATOM   1306  CG  ASP A 159      -6.742  -2.260  -1.170  1.00 98.81           C  
ATOM   1307  OD1 ASP A 159      -6.991  -1.227  -1.825  1.00 98.81           O  
ATOM   1308  OD2 ASP A 159      -6.052  -3.198  -1.625  1.00 98.81           O1-
ATOM   1309  N   LEU A 160      -8.058   0.986   0.071  1.00 98.81           N  
ATOM   1310  CA  LEU A 160      -9.048   1.914  -0.464  1.00 98.81           C  
ATOM   1311  C   LEU A 160      -8.720   2.291  -1.904  1.00 98.81           C  
ATOM   1312  O   LEU A 160      -9.100   3.367  -2.372  1.00 98.81           O  
ATOM   1313  CB  LEU A 160      -9.125   3.177   0.402  1.00 98.81           C  
ATOM   1314  CG  LEU A 160      -9.550   2.977   1.856  1.00 98.81           C  
ATOM   1315  CD1 LEU A 160      -9.673   4.323   2.564  1.00 98.81           C  
ATOM   1316  CD2 LEU A 160     -10.869   2.208   1.926  1.00 98.81           C  
ATOM   1317  N   ASP A 161      -7.947   1.476  -2.528  1.00 98.62           N  
ATOM   1318  CA  ASP A 161      -7.783   1.483  -3.978  1.00 98.62           C  
ATOM   1319  C   ASP A 161      -9.084   1.098  -4.682  1.00 98.62           C  
ATOM   1320  O   ASP A 161      -9.863   0.300  -4.157  1.00 98.62           O  
ATOM   1321  CB  ASP A 161      -6.658   0.534  -4.397  1.00 98.62           C  
ATOM   1322  CG  ASP A 161      -6.258   0.693  -5.854  1.00 98.62           C  
ATOM   1323  OD1 ASP A 161      -6.997   0.215  -6.745  1.00 98.62           O  
ATOM   1324  OD2 ASP A 161      -5.197   1.299  -6.114  1.00 98.62           O1-
ATOM   1325  N   LEU A 162      -9.248   1.766  -5.883  1.00 98.12           N  
ATOM   1326  CA  LEU A 162     -10.437   1.523  -6.687  1.00 98.12           C  
ATOM   1327  C   LEU A 162     -10.638   0.031  -6.936  1.00 98.12           C  
ATOM   1328  O   LEU A 162     -11.767  -0.460  -6.933  1.00 98.12           O  
ATOM   1329  CB  LEU A 162     -10.344   2.264  -8.025  1.00 98.12           C  
ATOM   1330  CG  LEU A 162     -11.473   2.006  -9.029  1.00 98.12           C  
ATOM   1331  CD1 LEU A 162     -12.751   2.710  -8.582  1.00 98.12           C  
ATOM   1332  CD2 LEU A 162     -11.060   2.465 -10.421  1.00 98.12           C  
ATOM   1333  N   HIS A 163      -9.546  -0.739  -7.153  1.00 98.50           N  
ATOM   1334  CA  HIS A 163      -9.547  -2.175  -7.397  1.00 98.50           C  
ATOM   1335  C   HIS A 163      -9.408  -2.954  -6.091  1.00 98.50           C  
ATOM   1336  O   HIS A 163      -8.738  -2.501  -5.164  1.00 98.50           O  
ATOM   1337  CB  HIS A 163      -8.418  -2.557  -8.356  1.00 98.50           C  
ATOM   1338  CG  HIS A 163      -8.438  -1.789  -9.640  1.00 98.50           C  
ATOM   1339  CD2 HIS A 163      -9.082  -2.028 -10.808  1.00 98.50           C  
ATOM   1340  ND1 HIS A 163      -7.727  -0.623  -9.821  1.00 98.50           N  
ATOM   1341  CE1 HIS A 163      -7.931  -0.177 -11.045  1.00 98.50           C  
ATOM   1342  NE2 HIS A 163      -8.751  -1.011 -11.666  1.00 98.50           N  
ATOM   1343  N   GLN A 164     -10.147  -4.218  -6.109  1.00 98.50           N  
ATOM   1344  CA  GLN A 164      -9.993  -5.017  -4.899  1.00 98.50           C  
ATOM   1345  C   GLN A 164      -8.547  -5.471  -4.718  1.00 98.50           C  
ATOM   1346  O   GLN A 164      -7.885  -5.846  -5.692  1.00 98.50           O  
ATOM   1347  CB  GLN A 164     -10.929  -6.224  -4.929  1.00 98.50           C  
ATOM   1348  CG  GLN A 164     -10.920  -7.035  -3.639  1.00 98.50           C  
ATOM   1349  CD  GLN A 164     -11.520  -8.420  -3.815  1.00 98.50           C  
ATOM   1350  NE2 GLN A 164     -12.468  -8.773  -2.957  1.00 98.50           N  
ATOM   1351  OE1 GLN A 164     -11.133  -9.169  -4.721  1.00 98.50           O  
ATOM   1352  N   GLY A 165      -8.004  -5.277  -3.490  1.00 98.06           N  
ATOM   1353  CA  GLY A 165      -6.695  -5.826  -3.166  1.00 98.06           C  
ATOM   1354  C   GLY A 165      -6.667  -7.340  -3.161  1.00 98.06           C  
ATOM   1355  O   GLY A 165      -6.523  -7.964  -2.107  1.00 98.06           O  
ATOM   1356  N   ASN A 166      -6.920  -8.022  -4.353  1.00 98.50           N  
ATOM   1357  CA  ASN A 166      -7.135  -9.463  -4.490  1.00 98.50           C  
ATOM   1358  C   ASN A 166      -5.918 -10.258  -4.021  1.00 98.50           C  
ATOM   1359  O   ASN A 166      -6.062 -11.324  -3.422  1.00 98.50           O  
ATOM   1360  CB  ASN A 166      -7.475  -9.817  -5.937  1.00 98.50           C  
ATOM   1361  CG  ASN A 166      -6.428  -9.332  -6.919  1.00 98.50           C  
ATOM   1362  ND2 ASN A 166      -6.072 -10.183  -7.874  1.00 98.50           N  
ATOM   1363  OD1 ASN A 166      -5.942  -8.202  -6.820  1.00 98.50           O  
ATOM   1364  N   GLY A 167      -4.712  -9.759  -4.273  1.00 98.56           N  
ATOM   1365  CA  GLY A 167      -3.522 -10.466  -3.827  1.00 98.56           C  
ATOM   1366  C   GLY A 167      -3.464 -10.647  -2.322  1.00 98.56           C  
ATOM   1367  O   GLY A 167      -3.279 -11.765  -1.832  1.00 98.56           O  
ATOM   1368  N   ASN A 168      -3.667  -9.499  -1.639  1.00 98.56           N  
ATOM   1369  CA  ASN A 168      -3.648  -9.560  -0.184  1.00 98.56           C  
ATOM   1370  C   ASN A 168      -4.788 -10.416   0.359  1.00 98.56           C  
ATOM   1371  O   ASN A 168      -4.593 -11.199   1.293  1.00 98.56           O  
ATOM   1372  CB  ASN A 168      -3.719  -8.151   0.416  1.00 98.56           C  
ATOM   1373  CG  ASN A 168      -2.474  -7.333   0.124  1.00 98.56           C  
ATOM   1374  ND2 ASN A 168      -2.648  -6.023  -0.032  1.00 98.56           N  
ATOM   1375  OD1 ASN A 168      -1.367  -7.868   0.038  1.00 98.56           O  
ATOM   1376  N   SER A 169      -5.963 -10.306  -0.218  1.00 98.44           N  
ATOM   1377  CA  SER A 169      -7.104 -11.109   0.195  1.00 98.44           C  
ATOM   1378  C   SER A 169      -6.815 -12.601   0.041  1.00 98.44           C  
ATOM   1379  O   SER A 169      -7.092 -13.392   0.947  1.00 98.44           O  
ATOM   1380  CB  SER A 169      -8.348 -10.739  -0.615  1.00 98.44           C  
ATOM   1381  OG  SER A 169      -8.734  -9.400  -0.355  1.00 98.44           O  
ATOM   1382  N   PHE A 170      -6.241 -12.964  -1.061  1.00 98.50           N  
ATOM   1383  CA  PHE A 170      -5.943 -14.367  -1.347  1.00 98.50           C  
ATOM   1384  C   PHE A 170      -4.869 -14.893  -0.405  1.00 98.50           C  
ATOM   1385  O   PHE A 170      -5.013 -15.969   0.178  1.00 98.50           O  
ATOM   1386  CB  PHE A 170      -5.497 -14.540  -2.804  1.00 98.50           C  
ATOM   1387  CG  PHE A 170      -5.203 -15.968  -3.184  1.00 98.50           C  
ATOM   1388  CD1 PHE A 170      -3.905 -16.461  -3.129  1.00 98.50           C  
ATOM   1389  CD2 PHE A 170      -6.224 -16.808  -3.591  1.00 98.50           C  
ATOM   1390  CE1 PHE A 170      -3.628 -17.776  -3.478  1.00 98.50           C  
ATOM   1391  CE2 PHE A 170      -5.957 -18.135  -3.948  1.00 98.50           C  
ATOM   1392  CZ  PHE A 170      -4.656 -18.611  -3.891  1.00 98.50           C  
ATOM   1393  N   ILE A 171      -3.809 -14.156  -0.210  1.00 98.56           N  
ATOM   1394  CA  ILE A 171      -2.638 -14.560   0.558  1.00 98.56           C  
ATOM   1395  C   ILE A 171      -3.028 -14.791   2.017  1.00 98.56           C  
ATOM   1396  O   ILE A 171      -2.561 -15.742   2.648  1.00 98.56           O  
ATOM   1397  CB  ILE A 171      -1.514 -13.499   0.466  1.00 98.56           C  
ATOM   1398  CG1 ILE A 171      -0.883 -13.512  -0.932  1.00 98.56           C  
ATOM   1399  CG2 ILE A 171      -0.455 -13.741   1.544  1.00 98.56           C  
ATOM   1400  CD1 ILE A 171      -0.040 -12.283  -1.240  1.00 98.56           C  
ATOM   1401  N   PHE A 172      -4.014 -14.003   2.545  1.00 98.44           N  
ATOM   1402  CA  PHE A 172      -4.230 -14.021   3.988  1.00 98.44           C  
ATOM   1403  C   PHE A 172      -5.611 -14.574   4.312  1.00 98.44           C  
ATOM   1404  O   PHE A 172      -6.063 -14.480   5.454  1.00 98.44           O  
ATOM   1405  CB  PHE A 172      -4.070 -12.611   4.572  1.00 98.44           C  
ATOM   1406  CG  PHE A 172      -2.660 -12.096   4.537  1.00 98.44           C  
ATOM   1407  CD1 PHE A 172      -1.675 -12.677   5.326  1.00 98.44           C  
ATOM   1408  CD2 PHE A 172      -2.319 -11.027   3.722  1.00 98.44           C  
ATOM   1409  CE1 PHE A 172      -0.365 -12.204   5.296  1.00 98.44           C  
ATOM   1410  CE2 PHE A 172      -1.014 -10.544   3.686  1.00 98.44           C  
ATOM   1411  CZ  PHE A 172      -0.038 -11.133   4.475  1.00 98.44           C  
ATOM   1412  N   GLN A 173      -6.321 -15.131   3.397  1.00 95.56           N  
ATOM   1413  CA  GLN A 173      -7.694 -15.597   3.537  1.00 95.56           C  
ATOM   1414  C   GLN A 173      -7.836 -16.560   4.717  1.00 95.56           C  
ATOM   1415  O   GLN A 173      -8.866 -16.577   5.395  1.00 95.56           O  
ATOM   1416  CB  GLN A 173      -8.171 -16.272   2.252  1.00 95.56           C  
ATOM   1417  CG  GLN A 173      -7.426 -17.559   1.927  1.00 95.56           C  
ATOM   1418  CD  GLN A 173      -7.888 -18.192   0.625  1.00 95.56           C  
ATOM   1419  NE2 GLN A 173      -7.156 -19.206   0.162  1.00 95.56           N  
ATOM   1420  OE1 GLN A 173      -8.887 -17.765   0.038  1.00 95.56           O  
ATOM   1421  N   ASN A 174      -6.819 -17.272   5.094  1.00 95.19           N  
ATOM   1422  CA  ASN A 174      -6.908 -18.261   6.155  1.00 95.19           C  
ATOM   1423  C   ASN A 174      -6.010 -17.904   7.337  1.00 95.19           C  
ATOM   1424  O   ASN A 174      -5.704 -18.761   8.168  1.00 95.19           O  
ATOM   1425  CB  ASN A 174      -6.560 -19.649   5.625  1.00 95.19           C  
ATOM   1426  CG  ASN A 174      -7.504 -20.108   4.531  1.00 95.19           C  
ATOM   1427  ND2 ASN A 174      -6.958 -20.759   3.509  1.00 95.19           N  
ATOM   1428  OD1 ASN A 174      -8.717 -19.888   4.596  1.00 95.19           O  
ATOM   1429  N   ASP A 175      -5.654 -16.684   7.388  1.00 97.56           N  
ATOM   1430  CA  ASP A 175      -4.821 -16.207   8.481  1.00 97.56           C  
ATOM   1431  C   ASP A 175      -5.634 -15.373   9.474  1.00 97.56           C  
ATOM   1432  O   ASP A 175      -6.022 -14.241   9.169  1.00 97.56           O  
ATOM   1433  CB  ASP A 175      -3.649 -15.382   7.933  1.00 97.56           C  
ATOM   1434  CG  ASP A 175      -2.601 -15.067   8.999  1.00 97.56           C  
ATOM   1435  OD1 ASP A 175      -2.948 -14.986  10.190  1.00 97.56           O  
ATOM   1436  OD2 ASP A 175      -1.416 -14.902   8.622  1.00 97.56           O1-
ATOM   1437  N   PRO A 176      -5.817 -15.863  10.706  1.00 96.62           N  
ATOM   1438  CA  PRO A 176      -6.663 -15.165  11.685  1.00 96.62           C  
ATOM   1439  C   PRO A 176      -5.982 -13.943  12.294  1.00 96.62           C  
ATOM   1440  O   PRO A 176      -6.634 -13.110  12.913  1.00 96.62           O  
ATOM   1441  CB  PRO A 176      -6.922 -16.232  12.752  1.00 96.62           C  
ATOM   1442  CG  PRO A 176      -5.745 -17.153  12.673  1.00 96.62           C  
ATOM   1443  CD  PRO A 176      -5.344 -17.280  11.234  1.00 96.62           C  
ATOM   1444  N   ASP A 177      -4.693 -13.772  12.013  1.00 97.62           N  
ATOM   1445  CA  ASP A 177      -3.934 -12.664  12.580  1.00 97.62           C  
ATOM   1446  C   ASP A 177      -3.819 -11.507  11.588  1.00 97.62           C  
ATOM   1447  O   ASP A 177      -3.224 -10.477  11.900  1.00 97.62           O  
ATOM   1448  CB  ASP A 177      -2.539 -13.134  13.002  1.00 97.62           C  
ATOM   1449  CG  ASP A 177      -2.565 -14.108  14.169  1.00 97.62           C  
ATOM   1450  OD1 ASP A 177      -3.404 -13.942  15.083  1.00 97.62           O  
ATOM   1451  OD2 ASP A 177      -1.738 -15.045  14.173  1.00 97.62           O1-
ATOM   1452  N   VAL A 178      -4.411 -11.700  10.410  1.00 98.50           N  
ATOM   1453  CA  VAL A 178      -4.459 -10.649   9.400  1.00 98.50           C  
ATOM   1454  C   VAL A 178      -5.904 -10.403   8.978  1.00 98.50           C  
ATOM   1455  O   VAL A 178      -6.605 -11.327   8.562  1.00 98.50           O  
ATOM   1456  CB  VAL A 178      -3.601 -11.014   8.168  1.00 98.50           C  
ATOM   1457  CG1 VAL A 178      -3.668  -9.905   7.119  1.00 98.50           C  
ATOM   1458  CG2 VAL A 178      -2.153 -11.269   8.580  1.00 98.50           C  
ATOM   1459  N   PHE A 179      -6.293  -9.148   9.109  1.00 98.62           N  
ATOM   1460  CA  PHE A 179      -7.623  -8.721   8.687  1.00 98.62           C  
ATOM   1461  C   PHE A 179      -7.545  -7.898   7.404  1.00 98.62           C  
ATOM   1462  O   PHE A 179      -6.910  -6.843   7.374  1.00 98.62           O  
ATOM   1463  CB  PHE A 179      -8.304  -7.907   9.790  1.00 98.62           C  
ATOM   1464  CG  PHE A 179      -9.776  -7.695   9.562  1.00 98.62           C  
ATOM   1465  CD1 PHE A 179     -10.225  -6.759   8.639  1.00 98.62           C  
ATOM   1466  CD2 PHE A 179     -10.716  -8.425  10.281  1.00 98.62           C  
ATOM   1467  CE1 PHE A 179     -11.586  -6.557   8.425  1.00 98.62           C  
ATOM   1468  CE2 PHE A 179     -12.075  -8.228  10.068  1.00 98.62           C  
ATOM   1469  CZ  PHE A 179     -12.511  -7.295   9.145  1.00 98.62           C  
ATOM   1470  N   THR A 180      -8.213  -8.410   6.301  1.00 98.69           N  
ATOM   1471  CA  THR A 180      -8.168  -7.703   5.019  1.00 98.69           C  
ATOM   1472  C   THR A 180      -9.490  -6.981   4.762  1.00 98.69           C  
ATOM   1473  O   THR A 180     -10.545  -7.612   4.688  1.00 98.69           O  
ATOM   1474  CB  THR A 180      -7.873  -8.668   3.861  1.00 98.69           C  
ATOM   1475  CG2 THR A 180      -6.487  -9.291   4.004  1.00 98.69           C  
ATOM   1476  OG1 THR A 180      -8.854  -9.706   3.843  1.00 98.69           O  
ATOM   1477  N   PHE A 181      -9.462  -5.651   4.775  1.00 98.75           N  
ATOM   1478  CA  PHE A 181     -10.571  -4.754   4.471  1.00 98.75           C  
ATOM   1479  C   PHE A 181     -10.372  -4.081   3.119  1.00 98.75           C  
ATOM   1480  O   PHE A 181      -9.339  -3.455   2.876  1.00 98.75           O  
ATOM   1481  CB  PHE A 181     -10.720  -3.693   5.569  1.00 98.75           C  
ATOM   1482  CG  PHE A 181     -11.652  -2.569   5.205  1.00 98.75           C  
ATOM   1483  CD1 PHE A 181     -11.272  -1.244   5.397  1.00 98.75           C  
ATOM   1484  CD2 PHE A 181     -12.904  -2.835   4.667  1.00 98.75           C  
ATOM   1485  CE1 PHE A 181     -12.130  -0.201   5.059  1.00 98.75           C  
ATOM   1486  CE2 PHE A 181     -13.767  -1.797   4.323  1.00 98.75           C  
ATOM   1487  CZ  PHE A 181     -13.383  -0.482   4.527  1.00 98.75           C  
ATOM   1488  N   SER A 182     -11.467  -4.219   2.222  1.00 98.69           N  
ATOM   1489  CA  SER A 182     -11.396  -3.592   0.908  1.00 98.69           C  
ATOM   1490  C   SER A 182     -12.718  -2.919   0.543  1.00 98.69           C  
ATOM   1491  O   SER A 182     -13.786  -3.511   0.707  1.00 98.69           O  
ATOM   1492  CB  SER A 182     -11.027  -4.622  -0.160  1.00 98.69           C  
ATOM   1493  OG  SER A 182     -10.935  -4.018  -1.437  1.00 98.69           O  
ATOM   1494  N   MET A 183     -12.666  -1.624   0.186  1.00 98.56           N  
ATOM   1495  CA  MET A 183     -13.728  -0.944  -0.543  1.00 98.56           C  
ATOM   1496  C   MET A 183     -13.338  -0.744  -2.007  1.00 98.56           C  
ATOM   1497  O   MET A 183     -12.322  -0.113  -2.303  1.00 98.56           O  
ATOM   1498  CB  MET A 183     -14.051   0.407   0.098  1.00 98.56           C  
ATOM   1499  CG  MET A 183     -14.673   0.292   1.485  1.00 98.56           C  
ATOM   1500  SD  MET A 183     -14.895   1.925   2.288  1.00 98.56           S  
ATOM   1501  CE  MET A 183     -16.125   2.669   1.175  1.00 98.56           C  
ATOM   1502  N   HIS A 184     -14.138  -1.331  -2.893  1.00 98.62           N  
ATOM   1503  CA  HIS A 184     -13.741  -1.349  -4.299  1.00 98.62           C  
ATOM   1504  C   HIS A 184     -14.961  -1.279  -5.217  1.00 98.62           C  
ATOM   1505  O   HIS A 184     -16.075  -1.604  -4.798  1.00 98.62           O  
ATOM   1506  CB  HIS A 184     -12.922  -2.602  -4.612  1.00 98.62           C  
ATOM   1507  CG  HIS A 184     -13.546  -3.866  -4.110  1.00 98.62           C  
ATOM   1508  CD2 HIS A 184     -14.441  -4.698  -4.677  1.00 98.62           C  
ATOM   1509  ND1 HIS A 184     -13.253  -4.397  -2.873  1.00 98.62           N  
ATOM   1510  CE1 HIS A 184     -13.947  -5.507  -2.706  1.00 98.62           C  
ATOM   1511  NE2 HIS A 184     -14.681  -5.713  -3.786  1.00 98.62           N  
ATOM   1512  N   GLN A 185     -14.645  -0.842  -6.383  1.00 98.38           N  
ATOM   1513  CA  GLN A 185     -15.713  -0.906  -7.382  1.00 98.38           C  
ATOM   1514  C   GLN A 185     -16.011  -2.348  -7.773  1.00 98.38           C  
ATOM   1515  O   GLN A 185     -15.128  -3.069  -8.241  1.00 98.38           O  
ATOM   1516  CB  GLN A 185     -15.337  -0.091  -8.620  1.00 98.38           C  
ATOM   1517  CG  GLN A 185     -16.452  -0.002  -9.657  1.00 98.38           C  
ATOM   1518  CD  GLN A 185     -16.128   0.954 -10.792  1.00 98.38           C  
ATOM   1519  NE2 GLN A 185     -16.095   0.429 -12.012  1.00 98.38           N  
ATOM   1520  OE1 GLN A 185     -15.892   2.141 -10.568  1.00 98.38           O  
ATOM   1521  N   GLU A 186     -17.265  -2.873  -7.684  1.00 96.56           N  
ATOM   1522  CA  GLU A 186     -17.639  -4.276  -7.749  1.00 96.56           C  
ATOM   1523  C   GLU A 186     -17.482  -4.824  -9.167  1.00 96.56           C  
ATOM   1524  O   GLU A 186     -16.854  -5.867  -9.371  1.00 96.56           O  
ATOM   1525  CB  GLU A 186     -19.081  -4.474  -7.269  1.00 96.56           C  
ATOM   1526  CG  GLU A 186     -19.600  -5.895  -7.427  1.00 96.56           C  
ATOM   1527  CD  GLU A 186     -18.818  -6.905  -6.606  1.00 96.56           C  
ATOM   1528  OE1 GLU A 186     -18.859  -8.119  -6.935  1.00 96.56           O  
ATOM   1529  OE2 GLU A 186     -18.165  -6.492  -5.624  1.00 96.56           O1-
ATOM   1530  N   ASN A 187     -18.083  -4.119 -10.144  1.00 95.38           N  
ATOM   1531  CA  ASN A 187     -18.113  -4.629 -11.510  1.00 95.38           C  
ATOM   1532  C   ASN A 187     -16.914  -4.139 -12.317  1.00 95.38           C  
ATOM   1533  O   ASN A 187     -17.085  -3.526 -13.370  1.00 95.38           O  
ATOM   1534  CB  ASN A 187     -19.420  -4.246 -12.204  1.00 95.38           C  
ATOM   1535  CG  ASN A 187     -20.636  -4.810 -11.495  1.00 95.38           C  
ATOM   1536  ND2 ASN A 187     -21.667  -3.972 -11.348  1.00 95.38           N  
ATOM   1537  OD1 ASN A 187     -20.669  -5.968 -11.092  1.00 95.38           O  
ATOM   1538  N   LEU A 188     -15.686  -4.290 -11.700  1.00 96.56           N  
ATOM   1539  CA  LEU A 188     -14.403  -3.876 -12.258  1.00 96.56           C  
ATOM   1540  C   LEU A 188     -13.294  -4.854 -11.870  1.00 96.56           C  
ATOM   1541  O   LEU A 188     -13.414  -5.566 -10.874  1.00 96.56           O  
ATOM   1542  CB  LEU A 188     -14.038  -2.466 -11.775  1.00 96.56           C  
ATOM   1543  CG  LEU A 188     -12.858  -1.791 -12.478  1.00 96.56           C  
ATOM   1544  CD1 LEU A 188     -13.200  -1.532 -13.948  1.00 96.56           C  
ATOM   1545  CD2 LEU A 188     -12.485  -0.494 -11.772  1.00 96.56           C  
ATOM   1546  N   TYR A 189     -12.240  -4.994 -12.825  1.00 95.81           N  
ATOM   1547  CA  TYR A 189     -11.052  -5.760 -12.476  1.00 95.81           C  
ATOM   1548  C   TYR A 189     -10.633  -5.493 -11.031  1.00 95.81           C  
ATOM   1549  O   TYR A 189     -10.677  -4.349 -10.568  1.00 95.81           O  
ATOM   1550  CB  TYR A 189      -9.897  -5.423 -13.422  1.00 95.81           C  
ATOM   1551  CG  TYR A 189      -8.599  -6.118 -13.072  1.00 95.81           C  
ATOM   1552  CD1 TYR A 189      -7.668  -5.511 -12.226  1.00 95.81           C  
ATOM   1553  CD2 TYR A 189      -8.306  -7.375 -13.588  1.00 95.81           C  
ATOM   1554  CE1 TYR A 189      -6.476  -6.151 -11.903  1.00 95.81           C  
ATOM   1555  CE2 TYR A 189      -7.116  -8.020 -13.272  1.00 95.81           C  
ATOM   1556  OH  TYR A 189      -5.026  -8.031 -12.113  1.00 95.81           O  
ATOM   1557  CZ  TYR A 189      -6.207  -7.398 -12.427  1.00 95.81           C  
ATOM   1558  N   PRO A 190     -10.211  -6.595 -10.491  1.00 96.75           N  
ATOM   1559  CA  PRO A 190      -9.920  -7.999 -10.788  1.00 96.75           C  
ATOM   1560  C   PRO A 190     -11.094  -8.919 -10.466  1.00 96.75           C  
ATOM   1561  O   PRO A 190     -12.149  -8.461 -10.032  1.00 96.75           O  
ATOM   1562  CB  PRO A 190      -8.719  -8.312  -9.893  1.00 96.75           C  
ATOM   1563  CG  PRO A 190      -8.990  -7.581  -8.618  1.00 96.75           C  
ATOM   1564  CD  PRO A 190      -9.696  -6.291  -8.949  1.00 96.75           C  
ATOM   1565  N   LYS A 191     -10.885 -10.275 -10.848  1.00 96.31           N  
ATOM   1566  CA  LYS A 191     -11.742 -11.259 -10.195  1.00 96.31           C  
ATOM   1567  C   LYS A 191     -11.647 -11.147  -8.674  1.00 96.31           C  
ATOM   1568  O   LYS A 191     -10.553 -11.242  -8.108  1.00 96.31           O  
ATOM   1569  CB  LYS A 191     -11.376 -12.672 -10.644  1.00 96.31           C  
ATOM   1570  CG  LYS A 191     -12.300 -13.754 -10.106  1.00 96.31           C  
ATOM   1571  CD  LYS A 191     -11.920 -15.132 -10.635  1.00 96.31           C  
ATOM   1572  CE  LYS A 191     -12.843 -16.218 -10.091  1.00 96.31           C  
ATOM   1573  NZ  LYS A 191     -12.494 -17.564 -10.633  1.00 96.31           N1+
ATOM   1574  N   LYS A 192     -12.840 -10.934  -8.065  1.00 97.56           N  
ATOM   1575  CA  LYS A 192     -12.851 -10.657  -6.634  1.00 97.56           C  
ATOM   1576  C   LYS A 192     -12.451 -11.887  -5.829  1.00 97.56           C  
ATOM   1577  O   LYS A 192     -12.774 -13.018  -6.212  1.00 97.56           O  
ATOM   1578  CB  LYS A 192     -14.226 -10.163  -6.189  1.00 97.56           C  
ATOM   1579  CG  LYS A 192     -14.722  -8.940  -6.950  1.00 97.56           C  
ATOM   1580  CD  LYS A 192     -13.779  -7.760  -6.794  1.00 97.56           C  
ATOM   1581  CE  LYS A 192     -14.290  -6.533  -7.535  1.00 97.56           C  
ATOM   1582  NZ  LYS A 192     -13.372  -6.132  -8.647  1.00 97.56           N1+
ATOM   1583  N   GLU A 193     -11.658 -11.638  -4.757  1.00 97.75           N  
ATOM   1584  CA  GLU A 193     -11.316 -12.635  -3.746  1.00 97.75           C  
ATOM   1585  C   GLU A 193     -12.075 -12.385  -2.446  1.00 97.75           C  
ATOM   1586  O   GLU A 193     -12.752 -11.366  -2.297  1.00 97.75           O  
ATOM   1587  CB  GLU A 193      -9.809 -12.639  -3.482  1.00 97.75           C  
ATOM   1588  CG  GLU A 193      -8.970 -12.980  -4.707  1.00 97.75           C  
ATOM   1589  CD  GLU A 193      -9.125 -14.419  -5.158  1.00 97.75           C  
ATOM   1590  OE1 GLU A 193      -8.715 -14.754  -6.295  1.00 97.75           O  
ATOM   1591  OE2 GLU A 193      -9.666 -15.232  -4.372  1.00 97.75           O1-
ATOM   1592  N   LYS A 194     -11.992 -13.308  -1.587  1.00 96.38           N  
ATOM   1593  CA  LYS A 194     -12.687 -13.169  -0.309  1.00 96.38           C  
ATOM   1594  C   LYS A 194     -11.789 -12.507   0.735  1.00 96.38           C  
ATOM   1595  O   LYS A 194     -10.771 -13.079   1.132  1.00 96.38           O  
ATOM   1596  CB  LYS A 194     -13.168 -14.536   0.197  1.00 96.38           C  
ATOM   1597  CG  LYS A 194     -14.027 -14.460   1.448  1.00 96.38           C  
ATOM   1598  CD  LYS A 194     -14.526 -15.848   1.860  1.00 96.38           C  
ATOM   1599  CE  LYS A 194     -15.341 -15.780   3.146  1.00 96.38           C  
ATOM   1600  NZ  LYS A 194     -15.829 -17.127   3.559  1.00 96.38           N1+
ATOM   1601  N   SER A 195     -12.213 -11.237   1.068  1.00 97.19           N  
ATOM   1602  CA  SER A 195     -11.592 -10.574   2.209  1.00 97.19           C  
ATOM   1603  C   SER A 195     -12.388 -10.799   3.485  1.00 97.19           C  
ATOM   1604  O   SER A 195     -13.495 -11.341   3.447  1.00 97.19           O  
ATOM   1605  CB  SER A 195     -11.458  -9.073   1.945  1.00 97.19           C  
ATOM   1606  OG  SER A 195     -10.706  -8.839   0.768  1.00 97.19           O  
ATOM   1607  N   ASP A 196     -11.839 -10.309   4.601  1.00 98.25           N  
ATOM   1608  CA  ASP A 196     -12.598 -10.380   5.849  1.00 98.25           C  
ATOM   1609  C   ASP A 196     -13.790  -9.422   5.824  1.00 98.25           C  
ATOM   1610  O   ASP A 196     -14.858  -9.740   6.354  1.00 98.25           O  
ATOM   1611  CB  ASP A 196     -11.696 -10.056   7.046  1.00 98.25           C  
ATOM   1612  CG  ASP A 196     -10.628 -11.111   7.283  1.00 98.25           C  
ATOM   1613  OD1 ASP A 196     -10.968 -12.250   7.668  1.00 98.25           O  
ATOM   1614  OD2 ASP A 196      -9.433 -10.802   7.078  1.00 98.25           O1-
ATOM   1615  N   LEU A 197     -13.572  -8.277   5.199  1.00 98.31           N  
ATOM   1616  CA  LEU A 197     -14.644  -7.311   4.984  1.00 98.31           C  
ATOM   1617  C   LEU A 197     -14.530  -6.660   3.609  1.00 98.31           C  
ATOM   1618  O   LEU A 197     -13.566  -5.939   3.337  1.00 98.31           O  
ATOM   1619  CB  LEU A 197     -14.617  -6.233   6.075  1.00 98.31           C  
ATOM   1620  CG  LEU A 197     -15.690  -5.146   5.977  1.00 98.31           C  
ATOM   1621  CD1 LEU A 197     -17.088  -5.771   6.051  1.00 98.31           C  
ATOM   1622  CD2 LEU A 197     -15.512  -4.115   7.093  1.00 98.31           C  
ATOM   1623  N   ASP A 198     -15.531  -7.008   2.737  1.00 98.31           N  
ATOM   1624  CA  ASP A 198     -15.624  -6.407   1.408  1.00 98.31           C  
ATOM   1625  C   ASP A 198     -16.826  -5.475   1.316  1.00 98.31           C  
ATOM   1626  O   ASP A 198     -17.953  -5.873   1.631  1.00 98.31           O  
ATOM   1627  CB  ASP A 198     -15.705  -7.494   0.334  1.00 98.31           C  
ATOM   1628  CG  ASP A 198     -14.380  -8.188   0.089  1.00 98.31           C  
ATOM   1629  OD1 ASP A 198     -13.379  -7.504  -0.225  1.00 98.31           O  
ATOM   1630  OD2 ASP A 198     -14.334  -9.433   0.210  1.00 98.31           O1-
ATOM   1631  N   ILE A 199     -16.488  -4.202   0.946  1.00 98.50           N  
ATOM   1632  CA  ILE A 199     -17.571  -3.285   0.607  1.00 98.50           C  
ATOM   1633  C   ILE A 199     -17.591  -3.049  -0.902  1.00 98.50           C  
ATOM   1634  O   ILE A 199     -16.690  -2.403  -1.450  1.00 98.50           O  
ATOM   1635  CB  ILE A 199     -17.425  -1.942   1.356  1.00 98.50           C  
ATOM   1636  CG1 ILE A 199     -17.274  -2.183   2.865  1.00 98.50           C  
ATOM   1637  CG2 ILE A 199     -18.623  -1.029   1.066  1.00 98.50           C  
ATOM   1638  CD1 ILE A 199     -18.430  -2.952   3.483  1.00 98.50           C  
ATOM   1639  N   SER A 200     -18.635  -3.654  -1.555  1.00 97.44           N  
ATOM   1640  CA  SER A 200     -18.780  -3.533  -3.001  1.00 97.44           C  
ATOM   1641  C   SER A 200     -19.460  -2.220  -3.376  1.00 97.44           C  
ATOM   1642  O   SER A 200     -20.559  -1.925  -2.900  1.00 97.44           O  
ATOM   1643  CB  SER A 200     -19.581  -4.706  -3.559  1.00 97.44           C  
ATOM   1644  OG  SER A 200     -18.938  -5.937  -3.263  1.00 97.44           O  
ATOM   1645  N   LEU A 201     -18.753  -1.446  -4.198  1.00 98.38           N  
ATOM   1646  CA  LEU A 201     -19.269  -0.129  -4.553  1.00 98.38           C  
ATOM   1647  C   LEU A 201     -19.762  -0.103  -5.998  1.00 98.38           C  
ATOM   1648  O   LEU A 201     -19.114  -0.661  -6.886  1.00 98.38           O  
ATOM   1649  CB  LEU A 201     -18.198   0.942  -4.340  1.00 98.38           C  
ATOM   1650  CG  LEU A 201     -17.556   1.002  -2.956  1.00 98.38           C  
ATOM   1651  CD1 LEU A 201     -16.395   1.989  -2.952  1.00 98.38           C  
ATOM   1652  CD2 LEU A 201     -18.592   1.383  -1.902  1.00 98.38           C  
ATOM   1653  N   GLU A 202     -20.904   0.552  -6.183  1.00 97.62           N  
ATOM   1654  CA  GLU A 202     -21.417   0.746  -7.535  1.00 97.62           C  
ATOM   1655  C   GLU A 202     -20.686   1.885  -8.245  1.00 97.62           C  
ATOM   1656  O   GLU A 202     -20.147   2.781  -7.596  1.00 97.62           O  
ATOM   1657  CB  GLU A 202     -22.924   1.022  -7.505  1.00 97.62           C  
ATOM   1658  CG  GLU A 202     -23.756  -0.156  -7.024  1.00 97.62           C  
ATOM   1659  CD  GLU A 202     -25.249   0.124  -7.011  1.00 97.62           C  
ATOM   1660  OE1 GLU A 202     -26.035  -0.793  -6.694  1.00 97.62           O  
ATOM   1661  OE2 GLU A 202     -25.636   1.276  -7.341  1.00 97.62           O1-
ATOM   1662  N   GLU A 203     -20.768   1.867  -9.557  1.00 97.31           N  
ATOM   1663  CA  GLU A 203     -20.242   2.963 -10.365  1.00 97.31           C  
ATOM   1664  C   GLU A 203     -20.890   4.290  -9.986  1.00 97.31           C  
ATOM   1665  O   GLU A 203     -22.075   4.334  -9.667  1.00 97.31           O  
ATOM   1666  CB  GLU A 203     -20.438   2.679 -11.854  1.00 97.31           C  
ATOM   1667  CG  GLU A 203     -19.714   1.432 -12.346  1.00 97.31           C  
ATOM   1668  CD  GLU A 203     -20.581   0.179 -12.314  1.00 97.31           C  
ATOM   1669  OE1 GLU A 203     -20.162  -0.864 -12.859  1.00 97.31           O  
ATOM   1670  OE2 GLU A 203     -21.691   0.248 -11.742  1.00 97.31           O1-
ATOM   1671  N   GLY A 204     -20.123   5.324  -9.921  1.00 97.44           N  
ATOM   1672  CA  GLY A 204     -20.658   6.662  -9.771  1.00 97.44           C  
ATOM   1673  C   GLY A 204     -20.797   7.102  -8.330  1.00 97.44           C  
ATOM   1674  O   GLY A 204     -21.283   8.198  -8.047  1.00 97.44           O  
ATOM   1675  N   ILE A 205     -20.462   6.168  -7.389  1.00 97.56           N  
ATOM   1676  CA  ILE A 205     -20.511   6.547  -5.981  1.00 97.56           C  
ATOM   1677  C   ILE A 205     -19.640   7.780  -5.749  1.00 97.56           C  
ATOM   1678  O   ILE A 205     -18.486   7.827  -6.195  1.00 97.56           O  
ATOM   1679  CB  ILE A 205     -20.054   5.386  -5.069  1.00 97.56           C  
ATOM   1680  CG1 ILE A 205     -21.155   4.331  -4.952  1.00 97.56           C  
ATOM   1681  CG2 ILE A 205     -19.641   5.908  -3.684  1.00 97.56           C  
ATOM   1682  CD1 ILE A 205     -20.886   3.266  -3.892  1.00 97.56           C  
ATOM   1683  N   GLY A 206     -20.164   8.790  -5.100  1.00 98.25           N  
ATOM   1684  CA  GLY A 206     -19.482  10.042  -4.815  1.00 98.25           C  
ATOM   1685  C   GLY A 206     -19.063  10.175  -3.357  1.00 98.25           C  
ATOM   1686  O   GLY A 206     -19.099   9.203  -2.602  1.00 98.25           O  
ATOM   1687  N   ASP A 207     -18.705  11.241  -2.918  1.00 98.75           N  
ATOM   1688  CA  ASP A 207     -18.052  11.490  -1.629  1.00 98.75           C  
ATOM   1689  C   ASP A 207     -18.948  11.073  -0.466  1.00 98.75           C  
ATOM   1690  O   ASP A 207     -18.512  10.354   0.437  1.00 98.75           O  
ATOM   1691  CB  ASP A 207     -17.676  12.968  -1.500  1.00 98.75           C  
ATOM   1692  CG  ASP A 207     -16.579  13.389  -2.464  1.00 98.75           C  
ATOM   1693  OD1 ASP A 207     -15.894  12.513  -3.027  1.00 98.75           O  
ATOM   1694  OD2 ASP A 207     -16.401  14.612  -2.658  1.00 98.75           O1-
ATOM   1695  N   LYS A 208     -20.173  11.586  -0.452  1.00 98.56           N  
ATOM   1696  CA  LYS A 208     -21.046  11.389   0.702  1.00 98.56           C  
ATOM   1697  C   LYS A 208     -21.244   9.904   0.990  1.00 98.56           C  
ATOM   1698  O   LYS A 208     -21.036   9.455   2.126  1.00 98.56           O  
ATOM   1699  CB  LYS A 208     -22.411  12.059   0.464  1.00 98.56           C  
ATOM   1700  CG  LYS A 208     -23.356  11.954   1.647  1.00 98.56           C  
ATOM   1701  CD  LYS A 208     -24.691  12.646   1.349  1.00 98.56           C  
ATOM   1702  CE  LYS A 208     -25.678  12.454   2.493  1.00 98.56           C  
ATOM   1703  NZ  LYS A 208     -26.997  13.095   2.193  1.00 98.56           N1+
ATOM   1704  N   GLU A 209     -21.739   9.163  -0.010  1.00 98.50           N  
ATOM   1705  CA  GLU A 209     -22.012   7.736   0.161  1.00 98.50           C  
ATOM   1706  C   GLU A 209     -20.740   6.966   0.458  1.00 98.50           C  
ATOM   1707  O   GLU A 209     -20.718   6.098   1.336  1.00 98.50           O  
ATOM   1708  CB  GLU A 209     -22.696   7.171  -1.094  1.00 98.50           C  
ATOM   1709  CG  GLU A 209     -23.128   5.720  -0.952  1.00 98.50           C  
ATOM   1710  CD  GLU A 209     -23.857   5.186  -2.175  1.00 98.50           C  
ATOM   1711  OE1 GLU A 209     -24.214   3.987  -2.189  1.00 98.50           O  
ATOM   1712  OE2 GLU A 209     -24.061   5.972  -3.128  1.00 98.50           O1-
ATOM   1713  N   TYR A 210     -19.618   7.254  -0.211  1.00 98.81           N  
ATOM   1714  CA  TYR A 210     -18.331   6.607  -0.010  1.00 98.81           C  
ATOM   1715  C   TYR A 210     -17.858   6.772   1.423  1.00 98.81           C  
ATOM   1716  O   TYR A 210     -17.527   5.787   2.093  1.00 98.81           O  
ATOM   1717  CB  TYR A 210     -17.288   7.182  -0.979  1.00 98.81           C  
ATOM   1718  CG  TYR A 210     -15.955   6.480  -0.910  1.00 98.81           C  
ATOM   1719  CD1 TYR A 210     -15.012   6.813   0.066  1.00 98.81           C  
ATOM   1720  CD2 TYR A 210     -15.628   5.484  -1.827  1.00 98.81           C  
ATOM   1721  CE1 TYR A 210     -13.782   6.173   0.124  1.00 98.81           C  
ATOM   1722  CE2 TYR A 210     -14.398   4.835  -1.775  1.00 98.81           C  
ATOM   1723  OH  TYR A 210     -12.266   4.547  -0.741  1.00 98.81           O  
ATOM   1724  CZ  TYR A 210     -13.480   5.183  -0.795  1.00 98.81           C  
ATOM   1725  N   LEU A 211     -17.845   7.995   1.897  1.00 98.81           N  
ATOM   1726  CA  LEU A 211     -17.299   8.309   3.216  1.00 98.81           C  
ATOM   1727  C   LEU A 211     -18.170   7.717   4.317  1.00 98.81           C  
ATOM   1728  O   LEU A 211     -17.652   7.280   5.348  1.00 98.81           O  
ATOM   1729  CB  LEU A 211     -17.182   9.828   3.397  1.00 98.81           C  
ATOM   1730  CG  LEU A 211     -16.206  10.553   2.468  1.00 98.81           C  
ATOM   1731  CD1 LEU A 211     -16.281  12.059   2.697  1.00 98.81           C  
ATOM   1732  CD2 LEU A 211     -14.789  10.042   2.679  1.00 98.81           C  
ATOM   1733  N   GLU A 212     -19.530   7.666   4.177  1.00 98.69           N  
ATOM   1734  CA  GLU A 212     -20.428   7.033   5.143  1.00 98.69           C  
ATOM   1735  C   GLU A 212     -20.134   5.545   5.270  1.00 98.69           C  
ATOM   1736  O   GLU A 212     -20.068   5.012   6.382  1.00 98.69           O  
ATOM   1737  CB  GLU A 212     -21.892   7.245   4.737  1.00 98.69           C  
ATOM   1738  CG  GLU A 212     -22.397   8.659   4.983  1.00 98.69           C  
ATOM   1739  CD  GLU A 212     -23.789   8.900   4.427  1.00 98.69           C  
ATOM   1740  OE1 GLU A 212     -24.340  10.008   4.631  1.00 98.69           O  
ATOM   1741  OE2 GLU A 212     -24.353   7.976   3.792  1.00 98.69           O1-
ATOM   1742  N   LEU A 213     -19.935   4.906   4.170  1.00 98.69           N  
ATOM   1743  CA  LEU A 213     -19.623   3.482   4.165  1.00 98.69           C  
ATOM   1744  C   LEU A 213     -18.270   3.215   4.825  1.00 98.69           C  
ATOM   1745  O   LEU A 213     -18.112   2.246   5.568  1.00 98.69           O  
ATOM   1746  CB  LEU A 213     -19.627   2.928   2.740  1.00 98.69           C  
ATOM   1747  CG  LEU A 213     -20.992   2.799   2.069  1.00 98.69           C  
ATOM   1748  CD1 LEU A 213     -20.829   2.575   0.566  1.00 98.69           C  
ATOM   1749  CD2 LEU A 213     -21.801   1.668   2.697  1.00 98.69           C  
ATOM   1750  N   LEU A 214     -17.307   4.074   4.520  1.00 98.81           N  
ATOM   1751  CA  LEU A 214     -15.978   3.932   5.115  1.00 98.81           C  
ATOM   1752  C   LEU A 214     -16.047   4.052   6.634  1.00 98.81           C  
ATOM   1753  O   LEU A 214     -15.492   3.221   7.355  1.00 98.81           O  
ATOM   1754  CB  LEU A 214     -15.027   4.987   4.549  1.00 98.81           C  
ATOM   1755  CG  LEU A 214     -13.621   5.017   5.153  1.00 98.81           C  
ATOM   1756  CD1 LEU A 214     -12.945   3.658   4.997  1.00 98.81           C  
ATOM   1757  CD2 LEU A 214     -12.784   6.113   4.497  1.00 98.81           C  
ATOM   1758  N   GLU A 215     -16.698   5.030   7.152  1.00 98.62           N  
ATOM   1759  CA  GLU A 215     -16.825   5.235   8.597  1.00 98.62           C  
ATOM   1760  C   GLU A 215     -17.520   4.052   9.261  1.00 98.62           C  
ATOM   1761  O   GLU A 215     -17.064   3.565  10.307  1.00 98.62           O  
ATOM   1762  CB  GLU A 215     -17.594   6.529   8.884  1.00 98.62           C  
ATOM   1763  CG  GLU A 215     -16.789   7.790   8.640  1.00 98.62           C  
ATOM   1764  CD  GLU A 215     -17.584   9.067   8.902  1.00 98.62           C  
ATOM   1765  OE1 GLU A 215     -17.022  10.168   8.725  1.00 98.62           O  
ATOM   1766  OE2 GLU A 215     -18.767   8.956   9.276  1.00 98.62           O1-
ATOM   1767  N   LYS A 216     -18.611   3.622   8.672  1.00 98.38           N  
ATOM   1768  CA  LYS A 216     -19.353   2.484   9.207  1.00 98.38           C  
ATOM   1769  C   LYS A 216     -18.474   1.231   9.246  1.00 98.38           C  
ATOM   1770  O   LYS A 216     -18.471   0.497  10.229  1.00 98.38           O  
ATOM   1771  CB  LYS A 216     -20.614   2.219   8.386  1.00 98.38           C  
ATOM   1772  CG  LYS A 216     -21.487   1.108   8.927  1.00 98.38           C  
ATOM   1773  CD  LYS A 216     -22.730   0.897   8.074  1.00 98.38           C  
ATOM   1774  CE  LYS A 216     -23.551  -0.282   8.555  1.00 98.38           C  
ATOM   1775  NZ  LYS A 216     -24.775  -0.498   7.717  1.00 98.38           N1+
ATOM   1776  N   SER A 217     -17.738   1.028   8.219  1.00 98.50           N  
ATOM   1777  CA  SER A 217     -16.880  -0.147   8.119  1.00 98.50           C  
ATOM   1778  C   SER A 217     -15.760  -0.106   9.153  1.00 98.50           C  
ATOM   1779  O   SER A 217     -15.478  -1.112   9.808  1.00 98.50           O  
ATOM   1780  CB  SER A 217     -16.273  -0.247   6.709  1.00 98.50           C  
ATOM   1781  OG  SER A 217     -17.293  -0.393   5.735  1.00 98.50           O  
ATOM   1782  N   LEU A 218     -15.124   1.024   9.289  1.00 98.31           N  
ATOM   1783  CA  LEU A 218     -14.028   1.146  10.245  1.00 98.31           C  
ATOM   1784  C   LEU A 218     -14.537   0.991  11.680  1.00 98.31           C  
ATOM   1785  O   LEU A 218     -13.838   0.438  12.535  1.00 98.31           O  
ATOM   1786  CB  LEU A 218     -13.331   2.499  10.084  1.00 98.31           C  
ATOM   1787  CG  LEU A 218     -12.531   2.697   8.802  1.00 98.31           C  
ATOM   1788  CD1 LEU A 218     -11.860   4.067   8.799  1.00 98.31           C  
ATOM   1789  CD2 LEU A 218     -11.497   1.589   8.636  1.00 98.31           C  
ATOM   1790  N   ARG A 219     -15.776   1.418  12.020  1.00 97.19           N  
ATOM   1791  CA  ARG A 219     -16.376   1.193  13.321  1.00 97.19           C  
ATOM   1792  C   ARG A 219     -16.585  -0.299  13.588  1.00 97.19           C  
ATOM   1793  O   ARG A 219     -16.334  -0.781  14.698  1.00 97.19           O  
ATOM   1794  CB  ARG A 219     -17.720   1.928  13.439  1.00 97.19           C  
ATOM   1795  CG  ARG A 219     -17.573   3.431  13.639  1.00 97.19           C  
ATOM   1796  CD  ARG A 219     -18.925   4.096  13.853  1.00 97.19           C  
ATOM   1797  NE  ARG A 219     -18.823   5.554  13.798  1.00 97.19           N  
ATOM   1798  NH1 ARG A 219     -21.024   5.938  14.400  1.00 97.19           N  
ATOM   1799  NH2 ARG A 219     -19.618   7.703  13.983  1.00 97.19           N1+
ATOM   1800  CZ  ARG A 219     -19.819   6.394  14.061  1.00 97.19           C  
ATOM   1801  N   LYS A 220     -17.028  -0.943  12.514  1.00 97.06           N  
ATOM   1802  CA  LYS A 220     -17.211  -2.389  12.630  1.00 97.06           C  
ATOM   1803  C   LYS A 220     -15.882  -3.091  12.900  1.00 97.06           C  
ATOM   1804  O   LYS A 220     -15.794  -3.959  13.768  1.00 97.06           O  
ATOM   1805  CB  LYS A 220     -17.852  -2.951  11.360  1.00 97.06           C  
ATOM   1806  CG  LYS A 220     -18.101  -4.453  11.405  1.00 97.06           C  
ATOM   1807  CD  LYS A 220     -18.776  -4.944  10.127  1.00 97.06           C  
ATOM   1808  CE  LYS A 220     -18.894  -6.464  10.111  1.00 97.06           C  
ATOM   1809  NZ  LYS A 220     -19.632  -6.983  11.299  1.00 97.06           N1+
ATOM   1810  N   ILE A 221     -14.848  -2.709  12.177  1.00 97.19           N  
ATOM   1811  CA  ILE A 221     -13.519  -3.310  12.312  1.00 97.19           C  
ATOM   1812  C   ILE A 221     -12.984  -3.041  13.721  1.00 97.19           C  
ATOM   1813  O   ILE A 221     -12.431  -3.937  14.360  1.00 97.19           O  
ATOM   1814  CB  ILE A 221     -12.542  -2.778  11.257  1.00 97.19           C  
ATOM   1815  CG1 ILE A 221     -12.927  -3.288   9.858  1.00 97.19           C  
ATOM   1816  CG2 ILE A 221     -11.102  -3.175  11.601  1.00 97.19           C  
ATOM   1817  CD1 ILE A 221     -12.218  -2.577   8.720  1.00 97.19           C  
ATOM   1818  N   GLU A 222     -13.152  -1.823  14.182  1.00 94.38           N  
ATOM   1819  CA  GLU A 222     -12.697  -1.442  15.519  1.00 94.38           C  
ATOM   1820  C   GLU A 222     -13.297  -2.339  16.587  1.00 94.38           C  
ATOM   1821  O   GLU A 222     -12.624  -2.717  17.552  1.00 94.38           O  
ATOM   1822  CB  GLU A 222     -13.039   0.024  15.808  1.00 94.38           C  
ATOM   1823  CG  GLU A 222     -12.524   0.522  17.145  1.00 94.38           C  
ATOM   1824  CD  GLU A 222     -12.866   1.980  17.412  1.00 94.38           C  
ATOM   1825  OE1 GLU A 222     -12.278   2.583  18.345  1.00 94.38           O  
ATOM   1826  OE2 GLU A 222     -13.740   2.521  16.701  1.00 94.38           O1-
ATOM   1827  N   SER A 223     -14.530  -2.827  16.421  1.00 92.50           N  
ATOM   1828  CA  SER A 223     -15.225  -3.667  17.389  1.00 92.50           C  
ATOM   1829  C   SER A 223     -14.775  -5.121  17.292  1.00 92.50           C  
ATOM   1830  O   SER A 223     -14.680  -5.820  18.297  1.00 92.50           O  
ATOM   1831  CB  SER A 223     -16.737  -3.581  17.185  1.00 92.50           C  
ATOM   1832  OG  SER A 223     -17.131  -4.248  16.001  1.00 92.50           O  
ATOM   1833  N   ASP A 224     -14.280  -5.573  16.123  1.00 92.75           N  
ATOM   1834  CA  ASP A 224     -14.070  -6.990  15.844  1.00 92.75           C  
ATOM   1835  C   ASP A 224     -12.589  -7.339  15.866  1.00 92.75           C  
ATOM   1836  O   ASP A 224     -12.219  -8.501  16.054  1.00 92.75           O  
ATOM   1837  CB  ASP A 224     -14.690  -7.369  14.499  1.00 92.75           C  
ATOM   1838  CG  ASP A 224     -16.207  -7.284  14.496  1.00 92.75           C  
ATOM   1839  OD1 ASP A 224     -16.817  -7.228  15.582  1.00 92.75           O  
ATOM   1840  OD2 ASP A 224     -16.795  -7.273  13.390  1.00 92.75           O1-
ATOM   1841  N   PHE A 225     -11.736  -6.346  15.644  1.00 95.94           N  
ATOM   1842  CA  PHE A 225     -10.334  -6.630  15.374  1.00 95.94           C  
ATOM   1843  C   PHE A 225      -9.443  -5.538  15.951  1.00 95.94           C  
ATOM   1844  O   PHE A 225      -9.697  -4.351  15.739  1.00 95.94           O  
ATOM   1845  CB  PHE A 225     -10.091  -6.773  13.865  1.00 95.94           C  
ATOM   1846  CG  PHE A 225      -8.739  -7.334  13.516  1.00 95.94           C  
ATOM   1847  CD1 PHE A 225      -7.703  -6.496  13.151  1.00 95.94           C  
ATOM   1848  CD2 PHE A 225      -8.517  -8.706  13.568  1.00 95.94           C  
ATOM   1849  CE1 PHE A 225      -6.448  -7.010  12.820  1.00 95.94           C  
ATOM   1850  CE2 PHE A 225      -7.269  -9.229  13.249  1.00 95.94           C  
ATOM   1851  CZ  PHE A 225      -6.232  -8.380  12.868  1.00 95.94           C  
ATOM   1852  N   LYS A 226      -8.420  -5.900  16.771  1.00 94.62           N  
ATOM   1853  CA  LYS A 226      -7.484  -4.947  17.364  1.00 94.62           C  
ATOM   1854  C   LYS A 226      -6.108  -5.050  16.715  1.00 94.62           C  
ATOM   1855  O   LYS A 226      -5.280  -5.884  17.099  1.00 94.62           O  
ATOM   1856  CB  LYS A 226      -7.369  -5.172  18.870  1.00 94.62           C  
ATOM   1857  CG  LYS A 226      -8.690  -5.075  19.603  1.00 94.62           C  
ATOM   1858  CD  LYS A 226      -9.235  -3.653  19.594  1.00 94.62           C  
ATOM   1859  CE  LYS A 226     -10.539  -3.548  20.385  1.00 94.62           C  
ATOM   1860  NZ  LYS A 226     -11.229  -2.247  20.142  1.00 94.62           N1+
ATOM   1861  N   PRO A 227      -5.854  -4.195  15.706  1.00 97.19           N  
ATOM   1862  CA  PRO A 227      -4.589  -4.316  14.962  1.00 97.19           C  
ATOM   1863  C   PRO A 227      -3.416  -3.677  15.696  1.00 97.19           C  
ATOM   1864  O   PRO A 227      -3.584  -2.695  16.419  1.00 97.19           O  
ATOM   1865  CB  PRO A 227      -4.883  -3.583  13.653  1.00 97.19           C  
ATOM   1866  CG  PRO A 227      -5.872  -2.525  14.015  1.00 97.19           C  
ATOM   1867  CD  PRO A 227      -6.819  -3.090  15.042  1.00 97.19           C  
ATOM   1868  N   ASP A 228      -2.229  -4.284  15.439  1.00 97.00           N  
ATOM   1869  CA  ASP A 228      -0.978  -3.708  15.921  1.00 97.00           C  
ATOM   1870  C   ASP A 228      -0.264  -2.942  14.814  1.00 97.00           C  
ATOM   1871  O   ASP A 228       0.537  -2.042  15.078  1.00 97.00           O  
ATOM   1872  CB  ASP A 228      -0.060  -4.801  16.477  1.00 97.00           C  
ATOM   1873  CG  ASP A 228      -0.664  -5.537  17.660  1.00 97.00           C  
ATOM   1874  OD1 ASP A 228      -0.701  -4.974  18.777  1.00 97.00           O  
ATOM   1875  OD2 ASP A 228      -1.106  -6.688  17.468  1.00 97.00           O1-
ATOM   1876  N   LEU A 229      -0.574  -3.270  13.640  1.00 98.25           N  
ATOM   1877  CA  LEU A 229      -0.033  -2.658  12.432  1.00 98.25           C  
ATOM   1878  C   LEU A 229      -1.097  -2.553  11.342  1.00 98.25           C  
ATOM   1879  O   LEU A 229      -1.848  -3.507  11.112  1.00 98.25           O  
ATOM   1880  CB  LEU A 229       1.165  -3.464  11.911  1.00 98.25           C  
ATOM   1881  CG  LEU A 229       1.820  -2.955  10.631  1.00 98.25           C  
ATOM   1882  CD1 LEU A 229       2.502  -1.614  10.881  1.00 98.25           C  
ATOM   1883  CD2 LEU A 229       2.823  -3.979  10.101  1.00 98.25           C  
ATOM   1884  N   ILE A 230      -1.111  -1.330  10.747  1.00 98.75           N  
ATOM   1885  CA  ILE A 230      -2.027  -1.110   9.633  1.00 98.75           C  
ATOM   1886  C   ILE A 230      -1.232  -0.851   8.354  1.00 98.75           C  
ATOM   1887  O   ILE A 230      -0.295  -0.046   8.352  1.00 98.75           O  
ATOM   1888  CB  ILE A 230      -2.991   0.065   9.916  1.00 98.75           C  
ATOM   1889  CG1 ILE A 230      -3.875  -0.250  11.127  1.00 98.75           C  
ATOM   1890  CG2 ILE A 230      -3.838   0.377   8.678  1.00 98.75           C  
ATOM   1891  CD1 ILE A 230      -4.710   0.932  11.607  1.00 98.75           C  
ATOM   1892  N   PHE A 231      -1.494  -1.650   7.335  1.00 98.88           N  
ATOM   1893  CA  PHE A 231      -1.127  -1.244   5.985  1.00 98.88           C  
ATOM   1894  C   PHE A 231      -2.290  -0.537   5.295  1.00 98.88           C  
ATOM   1895  O   PHE A 231      -3.329  -1.150   5.036  1.00 98.88           O  
ATOM   1896  CB  PHE A 231      -0.686  -2.458   5.160  1.00 98.88           C  
ATOM   1897  CG  PHE A 231       0.657  -3.006   5.557  1.00 98.88           C  
ATOM   1898  CD1 PHE A 231       1.831  -2.410   5.105  1.00 98.88           C  
ATOM   1899  CD2 PHE A 231       0.749  -4.119   6.384  1.00 98.88           C  
ATOM   1900  CE1 PHE A 231       3.077  -2.918   5.474  1.00 98.88           C  
ATOM   1901  CE2 PHE A 231       1.989  -4.631   6.756  1.00 98.88           C  
ATOM   1902  CZ  PHE A 231       3.156  -4.030   6.299  1.00 98.88           C  
ATOM   1903  N   TYR A 232      -2.139   0.774   5.120  1.00 98.88           N  
ATOM   1904  CA  TYR A 232      -3.136   1.588   4.431  1.00 98.88           C  
ATOM   1905  C   TYR A 232      -2.784   1.753   2.959  1.00 98.88           C  
ATOM   1906  O   TYR A 232      -1.807   2.425   2.619  1.00 98.88           O  
ATOM   1907  CB  TYR A 232      -3.259   2.961   5.095  1.00 98.88           C  
ATOM   1908  CG  TYR A 232      -4.182   3.908   4.364  1.00 98.88           C  
ATOM   1909  CD1 TYR A 232      -3.943   5.280   4.363  1.00 98.88           C  
ATOM   1910  CD2 TYR A 232      -5.290   3.432   3.672  1.00 98.88           C  
ATOM   1911  CE1 TYR A 232      -4.790   6.158   3.695  1.00 98.88           C  
ATOM   1912  CE2 TYR A 232      -6.143   4.300   2.999  1.00 98.88           C  
ATOM   1913  OH  TYR A 232      -6.729   6.522   2.350  1.00 98.88           O  
ATOM   1914  CZ  TYR A 232      -5.887   5.661   3.016  1.00 98.88           C  
ATOM   1915  N   ILE A 233      -3.571   1.075   2.096  1.00 98.81           N  
ATOM   1916  CA  ILE A 233      -3.411   1.215   0.651  1.00 98.81           C  
ATOM   1917  C   ILE A 233      -4.242   2.394   0.153  1.00 98.81           C  
ATOM   1918  O   ILE A 233      -5.458   2.277  -0.018  1.00 98.81           O  
ATOM   1919  CB  ILE A 233      -3.817  -0.079  -0.089  1.00 98.81           C  
ATOM   1920  CG1 ILE A 233      -3.144  -1.297   0.555  1.00 98.81           C  
ATOM   1921  CG2 ILE A 233      -3.465   0.016  -1.577  1.00 98.81           C  
ATOM   1922  CD1 ILE A 233      -1.623  -1.287   0.459  1.00 98.81           C  
ATOM   1923  N   ALA A 234      -3.521   3.532  -0.025  1.00 98.44           N  
ATOM   1924  CA  ALA A 234      -4.159   4.819  -0.294  1.00 98.44           C  
ATOM   1925  C   ALA A 234      -4.194   5.113  -1.790  1.00 98.44           C  
ATOM   1926  O   ALA A 234      -3.603   6.092  -2.252  1.00 98.44           O  
ATOM   1927  CB  ALA A 234      -3.432   5.936   0.448  1.00 98.44           C  
ATOM   1928  N   GLY A 235      -4.892   4.267  -2.574  1.00 98.00           N  
ATOM   1929  CA  GLY A 235      -4.954   4.452  -4.015  1.00 98.00           C  
ATOM   1930  C   GLY A 235      -5.596   5.766  -4.423  1.00 98.00           C  
ATOM   1931  O   GLY A 235      -6.593   6.187  -3.832  1.00 98.00           O  
ATOM   1932  N   ALA A 236      -5.137   6.362  -5.485  1.00 98.19           N  
ATOM   1933  CA  ALA A 236      -5.665   7.621  -6.013  1.00 98.19           C  
ATOM   1934  C   ALA A 236      -6.804   7.370  -6.996  1.00 98.19           C  
ATOM   1935  O   ALA A 236      -7.511   8.301  -7.382  1.00 98.19           O  
ATOM   1936  CB  ALA A 236      -4.550   8.420  -6.684  1.00 98.19           C  
ATOM   1937  N   ASP A 237      -7.070   6.163  -7.381  1.00 98.06           N  
ATOM   1938  CA  ASP A 237      -7.838   5.843  -8.584  1.00 98.06           C  
ATOM   1939  C   ASP A 237      -9.336   5.825  -8.294  1.00 98.06           C  
ATOM   1940  O   ASP A 237     -10.151   5.737  -9.213  1.00 98.06           O  
ATOM   1941  CB  ASP A 237      -7.395   4.494  -9.157  1.00 98.06           C  
ATOM   1942  CG  ASP A 237      -7.316   3.402  -8.109  1.00 98.06           C  
ATOM   1943  OD1 ASP A 237      -7.732   3.633  -6.953  1.00 98.06           O  
ATOM   1944  OD2 ASP A 237      -6.825   2.299  -8.437  1.00 98.06           O1-
ATOM   1945  N   PRO A 238      -9.803   6.099  -7.054  1.00 98.38           N  
ATOM   1946  CA  PRO A 238     -11.238   6.355  -6.884  1.00 98.38           C  
ATOM   1947  C   PRO A 238     -11.643   7.759  -7.321  1.00 98.38           C  
ATOM   1948  O   PRO A 238     -12.835   8.077  -7.362  1.00 98.38           O  
ATOM   1949  CB  PRO A 238     -11.446   6.165  -5.376  1.00 98.38           C  
ATOM   1950  CG  PRO A 238     -10.356   5.236  -4.949  1.00 98.38           C  
ATOM   1951  CD  PRO A 238      -9.118   5.561  -5.734  1.00 98.38           C  
ATOM   1952  N   PHE A 239     -10.674   8.520  -7.718  1.00 98.56           N  
ATOM   1953  CA  PHE A 239     -10.824   9.910  -8.136  1.00 98.56           C  
ATOM   1954  C   PHE A 239     -11.735  10.015  -9.347  1.00 98.56           C  
ATOM   1955  O   PHE A 239     -11.663   9.191 -10.262  1.00 98.56           O  
ATOM   1956  CB  PHE A 239      -9.455  10.525  -8.453  1.00 98.56           C  
ATOM   1957  CG  PHE A 239      -9.527  11.950  -8.929  1.00 98.56           C  
ATOM   1958  CD1 PHE A 239      -8.992  12.317 -10.159  1.00 98.56           C  
ATOM   1959  CD2 PHE A 239     -10.128  12.923  -8.144  1.00 98.56           C  
ATOM   1960  CE1 PHE A 239      -9.053  13.635 -10.600  1.00 98.56           C  
ATOM   1961  CE2 PHE A 239     -10.205  14.248  -8.586  1.00 98.56           C  
ATOM   1962  CZ  PHE A 239      -9.657  14.595  -9.807  1.00 98.56           C  
ATOM   1963  N   GLU A 240     -12.649  10.956  -9.419  1.00 98.25           N  
ATOM   1964  CA  GLU A 240     -13.663  11.138 -10.450  1.00 98.25           C  
ATOM   1965  C   GLU A 240     -13.023  11.327 -11.821  1.00 98.25           C  
ATOM   1966  O   GLU A 240     -13.663  11.069 -12.852  1.00 98.25           O  
ATOM   1967  CB  GLU A 240     -14.561  12.332 -10.115  1.00 98.25           C  
ATOM   1968  CG  GLU A 240     -13.824  13.662 -10.101  1.00 98.25           C  
ATOM   1969  CD  GLU A 240     -14.732  14.843  -9.761  1.00 98.25           C  
ATOM   1970  OE1 GLU A 240     -14.218  15.974  -9.601  1.00 98.25           O  
ATOM   1971  OE2 GLU A 240     -15.964  14.630  -9.649  1.00 98.25           O1-
ATOM   1972  N   GLY A 241     -11.786  11.783 -11.924  1.00 97.31           N  
ATOM   1973  CA  GLY A 241     -11.082  12.000 -13.176  1.00 97.31           C  
ATOM   1974  C   GLY A 241     -10.168  10.856 -13.560  1.00 97.31           C  
ATOM   1975  O   GLY A 241      -9.330  10.997 -14.454  1.00 97.31           O  
ATOM   1976  N   ASP A 242     -10.298   9.671 -12.870  1.00 97.50           N  
ATOM   1977  CA  ASP A 242      -9.448   8.513 -13.136  1.00 97.50           C  
ATOM   1978  C   ASP A 242      -9.883   7.804 -14.422  1.00 97.50           C  
ATOM   1979  O   ASP A 242     -11.067   7.742 -14.733  1.00 97.50           O  
ATOM   1980  CB  ASP A 242      -9.489   7.543 -11.958  1.00 97.50           C  
ATOM   1981  CG  ASP A 242      -8.456   6.432 -12.069  1.00 97.50           C  
ATOM   1982  OD1 ASP A 242      -7.248   6.706 -11.903  1.00 97.50           O  
ATOM   1983  OD2 ASP A 242      -8.852   5.274 -12.324  1.00 97.50           O1-
ATOM   1984  N   SER A 243      -8.952   7.132 -15.161  1.00 95.81           N  
ATOM   1985  CA  SER A 243      -9.172   6.514 -16.464  1.00 95.81           C  
ATOM   1986  C   SER A 243      -9.547   5.040 -16.320  1.00 95.81           C  
ATOM   1987  O   SER A 243     -10.040   4.430 -17.276  1.00 95.81           O  
ATOM   1988  CB  SER A 243      -7.922   6.645 -17.338  1.00 95.81           C  
ATOM   1989  OG  SER A 243      -7.644   8.008 -17.617  1.00 95.81           O  
ATOM   1990  N   LEU A 244      -9.458   4.463 -15.076  1.00 95.12           N  
ATOM   1991  CA  LEU A 244      -9.531   3.007 -14.957  1.00 95.12           C  
ATOM   1992  C   LEU A 244     -10.711   2.594 -14.081  1.00 95.12           C  
ATOM   1993  O   LEU A 244     -10.999   1.406 -13.942  1.00 95.12           O  
ATOM   1994  CB  LEU A 244      -8.230   2.448 -14.385  1.00 95.12           C  
ATOM   1995  CG  LEU A 244      -6.974   2.630 -15.239  1.00 95.12           C  
ATOM   1996  CD1 LEU A 244      -5.791   1.891 -14.620  1.00 95.12           C  
ATOM   1997  CD2 LEU A 244      -7.227   2.146 -16.664  1.00 95.12           C  
ATOM   1998  N   GLY A 245     -11.484   3.603 -13.586  1.00 94.50           N  
ATOM   1999  CA  GLY A 245     -12.661   3.318 -12.783  1.00 94.50           C  
ATOM   2000  C   GLY A 245     -13.721   4.407 -12.870  1.00 94.50           C  
ATOM   2001  O   GLY A 245     -13.516   5.425 -13.530  1.00 94.50           O  
ATOM   2002  N   ASP A 246     -14.899   4.185 -12.183  1.00 96.69           N  
ATOM   2003  CA  ASP A 246     -16.026   5.079 -12.377  1.00 96.69           C  
ATOM   2004  C   ASP A 246     -16.507   5.663 -11.049  1.00 96.69           C  
ATOM   2005  O   ASP A 246     -17.617   6.202 -10.967  1.00 96.69           O  
ATOM   2006  CB  ASP A 246     -17.179   4.349 -13.078  1.00 96.69           C  
ATOM   2007  CG  ASP A 246     -16.897   4.069 -14.543  1.00 96.69           C  
ATOM   2008  OD1 ASP A 246     -16.294   4.925 -15.227  1.00 96.69           O  
ATOM   2009  OD2 ASP A 246     -17.297   2.987 -15.027  1.00 96.69           O1-
ATOM   2010  N   LEU A 247     -15.728   5.433 -10.007  1.00 98.06           N  
ATOM   2011  CA  LEU A 247     -16.083   6.133  -8.776  1.00 98.06           C  
ATOM   2012  C   LEU A 247     -15.945   7.644  -8.950  1.00 98.06           C  
ATOM   2013  O   LEU A 247     -15.222   8.105  -9.837  1.00 98.06           O  
ATOM   2014  CB  LEU A 247     -15.214   5.656  -7.609  1.00 98.06           C  
ATOM   2015  CG  LEU A 247     -15.344   4.182  -7.226  1.00 98.06           C  
ATOM   2016  CD1 LEU A 247     -14.448   3.863  -6.031  1.00 98.06           C  
ATOM   2017  CD2 LEU A 247     -16.796   3.836  -6.918  1.00 98.06           C  
ATOM   2018  N   LYS A 248     -16.584   8.452  -8.136  1.00 98.44           N  
ATOM   2019  CA  LYS A 248     -16.648   9.887  -8.377  1.00 98.44           C  
ATOM   2020  C   LYS A 248     -16.139  10.675  -7.171  1.00 98.44           C  
ATOM   2021  O   LYS A 248     -16.716  11.702  -6.807  1.00 98.44           O  
ATOM   2022  CB  LYS A 248     -18.086  10.307  -8.713  1.00 98.44           C  
ATOM   2023  CG  LYS A 248     -18.626   9.682  -9.987  1.00 98.44           C  
ATOM   2024  CD  LYS A 248     -17.882  10.187 -11.218  1.00 98.44           C  
ATOM   2025  CE  LYS A 248     -18.481   9.630 -12.504  1.00 98.44           C  
ATOM   2026  NZ  LYS A 248     -17.710  10.065 -13.707  1.00 98.44           N1+
ATOM   2027  N   LEU A 249     -15.035  10.175  -6.514  1.00 98.69           N  
ATOM   2028  CA  LEU A 249     -14.486  10.935  -5.393  1.00 98.69           C  
ATOM   2029  C   LEU A 249     -13.771  12.190  -5.884  1.00 98.69           C  
ATOM   2030  O   LEU A 249     -13.010  12.136  -6.853  1.00 98.69           O  
ATOM   2031  CB  LEU A 249     -13.521  10.073  -4.574  1.00 98.69           C  
ATOM   2032  CG  LEU A 249     -14.130   8.870  -3.852  1.00 98.69           C  
ATOM   2033  CD1 LEU A 249     -13.066   8.142  -3.042  1.00 98.69           C  
ATOM   2034  CD2 LEU A 249     -15.279   9.314  -2.953  1.00 98.69           C  
ATOM   2035  N   THR A 250     -14.120  13.265  -5.198  1.00 98.75           N  
ATOM   2036  CA  THR A 250     -13.468  14.535  -5.485  1.00 98.75           C  
ATOM   2037  C   THR A 250     -12.149  14.656  -4.730  1.00 98.75           C  
ATOM   2038  O   THR A 250     -11.837  13.814  -3.881  1.00 98.75           O  
ATOM   2039  CB  THR A 250     -14.383  15.725  -5.123  1.00 98.75           C  
ATOM   2040  CG2 THR A 250     -15.757  15.584  -5.779  1.00 98.75           C  
ATOM   2041  OG1 THR A 250     -14.542  15.774  -3.697  1.00 98.75           O  
ATOM   2042  N   PHE A 251     -11.364  15.690  -5.043  1.00 98.62           N  
ATOM   2043  CA  PHE A 251     -10.169  15.967  -4.249  1.00 98.62           C  
ATOM   2044  C   PHE A 251     -10.516  16.060  -2.766  1.00 98.62           C  
ATOM   2045  O   PHE A 251      -9.817  15.485  -1.924  1.00 98.62           O  
ATOM   2046  CB  PHE A 251      -9.514  17.274  -4.715  1.00 98.62           C  
ATOM   2047  CG  PHE A 251      -8.661  17.117  -5.945  1.00 98.62           C  
ATOM   2048  CD1 PHE A 251      -7.568  16.260  -5.951  1.00 98.62           C  
ATOM   2049  CD2 PHE A 251      -8.958  17.827  -7.102  1.00 98.62           C  
ATOM   2050  CE1 PHE A 251      -6.778  16.119  -7.086  1.00 98.62           C  
ATOM   2051  CE2 PHE A 251      -8.173  17.690  -8.243  1.00 98.62           C  
ATOM   2052  CZ  PHE A 251      -7.083  16.832  -8.230  1.00 98.62           C  
ATOM   2053  N   GLN A 252     -11.584  16.787  -2.462  1.00 98.62           N  
ATOM   2054  CA  GLN A 252     -12.015  16.947  -1.077  1.00 98.62           C  
ATOM   2055  C   GLN A 252     -12.435  15.610  -0.477  1.00 98.62           C  
ATOM   2056  O   GLN A 252     -12.134  15.322   0.683  1.00 98.62           O  
ATOM   2057  CB  GLN A 252     -13.166  17.952  -0.982  1.00 98.62           C  
ATOM   2058  CG  GLN A 252     -13.607  18.242   0.451  1.00 98.62           C  
ATOM   2059  CD  GLN A 252     -12.442  18.355   1.419  1.00 98.62           C  
ATOM   2060  NE2 GLN A 252     -12.732  18.268   2.712  1.00 98.62           N  
ATOM   2061  OE1 GLN A 252     -11.293  18.527   1.005  1.00 98.62           O  
ATOM   2062  N   GLY A 253     -13.114  14.840  -1.201  1.00 98.75           N  
ATOM   2063  CA  GLY A 253     -13.507  13.518  -0.740  1.00 98.75           C  
ATOM   2064  C   GLY A 253     -12.322  12.631  -0.393  1.00 98.75           C  
ATOM   2065  O   GLY A 253     -12.334  11.950   0.633  1.00 98.75           O  
ATOM   2066  N   LEU A 254     -11.343  12.578  -1.270  1.00 98.81           N  
ATOM   2067  CA  LEU A 254     -10.151  11.777  -1.036  1.00 98.81           C  
ATOM   2068  C   LEU A 254      -9.375  12.290   0.176  1.00 98.81           C  
ATOM   2069  O   LEU A 254      -8.816  11.502   0.943  1.00 98.81           O  
ATOM   2070  CB  LEU A 254      -9.247  11.780  -2.272  1.00 98.81           C  
ATOM   2071  CG  LEU A 254      -9.743  10.981  -3.477  1.00 98.81           C  
ATOM   2072  CD1 LEU A 254      -8.932  11.335  -4.718  1.00 98.81           C  
ATOM   2073  CD2 LEU A 254      -9.660   9.483  -3.190  1.00 98.81           C  
ATOM   2074  N   ARG A 255      -9.295  13.601   0.398  1.00 98.69           N  
ATOM   2075  CA  ARG A 255      -8.692  14.155   1.609  1.00 98.69           C  
ATOM   2076  C   ARG A 255      -9.437  13.685   2.856  1.00 98.69           C  
ATOM   2077  O   ARG A 255      -8.815  13.266   3.835  1.00 98.69           O  
ATOM   2078  CB  ARG A 255      -8.683  15.684   1.554  1.00 98.69           C  
ATOM   2079  CG  ARG A 255      -7.649  16.258   0.597  1.00 98.69           C  
ATOM   2080  CD  ARG A 255      -7.655  17.778   0.605  1.00 98.69           C  
ATOM   2081  NE  ARG A 255      -6.541  18.331  -0.160  1.00 98.69           N  
ATOM   2082  NH1 ARG A 255      -7.817  19.882  -1.296  1.00 98.69           N  
ATOM   2083  NH2 ARG A 255      -5.563  19.739  -1.688  1.00 98.69           N1+
ATOM   2084  CZ  ARG A 255      -6.640  19.315  -1.045  1.00 98.69           C  
ATOM   2085  N   LYS A 256     -10.768  13.787   2.799  1.00 98.75           N  
ATOM   2086  CA  LYS A 256     -11.577  13.356   3.940  1.00 98.75           C  
ATOM   2087  C   LYS A 256     -11.412  11.858   4.196  1.00 98.75           C  
ATOM   2088  O   LYS A 256     -11.393  11.420   5.348  1.00 98.75           O  
ATOM   2089  CB  LYS A 256     -13.054  13.687   3.700  1.00 98.75           C  
ATOM   2090  CG  LYS A 256     -13.391  15.163   3.853  1.00 98.75           C  
ATOM   2091  CD  LYS A 256     -14.876  15.421   3.659  1.00 98.75           C  
ATOM   2092  CE  LYS A 256     -15.213  16.902   3.783  1.00 98.75           C  
ATOM   2093  NZ  LYS A 256     -16.661  17.166   3.537  1.00 98.75           N1+
ATOM   2094  N   ARG A 257     -11.352  11.105   3.090  1.00 98.75           N  
ATOM   2095  CA  ARG A 257     -11.083   9.675   3.208  1.00 98.75           C  
ATOM   2096  C   ARG A 257      -9.823   9.423   4.024  1.00 98.75           C  
ATOM   2097  O   ARG A 257      -9.837   8.631   4.967  1.00 98.75           O  
ATOM   2098  CB  ARG A 257     -10.953   9.039   1.822  1.00 98.75           C  
ATOM   2099  CG  ARG A 257     -10.584   7.562   1.859  1.00 98.75           C  
ATOM   2100  CD  ARG A 257      -9.956   7.104   0.548  1.00 98.75           C  
ATOM   2101  NE  ARG A 257      -8.647   7.710   0.335  1.00 98.75           N  
ATOM   2102  NH1 ARG A 257      -8.463   7.032  -1.868  1.00 98.75           N  
ATOM   2103  NH2 ARG A 257      -6.779   8.247  -0.891  1.00 98.75           N1+
ATOM   2104  CZ  ARG A 257      -7.967   7.659  -0.807  1.00 98.75           C  
ATOM   2105  N   ASP A 258      -8.749  10.066   3.681  1.00 98.75           N  
ATOM   2106  CA  ASP A 258      -7.468   9.893   4.356  1.00 98.75           C  
ATOM   2107  C   ASP A 258      -7.526  10.406   5.796  1.00 98.75           C  
ATOM   2108  O   ASP A 258      -6.936   9.811   6.700  1.00 98.75           O  
ATOM   2109  CB  ASP A 258      -6.354  10.615   3.588  1.00 98.75           C  
ATOM   2110  CG  ASP A 258      -6.077   9.992   2.232  1.00 98.75           C  
ATOM   2111  OD1 ASP A 258      -6.384   8.803   2.029  1.00 98.75           O  
ATOM   2112  OD2 ASP A 258      -5.532  10.704   1.358  1.00 98.75           O1-
ATOM   2113  N   GLN A 259      -8.270  11.473   6.064  1.00 98.50           N  
ATOM   2114  CA  GLN A 259      -8.478  11.983   7.418  1.00 98.50           C  
ATOM   2115  C   GLN A 259      -9.206  10.955   8.285  1.00 98.50           C  
ATOM   2116  O   GLN A 259      -8.853  10.768   9.449  1.00 98.50           O  
ATOM   2117  CB  GLN A 259      -9.261  13.293   7.382  1.00 98.50           C  
ATOM   2118  CG  GLN A 259      -9.436  13.939   8.750  1.00 98.50           C  
ATOM   2119  CD  GLN A 259      -8.124  14.331   9.394  1.00 98.50           C  
ATOM   2120  NE2 GLN A 259      -7.883  13.847  10.608  1.00 98.50           N  
ATOM   2121  OE1 GLN A 259      -7.325  15.072   8.799  1.00 98.50           O  
ATOM   2122  N   ILE A 260     -10.215  10.353   7.764  1.00 98.62           N  
ATOM   2123  CA  ILE A 260     -10.987   9.338   8.475  1.00 98.62           C  
ATOM   2124  C   ILE A 260     -10.079   8.185   8.884  1.00 98.62           C  
ATOM   2125  O   ILE A 260     -10.135   7.704  10.015  1.00 98.62           O  
ATOM   2126  CB  ILE A 260     -12.164   8.821   7.619  1.00 98.62           C  
ATOM   2127  CG1 ILE A 260     -13.262   9.884   7.513  1.00 98.62           C  
ATOM   2128  CG2 ILE A 260     -12.724   7.516   8.201  1.00 98.62           C  
ATOM   2129  CD1 ILE A 260     -14.354   9.552   6.501  1.00 98.62           C  
ATOM   2130  N   VAL A 261      -9.243   7.722   7.975  1.00 98.50           N  
ATOM   2131  CA  VAL A 261      -8.329   6.622   8.270  1.00 98.50           C  
ATOM   2132  C   VAL A 261      -7.318   7.055   9.329  1.00 98.50           C  
ATOM   2133  O   VAL A 261      -7.018   6.303  10.257  1.00 98.50           O  
ATOM   2134  CB  VAL A 261      -7.594   6.146   6.999  1.00 98.50           C  
ATOM   2135  CG1 VAL A 261      -6.532   5.101   7.346  1.00 98.50           C  
ATOM   2136  CG2 VAL A 261      -8.590   5.581   5.986  1.00 98.50           C  
ATOM   2137  N   ARG A 262      -6.775   8.222   9.155  1.00 97.19           N  
ATOM   2138  CA  ARG A 262      -5.842   8.762  10.141  1.00 97.19           C  
ATOM   2139  C   ARG A 262      -6.472   8.800  11.525  1.00 97.19           C  
ATOM   2140  O   ARG A 262      -5.863   8.359  12.504  1.00 97.19           O  
ATOM   2141  CB  ARG A 262      -5.382  10.167   9.733  1.00 97.19           C  
ATOM   2142  CG  ARG A 262      -4.373  10.783  10.688  1.00 97.19           C  
ATOM   2143  CD  ARG A 262      -4.064  12.229  10.325  1.00 97.19           C  
ATOM   2144  NE  ARG A 262      -5.190  13.116  10.620  1.00 97.19           N  
ATOM   2145  NH1 ARG A 262      -4.092  15.048  10.012  1.00 97.19           N  
ATOM   2146  NH2 ARG A 262      -6.251  15.149  10.761  1.00 97.19           N1+
ATOM   2147  CZ  ARG A 262      -5.177  14.434  10.464  1.00 97.19           C  
ATOM   2148  N   ASP A 263      -7.677   9.329  11.684  1.00 96.25           N  
ATOM   2149  CA  ASP A 263      -8.388   9.421  12.957  1.00 96.25           C  
ATOM   2150  C   ASP A 263      -8.652   8.038  13.539  1.00 96.25           C  
ATOM   2151  O   ASP A 263      -8.563   7.844  14.756  1.00 96.25           O  
ATOM   2152  CB  ASP A 263      -9.699  10.186  12.781  1.00 96.25           C  
ATOM   2153  CG  ASP A 263      -9.498  11.656  12.460  1.00 96.25           C  
ATOM   2154  OD1 ASP A 263      -8.371  12.166  12.629  1.00 96.25           O  
ATOM   2155  OD2 ASP A 263     -10.480  12.307  12.044  1.00 96.25           O1-
ATOM   2156  N   PHE A 264      -9.035   7.177  12.656  1.00 97.12           N  
ATOM   2157  CA  PHE A 264      -9.222   5.796  13.065  1.00 97.12           C  
ATOM   2158  C   PHE A 264      -7.952   5.227  13.686  1.00 97.12           C  
ATOM   2159  O   PHE A 264      -7.992   4.633  14.766  1.00 97.12           O  
ATOM   2160  CB  PHE A 264      -9.654   4.930  11.875  1.00 97.12           C  
ATOM   2161  CG  PHE A 264      -9.661   3.453  12.164  1.00 97.12           C  
ATOM   2162  CD1 PHE A 264      -8.702   2.617  11.605  1.00 97.12           C  
ATOM   2163  CD2 PHE A 264     -10.620   2.905  12.991  1.00 97.12           C  
ATOM   2164  CE1 PHE A 264      -8.703   1.251  11.870  1.00 97.12           C  
ATOM   2165  CE2 PHE A 264     -10.633   1.537  13.267  1.00 97.12           C  
ATOM   2166  CZ  PHE A 264      -9.678   0.711  12.708  1.00 97.12           C  
ATOM   2167  N   ALA A 265      -6.814   5.396  13.045  1.00 95.00           N  
ATOM   2168  CA  ALA A 265      -5.527   4.910  13.539  1.00 95.00           C  
ATOM   2169  C   ALA A 265      -5.169   5.560  14.876  1.00 95.00           C  
ATOM   2170  O   ALA A 265      -4.677   4.886  15.785  1.00 95.00           O  
ATOM   2171  CB  ALA A 265      -4.429   5.165  12.512  1.00 95.00           C  
ATOM   2172  N   TYR A 266      -5.464   6.835  15.076  1.00 91.50           N  
ATOM   2173  CA  TYR A 266      -5.192   7.555  16.312  1.00 91.50           C  
ATOM   2174  C   TYR A 266      -6.020   6.995  17.468  1.00 91.50           C  
ATOM   2175  O   TYR A 266      -5.582   7.006  18.623  1.00 91.50           O  
ATOM   2176  CB  TYR A 266      -5.488   9.050  16.143  1.00 91.50           C  
ATOM   2177  CG  TYR A 266      -4.290   9.853  15.703  1.00 91.50           C  
ATOM   2178  CD1 TYR A 266      -3.151   9.947  16.501  1.00 91.50           C  
ATOM   2179  CD2 TYR A 266      -4.288  10.523  14.480  1.00 91.50           C  
ATOM   2180  CE1 TYR A 266      -2.046  10.690  16.102  1.00 91.50           C  
ATOM   2181  CE2 TYR A 266      -3.187  11.272  14.071  1.00 91.50           C  
ATOM   2182  OH  TYR A 266      -0.980  12.078  14.482  1.00 91.50           O  
ATOM   2183  CZ  TYR A 266      -2.076  11.345  14.890  1.00 91.50           C  
ATOM   2184  N   SER A 267      -7.180   6.643  17.113  1.00 92.44           N  
ATOM   2185  CA  SER A 267      -8.068   6.132  18.143  1.00 92.44           C  
ATOM   2186  C   SER A 267      -7.581   4.794  18.683  1.00 92.44           C  
ATOM   2187  O   SER A 267      -8.006   4.357  19.757  1.00 92.44           O  
ATOM   2188  CB  SER A 267      -9.498   5.989  17.611  1.00 92.44           C  
ATOM   2189  OG  SER A 267      -9.605   4.849  16.768  1.00 92.44           O  
ATOM   2190  N   LEU A 268      -6.534   4.266  17.935  1.00 92.00           N  
ATOM   2191  CA  LEU A 268      -5.958   2.989  18.360  1.00 92.00           C  
ATOM   2192  C   LEU A 268      -4.614   3.217  19.054  1.00 92.00           C  
ATOM   2193  O   LEU A 268      -3.727   3.882  18.519  1.00 92.00           O  
ATOM   2194  CB  LEU A 268      -5.758   2.068  17.149  1.00 92.00           C  
ATOM   2195  CG  LEU A 268      -6.998   1.795  16.300  1.00 92.00           C  
ATOM   2196  CD1 LEU A 268      -6.625   1.022  15.043  1.00 92.00           C  
ATOM   2197  CD2 LEU A 268      -8.045   1.025  17.107  1.00 92.00           C  
ATOM   2198  N   ASN A 269      -4.358   3.214  20.325  1.00 77.00           N  
ATOM   2199  CA  ASN A 269      -3.315   3.661  21.249  1.00 77.00           C  
ATOM   2200  C   ASN A 269      -1.966   3.038  20.902  1.00 77.00           C  
ATOM   2201  O   ASN A 269      -0.936   3.718  20.896  1.00 77.00           O  
ATOM   2202  CB  ASN A 269      -3.684   3.337  22.687  1.00 77.00           C  
ATOM   2203  CG  ASN A 269      -4.736   4.285  23.245  1.00 77.00           C  
ATOM   2204  ND2 ASN A 269      -5.415   3.863  24.302  1.00 77.00           N  
ATOM   2205  OD1 ASN A 269      -4.932   5.385  22.725  1.00 77.00           O  
ATOM   2206  N   ASP A 270      -1.857   1.879  20.122  1.00 85.69           N  
ATOM   2207  CA  ASP A 270      -0.555   1.261  19.882  1.00 85.69           C  
ATOM   2208  C   ASP A 270      -0.436   0.749  18.445  1.00 85.69           C  
ATOM   2209  O   ASP A 270       0.407  -0.090  18.141  1.00 85.69           O  
ATOM   2210  CB  ASP A 270      -0.327   0.103  20.862  1.00 85.69           C  
ATOM   2211  CG  ASP A 270      -0.178   0.566  22.305  1.00 85.69           C  
ATOM   2212  OD1 ASP A 270       0.420   1.641  22.539  1.00 85.69           O  
ATOM   2213  OD2 ASP A 270      -0.656  -0.152  23.215  1.00 85.69           O1-
ATOM   2214  N   THR A 271      -1.290   1.381  17.653  1.00 94.06           N  
ATOM   2215  CA  THR A 271      -1.296   0.924  16.265  1.00 94.06           C  
ATOM   2216  C   THR A 271      -0.447   1.842  15.392  1.00 94.06           C  
ATOM   2217  O   THR A 271      -0.544   3.066  15.491  1.00 94.06           O  
ATOM   2218  CB  THR A 271      -2.728   0.862  15.703  1.00 94.06           C  
ATOM   2219  CG2 THR A 271      -2.736   0.369  14.263  1.00 94.06           C  
ATOM   2220  OG1 THR A 271      -3.506  -0.039  16.503  1.00 94.06           O  
ATOM   2221  N   ARG A 272       0.391   1.197  14.566  1.00 95.75           N  
ATOM   2222  CA  ARG A 272       1.227   1.909  13.604  1.00 95.75           C  
ATOM   2223  C   ARG A 272       0.702   1.719  12.184  1.00 95.75           C  
ATOM   2224  O   ARG A 272       0.078   0.703  11.874  1.00 95.75           O  
ATOM   2225  CB  ARG A 272       2.678   1.429  13.697  1.00 95.75           C  
ATOM   2226  CG  ARG A 272       3.227   1.398  15.114  1.00 95.75           C  
ATOM   2227  CD  ARG A 272       2.523   2.393  16.015  1.00 95.75           C  
ATOM   2228  NE  ARG A 272       3.045   2.363  17.380  1.00 95.75           N  
ATOM   2229  NH1 ARG A 272       1.776   4.132  18.142  1.00 95.75           N  
ATOM   2230  NH2 ARG A 272       3.228   3.062  19.554  1.00 95.75           N1+
ATOM   2231  CZ  ARG A 272       2.678   3.187  18.358  1.00 95.75           C  
ATOM   2232  N   VAL A 273       1.091   2.798  11.359  1.00 98.25           N  
ATOM   2233  CA  VAL A 273       0.484   2.762  10.035  1.00 98.25           C  
ATOM   2234  C   VAL A 273       1.564   2.898   8.964  1.00 98.25           C  
ATOM   2235  O   VAL A 273       2.376   3.822   9.008  1.00 98.25           O  
ATOM   2236  CB  VAL A 273      -0.576   3.873   9.866  1.00 98.25           C  
ATOM   2237  CG1 VAL A 273      -1.253   3.769   8.496  1.00 98.25           C  
ATOM   2238  CG2 VAL A 273      -1.612   3.797  10.984  1.00 98.25           C  
ATOM   2239  N   VAL A 274       1.584   1.930   8.086  1.00 98.75           N  
ATOM   2240  CA  VAL A 274       2.363   2.035   6.857  1.00 98.75           C  
ATOM   2241  C   VAL A 274       1.442   2.397   5.691  1.00 98.75           C  
ATOM   2242  O   VAL A 274       0.513   1.650   5.375  1.00 98.75           O  
ATOM   2243  CB  VAL A 274       3.120   0.723   6.553  1.00 98.75           C  
ATOM   2244  CG1 VAL A 274       3.825   0.806   5.200  1.00 98.75           C  
ATOM   2245  CG2 VAL A 274       4.122   0.413   7.661  1.00 98.75           C  
ATOM   2246  N   ILE A 275       1.718   3.567   5.047  1.00 98.81           N  
ATOM   2247  CA  ILE A 275       0.864   4.086   3.983  1.00 98.81           C  
ATOM   2248  C   ILE A 275       1.510   3.810   2.626  1.00 98.81           C  
ATOM   2249  O   ILE A 275       2.675   4.144   2.404  1.00 98.81           O  
ATOM   2250  CB  ILE A 275       0.604   5.602   4.155  1.00 98.81           C  
ATOM   2251  CG1 ILE A 275      -0.024   5.882   5.521  1.00 98.81           C  
ATOM   2252  CG2 ILE A 275      -0.286   6.126   3.023  1.00 98.81           C  
ATOM   2253  CD1 ILE A 275       0.256   7.283   6.056  1.00 98.81           C  
ATOM   2254  N   LEU A 276       0.710   3.238   1.710  1.00 98.75           N  
ATOM   2255  CA  LEU A 276       1.176   2.878   0.376  1.00 98.75           C  
ATOM   2256  C   LEU A 276       0.265   3.465  -0.697  1.00 98.75           C  
ATOM   2257  O   LEU A 276      -0.959   3.344  -0.614  1.00 98.75           O  
ATOM   2258  CB  LEU A 276       1.246   1.355   0.223  1.00 98.75           C  
ATOM   2259  CG  LEU A 276       2.052   0.604   1.286  1.00 98.75           C  
ATOM   2260  CD1 LEU A 276       1.787  -0.896   1.188  1.00 98.75           C  
ATOM   2261  CD2 LEU A 276       3.540   0.900   1.138  1.00 98.75           C  
ATOM   2262  N   PRO A 277       0.814   4.165  -1.712  1.00 97.19           N  
ATOM   2263  CA  PRO A 277       0.069   4.988  -2.668  1.00 97.19           C  
ATOM   2264  C   PRO A 277      -0.710   4.156  -3.683  1.00 97.19           C  
ATOM   2265  O   PRO A 277      -1.740   4.604  -4.196  1.00 97.19           O  
ATOM   2266  CB  PRO A 277       1.166   5.808  -3.356  1.00 97.19           C  
ATOM   2267  CG  PRO A 277       2.417   5.013  -3.157  1.00 97.19           C  
ATOM   2268  CD  PRO A 277       2.323   4.297  -1.840  1.00 97.19           C  
ATOM   2269  N   ALA A 278      -0.198   2.816  -4.028  1.00 96.00           N  
ATOM   2270  CA  ALA A 278      -0.846   1.893  -4.957  1.00 96.00           C  
ATOM   2271  C   ALA A 278      -1.147   2.574  -6.288  1.00 96.00           C  
ATOM   2272  O   ALA A 278      -0.252   3.159  -6.910  1.00 96.00           O  
ATOM   2273  CB  ALA A 278      -2.132   1.341  -4.345  1.00 96.00           C  
ATOM   2274  N   GLY A 279      -2.438   2.422  -6.845  1.00 93.44           N  
ATOM   2275  CA  GLY A 279      -2.805   2.870  -8.179  1.00 93.44           C  
ATOM   2276  C   GLY A 279      -3.190   4.338  -8.231  1.00 93.44           C  
ATOM   2277  O   GLY A 279      -3.383   4.973  -7.193  1.00 93.44           O  
ATOM   2278  N   GLY A 280      -3.469   4.889  -9.360  1.00 95.56           N  
ATOM   2279  CA  GLY A 280      -3.821   6.232  -9.781  1.00 95.56           C  
ATOM   2280  C   GLY A 280      -3.485   6.510 -11.237  1.00 95.56           C  
ATOM   2281  O   GLY A 280      -2.320   6.453 -11.632  1.00 95.56           O  
ATOM   2282  N   TYR A 281      -4.543   6.790 -11.868  1.00 96.06           N  
ATOM   2283  CA  TYR A 281      -4.381   6.891 -13.316  1.00 96.06           C  
ATOM   2284  C   TYR A 281      -5.258   8.004 -13.886  1.00 96.06           C  
ATOM   2285  O   TYR A 281      -5.874   7.838 -14.941  1.00 96.06           O  
ATOM   2286  CB  TYR A 281      -4.732   5.560 -13.989  1.00 96.06           C  
ATOM   2287  CG  TYR A 281      -4.139   4.356 -13.295  1.00 96.06           C  
ATOM   2288  CD1 TYR A 281      -2.789   4.041 -13.430  1.00 96.06           C  
ATOM   2289  CD2 TYR A 281      -4.927   3.532 -12.500  1.00 96.06           C  
ATOM   2290  CE1 TYR A 281      -2.239   2.934 -12.794  1.00 96.06           C  
ATOM   2291  CE2 TYR A 281      -4.391   2.420 -11.860  1.00 96.06           C  
ATOM   2292  OH  TYR A 281      -2.507   1.030 -11.378  1.00 96.06           O  
ATOM   2293  CZ  TYR A 281      -3.044   2.130 -12.012  1.00 96.06           C  
ATOM   2294  N   ALA A 282      -5.213   9.087 -13.139  1.00 96.19           N  
ATOM   2295  CA  ALA A 282      -6.017  10.228 -13.559  1.00 96.19           C  
ATOM   2296  C   ALA A 282      -5.689  10.640 -14.985  1.00 96.19           C  
ATOM   2297  O   ALA A 282      -4.539  10.524 -15.420  1.00 96.19           O  
ATOM   2298  CB  ALA A 282      -5.810  11.404 -12.605  1.00 96.19           C  
ATOM   2299  N   LYS A 283      -6.768  11.105 -15.697  1.00 94.50           N  
ATOM   2300  CA  LYS A 283      -6.546  11.594 -17.052  1.00 94.50           C  
ATOM   2301  C   LYS A 283      -5.461  12.663 -17.085  1.00 94.50           C  
ATOM   2302  O   LYS A 283      -4.623  12.675 -17.990  1.00 94.50           O  
ATOM   2303  CB  LYS A 283      -7.846  12.157 -17.637  1.00 94.50           C  
ATOM   2304  CG  LYS A 283      -8.912  11.104 -17.921  1.00 94.50           C  
ATOM   2305  CD  LYS A 283     -10.193  11.727 -18.454  1.00 94.50           C  
ATOM   2306  CE  LYS A 283     -11.294  10.688 -18.608  1.00 94.50           C  
ATOM   2307  NZ  LYS A 283     -12.579  11.311 -19.040  1.00 94.50           N1+
ATOM   2308  N   ASP A 284      -5.545  13.527 -16.053  1.00 95.50           N  
ATOM   2309  CA  ASP A 284      -4.465  14.482 -15.826  1.00 95.50           C  
ATOM   2310  C   ASP A 284      -3.450  13.931 -14.821  1.00 95.50           C  
ATOM   2311  O   ASP A 284      -3.768  13.765 -13.645  1.00 95.50           O  
ATOM   2312  CB  ASP A 284      -5.025  15.819 -15.337  1.00 95.50           C  
ATOM   2313  CG  ASP A 284      -3.962  16.899 -15.232  1.00 95.50           C  
ATOM   2314  OD1 ASP A 284      -2.754  16.577 -15.249  1.00 95.50           O  
ATOM   2315  OD2 ASP A 284      -4.328  18.089 -15.133  1.00 95.50           O1-
ATOM   2316  N   PHE A 285      -2.260  13.665 -15.317  1.00 93.94           N  
ATOM   2317  CA  PHE A 285      -1.177  13.083 -14.522  1.00 93.94           C  
ATOM   2318  C   PHE A 285      -0.989  13.858 -13.225  1.00 93.94           C  
ATOM   2319  O   PHE A 285      -0.829  13.259 -12.159  1.00 93.94           O  
ATOM   2320  CB  PHE A 285       0.131  13.067 -15.324  1.00 93.94           C  
ATOM   2321  CG  PHE A 285       1.341  12.733 -14.500  1.00 93.94           C  
ATOM   2322  CD1 PHE A 285       2.244  13.723 -14.128  1.00 93.94           C  
ATOM   2323  CD2 PHE A 285       1.580  11.427 -14.087  1.00 93.94           C  
ATOM   2324  CE1 PHE A 285       3.369  13.416 -13.364  1.00 93.94           C  
ATOM   2325  CE2 PHE A 285       2.699  11.112 -13.321  1.00 93.94           C  
ATOM   2326  CZ  PHE A 285       3.594  12.107 -12.964  1.00 93.94           C  
ATOM   2327  N   TYR A 286      -1.054  15.157 -13.233  1.00 96.50           N  
ATOM   2328  CA  TYR A 286      -0.780  16.004 -12.072  1.00 96.50           C  
ATOM   2329  C   TYR A 286      -1.849  15.819 -11.003  1.00 96.50           C  
ATOM   2330  O   TYR A 286      -1.601  16.063  -9.820  1.00 96.50           O  
ATOM   2331  CB  TYR A 286      -0.707  17.480 -12.493  1.00 96.50           C  
ATOM   2332  CG  TYR A 286       0.486  17.802 -13.353  1.00 96.50           C  
ATOM   2333  CD1 TYR A 286       1.772  17.834 -12.814  1.00 96.50           C  
ATOM   2334  CD2 TYR A 286       0.332  18.094 -14.707  1.00 96.50           C  
ATOM   2335  CE1 TYR A 286       2.879  18.142 -13.603  1.00 96.50           C  
ATOM   2336  CE2 TYR A 286       1.433  18.398 -15.502  1.00 96.50           C  
ATOM   2337  OH  TYR A 286       3.783  18.721 -15.730  1.00 96.50           O  
ATOM   2338  CZ  TYR A 286       2.698  18.417 -14.943  1.00 96.50           C  
ATOM   2339  N   ASP A 287      -3.046  15.388 -11.400  1.00 97.88           N  
ATOM   2340  CA  ASP A 287      -4.083  15.091 -10.412  1.00 97.88           C  
ATOM   2341  C   ASP A 287      -3.678  13.914  -9.527  1.00 97.88           C  
ATOM   2342  O   ASP A 287      -3.896  13.941  -8.313  1.00 97.88           O  
ATOM   2343  CB  ASP A 287      -5.413  14.797 -11.103  1.00 97.88           C  
ATOM   2344  CG  ASP A 287      -6.061  16.039 -11.698  1.00 97.88           C  
ATOM   2345  OD1 ASP A 287      -5.718  17.165 -11.279  1.00 97.88           O  
ATOM   2346  OD2 ASP A 287      -6.929  15.883 -12.592  1.00 97.88           O1-
ATOM   2347  N   THR A 288      -3.127  12.858 -10.147  1.00 97.69           N  
ATOM   2348  CA  THR A 288      -2.623  11.727  -9.378  1.00 97.69           C  
ATOM   2349  C   THR A 288      -1.554  12.179  -8.386  1.00 97.69           C  
ATOM   2350  O   THR A 288      -1.581  11.791  -7.214  1.00 97.69           O  
ATOM   2351  CB  THR A 288      -2.044  10.640 -10.303  1.00 97.69           C  
ATOM   2352  CG2 THR A 288      -1.452   9.486  -9.492  1.00 97.69           C  
ATOM   2353  OG1 THR A 288      -3.086  10.132 -11.147  1.00 97.69           O  
ATOM   2354  N   VAL A 289      -0.644  13.002  -8.831  1.00 97.88           N  
ATOM   2355  CA  VAL A 289       0.445  13.515  -7.993  1.00 97.88           C  
ATOM   2356  C   VAL A 289      -0.133  14.320  -6.832  1.00 97.88           C  
ATOM   2357  O   VAL A 289       0.264  14.130  -5.684  1.00 97.88           O  
ATOM   2358  CB  VAL A 289       1.426  14.379  -8.807  1.00 97.88           C  
ATOM   2359  CG1 VAL A 289       2.459  15.042  -7.890  1.00 97.88           C  
ATOM   2360  CG2 VAL A 289       2.125  13.539  -9.882  1.00 97.88           C  
ATOM   2361  N   THR A 290      -1.093  15.199  -7.124  1.00 98.25           N  
ATOM   2362  CA  THR A 290      -1.722  16.046  -6.118  1.00 98.25           C  
ATOM   2363  C   THR A 290      -2.399  15.198  -5.041  1.00 98.25           C  
ATOM   2364  O   THR A 290      -2.270  15.477  -3.852  1.00 98.25           O  
ATOM   2365  CB  THR A 290      -2.758  16.994  -6.756  1.00 98.25           C  
ATOM   2366  CG2 THR A 290      -3.485  17.808  -5.689  1.00 98.25           C  
ATOM   2367  OG1 THR A 290      -2.083  17.894  -7.644  1.00 98.25           O  
ATOM   2368  N   ILE A 291      -3.038  14.188  -5.429  1.00 98.56           N  
ATOM   2369  CA  ILE A 291      -3.779  13.327  -4.517  1.00 98.56           C  
ATOM   2370  C   ILE A 291      -2.808  12.641  -3.558  1.00 98.56           C  
ATOM   2371  O   ILE A 291      -3.019  12.643  -2.343  1.00 98.56           O  
ATOM   2372  CB  ILE A 291      -4.609  12.268  -5.282  1.00 98.56           C  
ATOM   2373  CG1 ILE A 291      -5.758  12.940  -6.040  1.00 98.56           C  
ATOM   2374  CG2 ILE A 291      -5.138  11.197  -4.322  1.00 98.56           C  
ATOM   2375  CD1 ILE A 291      -6.373  12.076  -7.133  1.00 98.56           C  
ATOM   2376  N   HIS A 292      -1.767  12.067  -4.059  1.00 98.31           N  
ATOM   2377  CA  HIS A 292      -0.782  11.392  -3.224  1.00 98.31           C  
ATOM   2378  C   HIS A 292      -0.071  12.388  -2.305  1.00 98.31           C  
ATOM   2379  O   HIS A 292       0.206  12.078  -1.143  1.00 98.31           O  
ATOM   2380  CB  HIS A 292       0.240  10.648  -4.085  1.00 98.31           C  
ATOM   2381  CG  HIS A 292      -0.310   9.425  -4.748  1.00 98.31           C  
ATOM   2382  CD2 HIS A 292      -0.223   8.991  -6.025  1.00 98.31           C  
ATOM   2383  ND1 HIS A 292      -1.057   8.486  -4.069  1.00 98.31           N  
ATOM   2384  CE1 HIS A 292      -1.405   7.520  -4.905  1.00 98.31           C  
ATOM   2385  NE2 HIS A 292      -0.912   7.803  -6.097  1.00 98.31           N  
ATOM   2386  N   TYR A 293       0.267  13.532  -2.851  1.00 98.06           N  
ATOM   2387  CA  TYR A 293       0.853  14.593  -2.041  1.00 98.06           C  
ATOM   2388  C   TYR A 293      -0.080  14.998  -0.905  1.00 98.06           C  
ATOM   2389  O   TYR A 293       0.357  15.165   0.237  1.00 98.06           O  
ATOM   2390  CB  TYR A 293       1.174  15.815  -2.909  1.00 98.06           C  
ATOM   2391  CG  TYR A 293       1.656  17.009  -2.125  1.00 98.06           C  
ATOM   2392  CD1 TYR A 293       0.949  18.214  -2.146  1.00 98.06           C  
ATOM   2393  CD2 TYR A 293       2.812  16.944  -1.353  1.00 98.06           C  
ATOM   2394  CE1 TYR A 293       1.389  19.323  -1.423  1.00 98.06           C  
ATOM   2395  CE2 TYR A 293       3.259  18.041  -0.629  1.00 98.06           C  
ATOM   2396  OH  TYR A 293       2.983  20.316   0.049  1.00 98.06           O  
ATOM   2397  CZ  TYR A 293       2.545  19.221  -0.669  1.00 98.06           C  
ATOM   2398  N   ASN A 294      -1.396  15.146  -1.120  1.00 98.25           N  
ATOM   2399  CA  ASN A 294      -2.379  15.476  -0.097  1.00 98.25           C  
ATOM   2400  C   ASN A 294      -2.433  14.410   0.994  1.00 98.25           C  
ATOM   2401  O   ASN A 294      -2.605  14.732   2.172  1.00 98.25           O  
ATOM   2402  CB  ASN A 294      -3.765  15.667  -0.721  1.00 98.25           C  
ATOM   2403  CG  ASN A 294      -3.895  16.987  -1.458  1.00 98.25           C  
ATOM   2404  ND2 ASN A 294      -4.879  17.077  -2.347  1.00 98.25           N  
ATOM   2405  OD1 ASN A 294      -3.124  17.919  -1.233  1.00 98.25           O  
ATOM   2406  N   THR A 295      -2.311  13.150   0.552  1.00 98.38           N  
ATOM   2407  CA  THR A 295      -2.279  12.080   1.538  1.00 98.38           C  
ATOM   2408  C   THR A 295      -1.144  12.291   2.537  1.00 98.38           C  
ATOM   2409  O   THR A 295      -1.341  12.160   3.747  1.00 98.38           O  
ATOM   2410  CB  THR A 295      -2.113  10.708   0.862  1.00 98.38           C  
ATOM   2411  CG2 THR A 295      -2.012   9.589   1.895  1.00 98.38           C  
ATOM   2412  OG1 THR A 295      -3.248  10.458   0.016  1.00 98.38           O  
ATOM   2413  N   ILE A 296       0.045  12.634   2.063  1.00 97.88           N  
ATOM   2414  CA  ILE A 296       1.196  12.889   2.926  1.00 97.88           C  
ATOM   2415  C   ILE A 296       0.896  14.068   3.851  1.00 97.88           C  
ATOM   2416  O   ILE A 296       1.161  14.000   5.052  1.00 97.88           O  
ATOM   2417  CB  ILE A 296       2.470  13.168   2.097  1.00 97.88           C  
ATOM   2418  CG1 ILE A 296       2.881  11.913   1.312  1.00 97.88           C  
ATOM   2419  CG2 ILE A 296       3.608  13.644   3.005  1.00 97.88           C  
ATOM   2420  CD1 ILE A 296       3.966  12.170   0.272  1.00 97.88           C  
ATOM   2421  N   LYS A 297       0.274  15.128   3.365  1.00 97.31           N  
ATOM   2422  CA  LYS A 297      -0.059  16.313   4.165  1.00 97.31           C  
ATOM   2423  C   LYS A 297      -1.024  15.952   5.290  1.00 97.31           C  
ATOM   2424  O   LYS A 297      -0.853  16.415   6.426  1.00 97.31           O  
ATOM   2425  CB  LYS A 297      -0.669  17.394   3.274  1.00 97.31           C  
ATOM   2426  CG  LYS A 297       0.331  18.064   2.340  1.00 97.31           C  
ATOM   2427  CD  LYS A 297      -0.307  19.206   1.560  1.00 97.31           C  
ATOM   2428  CE  LYS A 297      -0.671  20.366   2.466  1.00 97.31           C  
ATOM   2429  NZ  LYS A 297      -1.358  21.468   1.718  1.00 97.31           N1+
ATOM   2430  N   ILE A 298      -1.972  15.138   4.962  1.00 97.38           N  
ATOM   2431  CA  ILE A 298      -2.987  14.755   5.936  1.00 97.38           C  
ATOM   2432  C   ILE A 298      -2.335  13.991   7.085  1.00 97.38           C  
ATOM   2433  O   ILE A 298      -2.626  14.254   8.257  1.00 97.38           O  
ATOM   2434  CB  ILE A 298      -4.102  13.894   5.284  1.00 97.38           C  
ATOM   2435  CG1 ILE A 298      -4.969  14.760   4.363  1.00 97.38           C  
ATOM   2436  CG2 ILE A 298      -4.952  13.213   6.357  1.00 97.38           C  
ATOM   2437  CD1 ILE A 298      -5.690  15.900   5.077  1.00 97.38           C  
ATOM   2438  N   PHE A 299      -1.422  13.174   6.804  1.00 96.38           N  
ATOM   2439  CA  PHE A 299      -0.831  12.325   7.830  1.00 96.38           C  
ATOM   2440  C   PHE A 299       0.320  13.037   8.532  1.00 96.38           C  
ATOM   2441  O   PHE A 299       0.713  12.657   9.637  1.00 96.38           O  
ATOM   2442  CB  PHE A 299      -0.342  11.004   7.218  1.00 96.38           C  
ATOM   2443  CG  PHE A 299      -1.430   9.981   7.025  1.00 96.38           C  
ATOM   2444  CD1 PHE A 299      -1.706   9.050   8.021  1.00 96.38           C  
ATOM   2445  CD2 PHE A 299      -2.179   9.961   5.860  1.00 96.38           C  
ATOM   2446  CE1 PHE A 299      -2.714   8.099   7.843  1.00 96.38           C  
ATOM   2447  CE2 PHE A 299      -3.187   9.013   5.676  1.00 96.38           C  
ATOM   2448  CZ  PHE A 299      -3.452   8.088   6.672  1.00 96.38           C  
ATOM   2449  N   ALA A 300       0.781  14.065   7.873  1.00 94.06           N  
ATOM   2450  CA  ALA A 300       1.854  14.872   8.471  1.00 94.06           C  
ATOM   2451  C   ALA A 300       1.286  16.002   9.317  1.00 94.06           C  
ATOM   2452  O   ALA A 300       2.016  16.635  10.076  1.00 94.06           O  
ATOM   2453  CB  ALA A 300       2.765  15.425   7.379  1.00 94.06           C  
ATOM   2454  N   ALA A 301      -0.085  16.234   9.174  1.00 87.62           N  
ATOM   2455  CA  ALA A 301      -0.726  17.365   9.832  1.00 87.62           C  
ATOM   2456  C   ALA A 301      -0.694  17.216  11.355  1.00 87.62           C  
ATOM   2457  O   ALA A 301      -0.704  16.090  11.867  1.00 87.62           O  
ATOM   2458  CB  ALA A 301      -2.166  17.529   9.349  1.00 87.62           C  
ATOM   2459  N   ASP A 302      -0.409  18.220  12.302  1.00 65.94           N  
ATOM   2460  CA  ASP A 302      -0.304  18.451  13.737  1.00 65.94           C  
ATOM   2461  C   ASP A 302      -1.369  17.681  14.503  1.00 65.94           C  
ATOM   2462  O   ASP A 302      -2.548  17.710  14.140  1.00 65.94           O  
ATOM   2463  CB  ASP A 302      -0.422  19.942  14.043  1.00 65.94           C  
ATOM   2464  CG  ASP A 302       0.763  20.752  13.538  1.00 65.94           C  
ATOM   2465  OD1 ASP A 302       1.868  20.189  13.392  1.00 65.94           O  
ATOM   2466  OD2 ASP A 302       0.592  21.972  13.294  1.00 65.94           O1-
TER    2467      ASP A 302
END   
