# Supplementary material for: Functional divergence and structural changes of Class IV histone deacetylases (HDACs) across the tree of life
Source: Mol Biol Evol. 2026 Jun 17;43(7):msag150. doi: 10.1093/molbev/msag150 (PMC13325672; doi:10.1093/molbev/msag150)
Supplement: msag150_Supplementary_Data [file msag150_supplementary_data.zip › Figure S19 cwaHDAC11_B.pdb]

TITLE     S12
REMARK   4      COMPLIES WITH FORMAT V. 3.0, 1-DEC-2006
REMARK 888
REMARK 888 WRITTEN BY MAESTRO (A PRODUCT OF SCHRODINGER, LLC)
ATOM      1  N   MET A   1      -7.620  10.203  67.025  1.00 39.72           N1+
ATOM      2  CA  MET A   1      -8.307   9.120  67.701  1.00 39.72           C  
ATOM      3  C   MET A   1      -9.293   8.435  66.792  1.00 39.72           C  
ATOM      4  O   MET A   1     -10.280   9.040  66.352  1.00 39.72           O  
ATOM      5  CB  MET A   1      -9.032   9.652  68.941  1.00 39.72           C  
ATOM      6  CG  MET A   1      -8.190   9.606  70.226  1.00 39.72           C  
ATOM      7  SD  MET A   1      -9.176   9.911  71.732  1.00 39.72           S  
ATOM      8  CE  MET A   1      -9.416  11.716  71.615  1.00 39.72           C  
ATOM      9  N   GLU A   2      -8.772   7.541  65.830  1.00 35.00           N  
ATOM     10  CA  GLU A   2      -8.879   6.109  65.663  1.00 35.00           C  
ATOM     11  C   GLU A   2     -10.336   5.647  65.763  1.00 35.00           C  
ATOM     12  O   GLU A   2     -11.035   5.951  66.742  1.00 35.00           O  
ATOM     13  CB  GLU A   2      -8.042   5.347  66.711  1.00 35.00           C  
ATOM     14  CG  GLU A   2      -6.741   4.782  66.151  1.00 35.00           C  
ATOM     15  CD  GLU A   2      -5.877   4.114  67.216  1.00 35.00           C  
ATOM     16  OE1 GLU A   2      -4.813   3.563  66.877  1.00 35.00           O  
ATOM     17  OE2 GLU A   2      -6.264   4.174  68.402  1.00 35.00           O1-
ATOM     18  N   LYS A   3     -10.908   5.102  64.600  1.00 34.31           N  
ATOM     19  CA  LYS A   3     -11.043   3.684  64.292  1.00 34.31           C  
ATOM     20  C   LYS A   3     -12.424   3.389  63.708  1.00 34.31           C  
ATOM     21  O   LYS A   3     -13.434   3.679  64.345  1.00 34.31           O  
ATOM     22  CB  LYS A   3     -10.769   2.814  65.517  1.00 34.31           C  
ATOM     23  CG  LYS A   3      -9.291   2.529  65.740  1.00 34.31           C  
ATOM     24  CD  LYS A   3      -9.108   1.485  66.858  1.00 34.31           C  
ATOM     25  CE  LYS A   3      -7.631   1.242  67.137  1.00 34.31           C  
ATOM     26  NZ  LYS A   3      -7.439   0.212  68.194  1.00 34.31           N1+
ATOM     27  N   CYS A   4     -12.483   2.904  62.478  1.00 36.28           N  
ATOM     28  CA  CYS A   4     -12.651   1.784  61.538  1.00 36.28           C  
ATOM     29  C   CYS A   4     -13.633   0.744  62.120  1.00 36.28           C  
ATOM     30  O   CYS A   4     -13.563   0.386  63.297  1.00 36.28           O  
ATOM     31  CB  CYS A   4     -11.302   1.121  61.255  1.00 36.28           C  
ATOM     32  SG  CYS A   4     -10.979   0.854  59.521  1.00 36.28           S  
ATOM     33  N   SER A   5     -14.619   0.349  61.257  1.00 40.22           N  
ATOM     34  CA  SER A   5     -14.894  -1.075  60.997  1.00 40.22           C  
ATOM     35  C   SER A   5     -15.661  -1.254  59.711  1.00 40.22           C  
ATOM     36  O   SER A   5     -16.697  -0.615  59.496  1.00 40.22           O  
ATOM     37  CB  SER A   5     -15.684  -1.683  62.158  1.00 40.22           C  
ATOM     38  OG  SER A   5     -17.076  -1.668  61.878  1.00 40.22           O  
ATOM     39  N   ARG A   6     -15.149  -1.953  58.672  1.00 33.16           N  
ATOM     40  CA  ARG A   6     -14.934  -3.128  57.835  1.00 33.16           C  
ATOM     41  C   ARG A   6     -16.268  -3.764  57.432  1.00 33.16           C  
ATOM     42  O   ARG A   6     -17.104  -4.056  58.290  1.00 33.16           O  
ATOM     43  CB  ARG A   6     -14.071  -4.161  58.565  1.00 33.16           C  
ATOM     44  CG  ARG A   6     -12.659  -4.293  58.037  1.00 33.16           C  
ATOM     45  CD  ARG A   6     -11.861  -5.351  58.779  1.00 33.16           C  
ATOM     46  NE  ARG A   6     -10.476  -5.406  58.323  1.00 33.16           N  
ATOM     47  NH1 ARG A   6     -10.082  -7.542  59.075  1.00 33.16           N  
ATOM     48  NH2 ARG A   6      -8.418  -6.372  58.026  1.00 33.16           N1+
ATOM     49  CZ  ARG A   6      -9.664  -6.443  58.472  1.00 33.16           C  
ATOM     50  N   ARG A   7     -16.560  -3.815  56.111  1.00 39.81           N  
ATOM     51  CA  ARG A   7     -17.029  -4.989  55.381  1.00 39.81           C  
ATOM     52  C   ARG A   7     -16.476  -5.014  53.955  1.00 39.81           C  
ATOM     53  O   ARG A   7     -16.628  -4.052  53.190  1.00 39.81           O  
ATOM     54  CB  ARG A   7     -18.557  -5.018  55.341  1.00 39.81           C  
ATOM     55  CG  ARG A   7     -19.174  -5.962  56.387  1.00 39.81           C  
ATOM     56  CD  ARG A   7     -20.697  -6.004  56.272  1.00 39.81           C  
ATOM     57  NE  ARG A   7     -21.278  -6.885  57.285  1.00 39.81           N  
ATOM     58  NH1 ARG A   7     -23.387  -6.885  56.349  1.00 39.81           N  
ATOM     59  NH2 ARG A   7     -22.971  -8.072  58.250  1.00 39.81           N1+
ATOM     60  CZ  ARG A   7     -22.542  -7.267  57.279  1.00 39.81           C  
ATOM     61  N   GLN A   8     -15.518  -5.909  53.523  1.00 33.19           N  
ATOM     62  CA  GLN A   8     -14.971  -6.998  52.712  1.00 33.19           C  
ATOM     63  C   GLN A   8     -15.894  -7.349  51.561  1.00 33.19           C  
ATOM     64  O   GLN A   8     -17.075  -7.639  51.759  1.00 33.19           O  
ATOM     65  CB  GLN A   8     -14.750  -8.225  53.596  1.00 33.19           C  
ATOM     66  CG  GLN A   8     -13.332  -8.374  54.131  1.00 33.19           C  
ATOM     67  CD  GLN A   8     -13.146  -9.584  55.019  1.00 33.19           C  
ATOM     68  NE2 GLN A   8     -11.895  -9.965  55.263  1.00 33.19           N  
ATOM     69  OE1 GLN A   8     -14.118 -10.163  55.489  1.00 33.19           O  
ATOM     70  N   PHE A   9     -15.502  -7.055  50.207  1.00 39.50           N  
ATOM     71  CA  PHE A   9     -15.467  -7.925  49.038  1.00 39.50           C  
ATOM     72  C   PHE A   9     -14.358  -7.503  48.078  1.00 39.50           C  
ATOM     73  O   PHE A   9     -14.276  -6.340  47.707  1.00 39.50           O  
ATOM     74  CB  PHE A   9     -16.827  -7.917  48.331  1.00 39.50           C  
ATOM     75  CG  PHE A   9     -17.695  -9.100  48.641  1.00 39.50           C  
ATOM     76  CD1 PHE A   9     -17.573 -10.284  47.927  1.00 39.50           C  
ATOM     77  CD2 PHE A   9     -18.633  -9.036  49.670  1.00 39.50           C  
ATOM     78  CE1 PHE A   9     -18.376 -11.383  48.219  1.00 39.50           C  
ATOM     79  CE2 PHE A   9     -19.441 -10.127  49.966  1.00 39.50           C  
ATOM     80  CZ  PHE A   9     -19.308 -11.297  49.226  1.00 39.50           C  
ATOM     81  N   LEU A  10     -13.143  -8.143  48.000  1.00 35.06           N  
ATOM     82  CA  LEU A  10     -12.299  -9.042  47.227  1.00 35.06           C  
ATOM     83  C   LEU A  10     -12.440  -8.743  45.722  1.00 35.06           C  
ATOM     84  O   LEU A  10     -13.540  -8.822  45.187  1.00 35.06           O  
ATOM     85  CB  LEU A  10     -12.659 -10.501  47.507  1.00 35.06           C  
ATOM     86  CG  LEU A  10     -11.660 -11.286  48.354  1.00 35.06           C  
ATOM     87  CD1 LEU A  10     -12.325 -11.754  49.644  1.00 35.06           C  
ATOM     88  CD2 LEU A  10     -11.103 -12.465  47.567  1.00 35.06           C  
ATOM     89  N   GLY A  11     -11.467  -7.967  45.070  1.00 33.75           N  
ATOM     90  CA  GLY A  11     -10.681  -8.523  43.971  1.00 33.75           C  
ATOM     91  C   GLY A  11     -10.346  -7.512  42.880  1.00 33.75           C  
ATOM     92  O   GLY A  11     -11.225  -6.785  42.449  1.00 33.75           O  
ATOM     93  N   ILE A  12      -9.084  -6.891  42.941  1.00 36.69           N  
ATOM     94  CA  ILE A  12      -7.834  -6.910  42.197  1.00 36.69           C  
ATOM     95  C   ILE A  12      -7.710  -5.624  41.363  1.00 36.69           C  
ATOM     96  O   ILE A  12      -8.576  -5.329  40.528  1.00 36.69           O  
ATOM     97  CB  ILE A  12      -7.730  -8.145  41.275  1.00 36.69           C  
ATOM     98  CG1 ILE A  12      -7.711  -9.437  42.130  1.00 36.69           C  
ATOM     99  CG2 ILE A  12      -6.488  -8.054  40.374  1.00 36.69           C  
ATOM    100  CD1 ILE A  12      -7.761 -10.712  41.305  1.00 36.69           C  
ATOM    101  N   LEU A  13      -7.131  -4.552  41.877  1.00 29.27           N  
ATOM    102  CA  LEU A  13      -6.084  -3.553  41.640  1.00 29.27           C  
ATOM    103  C   LEU A  13      -5.101  -4.044  40.607  1.00 29.27           C  
ATOM    104  O   LEU A  13      -4.429  -5.057  40.782  1.00 29.27           O  
ATOM    105  CB  LEU A  13      -5.342  -3.258  42.947  1.00 29.27           C  
ATOM    106  CG  LEU A  13      -5.848  -2.058  43.753  1.00 29.27           C  
ATOM    107  CD1 LEU A  13      -5.951  -2.425  45.256  1.00 29.27           C  
ATOM    108  CD2 LEU A  13      -4.932  -0.855  43.568  1.00 29.27           C  
ATOM    109  N   GLY A  14      -5.394  -3.788  39.268  1.00 29.06           N  
ATOM    110  CA  GLY A  14      -4.311  -3.426  38.379  1.00 29.06           C  
ATOM    111  C   GLY A  14      -4.790  -2.723  37.141  1.00 29.06           C  
ATOM    112  O   GLY A  14      -5.414  -3.330  36.259  1.00 29.06           O  
ATOM    113  N   ALA A  15      -5.390  -1.529  37.215  1.00 31.41           N  
ATOM    114  CA  ALA A  15      -5.592  -0.598  36.141  1.00 31.41           C  
ATOM    115  C   ALA A  15      -4.322   0.210  35.839  1.00 31.41           C  
ATOM    116  O   ALA A  15      -3.788   0.878  36.739  1.00 31.41           O  
ATOM    117  CB  ALA A  15      -6.757   0.339  36.455  1.00 31.41           C  
ATOM    118  N   SER A  16      -3.226  -0.474  35.326  1.00 33.03           N  
ATOM    119  CA  SER A  16      -2.117   0.156  34.619  1.00 33.03           C  
ATOM    120  C   SER A  16      -2.618   1.088  33.498  1.00 33.03           C  
ATOM    121  O   SER A  16      -3.361   0.659  32.620  1.00 33.03           O  
ATOM    122  CB  SER A  16      -1.185  -0.899  34.028  1.00 33.03           C  
ATOM    123  OG  SER A  16      -1.306  -0.935  32.597  1.00 33.03           O  
ATOM    124  N   LEU A  17      -3.065   2.324  33.762  1.00 29.97           N  
ATOM    125  CA  LEU A  17      -2.927   3.648  33.162  1.00 29.97           C  
ATOM    126  C   LEU A  17      -1.704   3.708  32.260  1.00 29.97           C  
ATOM    127  O   LEU A  17      -0.571   3.556  32.714  1.00 29.97           O  
ATOM    128  CB  LEU A  17      -2.822   4.714  34.261  1.00 29.97           C  
ATOM    129  CG  LEU A  17      -4.131   5.373  34.691  1.00 29.97           C  
ATOM    130  CD1 LEU A  17      -4.252   5.366  36.221  1.00 29.97           C  
ATOM    131  CD2 LEU A  17      -4.224   6.804  34.149  1.00 29.97           C  
ATOM    132  N   LEU A  18      -1.680   2.958  31.065  1.00 33.91           N  
ATOM    133  CA  LEU A  18      -0.691   3.251  30.035  1.00 33.91           C  
ATOM    134  C   LEU A  18      -0.964   4.606  29.389  1.00 33.91           C  
ATOM    135  O   LEU A  18      -2.025   4.817  28.799  1.00 33.91           O  
ATOM    136  CB  LEU A  18      -0.690   2.153  28.972  1.00 33.91           C  
ATOM    137  CG  LEU A  18      -0.001   0.843  29.351  1.00 33.91           C  
ATOM    138  CD1 LEU A  18      -0.562  -0.308  28.512  1.00 33.91           C  
ATOM    139  CD2 LEU A  18       1.506   0.953  29.162  1.00 33.91           C  
ATOM    140  N   ALA A  19      -0.816   5.735  30.098  1.00 31.36           N  
ATOM    141  CA  ALA A  19      -0.421   7.054  29.607  1.00 31.36           C  
ATOM    142  C   ALA A  19       0.287   6.945  28.251  1.00 31.36           C  
ATOM    143  O   ALA A  19       1.285   6.237  28.121  1.00 31.36           O  
ATOM    144  CB  ALA A  19       0.474   7.746  30.613  1.00 31.36           C  
ATOM    145  N   SER A  20      -0.419   6.692  27.096  1.00 34.88           N  
ATOM    146  CA  SER A  20      -0.142   6.920  25.690  1.00 34.88           C  
ATOM    147  C   SER A  20       0.512   8.278  25.456  1.00 34.88           C  
ATOM    148  O   SER A  20      -0.067   9.322  25.794  1.00 34.88           O  
ATOM    149  CB  SER A  20      -1.426   6.825  24.868  1.00 34.88           C  
ATOM    150  OG  SER A  20      -1.960   8.107  24.606  1.00 34.88           O  
ATOM    151  N   SER A  21       1.754   8.500  25.946  1.00 33.25           N  
ATOM    152  CA  SER A  21       2.628   9.599  25.539  1.00 33.25           C  
ATOM    153  C   SER A  21       2.712   9.704  24.019  1.00 33.25           C  
ATOM    154  O   SER A  21       3.044   8.722  23.338  1.00 33.25           O  
ATOM    155  CB  SER A  21       4.034   9.429  26.115  1.00 33.25           C  
ATOM    156  OG  SER A  21       4.791   8.519  25.324  1.00 33.25           O  
ATOM    157  N   CYS A  22       1.736  10.252  23.283  1.00 35.44           N  
ATOM    158  CA  CYS A  22       1.765  10.831  21.934  1.00 35.44           C  
ATOM    159  C   CYS A  22       3.031  11.661  21.740  1.00 35.44           C  
ATOM    160  O   CYS A  22       3.263  12.630  22.459  1.00 35.44           O  
ATOM    161  CB  CYS A  22       0.534  11.711  21.717  1.00 35.44           C  
ATOM    162  SG  CYS A  22      -0.080  11.669  20.019  1.00 35.44           S  
ATOM    163  N   ARG A  23       4.251  11.059  21.736  1.00 39.91           N  
ATOM    164  CA  ARG A  23       5.502  11.711  21.375  1.00 39.91           C  
ATOM    165  C   ARG A  23       5.364  12.482  20.066  1.00 39.91           C  
ATOM    166  O   ARG A  23       4.860  11.946  19.079  1.00 39.91           O  
ATOM    167  CB  ARG A  23       6.637  10.695  21.265  1.00 39.91           C  
ATOM    168  CG  ARG A  23       7.404  10.477  22.563  1.00 39.91           C  
ATOM    169  CD  ARG A  23       8.512   9.444  22.395  1.00 39.91           C  
ATOM    170  NE  ARG A  23       9.006   8.974  23.686  1.00 39.91           N  
ATOM    171  NH1 ARG A  23      11.143   8.521  22.941  1.00 39.91           N  
ATOM    172  NH2 ARG A  23      10.588   8.129  25.127  1.00 39.91           N1+
ATOM    173  CZ  ARG A  23      10.243   8.547  23.921  1.00 39.91           C  
ATOM    174  N   SER A  24       4.897  13.805  20.024  1.00 43.00           N  
ATOM    175  CA  SER A  24       5.035  14.890  19.067  1.00 43.00           C  
ATOM    176  C   SER A  24       6.309  14.743  18.242  1.00 43.00           C  
ATOM    177  O   SER A  24       7.367  14.398  18.777  1.00 43.00           O  
ATOM    178  CB  SER A  24       5.036  16.245  19.775  1.00 43.00           C  
ATOM    179  OG  SER A  24       6.361  16.643  20.111  1.00 43.00           O  
ATOM    180  N   LEU A  25       6.342  14.051  17.006  1.00 47.31           N  
ATOM    181  CA  LEU A  25       7.362  13.931  15.969  1.00 47.31           C  
ATOM    182  C   LEU A  25       8.326  15.113  16.021  1.00 47.31           C  
ATOM    183  O   LEU A  25       7.895  16.267  16.028  1.00 47.31           O  
ATOM    184  CB  LEU A  25       6.713  13.850  14.584  1.00 47.31           C  
ATOM    185  CG  LEU A  25       5.952  12.558  14.268  1.00 47.31           C  
ATOM    186  CD1 LEU A  25       5.060  12.749  13.044  1.00 47.31           C  
ATOM    187  CD2 LEU A  25       6.924  11.405  14.054  1.00 47.31           C  
ATOM    188  N   THR A  26       9.401  15.213  16.902  1.00 39.78           N  
ATOM    189  CA  THR A  26      10.464  16.204  16.851  1.00 39.78           C  
ATOM    190  C   THR A  26      11.036  16.329  15.444  1.00 39.78           C  
ATOM    191  O   THR A  26      10.949  15.382  14.648  1.00 39.78           O  
ATOM    192  CB  THR A  26      11.596  15.859  17.835  1.00 39.78           C  
ATOM    193  CG2 THR A  26      11.089  15.863  19.276  1.00 39.78           C  
ATOM    194  OG1 THR A  26      12.108  14.556  17.528  1.00 39.78           O  
ATOM    195  N   GLU A  27      11.115  17.473  14.799  1.00 36.50           N  
ATOM    196  CA  GLU A  27      11.798  18.122  13.687  1.00 36.50           C  
ATOM    197  C   GLU A  27      13.097  17.399  13.337  1.00 36.50           C  
ATOM    198  O   GLU A  27      13.922  17.146  14.216  1.00 36.50           O  
ATOM    199  CB  GLU A  27      12.086  19.593  14.019  1.00 36.50           C  
ATOM    200  CG  GLU A  27      11.176  20.578  13.296  1.00 36.50           C  
ATOM    201  CD  GLU A  27      11.461  22.024  13.644  1.00 36.50           C  
ATOM    202  OE1 GLU A  27      10.754  22.924  13.131  1.00 36.50           O  
ATOM    203  OE2 GLU A  27      12.396  22.268  14.441  1.00 36.50           O1-
ATOM    204  N   GLY A  28      12.967  16.134  12.633  1.00 47.88           N  
ATOM    205  CA  GLY A  28      14.101  15.484  12.012  1.00 47.88           C  
ATOM    206  C   GLY A  28      13.922  13.972  11.889  1.00 47.88           C  
ATOM    207  O   GLY A  28      14.733  13.299  11.243  1.00 47.88           O  
ATOM    208  N   ASP A  29      12.752  13.290  12.038  1.00 58.50           N  
ATOM    209  CA  ASP A  29      12.574  11.839  11.877  1.00 58.50           C  
ATOM    210  C   ASP A  29      11.434  11.527  10.910  1.00 58.50           C  
ATOM    211  O   ASP A  29      10.270  11.811  11.213  1.00 58.50           O  
ATOM    212  CB  ASP A  29      12.308  11.190  13.237  1.00 58.50           C  
ATOM    213  CG  ASP A  29      13.571  10.963  14.046  1.00 58.50           C  
ATOM    214  OD1 ASP A  29      14.682  11.052  13.475  1.00 58.50           O  
ATOM    215  OD2 ASP A  29      13.458  10.673  15.257  1.00 58.50           O1-
ATOM    216  N   SER A  30      11.722  11.601   9.570  1.00 69.06           N  
ATOM    217  CA  SER A  30      10.779  11.523   8.454  1.00 69.06           C  
ATOM    218  C   SER A  30      10.007  10.214   8.463  1.00 69.06           C  
ATOM    219  O   SER A  30      10.573   9.154   8.743  1.00 69.06           O  
ATOM    220  CB  SER A  30      11.503  11.695   7.119  1.00 69.06           C  
ATOM    221  OG  SER A  30      10.626  11.450   6.034  1.00 69.06           O  
ATOM    222  N   SER A  31       8.737  10.162   8.516  1.00 89.44           N  
ATOM    223  CA  SER A  31       7.786   9.065   8.374  1.00 89.44           C  
ATOM    224  C   SER A  31       7.687   8.600   6.921  1.00 89.44           C  
ATOM    225  O   SER A  31       6.864   7.748   6.596  1.00 89.44           O  
ATOM    226  CB  SER A  31       6.404   9.482   8.878  1.00 89.44           C  
ATOM    227  OG  SER A  31       6.458   9.840  10.250  1.00 89.44           O  
ATOM    228  N   PHE A  32       8.693   9.164   6.072  1.00 97.19           N  
ATOM    229  CA  PHE A  32       8.530   8.895   4.647  1.00 97.19           C  
ATOM    230  C   PHE A  32       9.700   8.084   4.112  1.00 97.19           C  
ATOM    231  O   PHE A  32      10.860   8.398   4.385  1.00 97.19           O  
ATOM    232  CB  PHE A  32       8.403  10.211   3.868  1.00 97.19           C  
ATOM    233  CG  PHE A  32       7.228  11.055   4.284  1.00 97.19           C  
ATOM    234  CD1 PHE A  32       5.928  10.649   3.998  1.00 97.19           C  
ATOM    235  CD2 PHE A  32       7.421  12.246   4.959  1.00 97.19           C  
ATOM    236  CE1 PHE A  32       4.837  11.423   4.381  1.00 97.19           C  
ATOM    237  CE2 PHE A  32       6.337  13.032   5.348  1.00 97.19           C  
ATOM    238  CZ  PHE A  32       5.046  12.618   5.057  1.00 97.19           C  
ATOM    239  N   VAL A  33       9.413   7.065   3.376  1.00 97.94           N  
ATOM    240  CA  VAL A  33      10.396   6.168   2.775  1.00 97.94           C  
ATOM    241  C   VAL A  33      10.453   6.397   1.264  1.00 97.94           C  
ATOM    242  O   VAL A  33       9.417   6.427   0.596  1.00 97.94           O  
ATOM    243  CB  VAL A  33      10.075   4.682   3.074  1.00 97.94           C  
ATOM    244  CG1 VAL A  33      11.134   3.766   2.463  1.00 97.94           C  
ATOM    245  CG2 VAL A  33       9.970   4.457   4.581  1.00 97.94           C  
ATOM    246  N   TRP A  34      11.645   6.605   0.816  1.00 97.62           N  
ATOM    247  CA  TRP A  34      11.894   6.794  -0.609  1.00 97.62           C  
ATOM    248  C   TRP A  34      13.174   6.090  -1.038  1.00 97.62           C  
ATOM    249  O   TRP A  34      14.173   6.103  -0.312  1.00 97.62           O  
ATOM    250  CB  TRP A  34      11.979   8.281  -0.949  1.00 97.62           C  
ATOM    251  CG  TRP A  34      12.206   8.568  -2.404  1.00 97.62           C  
ATOM    252  CD1 TRP A  34      11.249   8.699  -3.376  1.00 97.62           C  
ATOM    253  CD2 TRP A  34      13.464   8.745  -3.056  1.00 97.62           C  
ATOM    254  CE2 TRP A  34      13.197   8.981  -4.423  1.00 97.62           C  
ATOM    255  CE3 TRP A  34      14.798   8.729  -2.616  1.00 97.62           C  
ATOM    256  NE1 TRP A  34      11.841   8.951  -4.592  1.00 97.62           N  
ATOM    257  CH2 TRP A  34      15.509   9.185  -4.896  1.00 97.62           C  
ATOM    258  CZ2 TRP A  34      14.215   9.201  -5.357  1.00 97.62           C  
ATOM    259  CZ3 TRP A  34      15.808   8.947  -3.543  1.00 97.62           C  
ATOM    260  N   SER A  35      13.114   5.545  -2.282  1.00 97.00           N  
ATOM    261  CA  SER A  35      14.270   4.911  -2.910  1.00 97.00           C  
ATOM    262  C   SER A  35      14.484   5.435  -4.327  1.00 97.00           C  
ATOM    263  O   SER A  35      13.531   5.611  -5.082  1.00 97.00           O  
ATOM    264  CB  SER A  35      14.096   3.390  -2.938  1.00 97.00           C  
ATOM    265  OG  SER A  35      15.138   2.782  -3.692  1.00 97.00           O  
ATOM    266  N   PRO A  36      15.751   5.625  -4.684  1.00 95.94           N  
ATOM    267  CA  PRO A  36      16.009   6.019  -6.074  1.00 95.94           C  
ATOM    268  C   PRO A  36      15.488   4.998  -7.087  1.00 95.94           C  
ATOM    269  O   PRO A  36      15.219   5.345  -8.239  1.00 95.94           O  
ATOM    270  CB  PRO A  36      17.537   6.128  -6.143  1.00 95.94           C  
ATOM    271  CG  PRO A  36      17.965   6.403  -4.736  1.00 95.94           C  
ATOM    272  CD  PRO A  36      17.000   5.719  -3.803  1.00 95.94           C  
ATOM    273  N   ASP A  37      15.316   3.750  -6.708  1.00 96.44           N  
ATOM    274  CA  ASP A  37      14.851   2.673  -7.578  1.00 96.44           C  
ATOM    275  C   ASP A  37      13.362   2.829  -7.897  1.00 96.44           C  
ATOM    276  O   ASP A  37      12.828   2.111  -8.743  1.00 96.44           O  
ATOM    277  CB  ASP A  37      15.109   1.310  -6.933  1.00 96.44           C  
ATOM    278  CG  ASP A  37      16.571   0.906  -6.977  1.00 96.44           C  
ATOM    279  OD1 ASP A  37      17.297   1.326  -7.904  1.00 96.44           O  
ATOM    280  OD2 ASP A  37      17.002   0.156  -6.075  1.00 96.44           O1-
ATOM    281  N   TYR A  38      12.703   3.809  -7.213  1.00 96.19           N  
ATOM    282  CA  TYR A  38      11.313   4.115  -7.544  1.00 96.19           C  
ATOM    283  C   TYR A  38      11.220   4.846  -8.877  1.00 96.19           C  
ATOM    284  O   TYR A  38      10.165   4.866  -9.512  1.00 96.19           O  
ATOM    285  CB  TYR A  38      10.669   4.956  -6.437  1.00 96.19           C  
ATOM    286  CG  TYR A  38      10.609   4.257  -5.102  1.00 96.19           C  
ATOM    287  CD1 TYR A  38      10.869   2.895  -4.993  1.00 96.19           C  
ATOM    288  CD2 TYR A  38      10.282   4.958  -3.944  1.00 96.19           C  
ATOM    289  CE1 TYR A  38      10.815   2.245  -3.763  1.00 96.19           C  
ATOM    290  CE2 TYR A  38      10.223   4.319  -2.710  1.00 96.19           C  
ATOM    291  OH  TYR A  38      10.428   2.330  -1.410  1.00 96.19           O  
ATOM    292  CZ  TYR A  38      10.487   2.966  -2.630  1.00 96.19           C  
ATOM    293  N   SER A  39      12.343   5.444  -9.260  1.00 93.31           N  
ATOM    294  CA  SER A  39      12.389   6.260 -10.473  1.00 93.31           C  
ATOM    295  C   SER A  39      12.655   5.405 -11.704  1.00 93.31           C  
ATOM    296  O   SER A  39      13.689   4.726 -11.787  1.00 93.31           O  
ATOM    297  CB  SER A  39      13.461   7.345 -10.348  1.00 93.31           C  
ATOM    298  OG  SER A  39      13.142   8.242  -9.298  1.00 93.31           O  
ATOM    299  N   PHE A  40      11.604   5.323 -12.599  1.00 87.38           N  
ATOM    300  CA  PHE A  40      11.817   4.677 -13.888  1.00 87.38           C  
ATOM    301  C   PHE A  40      10.780   5.155 -14.904  1.00 87.38           C  
ATOM    302  O   PHE A  40       9.791   5.794 -14.542  1.00 87.38           O  
ATOM    303  CB  PHE A  40      11.748   3.155 -13.749  1.00 87.38           C  
ATOM    304  CG  PHE A  40      10.350   2.619 -13.618  1.00 87.38           C  
ATOM    305  CD1 PHE A  40       9.713   2.600 -12.379  1.00 87.38           C  
ATOM    306  CD2 PHE A  40       9.672   2.128 -14.723  1.00 87.38           C  
ATOM    307  CE1 PHE A  40       8.415   2.100 -12.248  1.00 87.38           C  
ATOM    308  CE2 PHE A  40       8.375   1.629 -14.600  1.00 87.38           C  
ATOM    309  CZ  PHE A  40       7.751   1.617 -13.366  1.00 87.38           C  
ATOM    310  N   THR A  41      11.103   4.978 -16.170  1.00 82.06           N  
ATOM    311  CA  THR A  41      10.182   5.259 -17.271  1.00 82.06           C  
ATOM    312  C   THR A  41       9.915   3.996 -18.088  1.00 82.06           C  
ATOM    313  O   THR A  41      10.732   3.071 -18.093  1.00 82.06           O  
ATOM    314  CB  THR A  41      10.737   6.360 -18.191  1.00 82.06           C  
ATOM    315  CG2 THR A  41      10.949   7.659 -17.417  1.00 82.06           C  
ATOM    316  OG1 THR A  41      11.982   5.930 -18.742  1.00 82.06           O  
ATOM    317  N   TRP A  42       8.709   3.946 -18.499  1.00 75.69           N  
ATOM    318  CA  TRP A  42       8.409   2.798 -19.349  1.00 75.69           C  
ATOM    319  C   TRP A  42       9.325   2.765 -20.562  1.00 75.69           C  
ATOM    320  O   TRP A  42       9.619   3.812 -21.158  1.00 75.69           O  
ATOM    321  CB  TRP A  42       6.948   2.822 -19.797  1.00 75.69           C  
ATOM    322  CG  TRP A  42       5.965   2.632 -18.675  1.00 75.69           C  
ATOM    323  CD1 TRP A  42       5.107   3.564 -18.156  1.00 75.69           C  
ATOM    324  CD2 TRP A  42       5.748   1.433 -17.915  1.00 75.69           C  
ATOM    325  CE2 TRP A  42       4.739   1.718 -16.968  1.00 75.69           C  
ATOM    326  CE3 TRP A  42       6.304   0.146 -17.957  1.00 75.69           C  
ATOM    327  NE1 TRP A  42       4.369   3.023 -17.138  1.00 75.69           N  
ATOM    328  CH2 TRP A  42       4.839  -0.492 -16.122  1.00 75.69           C  
ATOM    329  CZ2 TRP A  42       4.278   0.756 -16.058  1.00 75.69           C  
ATOM    330  CZ3 TRP A  42       5.845  -0.804 -17.058  1.00 75.69           C  
ATOM    331  N   ALA A  43       9.947   1.610 -20.720  1.00 66.50           N  
ATOM    332  CA  ALA A  43      10.863   1.436 -21.847  1.00 66.50           C  
ATOM    333  C   ALA A  43      10.194   1.830 -23.153  1.00 66.50           C  
ATOM    334  O   ALA A  43       9.035   1.491 -23.406  1.00 66.50           O  
ATOM    335  CB  ALA A  43      11.352  -0.010 -21.910  1.00 66.50           C  
ATOM    336  N   LYS A  44      10.773   2.761 -23.873  1.00 58.53           N  
ATOM    337  CA  LYS A  44      10.336   3.259 -25.159  1.00 58.53           C  
ATOM    338  C   LYS A  44      10.962   2.466 -26.302  1.00 58.53           C  
ATOM    339  O   LYS A  44      10.792   2.819 -27.480  1.00 58.53           O  
ATOM    340  CB  LYS A  44      10.679   4.741 -25.302  1.00 58.53           C  
ATOM    341  CG  LYS A  44       9.918   5.649 -24.352  1.00 58.53           C  
ATOM    342  CD  LYS A  44      10.241   7.121 -24.594  1.00 58.53           C  
ATOM    343  CE  LYS A  44       9.498   8.022 -23.609  1.00 58.53           C  
ATOM    344  NZ  LYS A  44       9.825   9.463 -23.831  1.00 58.53           N1+
ATOM    345  N   ARG A  45      11.615   1.260 -25.909  1.00 54.62           N  
ATOM    346  CA  ARG A  45      12.324   0.506 -26.930  1.00 54.62           C  
ATOM    347  C   ARG A  45      11.413  -0.532 -27.585  1.00 54.62           C  
ATOM    348  O   ARG A  45      10.582  -1.152 -26.901  1.00 54.62           O  
ATOM    349  CB  ARG A  45      13.555  -0.182 -26.335  1.00 54.62           C  
ATOM    350  CG  ARG A  45      14.539  -0.710 -27.371  1.00 54.62           C  
ATOM    351  CD  ARG A  45      15.843  -1.167 -26.730  1.00 54.62           C  
ATOM    352  NE  ARG A  45      16.721  -1.812 -27.703  1.00 54.62           N  
ATOM    353  NH1 ARG A  45      18.508  -2.016 -26.266  1.00 54.62           N  
ATOM    354  NH2 ARG A  45      18.677  -2.775 -28.425  1.00 54.62           N1+
ATOM    355  CZ  ARG A  45      17.959  -2.197 -27.463  1.00 54.62           C  
ATOM    356  N   PHE A  46      11.400  -0.633 -28.908  1.00 49.50           N  
ATOM    357  CA  PHE A  46      10.734  -1.670 -29.684  1.00 49.50           C  
ATOM    358  C   PHE A  46      11.207  -3.051 -29.253  1.00 49.50           C  
ATOM    359  O   PHE A  46      12.408  -3.283 -29.081  1.00 49.50           O  
ATOM    360  CB  PHE A  46      10.984  -1.481 -31.188  1.00 49.50           C  
ATOM    361  CG  PHE A  46      10.174  -2.400 -32.051  1.00 49.50           C  
ATOM    362  CD1 PHE A  46      10.722  -3.590 -32.541  1.00 49.50           C  
ATOM    363  CD2 PHE A  46       8.869  -2.079 -32.405  1.00 49.50           C  
ATOM    364  CE1 PHE A  46       9.971  -4.441 -33.340  1.00 49.50           C  
ATOM    365  CE2 PHE A  46       8.109  -2.935 -33.208  1.00 49.50           C  
ATOM    366  CZ  PHE A  46       8.670  -4.108 -33.670  1.00 49.50           C  
ATOM    367  N   PRO A  47      10.141  -4.021 -29.075  1.00 54.16           N  
ATOM    368  CA  PRO A  47       8.750  -3.776 -29.448  1.00 54.16           C  
ATOM    369  C   PRO A  47       7.920  -3.217 -28.282  1.00 54.16           C  
ATOM    370  O   PRO A  47       6.695  -3.097 -28.393  1.00 54.16           O  
ATOM    371  CB  PRO A  47       8.241  -5.170 -29.855  1.00 54.16           C  
ATOM    372  CG  PRO A  47       9.069  -6.123 -29.052  1.00 54.16           C  
ATOM    373  CD  PRO A  47      10.409  -5.496 -28.797  1.00 54.16           C  
ATOM    374  N   TYR A  48       8.568  -2.746 -27.094  1.00 55.00           N  
ATOM    375  CA  TYR A  48       7.984  -2.320 -25.834  1.00 55.00           C  
ATOM    376  C   TYR A  48       7.269  -0.982 -25.988  1.00 55.00           C  
ATOM    377  O   TYR A  48       6.320  -0.692 -25.251  1.00 55.00           O  
ATOM    378  CB  TYR A  48       9.053  -2.226 -24.744  1.00 55.00           C  
ATOM    379  CG  TYR A  48       9.571  -3.563 -24.282  1.00 55.00           C  
ATOM    380  CD1 TYR A  48       8.839  -4.345 -23.399  1.00 55.00           C  
ATOM    381  CD2 TYR A  48      10.800  -4.047 -24.739  1.00 55.00           C  
ATOM    382  CE1 TYR A  48       9.320  -5.583 -22.962  1.00 55.00           C  
ATOM    383  CE2 TYR A  48      11.283  -5.279 -24.315  1.00 55.00           C  
ATOM    384  OH  TYR A  48      11.010  -7.263 -22.998  1.00 55.00           O  
ATOM    385  CZ  TYR A  48      10.533  -6.040 -23.425  1.00 55.00           C  
ATOM    386  N   SER A  49       7.657  -0.241 -27.053  1.00 52.69           N  
ATOM    387  CA  SER A  49       7.097   1.078 -27.300  1.00 52.69           C  
ATOM    388  C   SER A  49       5.655   0.985 -27.787  1.00 52.69           C  
ATOM    389  O   SER A  49       4.858   1.900 -27.570  1.00 52.69           O  
ATOM    390  CB  SER A  49       7.946   1.839 -28.317  1.00 52.69           C  
ATOM    391  OG  SER A  49       7.924   1.185 -29.577  1.00 52.69           O  
ATOM    392  N   LEU A  50       5.206  -0.199 -28.412  1.00 51.38           N  
ATOM    393  CA  LEU A  50       3.862  -0.436 -28.925  1.00 51.38           C  
ATOM    394  C   LEU A  50       2.877  -0.675 -27.796  1.00 51.38           C  
ATOM    395  O   LEU A  50       1.706  -0.295 -27.884  1.00 51.38           O  
ATOM    396  CB  LEU A  50       3.857  -1.623 -29.893  1.00 51.38           C  
ATOM    397  CG  LEU A  50       4.501  -1.400 -31.264  1.00 51.38           C  
ATOM    398  CD1 LEU A  50       4.774  -2.737 -31.945  1.00 51.38           C  
ATOM    399  CD2 LEU A  50       3.611  -0.522 -32.133  1.00 51.38           C  
ATOM    400  N   ILE A  51       3.415  -0.916 -26.554  1.00 53.19           N  
ATOM    401  CA  ILE A  51       2.595  -1.297 -25.421  1.00 53.19           C  
ATOM    402  C   ILE A  51       2.901  -0.380 -24.226  1.00 53.19           C  
ATOM    403  O   ILE A  51       2.028  -0.115 -23.402  1.00 53.19           O  
ATOM    404  CB  ILE A  51       2.827  -2.776 -25.024  1.00 53.19           C  
ATOM    405  CG1 ILE A  51       2.575  -3.695 -26.227  1.00 53.19           C  
ATOM    406  CG2 ILE A  51       1.938  -3.170 -23.836  1.00 53.19           C  
ATOM    407  CD1 ILE A  51       3.086  -5.107 -26.037  1.00 53.19           C  
ATOM    408  N   THR A  52       4.108   0.332 -24.251  1.00 57.59           N  
ATOM    409  CA  THR A  52       4.545   1.075 -23.076  1.00 57.59           C  
ATOM    410  C   THR A  52       4.404   2.580 -23.320  1.00 57.59           C  
ATOM    411  O   THR A  52       4.357   3.360 -22.360  1.00 57.59           O  
ATOM    412  CB  THR A  52       6.011   0.752 -22.732  1.00 57.59           C  
ATOM    413  CG2 THR A  52       6.162  -0.704 -22.319  1.00 57.59           C  
ATOM    414  OG1 THR A  52       6.840   1.000 -23.865  1.00 57.59           O  
ATOM    415  N   GLU A  53       4.264   3.048 -24.717  1.00 56.22           N  
ATOM    416  CA  GLU A  53       4.210   4.439 -25.168  1.00 56.22           C  
ATOM    417  C   GLU A  53       2.842   5.053 -24.879  1.00 56.22           C  
ATOM    418  O   GLU A  53       2.744   6.242 -24.567  1.00 56.22           O  
ATOM    419  CB  GLU A  53       4.534   4.539 -26.652  1.00 56.22           C  
ATOM    420  CG  GLU A  53       6.025   4.663 -26.962  1.00 56.22           C  
ATOM    421  CD  GLU A  53       6.326   4.806 -28.446  1.00 56.22           C  
ATOM    422  OE1 GLU A  53       7.520   4.795 -28.819  1.00 56.22           O  
ATOM    423  OE2 GLU A  53       5.361   4.924 -29.229  1.00 56.22           O1-
ATOM    424  N   ASN A  54       2.073   4.271 -23.984  1.00 60.69           N  
ATOM    425  CA  ASN A  54       0.769   4.743 -23.527  1.00 60.69           C  
ATOM    426  C   ASN A  54       0.285   3.964 -22.301  1.00 60.69           C  
ATOM    427  O   ASN A  54      -0.922   3.826 -22.080  1.00 60.69           O  
ATOM    428  CB  ASN A  54      -0.261   4.646 -24.649  1.00 60.69           C  
ATOM    429  CG  ASN A  54       0.012   5.630 -25.781  1.00 60.69           C  
ATOM    430  ND2 ASN A  54      -0.263   5.218 -27.006  1.00 60.69           N  
ATOM    431  OD1 ASN A  54       0.468   6.753 -25.544  1.00 60.69           O  
ATOM    432  N   HIS A  55       1.407   3.321 -21.698  1.00 72.94           N  
ATOM    433  CA  HIS A  55       1.000   2.577 -20.514  1.00 72.94           C  
ATOM    434  C   HIS A  55       0.227   3.462 -19.542  1.00 72.94           C  
ATOM    435  O   HIS A  55       0.646   4.585 -19.257  1.00 72.94           O  
ATOM    436  CB  HIS A  55       2.220   1.972 -19.823  1.00 72.94           C  
ATOM    437  CG  HIS A  55       1.880   0.858 -18.876  1.00 72.94           C  
ATOM    438  CD2 HIS A  55       2.140  -0.467 -18.939  1.00 72.94           C  
ATOM    439  ND1 HIS A  55       1.188   1.061 -17.699  1.00 72.94           N  
ATOM    440  CE1 HIS A  55       1.034  -0.100 -17.079  1.00 72.94           C  
ATOM    441  NE2 HIS A  55       1.601  -1.045 -17.812  1.00 72.94           N  
ATOM    442  N   VAL A  56      -0.894   2.984 -19.094  1.00 81.12           N  
ATOM    443  CA  VAL A  56      -1.863   3.766 -18.332  1.00 81.12           C  
ATOM    444  C   VAL A  56      -1.350   3.979 -16.908  1.00 81.12           C  
ATOM    445  O   VAL A  56      -1.807   4.883 -16.207  1.00 81.12           O  
ATOM    446  CB  VAL A  56      -3.247   3.079 -18.305  1.00 81.12           C  
ATOM    447  CG1 VAL A  56      -3.871   3.059 -19.696  1.00 81.12           C  
ATOM    448  CG2 VAL A  56      -3.126   1.661 -17.750  1.00 81.12           C  
ATOM    449  N   PHE A  57      -0.325   3.211 -16.493  1.00 84.94           N  
ATOM    450  CA  PHE A  57       0.227   3.354 -15.154  1.00 84.94           C  
ATOM    451  C   PHE A  57       1.248   4.489 -15.108  1.00 84.94           C  
ATOM    452  O   PHE A  57       2.327   4.385 -15.692  1.00 84.94           O  
ATOM    453  CB  PHE A  57       0.877   2.045 -14.692  1.00 84.94           C  
ATOM    454  CG  PHE A  57       1.213   2.016 -13.227  1.00 84.94           C  
ATOM    455  CD1 PHE A  57       2.503   2.291 -12.792  1.00 84.94           C  
ATOM    456  CD2 PHE A  57       0.239   1.712 -12.291  1.00 84.94           C  
ATOM    457  CE1 PHE A  57       2.820   2.264 -11.436  1.00 84.94           C  
ATOM    458  CE2 PHE A  57       0.546   1.683 -10.929  1.00 84.94           C  
ATOM    459  CZ  PHE A  57       1.836   1.956 -10.503  1.00 84.94           C  
ATOM    460  N   PRO A  58       0.960   5.596 -14.390  1.00 88.00           N  
ATOM    461  CA  PRO A  58       1.823   6.779 -14.343  1.00 88.00           C  
ATOM    462  C   PRO A  58       3.007   6.610 -13.392  1.00 88.00           C  
ATOM    463  O   PRO A  58       2.956   7.069 -12.246  1.00 88.00           O  
ATOM    464  CB  PRO A  58       0.882   7.883 -13.852  1.00 88.00           C  
ATOM    465  CG  PRO A  58      -0.103   7.179 -12.969  1.00 88.00           C  
ATOM    466  CD  PRO A  58      -0.337   5.801 -13.519  1.00 88.00           C  
ATOM    467  N   VAL A  59       4.120   6.026 -13.786  1.00 90.56           N  
ATOM    468  CA  VAL A  59       5.240   5.700 -12.909  1.00 90.56           C  
ATOM    469  C   VAL A  59       5.952   6.979 -12.478  1.00 90.56           C  
ATOM    470  O   VAL A  59       6.704   6.983 -11.502  1.00 90.56           O  
ATOM    471  CB  VAL A  59       6.233   4.737 -13.594  1.00 90.56           C  
ATOM    472  CG1 VAL A  59       5.589   3.374 -13.835  1.00 90.56           C  
ATOM    473  CG2 VAL A  59       6.733   5.337 -14.912  1.00 90.56           C  
ATOM    474  N   ASP A  60       5.687   8.128 -13.189  1.00 92.69           N  
ATOM    475  CA  ASP A  60       6.274   9.420 -12.842  1.00 92.69           C  
ATOM    476  C   ASP A  60       5.685   9.960 -11.541  1.00 92.69           C  
ATOM    477  O   ASP A  60       6.269  10.843 -10.911  1.00 92.69           O  
ATOM    478  CB  ASP A  60       6.060  10.429 -13.974  1.00 92.69           C  
ATOM    479  CG  ASP A  60       6.844  10.090 -15.236  1.00 92.69           C  
ATOM    480  OD1 ASP A  60       7.943   9.503 -15.125  1.00 92.69           O  
ATOM    481  OD2 ASP A  60       6.360  10.410 -16.338  1.00 92.69           O1-
ATOM    482  N   LYS A  61       4.518   9.433 -11.100  1.00 94.94           N  
ATOM    483  CA  LYS A  61       3.860   9.901  -9.885  1.00 94.94           C  
ATOM    484  C   LYS A  61       4.782   9.777  -8.673  1.00 94.94           C  
ATOM    485  O   LYS A  61       4.717  10.590  -7.754  1.00 94.94           O  
ATOM    486  CB  LYS A  61       2.567   9.121  -9.642  1.00 94.94           C  
ATOM    487  CG  LYS A  61       2.785   7.650  -9.306  1.00 94.94           C  
ATOM    488  CD  LYS A  61       1.465   6.930  -9.055  1.00 94.94           C  
ATOM    489  CE  LYS A  61       1.681   5.454  -8.758  1.00 94.94           C  
ATOM    490  NZ  LYS A  61       0.387   4.718  -8.635  1.00 94.94           N1+
ATOM    491  N   TYR A  62       5.673   8.772  -8.628  1.00 97.00           N  
ATOM    492  CA  TYR A  62       6.542   8.543  -7.481  1.00 97.00           C  
ATOM    493  C   TYR A  62       7.571   9.659  -7.337  1.00 97.00           C  
ATOM    494  O   TYR A  62       7.798  10.174  -6.244  1.00 97.00           O  
ATOM    495  CB  TYR A  62       7.254   7.192  -7.602  1.00 97.00           C  
ATOM    496  CG  TYR A  62       6.315   6.020  -7.727  1.00 97.00           C  
ATOM    497  CD1 TYR A  62       5.459   5.674  -6.677  1.00 97.00           C  
ATOM    498  CD2 TYR A  62       6.276   5.248  -8.882  1.00 97.00           C  
ATOM    499  CE1 TYR A  62       4.593   4.591  -6.783  1.00 97.00           C  
ATOM    500  CE2 TYR A  62       5.415   4.164  -9.001  1.00 97.00           C  
ATOM    501  OH  TYR A  62       3.720   2.770  -8.056  1.00 97.00           O  
ATOM    502  CZ  TYR A  62       4.578   3.844  -7.948  1.00 97.00           C  
ATOM    503  N   ASP A  63       8.241  10.034  -8.454  1.00 96.75           N  
ATOM    504  CA  ASP A  63       9.212  11.128  -8.438  1.00 96.75           C  
ATOM    505  C   ASP A  63       8.532  12.456  -8.099  1.00 96.75           C  
ATOM    506  O   ASP A  63       9.050  13.232  -7.296  1.00 96.75           O  
ATOM    507  CB  ASP A  63       9.927  11.232  -9.788  1.00 96.75           C  
ATOM    508  CG  ASP A  63      10.863  10.064 -10.055  1.00 96.75           C  
ATOM    509  OD1 ASP A  63      11.377   9.463  -9.087  1.00 96.75           O  
ATOM    510  OD2 ASP A  63      11.087   9.744 -11.242  1.00 96.75           O1-
ATOM    511  N   ARG A  64       7.467  12.656  -8.749  1.00 97.50           N  
ATOM    512  CA  ARG A  64       6.751  13.909  -8.528  1.00 97.50           C  
ATOM    513  C   ARG A  64       6.291  14.033  -7.079  1.00 97.50           C  
ATOM    514  O   ARG A  64       6.376  15.104  -6.482  1.00 97.50           O  
ATOM    515  CB  ARG A  64       5.552  14.017  -9.470  1.00 97.50           C  
ATOM    516  CG  ARG A  64       4.732  15.282  -9.285  1.00 97.50           C  
ATOM    517  CD  ARG A  64       5.543  16.537  -9.593  1.00 97.50           C  
ATOM    518  NE  ARG A  64       4.728  17.743  -9.501  1.00 97.50           N  
ATOM    519  NH1 ARG A  64       5.138  18.104  -7.256  1.00 97.50           N  
ATOM    520  NH2 ARG A  64       3.790  19.540  -8.420  1.00 97.50           N1+
ATOM    521  CZ  ARG A  64       4.553  18.456  -8.393  1.00 97.50           C  
ATOM    522  N   LEU A  65       5.699  12.928  -6.507  1.00 97.81           N  
ATOM    523  CA  LEU A  65       5.297  12.922  -5.101  1.00 97.81           C  
ATOM    524  C   LEU A  65       6.487  13.207  -4.193  1.00 97.81           C  
ATOM    525  O   LEU A  65       6.377  13.995  -3.249  1.00 97.81           O  
ATOM    526  CB  LEU A  65       4.669  11.572  -4.734  1.00 97.81           C  
ATOM    527  CG  LEU A  65       4.243  11.401  -3.271  1.00 97.81           C  
ATOM    528  CD1 LEU A  65       3.252  12.494  -2.879  1.00 97.81           C  
ATOM    529  CD2 LEU A  65       3.645  10.022  -3.045  1.00 97.81           C  
ATOM    530  N   GLN A  66       7.544  12.523  -4.426  1.00 97.38           N  
ATOM    531  CA  GLN A  66       8.764  12.780  -3.662  1.00 97.38           C  
ATOM    532  C   GLN A  66       9.145  14.248  -3.709  1.00 97.38           C  
ATOM    533  O   GLN A  66       9.512  14.839  -2.688  1.00 97.38           O  
ATOM    534  CB  GLN A  66       9.912  11.911  -4.184  1.00 97.38           C  
ATOM    535  CG  GLN A  66      11.175  11.995  -3.332  1.00 97.38           C  
ATOM    536  CD  GLN A  66      12.093  13.127  -3.754  1.00 97.38           C  
ATOM    537  NE2 GLN A  66      12.862  13.647  -2.806  1.00 97.38           N  
ATOM    538  OE1 GLN A  66      12.116  13.529  -4.921  1.00 97.38           O  
ATOM    539  N   GLU A  67       9.142  14.850  -4.873  1.00 97.12           N  
ATOM    540  CA  GLU A  67       9.463  16.271  -5.035  1.00 97.12           C  
ATOM    541  C   GLU A  67       8.547  17.140  -4.175  1.00 97.12           C  
ATOM    542  O   GLU A  67       9.007  18.076  -3.527  1.00 97.12           O  
ATOM    543  CB  GLU A  67       9.352  16.681  -6.505  1.00 97.12           C  
ATOM    544  CG  GLU A  67      10.459  16.115  -7.390  1.00 97.12           C  
ATOM    545  CD  GLU A  67      10.193  16.296  -8.871  1.00 97.12           C  
ATOM    546  OE1 GLU A  67      10.983  15.786  -9.696  1.00 97.12           O  
ATOM    547  OE2 GLU A  67       9.185  16.954  -9.215  1.00 97.12           O1-
ATOM    548  N   GLU A  68       7.226  16.806  -4.173  1.00 97.25           N  
ATOM    549  CA  GLU A  68       6.262  17.560  -3.380  1.00 97.25           C  
ATOM    550  C   GLU A  68       6.538  17.405  -1.884  1.00 97.25           C  
ATOM    551  O   GLU A  68       6.471  18.378  -1.138  1.00 97.25           O  
ATOM    552  CB  GLU A  68       4.832  17.104  -3.692  1.00 97.25           C  
ATOM    553  CG  GLU A  68       4.344  17.530  -5.069  1.00 97.25           C  
ATOM    554  CD  GLU A  68       4.108  19.027  -5.189  1.00 97.25           C  
ATOM    555  OE1 GLU A  68       4.238  19.575  -6.306  1.00 97.25           O  
ATOM    556  OE2 GLU A  68       3.789  19.657  -4.156  1.00 97.25           O1-
ATOM    557  N   VAL A  69       6.831  16.209  -1.494  1.00 96.19           N  
ATOM    558  CA  VAL A  69       7.091  15.930  -0.084  1.00 96.19           C  
ATOM    559  C   VAL A  69       8.352  16.657   0.359  1.00 96.19           C  
ATOM    560  O   VAL A  69       8.372  17.301   1.426  1.00 96.19           O  
ATOM    561  CB  VAL A  69       7.234  14.415   0.176  1.00 96.19           C  
ATOM    562  CG1 VAL A  69       7.835  14.159   1.559  1.00 96.19           C  
ATOM    563  CG2 VAL A  69       5.877  13.717   0.042  1.00 96.19           C  
ATOM    564  N   VAL A  70       9.391  16.705  -0.400  1.00 94.88           N  
ATOM    565  CA  VAL A  70      10.661  17.336  -0.055  1.00 94.88           C  
ATOM    566  C   VAL A  70      10.523  18.855  -0.112  1.00 94.88           C  
ATOM    567  O   VAL A  70      11.093  19.573   0.718  1.00 94.88           O  
ATOM    568  CB  VAL A  70      11.798  16.871  -0.999  1.00 94.88           C  
ATOM    569  CG1 VAL A  70      13.023  17.778  -0.855  1.00 94.88           C  
ATOM    570  CG2 VAL A  70      12.162  15.419  -0.714  1.00 94.88           C  
ATOM    571  N   SER A  71       9.741  19.316  -1.017  1.00 95.06           N  
ATOM    572  CA  SER A  71       9.590  20.748  -1.210  1.00 95.06           C  
ATOM    573  C   SER A  71       8.711  21.371  -0.116  1.00 95.06           C  
ATOM    574  O   SER A  71       8.905  22.525   0.265  1.00 95.06           O  
ATOM    575  CB  SER A  71       9.000  21.053  -2.587  1.00 95.06           C  
ATOM    576  OG  SER A  71       9.913  20.712  -3.606  1.00 95.06           O  
ATOM    577  N   ASN A  72       7.837  20.537   0.475  1.00 94.88           N  
ATOM    578  CA  ASN A  72       6.807  21.184   1.276  1.00 94.88           C  
ATOM    579  C   ASN A  72       6.729  20.587   2.680  1.00 94.88           C  
ATOM    580  O   ASN A  72       6.228  21.234   3.609  1.00 94.88           O  
ATOM    581  CB  ASN A  72       5.444  21.094   0.583  1.00 94.88           C  
ATOM    582  CG  ASN A  72       5.402  21.854  -0.725  1.00 94.88           C  
ATOM    583  ND2 ASN A  72       5.337  21.134  -1.830  1.00 94.88           N  
ATOM    584  OD1 ASN A  72       5.436  23.097  -0.741  1.00 94.88           O  
ATOM    585  N   LEU A  73       7.182  19.359   2.855  1.00 93.62           N  
ATOM    586  CA  LEU A  73       6.868  18.718   4.129  1.00 93.62           C  
ATOM    587  C   LEU A  73       8.143  18.381   4.897  1.00 93.62           C  
ATOM    588  O   LEU A  73       8.205  18.559   6.110  1.00 93.62           O  
ATOM    589  CB  LEU A  73       6.043  17.450   3.899  1.00 93.62           C  
ATOM    590  CG  LEU A  73       4.693  17.634   3.206  1.00 93.62           C  
ATOM    591  CD1 LEU A  73       3.942  16.307   3.142  1.00 93.62           C  
ATOM    592  CD2 LEU A  73       3.859  18.684   3.921  1.00 93.62           C  
ATOM    593  N   VAL A  74       9.178  17.829   4.187  1.00 92.31           N  
ATOM    594  CA  VAL A  74      10.403  17.410   4.866  1.00 92.31           C  
ATOM    595  C   VAL A  74      11.615  17.749   4.002  1.00 92.31           C  
ATOM    596  O   VAL A  74      11.478  18.043   2.810  1.00 92.31           O  
ATOM    597  CB  VAL A  74      10.383  15.890   5.167  1.00 92.31           C  
ATOM    598  CG1 VAL A  74       9.224  15.535   6.098  1.00 92.31           C  
ATOM    599  CG2 VAL A  74      10.290  15.084   3.869  1.00 92.31           C  
ATOM    600  N   GLN A  75      12.862  17.746   4.657  1.00 90.44           N  
ATOM    601  CA  GLN A  75      14.101  17.831   3.898  1.00 90.44           C  
ATOM    602  C   GLN A  75      14.490  16.478   3.318  1.00 90.44           C  
ATOM    603  O   GLN A  75      14.181  15.436   3.896  1.00 90.44           O  
ATOM    604  CB  GLN A  75      15.230  18.358   4.785  1.00 90.44           C  
ATOM    605  CG  GLN A  75      14.989  19.772   5.316  1.00 90.44           C  
ATOM    606  CD  GLN A  75      16.107  20.262   6.210  1.00 90.44           C  
ATOM    607  NE2 GLN A  75      15.894  21.405   6.843  1.00 90.44           N  
ATOM    608  OE1 GLN A  75      17.158  19.617   6.332  1.00 90.44           O  
ATOM    609  N   GLU A  76      15.128  16.553   2.158  1.00 89.44           N  
ATOM    610  CA  GLU A  76      15.528  15.321   1.458  1.00 89.44           C  
ATOM    611  C   GLU A  76      16.300  14.401   2.394  1.00 89.44           C  
ATOM    612  O   GLU A  76      16.122  13.178   2.349  1.00 89.44           O  
ATOM    613  CB  GLU A  76      16.370  15.659   0.228  1.00 89.44           C  
ATOM    614  CG  GLU A  76      16.712  14.450  -0.630  1.00 89.44           C  
ATOM    615  CD  GLU A  76      17.314  14.823  -1.981  1.00 89.44           C  
ATOM    616  OE1 GLU A  76      17.625  13.908  -2.773  1.00 89.44           O  
ATOM    617  OE2 GLU A  76      17.467  16.040  -2.241  1.00 89.44           O1-
ATOM    618  N   LYS A  77      17.161  14.929   3.250  1.00 88.75           N  
ATOM    619  CA  LYS A  77      18.009  14.131   4.129  1.00 88.75           C  
ATOM    620  C   LYS A  77      17.181  13.356   5.144  1.00 88.75           C  
ATOM    621  O   LYS A  77      17.666  12.392   5.747  1.00 88.75           O  
ATOM    622  CB  LYS A  77      19.016  15.025   4.858  1.00 88.75           C  
ATOM    623  CG  LYS A  77      18.374  16.039   5.799  1.00 88.75           C  
ATOM    624  CD  LYS A  77      19.422  16.904   6.491  1.00 88.75           C  
ATOM    625  CE  LYS A  77      18.783  17.958   7.394  1.00 88.75           C  
ATOM    626  NZ  LYS A  77      19.803  18.783   8.108  1.00 88.75           N1+
ATOM    627  N   ASN A  78      15.923  13.763   5.280  1.00 89.25           N  
ATOM    628  CA  ASN A  78      15.046  13.130   6.267  1.00 89.25           C  
ATOM    629  C   ASN A  78      14.238  11.997   5.666  1.00 89.25           C  
ATOM    630  O   ASN A  78      13.513  11.293   6.377  1.00 89.25           O  
ATOM    631  CB  ASN A  78      14.122  14.176   6.903  1.00 89.25           C  
ATOM    632  CG  ASN A  78      14.867  15.181   7.759  1.00 89.25           C  
ATOM    633  ND2 ASN A  78      14.363  16.405   7.813  1.00 89.25           N  
ATOM    634  OD1 ASN A  78      15.893  14.859   8.367  1.00 89.25           O  
ATOM    635  N   LEU A  79      14.347  11.815   4.358  1.00 94.25           N  
ATOM    636  CA  LEU A  79      13.765  10.618   3.756  1.00 94.25           C  
ATOM    637  C   LEU A  79      14.571   9.377   4.118  1.00 94.25           C  
ATOM    638  O   LEU A  79      15.804   9.427   4.184  1.00 94.25           O  
ATOM    639  CB  LEU A  79      13.687  10.769   2.235  1.00 94.25           C  
ATOM    640  CG  LEU A  79      12.778  11.874   1.707  1.00 94.25           C  
ATOM    641  CD1 LEU A  79      12.770  11.871   0.180  1.00 94.25           C  
ATOM    642  CD2 LEU A  79      11.363  11.710   2.254  1.00 94.25           C  
ATOM    643  N   VAL A  80      13.869   8.260   4.389  1.00 95.88           N  
ATOM    644  CA  VAL A  80      14.523   6.997   4.720  1.00 95.88           C  
ATOM    645  C   VAL A  80      14.659   6.142   3.458  1.00 95.88           C  
ATOM    646  O   VAL A  80      13.673   5.863   2.778  1.00 95.88           O  
ATOM    647  CB  VAL A  80      13.741   6.218   5.802  1.00 95.88           C  
ATOM    648  CG1 VAL A  80      14.386   4.864   6.069  1.00 95.88           C  
ATOM    649  CG2 VAL A  80      13.661   7.041   7.092  1.00 95.88           C  
ATOM    650  N   ASN A  81      15.902   5.852   3.143  1.00 95.69           N  
ATOM    651  CA  ASN A  81      16.189   4.895   2.082  1.00 95.69           C  
ATOM    652  C   ASN A  81      16.216   3.462   2.611  1.00 95.69           C  
ATOM    653  O   ASN A  81      17.046   3.116   3.440  1.00 95.69           O  
ATOM    654  CB  ASN A  81      17.515   5.234   1.404  1.00 95.69           C  
ATOM    655  CG  ASN A  81      17.784   4.385   0.173  1.00 95.69           C  
ATOM    656  ND2 ASN A  81      18.973   4.496  -0.387  1.00 95.69           N  
ATOM    657  OD1 ASN A  81      16.907   3.638  -0.279  1.00 95.69           O  
ATOM    658  N   PRO A  82      15.289   2.627   2.148  1.00 96.69           N  
ATOM    659  CA  PRO A  82      15.178   1.283   2.720  1.00 96.69           C  
ATOM    660  C   PRO A  82      16.335   0.377   2.316  1.00 96.69           C  
ATOM    661  O   PRO A  82      16.858   0.480   1.198  1.00 96.69           O  
ATOM    662  CB  PRO A  82      13.854   0.764   2.150  1.00 96.69           C  
ATOM    663  CG  PRO A  82      13.733   1.423   0.815  1.00 96.69           C  
ATOM    664  CD  PRO A  82      14.270   2.823   0.923  1.00 96.69           C  
ATOM    665  N   SER A  83      16.682  -0.499   3.260  1.00 95.75           N  
ATOM    666  CA  SER A  83      17.613  -1.569   2.907  1.00 95.75           C  
ATOM    667  C   SER A  83      16.926  -2.626   2.047  1.00 95.75           C  
ATOM    668  O   SER A  83      15.729  -2.887   2.201  1.00 95.75           O  
ATOM    669  CB  SER A  83      18.187  -2.210   4.165  1.00 95.75           C  
ATOM    670  OG  SER A  83      18.879  -1.253   4.948  1.00 95.75           O  
ATOM    671  N   SER A  84      17.766  -3.231   1.230  1.00 97.44           N  
ATOM    672  CA  SER A  84      17.214  -4.271   0.362  1.00 97.44           C  
ATOM    673  C   SER A  84      16.766  -5.482   1.173  1.00 97.44           C  
ATOM    674  O   SER A  84      17.337  -5.796   2.211  1.00 97.44           O  
ATOM    675  CB  SER A  84      18.265  -4.708  -0.668  1.00 97.44           C  
ATOM    676  OG  SER A  84      18.575  -3.641  -1.547  1.00 97.44           O  
ATOM    677  N   LEU A  85      15.752  -6.141   0.644  1.00 98.12           N  
ATOM    678  CA  LEU A  85      15.292  -7.402   1.217  1.00 98.12           C  
ATOM    679  C   LEU A  85      16.030  -8.586   0.585  1.00 98.12           C  
ATOM    680  O   LEU A  85      16.500  -8.499  -0.553  1.00 98.12           O  
ATOM    681  CB  LEU A  85      13.785  -7.558   1.020  1.00 98.12           C  
ATOM    682  CG  LEU A  85      12.897  -6.527   1.726  1.00 98.12           C  
ATOM    683  CD1 LEU A  85      11.440  -6.742   1.353  1.00 98.12           C  
ATOM    684  CD2 LEU A  85      13.085  -6.606   3.240  1.00 98.12           C  
ATOM    685  N   THR A  86      16.150  -9.687   1.396  1.00 98.19           N  
ATOM    686  CA  THR A  86      16.799 -10.895   0.893  1.00 98.19           C  
ATOM    687  C   THR A  86      15.813 -11.745   0.095  1.00 98.19           C  
ATOM    688  O   THR A  86      14.595 -11.568   0.207  1.00 98.19           O  
ATOM    689  CB  THR A  86      17.383 -11.732   2.046  1.00 98.19           C  
ATOM    690  CG2 THR A  86      18.316 -10.892   2.912  1.00 98.19           C  
ATOM    691  OG1 THR A  86      16.310 -12.228   2.857  1.00 98.19           O  
ATOM    692  N   GLU A  87      16.362 -12.628  -0.689  1.00 97.44           N  
ATOM    693  CA  GLU A  87      15.506 -13.587  -1.392  1.00 97.44           C  
ATOM    694  C   GLU A  87      14.629 -14.364  -0.414  1.00 97.44           C  
ATOM    695  O   GLU A  87      13.483 -14.687  -0.727  1.00 97.44           O  
ATOM    696  CB  GLU A  87      16.357 -14.552  -2.216  1.00 97.44           C  
ATOM    697  CG  GLU A  87      15.547 -15.528  -3.059  1.00 97.44           C  
ATOM    698  CD  GLU A  87      16.402 -16.366  -3.992  1.00 97.44           C  
ATOM    699  OE1 GLU A  87      15.879 -17.353  -4.567  1.00 97.44           O  
ATOM    700  OE2 GLU A  87      17.599 -16.046  -4.153  1.00 97.44           O1-
ATOM    701  N   GLU A  88      15.102 -14.677   0.775  1.00 98.25           N  
ATOM    702  CA  GLU A  88      14.341 -15.387   1.806  1.00 98.25           C  
ATOM    703  C   GLU A  88      13.115 -14.605   2.226  1.00 98.25           C  
ATOM    704  O   GLU A  88      12.054 -15.187   2.502  1.00 98.25           O  
ATOM    705  CB  GLU A  88      15.230 -15.666   3.021  1.00 98.25           C  
ATOM    706  CG  GLU A  88      16.297 -16.716   2.775  1.00 98.25           C  
ATOM    707  CD  GLU A  88      17.267 -16.881   3.944  1.00 98.25           C  
ATOM    708  OE1 GLU A  88      17.756 -18.011   4.173  1.00 98.25           O  
ATOM    709  OE2 GLU A  88      17.518 -15.875   4.641  1.00 98.25           O1-
ATOM    710  N   ASP A  89      13.306 -13.310   2.226  1.00 98.56           N  
ATOM    711  CA  ASP A  89      12.167 -12.455   2.573  1.00 98.56           C  
ATOM    712  C   ASP A  89      11.059 -12.571   1.532  1.00 98.56           C  
ATOM    713  O   ASP A  89       9.883 -12.671   1.879  1.00 98.56           O  
ATOM    714  CB  ASP A  89      12.615 -10.996   2.701  1.00 98.56           C  
ATOM    715  CG  ASP A  89      13.538 -10.761   3.887  1.00 98.56           C  
ATOM    716  OD1 ASP A  89      13.348 -11.406   4.944  1.00 98.56           O  
ATOM    717  OD2 ASP A  89      14.461  -9.921   3.770  1.00 98.56           O1-
ATOM    718  N   PHE A  90      11.413 -12.549   0.339  1.00 98.69           N  
ATOM    719  CA  PHE A  90      10.428 -12.635  -0.734  1.00 98.69           C  
ATOM    720  C   PHE A  90       9.774 -14.015  -0.754  1.00 98.69           C  
ATOM    721  O   PHE A  90       8.594 -14.139  -1.106  1.00 98.69           O  
ATOM    722  CB  PHE A  90      11.078 -12.347  -2.091  1.00 98.69           C  
ATOM    723  CG  PHE A  90      11.497 -10.908  -2.267  1.00 98.69           C  
ATOM    724  CD1 PHE A  90      10.541  -9.905  -2.375  1.00 98.69           C  
ATOM    725  CD2 PHE A  90      12.848 -10.566  -2.323  1.00 98.69           C  
ATOM    726  CE1 PHE A  90      10.922  -8.574  -2.540  1.00 98.69           C  
ATOM    727  CE2 PHE A  90      13.227  -9.240  -2.489  1.00 98.69           C  
ATOM    728  CZ  PHE A  90      12.268  -8.244  -2.596  1.00 98.69           C  
ATOM    729  N   ARG A  91      10.465 -15.086  -0.374  1.00 98.56           N  
ATOM    730  CA  ARG A  91       9.976 -16.460  -0.387  1.00 98.56           C  
ATOM    731  C   ARG A  91       8.932 -16.675   0.711  1.00 98.56           C  
ATOM    732  O   ARG A  91       8.237 -17.691   0.708  1.00 98.56           O  
ATOM    733  CB  ARG A  91      11.133 -17.441  -0.216  1.00 98.56           C  
ATOM    734  CG  ARG A  91      12.004 -17.600  -1.454  1.00 98.56           C  
ATOM    735  CD  ARG A  91      12.950 -18.785  -1.337  1.00 98.56           C  
ATOM    736  NE  ARG A  91      12.603 -19.846  -2.277  1.00 98.56           N  
ATOM    737  NH1 ARG A  91      12.129 -21.415  -0.646  1.00 98.56           N  
ATOM    738  NH2 ARG A  91      11.938 -21.963  -2.866  1.00 98.56           N1+
ATOM    739  CZ  ARG A  91      12.219 -21.071  -1.923  1.00 98.56           C  
ATOM    740  N   LEU A  92       8.796 -15.687   1.595  1.00 98.50           N  
ATOM    741  CA  LEU A  92       7.716 -15.778   2.575  1.00 98.50           C  
ATOM    742  C   LEU A  92       6.358 -15.708   1.892  1.00 98.50           C  
ATOM    743  O   LEU A  92       5.362 -16.196   2.425  1.00 98.50           O  
ATOM    744  CB  LEU A  92       7.844 -14.653   3.609  1.00 98.50           C  
ATOM    745  CG  LEU A  92       9.051 -14.735   4.549  1.00 98.50           C  
ATOM    746  CD1 LEU A  92       9.237 -13.414   5.285  1.00 98.50           C  
ATOM    747  CD2 LEU A  92       8.888 -15.885   5.539  1.00 98.50           C  
ATOM    748  N   VAL A  93       6.285 -15.189   0.665  1.00 98.56           N  
ATOM    749  CA  VAL A  93       5.015 -14.956  -0.007  1.00 98.56           C  
ATOM    750  C   VAL A  93       5.049 -15.574  -1.405  1.00 98.56           C  
ATOM    751  O   VAL A  93       4.098 -16.238  -1.819  1.00 98.56           O  
ATOM    752  CB  VAL A  93       4.689 -13.448  -0.100  1.00 98.56           C  
ATOM    753  CG1 VAL A  93       3.431 -13.219  -0.933  1.00 98.56           C  
ATOM    754  CG2 VAL A  93       4.528 -12.850   1.298  1.00 98.56           C  
ATOM    755  N   HIS A  94       6.096 -15.392  -2.092  1.00 98.50           N  
ATOM    756  CA  HIS A  94       6.154 -15.815  -3.488  1.00 98.50           C  
ATOM    757  C   HIS A  94       6.919 -17.122  -3.637  1.00 98.50           C  
ATOM    758  O   HIS A  94       7.866 -17.380  -2.893  1.00 98.50           O  
ATOM    759  CB  HIS A  94       6.803 -14.726  -4.347  1.00 98.50           C  
ATOM    760  CG  HIS A  94       6.098 -13.407  -4.281  1.00 98.50           C  
ATOM    761  CD2 HIS A  94       6.442 -12.246  -3.677  1.00 98.50           C  
ATOM    762  ND1 HIS A  94       4.881 -13.182  -4.884  1.00 98.50           N  
ATOM    763  CE1 HIS A  94       4.504 -11.936  -4.657  1.00 98.50           C  
ATOM    764  NE2 HIS A  94       5.433 -11.346  -3.927  1.00 98.50           N  
ATOM    765  N   THR A  95       6.506 -17.905  -4.593  1.00 98.25           N  
ATOM    766  CA  THR A  95       7.154 -19.196  -4.826  1.00 98.25           C  
ATOM    767  C   THR A  95       8.540 -18.997  -5.434  1.00 98.25           C  
ATOM    768  O   THR A  95       8.780 -18.026  -6.147  1.00 98.25           O  
ATOM    769  CB  THR A  95       6.301 -20.097  -5.748  1.00 98.25           C  
ATOM    770  CG2 THR A  95       4.894 -20.261  -5.189  1.00 98.25           C  
ATOM    771  OG1 THR A  95       6.227 -19.499  -7.045  1.00 98.25           O  
ATOM    772  N   LYS A  96       9.368 -19.907  -5.161  1.00 97.75           N  
ATOM    773  CA  LYS A  96      10.706 -19.898  -5.737  1.00 97.75           C  
ATOM    774  C   LYS A  96      10.653 -19.881  -7.262  1.00 97.75           C  
ATOM    775  O   LYS A  96      11.403 -19.148  -7.909  1.00 97.75           O  
ATOM    776  CB  LYS A  96      11.511 -21.108  -5.252  1.00 97.75           C  
ATOM    777  CG  LYS A  96      12.958 -21.117  -5.719  1.00 97.75           C  
ATOM    778  CD  LYS A  96      13.717 -22.317  -5.164  1.00 97.75           C  
ATOM    779  CE  LYS A  96      15.159 -22.347  -5.660  1.00 97.75           C  
ATOM    780  NZ  LYS A  96      15.909 -23.521  -5.112  1.00 97.75           N1+
ATOM    781  N   LYS A  97       9.777 -20.743  -7.754  1.00 96.88           N  
ATOM    782  CA  LYS A  97       9.612 -20.833  -9.201  1.00 96.88           C  
ATOM    783  C   LYS A  97       9.235 -19.491  -9.805  1.00 96.88           C  
ATOM    784  O   LYS A  97       9.789 -19.079 -10.828  1.00 96.88           O  
ATOM    785  CB  LYS A  97       8.551 -21.883  -9.564  1.00 96.88           C  
ATOM    786  CG  LYS A  97       8.382 -22.108 -11.063  1.00 96.88           C  
ATOM    787  CD  LYS A  97       7.340 -23.172 -11.347  1.00 96.88           C  
ATOM    788  CE  LYS A  97       7.129 -23.365 -12.848  1.00 96.88           C  
ATOM    789  NZ  LYS A  97       6.120 -24.434 -13.140  1.00 96.88           N1+
ATOM    790  N   TYR A  98       8.345 -18.753  -9.229  1.00 96.06           N  
ATOM    791  CA  TYR A  98       7.882 -17.456  -9.712  1.00 96.06           C  
ATOM    792  C   TYR A  98       8.997 -16.423  -9.636  1.00 96.06           C  
ATOM    793  O   TYR A  98       9.225 -15.667 -10.583  1.00 96.06           O  
ATOM    794  CB  TYR A  98       6.671 -16.984  -8.904  1.00 96.06           C  
ATOM    795  CG  TYR A  98       6.149 -15.631  -9.328  1.00 96.06           C  
ATOM    796  CD1 TYR A  98       6.023 -14.601  -8.409  1.00 96.06           C  
ATOM    797  CD2 TYR A  98       5.788 -15.385 -10.647  1.00 96.06           C  
ATOM    798  CE1 TYR A  98       5.545 -13.349  -8.790  1.00 96.06           C  
ATOM    799  CE2 TYR A  98       5.307 -14.143 -11.042  1.00 96.06           C  
ATOM    800  OH  TYR A  98       4.717 -11.899 -10.493  1.00 96.06           O  
ATOM    801  CZ  TYR A  98       5.192 -13.134 -10.108  1.00 96.06           C  
ATOM    802  N   LEU A  99       9.674 -16.336  -8.584  1.00 96.62           N  
ATOM    803  CA  LEU A  99      10.771 -15.393  -8.422  1.00 96.62           C  
ATOM    804  C   LEU A  99      11.863 -15.632  -9.466  1.00 96.62           C  
ATOM    805  O   LEU A  99      12.414 -14.679 -10.026  1.00 96.62           O  
ATOM    806  CB  LEU A  99      11.368 -15.497  -7.013  1.00 96.62           C  
ATOM    807  CG  LEU A  99      10.465 -15.049  -5.861  1.00 96.62           C  
ATOM    808  CD1 LEU A  99      11.124 -15.363  -4.520  1.00 96.62           C  
ATOM    809  CD2 LEU A  99      10.158 -13.563  -5.975  1.00 96.62           C  
ATOM    810  N   SER A 100      12.228 -16.920  -9.679  1.00 94.88           N  
ATOM    811  CA  SER A 100      13.194 -17.252 -10.708  1.00 94.88           C  
ATOM    812  C   SER A 100      12.727 -16.811 -12.089  1.00 94.88           C  
ATOM    813  O   SER A 100      13.508 -16.312 -12.894  1.00 94.88           O  
ATOM    814  CB  SER A 100      13.461 -18.766 -10.722  1.00 94.88           C  
ATOM    815  OG  SER A 100      14.072 -19.170  -9.507  1.00 94.88           O  
ATOM    816  N   ARG A 101      11.464 -17.027 -12.288  1.00 91.81           N  
ATOM    817  CA  ARG A 101      10.874 -16.615 -13.561  1.00 91.81           C  
ATOM    818  C   ARG A 101      10.995 -15.111 -13.753  1.00 91.81           C  
ATOM    819  O   ARG A 101      11.353 -14.646 -14.839  1.00 91.81           O  
ATOM    820  CB  ARG A 101       9.402 -17.044 -13.643  1.00 91.81           C  
ATOM    821  CG  ARG A 101       8.718 -16.647 -14.937  1.00 91.81           C  
ATOM    822  CD  ARG A 101       7.250 -17.061 -14.948  1.00 91.81           C  
ATOM    823  NE  ARG A 101       6.509 -16.377 -16.005  1.00 91.81           N  
ATOM    824  NH1 ARG A 101       4.428 -17.105 -15.296  1.00 91.81           N  
ATOM    825  NH2 ARG A 101       4.610 -15.763 -17.146  1.00 91.81           N1+
ATOM    826  CZ  ARG A 101       5.188 -16.424 -16.146  1.00 91.81           C  
ATOM    827  N   LEU A 102      10.645 -14.268 -12.770  1.00 92.25           N  
ATOM    828  CA  LEU A 102      10.760 -12.813 -12.842  1.00 92.25           C  
ATOM    829  C   LEU A 102      12.190 -12.393 -13.146  1.00 92.25           C  
ATOM    830  O   LEU A 102      12.425 -11.501 -13.962  1.00 92.25           O  
ATOM    831  CB  LEU A 102      10.301 -12.176 -11.527  1.00 92.25           C  
ATOM    832  CG  LEU A 102       8.791 -12.195 -11.253  1.00 92.25           C  
ATOM    833  CD1 LEU A 102       8.483 -11.539  -9.915  1.00 92.25           C  
ATOM    834  CD2 LEU A 102       8.034 -11.509 -12.385  1.00 92.25           C  
ATOM    835  N   GLU A 103      13.136 -13.052 -12.477  1.00 92.56           N  
ATOM    836  CA  GLU A 103      14.556 -12.750 -12.685  1.00 92.56           C  
ATOM    837  C   GLU A 103      14.989 -13.082 -14.113  1.00 92.56           C  
ATOM    838  O   GLU A 103      15.689 -12.293 -14.752  1.00 92.56           O  
ATOM    839  CB  GLU A 103      15.423 -13.510 -11.685  1.00 92.56           C  
ATOM    840  CG  GLU A 103      15.258 -13.036 -10.246  1.00 92.56           C  
ATOM    841  CD  GLU A 103      15.973 -11.720  -9.967  1.00 92.56           C  
ATOM    842  OE1 GLU A 103      15.829 -11.181  -8.848  1.00 92.56           O  
ATOM    843  OE2 GLU A 103      16.673 -11.222 -10.873  1.00 92.56           O1-
ATOM    844  N   ASP A 104      14.568 -14.283 -14.561  1.00 89.44           N  
ATOM    845  CA  ASP A 104      14.912 -14.697 -15.918  1.00 89.44           C  
ATOM    846  C   ASP A 104      14.334 -13.723 -16.947  1.00 89.44           C  
ATOM    847  O   ASP A 104      15.019 -13.336 -17.894  1.00 89.44           O  
ATOM    848  CB  ASP A 104      14.394 -16.120 -16.189  1.00 89.44           C  
ATOM    849  CG  ASP A 104      15.174 -17.186 -15.457  1.00 89.44           C  
ATOM    850  OD1 ASP A 104      16.297 -16.890 -14.973  1.00 89.44           O  
ATOM    851  OD2 ASP A 104      14.686 -18.327 -15.361  1.00 89.44           O1-
ATOM    852  N   LEU A 105      13.039 -13.358 -16.688  1.00 85.25           N  
ATOM    853  CA  LEU A 105      12.368 -12.423 -17.600  1.00 85.25           C  
ATOM    854  C   LEU A 105      13.035 -11.058 -17.578  1.00 85.25           C  
ATOM    855  O   LEU A 105      13.189 -10.425 -18.629  1.00 85.25           O  
ATOM    856  CB  LEU A 105      10.892 -12.292 -17.234  1.00 85.25           C  
ATOM    857  CG  LEU A 105       9.997 -13.499 -17.567  1.00 85.25           C  
ATOM    858  CD1 LEU A 105       8.609 -13.309 -16.955  1.00 85.25           C  
ATOM    859  CD2 LEU A 105       9.898 -13.702 -19.073  1.00 85.25           C  
ATOM    860  N   ALA A 106      13.421 -10.594 -16.424  1.00 87.19           N  
ATOM    861  CA  ALA A 106      14.053  -9.287 -16.250  1.00 87.19           C  
ATOM    862  C   ALA A 106      15.394  -9.217 -16.968  1.00 87.19           C  
ATOM    863  O   ALA A 106      15.797  -8.152 -17.439  1.00 87.19           O  
ATOM    864  CB  ALA A 106      14.232  -8.974 -14.763  1.00 87.19           C  
ATOM    865  N   HIS A 107      16.081 -10.458 -17.161  1.00 83.69           N  
ATOM    866  CA  HIS A 107      17.423 -10.547 -17.730  1.00 83.69           C  
ATOM    867  C   HIS A 107      17.376 -10.968 -19.191  1.00 83.69           C  
ATOM    868  O   HIS A 107      18.390 -10.959 -19.885  1.00 83.69           O  
ATOM    869  CB  HIS A 107      18.293 -11.527 -16.935  1.00 83.69           C  
ATOM    870  CG  HIS A 107      18.636 -11.039 -15.561  1.00 83.69           C  
ATOM    871  CD2 HIS A 107      18.969  -9.807 -15.107  1.00 83.69           C  
ATOM    872  ND1 HIS A 107      18.637 -11.871 -14.462  1.00 83.69           N  
ATOM    873  CE1 HIS A 107      18.977 -11.171 -13.392  1.00 83.69           C  
ATOM    874  NE2 HIS A 107      19.190  -9.918 -13.758  1.00 83.69           N  
ATOM    875  N   SER A 108      16.129 -11.361 -19.656  1.00 76.12           N  
ATOM    876  CA  SER A 108      15.964 -11.794 -21.053  1.00 76.12           C  
ATOM    877  C   SER A 108      16.048 -10.607 -22.001  1.00 76.12           C  
ATOM    878  O   SER A 108      15.752  -9.474 -21.617  1.00 76.12           O  
ATOM    879  CB  SER A 108      14.636 -12.521 -21.235  1.00 76.12           C  
ATOM    880  OG  SER A 108      13.549 -11.654 -21.016  1.00 76.12           O  
ATOM    881  N   VAL A 109      16.798 -10.735 -23.183  1.00 62.00           N  
ATOM    882  CA  VAL A 109      16.938  -9.755 -24.267  1.00 62.00           C  
ATOM    883  C   VAL A 109      15.550  -9.445 -24.855  1.00 62.00           C  
ATOM    884  O   VAL A 109      14.819 -10.361 -25.258  1.00 62.00           O  
ATOM    885  CB  VAL A 109      17.886 -10.270 -25.373  1.00 62.00           C  
ATOM    886  CG1 VAL A 109      17.991  -9.241 -26.508  1.00 62.00           C  
ATOM    887  CG2 VAL A 109      19.262 -10.562 -24.796  1.00 62.00           C  
ATOM    888  N   GLY A 110      14.918  -8.297 -24.507  1.00 55.31           N  
ATOM    889  CA  GLY A 110      13.679  -7.804 -25.099  1.00 55.31           C  
ATOM    890  C   GLY A 110      12.501  -7.872 -24.141  1.00 55.31           C  
ATOM    891  O   GLY A 110      11.364  -7.562 -24.529  1.00 55.31           O  
ATOM    892  N   GLY A 111      12.858  -8.160 -22.632  1.00 53.72           N  
ATOM    893  CA  GLY A 111      11.845  -8.043 -21.595  1.00 53.72           C  
ATOM    894  C   GLY A 111      10.521  -8.672 -21.982  1.00 53.72           C  
ATOM    895  O   GLY A 111       9.994  -8.404 -23.064  1.00 53.72           O  
ATOM    896  N   LEU A 112      10.434  -9.974 -21.800  1.00 52.53           N  
ATOM    897  CA  LEU A 112       9.251 -10.764 -22.170  1.00 52.53           C  
ATOM    898  C   LEU A 112       8.072 -10.407 -21.273  1.00 52.53           C  
ATOM    899  O   LEU A 112       8.253  -9.949 -20.155  1.00 52.53           O  
ATOM    900  CB  LEU A 112       9.556 -12.255 -22.082  1.00 52.53           C  
ATOM    901  CG  LEU A 112      10.470 -12.833 -23.173  1.00 52.53           C  
ATOM    902  CD1 LEU A 112      11.083 -14.147 -22.702  1.00 52.53           C  
ATOM    903  CD2 LEU A 112       9.687 -13.039 -24.466  1.00 52.53           C  
ATOM    904  N   PHE A 113       6.907 -10.087 -21.875  1.00 54.28           N  
ATOM    905  CA  PHE A 113       5.601  -9.979 -21.226  1.00 54.28           C  
ATOM    906  C   PHE A 113       5.407 -11.096 -20.215  1.00 54.28           C  
ATOM    907  O   PHE A 113       5.744 -12.257 -20.491  1.00 54.28           O  
ATOM    908  CB  PHE A 113       4.481 -10.024 -22.281  1.00 54.28           C  
ATOM    909  CG  PHE A 113       4.374  -8.751 -23.089  1.00 54.28           C  
ATOM    910  CD1 PHE A 113       3.707  -7.645 -22.590  1.00 54.28           C  
ATOM    911  CD2 PHE A 113       4.932  -8.683 -24.358  1.00 54.28           C  
ATOM    912  CE1 PHE A 113       3.601  -6.478 -23.345  1.00 54.28           C  
ATOM    913  CE2 PHE A 113       4.830  -7.517 -25.113  1.00 54.28           C  
ATOM    914  CZ  PHE A 113       4.166  -6.419 -24.600  1.00 54.28           C  
ATOM    915  N   ASN A 114       5.468 -10.855 -18.918  1.00 52.78           N  
ATOM    916  CA  ASN A 114       4.769 -11.781 -18.026  1.00 52.78           C  
ATOM    917  C   ASN A 114       3.255 -11.590 -18.099  1.00 52.78           C  
ATOM    918  O   ASN A 114       2.689 -10.757 -17.398  1.00 52.78           O  
ATOM    919  CB  ASN A 114       5.253 -11.593 -16.584  1.00 52.78           C  
ATOM    920  CG  ASN A 114       4.769 -12.705 -15.668  1.00 52.78           C  
ATOM    921  ND2 ASN A 114       4.910 -12.492 -14.360  1.00 52.78           N  
ATOM    922  OD1 ASN A 114       4.282 -13.734 -16.124  1.00 52.78           O  
ATOM    923  N   GLY A 115       2.686 -12.209 -19.201  1.00 59.38           N  
ATOM    924  CA  GLY A 115       1.303 -11.921 -19.541  1.00 59.38           C  
ATOM    925  C   GLY A 115       1.120 -10.596 -20.243  1.00 59.38           C  
ATOM    926  O   GLY A 115       1.666 -10.372 -21.324  1.00 59.38           O  
ATOM    927  N   GLU A 116       0.481  -9.492 -19.492  1.00 60.91           N  
ATOM    928  CA  GLU A 116       0.134  -8.159 -19.964  1.00 60.91           C  
ATOM    929  C   GLU A 116       1.085  -7.105 -19.393  1.00 60.91           C  
ATOM    930  O   GLU A 116       0.986  -5.920 -19.728  1.00 60.91           O  
ATOM    931  CB  GLU A 116      -1.313  -7.814 -19.597  1.00 60.91           C  
ATOM    932  CG  GLU A 116      -2.343  -8.700 -20.262  1.00 60.91           C  
ATOM    933  CD  GLU A 116      -3.780  -8.304 -19.955  1.00 60.91           C  
ATOM    934  OE1 GLU A 116      -4.713  -8.849 -20.585  1.00 60.91           O  
ATOM    935  OE2 GLU A 116      -3.970  -7.436 -19.079  1.00 60.91           O1-
ATOM    936  N   ASN A 117       2.320  -7.490 -18.583  1.00 69.62           N  
ATOM    937  CA  ASN A 117       3.136  -6.493 -17.893  1.00 69.62           C  
ATOM    938  C   ASN A 117       4.585  -6.525 -18.371  1.00 69.62           C  
ATOM    939  O   ASN A 117       5.243  -7.563 -18.309  1.00 69.62           O  
ATOM    940  CB  ASN A 117       3.073  -6.713 -16.377  1.00 69.62           C  
ATOM    941  CG  ASN A 117       1.693  -6.457 -15.805  1.00 69.62           C  
ATOM    942  ND2 ASN A 117       1.290  -7.263 -14.831  1.00 69.62           N  
ATOM    943  OD1 ASN A 117       0.992  -5.530 -16.237  1.00 69.62           O  
ATOM    944  N   PRO A 118       4.973  -5.461 -18.997  1.00 77.25           N  
ATOM    945  CA  PRO A 118       6.389  -5.390 -19.364  1.00 77.25           C  
ATOM    946  C   PRO A 118       7.314  -5.543 -18.159  1.00 77.25           C  
ATOM    947  O   PRO A 118       6.994  -5.080 -17.062  1.00 77.25           O  
ATOM    948  CB  PRO A 118       6.525  -3.985 -19.974  1.00 77.25           C  
ATOM    949  CG  PRO A 118       5.400  -3.203 -19.377  1.00 77.25           C  
ATOM    950  CD  PRO A 118       4.271  -4.150 -19.064  1.00 77.25           C  
ATOM    951  N   LEU A 119       8.459  -6.321 -18.417  1.00 82.38           N  
ATOM    952  CA  LEU A 119       9.385  -6.528 -17.313  1.00 82.38           C  
ATOM    953  C   LEU A 119      10.830  -6.429 -17.793  1.00 82.38           C  
ATOM    954  O   LEU A 119      11.201  -7.056 -18.790  1.00 82.38           O  
ATOM    955  CB  LEU A 119       9.141  -7.880 -16.647  1.00 82.38           C  
ATOM    956  CG  LEU A 119      10.043  -8.230 -15.459  1.00 82.38           C  
ATOM    957  CD1 LEU A 119       9.804  -7.252 -14.311  1.00 82.38           C  
ATOM    958  CD2 LEU A 119       9.802  -9.661 -15.009  1.00 82.38           C  
ATOM    959  N   ASN A 120      11.629  -5.611 -17.201  1.00 85.50           N  
ATOM    960  CA  ASN A 120      13.081  -5.537 -17.301  1.00 85.50           C  
ATOM    961  C   ASN A 120      13.727  -5.353 -15.933  1.00 85.50           C  
ATOM    962  O   ASN A 120      13.040  -5.349 -14.905  1.00 85.50           O  
ATOM    963  CB  ASN A 120      13.498  -4.409 -18.245  1.00 85.50           C  
ATOM    964  CG  ASN A 120      13.040  -3.044 -17.765  1.00 85.50           C  
ATOM    965  ND2 ASN A 120      12.745  -2.158 -18.698  1.00 85.50           N  
ATOM    966  OD1 ASN A 120      12.958  -2.795 -16.556  1.00 85.50           O  
ATOM    967  N   GLN A 121      15.018  -5.272 -15.948  1.00 89.31           N  
ATOM    968  CA  GLN A 121      15.741  -5.222 -14.676  1.00 89.31           C  
ATOM    969  C   GLN A 121      15.304  -4.005 -13.859  1.00 89.31           C  
ATOM    970  O   GLN A 121      15.176  -4.088 -12.638  1.00 89.31           O  
ATOM    971  CB  GLN A 121      17.246  -5.193 -14.908  1.00 89.31           C  
ATOM    972  CG  GLN A 121      18.074  -5.344 -13.636  1.00 89.31           C  
ATOM    973  CD  GLN A 121      17.809  -6.654 -12.925  1.00 89.31           C  
ATOM    974  NE2 GLN A 121      17.482  -6.579 -11.642  1.00 89.31           N  
ATOM    975  OE1 GLN A 121      17.911  -7.735 -13.525  1.00 89.31           O  
ATOM    976  N   LYS A 122      15.119  -2.898 -14.534  1.00 90.56           N  
ATOM    977  CA  LYS A 122      14.734  -1.673 -13.839  1.00 90.56           C  
ATOM    978  C   LYS A 122      13.370  -1.825 -13.160  1.00 90.56           C  
ATOM    979  O   LYS A 122      13.185  -1.372 -12.030  1.00 90.56           O  
ATOM    980  CB  LYS A 122      14.702  -0.495 -14.819  1.00 90.56           C  
ATOM    981  CG  LYS A 122      14.432   0.849 -14.159  1.00 90.56           C  
ATOM    982  CD  LYS A 122      15.614   1.305 -13.313  1.00 90.56           C  
ATOM    983  CE  LYS A 122      15.358   2.670 -12.685  1.00 90.56           C  
ATOM    984  NZ  LYS A 122      16.527   3.136 -11.882  1.00 90.56           N1+
ATOM    985  N   ILE A 123      12.436  -2.435 -13.797  1.00 91.00           N  
ATOM    986  CA  ILE A 123      11.097  -2.643 -13.250  1.00 91.00           C  
ATOM    987  C   ILE A 123      11.163  -3.613 -12.076  1.00 91.00           C  
ATOM    988  O   ILE A 123      10.519  -3.404 -11.048  1.00 91.00           O  
ATOM    989  CB  ILE A 123      10.131  -3.174 -14.333  1.00 91.00           C  
ATOM    990  CG1 ILE A 123       9.874  -2.104 -15.395  1.00 91.00           C  
ATOM    991  CG2 ILE A 123       8.816  -3.641 -13.697  1.00 91.00           C  
ATOM    992  CD1 ILE A 123       9.082  -2.596 -16.600  1.00 91.00           C  
ATOM    993  N   LEU A 124      11.941  -4.678 -12.249  1.00 93.56           N  
ATOM    994  CA  LEU A 124      12.123  -5.616 -11.147  1.00 93.56           C  
ATOM    995  C   LEU A 124      12.767  -4.928  -9.946  1.00 93.56           C  
ATOM    996  O   LEU A 124      12.370  -5.158  -8.805  1.00 93.56           O  
ATOM    997  CB  LEU A 124      12.971  -6.812 -11.589  1.00 93.56           C  
ATOM    998  CG  LEU A 124      13.198  -7.901 -10.542  1.00 93.56           C  
ATOM    999  CD1 LEU A 124      11.864  -8.405  -9.994  1.00 93.56           C  
ATOM   1000  CD2 LEU A 124      14.013  -9.045 -11.131  1.00 93.56           C  
ATOM   1001  N   ASP A 125      13.769  -4.071 -10.153  1.00 95.62           N  
ATOM   1002  CA  ASP A 125      14.389  -3.304  -9.079  1.00 95.62           C  
ATOM   1003  C   ASP A 125      13.371  -2.414  -8.371  1.00 95.62           C  
ATOM   1004  O   ASP A 125      13.402  -2.283  -7.145  1.00 95.62           O  
ATOM   1005  CB  ASP A 125      15.545  -2.455  -9.624  1.00 95.62           C  
ATOM   1006  CG  ASP A 125      16.740  -3.284 -10.059  1.00 95.62           C  
ATOM   1007  OD1 ASP A 125      16.837  -4.472  -9.668  1.00 95.62           O  
ATOM   1008  OD2 ASP A 125      17.595  -2.749 -10.794  1.00 95.62           O1-
ATOM   1009  N   PHE A 126      12.536  -1.796  -9.178  1.00 96.75           N  
ATOM   1010  CA  PHE A 126      11.459  -0.977  -8.636  1.00 96.75           C  
ATOM   1011  C   PHE A 126      10.550  -1.809  -7.737  1.00 96.75           C  
ATOM   1012  O   PHE A 126      10.237  -1.402  -6.615  1.00 96.75           O  
ATOM   1013  CB  PHE A 126      10.646  -0.344  -9.766  1.00 96.75           C  
ATOM   1014  CG  PHE A 126       9.314   0.209  -9.320  1.00 96.75           C  
ATOM   1015  CD1 PHE A 126       8.141  -0.515  -9.511  1.00 96.75           C  
ATOM   1016  CD2 PHE A 126       9.236   1.457  -8.712  1.00 96.75           C  
ATOM   1017  CE1 PHE A 126       6.915  -0.007  -9.099  1.00 96.75           C  
ATOM   1018  CE2 PHE A 126       8.015   1.972  -8.300  1.00 96.75           C  
ATOM   1019  CZ  PHE A 126       6.852   1.239  -8.494  1.00 96.75           C  
ATOM   1020  N   ALA A 127      10.102  -2.931  -8.244  1.00 97.00           N  
ATOM   1021  CA  ALA A 127       9.207  -3.803  -7.479  1.00 97.00           C  
ATOM   1022  C   ALA A 127       9.857  -4.233  -6.164  1.00 97.00           C  
ATOM   1023  O   ALA A 127       9.215  -4.214  -5.113  1.00 97.00           O  
ATOM   1024  CB  ALA A 127       8.828  -5.029  -8.307  1.00 97.00           C  
ATOM   1025  N   LYS A 128      11.120  -4.648  -6.184  1.00 98.31           N  
ATOM   1026  CA  LYS A 128      11.838  -5.068  -4.985  1.00 98.31           C  
ATOM   1027  C   LYS A 128      12.011  -3.904  -4.011  1.00 98.31           C  
ATOM   1028  O   LYS A 128      11.836  -4.069  -2.802  1.00 98.31           O  
ATOM   1029  CB  LYS A 128      13.202  -5.651  -5.351  1.00 98.31           C  
ATOM   1030  CG  LYS A 128      13.132  -7.022  -6.015  1.00 98.31           C  
ATOM   1031  CD  LYS A 128      14.524  -7.558  -6.338  1.00 98.31           C  
ATOM   1032  CE  LYS A 128      14.462  -8.981  -6.874  1.00 98.31           C  
ATOM   1033  NZ  LYS A 128      15.814  -9.494  -7.235  1.00 98.31           N1+
ATOM   1034  N   ALA A 129      12.368  -2.750  -4.553  1.00 98.44           N  
ATOM   1035  CA  ALA A 129      12.531  -1.564  -3.713  1.00 98.44           C  
ATOM   1036  C   ALA A 129      11.219  -1.166  -3.056  1.00 98.44           C  
ATOM   1037  O   ALA A 129      11.200  -0.698  -1.913  1.00 98.44           O  
ATOM   1038  CB  ALA A 129      13.086  -0.403  -4.538  1.00 98.44           C  
ATOM   1039  N   SER A 130      10.094  -1.278  -3.813  1.00 98.50           N  
ATOM   1040  CA  SER A 130       8.784  -0.988  -3.254  1.00 98.50           C  
ATOM   1041  C   SER A 130       8.470  -1.896  -2.068  1.00 98.50           C  
ATOM   1042  O   SER A 130       7.892  -1.452  -1.073  1.00 98.50           O  
ATOM   1043  CB  SER A 130       7.697  -1.144  -4.322  1.00 98.50           C  
ATOM   1044  OG  SER A 130       7.851  -0.169  -5.342  1.00 98.50           O  
ATOM   1045  N   CYS A 131       8.849  -3.157  -2.149  1.00 98.81           N  
ATOM   1046  CA  CYS A 131       8.676  -4.085  -1.037  1.00 98.81           C  
ATOM   1047  C   CYS A 131       9.521  -3.663   0.160  1.00 98.81           C  
ATOM   1048  O   CYS A 131       9.033  -3.646   1.293  1.00 98.81           O  
ATOM   1049  CB  CYS A 131       9.045  -5.504  -1.461  1.00 98.81           C  
ATOM   1050  SG  CYS A 131       7.901  -6.233  -2.656  1.00 98.81           S  
ATOM   1051  N   ALA A 132      10.758  -3.382  -0.114  1.00 98.75           N  
ATOM   1052  CA  ALA A 132      11.643  -2.934   0.960  1.00 98.75           C  
ATOM   1053  C   ALA A 132      11.108  -1.665   1.618  1.00 98.75           C  
ATOM   1054  O   ALA A 132      11.156  -1.527   2.843  1.00 98.75           O  
ATOM   1055  CB  ALA A 132      13.055  -2.696   0.421  1.00 98.75           C  
ATOM   1056  N   GLY A 133      10.675  -0.778   0.828  1.00 98.69           N  
ATOM   1057  CA  GLY A 133      10.100   0.463   1.329  1.00 98.69           C  
ATOM   1058  C   GLY A 133       8.888   0.246   2.215  1.00 98.69           C  
ATOM   1059  O   GLY A 133       8.749   0.893   3.255  1.00 98.69           O  
ATOM   1060  N   THR A 134       7.983  -0.651   1.735  1.00 98.88           N  
ATOM   1061  CA  THR A 134       6.786  -0.958   2.515  1.00 98.88           C  
ATOM   1062  C   THR A 134       7.161  -1.555   3.867  1.00 98.88           C  
ATOM   1063  O   THR A 134       6.590  -1.189   4.897  1.00 98.88           O  
ATOM   1064  CB  THR A 134       5.862  -1.934   1.761  1.00 98.88           C  
ATOM   1065  CG2 THR A 134       4.646  -2.302   2.603  1.00 98.88           C  
ATOM   1066  OG1 THR A 134       5.418  -1.318   0.545  1.00 98.88           O  
ATOM   1067  N   TYR A 135       8.073  -2.456   3.895  1.00 98.81           N  
ATOM   1068  CA  TYR A 135       8.576  -3.009   5.149  1.00 98.81           C  
ATOM   1069  C   TYR A 135       9.145  -1.909   6.038  1.00 98.81           C  
ATOM   1070  O   TYR A 135       8.853  -1.856   7.234  1.00 98.81           O  
ATOM   1071  CB  TYR A 135       9.637  -4.076   4.884  1.00 98.81           C  
ATOM   1072  CG  TYR A 135      10.315  -4.582   6.136  1.00 98.81           C  
ATOM   1073  CD1 TYR A 135      11.643  -4.255   6.417  1.00 98.81           C  
ATOM   1074  CD2 TYR A 135       9.634  -5.389   7.040  1.00 98.81           C  
ATOM   1075  CE1 TYR A 135      12.268  -4.718   7.564  1.00 98.81           C  
ATOM   1076  CE2 TYR A 135      10.248  -5.858   8.191  1.00 98.81           C  
ATOM   1077  OH  TYR A 135      12.188  -5.983   9.587  1.00 98.81           O  
ATOM   1078  CZ  TYR A 135      11.570  -5.522   8.449  1.00 98.81           C  
ATOM   1079  N   GLN A 136      10.020  -1.045   5.454  1.00 98.62           N  
ATOM   1080  CA  GLN A 136      10.614   0.053   6.207  1.00 98.62           C  
ATOM   1081  C   GLN A 136       9.547   0.992   6.752  1.00 98.62           C  
ATOM   1082  O   GLN A 136       9.639   1.455   7.889  1.00 98.62           O  
ATOM   1083  CB  GLN A 136      11.606   0.834   5.334  1.00 98.62           C  
ATOM   1084  CG  GLN A 136      12.353   1.929   6.082  1.00 98.62           C  
ATOM   1085  CD  GLN A 136      13.248   1.382   7.182  1.00 98.62           C  
ATOM   1086  NE2 GLN A 136      12.998   1.815   8.416  1.00 98.62           N  
ATOM   1087  OE1 GLN A 136      14.149   0.579   6.925  1.00 98.62           O  
ATOM   1088  N   ALA A 137       8.546   1.317   5.996  1.00 98.56           N  
ATOM   1089  CA  ALA A 137       7.443   2.146   6.468  1.00 98.56           C  
ATOM   1090  C   ALA A 137       6.731   1.495   7.649  1.00 98.56           C  
ATOM   1091  O   ALA A 137       6.344   2.179   8.603  1.00 98.56           O  
ATOM   1092  CB  ALA A 137       6.452   2.407   5.335  1.00 98.56           C  
ATOM   1093  N   ALA A 138       6.541   0.257   7.564  1.00 98.69           N  
ATOM   1094  CA  ALA A 138       5.908  -0.473   8.657  1.00 98.69           C  
ATOM   1095  C   ALA A 138       6.763  -0.413   9.920  1.00 98.69           C  
ATOM   1096  O   ALA A 138       6.236  -0.243  11.025  1.00 98.69           O  
ATOM   1097  CB  ALA A 138       5.658  -1.925   8.252  1.00 98.69           C  
ATOM   1098  N   GLU A 139       8.059  -0.571   9.745  1.00 98.38           N  
ATOM   1099  CA  GLU A 139       8.961  -0.465  10.887  1.00 98.38           C  
ATOM   1100  C   GLU A 139       8.874   0.920  11.525  1.00 98.38           C  
ATOM   1101  O   GLU A 139       8.828   1.040  12.761  1.00 98.38           O  
ATOM   1102  CB  GLU A 139      10.400  -0.758  10.465  1.00 98.38           C  
ATOM   1103  CG  GLU A 139      10.671  -2.232  10.192  1.00 98.38           C  
ATOM   1104  CD  GLU A 139      12.149  -2.579  10.168  1.00 98.38           C  
ATOM   1105  OE1 GLU A 139      12.624  -3.290  11.079  1.00 98.38           O  
ATOM   1106  OE2 GLU A 139      12.844  -2.130   9.229  1.00 98.38           O1-
ATOM   1107  N   ILE A 140       8.857   1.871  10.696  1.00 97.12           N  
ATOM   1108  CA  ILE A 140       8.726   3.242  11.169  1.00 97.12           C  
ATOM   1109  C   ILE A 140       7.396   3.407  11.906  1.00 97.12           C  
ATOM   1110  O   ILE A 140       7.344   4.014  12.977  1.00 97.12           O  
ATOM   1111  CB  ILE A 140       8.834   4.254  10.012  1.00 97.12           C  
ATOM   1112  CG1 ILE A 140      10.263   4.295   9.463  1.00 97.12           C  
ATOM   1113  CG2 ILE A 140       8.385   5.648  10.470  1.00 97.12           C  
ATOM   1114  CD1 ILE A 140      10.396   5.020   8.131  1.00 97.12           C  
ATOM   1115  N   ALA A 141       6.325   2.878  11.335  1.00 97.94           N  
ATOM   1116  CA  ALA A 141       5.002   2.949  11.943  1.00 97.94           C  
ATOM   1117  C   ALA A 141       4.997   2.308  13.324  1.00 97.94           C  
ATOM   1118  O   ALA A 141       4.422   2.846  14.269  1.00 97.94           O  
ATOM   1119  CB  ALA A 141       3.962   2.283  11.044  1.00 97.94           C  
ATOM   1120  N   LEU A 142       5.599   1.171  13.459  1.00 98.12           N  
ATOM   1121  CA  LEU A 142       5.667   0.466  14.738  1.00 98.12           C  
ATOM   1122  C   LEU A 142       6.434   1.280  15.771  1.00 98.12           C  
ATOM   1123  O   LEU A 142       6.104   1.259  16.958  1.00 98.12           O  
ATOM   1124  CB  LEU A 142       6.324  -0.904  14.563  1.00 98.12           C  
ATOM   1125  CG  LEU A 142       5.492  -1.972  13.850  1.00 98.12           C  
ATOM   1126  CD1 LEU A 142       6.348  -3.191  13.535  1.00 98.12           C  
ATOM   1127  CD2 LEU A 142       4.286  -2.366  14.694  1.00 98.12           C  
ATOM   1128  N   GLN A 143       7.410   2.014  15.321  1.00 95.88           N  
ATOM   1129  CA  GLN A 143       8.273   2.778  16.217  1.00 95.88           C  
ATOM   1130  C   GLN A 143       7.675   4.150  16.527  1.00 95.88           C  
ATOM   1131  O   GLN A 143       7.693   4.603  17.671  1.00 95.88           O  
ATOM   1132  CB  GLN A 143       9.669   2.933  15.614  1.00 95.88           C  
ATOM   1133  CG  GLN A 143      10.463   1.640  15.554  1.00 95.88           C  
ATOM   1134  CD  GLN A 143      11.767   1.778  14.786  1.00 95.88           C  
ATOM   1135  NE2 GLN A 143      12.531   0.695  14.698  1.00 95.88           N  
ATOM   1136  OE1 GLN A 143      12.085   2.858  14.265  1.00 95.88           O  
ATOM   1137  N   LYS A 144       7.059   4.703  15.492  1.00 93.38           N  
ATOM   1138  CA  LYS A 144       6.726   6.116  15.617  1.00 93.38           C  
ATOM   1139  C   LYS A 144       5.223   6.342  15.476  1.00 93.38           C  
ATOM   1140  O   LYS A 144       4.739   7.462  15.654  1.00 93.38           O  
ATOM   1141  CB  LYS A 144       7.478   6.938  14.572  1.00 93.38           C  
ATOM   1142  CG  LYS A 144       8.993   6.879  14.705  1.00 93.38           C  
ATOM   1143  CD  LYS A 144       9.682   7.721  13.643  1.00 93.38           C  
ATOM   1144  CE  LYS A 144      11.198   7.679  13.794  1.00 93.38           C  
ATOM   1145  NZ  LYS A 144      11.883   8.522  12.763  1.00 93.38           N1+
ATOM   1146  N   GLY A 145       4.542   5.269  15.177  1.00 95.31           N  
ATOM   1147  CA  GLY A 145       3.091   5.380  15.098  1.00 95.31           C  
ATOM   1148  C   GLY A 145       2.578   5.545  13.687  1.00 95.31           C  
ATOM   1149  O   GLY A 145       1.450   5.152  13.374  1.00 95.31           O  
ATOM   1150  N   ARG A 146       3.439   5.981  12.776  1.00 95.69           N  
ATOM   1151  CA  ARG A 146       3.038   6.160  11.380  1.00 95.69           C  
ATOM   1152  C   ARG A 146       4.250   6.125  10.458  1.00 95.69           C  
ATOM   1153  O   ARG A 146       5.323   6.614  10.807  1.00 95.69           O  
ATOM   1154  CB  ARG A 146       2.281   7.478  11.201  1.00 95.69           C  
ATOM   1155  CG  ARG A 146       3.058   8.700  11.665  1.00 95.69           C  
ATOM   1156  CD  ARG A 146       2.203   9.960  11.631  1.00 95.69           C  
ATOM   1157  NE  ARG A 146       2.882  11.089  12.258  1.00 95.69           N  
ATOM   1158  NH1 ARG A 146       1.103  12.550  12.039  1.00 95.69           N  
ATOM   1159  NH2 ARG A 146       3.053  13.255  13.020  1.00 95.69           N1+
ATOM   1160  CZ  ARG A 146       2.342  12.289  12.434  1.00 95.69           C  
ATOM   1161  N   GLY A 147       4.058   5.564   9.233  1.00 97.69           N  
ATOM   1162  CA  GLY A 147       5.037   5.522   8.160  1.00 97.69           C  
ATOM   1163  C   GLY A 147       4.409   5.440   6.782  1.00 97.69           C  
ATOM   1164  O   GLY A 147       3.355   4.828   6.606  1.00 97.69           O  
ATOM   1165  N   MET A 148       5.116   6.137   5.833  1.00 98.44           N  
ATOM   1166  CA  MET A 148       4.597   6.101   4.468  1.00 98.44           C  
ATOM   1167  C   MET A 148       5.699   5.745   3.478  1.00 98.44           C  
ATOM   1168  O   MET A 148       6.771   6.355   3.488  1.00 98.44           O  
ATOM   1169  CB  MET A 148       3.971   7.447   4.094  1.00 98.44           C  
ATOM   1170  CG  MET A 148       3.374   7.471   2.694  1.00 98.44           C  
ATOM   1171  SD  MET A 148       2.449   9.018   2.356  1.00 98.44           S  
ATOM   1172  CE  MET A 148       1.846   8.674   0.680  1.00 98.44           C  
ATOM   1173  N   ASN A 149       5.421   4.682   2.762  1.00 98.62           N  
ATOM   1174  CA  ASN A 149       6.228   4.386   1.584  1.00 98.62           C  
ATOM   1175  C   ASN A 149       5.726   5.135   0.353  1.00 98.62           C  
ATOM   1176  O   ASN A 149       4.590   4.934  -0.081  1.00 98.62           O  
ATOM   1177  CB  ASN A 149       6.251   2.880   1.313  1.00 98.62           C  
ATOM   1178  CG  ASN A 149       7.189   2.501   0.184  1.00 98.62           C  
ATOM   1179  ND2 ASN A 149       7.040   1.288  -0.330  1.00 98.62           N  
ATOM   1180  OD1 ASN A 149       8.043   3.294  -0.220  1.00 98.62           O  
ATOM   1181  N   LEU A 150       6.577   6.060  -0.183  1.00 98.31           N  
ATOM   1182  CA  LEU A 150       6.164   6.894  -1.306  1.00 98.31           C  
ATOM   1183  C   LEU A 150       6.087   6.075  -2.591  1.00 98.31           C  
ATOM   1184  O   LEU A 150       6.440   6.564  -3.667  1.00 98.31           O  
ATOM   1185  CB  LEU A 150       7.133   8.066  -1.490  1.00 98.31           C  
ATOM   1186  CG  LEU A 150       7.283   9.011  -0.302  1.00 98.31           C  
ATOM   1187  CD1 LEU A 150       8.147  10.209  -0.683  1.00 98.31           C  
ATOM   1188  CD2 LEU A 150       5.917   9.475   0.194  1.00 98.31           C  
ATOM   1189  N   SER A 151       5.868   4.796  -2.427  1.00 98.12           N  
ATOM   1190  CA  SER A 151       5.577   3.771  -3.423  1.00 98.12           C  
ATOM   1191  C   SER A 151       4.711   2.659  -2.836  1.00 98.12           C  
ATOM   1192  O   SER A 151       4.104   2.833  -1.778  1.00 98.12           O  
ATOM   1193  CB  SER A 151       6.874   3.180  -3.981  1.00 98.12           C  
ATOM   1194  OG  SER A 151       6.601   2.264  -5.028  1.00 98.12           O  
ATOM   1195  N   GLY A 152       4.470   1.587  -3.468  1.00 98.12           N  
ATOM   1196  CA  GLY A 152       3.863   0.383  -2.919  1.00 98.12           C  
ATOM   1197  C   GLY A 152       2.369   0.298  -3.180  1.00 98.12           C  
ATOM   1198  O   GLY A 152       1.819   1.103  -3.934  1.00 98.12           O  
ATOM   1199  N   GLY A 153       1.720  -0.724  -2.613  1.00 98.06           N  
ATOM   1200  CA  GLY A 153       0.295  -0.948  -2.799  1.00 98.06           C  
ATOM   1201  C   GLY A 153      -0.020  -1.823  -3.999  1.00 98.06           C  
ATOM   1202  O   GLY A 153      -1.068  -1.666  -4.629  1.00 98.06           O  
ATOM   1203  N   PHE A 154       0.862  -2.673  -4.301  1.00 97.88           N  
ATOM   1204  CA  PHE A 154       0.748  -3.545  -5.465  1.00 97.88           C  
ATOM   1205  C   PHE A 154       0.004  -4.827  -5.110  1.00 97.88           C  
ATOM   1206  O   PHE A 154       0.603  -5.902  -5.058  1.00 97.88           O  
ATOM   1207  CB  PHE A 154       2.135  -3.878  -6.027  1.00 97.88           C  
ATOM   1208  CG  PHE A 154       2.954  -2.667  -6.385  1.00 97.88           C  
ATOM   1209  CD1 PHE A 154       2.534  -1.796  -7.381  1.00 97.88           C  
ATOM   1210  CD2 PHE A 154       4.144  -2.398  -5.720  1.00 97.88           C  
ATOM   1211  CE1 PHE A 154       3.291  -0.675  -7.714  1.00 97.88           C  
ATOM   1212  CE2 PHE A 154       4.905  -1.279  -6.045  1.00 97.88           C  
ATOM   1213  CZ  PHE A 154       4.477  -0.420  -7.043  1.00 97.88           C  
ATOM   1214  N   HIS A 155      -1.251  -4.770  -4.915  1.00 98.12           N  
ATOM   1215  CA  HIS A 155      -2.113  -5.707  -4.200  1.00 98.12           C  
ATOM   1216  C   HIS A 155      -2.682  -6.760  -5.140  1.00 98.12           C  
ATOM   1217  O   HIS A 155      -3.408  -7.656  -4.707  1.00 98.12           O  
ATOM   1218  CB  HIS A 155      -3.249  -4.959  -3.498  1.00 98.12           C  
ATOM   1219  CG  HIS A 155      -4.146  -4.216  -4.435  1.00 98.12           C  
ATOM   1220  CD2 HIS A 155      -4.099  -4.065  -5.781  1.00 98.12           C  
ATOM   1221  ND1 HIS A 155      -5.252  -3.513  -4.007  1.00 98.12           N  
ATOM   1222  CE1 HIS A 155      -5.847  -2.961  -5.051  1.00 98.12           C  
ATOM   1223  NE2 HIS A 155      -5.167  -3.285  -6.141  1.00 98.12           N  
ATOM   1224  N   HIS A 156      -2.291  -6.788  -6.434  1.00 97.56           N  
ATOM   1225  CA  HIS A 156      -2.791  -7.783  -7.380  1.00 97.56           C  
ATOM   1226  C   HIS A 156      -1.826  -8.955  -7.508  1.00 97.56           C  
ATOM   1227  O   HIS A 156      -2.181 -10.002  -8.064  1.00 97.56           O  
ATOM   1228  CB  HIS A 156      -3.028  -7.145  -8.750  1.00 97.56           C  
ATOM   1229  CG  HIS A 156      -4.186  -6.199  -8.779  1.00 97.56           C  
ATOM   1230  CD2 HIS A 156      -4.259  -4.893  -9.130  1.00 97.56           C  
ATOM   1231  ND1 HIS A 156      -5.463  -6.576  -8.415  1.00 97.56           N  
ATOM   1232  CE1 HIS A 156      -6.272  -5.536  -8.538  1.00 97.56           C  
ATOM   1233  NE2 HIS A 156      -5.565  -4.504  -8.971  1.00 97.56           N  
ATOM   1234  N   ALA A 157      -0.596  -8.790  -7.025  1.00 96.88           N  
ATOM   1235  CA  ALA A 157       0.407  -9.839  -7.193  1.00 96.88           C  
ATOM   1236  C   ALA A 157       0.086 -11.047  -6.318  1.00 96.88           C  
ATOM   1237  O   ALA A 157      -0.125 -10.910  -5.109  1.00 96.88           O  
ATOM   1238  CB  ALA A 157       1.797  -9.305  -6.866  1.00 96.88           C  
ATOM   1239  N   PHE A 158       0.059 -12.251  -7.003  1.00 97.56           N  
ATOM   1240  CA  PHE A 158      -0.132 -13.533  -6.337  1.00 97.56           C  
ATOM   1241  C   PHE A 158       1.209 -14.182  -6.010  1.00 97.56           C  
ATOM   1242  O   PHE A 158       2.252 -13.743  -6.498  1.00 97.56           O  
ATOM   1243  CB  PHE A 158      -0.967 -14.475  -7.211  1.00 97.56           C  
ATOM   1244  CG  PHE A 158      -2.423 -14.103  -7.290  1.00 97.56           C  
ATOM   1245  CD1 PHE A 158      -3.393 -14.885  -6.677  1.00 97.56           C  
ATOM   1246  CD2 PHE A 158      -2.822 -12.965  -7.980  1.00 97.56           C  
ATOM   1247  CE1 PHE A 158      -4.741 -14.539  -6.749  1.00 97.56           C  
ATOM   1248  CE2 PHE A 158      -4.166 -12.610  -8.053  1.00 97.56           C  
ATOM   1249  CZ  PHE A 158      -5.126 -13.404  -7.440  1.00 97.56           C  
ATOM   1250  N   PRO A 159       1.163 -15.281  -5.201  1.00 97.94           N  
ATOM   1251  CA  PRO A 159       2.423 -15.957  -4.868  1.00 97.94           C  
ATOM   1252  C   PRO A 159       3.131 -16.517  -6.100  1.00 97.94           C  
ATOM   1253  O   PRO A 159       4.362 -16.562  -6.143  1.00 97.94           O  
ATOM   1254  CB  PRO A 159       1.973 -17.088  -3.934  1.00 97.94           C  
ATOM   1255  CG  PRO A 159       0.781 -16.540  -3.218  1.00 97.94           C  
ATOM   1256  CD  PRO A 159      -0.034 -15.741  -4.199  1.00 97.94           C  
ATOM   1257  N   HIS A 160       2.376 -16.892  -7.112  1.00 95.81           N  
ATOM   1258  CA  HIS A 160       2.986 -17.635  -8.222  1.00 95.81           C  
ATOM   1259  C   HIS A 160       2.790 -16.898  -9.543  1.00 95.81           C  
ATOM   1260  O   HIS A 160       3.086 -17.446 -10.609  1.00 95.81           O  
ATOM   1261  CB  HIS A 160       2.416 -19.038  -8.306  1.00 95.81           C  
ATOM   1262  CG  HIS A 160       0.923 -19.088  -8.392  1.00 95.81           C  
ATOM   1263  CD2 HIS A 160       0.096 -19.271  -9.444  1.00 95.81           C  
ATOM   1264  ND1 HIS A 160       0.112 -18.917  -7.288  1.00 95.81           N  
ATOM   1265  CE1 HIS A 160      -1.151 -18.995  -7.661  1.00 95.81           C  
ATOM   1266  NE2 HIS A 160      -1.192 -19.217  -8.970  1.00 95.81           N  
ATOM   1267  N   GLN A 161       2.240 -15.675  -9.497  1.00 92.69           N  
ATOM   1268  CA  GLN A 161       2.055 -14.972 -10.762  1.00 92.69           C  
ATOM   1269  C   GLN A 161       1.850 -13.475 -10.522  1.00 92.69           C  
ATOM   1270  O   GLN A 161       1.421 -13.065  -9.440  1.00 92.69           O  
ATOM   1271  CB  GLN A 161       0.874 -15.548 -11.538  1.00 92.69           C  
ATOM   1272  CG  GLN A 161      -0.481 -15.301 -10.882  1.00 92.69           C  
ATOM   1273  CD  GLN A 161      -1.619 -15.978 -11.600  1.00 92.69           C  
ATOM   1274  NE2 GLN A 161      -2.653 -15.214 -11.940  1.00 92.69           N  
ATOM   1275  OE1 GLN A 161      -1.578 -17.196 -11.857  1.00 92.69           O  
ATOM   1276  N   GLU A 162       2.152 -12.608 -11.603  1.00 90.88           N  
ATOM   1277  CA  GLU A 162       1.823 -11.186 -11.625  1.00 90.88           C  
ATOM   1278  C   GLU A 162       0.399 -10.960 -12.128  1.00 90.88           C  
ATOM   1279  O   GLU A 162      -0.126 -11.761 -12.900  1.00 90.88           O  
ATOM   1280  CB  GLU A 162       2.818 -10.420 -12.497  1.00 90.88           C  
ATOM   1281  CG  GLU A 162       2.620 -10.631 -13.991  1.00 90.88           C  
ATOM   1282  CD  GLU A 162       3.239 -11.919 -14.505  1.00 90.88           C  
ATOM   1283  OE1 GLU A 162       3.258 -12.131 -15.733  1.00 90.88           O  
ATOM   1284  OE2 GLU A 162       3.709 -12.720 -13.664  1.00 90.88           O1-
ATOM   1285  N   GLU A 163      -0.217  -9.928 -11.699  1.00 91.06           N  
ATOM   1286  CA  GLU A 163      -1.535  -9.522 -12.181  1.00 91.06           C  
ATOM   1287  C   GLU A 163      -1.781  -8.041 -11.928  1.00 91.06           C  
ATOM   1288  O   GLU A 163      -1.291  -7.482 -10.942  1.00 91.06           O  
ATOM   1289  CB  GLU A 163      -2.635 -10.362 -11.517  1.00 91.06           C  
ATOM   1290  CG  GLU A 163      -4.007 -10.187 -12.150  1.00 91.06           C  
ATOM   1291  CD  GLU A 163      -5.036 -11.178 -11.630  1.00 91.06           C  
ATOM   1292  OE1 GLU A 163      -6.241 -11.029 -11.945  1.00 91.06           O  
ATOM   1293  OE2 GLU A 163      -4.635 -12.114 -10.905  1.00 91.06           O1-
ATOM   1294  N   GLY A 164      -2.601  -7.341 -12.828  1.00 87.25           N  
ATOM   1295  CA  GLY A 164      -3.033  -5.974 -12.605  1.00 87.25           C  
ATOM   1296  C   GLY A 164      -1.881  -5.019 -12.348  1.00 87.25           C  
ATOM   1297  O   GLY A 164      -1.924  -4.222 -11.402  1.00 87.25           O  
ATOM   1298  N   PHE A 165      -0.737  -5.115 -13.113  1.00 89.25           N  
ATOM   1299  CA  PHE A 165       0.445  -4.265 -13.109  1.00 89.25           C  
ATOM   1300  C   PHE A 165       1.283  -4.505 -11.856  1.00 89.25           C  
ATOM   1301  O   PHE A 165       2.165  -3.708 -11.529  1.00 89.25           O  
ATOM   1302  CB  PHE A 165       0.043  -2.787 -13.193  1.00 89.25           C  
ATOM   1303  CG  PHE A 165      -0.927  -2.483 -14.299  1.00 89.25           C  
ATOM   1304  CD1 PHE A 165      -0.795  -3.087 -15.544  1.00 89.25           C  
ATOM   1305  CD2 PHE A 165      -1.971  -1.590 -14.097  1.00 89.25           C  
ATOM   1306  CE1 PHE A 165      -1.692  -2.810 -16.572  1.00 89.25           C  
ATOM   1307  CE2 PHE A 165      -2.870  -1.299 -15.118  1.00 89.25           C  
ATOM   1308  CZ  PHE A 165      -2.727  -1.910 -16.356  1.00 89.25           C  
ATOM   1309  N   CYS A 166       0.964  -5.552 -11.068  1.00 94.69           N  
ATOM   1310  CA  CYS A 166       1.686  -5.851  -9.833  1.00 94.69           C  
ATOM   1311  C   CYS A 166       2.541  -7.103  -9.993  1.00 94.69           C  
ATOM   1312  O   CYS A 166       2.024  -8.178 -10.290  1.00 94.69           O  
ATOM   1313  CB  CYS A 166       0.708  -6.037  -8.671  1.00 94.69           C  
ATOM   1314  SG  CYS A 166      -0.438  -4.658  -8.459  1.00 94.69           S  
ATOM   1315  N   TYR A 167       3.878  -6.968  -9.738  1.00 94.81           N  
ATOM   1316  CA  TYR A 167       4.832  -8.057  -9.909  1.00 94.81           C  
ATOM   1317  C   TYR A 167       5.111  -8.747  -8.582  1.00 94.81           C  
ATOM   1318  O   TYR A 167       5.158  -9.978  -8.511  1.00 94.81           O  
ATOM   1319  CB  TYR A 167       6.139  -7.546 -10.521  1.00 94.81           C  
ATOM   1320  CG  TYR A 167       5.966  -6.927 -11.889  1.00 94.81           C  
ATOM   1321  CD1 TYR A 167       6.104  -7.687 -13.042  1.00 94.81           C  
ATOM   1322  CD2 TYR A 167       5.662  -5.575 -12.029  1.00 94.81           C  
ATOM   1323  CE1 TYR A 167       5.956  -7.125 -14.308  1.00 94.81           C  
ATOM   1324  CE2 TYR A 167       5.509  -4.998 -13.283  1.00 94.81           C  
ATOM   1325  OH  TYR A 167       5.498  -5.210 -15.660  1.00 94.81           O  
ATOM   1326  CZ  TYR A 167       5.654  -5.780 -14.419  1.00 94.81           C  
ATOM   1327  N   LEU A 168       5.312  -7.996  -7.547  1.00 97.88           N  
ATOM   1328  CA  LEU A 168       5.502  -8.470  -6.182  1.00 97.88           C  
ATOM   1329  C   LEU A 168       4.511  -7.809  -5.229  1.00 97.88           C  
ATOM   1330  O   LEU A 168       4.183  -6.630  -5.385  1.00 97.88           O  
ATOM   1331  CB  LEU A 168       6.938  -8.186  -5.718  1.00 97.88           C  
ATOM   1332  CG  LEU A 168       8.057  -8.866  -6.504  1.00 97.88           C  
ATOM   1333  CD1 LEU A 168       9.415  -8.312  -6.093  1.00 97.88           C  
ATOM   1334  CD2 LEU A 168       8.006 -10.379  -6.300  1.00 97.88           C  
ATOM   1335  N   ASN A 169       4.002  -8.621  -4.273  1.00 98.62           N  
ATOM   1336  CA  ASN A 169       3.058  -8.110  -3.284  1.00 98.62           C  
ATOM   1337  C   ASN A 169       3.777  -7.487  -2.089  1.00 98.62           C  
ATOM   1338  O   ASN A 169       4.196  -8.196  -1.168  1.00 98.62           O  
ATOM   1339  CB  ASN A 169       2.116  -9.221  -2.816  1.00 98.62           C  
ATOM   1340  CG  ASN A 169       0.864  -8.683  -2.151  1.00 98.62           C  
ATOM   1341  ND2 ASN A 169      -0.295  -9.152  -2.607  1.00 98.62           N  
ATOM   1342  OD1 ASN A 169       0.934  -7.859  -1.236  1.00 98.62           O  
ATOM   1343  N   ASP A 170       3.938  -6.186  -2.083  1.00 98.81           N  
ATOM   1344  CA  ASP A 170       4.776  -5.506  -1.101  1.00 98.81           C  
ATOM   1345  C   ASP A 170       4.164  -5.588   0.295  1.00 98.81           C  
ATOM   1346  O   ASP A 170       4.873  -5.834   1.275  1.00 98.81           O  
ATOM   1347  CB  ASP A 170       4.982  -4.039  -1.497  1.00 98.81           C  
ATOM   1348  CG  ASP A 170       3.677  -3.291  -1.701  1.00 98.81           C  
ATOM   1349  OD1 ASP A 170       2.845  -3.730  -2.523  1.00 98.81           O  
ATOM   1350  OD2 ASP A 170       3.483  -2.250  -1.037  1.00 98.81           O1-
ATOM   1351  N   VAL A 171       2.853  -5.410   0.443  1.00 98.81           N  
ATOM   1352  CA  VAL A 171       2.189  -5.434   1.741  1.00 98.81           C  
ATOM   1353  C   VAL A 171       2.255  -6.841   2.334  1.00 98.81           C  
ATOM   1354  O   VAL A 171       2.546  -7.009   3.517  1.00 98.81           O  
ATOM   1355  CB  VAL A 171       0.720  -4.967   1.639  1.00 98.81           C  
ATOM   1356  CG1 VAL A 171      -0.032  -5.248   2.940  1.00 98.81           C  
ATOM   1357  CG2 VAL A 171       0.656  -3.480   1.292  1.00 98.81           C  
ATOM   1358  N   ALA A 172       2.050  -7.891   1.492  1.00 98.81           N  
ATOM   1359  CA  ALA A 172       2.133  -9.270   1.966  1.00 98.81           C  
ATOM   1360  C   ALA A 172       3.538  -9.605   2.450  1.00 98.81           C  
ATOM   1361  O   ALA A 172       3.715 -10.219   3.500  1.00 98.81           O  
ATOM   1362  CB  ALA A 172       1.708 -10.236   0.858  1.00 98.81           C  
ATOM   1363  N   VAL A 173       4.537  -9.195   1.711  1.00 98.88           N  
ATOM   1364  CA  VAL A 173       5.928  -9.437   2.081  1.00 98.88           C  
ATOM   1365  C   VAL A 173       6.240  -8.745   3.406  1.00 98.88           C  
ATOM   1366  O   VAL A 173       6.864  -9.334   4.289  1.00 98.88           O  
ATOM   1367  CB  VAL A 173       6.901  -8.955   0.985  1.00 98.88           C  
ATOM   1368  CG1 VAL A 173       8.338  -8.923   1.511  1.00 98.88           C  
ATOM   1369  CG2 VAL A 173       6.799  -9.849  -0.250  1.00 98.88           C  
ATOM   1370  N   ALA A 174       5.805  -7.507   3.551  1.00 98.88           N  
ATOM   1371  CA  ALA A 174       6.043  -6.764   4.789  1.00 98.88           C  
ATOM   1372  C   ALA A 174       5.384  -7.452   5.982  1.00 98.88           C  
ATOM   1373  O   ALA A 174       6.009  -7.609   7.032  1.00 98.88           O  
ATOM   1374  CB  ALA A 174       5.534  -5.332   4.655  1.00 98.88           C  
ATOM   1375  N   ILE A 175       4.135  -7.860   5.849  1.00 98.88           N  
ATOM   1376  CA  ILE A 175       3.396  -8.505   6.936  1.00 98.88           C  
ATOM   1377  C   ILE A 175       4.102  -9.796   7.346  1.00 98.88           C  
ATOM   1378  O   ILE A 175       4.360 -10.026   8.531  1.00 98.88           O  
ATOM   1379  CB  ILE A 175       1.934  -8.796   6.528  1.00 98.88           C  
ATOM   1380  CG1 ILE A 175       1.137  -7.491   6.433  1.00 98.88           C  
ATOM   1381  CG2 ILE A 175       1.282  -9.764   7.520  1.00 98.88           C  
ATOM   1382  CD1 ILE A 175      -0.250  -7.657   5.826  1.00 98.88           C  
ATOM   1383  N   ARG A 176       4.493 -10.655   6.353  1.00 98.81           N  
ATOM   1384  CA  ARG A 176       5.115 -11.943   6.653  1.00 98.81           C  
ATOM   1385  C   ARG A 176       6.482 -11.751   7.298  1.00 98.81           C  
ATOM   1386  O   ARG A 176       6.831 -12.475   8.236  1.00 98.81           O  
ATOM   1387  CB  ARG A 176       5.246 -12.789   5.387  1.00 98.81           C  
ATOM   1388  CG  ARG A 176       3.913 -13.285   4.837  1.00 98.81           C  
ATOM   1389  CD  ARG A 176       3.206 -14.204   5.820  1.00 98.81           C  
ATOM   1390  NE  ARG A 176       1.981 -14.765   5.251  1.00 98.81           N  
ATOM   1391  NH1 ARG A 176       1.412 -15.977   7.128  1.00 98.81           N  
ATOM   1392  NH2 ARG A 176       0.072 -16.038   5.271  1.00 98.81           N1+
ATOM   1393  CZ  ARG A 176       1.160 -15.591   5.882  1.00 98.81           C  
ATOM   1394  N   LYS A 177       7.176 -10.869   6.792  1.00 98.75           N  
ATOM   1395  CA  LYS A 177       8.488 -10.616   7.380  1.00 98.75           C  
ATOM   1396  C   LYS A 177       8.363 -10.115   8.813  1.00 98.75           C  
ATOM   1397  O   LYS A 177       9.100 -10.561   9.700  1.00 98.75           O  
ATOM   1398  CB  LYS A 177       9.262  -9.599   6.540  1.00 98.75           C  
ATOM   1399  CG  LYS A 177      10.651  -9.277   7.070  1.00 98.75           C  
ATOM   1400  CD  LYS A 177      11.401  -8.323   6.147  1.00 98.75           C  
ATOM   1401  CE  LYS A 177      12.735  -7.906   6.745  1.00 98.75           C  
ATOM   1402  NZ  LYS A 177      13.827  -8.844   6.357  1.00 98.75           N1+
ATOM   1403  N   LEU A 178       7.459  -9.121   9.082  1.00 98.81           N  
ATOM   1404  CA  LEU A 178       7.222  -8.644  10.440  1.00 98.81           C  
ATOM   1405  C   LEU A 178       6.793  -9.791  11.354  1.00 98.81           C  
ATOM   1406  O   LEU A 178       7.212  -9.863  12.514  1.00 98.81           O  
ATOM   1407  CB  LEU A 178       6.144  -7.550  10.449  1.00 98.81           C  
ATOM   1408  CG  LEU A 178       6.558  -6.200   9.862  1.00 98.81           C  
ATOM   1409  CD1 LEU A 178       5.331  -5.321   9.645  1.00 98.81           C  
ATOM   1410  CD2 LEU A 178       7.564  -5.504  10.771  1.00 98.81           C  
ATOM   1411  N   GLN A 179       5.979 -10.657  10.921  1.00 98.75           N  
ATOM   1412  CA  GLN A 179       5.546 -11.814  11.705  1.00 98.75           C  
ATOM   1413  C   GLN A 179       6.706 -12.757  11.976  1.00 98.75           C  
ATOM   1414  O   GLN A 179       6.858 -13.257  13.091  1.00 98.75           O  
ATOM   1415  CB  GLN A 179       4.421 -12.554  10.978  1.00 98.75           C  
ATOM   1416  CG  GLN A 179       3.075 -11.845  11.036  1.00 98.75           C  
ATOM   1417  CD  GLN A 179       2.009 -12.533  10.202  1.00 98.75           C  
ATOM   1418  NE2 GLN A 179       0.752 -12.374  10.590  1.00 98.75           N  
ATOM   1419  OE1 GLN A 179       2.315 -13.205   9.208  1.00 98.75           O  
ATOM   1420  N   LYS A 180       7.470 -13.034  10.877  1.00 98.56           N  
ATOM   1421  CA  LYS A 180       8.647 -13.890  11.036  1.00 98.56           C  
ATOM   1422  C   LYS A 180       9.597 -13.330  12.088  1.00 98.56           C  
ATOM   1423  O   LYS A 180      10.174 -14.083  12.868  1.00 98.56           O  
ATOM   1424  CB  LYS A 180       9.376 -14.038   9.697  1.00 98.56           C  
ATOM   1425  CG  LYS A 180      10.595 -14.948   9.764  1.00 98.56           C  
ATOM   1426  CD  LYS A 180      11.263 -15.084   8.394  1.00 98.56           C  
ATOM   1427  CE  LYS A 180      12.502 -15.952   8.458  1.00 98.56           C  
ATOM   1428  NZ  LYS A 180      13.168 -16.090   7.124  1.00 98.56           N1+
ATOM   1429  N   GLU A 181       9.708 -12.029  12.223  1.00 98.56           N  
ATOM   1430  CA  GLU A 181      10.609 -11.362  13.161  1.00 98.56           C  
ATOM   1431  C   GLU A 181       9.949 -11.170  14.517  1.00 98.56           C  
ATOM   1432  O   GLU A 181      10.531 -10.568  15.425  1.00 98.56           O  
ATOM   1433  CB  GLU A 181      11.061 -10.012  12.607  1.00 98.56           C  
ATOM   1434  CG  GLU A 181      11.948 -10.117  11.369  1.00 98.56           C  
ATOM   1435  CD  GLU A 181      12.304  -8.770  10.763  1.00 98.56           C  
ATOM   1436  OE1 GLU A 181      13.212  -8.712   9.900  1.00 98.56           O  
ATOM   1437  OE2 GLU A 181      11.671  -7.763  11.152  1.00 98.56           O1-
ATOM   1438  N   LYS A 182       8.726 -11.581  14.608  1.00 98.56           N  
ATOM   1439  CA  LYS A 182       7.932 -11.547  15.841  1.00 98.56           C  
ATOM   1440  C   LYS A 182       7.667 -10.106  16.277  1.00 98.56           C  
ATOM   1441  O   LYS A 182       7.593  -9.827  17.484  1.00 98.56           O  
ATOM   1442  CB  LYS A 182       8.633 -12.317  16.953  1.00 98.56           C  
ATOM   1443  CG  LYS A 182       8.813 -13.799  16.661  1.00 98.56           C  
ATOM   1444  CD  LYS A 182       9.451 -14.528  17.839  1.00 98.56           C  
ATOM   1445  CE  LYS A 182       9.683 -15.999  17.525  1.00 98.56           C  
ATOM   1446  NZ  LYS A 182      10.318 -16.715  18.673  1.00 98.56           N1+
ATOM   1447  N   LYS A 183       7.550  -9.165  15.382  1.00 98.50           N  
ATOM   1448  CA  LYS A 183       7.239  -7.771  15.678  1.00 98.50           C  
ATOM   1449  C   LYS A 183       5.737  -7.539  15.727  1.00 98.50           C  
ATOM   1450  O   LYS A 183       5.268  -6.577  16.341  1.00 98.50           O  
ATOM   1451  CB  LYS A 183       7.875  -6.848  14.624  1.00 98.50           C  
ATOM   1452  CG  LYS A 183       9.397  -6.808  14.667  1.00 98.50           C  
ATOM   1453  CD  LYS A 183       9.962  -5.814  13.675  1.00 98.50           C  
ATOM   1454  CE  LYS A 183      11.477  -5.715  13.776  1.00 98.50           C  
ATOM   1455  NZ  LYS A 183      12.040  -4.761  12.771  1.00 98.50           N1+
ATOM   1456  N   ILE A 184       4.951  -8.400  15.025  1.00 98.75           N  
ATOM   1457  CA  ILE A 184       3.491  -8.332  15.047  1.00 98.75           C  
ATOM   1458  C   ILE A 184       2.909  -9.742  14.995  1.00 98.75           C  
ATOM   1459  O   ILE A 184       3.561 -10.673  14.515  1.00 98.75           O  
ATOM   1460  CB  ILE A 184       2.943  -7.482  13.876  1.00 98.75           C  
ATOM   1461  CG1 ILE A 184       3.296  -8.136  12.532  1.00 98.75           C  
ATOM   1462  CG2 ILE A 184       3.485  -6.053  13.948  1.00 98.75           C  
ATOM   1463  CD1 ILE A 184       2.576  -7.523  11.344  1.00 98.75           C  
ATOM   1464  N   LYS A 185       1.723  -9.874  15.508  1.00 98.50           N  
ATOM   1465  CA  LYS A 185       0.949 -11.107  15.395  1.00 98.50           C  
ATOM   1466  C   LYS A 185      -0.224 -10.935  14.430  1.00 98.50           C  
ATOM   1467  O   LYS A 185      -0.506 -11.826  13.629  1.00 98.50           O  
ATOM   1468  CB  LYS A 185       0.440 -11.555  16.776  1.00 98.50           C  
ATOM   1469  CG  LYS A 185       1.541 -12.005  17.727  1.00 98.50           C  
ATOM   1470  CD  LYS A 185       0.974 -12.473  19.051  1.00 98.50           C  
ATOM   1471  CE  LYS A 185       2.073 -12.860  20.034  1.00 98.50           C  
ATOM   1472  NZ  LYS A 185       1.520 -13.305  21.337  1.00 98.50           N1+
ATOM   1473  N   LYS A 186      -0.937  -9.828  14.529  1.00 98.56           N  
ATOM   1474  CA  LYS A 186      -2.113  -9.532  13.717  1.00 98.56           C  
ATOM   1475  C   LYS A 186      -1.911  -8.265  12.902  1.00 98.56           C  
ATOM   1476  O   LYS A 186      -1.386  -7.268  13.404  1.00 98.56           O  
ATOM   1477  CB  LYS A 186      -3.353  -9.391  14.598  1.00 98.56           C  
ATOM   1478  CG  LYS A 186      -3.761 -10.677  15.300  1.00 98.56           C  
ATOM   1479  CD  LYS A 186      -5.074 -10.512  16.057  1.00 98.56           C  
ATOM   1480  CE  LYS A 186      -4.932  -9.550  17.231  1.00 98.56           C  
ATOM   1481  NZ  LYS A 186      -6.207  -9.415  17.995  1.00 98.56           N1+
ATOM   1482  N   ALA A 187      -2.282  -8.363  11.650  1.00 98.81           N  
ATOM   1483  CA  ALA A 187      -2.247  -7.193  10.775  1.00 98.81           C  
ATOM   1484  C   ALA A 187      -3.603  -6.966  10.113  1.00 98.81           C  
ATOM   1485  O   ALA A 187      -4.356  -7.914   9.878  1.00 98.81           O  
ATOM   1486  CB  ALA A 187      -1.160  -7.355   9.717  1.00 98.81           C  
ATOM   1487  N   MET A 188      -3.948  -5.703   9.924  1.00 98.81           N  
ATOM   1488  CA  MET A 188      -5.120  -5.358   9.129  1.00 98.81           C  
ATOM   1489  C   MET A 188      -4.719  -4.567   7.888  1.00 98.81           C  
ATOM   1490  O   MET A 188      -3.902  -3.645   7.968  1.00 98.81           O  
ATOM   1491  CB  MET A 188      -6.120  -4.552   9.962  1.00 98.81           C  
ATOM   1492  CG  MET A 188      -7.375  -4.159   9.198  1.00 98.81           C  
ATOM   1493  SD  MET A 188      -8.583  -3.258  10.254  1.00 98.81           S  
ATOM   1494  CE  MET A 188      -9.257  -4.637  11.222  1.00 98.81           C  
ATOM   1495  N   ILE A 189      -5.297  -4.986   6.693  1.00 98.88           N  
ATOM   1496  CA  ILE A 189      -5.165  -4.251   5.443  1.00 98.88           C  
ATOM   1497  C   ILE A 189      -6.449  -3.470   5.164  1.00 98.88           C  
ATOM   1498  O   ILE A 189      -7.532  -4.052   5.081  1.00 98.88           O  
ATOM   1499  CB  ILE A 189      -4.850  -5.195   4.260  1.00 98.88           C  
ATOM   1500  CG1 ILE A 189      -3.571  -5.991   4.539  1.00 98.88           C  
ATOM   1501  CG2 ILE A 189      -4.723  -4.406   2.953  1.00 98.88           C  
ATOM   1502  CD1 ILE A 189      -3.305  -7.110   3.542  1.00 98.88           C  
ATOM   1503  N   VAL A 190      -6.338  -2.146   5.105  1.00 98.81           N  
ATOM   1504  CA  VAL A 190      -7.432  -1.288   4.662  1.00 98.81           C  
ATOM   1505  C   VAL A 190      -7.169  -0.821   3.232  1.00 98.81           C  
ATOM   1506  O   VAL A 190      -6.301   0.023   2.997  1.00 98.81           O  
ATOM   1507  CB  VAL A 190      -7.613  -0.069   5.595  1.00 98.81           C  
ATOM   1508  CG1 VAL A 190      -8.761   0.815   5.112  1.00 98.81           C  
ATOM   1509  CG2 VAL A 190      -7.860  -0.533   7.034  1.00 98.81           C  
ATOM   1510  N   ASP A 191      -7.863  -1.463   2.289  1.00 98.75           N  
ATOM   1511  CA  ASP A 191      -7.634  -1.214   0.868  1.00 98.75           C  
ATOM   1512  C   ASP A 191      -8.719  -0.312   0.288  1.00 98.75           C  
ATOM   1513  O   ASP A 191      -9.869  -0.731   0.142  1.00 98.75           O  
ATOM   1514  CB  ASP A 191      -7.580  -2.533   0.094  1.00 98.75           C  
ATOM   1515  CG  ASP A 191      -7.057  -2.369  -1.321  1.00 98.75           C  
ATOM   1516  OD1 ASP A 191      -7.200  -1.268  -1.898  1.00 98.75           O  
ATOM   1517  OD2 ASP A 191      -6.509  -3.349  -1.871  1.00 98.75           O1-
ATOM   1518  N   CYS A 192      -8.316   0.890  -0.084  1.00 98.62           N  
ATOM   1519  CA  CYS A 192      -9.274   1.852  -0.611  1.00 98.62           C  
ATOM   1520  C   CYS A 192      -9.066   2.070  -2.106  1.00 98.62           C  
ATOM   1521  O   CYS A 192      -9.485   3.095  -2.651  1.00 98.62           O  
ATOM   1522  CB  CYS A 192      -9.159   3.184   0.130  1.00 98.62           C  
ATOM   1523  SG  CYS A 192      -9.806   3.138   1.817  1.00 98.62           S  
ATOM   1524  N   ASP A 193      -8.408   1.201  -2.761  1.00 98.50           N  
ATOM   1525  CA  ASP A 193      -8.304   1.109  -4.215  1.00 98.50           C  
ATOM   1526  C   ASP A 193      -9.608   0.603  -4.827  1.00 98.50           C  
ATOM   1527  O   ASP A 193     -10.308  -0.217  -4.225  1.00 98.50           O  
ATOM   1528  CB  ASP A 193      -7.145   0.195  -4.616  1.00 98.50           C  
ATOM   1529  CG  ASP A 193      -6.795   0.293  -6.091  1.00 98.50           C  
ATOM   1530  OD1 ASP A 193      -7.560  -0.223  -6.933  1.00 98.50           O  
ATOM   1531  OD2 ASP A 193      -5.743   0.888  -6.413  1.00 98.50           O1-
ATOM   1532  N   VAL A 194      -9.984   1.199  -6.046  1.00 97.75           N  
ATOM   1533  CA  VAL A 194     -11.260   0.846  -6.657  1.00 97.75           C  
ATOM   1534  C   VAL A 194     -11.244  -0.617  -7.088  1.00 97.75           C  
ATOM   1535  O   VAL A 194     -12.300  -1.219  -7.305  1.00 97.75           O  
ATOM   1536  CB  VAL A 194     -11.585   1.759  -7.863  1.00 97.75           C  
ATOM   1537  CG1 VAL A 194     -11.968   3.160  -7.394  1.00 97.75           C  
ATOM   1538  CG2 VAL A 194     -10.393   1.817  -8.819  1.00 97.75           C  
ATOM   1539  N   HIS A 195     -10.043  -1.227  -7.285  1.00 98.31           N  
ATOM   1540  CA  HIS A 195      -9.941  -2.641  -7.626  1.00 98.31           C  
ATOM   1541  C   HIS A 195      -9.920  -3.512  -6.375  1.00 98.31           C  
ATOM   1542  O   HIS A 195      -9.330  -3.129  -5.358  1.00 98.31           O  
ATOM   1543  CB  HIS A 195      -8.684  -2.896  -8.464  1.00 98.31           C  
ATOM   1544  CG  HIS A 195      -8.611  -2.066  -9.708  1.00 98.31           C  
ATOM   1545  CD2 HIS A 195      -9.134  -2.269 -10.940  1.00 98.31           C  
ATOM   1546  ND1 HIS A 195      -7.936  -0.868  -9.767  1.00 98.31           N  
ATOM   1547  CE1 HIS A 195      -8.046  -0.366 -10.986  1.00 98.31           C  
ATOM   1548  NE2 HIS A 195      -8.766  -1.196 -11.717  1.00 98.31           N  
ATOM   1549  N   HIS A 196     -10.641  -4.701  -6.469  1.00 98.38           N  
ATOM   1550  CA  HIS A 196     -10.519  -5.690  -5.401  1.00 98.38           C  
ATOM   1551  C   HIS A 196      -9.071  -6.124  -5.211  1.00 98.38           C  
ATOM   1552  O   HIS A 196      -8.353  -6.360  -6.188  1.00 98.38           O  
ATOM   1553  CB  HIS A 196     -11.397  -6.906  -5.694  1.00 98.38           C  
ATOM   1554  CG  HIS A 196     -11.359  -7.950  -4.621  1.00 98.38           C  
ATOM   1555  CD2 HIS A 196     -12.154  -8.147  -3.544  1.00 98.38           C  
ATOM   1556  ND1 HIS A 196     -10.409  -8.949  -4.589  1.00 98.38           N  
ATOM   1557  CE1 HIS A 196     -10.620  -9.710  -3.529  1.00 98.38           C  
ATOM   1558  NE2 HIS A 196     -11.675  -9.248  -2.878  1.00 98.38           N  
ATOM   1559  N   GLY A 197      -8.605  -6.103  -3.940  1.00 97.81           N  
ATOM   1560  CA  GLY A 197      -7.253  -6.542  -3.627  1.00 97.81           C  
ATOM   1561  C   GLY A 197      -7.084  -8.049  -3.702  1.00 97.81           C  
ATOM   1562  O   GLY A 197      -6.832  -8.701  -2.686  1.00 97.81           O  
ATOM   1563  N   ASN A 198      -7.300  -8.674  -4.867  1.00 98.06           N  
ATOM   1564  CA  ASN A 198      -7.382 -10.121  -5.067  1.00 98.06           C  
ATOM   1565  C   ASN A 198      -6.080 -10.811  -4.665  1.00 98.06           C  
ATOM   1566  O   ASN A 198      -6.103 -11.925  -4.135  1.00 98.06           O  
ATOM   1567  CB  ASN A 198      -7.727 -10.444  -6.521  1.00 98.06           C  
ATOM   1568  CG  ASN A 198      -6.771  -9.805  -7.508  1.00 98.06           C  
ATOM   1569  ND2 ASN A 198      -6.489 -10.502  -8.599  1.00 98.06           N  
ATOM   1570  OD1 ASN A 198      -6.287  -8.687  -7.287  1.00 98.06           O  
ATOM   1571  N   GLY A 199      -4.940 -10.205  -4.878  1.00 98.19           N  
ATOM   1572  CA  GLY A 199      -3.688 -10.799  -4.439  1.00 98.19           C  
ATOM   1573  C   GLY A 199      -3.613 -10.996  -2.934  1.00 98.19           C  
ATOM   1574  O   GLY A 199      -3.279 -12.083  -2.463  1.00 98.19           O  
ATOM   1575  N   ASN A 200      -3.909  -9.866  -2.254  1.00 98.44           N  
ATOM   1576  CA  ASN A 200      -3.938  -9.960  -0.796  1.00 98.44           C  
ATOM   1577  C   ASN A 200      -4.982 -10.967  -0.321  1.00 98.44           C  
ATOM   1578  O   ASN A 200      -4.726 -11.750   0.598  1.00 98.44           O  
ATOM   1579  CB  ASN A 200      -4.202  -8.591  -0.174  1.00 98.44           C  
ATOM   1580  CG  ASN A 200      -3.011  -7.658  -0.285  1.00 98.44           C  
ATOM   1581  ND2 ASN A 200      -3.278  -6.358  -0.344  1.00 98.44           N  
ATOM   1582  OD1 ASN A 200      -1.860  -8.101  -0.322  1.00 98.44           O  
ATOM   1583  N   ALA A 201      -6.149 -10.949  -0.927  1.00 98.31           N  
ATOM   1584  CA  ALA A 201      -7.220 -11.876  -0.562  1.00 98.31           C  
ATOM   1585  C   ALA A 201      -6.780 -13.324  -0.759  1.00 98.31           C  
ATOM   1586  O   ALA A 201      -7.036 -14.177   0.097  1.00 98.31           O  
ATOM   1587  CB  ALA A 201      -8.470 -11.587  -1.389  1.00 98.31           C  
ATOM   1588  N   PHE A 202      -6.125 -13.610  -1.827  1.00 98.19           N  
ATOM   1589  CA  PHE A 202      -5.649 -14.962  -2.115  1.00 98.19           C  
ATOM   1590  C   PHE A 202      -4.595 -15.386  -1.100  1.00 98.19           C  
ATOM   1591  O   PHE A 202      -4.647 -16.506  -0.575  1.00 98.19           O  
ATOM   1592  CB  PHE A 202      -5.071 -15.036  -3.532  1.00 98.19           C  
ATOM   1593  CG  PHE A 202      -4.689 -16.431  -3.956  1.00 98.19           C  
ATOM   1594  CD1 PHE A 202      -3.422 -16.928  -3.678  1.00 98.19           C  
ATOM   1595  CD2 PHE A 202      -5.595 -17.236  -4.630  1.00 98.19           C  
ATOM   1596  CE1 PHE A 202      -3.064 -18.216  -4.067  1.00 98.19           C  
ATOM   1597  CE2 PHE A 202      -5.248 -18.533  -5.029  1.00 98.19           C  
ATOM   1598  CZ  PHE A 202      -3.982 -19.016  -4.744  1.00 98.19           C  
ATOM   1599  N   ILE A 203      -3.666 -14.524  -0.811  1.00 98.31           N  
ATOM   1600  CA  ILE A 203      -2.528 -14.822   0.056  1.00 98.31           C  
ATOM   1601  C   ILE A 203      -3.016 -15.066   1.484  1.00 98.31           C  
ATOM   1602  O   ILE A 203      -2.580 -16.011   2.142  1.00 98.31           O  
ATOM   1603  CB  ILE A 203      -1.490 -13.673   0.032  1.00 98.31           C  
ATOM   1604  CG1 ILE A 203      -0.763 -13.634  -1.316  1.00 98.31           C  
ATOM   1605  CG2 ILE A 203      -0.495 -13.819   1.190  1.00 98.31           C  
ATOM   1606  CD1 ILE A 203       0.005 -12.350  -1.574  1.00 98.31           C  
ATOM   1607  N   PHE A 204      -3.965 -14.273   1.925  1.00 98.19           N  
ATOM   1608  CA  PHE A 204      -4.280 -14.305   3.350  1.00 98.19           C  
ATOM   1609  C   PHE A 204      -5.658 -14.922   3.585  1.00 98.19           C  
ATOM   1610  O   PHE A 204      -6.098 -15.056   4.731  1.00 98.19           O  
ATOM   1611  CB  PHE A 204      -4.226 -12.902   3.949  1.00 98.19           C  
ATOM   1612  CG  PHE A 204      -2.837 -12.314   4.003  1.00 98.19           C  
ATOM   1613  CD1 PHE A 204      -1.829 -12.950   4.716  1.00 98.19           C  
ATOM   1614  CD2 PHE A 204      -2.543 -11.126   3.339  1.00 98.19           C  
ATOM   1615  CE1 PHE A 204      -0.542 -12.413   4.763  1.00 98.19           C  
ATOM   1616  CE2 PHE A 204      -1.262 -10.587   3.386  1.00 98.19           C  
ATOM   1617  CZ  PHE A 204      -0.264 -11.232   4.102  1.00 98.19           C  
ATOM   1618  N   GLY A 205      -6.361 -15.244   2.485  1.00 92.19           N  
ATOM   1619  CA  GLY A 205      -7.683 -15.841   2.641  1.00 92.19           C  
ATOM   1620  C   GLY A 205      -7.716 -16.958   3.669  1.00 92.19           C  
ATOM   1621  O   GLY A 205      -6.861 -17.848   3.653  1.00 92.19           O  
ATOM   1622  N   GLY A 206      -8.575 -16.845   4.719  1.00 87.12           N  
ATOM   1623  CA  GLY A 206      -8.795 -17.900   5.698  1.00 87.12           C  
ATOM   1624  C   GLY A 206      -7.788 -17.884   6.827  1.00 87.12           C  
ATOM   1625  O   GLY A 206      -7.831 -18.746   7.720  1.00 87.12           O  
ATOM   1626  N   GLU A 207      -6.881 -16.884   6.819  1.00 94.56           N  
ATOM   1627  CA  GLU A 207      -5.901 -16.734   7.889  1.00 94.56           C  
ATOM   1628  C   GLU A 207      -6.387 -15.746   8.943  1.00 94.56           C  
ATOM   1629  O   GLU A 207      -6.621 -14.576   8.651  1.00 94.56           O  
ATOM   1630  CB  GLU A 207      -4.555 -16.273   7.326  1.00 94.56           C  
ATOM   1631  CG  GLU A 207      -3.910 -17.267   6.366  1.00 94.56           C  
ATOM   1632  CD  GLU A 207      -2.483 -16.897   5.990  1.00 94.56           C  
ATOM   1633  OE1 GLU A 207      -1.921 -17.528   5.065  1.00 94.56           O  
ATOM   1634  OE2 GLU A 207      -1.924 -15.976   6.616  1.00 94.56           O1-
ATOM   1635  N   PRO A 208      -6.411 -16.148  10.208  1.00 96.25           N  
ATOM   1636  CA  PRO A 208      -6.952 -15.296  11.271  1.00 96.25           C  
ATOM   1637  C   PRO A 208      -5.992 -14.176  11.674  1.00 96.25           C  
ATOM   1638  O   PRO A 208      -6.407 -13.200  12.303  1.00 96.25           O  
ATOM   1639  CB  PRO A 208      -7.167 -16.273  12.434  1.00 96.25           C  
ATOM   1640  CG  PRO A 208      -6.277 -17.438  12.135  1.00 96.25           C  
ATOM   1641  CD  PRO A 208      -6.152 -17.563  10.642  1.00 96.25           C  
ATOM   1642  N   SER A 209      -4.726 -14.319  11.260  1.00 98.00           N  
ATOM   1643  CA  SER A 209      -3.708 -13.357  11.677  1.00 98.00           C  
ATOM   1644  C   SER A 209      -3.724 -12.113  10.816  1.00 98.00           C  
ATOM   1645  O   SER A 209      -3.120 -11.092  11.164  1.00 98.00           O  
ATOM   1646  CB  SER A 209      -2.320 -13.997  11.644  1.00 98.00           C  
ATOM   1647  OG  SER A 209      -1.947 -14.318  10.319  1.00 98.00           O  
ATOM   1648  N   VAL A 210      -4.492 -12.084   9.695  1.00 98.62           N  
ATOM   1649  CA  VAL A 210      -4.595 -10.927   8.809  1.00 98.62           C  
ATOM   1650  C   VAL A 210      -6.058 -10.687   8.439  1.00 98.62           C  
ATOM   1651  O   VAL A 210      -6.749 -11.603   7.982  1.00 98.62           O  
ATOM   1652  CB  VAL A 210      -3.750 -11.117   7.528  1.00 98.62           C  
ATOM   1653  CG1 VAL A 210      -3.874  -9.899   6.619  1.00 98.62           C  
ATOM   1654  CG2 VAL A 210      -2.287 -11.371   7.890  1.00 98.62           C  
ATOM   1655  N   PHE A 211      -6.512  -9.475   8.698  1.00 98.56           N  
ATOM   1656  CA  PHE A 211      -7.867  -9.046   8.366  1.00 98.56           C  
ATOM   1657  C   PHE A 211      -7.845  -8.009   7.249  1.00 98.56           C  
ATOM   1658  O   PHE A 211      -7.126  -7.010   7.336  1.00 98.56           O  
ATOM   1659  CB  PHE A 211      -8.569  -8.476   9.602  1.00 98.56           C  
ATOM   1660  CG  PHE A 211     -10.057  -8.311   9.431  1.00 98.56           C  
ATOM   1661  CD1 PHE A 211     -10.574  -7.204   8.766  1.00 98.56           C  
ATOM   1662  CD2 PHE A 211     -10.940  -9.258   9.934  1.00 98.56           C  
ATOM   1663  CE1 PHE A 211     -11.946  -7.044   8.601  1.00 98.56           C  
ATOM   1664  CE2 PHE A 211     -12.314  -9.109   9.781  1.00 98.56           C  
ATOM   1665  CZ  PHE A 211     -12.815  -8.000   9.112  1.00 98.56           C  
ATOM   1666  N   ILE A 212      -8.667  -8.302   6.190  1.00 98.69           N  
ATOM   1667  CA  ILE A 212      -8.662  -7.397   5.045  1.00 98.69           C  
ATOM   1668  C   ILE A 212      -9.985  -6.636   4.982  1.00 98.69           C  
ATOM   1669  O   ILE A 212     -11.056  -7.245   4.921  1.00 98.69           O  
ATOM   1670  CB  ILE A 212      -8.419  -8.164   3.722  1.00 98.69           C  
ATOM   1671  CG1 ILE A 212      -7.083  -8.911   3.777  1.00 98.69           C  
ATOM   1672  CG2 ILE A 212      -8.463  -7.203   2.527  1.00 98.69           C  
ATOM   1673  CD1 ILE A 212      -6.842  -9.835   2.584  1.00 98.69           C  
ATOM   1674  N   PHE A 213      -9.914  -5.332   5.121  1.00 98.69           N  
ATOM   1675  CA  PHE A 213     -10.984  -4.373   4.864  1.00 98.69           C  
ATOM   1676  C   PHE A 213     -10.873  -3.811   3.447  1.00 98.69           C  
ATOM   1677  O   PHE A 213      -9.922  -3.092   3.133  1.00 98.69           O  
ATOM   1678  CB  PHE A 213     -10.947  -3.229   5.885  1.00 98.69           C  
ATOM   1679  CG  PHE A 213     -12.106  -2.279   5.778  1.00 98.69           C  
ATOM   1680  CD1 PHE A 213     -12.171  -1.360   4.728  1.00 98.69           C  
ATOM   1681  CD2 PHE A 213     -13.123  -2.296   6.718  1.00 98.69           C  
ATOM   1682  CE1 PHE A 213     -13.243  -0.477   4.626  1.00 98.69           C  
ATOM   1683  CE2 PHE A 213     -14.195  -1.413   6.616  1.00 98.69           C  
ATOM   1684  CZ  PHE A 213     -14.255  -0.503   5.571  1.00 98.69           C  
ATOM   1685  N   ASP A 214     -11.847  -4.167   2.581  1.00 98.56           N  
ATOM   1686  CA  ASP A 214     -11.726  -3.827   1.168  1.00 98.56           C  
ATOM   1687  C   ASP A 214     -12.977  -3.123   0.659  1.00 98.56           C  
ATOM   1688  O   ASP A 214     -14.084  -3.670   0.741  1.00 98.56           O  
ATOM   1689  CB  ASP A 214     -11.455  -5.086   0.334  1.00 98.56           C  
ATOM   1690  CG  ASP A 214     -10.912  -4.776  -1.049  1.00 98.56           C  
ATOM   1691  OD1 ASP A 214     -10.629  -3.593  -1.343  1.00 98.56           O  
ATOM   1692  OD2 ASP A 214     -10.760  -5.725  -1.854  1.00 98.56           O1-
ATOM   1693  N   ILE A 215     -12.842  -1.830   0.284  1.00 98.50           N  
ATOM   1694  CA  ILE A 215     -13.886  -1.090  -0.420  1.00 98.50           C  
ATOM   1695  C   ILE A 215     -13.506  -0.955  -1.896  1.00 98.50           C  
ATOM   1696  O   ILE A 215     -12.452  -0.401  -2.224  1.00 98.50           O  
ATOM   1697  CB  ILE A 215     -14.110   0.300   0.209  1.00 98.50           C  
ATOM   1698  CG1 ILE A 215     -15.285   1.008  -0.478  1.00 98.50           C  
ATOM   1699  CG2 ILE A 215     -12.835   1.149   0.124  1.00 98.50           C  
ATOM   1700  CD1 ILE A 215     -15.850   2.180   0.312  1.00 98.50           C  
ATOM   1701  N   TYR A 216     -14.293  -1.508  -2.808  1.00 98.50           N  
ATOM   1702  CA  TYR A 216     -13.904  -1.566  -4.211  1.00 98.50           C  
ATOM   1703  C   TYR A 216     -15.116  -1.416  -5.123  1.00 98.50           C  
ATOM   1704  O   TYR A 216     -16.256  -1.474  -4.661  1.00 98.50           O  
ATOM   1705  CB  TYR A 216     -13.182  -2.890  -4.513  1.00 98.50           C  
ATOM   1706  CG  TYR A 216     -14.036  -4.109  -4.261  1.00 98.50           C  
ATOM   1707  CD1 TYR A 216     -14.054  -4.720  -3.007  1.00 98.50           C  
ATOM   1708  CD2 TYR A 216     -14.812  -4.656  -5.272  1.00 98.50           C  
ATOM   1709  CE1 TYR A 216     -14.834  -5.849  -2.773  1.00 98.50           C  
ATOM   1710  CE2 TYR A 216     -15.599  -5.785  -5.049  1.00 98.50           C  
ATOM   1711  OH  TYR A 216     -16.378  -7.489  -3.569  1.00 98.50           O  
ATOM   1712  CZ  TYR A 216     -15.603  -6.372  -3.796  1.00 98.50           C  
ATOM   1713  N   GLN A 217     -14.860  -1.117  -6.393  1.00 98.06           N  
ATOM   1714  CA  GLN A 217     -15.886  -1.088  -7.429  1.00 98.06           C  
ATOM   1715  C   GLN A 217     -16.239  -2.500  -7.898  1.00 98.06           C  
ATOM   1716  O   GLN A 217     -15.425  -3.163  -8.534  1.00 98.06           O  
ATOM   1717  CB  GLN A 217     -15.426  -0.240  -8.617  1.00 98.06           C  
ATOM   1718  CG  GLN A 217     -16.451  -0.151  -9.743  1.00 98.06           C  
ATOM   1719  CD  GLN A 217     -16.000   0.751 -10.877  1.00 98.06           C  
ATOM   1720  NE2 GLN A 217     -16.433   0.438 -12.092  1.00 98.06           N  
ATOM   1721  OE1 GLN A 217     -15.276   1.729 -10.658  1.00 98.06           O  
ATOM   1722  N   SER A 218     -17.450  -2.982  -7.674  1.00 97.50           N  
ATOM   1723  CA  SER A 218     -17.823  -4.380  -7.867  1.00 97.50           C  
ATOM   1724  C   SER A 218     -17.908  -4.731  -9.350  1.00 97.50           C  
ATOM   1725  O   SER A 218     -17.734  -5.896  -9.732  1.00 97.50           O  
ATOM   1726  CB  SER A 218     -19.157  -4.680  -7.189  1.00 97.50           C  
ATOM   1727  OG  SER A 218     -20.185  -3.849  -7.714  1.00 97.50           O  
ATOM   1728  N   ASP A 219     -18.179  -3.761 -10.181  1.00 96.50           N  
ATOM   1729  CA  ASP A 219     -18.311  -3.996 -11.616  1.00 96.50           C  
ATOM   1730  C   ASP A 219     -17.009  -3.690 -12.353  1.00 96.50           C  
ATOM   1731  O   ASP A 219     -17.019  -3.377 -13.545  1.00 96.50           O  
ATOM   1732  CB  ASP A 219     -19.458  -3.157 -12.193  1.00 96.50           C  
ATOM   1733  CG  ASP A 219     -19.295  -1.671 -11.922  1.00 96.50           C  
ATOM   1734  OD1 ASP A 219     -18.676  -1.305 -10.891  1.00 96.50           O  
ATOM   1735  OD2 ASP A 219     -19.776  -0.864 -12.739  1.00 96.50           O1-
ATOM   1736  N   ASN A 220     -15.896  -3.706 -11.594  1.00 96.31           N  
ATOM   1737  CA  ASN A 220     -14.566  -3.413 -12.129  1.00 96.31           C  
ATOM   1738  C   ASN A 220     -13.620  -4.594 -11.959  1.00 96.31           C  
ATOM   1739  O   ASN A 220     -13.941  -5.563 -11.272  1.00 96.31           O  
ATOM   1740  CB  ASN A 220     -13.992  -2.157 -11.465  1.00 96.31           C  
ATOM   1741  CG  ASN A 220     -12.974  -1.453 -12.339  1.00 96.31           C  
ATOM   1742  ND2 ASN A 220     -12.406  -0.366 -11.827  1.00 96.31           N  
ATOM   1743  OD1 ASN A 220     -12.698  -1.879 -13.462  1.00 96.31           O  
ATOM   1744  N   TYR A 221     -12.485  -4.619 -12.813  1.00 94.12           N  
ATOM   1745  CA  TYR A 221     -11.393  -5.576 -12.635  1.00 94.12           C  
ATOM   1746  C   TYR A 221     -10.944  -5.625 -11.182  1.00 94.12           C  
ATOM   1747  O   TYR A 221     -10.823  -4.589 -10.526  1.00 94.12           O  
ATOM   1748  CB  TYR A 221     -10.214  -5.220 -13.545  1.00 94.12           C  
ATOM   1749  CG  TYR A 221      -9.033  -6.148 -13.396  1.00 94.12           C  
ATOM   1750  CD1 TYR A 221      -8.021  -5.886 -12.475  1.00 94.12           C  
ATOM   1751  CD2 TYR A 221      -8.930  -7.296 -14.179  1.00 94.12           C  
ATOM   1752  CE1 TYR A 221      -6.933  -6.742 -12.339  1.00 94.12           C  
ATOM   1753  CE2 TYR A 221      -7.844  -8.157 -14.050  1.00 94.12           C  
ATOM   1754  OH  TYR A 221      -5.778  -8.722 -12.996  1.00 94.12           O  
ATOM   1755  CZ  TYR A 221      -6.853  -7.871 -13.129  1.00 94.12           C  
ATOM   1756  N   PRO A 222     -10.586  -6.868 -10.775  1.00 95.44           N  
ATOM   1757  CA  PRO A 222     -10.598  -8.148 -11.481  1.00 95.44           C  
ATOM   1758  C   PRO A 222     -11.986  -8.795 -11.513  1.00 95.44           C  
ATOM   1759  O   PRO A 222     -12.842  -8.447 -10.696  1.00 95.44           O  
ATOM   1760  CB  PRO A 222      -9.616  -9.004 -10.679  1.00 95.44           C  
ATOM   1761  CG  PRO A 222      -9.756  -8.528  -9.271  1.00 95.44           C  
ATOM   1762  CD  PRO A 222      -9.982  -7.044  -9.291  1.00 95.44           C  
ATOM   1763  N   GLU A 223     -12.175  -9.762 -12.468  1.00 93.44           N  
ATOM   1764  CA  GLU A 223     -13.453 -10.456 -12.602  1.00 93.44           C  
ATOM   1765  C   GLU A 223     -13.723 -11.349 -11.395  1.00 93.44           C  
ATOM   1766  O   GLU A 223     -14.838 -11.374 -10.866  1.00 93.44           O  
ATOM   1767  CB  GLU A 223     -13.479 -11.286 -13.892  1.00 93.44           C  
ATOM   1768  CG  GLU A 223     -13.592 -10.453 -15.161  1.00 93.44           C  
ATOM   1769  CD  GLU A 223     -13.587 -11.283 -16.434  1.00 93.44           C  
ATOM   1770  OE1 GLU A 223     -13.567 -10.694 -17.537  1.00 93.44           O  
ATOM   1771  OE2 GLU A 223     -13.595 -12.531 -16.323  1.00 93.44           O1-
ATOM   1772  N   ARG A 224     -12.652 -12.032 -11.022  1.00 95.12           N  
ATOM   1773  CA  ARG A 224     -12.781 -12.916  -9.867  1.00 95.12           C  
ATOM   1774  C   ARG A 224     -12.469 -12.168  -8.573  1.00 95.12           C  
ATOM   1775  O   ARG A 224     -11.383 -11.596  -8.423  1.00 95.12           O  
ATOM   1776  CB  ARG A 224     -11.856 -14.119 -10.003  1.00 95.12           C  
ATOM   1777  CG  ARG A 224     -12.044 -15.169  -8.918  1.00 95.12           C  
ATOM   1778  CD  ARG A 224     -11.175 -16.402  -9.166  1.00 95.12           C  
ATOM   1779  NE  ARG A 224     -11.341 -17.390  -8.106  1.00 95.12           N  
ATOM   1780  NH1 ARG A 224      -9.645 -18.772  -8.858  1.00 95.12           N  
ATOM   1781  NH2 ARG A 224     -10.843 -19.338  -6.988  1.00 95.12           N1+
ATOM   1782  CZ  ARG A 224     -10.610 -18.498  -7.988  1.00 95.12           C  
ATOM   1783  N   LYS A 225     -13.460 -12.174  -7.557  1.00 97.00           N  
ATOM   1784  CA  LYS A 225     -13.258 -11.612  -6.226  1.00 97.00           C  
ATOM   1785  C   LYS A 225     -13.164 -12.716  -5.172  1.00 97.00           C  
ATOM   1786  O   LYS A 225     -13.892 -13.700  -5.231  1.00 97.00           O  
ATOM   1787  CB  LYS A 225     -14.389 -10.643  -5.873  1.00 97.00           C  
ATOM   1788  CG  LYS A 225     -14.626  -9.561  -6.917  1.00 97.00           C  
ATOM   1789  CD  LYS A 225     -13.430  -8.616  -7.019  1.00 97.00           C  
ATOM   1790  CE  LYS A 225     -13.743  -7.423  -7.912  1.00 97.00           C  
ATOM   1791  NZ  LYS A 225     -13.296  -7.651  -9.320  1.00 97.00           N1+
ATOM   1792  N   PHE A 226     -12.197 -12.627  -4.248  1.00 97.06           N  
ATOM   1793  CA  PHE A 226     -12.000 -13.581  -3.163  1.00 97.06           C  
ATOM   1794  C   PHE A 226     -12.581 -13.045  -1.856  1.00 97.06           C  
ATOM   1795  O   PHE A 226     -12.720 -11.832  -1.686  1.00 97.06           O  
ATOM   1796  CB  PHE A 226     -10.510 -13.898  -2.988  1.00 97.06           C  
ATOM   1797  CG  PHE A 226      -9.885 -14.549  -4.199  1.00 97.06           C  
ATOM   1798  CD1 PHE A 226      -9.913 -15.931  -4.363  1.00 97.06           C  
ATOM   1799  CD2 PHE A 226      -9.258 -13.766  -5.163  1.00 97.06           C  
ATOM   1800  CE1 PHE A 226      -9.329 -16.516  -5.473  1.00 97.06           C  
ATOM   1801  CE2 PHE A 226      -8.676 -14.362  -6.285  1.00 97.06           C  
ATOM   1802  CZ  PHE A 226      -8.710 -15.732  -6.435  1.00 97.06           C  
ATOM   1803  N   ASP A 227     -12.954 -13.932  -0.981  1.00 96.38           N  
ATOM   1804  CA  ASP A 227     -13.492 -13.531   0.316  1.00 96.38           C  
ATOM   1805  C   ASP A 227     -12.455 -12.785   1.140  1.00 96.38           C  
ATOM   1806  O   ASP A 227     -11.284 -13.170   1.172  1.00 96.38           O  
ATOM   1807  CB  ASP A 227     -13.993 -14.759   1.088  1.00 96.38           C  
ATOM   1808  CG  ASP A 227     -15.251 -15.365   0.482  1.00 96.38           C  
ATOM   1809  OD1 ASP A 227     -15.995 -14.654  -0.231  1.00 96.38           O  
ATOM   1810  OD2 ASP A 227     -15.514 -16.565   0.733  1.00 96.38           O1-
ATOM   1811  N   VAL A 228     -12.938 -11.762   1.748  1.00 97.44           N  
ATOM   1812  CA  VAL A 228     -12.117 -11.033   2.708  1.00 97.44           C  
ATOM   1813  C   VAL A 228     -12.909 -10.791   3.988  1.00 97.44           C  
ATOM   1814  O   VAL A 228     -14.085 -11.152   4.079  1.00 97.44           O  
ATOM   1815  CB  VAL A 228     -11.628  -9.686   2.123  1.00 97.44           C  
ATOM   1816  CG1 VAL A 228     -10.707  -9.913   0.933  1.00 97.44           C  
ATOM   1817  CG2 VAL A 228     -12.818  -8.811   1.730  1.00 97.44           C  
ATOM   1818  N   GLY A 229     -12.254 -10.258   5.015  1.00 97.25           N  
ATOM   1819  CA  GLY A 229     -12.883 -10.001   6.303  1.00 97.25           C  
ATOM   1820  C   GLY A 229     -14.068  -9.056   6.207  1.00 97.25           C  
ATOM   1821  O   GLY A 229     -15.170  -9.380   6.667  1.00 97.25           O  
ATOM   1822  N   MET A 230     -13.866  -7.849   5.627  1.00 97.62           N  
ATOM   1823  CA  MET A 230     -14.885  -6.841   5.378  1.00 97.62           C  
ATOM   1824  C   MET A 230     -14.816  -6.342   3.939  1.00 97.62           C  
ATOM   1825  O   MET A 230     -13.836  -5.706   3.544  1.00 97.62           O  
ATOM   1826  CB  MET A 230     -14.733  -5.662   6.346  1.00 97.62           C  
ATOM   1827  CG  MET A 230     -15.707  -4.527   6.090  1.00 97.62           C  
ATOM   1828  SD  MET A 230     -17.454  -5.033   6.353  1.00 97.62           S  
ATOM   1829  CE  MET A 230     -17.484  -5.162   8.163  1.00 97.62           C  
ATOM   1830  N   ALA A 231     -15.878  -6.717   3.192  1.00 97.62           N  
ATOM   1831  CA  ALA A 231     -15.960  -6.293   1.796  1.00 97.62           C  
ATOM   1832  C   ALA A 231     -17.096  -5.293   1.586  1.00 97.62           C  
ATOM   1833  O   ALA A 231     -18.256  -5.591   1.891  1.00 97.62           O  
ATOM   1834  CB  ALA A 231     -16.147  -7.504   0.877  1.00 97.62           C  
ATOM   1835  N   ILE A 232     -16.771  -4.075   1.210  1.00 98.31           N  
ATOM   1836  CA  ILE A 232     -17.757  -3.095   0.768  1.00 98.31           C  
ATOM   1837  C   ILE A 232     -17.710  -2.960  -0.752  1.00 98.31           C  
ATOM   1838  O   ILE A 232     -16.815  -2.313  -1.295  1.00 98.31           O  
ATOM   1839  CB  ILE A 232     -17.522  -1.722   1.437  1.00 98.31           C  
ATOM   1840  CG1 ILE A 232     -17.591  -1.847   2.961  1.00 98.31           C  
ATOM   1841  CG2 ILE A 232     -18.535  -0.694   0.925  1.00 98.31           C  
ATOM   1842  CD1 ILE A 232     -17.208  -0.577   3.711  1.00 98.31           C  
ATOM   1843  N   ALA A 233     -18.618  -3.706  -1.431  1.00 97.69           N  
ATOM   1844  CA  ALA A 233     -18.682  -3.732  -2.891  1.00 97.69           C  
ATOM   1845  C   ALA A 233     -19.641  -2.661  -3.416  1.00 97.69           C  
ATOM   1846  O   ALA A 233     -20.846  -2.721  -3.171  1.00 97.69           O  
ATOM   1847  CB  ALA A 233     -19.121  -5.109  -3.380  1.00 97.69           C  
ATOM   1848  N   LEU A 234     -19.080  -1.620  -4.103  1.00 97.69           N  
ATOM   1849  CA  LEU A 234     -19.867  -0.516  -4.637  1.00 97.69           C  
ATOM   1850  C   LEU A 234     -19.924  -0.575  -6.158  1.00 97.69           C  
ATOM   1851  O   LEU A 234     -18.919  -0.881  -6.816  1.00 97.69           O  
ATOM   1852  CB  LEU A 234     -19.275   0.827  -4.191  1.00 97.69           C  
ATOM   1853  CG  LEU A 234     -19.127   1.033  -2.682  1.00 97.69           C  
ATOM   1854  CD1 LEU A 234     -18.397   2.343  -2.398  1.00 97.69           C  
ATOM   1855  CD2 LEU A 234     -20.485   1.012  -2.000  1.00 97.69           C  
ATOM   1856  N   ASP A 235     -21.104  -0.277  -6.683  1.00 96.31           N  
ATOM   1857  CA  ASP A 235     -21.337  -0.323  -8.123  1.00 96.31           C  
ATOM   1858  C   ASP A 235     -21.229   1.067  -8.741  1.00 96.31           C  
ATOM   1859  O   ASP A 235     -21.907   2.002  -8.299  1.00 96.31           O  
ATOM   1860  CB  ASP A 235     -22.710  -0.926  -8.417  1.00 96.31           C  
ATOM   1861  CG  ASP A 235     -22.909  -1.251  -9.888  1.00 96.31           C  
ATOM   1862  OD1 ASP A 235     -22.700  -0.366 -10.745  1.00 96.31           O  
ATOM   1863  OD2 ASP A 235     -23.285  -2.406 -10.195  1.00 96.31           O1-
ATOM   1864  N   SER A 236     -20.348   1.120  -9.753  1.00 92.81           N  
ATOM   1865  CA  SER A 236     -20.084   2.429 -10.340  1.00 92.81           C  
ATOM   1866  C   SER A 236     -21.343   3.016 -10.963  1.00 92.81           C  
ATOM   1867  O   SER A 236     -21.435   4.227 -11.189  1.00 92.81           O  
ATOM   1868  CB  SER A 236     -18.986   2.328 -11.400  1.00 92.81           C  
ATOM   1869  OG  SER A 236     -19.375   1.459 -12.443  1.00 92.81           O  
ATOM   1870  N   GLN A 237     -22.406   2.250 -11.279  1.00 94.31           N  
ATOM   1871  CA  GLN A 237     -23.650   2.721 -11.862  1.00 94.31           C  
ATOM   1872  C   GLN A 237     -24.493   3.484 -10.836  1.00 94.31           C  
ATOM   1873  O   GLN A 237     -25.447   4.182 -11.190  1.00 94.31           O  
ATOM   1874  CB  GLN A 237     -24.468   1.548 -12.423  1.00 94.31           C  
ATOM   1875  CG  GLN A 237     -23.778   0.815 -13.572  1.00 94.31           C  
ATOM   1876  CD  GLN A 237     -23.637   1.681 -14.814  1.00 94.31           C  
ATOM   1877  NE2 GLN A 237     -22.560   1.458 -15.568  1.00 94.31           N  
ATOM   1878  OE1 GLN A 237     -24.477   2.547 -15.086  1.00 94.31           O  
ATOM   1879  N   GLU A 238     -24.027   3.438  -9.555  1.00 93.75           N  
ATOM   1880  CA  GLU A 238     -24.732   4.119  -8.469  1.00 93.75           C  
ATOM   1881  C   GLU A 238     -24.156   5.513  -8.224  1.00 93.75           C  
ATOM   1882  O   GLU A 238     -24.452   6.148  -7.211  1.00 93.75           O  
ATOM   1883  CB  GLU A 238     -24.651   3.289  -7.182  1.00 93.75           C  
ATOM   1884  CG  GLU A 238     -25.316   1.926  -7.290  1.00 93.75           C  
ATOM   1885  CD  GLU A 238     -25.144   1.072  -6.046  1.00 93.75           C  
ATOM   1886  OE1 GLU A 238     -25.706  -0.043  -5.991  1.00 93.75           O  
ATOM   1887  OE2 GLU A 238     -24.435   1.520  -5.120  1.00 93.75           O1-
ATOM   1888  N   PHE A 239     -23.335   6.041  -9.111  1.00 93.19           N  
ATOM   1889  CA  PHE A 239     -22.760   7.374  -9.012  1.00 93.19           C  
ATOM   1890  C   PHE A 239     -22.120   7.591  -7.646  1.00 93.19           C  
ATOM   1891  O   PHE A 239     -22.515   8.498  -6.907  1.00 93.19           O  
ATOM   1892  CB  PHE A 239     -23.835   8.440  -9.263  1.00 93.19           C  
ATOM   1893  CG  PHE A 239     -24.428   8.389 -10.645  1.00 93.19           C  
ATOM   1894  CD1 PHE A 239     -23.825   9.054 -11.702  1.00 93.19           C  
ATOM   1895  CD2 PHE A 239     -25.603   7.681 -10.885  1.00 93.19           C  
ATOM   1896  CE1 PHE A 239     -24.369   9.006 -12.982  1.00 93.19           C  
ATOM   1897  CE2 PHE A 239     -26.147   7.632 -12.166  1.00 93.19           C  
ATOM   1898  CZ  PHE A 239     -25.529   8.296 -13.209  1.00 93.19           C  
ATOM   1899  N   ILE A 240     -21.188   6.759  -7.299  1.00 97.62           N  
ATOM   1900  CA  ILE A 240     -20.522   6.785  -6.007  1.00 97.62           C  
ATOM   1901  C   ILE A 240     -19.743   8.092  -5.850  1.00 97.62           C  
ATOM   1902  O   ILE A 240     -18.654   8.253  -6.403  1.00 97.62           O  
ATOM   1903  CB  ILE A 240     -19.551   5.577  -5.855  1.00 97.62           C  
ATOM   1904  CG1 ILE A 240     -20.296   4.272  -6.168  1.00 97.62           C  
ATOM   1905  CG2 ILE A 240     -18.950   5.546  -4.447  1.00 97.62           C  
ATOM   1906  CD1 ILE A 240     -21.510   4.020  -5.300  1.00 97.62           C  
ATOM   1907  N   ASP A 241     -20.284   9.173  -5.185  1.00 98.19           N  
ATOM   1908  CA  ASP A 241     -19.642  10.460  -4.930  1.00 98.19           C  
ATOM   1909  C   ASP A 241     -19.036  10.502  -3.526  1.00 98.19           C  
ATOM   1910  O   ASP A 241     -18.989   9.483  -2.836  1.00 98.19           O  
ATOM   1911  CB  ASP A 241     -20.632  11.601  -5.110  1.00 98.19           C  
ATOM   1912  CG  ASP A 241     -21.813  11.523  -4.149  1.00 98.19           C  
ATOM   1913  OD1 ASP A 241     -21.774  10.712  -3.200  1.00 98.19           O  
ATOM   1914  OD2 ASP A 241     -22.785  12.273  -4.345  1.00 98.19           O1-
ATOM   1915  N   ASP A 242     -18.553  11.635  -3.076  1.00 98.56           N  
ATOM   1916  CA  ASP A 242     -17.899  11.785  -1.778  1.00 98.56           C  
ATOM   1917  C   ASP A 242     -18.802  11.318  -0.646  1.00 98.56           C  
ATOM   1918  O   ASP A 242     -18.388  10.568   0.233  1.00 98.56           O  
ATOM   1919  CB  ASP A 242     -17.484  13.242  -1.554  1.00 98.56           C  
ATOM   1920  CG  ASP A 242     -16.432  13.720  -2.541  1.00 98.56           C  
ATOM   1921  OD1 ASP A 242     -15.776  12.878  -3.191  1.00 98.56           O  
ATOM   1922  OD2 ASP A 242     -16.258  14.955  -2.664  1.00 98.56           O1-
ATOM   1923  N   THR A 243     -20.060  11.752  -0.679  1.00 98.25           N  
ATOM   1924  CA  THR A 243     -21.021  11.481   0.388  1.00 98.25           C  
ATOM   1925  C   THR A 243     -21.240   9.977   0.540  1.00 98.25           C  
ATOM   1926  O   THR A 243     -21.139   9.440   1.643  1.00 98.25           O  
ATOM   1927  CB  THR A 243     -22.364  12.183   0.123  1.00 98.25           C  
ATOM   1928  CG2 THR A 243     -23.364  11.888   1.235  1.00 98.25           C  
ATOM   1929  OG1 THR A 243     -22.154  13.598   0.050  1.00 98.25           O  
ATOM   1930  N   ARG A 244     -21.580   9.332  -0.542  1.00 97.62           N  
ATOM   1931  CA  ARG A 244     -21.875   7.903  -0.512  1.00 97.62           C  
ATOM   1932  C   ARG A 244     -20.659   7.101  -0.087  1.00 97.62           C  
ATOM   1933  O   ARG A 244     -20.757   6.205   0.754  1.00 97.62           O  
ATOM   1934  CB  ARG A 244     -22.377   7.428  -1.881  1.00 97.62           C  
ATOM   1935  CG  ARG A 244     -22.467   5.913  -2.007  1.00 97.62           C  
ATOM   1936  CD  ARG A 244     -23.469   5.328  -1.025  1.00 97.62           C  
ATOM   1937  NE  ARG A 244     -23.447   3.867  -1.035  1.00 97.62           N  
ATOM   1938  NH1 ARG A 244     -24.939   3.628   0.723  1.00 97.62           N  
ATOM   1939  NH2 ARG A 244     -24.047   1.777  -0.304  1.00 97.62           N1+
ATOM   1940  CZ  ARG A 244     -24.143   3.094  -0.205  1.00 97.62           C  
ATOM   1941  N   TYR A 245     -19.448   7.348  -0.698  1.00 98.56           N  
ATOM   1942  CA  TYR A 245     -18.222   6.641  -0.378  1.00 98.56           C  
ATOM   1943  C   TYR A 245     -17.883   6.773   1.104  1.00 98.56           C  
ATOM   1944  O   TYR A 245     -17.668   5.774   1.789  1.00 98.56           O  
ATOM   1945  CB  TYR A 245     -17.058   7.168  -1.227  1.00 98.56           C  
ATOM   1946  CG  TYR A 245     -15.792   6.366  -1.086  1.00 98.56           C  
ATOM   1947  CD1 TYR A 245     -14.911   6.600  -0.032  1.00 98.56           C  
ATOM   1948  CD2 TYR A 245     -15.470   5.373  -2.005  1.00 98.56           C  
ATOM   1949  CE1 TYR A 245     -13.732   5.863   0.101  1.00 98.56           C  
ATOM   1950  CE2 TYR A 245     -14.301   4.631  -1.882  1.00 98.56           C  
ATOM   1951  OH  TYR A 245     -12.282   4.152  -0.699  1.00 98.56           O  
ATOM   1952  CZ  TYR A 245     -13.438   4.883  -0.826  1.00 98.56           C  
ATOM   1953  N   LEU A 246     -17.826   8.008   1.593  1.00 98.62           N  
ATOM   1954  CA  LEU A 246     -17.426   8.293   2.963  1.00 98.62           C  
ATOM   1955  C   LEU A 246     -18.412   7.708   3.960  1.00 98.62           C  
ATOM   1956  O   LEU A 246     -18.031   7.297   5.057  1.00 98.62           O  
ATOM   1957  CB  LEU A 246     -17.290   9.803   3.183  1.00 98.62           C  
ATOM   1958  CG  LEU A 246     -16.056  10.469   2.551  1.00 98.62           C  
ATOM   1959  CD1 LEU A 246     -16.224  11.986   2.546  1.00 98.62           C  
ATOM   1960  CD2 LEU A 246     -14.791  10.074   3.292  1.00 98.62           C  
ATOM   1961  N   LYS A 247     -19.729   7.697   3.625  1.00 98.31           N  
ATOM   1962  CA  LYS A 247     -20.742   7.072   4.475  1.00 98.31           C  
ATOM   1963  C   LYS A 247     -20.432   5.600   4.714  1.00 98.31           C  
ATOM   1964  O   LYS A 247     -20.460   5.128   5.855  1.00 98.31           O  
ATOM   1965  CB  LYS A 247     -22.129   7.210   3.850  1.00 98.31           C  
ATOM   1966  CG  LYS A 247     -23.256   6.585   4.678  1.00 98.31           C  
ATOM   1967  CD  LYS A 247     -24.608   6.729   3.990  1.00 98.31           C  
ATOM   1968  CE  LYS A 247     -25.712   6.011   4.759  1.00 98.31           C  
ATOM   1969  NZ  LYS A 247     -27.025   6.123   4.073  1.00 98.31           N1+
ATOM   1970  N   GLU A 248     -20.104   4.852   3.628  1.00 98.25           N  
ATOM   1971  CA  GLU A 248     -19.812   3.428   3.728  1.00 98.25           C  
ATOM   1972  C   GLU A 248     -18.535   3.190   4.524  1.00 98.25           C  
ATOM   1973  O   GLU A 248     -18.483   2.307   5.390  1.00 98.25           O  
ATOM   1974  CB  GLU A 248     -19.688   2.807   2.334  1.00 98.25           C  
ATOM   1975  CG  GLU A 248     -20.969   2.857   1.519  1.00 98.25           C  
ATOM   1976  CD  GLU A 248     -22.090   2.019   2.114  1.00 98.25           C  
ATOM   1977  OE1 GLU A 248     -23.269   2.266   1.785  1.00 98.25           O  
ATOM   1978  OE2 GLU A 248     -21.785   1.108   2.916  1.00 98.25           O1-
ATOM   1979  N   LEU A 249     -17.504   3.947   4.205  1.00 98.50           N  
ATOM   1980  CA  LEU A 249     -16.207   3.805   4.872  1.00 98.50           C  
ATOM   1981  C   LEU A 249     -16.336   4.095   6.367  1.00 98.50           C  
ATOM   1982  O   LEU A 249     -15.903   3.293   7.198  1.00 98.50           O  
ATOM   1983  CB  LEU A 249     -15.172   4.743   4.245  1.00 98.50           C  
ATOM   1984  CG  LEU A 249     -13.799   4.784   4.914  1.00 98.50           C  
ATOM   1985  CD1 LEU A 249     -13.101   3.439   4.767  1.00 98.50           C  
ATOM   1986  CD2 LEU A 249     -12.948   5.902   4.321  1.00 98.50           C  
ATOM   1987  N   THR A 250     -16.994   5.211   6.734  1.00 97.88           N  
ATOM   1988  CA  THR A 250     -17.101   5.661   8.120  1.00 97.88           C  
ATOM   1989  C   THR A 250     -17.952   4.689   8.937  1.00 97.88           C  
ATOM   1990  O   THR A 250     -17.630   4.416  10.101  1.00 97.88           O  
ATOM   1991  CB  THR A 250     -17.724   7.068   8.204  1.00 97.88           C  
ATOM   1992  CG2 THR A 250     -17.863   7.519   9.654  1.00 97.88           C  
ATOM   1993  OG1 THR A 250     -16.886   7.999   7.502  1.00 97.88           O  
ATOM   1994  N   ALA A 251     -18.954   4.128   8.358  1.00 98.12           N  
ATOM   1995  CA  ALA A 251     -19.853   3.215   9.048  1.00 98.12           C  
ATOM   1996  C   ALA A 251     -19.152   1.919   9.427  1.00 98.12           C  
ATOM   1997  O   ALA A 251     -19.442   1.323  10.467  1.00 98.12           O  
ATOM   1998  CB  ALA A 251     -21.070   2.919   8.175  1.00 98.12           C  
ATOM   1999  N   ALA A 252     -18.136   1.533   8.676  1.00 98.38           N  
ATOM   2000  CA  ALA A 252     -17.632   0.171   8.810  1.00 98.38           C  
ATOM   2001  C   ALA A 252     -16.240   0.163   9.434  1.00 98.38           C  
ATOM   2002  O   ALA A 252     -15.884  -0.769  10.148  1.00 98.38           O  
ATOM   2003  CB  ALA A 252     -17.611  -0.521   7.447  1.00 98.38           C  
ATOM   2004  N   LEU A 253     -15.407   1.168   9.166  1.00 98.56           N  
ATOM   2005  CA  LEU A 253     -13.970   1.084   9.409  1.00 98.56           C  
ATOM   2006  C   LEU A 253     -13.675   1.005  10.903  1.00 98.56           C  
ATOM   2007  O   LEU A 253     -12.969   0.098  11.354  1.00 98.56           O  
ATOM   2008  CB  LEU A 253     -13.255   2.293   8.794  1.00 98.56           C  
ATOM   2009  CG  LEU A 253     -11.732   2.338   8.967  1.00 98.56           C  
ATOM   2010  CD1 LEU A 253     -11.093   1.092   8.361  1.00 98.56           C  
ATOM   2011  CD2 LEU A 253     -11.157   3.600   8.340  1.00 98.56           C  
ATOM   2012  N   LYS A 254     -14.126   1.948  11.716  1.00 98.31           N  
ATOM   2013  CA  LYS A 254     -13.776   2.004  13.129  1.00 98.31           C  
ATOM   2014  C   LYS A 254     -14.259   0.755  13.866  1.00 98.31           C  
ATOM   2015  O   LYS A 254     -13.487   0.112  14.583  1.00 98.31           O  
ATOM   2016  CB  LYS A 254     -14.357   3.255  13.781  1.00 98.31           C  
ATOM   2017  CG  LYS A 254     -13.945   3.445  15.239  1.00 98.31           C  
ATOM   2018  CD  LYS A 254     -14.418   4.789  15.779  1.00 98.31           C  
ATOM   2019  CE  LYS A 254     -14.006   4.978  17.237  1.00 98.31           C  
ATOM   2020  NZ  LYS A 254     -14.626   6.207  17.826  1.00 98.31           N1+
ATOM   2021  N   PRO A 255     -15.566   0.355  13.692  1.00 98.31           N  
ATOM   2022  CA  PRO A 255     -16.018  -0.872  14.346  1.00 98.31           C  
ATOM   2023  C   PRO A 255     -15.178  -2.092  13.975  1.00 98.31           C  
ATOM   2024  O   PRO A 255     -14.915  -2.950  14.811  1.00 98.31           O  
ATOM   2025  CB  PRO A 255     -17.459  -1.032  13.858  1.00 98.31           C  
ATOM   2026  CG  PRO A 255     -17.912   0.364  13.544  1.00 98.31           C  
ATOM   2027  CD  PRO A 255     -16.739   1.131  12.991  1.00 98.31           C  
ATOM   2028  N   THR A 256     -14.751  -2.160  12.702  1.00 98.25           N  
ATOM   2029  CA  THR A 256     -13.967  -3.292  12.226  1.00 98.25           C  
ATOM   2030  C   THR A 256     -12.595  -3.312  12.892  1.00 98.25           C  
ATOM   2031  O   THR A 256     -12.118  -4.367  13.319  1.00 98.25           O  
ATOM   2032  CB  THR A 256     -13.802  -3.259  10.698  1.00 98.25           C  
ATOM   2033  CG2 THR A 256     -12.975  -4.440  10.202  1.00 98.25           C  
ATOM   2034  OG1 THR A 256     -15.097  -3.307  10.087  1.00 98.25           O  
ATOM   2035  N   VAL A 257     -11.916  -2.159  12.966  1.00 98.44           N  
ATOM   2036  CA  VAL A 257     -10.601  -2.064  13.578  1.00 98.44           C  
ATOM   2037  C   VAL A 257     -10.702  -2.390  15.068  1.00 98.44           C  
ATOM   2038  O   VAL A 257      -9.871  -3.129  15.609  1.00 98.44           O  
ATOM   2039  CB  VAL A 257      -9.974  -0.669  13.388  1.00 98.44           C  
ATOM   2040  CG1 VAL A 257      -8.628  -0.570  14.096  1.00 98.44           C  
ATOM   2041  CG2 VAL A 257      -9.819  -0.357  11.899  1.00 98.44           C  
ATOM   2042  N   GLU A 258     -11.747  -1.995  15.828  1.00 98.00           N  
ATOM   2043  CA  GLU A 258     -11.967  -2.225  17.242  1.00 98.00           C  
ATOM   2044  C   GLU A 258     -12.204  -3.706  17.529  1.00 98.00           C  
ATOM   2045  O   GLU A 258     -11.726  -4.234  18.537  1.00 98.00           O  
ATOM   2046  CB  GLU A 258     -13.159  -1.408  17.756  1.00 98.00           C  
ATOM   2047  CG  GLU A 258     -12.851   0.071  17.944  1.00 98.00           C  
ATOM   2048  CD  GLU A 258     -14.045   0.878  18.417  1.00 98.00           C  
ATOM   2049  OE1 GLU A 258     -13.844   1.936  19.061  1.00 98.00           O  
ATOM   2050  OE2 GLU A 258     -15.189   0.455  18.140  1.00 98.00           O1-
ATOM   2051  N   SER A 259     -12.908  -4.283  16.613  1.00 98.06           N  
ATOM   2052  CA  SER A 259     -13.232  -5.700  16.796  1.00 98.06           C  
ATOM   2053  C   SER A 259     -12.011  -6.577  16.557  1.00 98.06           C  
ATOM   2054  O   SER A 259     -11.752  -7.508  17.318  1.00 98.06           O  
ATOM   2055  CB  SER A 259     -14.362  -6.114  15.847  1.00 98.06           C  
ATOM   2056  OG  SER A 259     -14.634  -7.493  15.950  1.00 98.06           O  
ATOM   2057  N   PHE A 260     -11.193  -6.352  15.554  1.00 98.12           N  
ATOM   2058  CA  PHE A 260     -10.064  -7.174  15.136  1.00 98.12           C  
ATOM   2059  C   PHE A 260      -8.829  -6.861  15.976  1.00 98.12           C  
ATOM   2060  O   PHE A 260      -8.047  -7.759  16.300  1.00 98.12           O  
ATOM   2061  CB  PHE A 260      -9.756  -6.964  13.652  1.00 98.12           C  
ATOM   2062  CG  PHE A 260      -8.629  -7.820  13.144  1.00 98.12           C  
ATOM   2063  CD1 PHE A 260      -7.448  -7.238  12.690  1.00 98.12           C  
ATOM   2064  CD2 PHE A 260      -8.746  -9.201  13.108  1.00 98.12           C  
ATOM   2065  CE1 PHE A 260      -6.402  -8.028  12.220  1.00 98.12           C  
ATOM   2066  CE2 PHE A 260      -7.703  -9.994  12.637  1.00 98.12           C  
ATOM   2067  CZ  PHE A 260      -6.532  -9.404  12.186  1.00 98.12           C  
ATOM   2068  N   LYS A 261      -8.549  -5.597  16.420  1.00 97.88           N  
ATOM   2069  CA  LYS A 261      -7.454  -5.118  17.254  1.00 97.88           C  
ATOM   2070  C   LYS A 261      -6.099  -5.511  16.669  1.00 97.88           C  
ATOM   2071  O   LYS A 261      -5.350  -6.275  17.274  1.00 97.88           O  
ATOM   2072  CB  LYS A 261      -7.590  -5.669  18.673  1.00 97.88           C  
ATOM   2073  CG  LYS A 261      -8.831  -5.190  19.411  1.00 97.88           C  
ATOM   2074  CD  LYS A 261      -8.906  -5.769  20.825  1.00 97.88           C  
ATOM   2075  CE  LYS A 261     -10.191  -5.357  21.520  1.00 97.88           C  
ATOM   2076  NZ  LYS A 261     -10.271  -5.927  22.902  1.00 97.88           N1+
ATOM   2077  N   PRO A 262      -5.755  -5.019  15.448  1.00 98.56           N  
ATOM   2078  CA  PRO A 262      -4.476  -5.366  14.821  1.00 98.56           C  
ATOM   2079  C   PRO A 262      -3.282  -4.712  15.513  1.00 98.56           C  
ATOM   2080  O   PRO A 262      -3.430  -3.666  16.151  1.00 98.56           O  
ATOM   2081  CB  PRO A 262      -4.632  -4.845  13.395  1.00 98.56           C  
ATOM   2082  CG  PRO A 262      -5.522  -3.650  13.513  1.00 98.56           C  
ATOM   2083  CD  PRO A 262      -6.567  -3.944  14.569  1.00 98.56           C  
ATOM   2084  N   ASP A 263      -2.114  -5.394  15.424  1.00 98.81           N  
ATOM   2085  CA  ASP A 263      -0.862  -4.808  15.893  1.00 98.81           C  
ATOM   2086  C   ASP A 263      -0.412  -3.670  14.978  1.00 98.81           C  
ATOM   2087  O   ASP A 263       0.310  -2.769  15.406  1.00 98.81           O  
ATOM   2088  CB  ASP A 263       0.233  -5.874  15.982  1.00 98.81           C  
ATOM   2089  CG  ASP A 263      -0.108  -6.994  16.943  1.00 98.81           C  
ATOM   2090  OD1 ASP A 263      -0.601  -6.715  18.066  1.00 98.81           O  
ATOM   2091  OD2 ASP A 263       0.120  -8.169  16.589  1.00 98.81           O1-
ATOM   2092  N   ILE A 264      -0.883  -3.680  13.738  1.00 98.88           N  
ATOM   2093  CA  ILE A 264      -0.524  -2.678  12.744  1.00 98.88           C  
ATOM   2094  C   ILE A 264      -1.570  -2.656  11.629  1.00 98.88           C  
ATOM   2095  O   ILE A 264      -2.128  -3.699  11.276  1.00 98.88           O  
ATOM   2096  CB  ILE A 264       0.880  -2.944  12.153  1.00 98.88           C  
ATOM   2097  CG1 ILE A 264       1.295  -1.798  11.218  1.00 98.88           C  
ATOM   2098  CG2 ILE A 264       0.910  -4.288  11.421  1.00 98.88           C  
ATOM   2099  CD1 ILE A 264       2.761  -1.832  10.813  1.00 98.88           C  
ATOM   2100  N   LEU A 265      -1.797  -1.394  11.030  1.00 98.75           N  
ATOM   2101  CA  LEU A 265      -2.683  -1.189   9.894  1.00 98.75           C  
ATOM   2102  C   LEU A 265      -1.885  -0.831   8.646  1.00 98.75           C  
ATOM   2103  O   LEU A 265      -1.011   0.040   8.690  1.00 98.75           O  
ATOM   2104  CB  LEU A 265      -3.700  -0.086  10.194  1.00 98.75           C  
ATOM   2105  CG  LEU A 265      -4.819  -0.448  11.176  1.00 98.75           C  
ATOM   2106  CD1 LEU A 265      -5.488   0.817  11.705  1.00 98.75           C  
ATOM   2107  CD2 LEU A 265      -5.841  -1.365  10.513  1.00 98.75           C  
ATOM   2108  N   PHE A 266      -2.088  -1.581   7.557  1.00 98.88           N  
ATOM   2109  CA  PHE A 266      -1.601  -1.172   6.244  1.00 98.88           C  
ATOM   2110  C   PHE A 266      -2.709  -0.505   5.438  1.00 98.88           C  
ATOM   2111  O   PHE A 266      -3.732  -1.127   5.145  1.00 98.88           O  
ATOM   2112  CB  PHE A 266      -1.046  -2.374   5.471  1.00 98.88           C  
ATOM   2113  CG  PHE A 266       0.253  -2.898   6.020  1.00 98.88           C  
ATOM   2114  CD1 PHE A 266       1.466  -2.528   5.455  1.00 98.88           C  
ATOM   2115  CD2 PHE A 266       0.260  -3.764   7.108  1.00 98.88           C  
ATOM   2116  CE1 PHE A 266       2.670  -3.012   5.962  1.00 98.88           C  
ATOM   2117  CE2 PHE A 266       1.459  -4.256   7.624  1.00 98.88           C  
ATOM   2118  CZ  PHE A 266       2.660  -3.877   7.047  1.00 98.88           C  
ATOM   2119  N   TYR A 267      -2.532   0.759   5.143  1.00 98.88           N  
ATOM   2120  CA  TYR A 267      -3.514   1.544   4.402  1.00 98.88           C  
ATOM   2121  C   TYR A 267      -3.078   1.733   2.953  1.00 98.88           C  
ATOM   2122  O   TYR A 267      -2.044   2.349   2.684  1.00 98.88           O  
ATOM   2123  CB  TYR A 267      -3.725   2.907   5.067  1.00 98.88           C  
ATOM   2124  CG  TYR A 267      -4.623   3.831   4.283  1.00 98.88           C  
ATOM   2125  CD1 TYR A 267      -4.329   5.189   4.165  1.00 98.88           C  
ATOM   2126  CD2 TYR A 267      -5.773   3.352   3.663  1.00 98.88           C  
ATOM   2127  CE1 TYR A 267      -5.155   6.041   3.445  1.00 98.88           C  
ATOM   2128  CE2 TYR A 267      -6.608   4.198   2.941  1.00 98.88           C  
ATOM   2129  OH  TYR A 267      -7.113   6.386   2.125  1.00 98.88           O  
ATOM   2130  CZ  TYR A 267      -6.290   5.541   2.839  1.00 98.88           C  
ATOM   2131  N   LEU A 268      -3.808   1.122   2.026  1.00 98.81           N  
ATOM   2132  CA  LEU A 268      -3.598   1.332   0.597  1.00 98.81           C  
ATOM   2133  C   LEU A 268      -4.386   2.541   0.103  1.00 98.81           C  
ATOM   2134  O   LEU A 268      -5.601   2.457  -0.095  1.00 98.81           O  
ATOM   2135  CB  LEU A 268      -4.005   0.086  -0.195  1.00 98.81           C  
ATOM   2136  CG  LEU A 268      -3.051  -1.108  -0.118  1.00 98.81           C  
ATOM   2137  CD1 LEU A 268      -3.171  -1.795   1.238  1.00 98.81           C  
ATOM   2138  CD2 LEU A 268      -3.330  -2.090  -1.250  1.00 98.81           C  
ATOM   2139  N   ASP A 269      -3.647   3.695  -0.029  1.00 98.38           N  
ATOM   2140  CA  ASP A 269      -4.200   5.000  -0.382  1.00 98.38           C  
ATOM   2141  C   ASP A 269      -4.383   5.126  -1.894  1.00 98.38           C  
ATOM   2142  O   ASP A 269      -3.676   5.895  -2.548  1.00 98.38           O  
ATOM   2143  CB  ASP A 269      -3.295   6.121   0.134  1.00 98.38           C  
ATOM   2144  CG  ASP A 269      -3.847   7.507  -0.154  1.00 98.38           C  
ATOM   2145  OD1 ASP A 269      -5.080   7.652  -0.302  1.00 98.38           O  
ATOM   2146  OD2 ASP A 269      -3.042   8.461  -0.234  1.00 98.38           O1-
ATOM   2147  N   GLY A 270      -5.297   4.302  -2.503  1.00 98.06           N  
ATOM   2148  CA  GLY A 270      -5.525   4.315  -3.939  1.00 98.06           C  
ATOM   2149  C   GLY A 270      -6.085   5.633  -4.441  1.00 98.06           C  
ATOM   2150  O   GLY A 270      -7.068   6.144  -3.898  1.00 98.06           O  
ATOM   2151  N   ALA A 271      -5.574   6.134  -5.543  1.00 98.25           N  
ATOM   2152  CA  ALA A 271      -6.023   7.395  -6.129  1.00 98.25           C  
ATOM   2153  C   ALA A 271      -7.125   7.160  -7.161  1.00 98.25           C  
ATOM   2154  O   ALA A 271      -7.758   8.108  -7.624  1.00 98.25           O  
ATOM   2155  CB  ALA A 271      -4.848   8.130  -6.771  1.00 98.25           C  
ATOM   2156  N   ASP A 272      -7.426   5.916  -7.527  1.00 97.94           N  
ATOM   2157  CA  ASP A 272      -8.222   5.578  -8.700  1.00 97.94           C  
ATOM   2158  C   ASP A 272      -9.720   5.692  -8.401  1.00 97.94           C  
ATOM   2159  O   ASP A 272     -10.546   5.597  -9.310  1.00 97.94           O  
ATOM   2160  CB  ASP A 272      -7.891   4.167  -9.189  1.00 97.94           C  
ATOM   2161  CG  ASP A 272      -7.891   3.137  -8.074  1.00 97.94           C  
ATOM   2162  OD1 ASP A 272      -8.316   3.462  -6.943  1.00 97.94           O  
ATOM   2163  OD2 ASP A 272      -7.465   1.990  -8.329  1.00 97.94           O1-
ATOM   2164  N   PRO A 273     -10.157   6.063  -7.143  1.00 98.25           N  
ATOM   2165  CA  PRO A 273     -11.554   6.439  -6.939  1.00 98.25           C  
ATOM   2166  C   PRO A 273     -11.872   7.849  -7.438  1.00 98.25           C  
ATOM   2167  O   PRO A 273     -13.040   8.227  -7.532  1.00 98.25           O  
ATOM   2168  CB  PRO A 273     -11.727   6.347  -5.418  1.00 98.25           C  
ATOM   2169  CG  PRO A 273     -10.738   5.321  -4.983  1.00 98.25           C  
ATOM   2170  CD  PRO A 273      -9.484   5.487  -5.804  1.00 98.25           C  
ATOM   2171  N   TYR A 274     -10.879   8.587  -7.822  1.00 98.31           N  
ATOM   2172  CA  TYR A 274     -10.989   9.960  -8.295  1.00 98.31           C  
ATOM   2173  C   TYR A 274     -11.870  10.039  -9.541  1.00 98.31           C  
ATOM   2174  O   TYR A 274     -11.804   9.170 -10.411  1.00 98.31           O  
ATOM   2175  CB  TYR A 274      -9.603  10.540  -8.601  1.00 98.31           C  
ATOM   2176  CG  TYR A 274      -9.637  11.974  -9.080  1.00 98.31           C  
ATOM   2177  CD1 TYR A 274      -9.116  12.323 -10.323  1.00 98.31           C  
ATOM   2178  CD2 TYR A 274     -10.176  12.979  -8.285  1.00 98.31           C  
ATOM   2179  CE1 TYR A 274      -9.145  13.639 -10.764  1.00 98.31           C  
ATOM   2180  CE2 TYR A 274     -10.211  14.300  -8.715  1.00 98.31           C  
ATOM   2181  OH  TYR A 274      -9.720  15.929 -10.392  1.00 98.31           O  
ATOM   2182  CZ  TYR A 274      -9.691  14.619  -9.957  1.00 98.31           C  
ATOM   2183  N   LYS A 275     -12.719  11.046  -9.695  1.00 97.69           N  
ATOM   2184  CA  LYS A 275     -13.769  11.190 -10.692  1.00 97.69           C  
ATOM   2185  C   LYS A 275     -13.186  11.185 -12.103  1.00 97.69           C  
ATOM   2186  O   LYS A 275     -13.848  10.758 -13.057  1.00 97.69           O  
ATOM   2187  CB  LYS A 275     -14.565  12.480 -10.455  1.00 97.69           C  
ATOM   2188  CG  LYS A 275     -13.730  13.748 -10.600  1.00 97.69           C  
ATOM   2189  CD  LYS A 275     -14.563  14.993 -10.340  1.00 97.69           C  
ATOM   2190  CE  LYS A 275     -13.743  16.267 -10.484  1.00 97.69           C  
ATOM   2191  NZ  LYS A 275     -14.551  17.488 -10.196  1.00 97.69           N1+
ATOM   2192  N   ASN A 276     -11.943  11.550 -12.359  1.00 96.06           N  
ATOM   2193  CA  ASN A 276     -11.375  11.605 -13.705  1.00 96.06           C  
ATOM   2194  C   ASN A 276     -10.392  10.460 -13.943  1.00 96.06           C  
ATOM   2195  O   ASN A 276      -9.591  10.514 -14.887  1.00 96.06           O  
ATOM   2196  CB  ASN A 276     -10.688  12.953 -13.947  1.00 96.06           C  
ATOM   2197  CG  ASN A 276     -11.677  14.103 -14.010  1.00 96.06           C  
ATOM   2198  ND2 ASN A 276     -11.224  15.295 -13.640  1.00 96.06           N  
ATOM   2199  OD1 ASN A 276     -12.839  13.923 -14.394  1.00 96.06           O  
ATOM   2200  N   ASP A 277     -10.439   9.429 -13.077  1.00 96.75           N  
ATOM   2201  CA  ASP A 277      -9.585   8.264 -13.257  1.00 96.75           C  
ATOM   2202  C   ASP A 277      -9.994   7.458 -14.487  1.00 96.75           C  
ATOM   2203  O   ASP A 277     -11.192   7.329 -14.777  1.00 96.75           O  
ATOM   2204  CB  ASP A 277      -9.618   7.375 -12.010  1.00 96.75           C  
ATOM   2205  CG  ASP A 277      -8.562   6.288 -12.027  1.00 96.75           C  
ATOM   2206  OD1 ASP A 277      -7.372   6.591 -11.798  1.00 96.75           O  
ATOM   2207  OD2 ASP A 277      -8.921   5.113 -12.267  1.00 96.75           O1-
ATOM   2208  N   LEU A 278      -9.058   6.853 -15.251  1.00 94.56           N  
ATOM   2209  CA  LEU A 278      -9.302   6.119 -16.489  1.00 94.56           C  
ATOM   2210  C   LEU A 278      -9.795   4.709 -16.196  1.00 94.56           C  
ATOM   2211  O   LEU A 278     -10.519   4.120 -17.004  1.00 94.56           O  
ATOM   2212  CB  LEU A 278      -8.022   6.059 -17.329  1.00 94.56           C  
ATOM   2213  CG  LEU A 278      -7.545   7.374 -17.934  1.00 94.56           C  
ATOM   2214  CD1 LEU A 278      -6.186   7.197 -18.619  1.00 94.56           C  
ATOM   2215  CD2 LEU A 278      -8.573   7.911 -18.934  1.00 94.56           C  
ATOM   2216  N   LEU A 279      -9.442   4.146 -15.038  1.00 94.06           N  
ATOM   2217  CA  LEU A 279      -9.678   2.726 -14.790  1.00 94.06           C  
ATOM   2218  C   LEU A 279     -10.665   2.534 -13.645  1.00 94.06           C  
ATOM   2219  O   LEU A 279     -11.130   1.424 -13.404  1.00 94.06           O  
ATOM   2220  CB  LEU A 279      -8.364   2.012 -14.473  1.00 94.06           C  
ATOM   2221  CG  LEU A 279      -7.296   2.030 -15.573  1.00 94.06           C  
ATOM   2222  CD1 LEU A 279      -6.107   1.162 -15.168  1.00 94.06           C  
ATOM   2223  CD2 LEU A 279      -7.886   1.558 -16.896  1.00 94.06           C  
ATOM   2224  N   GLY A 280     -11.070   3.607 -12.979  1.00 95.50           N  
ATOM   2225  CA  GLY A 280     -12.111   3.595 -11.961  1.00 95.50           C  
ATOM   2226  C   GLY A 280     -13.379   4.298 -12.394  1.00 95.50           C  
ATOM   2227  O   GLY A 280     -13.349   5.155 -13.283  1.00 95.50           O  
ATOM   2228  N   GLY A 281     -14.460   3.942 -11.742  1.00 96.00           N  
ATOM   2229  CA  GLY A 281     -15.730   4.524 -12.150  1.00 96.00           C  
ATOM   2230  C   GLY A 281     -16.393   5.325 -11.053  1.00 96.00           C  
ATOM   2231  O   GLY A 281     -17.533   5.768 -11.210  1.00 96.00           O  
ATOM   2232  N   PHE A 282     -15.688   5.567  -9.941  1.00 97.81           N  
ATOM   2233  CA  PHE A 282     -16.254   6.365  -8.862  1.00 97.81           C  
ATOM   2234  C   PHE A 282     -16.185   7.851  -9.189  1.00 97.81           C  
ATOM   2235  O   PHE A 282     -15.448   8.257 -10.096  1.00 97.81           O  
ATOM   2236  CB  PHE A 282     -15.530   6.082  -7.542  1.00 97.81           C  
ATOM   2237  CG  PHE A 282     -15.844   4.734  -6.952  1.00 97.81           C  
ATOM   2238  CD1 PHE A 282     -16.814   3.918  -7.531  1.00 97.81           C  
ATOM   2239  CD2 PHE A 282     -15.182   4.288  -5.816  1.00 97.81           C  
ATOM   2240  CE1 PHE A 282     -17.109   2.668  -6.983  1.00 97.81           C  
ATOM   2241  CE2 PHE A 282     -15.467   3.041  -5.266  1.00 97.81           C  
ATOM   2242  CZ  PHE A 282     -16.434   2.233  -5.852  1.00 97.81           C  
ATOM   2243  N   LYS A 283     -16.850   8.729  -8.463  1.00 98.00           N  
ATOM   2244  CA  LYS A 283     -16.960  10.158  -8.728  1.00 98.00           C  
ATOM   2245  C   LYS A 283     -16.423  10.981  -7.562  1.00 98.00           C  
ATOM   2246  O   LYS A 283     -16.927  12.067  -7.271  1.00 98.00           O  
ATOM   2247  CB  LYS A 283     -18.411  10.537  -9.004  1.00 98.00           C  
ATOM   2248  CG  LYS A 283     -19.043   9.780 -10.163  1.00 98.00           C  
ATOM   2249  CD  LYS A 283     -18.382  10.134 -11.488  1.00 98.00           C  
ATOM   2250  CE  LYS A 283     -19.064   9.429 -12.654  1.00 98.00           C  
ATOM   2251  NZ  LYS A 283     -18.325   9.663 -13.941  1.00 98.00           N1+
ATOM   2252  N   MET A 284     -15.403  10.410  -6.870  1.00 98.44           N  
ATOM   2253  CA  MET A 284     -14.851  11.111  -5.714  1.00 98.44           C  
ATOM   2254  C   MET A 284     -14.014  12.303  -6.149  1.00 98.44           C  
ATOM   2255  O   MET A 284     -13.297  12.233  -7.149  1.00 98.44           O  
ATOM   2256  CB  MET A 284     -14.014  10.161  -4.859  1.00 98.44           C  
ATOM   2257  CG  MET A 284     -14.809   9.008  -4.264  1.00 98.44           C  
ATOM   2258  SD  MET A 284     -13.928   8.194  -2.872  1.00 98.44           S  
ATOM   2259  CE  MET A 284     -13.969   9.530  -1.643  1.00 98.44           C  
ATOM   2260  N   THR A 285     -14.142  13.376  -5.391  1.00 98.62           N  
ATOM   2261  CA  THR A 285     -13.365  14.586  -5.629  1.00 98.62           C  
ATOM   2262  C   THR A 285     -12.067  14.562  -4.819  1.00 98.62           C  
ATOM   2263  O   THR A 285     -11.897  13.721  -3.934  1.00 98.62           O  
ATOM   2264  CB  THR A 285     -14.169  15.846  -5.266  1.00 98.62           C  
ATOM   2265  CG2 THR A 285     -15.525  15.862  -5.986  1.00 98.62           C  
ATOM   2266  OG1 THR A 285     -14.396  15.876  -3.853  1.00 98.62           O  
ATOM   2267  N   HIS A 286     -11.145  15.450  -5.121  1.00 98.62           N  
ATOM   2268  CA  HIS A 286      -9.947  15.594  -4.304  1.00 98.62           C  
ATOM   2269  C   HIS A 286     -10.307  15.841  -2.843  1.00 98.62           C  
ATOM   2270  O   HIS A 286      -9.664  15.291  -1.940  1.00 98.62           O  
ATOM   2271  CB  HIS A 286      -9.079  16.743  -4.829  1.00 98.62           C  
ATOM   2272  CG  HIS A 286      -8.318  16.397  -6.071  1.00 98.62           C  
ATOM   2273  CD2 HIS A 286      -7.513  15.343  -6.360  1.00 98.62           C  
ATOM   2274  ND1 HIS A 286      -8.339  17.182  -7.204  1.00 98.62           N  
ATOM   2275  CE1 HIS A 286      -7.582  16.630  -8.136  1.00 98.62           C  
ATOM   2276  NE2 HIS A 286      -7.067  15.514  -7.646  1.00 98.62           N  
ATOM   2277  N   ALA A 287     -11.342  16.690  -2.617  1.00 98.56           N  
ATOM   2278  CA  ALA A 287     -11.786  16.952  -1.254  1.00 98.56           C  
ATOM   2279  C   ALA A 287     -12.292  15.679  -0.579  1.00 98.56           C  
ATOM   2280  O   ALA A 287     -12.002  15.436   0.595  1.00 98.56           O  
ATOM   2281  CB  ALA A 287     -12.889  18.015  -1.256  1.00 98.56           C  
ATOM   2282  N   GLY A 288     -13.032  14.953  -1.261  1.00 98.62           N  
ATOM   2283  CA  GLY A 288     -13.534  13.687  -0.738  1.00 98.62           C  
ATOM   2284  C   GLY A 288     -12.427  12.703  -0.407  1.00 98.62           C  
ATOM   2285  O   GLY A 288     -12.464  12.054   0.640  1.00 98.62           O  
ATOM   2286  N   LEU A 289     -11.485  12.541  -1.283  1.00 98.75           N  
ATOM   2287  CA  LEU A 289     -10.363  11.636  -1.066  1.00 98.75           C  
ATOM   2288  C   LEU A 289      -9.503  12.112   0.101  1.00 98.75           C  
ATOM   2289  O   LEU A 289      -8.968  11.293   0.855  1.00 98.75           O  
ATOM   2290  CB  LEU A 289      -9.510  11.524  -2.334  1.00 98.75           C  
ATOM   2291  CG  LEU A 289     -10.158  10.799  -3.518  1.00 98.75           C  
ATOM   2292  CD1 LEU A 289      -9.304  10.976  -4.773  1.00 98.75           C  
ATOM   2293  CD2 LEU A 289     -10.346   9.319  -3.202  1.00 98.75           C  
ATOM   2294  N   LYS A 290      -9.291  13.422   0.170  1.00 98.62           N  
ATOM   2295  CA  LYS A 290      -8.612  13.973   1.333  1.00 98.62           C  
ATOM   2296  C   LYS A 290      -9.341  13.607   2.623  1.00 98.62           C  
ATOM   2297  O   LYS A 290      -8.708  13.224   3.611  1.00 98.62           O  
ATOM   2298  CB  LYS A 290      -8.492  15.500   1.215  1.00 98.62           C  
ATOM   2299  CG  LYS A 290      -7.735  16.153   2.357  1.00 98.62           C  
ATOM   2300  CD  LYS A 290      -7.612  17.661   2.156  1.00 98.62           C  
ATOM   2301  CE  LYS A 290      -6.900  18.327   3.329  1.00 98.62           C  
ATOM   2302  NZ  LYS A 290      -6.773  19.796   3.131  1.00 98.62           N1+
ATOM   2303  N   GLU A 291     -10.700  13.744   2.633  1.00 98.62           N  
ATOM   2304  CA  GLU A 291     -11.511  13.375   3.789  1.00 98.62           C  
ATOM   2305  C   GLU A 291     -11.411  11.881   4.083  1.00 98.62           C  
ATOM   2306  O   GLU A 291     -11.378  11.474   5.246  1.00 98.62           O  
ATOM   2307  CB  GLU A 291     -12.974  13.766   3.568  1.00 98.62           C  
ATOM   2308  CG  GLU A 291     -13.869  13.560   4.789  1.00 98.62           C  
ATOM   2309  CD  GLU A 291     -15.273  14.105   4.610  1.00 98.62           C  
ATOM   2310  OE1 GLU A 291     -16.159  13.748   5.411  1.00 98.62           O  
ATOM   2311  OE2 GLU A 291     -15.483  14.886   3.656  1.00 98.62           O1-
ATOM   2312  N   ARG A 292     -11.389  11.080   3.059  1.00 98.69           N  
ATOM   2313  CA  ARG A 292     -11.175   9.642   3.206  1.00 98.69           C  
ATOM   2314  C   ARG A 292      -9.880   9.355   3.958  1.00 98.69           C  
ATOM   2315  O   ARG A 292      -9.874   8.597   4.932  1.00 98.69           O  
ATOM   2316  CB  ARG A 292     -11.144   8.957   1.837  1.00 98.69           C  
ATOM   2317  CG  ARG A 292     -10.829   7.471   1.896  1.00 98.69           C  
ATOM   2318  CD  ARG A 292     -10.277   6.958   0.573  1.00 98.69           C  
ATOM   2319  NE  ARG A 292      -8.947   7.486   0.304  1.00 98.69           N  
ATOM   2320  NH1 ARG A 292      -8.883   6.784  -1.896  1.00 98.69           N  
ATOM   2321  NH2 ARG A 292      -7.097   7.905  -0.998  1.00 98.69           N1+
ATOM   2322  CZ  ARG A 292      -8.309   7.389  -0.864  1.00 98.69           C  
ATOM   2323  N   ASP A 293      -8.782   9.918   3.480  1.00 98.56           N  
ATOM   2324  CA  ASP A 293      -7.462   9.712   4.081  1.00 98.56           C  
ATOM   2325  C   ASP A 293      -7.433  10.213   5.524  1.00 98.56           C  
ATOM   2326  O   ASP A 293      -6.882   9.542   6.407  1.00 98.56           O  
ATOM   2327  CB  ASP A 293      -6.381  10.408   3.256  1.00 98.56           C  
ATOM   2328  CG  ASP A 293      -6.284   9.883   1.834  1.00 98.56           C  
ATOM   2329  OD1 ASP A 293      -6.700   8.732   1.579  1.00 98.56           O  
ATOM   2330  OD2 ASP A 293      -5.789  10.629   0.960  1.00 98.56           O1-
ATOM   2331  N   ALA A 294      -8.013  11.346   5.773  1.00 98.31           N  
ATOM   2332  CA  ALA A 294      -8.082  11.899   7.123  1.00 98.31           C  
ATOM   2333  C   ALA A 294      -8.835  10.959   8.066  1.00 98.31           C  
ATOM   2334  O   ALA A 294      -8.429  10.778   9.220  1.00 98.31           O  
ATOM   2335  CB  ALA A 294      -8.753  13.275   7.106  1.00 98.31           C  
ATOM   2336  N   HIS A 295      -9.882  10.443   7.558  1.00 98.44           N  
ATOM   2337  CA  HIS A 295     -10.696   9.540   8.369  1.00 98.44           C  
ATOM   2338  C   HIS A 295      -9.918   8.287   8.750  1.00 98.44           C  
ATOM   2339  O   HIS A 295      -9.919   7.880   9.913  1.00 98.44           O  
ATOM   2340  CB  HIS A 295     -11.980   9.159   7.628  1.00 98.44           C  
ATOM   2341  CG  HIS A 295     -12.858   8.231   8.401  1.00 98.44           C  
ATOM   2342  CD2 HIS A 295     -13.194   6.937   8.186  1.00 98.44           C  
ATOM   2343  ND1 HIS A 295     -13.526   8.617   9.544  1.00 98.44           N  
ATOM   2344  CE1 HIS A 295     -14.227   7.597  10.003  1.00 98.44           C  
ATOM   2345  NE2 HIS A 295     -14.047   6.561   9.197  1.00 98.44           N  
ATOM   2346  N   VAL A 296      -9.281   7.600   7.807  1.00 98.50           N  
ATOM   2347  CA  VAL A 296      -8.524   6.384   8.068  1.00 98.50           C  
ATOM   2348  C   VAL A 296      -7.411   6.672   9.072  1.00 98.50           C  
ATOM   2349  O   VAL A 296      -7.225   5.930  10.034  1.00 98.50           O  
ATOM   2350  CB  VAL A 296      -7.920   5.799   6.769  1.00 98.50           C  
ATOM   2351  CG1 VAL A 296      -7.002   4.622   7.078  1.00 98.50           C  
ATOM   2352  CG2 VAL A 296      -9.036   5.372   5.815  1.00 98.50           C  
ATOM   2353  N   ILE A 297      -6.665   7.742   8.844  1.00 98.00           N  
ATOM   2354  CA  ILE A 297      -5.560   8.128   9.715  1.00 98.00           C  
ATOM   2355  C   ILE A 297      -6.088   8.441  11.111  1.00 98.00           C  
ATOM   2356  O   ILE A 297      -5.486   8.050  12.113  1.00 98.00           O  
ATOM   2357  CB  ILE A 297      -4.789   9.340   9.147  1.00 98.00           C  
ATOM   2358  CG1 ILE A 297      -4.033   8.947   7.874  1.00 98.00           C  
ATOM   2359  CG2 ILE A 297      -3.829   9.915  10.195  1.00 98.00           C  
ATOM   2360  CD1 ILE A 297      -3.491  10.129   7.081  1.00 98.00           C  
ATOM   2361  N   LYS A 298      -7.212   9.132  11.220  1.00 97.69           N  
ATOM   2362  CA  LYS A 298      -7.827   9.479  12.504  1.00 97.69           C  
ATOM   2363  C   LYS A 298      -8.238   8.225  13.276  1.00 97.69           C  
ATOM   2364  O   LYS A 298      -8.039   8.151  14.490  1.00 97.69           O  
ATOM   2365  CB  LYS A 298      -9.048  10.378  12.281  1.00 97.69           C  
ATOM   2366  CG  LYS A 298      -9.710  10.847  13.568  1.00 97.69           C  
ATOM   2367  CD  LYS A 298     -10.882  11.774  13.286  1.00 97.69           C  
ATOM   2368  CE  LYS A 298     -11.566  12.220  14.576  1.00 97.69           C  
ATOM   2369  NZ  LYS A 298     -10.912  11.631  15.785  1.00 97.69           N1+
ATOM   2370  N   VAL A 299      -8.861   7.285  12.602  1.00 98.38           N  
ATOM   2371  CA  VAL A 299      -9.253   6.035  13.245  1.00 98.38           C  
ATOM   2372  C   VAL A 299      -8.030   5.349  13.840  1.00 98.38           C  
ATOM   2373  O   VAL A 299      -8.058   4.902  14.991  1.00 98.38           O  
ATOM   2374  CB  VAL A 299      -9.967   5.083  12.255  1.00 98.38           C  
ATOM   2375  CG1 VAL A 299     -10.079   3.677  12.841  1.00 98.38           C  
ATOM   2376  CG2 VAL A 299     -11.352   5.631  11.892  1.00 98.38           C  
ATOM   2377  N   ALA A 300      -6.923   5.173  13.071  1.00 98.00           N  
ATOM   2378  CA  ALA A 300      -5.693   4.562  13.564  1.00 98.00           C  
ATOM   2379  C   ALA A 300      -5.143   5.319  14.773  1.00 98.00           C  
ATOM   2380  O   ALA A 300      -4.749   4.710  15.771  1.00 98.00           O  
ATOM   2381  CB  ALA A 300      -4.646   4.496  12.452  1.00 98.00           C  
ATOM   2382  N   GLU A 301      -5.181   6.624  14.699  1.00 96.19           N  
ATOM   2383  CA  GLU A 301      -4.689   7.482  15.774  1.00 96.19           C  
ATOM   2384  C   GLU A 301      -5.544   7.345  17.032  1.00 96.19           C  
ATOM   2385  O   GLU A 301      -5.014   7.185  18.137  1.00 96.19           O  
ATOM   2386  CB  GLU A 301      -4.655   8.945  15.322  1.00 96.19           C  
ATOM   2387  CG  GLU A 301      -4.038   9.891  16.347  1.00 96.19           C  
ATOM   2388  CD  GLU A 301      -3.982  11.327  15.866  1.00 96.19           C  
ATOM   2389  OE1 GLU A 301      -3.444  12.202  16.600  1.00 96.19           O  
ATOM   2390  OE2 GLU A 301      -4.474  11.605  14.749  1.00 96.19           O1-
ATOM   2391  N   ASP A 302      -6.855   7.405  16.878  1.00 96.75           N  
ATOM   2392  CA  ASP A 302      -7.791   7.320  17.989  1.00 96.75           C  
ATOM   2393  C   ASP A 302      -7.647   5.987  18.725  1.00 96.75           C  
ATOM   2394  O   ASP A 302      -7.773   5.941  19.949  1.00 96.75           O  
ATOM   2395  CB  ASP A 302      -9.236   7.490  17.497  1.00 96.75           C  
ATOM   2396  CG  ASP A 302      -9.562   8.929  17.136  1.00 96.75           C  
ATOM   2397  OD1 ASP A 302      -8.760   9.836  17.438  1.00 96.75           O  
ATOM   2398  OD2 ASP A 302     -10.649   9.153  16.550  1.00 96.75           O1-
ATOM   2399  N   LEU A 303      -7.246   4.973  17.966  1.00 97.69           N  
ATOM   2400  CA  LEU A 303      -7.175   3.640  18.557  1.00 97.69           C  
ATOM   2401  C   LEU A 303      -5.734   3.282  18.896  1.00 97.69           C  
ATOM   2402  O   LEU A 303      -5.468   2.175  19.387  1.00 97.69           O  
ATOM   2403  CB  LEU A 303      -7.756   2.595  17.593  1.00 97.69           C  
ATOM   2404  CG  LEU A 303      -9.263   2.694  17.321  1.00 97.69           C  
ATOM   2405  CD1 LEU A 303      -9.662   1.701  16.233  1.00 97.69           C  
ATOM   2406  CD2 LEU A 303     -10.056   2.445  18.601  1.00 97.69           C  
ATOM   2407  N   GLY A 304      -4.794   4.210  18.641  1.00 97.25           N  
ATOM   2408  CA  GLY A 304      -3.392   3.981  18.952  1.00 97.25           C  
ATOM   2409  C   GLY A 304      -2.785   2.844  18.143  1.00 97.25           C  
ATOM   2410  O   GLY A 304      -1.975   2.076  18.665  1.00 97.25           O  
ATOM   2411  N   ILE A 305      -3.271   2.598  16.919  1.00 98.38           N  
ATOM   2412  CA  ILE A 305      -2.783   1.535  16.058  1.00 98.38           C  
ATOM   2413  C   ILE A 305      -1.741   2.101  15.092  1.00 98.38           C  
ATOM   2414  O   ILE A 305      -2.004   3.074  14.379  1.00 98.38           O  
ATOM   2415  CB  ILE A 305      -3.934   0.870  15.268  1.00 98.38           C  
ATOM   2416  CG1 ILE A 305      -5.000   0.337  16.238  1.00 98.38           C  
ATOM   2417  CG2 ILE A 305      -3.401  -0.252  14.374  1.00 98.38           C  
ATOM   2418  CD1 ILE A 305      -4.507  -0.780  17.152  1.00 98.38           C  
ATOM   2419  N   PRO A 306      -0.448   1.481  15.099  1.00 98.44           N  
ATOM   2420  CA  PRO A 306       0.539   1.911  14.106  1.00 98.44           C  
ATOM   2421  C   PRO A 306       0.029   1.785  12.675  1.00 98.44           C  
ATOM   2422  O   PRO A 306      -0.607   0.788  12.325  1.00 98.44           O  
ATOM   2423  CB  PRO A 306       1.722   0.975  14.348  1.00 98.44           C  
ATOM   2424  CG  PRO A 306       1.593   0.563  15.779  1.00 98.44           C  
ATOM   2425  CD  PRO A 306       0.132   0.434  16.108  1.00 98.44           C  
ATOM   2426  N   LEU A 307       0.353   2.837  11.836  1.00 98.62           N  
ATOM   2427  CA  LEU A 307      -0.212   2.923  10.491  1.00 98.62           C  
ATOM   2428  C   LEU A 307       0.891   3.038   9.447  1.00 98.62           C  
ATOM   2429  O   LEU A 307       1.690   3.976   9.479  1.00 98.62           O  
ATOM   2430  CB  LEU A 307      -1.160   4.120  10.388  1.00 98.62           C  
ATOM   2431  CG  LEU A 307      -1.798   4.359   9.014  1.00 98.62           C  
ATOM   2432  CD1 LEU A 307      -2.777   3.237   8.687  1.00 98.62           C  
ATOM   2433  CD2 LEU A 307      -2.496   5.710   8.981  1.00 98.62           C  
ATOM   2434  N   ALA A 308       0.931   2.060   8.544  1.00 98.75           N  
ATOM   2435  CA  ALA A 308       1.796   2.116   7.365  1.00 98.75           C  
ATOM   2436  C   ALA A 308       0.987   2.390   6.104  1.00 98.75           C  
ATOM   2437  O   ALA A 308       0.047   1.652   5.790  1.00 98.75           O  
ATOM   2438  CB  ALA A 308       2.584   0.818   7.221  1.00 98.75           C  
ATOM   2439  N   VAL A 309       1.370   3.466   5.363  1.00 98.81           N  
ATOM   2440  CA  VAL A 309       0.611   3.905   4.194  1.00 98.81           C  
ATOM   2441  C   VAL A 309       1.390   3.581   2.918  1.00 98.81           C  
ATOM   2442  O   VAL A 309       2.608   3.775   2.864  1.00 98.81           O  
ATOM   2443  CB  VAL A 309       0.293   5.415   4.256  1.00 98.81           C  
ATOM   2444  CG1 VAL A 309      -0.520   5.846   3.036  1.00 98.81           C  
ATOM   2445  CG2 VAL A 309      -0.454   5.749   5.545  1.00 98.81           C  
ATOM   2446  N   VAL A 310       0.686   3.063   1.881  1.00 98.81           N  
ATOM   2447  CA  VAL A 310       1.249   2.856   0.551  1.00 98.81           C  
ATOM   2448  C   VAL A 310       0.306   3.430  -0.505  1.00 98.81           C  
ATOM   2449  O   VAL A 310      -0.835   3.787  -0.198  1.00 98.81           O  
ATOM   2450  CB  VAL A 310       1.513   1.360   0.272  1.00 98.81           C  
ATOM   2451  CG1 VAL A 310       2.584   0.816   1.216  1.00 98.81           C  
ATOM   2452  CG2 VAL A 310       0.220   0.556   0.405  1.00 98.81           C  
ATOM   2453  N   LEU A 311       0.631   3.546  -1.780  1.00 98.19           N  
ATOM   2454  CA  LEU A 311      -0.018   4.448  -2.727  1.00 98.19           C  
ATOM   2455  C   LEU A 311      -1.101   3.717  -3.515  1.00 98.19           C  
ATOM   2456  O   LEU A 311      -2.171   4.277  -3.776  1.00 98.19           O  
ATOM   2457  CB  LEU A 311       1.012   5.047  -3.689  1.00 98.19           C  
ATOM   2458  CG  LEU A 311       2.129   5.877  -3.053  1.00 98.19           C  
ATOM   2459  CD1 LEU A 311       2.953   6.572  -4.135  1.00 98.19           C  
ATOM   2460  CD2 LEU A 311       1.552   6.896  -2.075  1.00 98.19           C  
ATOM   2461  N   ALA A 312      -0.768   2.362  -4.015  1.00 97.38           N  
ATOM   2462  CA  ALA A 312      -1.685   1.556  -4.820  1.00 97.38           C  
ATOM   2463  C   ALA A 312      -1.912   2.190  -6.190  1.00 97.38           C  
ATOM   2464  O   ALA A 312      -0.961   2.603  -6.858  1.00 97.38           O  
ATOM   2465  CB  ALA A 312      -3.015   1.377  -4.091  1.00 97.38           C  
ATOM   2466  N   GLY A 313      -3.227   2.185  -6.749  1.00 94.56           N  
ATOM   2467  CA  GLY A 313      -3.522   2.587  -8.118  1.00 94.56           C  
ATOM   2468  C   GLY A 313      -3.799   4.070  -8.259  1.00 94.56           C  
ATOM   2469  O   GLY A 313      -3.893   4.789  -7.261  1.00 94.56           O  
ATOM   2470  N   GLY A 314      -4.076   4.563  -9.448  1.00 95.81           N  
ATOM   2471  CA  GLY A 314      -4.333   5.899  -9.959  1.00 95.81           C  
ATOM   2472  C   GLY A 314      -3.877   6.089 -11.393  1.00 95.81           C  
ATOM   2473  O   GLY A 314      -2.696   5.921 -11.700  1.00 95.81           O  
ATOM   2474  N   TYR A 315      -4.900   6.476 -12.124  1.00 94.19           N  
ATOM   2475  CA  TYR A 315      -4.585   6.399 -13.544  1.00 94.19           C  
ATOM   2476  C   TYR A 315      -5.177   7.587 -14.302  1.00 94.19           C  
ATOM   2477  O   TYR A 315      -5.510   7.474 -15.484  1.00 94.19           O  
ATOM   2478  CB  TYR A 315      -5.111   5.088 -14.141  1.00 94.19           C  
ATOM   2479  CG  TYR A 315      -4.724   3.868 -13.352  1.00 94.19           C  
ATOM   2480  CD1 TYR A 315      -3.455   3.300 -13.472  1.00 94.19           C  
ATOM   2481  CD2 TYR A 315      -5.623   3.269 -12.471  1.00 94.19           C  
ATOM   2482  CE1 TYR A 315      -3.096   2.172 -12.746  1.00 94.19           C  
ATOM   2483  CE2 TYR A 315      -5.275   2.139 -11.738  1.00 94.19           C  
ATOM   2484  OH  TYR A 315      -3.660   0.483 -11.162  1.00 94.19           O  
ATOM   2485  CZ  TYR A 315      -4.011   1.595 -11.881  1.00 94.19           C  
ATOM   2486  N   SER A 316      -5.304   8.663 -13.601  1.00 93.25           N  
ATOM   2487  CA  SER A 316      -5.783   9.877 -14.247  1.00 93.25           C  
ATOM   2488  C   SER A 316      -4.824  10.324 -15.351  1.00 93.25           C  
ATOM   2489  O   SER A 316      -3.604  10.231 -15.201  1.00 93.25           O  
ATOM   2490  CB  SER A 316      -5.951  11.000 -13.224  1.00 93.25           C  
ATOM   2491  OG  SER A 316      -6.309  12.210 -13.862  1.00 93.25           O  
ATOM   2492  N   PRO A 317      -5.431  10.822 -16.476  1.00 89.31           N  
ATOM   2493  CA  PRO A 317      -4.573  11.290 -17.558  1.00 89.31           C  
ATOM   2494  C   PRO A 317      -3.707  12.480 -17.152  1.00 89.31           C  
ATOM   2495  O   PRO A 317      -2.664  12.731 -17.767  1.00 89.31           O  
ATOM   2496  CB  PRO A 317      -5.571  11.686 -18.647  1.00 89.31           C  
ATOM   2497  CG  PRO A 317      -6.861  11.909 -17.927  1.00 89.31           C  
ATOM   2498  CD  PRO A 317      -6.885  11.020 -16.723  1.00 89.31           C  
ATOM   2499  N   ASN A 318      -4.178  13.194 -16.169  1.00 94.31           N  
ATOM   2500  CA  ASN A 318      -3.397  14.278 -15.581  1.00 94.31           C  
ATOM   2501  C   ASN A 318      -2.614  13.802 -14.354  1.00 94.31           C  
ATOM   2502  O   ASN A 318      -3.197  13.471 -13.326  1.00 94.31           O  
ATOM   2503  CB  ASN A 318      -4.309  15.447 -15.194  1.00 94.31           C  
ATOM   2504  CG  ASN A 318      -3.528  16.668 -14.747  1.00 94.31           C  
ATOM   2505  ND2 ASN A 318      -4.181  17.825 -14.755  1.00 94.31           N  
ATOM   2506  OD1 ASN A 318      -2.350  16.577 -14.398  1.00 94.31           O  
ATOM   2507  N   LEU A 319      -1.267  13.761 -14.434  1.00 94.38           N  
ATOM   2508  CA  LEU A 319      -0.374  13.281 -13.388  1.00 94.38           C  
ATOM   2509  C   LEU A 319      -0.628  14.015 -12.076  1.00 94.38           C  
ATOM   2510  O   LEU A 319      -0.620  13.405 -11.006  1.00 94.38           O  
ATOM   2511  CB  LEU A 319       1.088  13.446 -13.805  1.00 94.38           C  
ATOM   2512  CG  LEU A 319       2.143  13.020 -12.786  1.00 94.38           C  
ATOM   2513  CD1 LEU A 319       2.024  11.525 -12.506  1.00 94.38           C  
ATOM   2514  CD2 LEU A 319       3.544  13.366 -13.286  1.00 94.38           C  
ATOM   2515  N   GLU A 320      -0.960  15.253 -12.116  1.00 97.00           N  
ATOM   2516  CA  GLU A 320      -1.114  16.076 -10.918  1.00 97.00           C  
ATOM   2517  C   GLU A 320      -2.344  15.651 -10.113  1.00 97.00           C  
ATOM   2518  O   GLU A 320      -2.388  15.835  -8.898  1.00 97.00           O  
ATOM   2519  CB  GLU A 320      -1.213  17.556 -11.284  1.00 97.00           C  
ATOM   2520  CG  GLU A 320       0.079  18.131 -11.841  1.00 97.00           C  
ATOM   2521  CD  GLU A 320       1.279  17.923 -10.934  1.00 97.00           C  
ATOM   2522  OE1 GLU A 320       2.397  17.688 -11.447  1.00 97.00           O  
ATOM   2523  OE2 GLU A 320       1.096  17.982  -9.699  1.00 97.00           O1-
ATOM   2524  N   ASP A 321      -3.345  15.139 -10.825  1.00 97.44           N  
ATOM   2525  CA  ASP A 321      -4.527  14.640 -10.131  1.00 97.44           C  
ATOM   2526  C   ASP A 321      -4.164  13.480  -9.206  1.00 97.44           C  
ATOM   2527  O   ASP A 321      -4.661  13.399  -8.077  1.00 97.44           O  
ATOM   2528  CB  ASP A 321      -5.594  14.200 -11.136  1.00 97.44           C  
ATOM   2529  CG  ASP A 321      -6.272  15.368 -11.830  1.00 97.44           C  
ATOM   2530  OD1 ASP A 321      -6.361  16.463 -11.229  1.00 97.44           O  
ATOM   2531  OD2 ASP A 321      -6.724  15.188 -12.976  1.00 97.44           O1-
ATOM   2532  N   VAL A 322      -3.334  12.623  -9.664  1.00 97.00           N  
ATOM   2533  CA  VAL A 322      -2.889  11.464  -8.896  1.00 97.00           C  
ATOM   2534  C   VAL A 322      -1.958  11.912  -7.773  1.00 97.00           C  
ATOM   2535  O   VAL A 322      -2.121  11.504  -6.623  1.00 97.00           O  
ATOM   2536  CB  VAL A 322      -2.175  10.430  -9.796  1.00 97.00           C  
ATOM   2537  CG1 VAL A 322      -1.714   9.227  -8.977  1.00 97.00           C  
ATOM   2538  CG2 VAL A 322      -3.101   9.981 -10.927  1.00 97.00           C  
ATOM   2539  N   VAL A 323      -0.994  12.756  -8.070  1.00 98.12           N  
ATOM   2540  CA  VAL A 323      -0.003  13.230  -7.110  1.00 98.12           C  
ATOM   2541  C   VAL A 323      -0.700  13.985  -5.981  1.00 98.12           C  
ATOM   2542  O   VAL A 323      -0.339  13.833  -4.809  1.00 98.12           O  
ATOM   2543  CB  VAL A 323       1.054  14.136  -7.788  1.00 98.12           C  
ATOM   2544  CG1 VAL A 323       1.944  14.802  -6.734  1.00 98.12           C  
ATOM   2545  CG2 VAL A 323       1.897  13.326  -8.772  1.00 98.12           C  
ATOM   2546  N   LYS A 324      -1.713  14.776  -6.345  1.00 98.31           N  
ATOM   2547  CA  LYS A 324      -2.455  15.557  -5.351  1.00 98.31           C  
ATOM   2548  C   LYS A 324      -3.097  14.648  -4.308  1.00 98.31           C  
ATOM   2549  O   LYS A 324      -3.094  14.967  -3.118  1.00 98.31           O  
ATOM   2550  CB  LYS A 324      -3.528  16.410  -6.040  1.00 98.31           C  
ATOM   2551  CG  LYS A 324      -4.249  17.362  -5.097  1.00 98.31           C  
ATOM   2552  CD  LYS A 324      -5.154  18.317  -5.866  1.00 98.31           C  
ATOM   2553  CE  LYS A 324      -5.824  19.323  -4.928  1.00 98.31           C  
ATOM   2554  NZ  LYS A 324      -6.650  20.313  -5.685  1.00 98.31           N1+
ATOM   2555  N   VAL A 325      -3.650  13.533  -4.695  1.00 98.44           N  
ATOM   2556  CA  VAL A 325      -4.277  12.591  -3.777  1.00 98.44           C  
ATOM   2557  C   VAL A 325      -3.251  12.091  -2.762  1.00 98.44           C  
ATOM   2558  O   VAL A 325      -3.485  12.149  -1.551  1.00 98.44           O  
ATOM   2559  CB  VAL A 325      -4.903  11.394  -4.536  1.00 98.44           C  
ATOM   2560  CG1 VAL A 325      -5.383  10.328  -3.555  1.00 98.44           C  
ATOM   2561  CG2 VAL A 325      -6.054  11.869  -5.423  1.00 98.44           C  
ATOM   2562  N   HIS A 326      -2.130  11.611  -3.212  1.00 98.38           N  
ATOM   2563  CA  HIS A 326      -1.103  11.040  -2.349  1.00 98.38           C  
ATOM   2564  C   HIS A 326      -0.436  12.121  -1.496  1.00 98.38           C  
ATOM   2565  O   HIS A 326      -0.130  11.885  -0.328  1.00 98.38           O  
ATOM   2566  CB  HIS A 326      -0.049  10.309  -3.183  1.00 98.38           C  
ATOM   2567  CG  HIS A 326      -0.593   9.142  -3.948  1.00 98.38           C  
ATOM   2568  CD2 HIS A 326      -0.471   8.799  -5.253  1.00 98.38           C  
ATOM   2569  ND1 HIS A 326      -1.376   8.172  -3.365  1.00 98.38           N  
ATOM   2570  CE1 HIS A 326      -1.710   7.274  -4.280  1.00 98.38           C  
ATOM   2571  NE2 HIS A 326      -1.173   7.633  -5.434  1.00 98.38           N  
ATOM   2572  N   TYR A 327      -0.223  13.245  -2.122  1.00 98.25           N  
ATOM   2573  CA  TYR A 327       0.367  14.344  -1.368  1.00 98.25           C  
ATOM   2574  C   TYR A 327      -0.539  14.773  -0.216  1.00 98.25           C  
ATOM   2575  O   TYR A 327      -0.062  15.055   0.887  1.00 98.25           O  
ATOM   2576  CB  TYR A 327       0.639  15.543  -2.285  1.00 98.25           C  
ATOM   2577  CG  TYR A 327       1.162  16.762  -1.563  1.00 98.25           C  
ATOM   2578  CD1 TYR A 327       0.407  17.925  -1.489  1.00 98.25           C  
ATOM   2579  CD2 TYR A 327       2.412  16.746  -0.953  1.00 98.25           C  
ATOM   2580  CE1 TYR A 327       0.885  19.051  -0.828  1.00 98.25           C  
ATOM   2581  CE2 TYR A 327       2.901  17.867  -0.284  1.00 98.25           C  
ATOM   2582  OH  TYR A 327       2.610  20.122   0.436  1.00 98.25           O  
ATOM   2583  CZ  TYR A 327       2.129  19.007  -0.229  1.00 98.25           C  
ATOM   2584  N   ASN A 328      -1.876  14.945  -0.423  1.00 98.12           N  
ATOM   2585  CA  ASN A 328      -2.812  15.262   0.648  1.00 98.12           C  
ATOM   2586  C   ASN A 328      -2.704  14.266   1.800  1.00 98.12           C  
ATOM   2587  O   ASN A 328      -2.749  14.656   2.970  1.00 98.12           O  
ATOM   2588  CB  ASN A 328      -4.245  15.312   0.116  1.00 98.12           C  
ATOM   2589  CG  ASN A 328      -4.527  16.571  -0.681  1.00 98.12           C  
ATOM   2590  ND2 ASN A 328      -5.560  16.525  -1.517  1.00 98.12           N  
ATOM   2591  OD1 ASN A 328      -3.822  17.578  -0.551  1.00 98.12           O  
ATOM   2592  N   CYS A 329      -2.600  12.974   1.478  1.00 98.06           N  
ATOM   2593  CA  CYS A 329      -2.419  11.949   2.500  1.00 98.06           C  
ATOM   2594  C   CYS A 329      -1.118  12.163   3.267  1.00 98.06           C  
ATOM   2595  O   CYS A 329      -1.103  12.112   4.498  1.00 98.06           O  
ATOM   2596  CB  CYS A 329      -2.424  10.554   1.864  1.00 98.06           C  
ATOM   2597  SG  CYS A 329      -2.280   9.213   3.064  1.00 98.06           S  
ATOM   2598  N   ALA A 330      -0.026  12.393   2.538  1.00 97.50           N  
ATOM   2599  CA  ALA A 330       1.266  12.663   3.163  1.00 97.50           C  
ATOM   2600  C   ALA A 330       1.183  13.862   4.107  1.00 97.50           C  
ATOM   2601  O   ALA A 330       1.735  13.833   5.212  1.00 97.50           O  
ATOM   2602  CB  ALA A 330       2.334  12.908   2.098  1.00 97.50           C  
ATOM   2603  N   LYS A 331       0.505  14.934   3.699  1.00 96.12           N  
ATOM   2604  CA  LYS A 331       0.327  16.141   4.515  1.00 96.12           C  
ATOM   2605  C   LYS A 331      -0.394  15.809   5.819  1.00 96.12           C  
ATOM   2606  O   LYS A 331       0.014  16.270   6.887  1.00 96.12           O  
ATOM   2607  CB  LYS A 331      -0.450  17.203   3.739  1.00 96.12           C  
ATOM   2608  CG  LYS A 331      -0.457  18.569   4.399  1.00 96.12           C  
ATOM   2609  CD  LYS A 331      -1.170  19.600   3.535  1.00 96.12           C  
ATOM   2610  CE  LYS A 331      -1.336  20.928   4.274  1.00 96.12           C  
ATOM   2611  NZ  LYS A 331      -1.993  21.957   3.415  1.00 96.12           N1+
ATOM   2612  N   ILE A 332      -1.455  15.046   5.749  1.00 95.12           N  
ATOM   2613  CA  ILE A 332      -2.236  14.668   6.923  1.00 95.12           C  
ATOM   2614  C   ILE A 332      -1.388  13.797   7.847  1.00 95.12           C  
ATOM   2615  O   ILE A 332      -1.423  13.969   9.071  1.00 95.12           O  
ATOM   2616  CB  ILE A 332      -3.526  13.912   6.514  1.00 95.12           C  
ATOM   2617  CG1 ILE A 332      -4.452  14.836   5.711  1.00 95.12           C  
ATOM   2618  CG2 ILE A 332      -4.241  13.366   7.755  1.00 95.12           C  
ATOM   2619  CD1 ILE A 332      -5.555  14.104   4.959  1.00 95.12           C  
ATOM   2620  N   LEU A 333      -0.607  12.864   7.264  1.00 92.75           N  
ATOM   2621  CA  LEU A 333       0.240  11.944   8.015  1.00 92.75           C  
ATOM   2622  C   LEU A 333       1.321  12.702   8.783  1.00 92.75           C  
ATOM   2623  O   LEU A 333       1.623  12.368   9.932  1.00 92.75           O  
ATOM   2624  CB  LEU A 333       0.885  10.921   7.073  1.00 92.75           C  
ATOM   2625  CG  LEU A 333       1.472   9.675   7.730  1.00 92.75           C  
ATOM   2626  CD1 LEU A 333       0.357   8.758   8.213  1.00 92.75           C  
ATOM   2627  CD2 LEU A 333       2.394   8.942   6.759  1.00 92.75           C  
ATOM   2628  N   GLN A 334       1.915  13.721   8.168  1.00 87.31           N  
ATOM   2629  CA  GLN A 334       2.990  14.501   8.770  1.00 87.31           C  
ATOM   2630  C   GLN A 334       2.470  15.357   9.927  1.00 87.31           C  
ATOM   2631  O   GLN A 334       3.186  15.594  10.910  1.00 87.31           O  
ATOM   2632  CB  GLN A 334       3.663  15.392   7.724  1.00 87.31           C  
ATOM   2633  CG  GLN A 334       4.834  16.199   8.264  1.00 87.31           C  
ATOM   2634  CD  GLN A 334       6.006  15.332   8.684  1.00 87.31           C  
ATOM   2635  NE2 GLN A 334       6.895  15.890   9.505  1.00 87.31           N  
ATOM   2636  OE1 GLN A 334       6.113  14.179   8.282  1.00 87.31           O  
ATOM   2637  N   ARG A 335       1.208  15.928   9.877  1.00 74.69           N  
ATOM   2638  CA  ARG A 335       0.581  16.871  10.802  1.00 74.69           C  
ATOM   2639  C   ARG A 335       0.056  16.160  12.046  1.00 74.69           C  
ATOM   2640  O   ARG A 335      -0.089  16.762  13.105  1.00 74.69           O  
ATOM   2641  CB  ARG A 335      -0.555  17.626  10.110  1.00 74.69           C  
ATOM   2642  CG  ARG A 335      -0.088  18.616   9.058  1.00 74.69           C  
ATOM   2643  CD  ARG A 335      -1.252  19.363   8.422  1.00 74.69           C  
ATOM   2644  NE  ARG A 335      -0.800  20.314   7.413  1.00 74.69           N  
ATOM   2645  NH1 ARG A 335      -2.919  20.867   6.682  1.00 74.69           N  
ATOM   2646  NH2 ARG A 335      -1.083  21.857   5.733  1.00 74.69           N1+
ATOM   2647  CZ  ARG A 335      -1.604  21.002   6.608  1.00 74.69           C  
ATOM   2648  N   SER A 336      -0.003  14.790  12.134  1.00 55.78           N  
ATOM   2649  CA  SER A 336      -0.600  14.021  13.222  1.00 55.78           C  
ATOM   2650  C   SER A 336       0.464  13.546  14.208  1.00 55.78           C  
ATOM   2651  O   SER A 336       1.632  13.391  13.839  1.00 55.78           O  
ATOM   2652  CB  SER A 336      -1.378  12.827  12.679  1.00 55.78           C  
ATOM   2653  OG  SER A 336      -2.439  13.255  11.839  1.00 55.78           O  
TER    2654      SER A 336
END   
