# Supplementary material for: Functional divergence and structural changes of Class IV histone deacetylases (HDACs) across the tree of life
Source: Mol Biol Evol. 2026 Jun 17;43(7):msag150. doi: 10.1093/molbev/msag150 (PMC13325672; doi:10.1093/molbev/msag150)
Supplement: msag150_Supplementary_Data [file msag150_supplementary_data.zip › Figure S20 dbHDAC11_B.pdb]

TITLE     S13
REMARK   4      COMPLIES WITH FORMAT V. 3.0, 1-DEC-2006
REMARK 888
REMARK 888 WRITTEN BY MAESTRO (A PRODUCT OF SCHRODINGER, LLC)
ATOM      1  N   MET A   1      23.344   6.827 -87.159  1.00 39.34           N1+
ATOM      2  CA  MET A   1      22.128   7.558 -87.387  1.00 39.34           C  
ATOM      3  C   MET A   1      21.477   8.004 -86.080  1.00 39.34           C  
ATOM      4  O   MET A   1      21.114   7.191 -85.291  1.00 39.34           O  
ATOM      5  CB  MET A   1      21.134   6.733 -88.239  1.00 39.34           C  
ATOM      6  CG  MET A   1      21.281   6.874 -89.719  1.00 39.34           C  
ATOM      7  SD  MET A   1      19.964   6.008 -90.640  1.00 39.34           S  
ATOM      8  CE  MET A   1      19.851   7.089 -92.112  1.00 39.34           C  
ATOM      9  N   THR A   2      22.095   9.094 -85.520  1.00 41.88           N  
ATOM     10  CA  THR A   2      21.769  10.510 -85.275  1.00 41.88           C  
ATOM     11  C   THR A   2      21.965  10.824 -83.779  1.00 41.88           C  
ATOM     12  O   THR A   2      21.217  10.348 -82.924  1.00 41.88           O  
ATOM     13  CB  THR A   2      20.307  10.805 -85.648  1.00 41.88           C  
ATOM     14  CG2 THR A   2      20.183  10.959 -87.181  1.00 41.88           C  
ATOM     15  OG1 THR A   2      19.458   9.758 -85.189  1.00 41.88           O  
ATOM     16  N   ALA A   3      23.185  11.458 -83.402  1.00 40.94           N  
ATOM     17  CA  ALA A   3      23.744  12.693 -82.856  1.00 40.94           C  
ATOM     18  C   ALA A   3      22.647  13.590 -82.301  1.00 40.94           C  
ATOM     19  O   ALA A   3      21.598  13.771 -82.928  1.00 40.94           O  
ATOM     20  CB  ALA A   3      24.555  13.445 -83.881  1.00 40.94           C  
ATOM     21  N   PRO A   4      22.959  14.547 -81.312  1.00 45.94           N  
ATOM     22  CA  PRO A   4      24.112  15.159 -80.675  1.00 45.94           C  
ATOM     23  C   PRO A   4      23.715  16.039 -79.489  1.00 45.94           C  
ATOM     24  O   PRO A   4      22.532  16.081 -79.098  1.00 45.94           O  
ATOM     25  CB  PRO A   4      24.765  15.993 -81.733  1.00 45.94           C  
ATOM     26  CG  PRO A   4      23.630  16.489 -82.577  1.00 45.94           C  
ATOM     27  CD  PRO A   4      22.366  15.855 -82.090  1.00 45.94           C  
ATOM     28  N   PRO A   5      24.813  16.843 -78.783  1.00 45.97           N  
ATOM     29  CA  PRO A   5      25.933  17.259 -77.947  1.00 45.97           C  
ATOM     30  C   PRO A   5      25.560  18.391 -77.005  1.00 45.97           C  
ATOM     31  O   PRO A   5      24.492  19.004 -77.148  1.00 45.97           O  
ATOM     32  CB  PRO A   5      26.993  17.709 -78.955  1.00 45.97           C  
ATOM     33  CG  PRO A   5      26.206  18.348 -80.094  1.00 45.97           C  
ATOM     34  CD  PRO A   5      24.744  18.119 -79.789  1.00 45.97           C  
ATOM     35  N   ALA A   6      26.320  18.375 -75.778  1.00 45.12           N  
ATOM     36  CA  ALA A   6      27.170  19.018 -74.787  1.00 45.12           C  
ATOM     37  C   ALA A   6      26.944  20.531 -74.777  1.00 45.12           C  
ATOM     38  O   ALA A   6      26.917  21.176 -75.810  1.00 45.12           O  
ATOM     39  CB  ALA A   6      28.639  18.712 -75.083  1.00 45.12           C  
ATOM     40  N   SER A   7      26.555  21.039 -73.590  1.00 44.78           N  
ATOM     41  CA  SER A   7      27.134  22.241 -72.990  1.00 44.78           C  
ATOM     42  C   SER A   7      27.509  22.044 -71.547  1.00 44.78           C  
ATOM     43  O   SER A   7      26.699  21.571 -70.755  1.00 44.78           O  
ATOM     44  CB  SER A   7      26.151  23.413 -73.137  1.00 44.78           C  
ATOM     45  OG  SER A   7      24.916  23.112 -72.535  1.00 44.78           O  
ATOM     46  N   ASP A   8      28.883  21.956 -71.164  1.00 48.12           N  
ATOM     47  CA  ASP A   8      29.648  22.165 -69.926  1.00 48.12           C  
ATOM     48  C   ASP A   8      29.178  23.422 -69.201  1.00 48.12           C  
ATOM     49  O   ASP A   8      28.893  24.434 -69.828  1.00 48.12           O  
ATOM     50  CB  ASP A   8      31.154  22.245 -70.218  1.00 48.12           C  
ATOM     51  CG  ASP A   8      31.854  20.913 -70.182  1.00 48.12           C  
ATOM     52  OD1 ASP A   8      31.286  19.953 -69.570  1.00 48.12           O  
ATOM     53  OD2 ASP A   8      32.944  20.797 -70.727  1.00 48.12           O1-
ATOM     54  N   PRO A   9      29.303  23.442 -67.738  1.00 43.78           N  
ATOM     55  CA  PRO A   9      30.495  24.020 -67.115  1.00 43.78           C  
ATOM     56  C   PRO A   9      30.607  23.695 -65.642  1.00 43.78           C  
ATOM     57  O   PRO A   9      29.732  23.008 -65.056  1.00 43.78           O  
ATOM     58  CB  PRO A   9      30.311  25.515 -67.311  1.00 43.78           C  
ATOM     59  CG  PRO A   9      28.831  25.752 -67.241  1.00 43.78           C  
ATOM     60  CD  PRO A   9      28.160  24.402 -67.093  1.00 43.78           C  
ATOM     61  N   PRO A  10      31.681  23.946 -64.864  1.00 38.75           N  
ATOM     62  CA  PRO A  10      33.065  24.129 -64.452  1.00 38.75           C  
ATOM     63  C   PRO A  10      33.351  23.418 -63.121  1.00 38.75           C  
ATOM     64  O   PRO A  10      32.418  23.016 -62.400  1.00 38.75           O  
ATOM     65  CB  PRO A  10      33.218  25.636 -64.259  1.00 38.75           C  
ATOM     66  CG  PRO A  10      31.874  26.091 -63.785  1.00 38.75           C  
ATOM     67  CD  PRO A  10      30.920  24.923 -63.828  1.00 38.75           C  
ATOM     68  N   SER A  11      34.486  22.634 -63.075  1.00 41.56           N  
ATOM     69  CA  SER A  11      35.634  22.477 -62.144  1.00 41.56           C  
ATOM     70  C   SER A  11      35.459  23.361 -60.931  1.00 41.56           C  
ATOM     71  O   SER A  11      35.418  24.587 -61.029  1.00 41.56           O  
ATOM     72  CB  SER A  11      36.929  22.817 -62.868  1.00 41.56           C  
ATOM     73  OG  SER A  11      37.140  24.219 -62.913  1.00 41.56           O  
ATOM     74  N   THR A  12      34.728  22.848 -59.858  1.00 44.69           N  
ATOM     75  CA  THR A  12      34.979  23.303 -58.481  1.00 44.69           C  
ATOM     76  C   THR A  12      35.489  22.160 -57.608  1.00 44.69           C  
ATOM     77  O   THR A  12      34.970  21.048 -57.648  1.00 44.69           O  
ATOM     78  CB  THR A  12      33.700  23.902 -57.858  1.00 44.69           C  
ATOM     79  CG2 THR A  12      33.338  25.227 -58.505  1.00 44.69           C  
ATOM     80  OG1 THR A  12      32.606  22.989 -58.039  1.00 44.69           O  
ATOM     81  N   GLN A  13      36.758  21.848 -57.599  1.00 39.88           N  
ATOM     82  CA  GLN A  13      37.661  21.610 -56.488  1.00 39.88           C  
ATOM     83  C   GLN A  13      36.918  21.447 -55.159  1.00 39.88           C  
ATOM     84  O   GLN A  13      36.277  22.384 -54.673  1.00 39.88           O  
ATOM     85  CB  GLN A  13      38.680  22.749 -56.358  1.00 39.88           C  
ATOM     86  CG  GLN A  13      40.103  22.379 -56.805  1.00 39.88           C  
ATOM     87  CD  GLN A  13      41.090  23.513 -56.642  1.00 39.88           C  
ATOM     88  NE2 GLN A  13      42.329  23.251 -56.978  1.00 39.88           N  
ATOM     89  OE1 GLN A  13      40.708  24.617 -56.240  1.00 39.88           O  
ATOM     90  N   ARG A  14      36.031  20.388 -54.969  1.00 43.97           N  
ATOM     91  CA  ARG A  14      35.434  20.136 -53.676  1.00 43.97           C  
ATOM     92  C   ARG A  14      36.428  19.451 -52.727  1.00 43.97           C  
ATOM     93  O   ARG A  14      37.071  18.483 -53.124  1.00 43.97           O  
ATOM     94  CB  ARG A  14      34.171  19.267 -53.803  1.00 43.97           C  
ATOM     95  CG  ARG A  14      32.917  20.052 -54.143  1.00 43.97           C  
ATOM     96  CD  ARG A  14      31.679  19.193 -54.069  1.00 43.97           C  
ATOM     97  NE  ARG A  14      30.469  19.925 -54.463  1.00 43.97           N  
ATOM     98  NH1 ARG A  14      28.989  18.440 -53.538  1.00 43.97           N  
ATOM     99  NH2 ARG A  14      28.220  20.301 -54.613  1.00 43.97           N1+
ATOM    100  CZ  ARG A  14      29.227  19.555 -54.215  1.00 43.97           C  
ATOM    101  N   SER A  15      37.333  20.263 -52.044  1.00 44.00           N  
ATOM    102  CA  SER A  15      37.957  20.282 -50.734  1.00 44.00           C  
ATOM    103  C   SER A  15      37.634  19.015 -49.940  1.00 44.00           C  
ATOM    104  O   SER A  15      36.472  18.589 -49.915  1.00 44.00           O  
ATOM    105  CB  SER A  15      37.507  21.514 -49.952  1.00 44.00           C  
ATOM    106  OG  SER A  15      36.459  21.177 -49.038  1.00 44.00           O  
ATOM    107  N   PRO A  16      38.615  18.004 -49.703  1.00 50.47           N  
ATOM    108  CA  PRO A  16      38.421  16.869 -48.769  1.00 50.47           C  
ATOM    109  C   PRO A  16      37.851  17.301 -47.435  1.00 50.47           C  
ATOM    110  O   PRO A  16      37.604  16.452 -46.564  1.00 50.47           O  
ATOM    111  CB  PRO A  16      39.855  16.345 -48.641  1.00 50.47           C  
ATOM    112  CG  PRO A  16      40.738  17.458 -49.077  1.00 50.47           C  
ATOM    113  CD  PRO A  16      39.867  18.593 -49.541  1.00 50.47           C  
ATOM    114  N   ALA A  17      37.300  18.497 -47.325  1.00 49.91           N  
ATOM    115  CA  ALA A  17      36.817  18.985 -46.041  1.00 49.91           C  
ATOM    116  C   ALA A  17      35.333  18.725 -45.846  1.00 49.91           C  
ATOM    117  O   ALA A  17      34.854  18.548 -44.730  1.00 49.91           O  
ATOM    118  CB  ALA A  17      37.132  20.478 -45.893  1.00 49.91           C  
ATOM    119  N   ARG A  18      34.646  18.169 -46.978  1.00 46.22           N  
ATOM    120  CA  ARG A  18      33.200  17.901 -46.953  1.00 46.22           C  
ATOM    121  C   ARG A  18      32.934  16.425 -46.732  1.00 46.22           C  
ATOM    122  O   ARG A  18      31.901  16.062 -46.126  1.00 46.22           O  
ATOM    123  CB  ARG A  18      32.547  18.365 -48.257  1.00 46.22           C  
ATOM    124  CG  ARG A  18      32.140  19.832 -48.257  1.00 46.22           C  
ATOM    125  CD  ARG A  18      31.407  20.207 -49.524  1.00 46.22           C  
ATOM    126  NE  ARG A  18      30.919  21.586 -49.485  1.00 46.22           N  
ATOM    127  NH1 ARG A  18      30.094  21.587 -51.643  1.00 46.22           N  
ATOM    128  NH2 ARG A  18      29.918  23.466 -50.345  1.00 46.22           N1+
ATOM    129  CZ  ARG A  18      30.290  22.209 -50.502  1.00 46.22           C  
ATOM    130  N   GLY A  19      34.032  15.527 -46.823  1.00 43.94           N  
ATOM    131  CA  GLY A  19      33.945  14.098 -46.494  1.00 43.94           C  
ATOM    132  C   GLY A  19      34.374  13.781 -45.063  1.00 43.94           C  
ATOM    133  O   GLY A  19      33.830  12.867 -44.470  1.00 43.94           O  
ATOM    134  N   ARG A  20      35.159  14.737 -44.457  1.00 45.59           N  
ATOM    135  CA  ARG A  20      35.583  14.622 -43.054  1.00 45.59           C  
ATOM    136  C   ARG A  20      34.599  15.290 -42.120  1.00 45.59           C  
ATOM    137  O   ARG A  20      34.398  14.824 -40.983  1.00 45.59           O  
ATOM    138  CB  ARG A  20      36.986  15.251 -42.885  1.00 45.59           C  
ATOM    139  CG  ARG A  20      38.129  14.343 -43.313  1.00 45.59           C  
ATOM    140  CD  ARG A  20      39.464  14.972 -43.041  1.00 45.59           C  
ATOM    141  NE  ARG A  20      40.557  14.175 -43.594  1.00 45.59           N  
ATOM    142  NH1 ARG A  20      42.265  15.404 -42.594  1.00 45.59           N  
ATOM    143  NH2 ARG A  20      42.778  13.606 -43.909  1.00 45.59           N1+
ATOM    144  CZ  ARG A  20      41.845  14.396 -43.365  1.00 45.59           C  
ATOM    145  N   LEU A  21      33.764  16.238 -42.618  1.00 43.16           N  
ATOM    146  CA  LEU A  21      32.688  16.925 -41.906  1.00 43.16           C  
ATOM    147  C   LEU A  21      31.412  16.105 -41.915  1.00 43.16           C  
ATOM    148  O   LEU A  21      30.685  16.082 -40.934  1.00 43.16           O  
ATOM    149  CB  LEU A  21      32.442  18.311 -42.536  1.00 43.16           C  
ATOM    150  CG  LEU A  21      31.684  19.304 -41.662  1.00 43.16           C  
ATOM    151  CD1 LEU A  21      32.518  19.743 -40.477  1.00 43.16           C  
ATOM    152  CD2 LEU A  21      31.226  20.502 -42.484  1.00 43.16           C  
ATOM    153  N   GLY A  22      31.134  15.227 -42.943  1.00 40.50           N  
ATOM    154  CA  GLY A  22      30.029  14.283 -43.069  1.00 40.50           C  
ATOM    155  C   GLY A  22      30.245  13.020 -42.261  1.00 40.50           C  
ATOM    156  O   GLY A  22      29.296  12.478 -41.688  1.00 40.50           O  
ATOM    157  N   VAL A  23      31.512  12.600 -42.025  1.00 47.25           N  
ATOM    158  CA  VAL A  23      31.895  11.465 -41.211  1.00 47.25           C  
ATOM    159  C   VAL A  23      31.988  11.899 -39.736  1.00 47.25           C  
ATOM    160  O   VAL A  23      31.563  11.150 -38.857  1.00 47.25           O  
ATOM    161  CB  VAL A  23      33.262  10.882 -41.666  1.00 47.25           C  
ATOM    162  CG1 VAL A  23      33.727   9.795 -40.705  1.00 47.25           C  
ATOM    163  CG2 VAL A  23      33.156  10.331 -43.083  1.00 47.25           C  
ATOM    164  N   ALA A  24      32.284  13.138 -39.443  1.00 42.06           N  
ATOM    165  CA  ALA A  24      32.352  13.729 -38.110  1.00 42.06           C  
ATOM    166  C   ALA A  24      30.963  14.084 -37.603  1.00 42.06           C  
ATOM    167  O   ALA A  24      30.645  13.891 -36.433  1.00 42.06           O  
ATOM    168  CB  ALA A  24      33.262  14.967 -38.107  1.00 42.06           C  
ATOM    169  N   ILE A  25      29.967  14.445 -38.500  1.00 44.97           N  
ATOM    170  CA  ILE A  25      28.552  14.724 -38.217  1.00 44.97           C  
ATOM    171  C   ILE A  25      27.778  13.419 -38.085  1.00 44.97           C  
ATOM    172  O   ILE A  25      26.932  13.289 -37.203  1.00 44.97           O  
ATOM    173  CB  ILE A  25      27.925  15.596 -39.313  1.00 44.97           C  
ATOM    174  CG1 ILE A  25      28.548  16.999 -39.307  1.00 44.97           C  
ATOM    175  CG2 ILE A  25      26.408  15.678 -39.162  1.00 44.97           C  
ATOM    176  CD1 ILE A  25      28.113  17.885 -40.471  1.00 44.97           C  
ATOM    177  N   ALA A  26      28.130  12.352 -38.738  1.00 38.22           N  
ATOM    178  CA  ALA A  26      27.572  11.004 -38.627  1.00 38.22           C  
ATOM    179  C   ALA A  26      28.070  10.278 -37.409  1.00 38.22           C  
ATOM    180  O   ALA A  26      27.311   9.563 -36.738  1.00 38.22           O  
ATOM    181  CB  ALA A  26      27.892  10.202 -39.884  1.00 38.22           C  
ATOM    182  N   VAL A  27      29.285  10.506 -36.910  1.00 47.31           N  
ATOM    183  CA  VAL A  27      29.895   9.950 -35.702  1.00 47.31           C  
ATOM    184  C   VAL A  27      29.382  10.685 -34.463  1.00 47.31           C  
ATOM    185  O   VAL A  27      29.070  10.065 -33.443  1.00 47.31           O  
ATOM    186  CB  VAL A  27      31.427  10.021 -35.766  1.00 47.31           C  
ATOM    187  CG1 VAL A  27      32.036   9.614 -34.407  1.00 47.31           C  
ATOM    188  CG2 VAL A  27      31.981   9.144 -36.891  1.00 47.31           C  
ATOM    189  N   VAL A  28      29.087  11.986 -34.525  1.00 44.91           N  
ATOM    190  CA  VAL A  28      28.544  12.819 -33.449  1.00 44.91           C  
ATOM    191  C   VAL A  28      27.043  12.569 -33.316  1.00 44.91           C  
ATOM    192  O   VAL A  28      26.534  12.472 -32.204  1.00 44.91           O  
ATOM    193  CB  VAL A  28      28.807  14.320 -33.727  1.00 44.91           C  
ATOM    194  CG1 VAL A  28      28.083  15.187 -32.699  1.00 44.91           C  
ATOM    195  CG2 VAL A  28      30.311  14.609 -33.713  1.00 44.91           C  
ATOM    196  N   LEU A  29      26.260  12.274 -34.453  1.00 39.91           N  
ATOM    197  CA  LEU A  29      24.849  11.912 -34.461  1.00 39.91           C  
ATOM    198  C   LEU A  29      24.633  10.468 -34.033  1.00 39.91           C  
ATOM    199  O   LEU A  29      23.683  10.162 -33.327  1.00 39.91           O  
ATOM    200  CB  LEU A  29      24.265  12.115 -35.861  1.00 39.91           C  
ATOM    201  CG  LEU A  29      23.797  13.534 -36.206  1.00 39.91           C  
ATOM    202  CD1 LEU A  29      23.729  13.721 -37.729  1.00 39.91           C  
ATOM    203  CD2 LEU A  29      22.461  13.842 -35.584  1.00 39.91           C  
ATOM    204  N   SER A  30      25.578   9.561 -34.254  1.00 46.00           N  
ATOM    205  CA  SER A  30      25.606   8.170 -33.800  1.00 46.00           C  
ATOM    206  C   SER A  30      26.011   8.061 -32.328  1.00 46.00           C  
ATOM    207  O   SER A  30      25.475   7.246 -31.583  1.00 46.00           O  
ATOM    208  CB  SER A  30      26.555   7.349 -34.670  1.00 46.00           C  
ATOM    209  OG  SER A  30      27.893   7.830 -34.551  1.00 46.00           O  
ATOM    210  N   THR A  31      26.835   8.920 -31.823  1.00 47.22           N  
ATOM    211  CA  THR A  31      27.266   9.014 -30.431  1.00 47.22           C  
ATOM    212  C   THR A  31      26.199   9.709 -29.583  1.00 47.22           C  
ATOM    213  O   THR A  31      25.939   9.303 -28.457  1.00 47.22           O  
ATOM    214  CB  THR A  31      28.599   9.766 -30.314  1.00 47.22           C  
ATOM    215  CG2 THR A  31      29.746   8.939 -30.880  1.00 47.22           C  
ATOM    216  OG1 THR A  31      28.514  10.998 -31.039  1.00 47.22           O  
ATOM    217  N   ALA A  32      25.470  10.694 -30.088  1.00 44.31           N  
ATOM    218  CA  ALA A  32      24.360  11.401 -29.450  1.00 44.31           C  
ATOM    219  C   ALA A  32      23.107  10.534 -29.411  1.00 44.31           C  
ATOM    220  O   ALA A  32      22.377  10.525 -28.409  1.00 44.31           O  
ATOM    221  CB  ALA A  32      24.085  12.711 -30.206  1.00 44.31           C  
ATOM    222  N   LEU A  33      22.877   9.744 -30.459  1.00 44.34           N  
ATOM    223  CA  LEU A  33      21.813   8.747 -30.540  1.00 44.34           C  
ATOM    224  C   LEU A  33      22.144   7.538 -29.667  1.00 44.34           C  
ATOM    225  O   LEU A  33      21.268   7.010 -28.974  1.00 44.34           O  
ATOM    226  CB  LEU A  33      21.592   8.304 -31.980  1.00 44.34           C  
ATOM    227  CG  LEU A  33      20.153   7.990 -32.386  1.00 44.34           C  
ATOM    228  CD1 LEU A  33      19.446   9.262 -32.857  1.00 44.34           C  
ATOM    229  CD2 LEU A  33      20.119   6.925 -33.472  1.00 44.34           C  
ATOM    230  N   ALA A  34      23.308   7.087 -29.520  1.00 45.88           N  
ATOM    231  CA  ALA A  34      23.827   6.060 -28.624  1.00 45.88           C  
ATOM    232  C   ALA A  34      23.848   6.542 -27.179  1.00 45.88           C  
ATOM    233  O   ALA A  34      23.502   5.790 -26.270  1.00 45.88           O  
ATOM    234  CB  ALA A  34      25.227   5.634 -29.074  1.00 45.88           C  
ATOM    235  N   ALA A  35      24.151   7.747 -26.932  1.00 44.00           N  
ATOM    236  CA  ALA A  35      24.111   8.409 -25.636  1.00 44.00           C  
ATOM    237  C   ALA A  35      22.665   8.660 -25.196  1.00 44.00           C  
ATOM    238  O   ALA A  35      22.327   8.488 -24.018  1.00 44.00           O  
ATOM    239  CB  ALA A  35      24.896   9.725 -25.683  1.00 44.00           C  
ATOM    240  N   ALA A  36      21.792   9.046 -26.106  1.00 39.94           N  
ATOM    241  CA  ALA A  36      20.357   9.190 -25.903  1.00 39.94           C  
ATOM    242  C   ALA A  36      19.687   7.837 -25.724  1.00 39.94           C  
ATOM    243  O   ALA A  36      18.798   7.684 -24.883  1.00 39.94           O  
ATOM    244  CB  ALA A  36      19.742   9.936 -27.093  1.00 39.94           C  
ATOM    245  N   LEU A  37      20.140   6.829 -26.411  1.00 40.66           N  
ATOM    246  CA  LEU A  37      19.749   5.432 -26.258  1.00 40.66           C  
ATOM    247  C   LEU A  37      20.336   4.820 -25.003  1.00 40.66           C  
ATOM    248  O   LEU A  37      19.680   4.055 -24.302  1.00 40.66           O  
ATOM    249  CB  LEU A  37      20.180   4.625 -27.486  1.00 40.66           C  
ATOM    250  CG  LEU A  37      19.065   4.207 -28.455  1.00 40.66           C  
ATOM    251  CD1 LEU A  37      19.161   4.997 -29.755  1.00 40.66           C  
ATOM    252  CD2 LEU A  37      19.121   2.709 -28.719  1.00 40.66           C  
ATOM    253  N   LEU A  38      21.554   5.211 -24.595  1.00 41.78           N  
ATOM    254  CA  LEU A  38      22.242   4.827 -23.362  1.00 41.78           C  
ATOM    255  C   LEU A  38      21.652   5.551 -22.158  1.00 41.78           C  
ATOM    256  O   LEU A  38      21.539   4.968 -21.082  1.00 41.78           O  
ATOM    257  CB  LEU A  38      23.743   5.154 -23.469  1.00 41.78           C  
ATOM    258  CG  LEU A  38      24.690   3.964 -23.575  1.00 41.78           C  
ATOM    259  CD1 LEU A  38      25.416   3.966 -24.910  1.00 41.78           C  
ATOM    260  CD2 LEU A  38      25.687   3.976 -22.413  1.00 41.78           C  
ATOM    261  N   TRP A  39      21.162   6.808 -22.312  1.00 39.00           N  
ATOM    262  CA  TRP A  39      20.469   7.607 -21.308  1.00 39.00           C  
ATOM    263  C   TRP A  39      19.067   7.071 -21.064  1.00 39.00           C  
ATOM    264  O   TRP A  39      18.620   6.972 -19.921  1.00 39.00           O  
ATOM    265  CB  TRP A  39      20.409   9.077 -21.751  1.00 39.00           C  
ATOM    266  CG  TRP A  39      19.912  10.003 -20.677  1.00 39.00           C  
ATOM    267  CD1 TRP A  39      20.595  10.411 -19.564  1.00 39.00           C  
ATOM    268  CD2 TRP A  39      18.641  10.640 -20.621  1.00 39.00           C  
ATOM    269  CE2 TRP A  39      18.615  11.417 -19.435  1.00 39.00           C  
ATOM    270  CE3 TRP A  39      17.508  10.625 -21.447  1.00 39.00           C  
ATOM    271  NE1 TRP A  39      19.819  11.263 -18.821  1.00 39.00           N  
ATOM    272  CH2 TRP A  39      16.405  12.143 -19.894  1.00 39.00           C  
ATOM    273  CZ2 TRP A  39      17.503  12.174 -19.061  1.00 39.00           C  
ATOM    274  CZ3 TRP A  39      16.397  11.378 -21.074  1.00 39.00           C  
ATOM    275  N   VAL A  40      18.349   6.662 -22.093  1.00 43.81           N  
ATOM    276  CA  VAL A  40      17.038   6.020 -22.055  1.00 43.81           C  
ATOM    277  C   VAL A  40      17.186   4.581 -21.540  1.00 43.81           C  
ATOM    278  O   VAL A  40      16.268   4.035 -20.935  1.00 43.81           O  
ATOM    279  CB  VAL A  40      16.347   6.026 -23.436  1.00 43.81           C  
ATOM    280  CG1 VAL A  40      15.039   5.249 -23.397  1.00 43.81           C  
ATOM    281  CG2 VAL A  40      16.120   7.460 -23.902  1.00 43.81           C  
ATOM    282  N   THR A  41      18.468   4.121 -21.549  1.00 47.56           N  
ATOM    283  CA  THR A  41      18.784   2.743 -21.200  1.00 47.56           C  
ATOM    284  C   THR A  41      19.425   2.660 -19.811  1.00 47.56           C  
ATOM    285  O   THR A  41      19.600   1.573 -19.271  1.00 47.56           O  
ATOM    286  CB  THR A  41      19.704   2.095 -22.242  1.00 47.56           C  
ATOM    287  CG2 THR A  41      19.056   2.049 -23.609  1.00 47.56           C  
ATOM    288  OG1 THR A  41      20.915   2.855 -22.333  1.00 47.56           O  
ATOM    289  N   GLN A  42      19.864   3.922 -19.150  1.00 53.06           N  
ATOM    290  CA  GLN A  42      20.521   3.853 -17.848  1.00 53.06           C  
ATOM    291  C   GLN A  42      19.496   3.780 -16.717  1.00 53.06           C  
ATOM    292  O   GLN A  42      18.526   4.526 -16.708  1.00 53.06           O  
ATOM    293  CB  GLN A  42      21.447   5.055 -17.649  1.00 53.06           C  
ATOM    294  CG  GLN A  42      22.598   5.106 -18.636  1.00 53.06           C  
ATOM    295  CD  GLN A  42      23.678   4.077 -18.349  1.00 53.06           C  
ATOM    296  NE2 GLN A  42      24.210   3.466 -19.404  1.00 53.06           N  
ATOM    297  OE1 GLN A  42      24.022   3.834 -17.196  1.00 53.06           O  
ATOM    298  N   PRO A  43      19.483   2.657 -16.042  1.00 57.44           N  
ATOM    299  CA  PRO A  43      18.569   2.510 -14.916  1.00 57.44           C  
ATOM    300  C   PRO A  43      18.633   3.678 -13.936  1.00 57.44           C  
ATOM    301  O   PRO A  43      19.623   4.405 -13.907  1.00 57.44           O  
ATOM    302  CB  PRO A  43      19.018   1.211 -14.246  1.00 57.44           C  
ATOM    303  CG  PRO A  43      20.447   1.054 -14.669  1.00 57.44           C  
ATOM    304  CD  PRO A  43      20.647   1.801 -15.955  1.00 57.44           C  
ATOM    305  N   PRO A  44      17.499   4.102 -13.355  1.00 59.12           N  
ATOM    306  CA  PRO A  44      17.582   5.167 -12.353  1.00 59.12           C  
ATOM    307  C   PRO A  44      18.679   4.922 -11.319  1.00 59.12           C  
ATOM    308  O   PRO A  44      19.065   3.779 -11.081  1.00 59.12           O  
ATOM    309  CB  PRO A  44      16.200   5.128 -11.695  1.00 59.12           C  
ATOM    310  CG  PRO A  44      15.631   3.793 -12.069  1.00 59.12           C  
ATOM    311  CD  PRO A  44      16.397   3.271 -13.250  1.00 59.12           C  
ATOM    312  N   PRO A  45      19.498   5.995 -10.963  1.00 61.84           N  
ATOM    313  CA  PRO A  45      20.544   5.851  -9.950  1.00 61.84           C  
ATOM    314  C   PRO A  45      20.036   5.141  -8.689  1.00 61.84           C  
ATOM    315  O   PRO A  45      18.860   5.241  -8.341  1.00 61.84           O  
ATOM    316  CB  PRO A  45      20.943   7.294  -9.639  1.00 61.84           C  
ATOM    317  CG  PRO A  45      19.799   8.118 -10.128  1.00 61.84           C  
ATOM    318  CD  PRO A  45      18.983   7.292 -11.094  1.00 61.84           C  
ATOM    319  N   ARG A  46      20.770   4.128  -8.165  1.00 66.12           N  
ATOM    320  CA  ARG A  46      20.500   3.421  -6.916  1.00 66.12           C  
ATOM    321  C   ARG A  46      20.856   4.281  -5.710  1.00 66.12           C  
ATOM    322  O   ARG A  46      21.982   4.787  -5.615  1.00 66.12           O  
ATOM    323  CB  ARG A  46      21.261   2.101  -6.866  1.00 66.12           C  
ATOM    324  CG  ARG A  46      20.729   1.037  -7.804  1.00 66.12           C  
ATOM    325  CD  ARG A  46      21.379  -0.317  -7.571  1.00 66.12           C  
ATOM    326  NE  ARG A  46      20.822  -1.346  -8.439  1.00 66.12           N  
ATOM    327  NH1 ARG A  46      22.490  -2.892  -8.016  1.00 66.12           N  
ATOM    328  NH2 ARG A  46      20.771  -3.414  -9.439  1.00 66.12           N1+
ATOM    329  CZ  ARG A  46      21.360  -2.546  -8.629  1.00 66.12           C  
ATOM    330  N   ALA A  47      19.888   4.910  -5.068  1.00 72.62           N  
ATOM    331  CA  ALA A  47      20.146   5.693  -3.863  1.00 72.62           C  
ATOM    332  C   ALA A  47      20.693   4.814  -2.744  1.00 72.62           C  
ATOM    333  O   ALA A  47      20.359   3.630  -2.653  1.00 72.62           O  
ATOM    334  CB  ALA A  47      18.881   6.402  -3.404  1.00 72.62           C  
ATOM    335  N   GLU A  48      21.732   5.252  -2.017  1.00 82.12           N  
ATOM    336  CA  GLU A  48      22.293   4.544  -0.866  1.00 82.12           C  
ATOM    337  C   GLU A  48      21.214   4.275   0.186  1.00 82.12           C  
ATOM    338  O   GLU A  48      20.415   5.156   0.494  1.00 82.12           O  
ATOM    339  CB  GLU A  48      23.444   5.336  -0.251  1.00 82.12           C  
ATOM    340  CG  GLU A  48      24.717   5.310  -1.082  1.00 82.12           C  
ATOM    341  CD  GLU A  48      25.881   6.024  -0.415  1.00 82.12           C  
ATOM    342  OE1 GLU A  48      26.991   6.062  -1.002  1.00 82.12           O  
ATOM    343  OE2 GLU A  48      25.698   6.552   0.704  1.00 82.12           O1-
ATOM    344  N   ALA A  49      21.170   3.028   0.560  1.00 87.31           N  
ATOM    345  CA  ALA A  49      20.227   2.628   1.600  1.00 87.31           C  
ATOM    346  C   ALA A  49      20.352   3.519   2.831  1.00 87.31           C  
ATOM    347  O   ALA A  49      21.459   3.821   3.274  1.00 87.31           O  
ATOM    348  CB  ALA A  49      20.431   1.162   1.983  1.00 87.31           C  
ATOM    349  N   ARG A  50      19.187   3.855   3.415  1.00 89.88           N  
ATOM    350  CA  ARG A  50      19.085   4.695   4.605  1.00 89.88           C  
ATOM    351  C   ARG A  50      17.857   4.318   5.439  1.00 89.88           C  
ATOM    352  O   ARG A  50      16.750   4.202   4.908  1.00 89.88           O  
ATOM    353  CB  ARG A  50      19.006   6.171   4.212  1.00 89.88           C  
ATOM    354  CG  ARG A  50      20.267   6.685   3.524  1.00 89.88           C  
ATOM    355  CD  ARG A  50      20.128   8.142   3.113  1.00 89.88           C  
ATOM    356  NE  ARG A  50      19.210   8.301   1.988  1.00 89.88           N  
ATOM    357  NH1 ARG A  50      19.294  10.611   1.979  1.00 89.88           N  
ATOM    358  NH2 ARG A  50      17.994   9.498   0.452  1.00 89.88           N1+
ATOM    359  CZ  ARG A  50      18.843   9.472   1.475  1.00 89.88           C  
ATOM    360  N   ALA A  51      17.995   4.061   6.665  1.00 81.00           N  
ATOM    361  CA  ALA A  51      16.959   3.588   7.590  1.00 81.00           C  
ATOM    362  C   ALA A  51      15.929   4.679   7.870  1.00 81.00           C  
ATOM    363  O   ALA A  51      14.767   4.387   8.158  1.00 81.00           O  
ATOM    364  CB  ALA A  51      17.597   3.117   8.900  1.00 81.00           C  
ATOM    365  N   GLY A  52      16.282   5.999   7.369  1.00 79.38           N  
ATOM    366  CA  GLY A  52      15.419   7.142   7.616  1.00 79.38           C  
ATOM    367  C   GLY A  52      15.304   7.499   9.085  1.00 79.38           C  
ATOM    368  O   GLY A  52      15.683   6.710   9.953  1.00 79.38           O  
ATOM    369  N   THR A  53      15.060   8.793   9.508  1.00 82.00           N  
ATOM    370  CA  THR A  53      14.814   9.277  10.864  1.00 82.00           C  
ATOM    371  C   THR A  53      13.338   9.637  11.053  1.00 82.00           C  
ATOM    372  O   THR A  53      12.716  10.205  10.157  1.00 82.00           O  
ATOM    373  CB  THR A  53      15.685  10.497  11.178  1.00 82.00           C  
ATOM    374  CG2 THR A  53      17.157  10.110  11.253  1.00 82.00           C  
ATOM    375  OG1 THR A  53      15.528  11.484  10.155  1.00 82.00           O  
ATOM    376  N   PRO A  54      12.794   9.044  12.207  1.00 86.25           N  
ATOM    377  CA  PRO A  54      11.394   9.421  12.417  1.00 86.25           C  
ATOM    378  C   PRO A  54      11.184  10.929  12.449  1.00 86.25           C  
ATOM    379  O   PRO A  54      12.015  11.660  12.999  1.00 86.25           O  
ATOM    380  CB  PRO A  54      11.059   8.790  13.773  1.00 86.25           C  
ATOM    381  CG  PRO A  54      12.378   8.648  14.463  1.00 86.25           C  
ATOM    382  CD  PRO A  54      13.440   8.468  13.423  1.00 86.25           C  
ATOM    383  N   LEU A  55      10.179  11.430  11.759  1.00 88.12           N  
ATOM    384  CA  LEU A  55       9.807  12.837  11.746  1.00 88.12           C  
ATOM    385  C   LEU A  55       9.154  13.245  13.065  1.00 88.12           C  
ATOM    386  O   LEU A  55       8.777  12.384  13.862  1.00 88.12           O  
ATOM    387  CB  LEU A  55       8.856  13.132  10.579  1.00 88.12           C  
ATOM    388  CG  LEU A  55       9.360  12.764   9.183  1.00 88.12           C  
ATOM    389  CD1 LEU A  55       8.247  12.924   8.157  1.00 88.12           C  
ATOM    390  CD2 LEU A  55      10.570  13.617   8.809  1.00 88.12           C  
ATOM    391  N   HIS A  56       9.046  14.579  13.240  1.00 79.12           N  
ATOM    392  CA  HIS A  56       8.282  15.101  14.364  1.00 79.12           C  
ATOM    393  C   HIS A  56       6.871  14.519  14.393  1.00 79.12           C  
ATOM    394  O   HIS A  56       6.182  14.507  13.378  1.00 79.12           O  
ATOM    395  CB  HIS A  56       8.214  16.629  14.307  1.00 79.12           C  
ATOM    396  CG  HIS A  56       7.666  17.256  15.543  1.00 79.12           C  
ATOM    397  CD2 HIS A  56       8.278  17.744  16.645  1.00 79.12           C  
ATOM    398  ND1 HIS A  56       6.313  17.433  15.745  1.00 79.12           N  
ATOM    399  CE1 HIS A  56       6.119  18.001  16.923  1.00 79.12           C  
ATOM    400  NE2 HIS A  56       7.297  18.205  17.490  1.00 79.12           N  
ATOM    401  N   GLY A  57       6.452  13.776  15.564  1.00 76.94           N  
ATOM    402  CA  GLY A  57       5.134  13.165  15.630  1.00 76.94           C  
ATOM    403  C   GLY A  57       5.149  11.669  15.360  1.00 76.94           C  
ATOM    404  O   GLY A  57       4.103  11.019  15.378  1.00 76.94           O  
ATOM    405  N   GLY A  58       6.540  11.061  15.062  1.00 83.69           N  
ATOM    406  CA  GLY A  58       6.750   9.626  15.105  1.00 83.69           C  
ATOM    407  C   GLY A  58       6.423   8.929  13.803  1.00 83.69           C  
ATOM    408  O   GLY A  58       6.159   7.728  13.779  1.00 83.69           O  
ATOM    409  N   ALA A  59       6.453   9.759  12.593  1.00 93.62           N  
ATOM    410  CA  ALA A  59       6.213   9.191  11.266  1.00 93.62           C  
ATOM    411  C   ALA A  59       7.531   8.866  10.564  1.00 93.62           C  
ATOM    412  O   ALA A  59       8.507   9.612  10.683  1.00 93.62           O  
ATOM    413  CB  ALA A  59       5.392  10.150  10.415  1.00 93.62           C  
ATOM    414  N   LEU A  60       7.600   7.690   9.925  1.00 96.75           N  
ATOM    415  CA  LEU A  60       8.679   7.315   9.015  1.00 96.75           C  
ATOM    416  C   LEU A  60       8.183   7.233   7.578  1.00 96.75           C  
ATOM    417  O   LEU A  60       7.189   6.566   7.297  1.00 96.75           O  
ATOM    418  CB  LEU A  60       9.289   5.972   9.440  1.00 96.75           C  
ATOM    419  CG  LEU A  60      10.549   5.539   8.686  1.00 96.75           C  
ATOM    420  CD1 LEU A  60      11.526   4.855   9.636  1.00 96.75           C  
ATOM    421  CD2 LEU A  60      10.189   4.614   7.532  1.00 96.75           C  
ATOM    422  N   VAL A  61       8.855   7.981   6.718  1.00 97.69           N  
ATOM    423  CA  VAL A  61       8.453   8.020   5.317  1.00 97.69           C  
ATOM    424  C   VAL A  61       9.539   7.394   4.447  1.00 97.69           C  
ATOM    425  O   VAL A  61      10.694   7.852   4.459  1.00 97.69           O  
ATOM    426  CB  VAL A  61       8.153   9.458   4.848  1.00 97.69           C  
ATOM    427  CG1 VAL A  61       7.631   9.466   3.415  1.00 97.69           C  
ATOM    428  CG2 VAL A  61       7.159  10.134   5.790  1.00 97.69           C  
ATOM    429  N   ALA A  62       9.188   6.365   3.661  1.00 97.62           N  
ATOM    430  CA  ALA A  62      10.133   5.685   2.780  1.00 97.62           C  
ATOM    431  C   ALA A  62       9.924   6.102   1.327  1.00 97.62           C  
ATOM    432  O   ALA A  62       8.792   6.147   0.844  1.00 97.62           O  
ATOM    433  CB  ALA A  62      10.004   4.172   2.924  1.00 97.62           C  
ATOM    434  N   TYR A  63      10.944   6.407   0.686  1.00 95.69           N  
ATOM    435  CA  TYR A  63      10.967   6.767  -0.728  1.00 95.69           C  
ATOM    436  C   TYR A  63      12.389   6.707  -1.278  1.00 95.69           C  
ATOM    437  O   TYR A  63      13.342   7.104  -0.600  1.00 95.69           O  
ATOM    438  CB  TYR A  63      10.388   8.168  -0.939  1.00 95.69           C  
ATOM    439  CG  TYR A  63      10.772   8.792  -2.262  1.00 95.69           C  
ATOM    440  CD1 TYR A  63      11.708   9.816  -2.328  1.00 95.69           C  
ATOM    441  CD2 TYR A  63      10.183   8.356  -3.447  1.00 95.69           C  
ATOM    442  CE1 TYR A  63      12.058  10.393  -3.547  1.00 95.69           C  
ATOM    443  CE2 TYR A  63      10.527   8.928  -4.669  1.00 95.69           C  
ATOM    444  OH  TYR A  63      11.806  10.513  -5.916  1.00 95.69           O  
ATOM    445  CZ  TYR A  63      11.464   9.942  -4.708  1.00 95.69           C  
ATOM    446  N   SER A  64      12.402   6.230  -2.589  1.00 92.50           N  
ATOM    447  CA  SER A  64      13.660   6.220  -3.323  1.00 92.50           C  
ATOM    448  C   SER A  64      13.450   6.565  -4.795  1.00 92.50           C  
ATOM    449  O   SER A  64      12.469   6.130  -5.401  1.00 92.50           O  
ATOM    450  CB  SER A  64      14.339   4.856  -3.204  1.00 92.50           C  
ATOM    451  OG  SER A  64      15.486   4.785  -4.048  1.00 92.50           O  
ATOM    452  N   PRO A  65      14.363   7.372  -5.325  1.00 88.38           N  
ATOM    453  CA  PRO A  65      14.287   7.590  -6.770  1.00 88.38           C  
ATOM    454  C   PRO A  65      14.377   6.291  -7.567  1.00 88.38           C  
ATOM    455  O   PRO A  65      13.983   6.251  -8.739  1.00 88.38           O  
ATOM    456  CB  PRO A  65      15.492   8.492  -7.060  1.00 88.38           C  
ATOM    457  CG  PRO A  65      15.785   9.163  -5.758  1.00 88.38           C  
ATOM    458  CD  PRO A  65      15.403   8.232  -4.641  1.00 88.38           C  
ATOM    459  N   ALA A  66      14.784   5.178  -6.920  1.00 88.00           N  
ATOM    460  CA  ALA A  66      14.950   3.866  -7.537  1.00 88.00           C  
ATOM    461  C   ALA A  66      13.595   3.212  -7.809  1.00 88.00           C  
ATOM    462  O   ALA A  66      13.521   2.164  -8.453  1.00 88.00           O  
ATOM    463  CB  ALA A  66      15.804   2.965  -6.651  1.00 88.00           C  
ATOM    464  N   TYR A  67      12.451   3.830  -7.317  1.00 88.56           N  
ATOM    465  CA  TYR A  67      11.116   3.315  -7.561  1.00 88.56           C  
ATOM    466  C   TYR A  67      10.739   3.445  -9.031  1.00 88.56           C  
ATOM    467  O   TYR A  67       9.793   2.807  -9.498  1.00 88.56           O  
ATOM    468  CB  TYR A  67      10.083   4.044  -6.691  1.00 88.56           C  
ATOM    469  CG  TYR A  67      10.154   3.675  -5.229  1.00 88.56           C  
ATOM    470  CD1 TYR A  67      11.179   2.863  -4.742  1.00 88.56           C  
ATOM    471  CD2 TYR A  67       9.195   4.134  -4.330  1.00 88.56           C  
ATOM    472  CE1 TYR A  67      11.242   2.518  -3.395  1.00 88.56           C  
ATOM    473  CE2 TYR A  67       9.250   3.796  -2.983  1.00 88.56           C  
ATOM    474  OH  TYR A  67      10.336   2.650  -1.191  1.00 88.56           O  
ATOM    475  CZ  TYR A  67      10.274   2.987  -2.525  1.00 88.56           C  
ATOM    476  N   ARG A  68      11.473   4.227  -9.806  1.00 83.12           N  
ATOM    477  CA  ARG A  68      11.124   4.531 -11.187  1.00 83.12           C  
ATOM    478  C   ARG A  68      11.291   3.306 -12.080  1.00 83.12           C  
ATOM    479  O   ARG A  68      12.350   2.681 -12.090  1.00 83.12           O  
ATOM    480  CB  ARG A  68      11.980   5.683 -11.725  1.00 83.12           C  
ATOM    481  CG  ARG A  68      11.695   7.017 -11.055  1.00 83.12           C  
ATOM    482  CD  ARG A  68      12.576   8.125 -11.617  1.00 83.12           C  
ATOM    483  NE  ARG A  68      12.295   9.409 -10.981  1.00 83.12           N  
ATOM    484  NH1 ARG A  68      14.181  10.466 -11.814  1.00 83.12           N  
ATOM    485  NH2 ARG A  68      12.710  11.610 -10.479  1.00 83.12           N1+
ATOM    486  CZ  ARG A  68      13.063  10.491 -11.093  1.00 83.12           C  
ATOM    487  N   VAL A  69      10.108   2.965 -12.646  1.00 75.44           N  
ATOM    488  CA  VAL A  69      10.153   1.899 -13.645  1.00 75.44           C  
ATOM    489  C   VAL A  69      10.360   2.496 -15.034  1.00 75.44           C  
ATOM    490  O   VAL A  69       9.754   3.513 -15.374  1.00 75.44           O  
ATOM    491  CB  VAL A  69       8.857   1.048 -13.614  1.00 75.44           C  
ATOM    492  CG1 VAL A  69       8.897  -0.024 -14.697  1.00 75.44           C  
ATOM    493  CG2 VAL A  69       8.663   0.420 -12.236  1.00 75.44           C  
ATOM    494  N   SER A  70      11.228   2.068 -15.754  1.00 66.38           N  
ATOM    495  CA  SER A  70      11.462   2.533 -17.125  1.00 66.38           C  
ATOM    496  C   SER A  70      11.296   1.392 -18.125  1.00 66.38           C  
ATOM    497  O   SER A  70      11.878   0.320 -17.952  1.00 66.38           O  
ATOM    498  CB  SER A  70      12.853   3.142 -17.260  1.00 66.38           C  
ATOM    499  OG  SER A  70      13.150   3.434 -18.612  1.00 66.38           O  
ATOM    500  N   PHE A  71      10.240   1.616 -19.060  1.00 60.44           N  
ATOM    501  CA  PHE A  71      10.089   0.670 -20.167  1.00 60.44           C  
ATOM    502  C   PHE A  71      10.545   1.291 -21.474  1.00 60.44           C  
ATOM    503  O   PHE A  71       9.747   1.454 -22.399  1.00 60.44           O  
ATOM    504  CB  PHE A  71       8.638   0.205 -20.277  1.00 60.44           C  
ATOM    505  CG  PHE A  71       8.138  -0.543 -19.063  1.00 60.44           C  
ATOM    506  CD1 PHE A  71       8.437  -1.888 -18.893  1.00 60.44           C  
ATOM    507  CD2 PHE A  71       7.374   0.105 -18.103  1.00 60.44           C  
ATOM    508  CE1 PHE A  71       7.980  -2.576 -17.775  1.00 60.44           C  
ATOM    509  CE2 PHE A  71       6.915  -0.583 -16.985  1.00 60.44           C  
ATOM    510  CZ  PHE A  71       7.217  -1.925 -16.821  1.00 60.44           C  
ATOM    511  N   PHE A  72      11.758   1.878 -21.578  1.00 51.66           N  
ATOM    512  CA  PHE A  72      12.285   2.404 -22.837  1.00 51.66           C  
ATOM    513  C   PHE A  72      11.292   3.369 -23.472  1.00 51.66           C  
ATOM    514  O   PHE A  72      11.041   3.304 -24.681  1.00 51.66           O  
ATOM    515  CB  PHE A  72      12.597   1.263 -23.814  1.00 51.66           C  
ATOM    516  CG  PHE A  72      13.605   0.281 -23.285  1.00 51.66           C  
ATOM    517  CD1 PHE A  72      14.965   0.577 -23.297  1.00 51.66           C  
ATOM    518  CD2 PHE A  72      13.201  -0.945 -22.757  1.00 51.66           C  
ATOM    519  CE1 PHE A  72      15.905  -0.337 -22.808  1.00 51.66           C  
ATOM    520  CE2 PHE A  72      14.124  -1.856 -22.266  1.00 51.66           C  
ATOM    521  CZ  PHE A  72      15.475  -1.548 -22.290  1.00 51.66           C  
ATOM    522  N   GLY A  73      10.463   4.165 -22.665  1.00 43.81           N  
ATOM    523  CA  GLY A  73       9.616   5.221 -23.191  1.00 43.81           C  
ATOM    524  C   GLY A  73       8.173   4.802 -23.368  1.00 43.81           C  
ATOM    525  O   GLY A  73       7.306   5.637 -23.639  1.00 43.81           O  
ATOM    526  N   ILE A  74       7.827   3.374 -23.277  1.00 50.62           N  
ATOM    527  CA  ILE A  74       6.498   2.789 -23.384  1.00 50.62           C  
ATOM    528  C   ILE A  74       5.702   3.059 -22.116  1.00 50.62           C  
ATOM    529  O   ILE A  74       4.472   2.998 -22.109  1.00 50.62           O  
ATOM    530  CB  ILE A  74       6.565   1.275 -23.671  1.00 50.62           C  
ATOM    531  CG1 ILE A  74       7.282   1.011 -25.000  1.00 50.62           C  
ATOM    532  CG2 ILE A  74       5.158   0.660 -23.669  1.00 50.62           C  
ATOM    533  CD1 ILE A  74       7.633  -0.456 -25.231  1.00 50.62           C  
ATOM    534  N   GLU A  75       6.507   3.455 -21.144  1.00 53.03           N  
ATOM    535  CA  GLU A  75       5.840   3.759 -19.885  1.00 53.03           C  
ATOM    536  C   GLU A  75       4.907   4.958 -20.026  1.00 53.03           C  
ATOM    537  O   GLU A  75       3.965   5.114 -19.240  1.00 53.03           O  
ATOM    538  CB  GLU A  75       6.870   4.024 -18.786  1.00 53.03           C  
ATOM    539  CG  GLU A  75       7.758   5.228 -19.041  1.00 53.03           C  
ATOM    540  CD  GLU A  75       9.034   4.884 -19.807  1.00 53.03           C  
ATOM    541  OE1 GLU A  75      10.014   5.661 -19.735  1.00 53.03           O  
ATOM    542  OE2 GLU A  75       9.050   3.827 -20.477  1.00 53.03           O1-
ATOM    543  N   HIS A  76       5.157   5.889 -21.083  1.00 50.50           N  
ATOM    544  CA  HIS A  76       4.370   7.090 -21.362  1.00 50.50           C  
ATOM    545  C   HIS A  76       3.019   6.734 -21.968  1.00 50.50           C  
ATOM    546  O   HIS A  76       2.090   7.546 -21.946  1.00 50.50           O  
ATOM    547  CB  HIS A  76       5.139   8.032 -22.285  1.00 50.50           C  
ATOM    548  CG  HIS A  76       6.432   8.518 -21.714  1.00 50.50           C  
ATOM    549  CD2 HIS A  76       7.715   8.286 -22.092  1.00 50.50           C  
ATOM    550  ND1 HIS A  76       6.493   9.354 -20.626  1.00 50.50           N  
ATOM    551  CE1 HIS A  76       7.757   9.607 -20.335  1.00 50.50           C  
ATOM    552  NE2 HIS A  76       8.519   8.974 -21.216  1.00 50.50           N  
ATOM    553  N   LEU A  77       2.835   5.464 -22.474  1.00 44.50           N  
ATOM    554  CA  LEU A  77       1.604   4.947 -23.058  1.00 44.50           C  
ATOM    555  C   LEU A  77       0.853   4.061 -22.066  1.00 44.50           C  
ATOM    556  O   LEU A  77      -0.244   3.587 -22.375  1.00 44.50           O  
ATOM    557  CB  LEU A  77       1.910   4.163 -24.340  1.00 44.50           C  
ATOM    558  CG  LEU A  77       2.534   4.954 -25.494  1.00 44.50           C  
ATOM    559  CD1 LEU A  77       2.980   4.012 -26.605  1.00 44.50           C  
ATOM    560  CD2 LEU A  77       1.550   5.988 -26.023  1.00 44.50           C  
ATOM    561  N   HIS A  78       1.350   3.889 -20.918  1.00 56.28           N  
ATOM    562  CA  HIS A  78       0.793   3.127 -19.806  1.00 56.28           C  
ATOM    563  C   HIS A  78       0.288   4.054 -18.715  1.00 56.28           C  
ATOM    564  O   HIS A  78       0.879   5.101 -18.452  1.00 56.28           O  
ATOM    565  CB  HIS A  78       1.834   2.161 -19.256  1.00 56.28           C  
ATOM    566  CG  HIS A  78       1.251   1.078 -18.396  1.00 56.28           C  
ATOM    567  CD2 HIS A  78       0.976  -0.218 -18.668  1.00 56.28           C  
ATOM    568  ND1 HIS A  78       0.874   1.287 -17.083  1.00 56.28           N  
ATOM    569  CE1 HIS A  78       0.392   0.160 -16.583  1.00 56.28           C  
ATOM    570  NE2 HIS A  78       0.443  -0.766 -17.524  1.00 56.28           N  
ATOM    571  N   PRO A  79      -0.960   3.864 -18.289  1.00 54.94           N  
ATOM    572  CA  PRO A  79      -1.573   4.766 -17.310  1.00 54.94           C  
ATOM    573  C   PRO A  79      -0.730   4.936 -16.055  1.00 54.94           C  
ATOM    574  O   PRO A  79      -0.937   5.880 -15.284  1.00 54.94           O  
ATOM    575  CB  PRO A  79      -2.907   4.087 -16.986  1.00 54.94           C  
ATOM    576  CG  PRO A  79      -2.711   2.655 -17.372  1.00 54.94           C  
ATOM    577  CD  PRO A  79      -1.637   2.592 -18.429  1.00 54.94           C  
ATOM    578  N   PHE A  80       0.437   4.153 -15.858  1.00 56.22           N  
ATOM    579  CA  PHE A  80       1.334   4.167 -14.710  1.00 56.22           C  
ATOM    580  C   PHE A  80       2.278   5.361 -14.772  1.00 56.22           C  
ATOM    581  O   PHE A  80       3.013   5.530 -15.751  1.00 56.22           O  
ATOM    582  CB  PHE A  80       2.140   2.866 -14.642  1.00 56.22           C  
ATOM    583  CG  PHE A  80       2.868   2.669 -13.337  1.00 56.22           C  
ATOM    584  CD1 PHE A  80       4.224   2.946 -13.239  1.00 56.22           C  
ATOM    585  CD2 PHE A  80       2.193   2.207 -12.215  1.00 56.22           C  
ATOM    586  CE1 PHE A  80       4.901   2.767 -12.035  1.00 56.22           C  
ATOM    587  CE2 PHE A  80       2.862   2.026 -11.010  1.00 56.22           C  
ATOM    588  CZ  PHE A  80       4.215   2.303 -10.921  1.00 56.22           C  
ATOM    589  N   ASP A  81       2.039   6.440 -13.945  1.00 68.62           N  
ATOM    590  CA  ASP A  81       2.906   7.612 -13.854  1.00 68.62           C  
ATOM    591  C   ASP A  81       4.195   7.281 -13.106  1.00 68.62           C  
ATOM    592  O   ASP A  81       4.209   7.214 -11.878  1.00 68.62           O  
ATOM    593  CB  ASP A  81       2.176   8.763 -13.157  1.00 68.62           C  
ATOM    594  CG  ASP A  81       2.975  10.054 -13.155  1.00 68.62           C  
ATOM    595  OD1 ASP A  81       4.140  10.050 -13.606  1.00 68.62           O  
ATOM    596  OD2 ASP A  81       2.433  11.082 -12.698  1.00 68.62           O1-
ATOM    597  N   ILE A  82       5.316   7.061 -13.755  1.00 69.31           N  
ATOM    598  CA  ILE A  82       6.612   6.597 -13.270  1.00 69.31           C  
ATOM    599  C   ILE A  82       7.243   7.667 -12.386  1.00 69.31           C  
ATOM    600  O   ILE A  82       8.031   7.353 -11.489  1.00 69.31           O  
ATOM    601  CB  ILE A  82       7.557   6.236 -14.435  1.00 69.31           C  
ATOM    602  CG1 ILE A  82       6.995   5.057 -15.235  1.00 69.31           C  
ATOM    603  CG2 ILE A  82       8.961   5.927 -13.915  1.00 69.31           C  
ATOM    604  CD1 ILE A  82       7.668   4.839 -16.580  1.00 69.31           C  
ATOM    605  N   ALA A  83       6.734   8.938 -12.526  1.00 79.62           N  
ATOM    606  CA  ALA A  83       7.335  10.043 -11.778  1.00 79.62           C  
ATOM    607  C   ALA A  83       6.458  10.441 -10.594  1.00 79.62           C  
ATOM    608  O   ALA A  83       6.752  11.409  -9.891  1.00 79.62           O  
ATOM    609  CB  ALA A  83       7.564  11.243 -12.698  1.00 79.62           C  
ATOM    610  N   LYS A  84       5.325   9.702 -10.439  1.00 86.12           N  
ATOM    611  CA  LYS A  84       4.346  10.034  -9.408  1.00 86.12           C  
ATOM    612  C   LYS A  84       4.999  10.141  -8.035  1.00 86.12           C  
ATOM    613  O   LYS A  84       4.790  11.117  -7.319  1.00 86.12           O  
ATOM    614  CB  LYS A  84       3.222   8.997  -9.375  1.00 86.12           C  
ATOM    615  CG  LYS A  84       2.157   9.264  -8.322  1.00 86.12           C  
ATOM    616  CD  LYS A  84       1.045   8.225  -8.372  1.00 86.12           C  
ATOM    617  CE  LYS A  84       1.509   6.887  -7.808  1.00 86.12           C  
ATOM    618  NZ  LYS A  84       0.395   5.892  -7.756  1.00 86.12           N1+
ATOM    619  N   TYR A  85       5.834   9.190  -7.687  1.00 90.44           N  
ATOM    620  CA  TYR A  85       6.433   9.147  -6.352  1.00 90.44           C  
ATOM    621  C   TYR A  85       7.460  10.266  -6.183  1.00 90.44           C  
ATOM    622  O   TYR A  85       7.588  10.840  -5.099  1.00 90.44           O  
ATOM    623  CB  TYR A  85       7.095   7.791  -6.104  1.00 90.44           C  
ATOM    624  CG  TYR A  85       6.226   6.613  -6.478  1.00 90.44           C  
ATOM    625  CD1 TYR A  85       4.936   6.485  -5.969  1.00 90.44           C  
ATOM    626  CD2 TYR A  85       6.695   5.629  -7.343  1.00 90.44           C  
ATOM    627  CE1 TYR A  85       4.131   5.402  -6.312  1.00 90.44           C  
ATOM    628  CE2 TYR A  85       5.899   4.541  -7.688  1.00 90.44           C  
ATOM    629  OH  TYR A  85       3.830   3.364  -7.512  1.00 90.44           O  
ATOM    630  CZ  TYR A  85       4.621   4.437  -7.171  1.00 90.44           C  
ATOM    631  N   ASP A  86       8.204  10.587  -7.233  1.00 91.06           N  
ATOM    632  CA  ASP A  86       9.153  11.695  -7.209  1.00 91.06           C  
ATOM    633  C   ASP A  86       8.438  13.025  -6.989  1.00 91.06           C  
ATOM    634  O   ASP A  86       8.914  13.865  -6.213  1.00 91.06           O  
ATOM    635  CB  ASP A  86       9.956  11.744  -8.515  1.00 91.06           C  
ATOM    636  CG  ASP A  86      10.910  10.574  -8.672  1.00 91.06           C  
ATOM    637  OD1 ASP A  86      11.207   9.895  -7.670  1.00 91.06           O  
ATOM    638  OD2 ASP A  86      11.373  10.336  -9.808  1.00 91.06           O1-
ATOM    639  N   ARG A  87       7.352  13.157  -7.673  1.00 92.38           N  
ATOM    640  CA  ARG A  87       6.587  14.390  -7.551  1.00 92.38           C  
ATOM    641  C   ARG A  87       6.027  14.547  -6.140  1.00 92.38           C  
ATOM    642  O   ARG A  87       6.013  15.656  -5.592  1.00 92.38           O  
ATOM    643  CB  ARG A  87       5.444  14.415  -8.570  1.00 92.38           C  
ATOM    644  CG  ARG A  87       5.901  14.676 -10.004  1.00 92.38           C  
ATOM    645  CD  ARG A  87       4.723  14.972 -10.925  1.00 92.38           C  
ATOM    646  NE  ARG A  87       3.983  13.754 -11.243  1.00 92.38           N  
ATOM    647  NH1 ARG A  87       2.040  14.850 -11.839  1.00 92.38           N  
ATOM    648  NH2 ARG A  87       2.141  12.568 -11.941  1.00 92.38           N1+
ATOM    649  CZ  ARG A  87       2.724  13.725 -11.672  1.00 92.38           C  
ATOM    650  N   ILE A  88       5.551  13.455  -5.604  1.00 96.19           N  
ATOM    651  CA  ILE A  88       5.033  13.485  -4.240  1.00 96.19           C  
ATOM    652  C   ILE A  88       6.149  13.862  -3.274  1.00 96.19           C  
ATOM    653  O   ILE A  88       5.978  14.740  -2.428  1.00 96.19           O  
ATOM    654  CB  ILE A  88       4.407  12.133  -3.838  1.00 96.19           C  
ATOM    655  CG1 ILE A  88       3.168  11.843  -4.691  1.00 96.19           C  
ATOM    656  CG2 ILE A  88       4.062  12.111  -2.350  1.00 96.19           C  
ATOM    657  CD1 ILE A  88       2.644  10.418  -4.559  1.00 96.19           C  
ATOM    658  N   ALA A  89       7.304  13.167  -3.390  1.00 96.19           N  
ATOM    659  CA  ALA A  89       8.455  13.455  -2.532  1.00 96.19           C  
ATOM    660  C   ALA A  89       8.891  14.907  -2.662  1.00 96.19           C  
ATOM    661  O   ALA A  89       9.119  15.589  -1.656  1.00 96.19           O  
ATOM    662  CB  ALA A  89       9.617  12.520  -2.874  1.00 96.19           C  
ATOM    663  N   ALA A  90       8.987  15.396  -3.895  1.00 95.94           N  
ATOM    664  CA  ALA A  90       9.376  16.773  -4.150  1.00 95.94           C  
ATOM    665  C   ALA A  90       8.398  17.746  -3.506  1.00 95.94           C  
ATOM    666  O   ALA A  90       8.807  18.764  -2.935  1.00 95.94           O  
ATOM    667  CB  ALA A  90       9.469  17.035  -5.649  1.00 95.94           C  
ATOM    668  N   GLY A  91       7.128  17.421  -3.669  1.00 97.19           N  
ATOM    669  CA  GLY A  91       6.091  18.253  -3.065  1.00 97.19           C  
ATOM    670  C   GLY A  91       6.208  18.349  -1.552  1.00 97.19           C  
ATOM    671  O   GLY A  91       6.033  19.425  -0.976  1.00 97.19           O  
ATOM    672  N   LEU A  92       6.476  17.217  -0.907  1.00 97.00           N  
ATOM    673  CA  LEU A  92       6.625  17.198   0.546  1.00 97.00           C  
ATOM    674  C   LEU A  92       7.841  18.016   0.978  1.00 97.00           C  
ATOM    675  O   LEU A  92       7.789  18.703   1.998  1.00 97.00           O  
ATOM    676  CB  LEU A  92       6.765  15.760   1.053  1.00 97.00           C  
ATOM    677  CG  LEU A  92       5.523  14.869   0.908  1.00 97.00           C  
ATOM    678  CD1 LEU A  92       5.879  13.417   1.221  1.00 97.00           C  
ATOM    679  CD2 LEU A  92       4.403  15.354   1.815  1.00 97.00           C  
ATOM    680  N   VAL A  93       8.902  17.993   0.252  1.00 96.81           N  
ATOM    681  CA  VAL A  93      10.097  18.783   0.512  1.00 96.81           C  
ATOM    682  C   VAL A  93       9.797  20.259   0.302  1.00 96.81           C  
ATOM    683  O   VAL A  93      10.160  21.098   1.131  1.00 96.81           O  
ATOM    684  CB  VAL A  93      11.274  18.350  -0.395  1.00 96.81           C  
ATOM    685  CG1 VAL A  93      12.436  19.333  -0.287  1.00 96.81           C  
ATOM    686  CG2 VAL A  93      11.732  16.937  -0.034  1.00 96.81           C  
ATOM    687  N   GLU A  94       9.116  20.541  -0.772  1.00 97.06           N  
ATOM    688  CA  GLU A  94       8.756  21.931  -1.081  1.00 97.06           C  
ATOM    689  C   GLU A  94       7.904  22.545   0.020  1.00 97.06           C  
ATOM    690  O   GLU A  94       8.027  23.727   0.327  1.00 97.06           O  
ATOM    691  CB  GLU A  94       8.030  21.996  -2.425  1.00 97.06           C  
ATOM    692  CG  GLU A  94       7.732  23.421  -2.891  1.00 97.06           C  
ATOM    693  CD  GLU A  94       7.079  23.478  -4.263  1.00 97.06           C  
ATOM    694  OE1 GLU A  94       6.899  24.597  -4.800  1.00 97.06           O  
ATOM    695  OE2 GLU A  94       6.737  22.401  -4.796  1.00 97.06           O1-
ATOM    696  N   ARG A  95       7.082  21.782   0.694  1.00 95.56           N  
ATOM    697  CA  ARG A  95       6.201  22.214   1.769  1.00 95.56           C  
ATOM    698  C   ARG A  95       6.962  22.350   3.086  1.00 95.56           C  
ATOM    699  O   ARG A  95       6.413  22.811   4.081  1.00 95.56           O  
ATOM    700  CB  ARG A  95       5.026  21.256   1.939  1.00 95.56           C  
ATOM    701  CG  ARG A  95       4.019  21.294   0.796  1.00 95.56           C  
ATOM    702  CD  ARG A  95       2.879  20.310   1.011  1.00 95.56           C  
ATOM    703  NE  ARG A  95       1.815  20.500   0.026  1.00 95.56           N  
ATOM    704  NH1 ARG A  95       0.241  21.220   1.554  1.00 95.56           N  
ATOM    705  NH2 ARG A  95      -0.302  21.062  -0.664  1.00 95.56           N1+
ATOM    706  CZ  ARG A  95       0.587  20.927   0.308  1.00 95.56           C  
ATOM    707  N   GLY A  96       8.218  21.854   3.106  1.00 94.69           N  
ATOM    708  CA  GLY A  96       9.054  21.949   4.299  1.00 94.69           C  
ATOM    709  C   GLY A  96       8.744  20.862   5.318  1.00 94.69           C  
ATOM    710  O   GLY A  96       9.132  20.978   6.484  1.00 94.69           O  
ATOM    711  N   LEU A  97       7.961  19.878   4.840  1.00 94.38           N  
ATOM    712  CA  LEU A  97       7.579  18.812   5.758  1.00 94.38           C  
ATOM    713  C   LEU A  97       8.693  17.789   5.895  1.00 94.38           C  
ATOM    714  O   LEU A  97       8.818  17.130   6.930  1.00 94.38           O  
ATOM    715  CB  LEU A  97       6.291  18.132   5.281  1.00 94.38           C  
ATOM    716  CG  LEU A  97       5.008  18.961   5.352  1.00 94.38           C  
ATOM    717  CD1 LEU A  97       3.863  18.232   4.667  1.00 94.38           C  
ATOM    718  CD2 LEU A  97       4.655  19.281   6.804  1.00 94.38           C  
ATOM    719  N   LEU A  98       9.518  17.646   4.829  1.00 94.12           N  
ATOM    720  CA  LEU A  98      10.655  16.736   4.829  1.00 94.12           C  
ATOM    721  C   LEU A  98      11.868  17.378   4.149  1.00 94.12           C  
ATOM    722  O   LEU A  98      11.707  18.158   3.206  1.00 94.12           O  
ATOM    723  CB  LEU A  98      10.298  15.429   4.129  1.00 94.12           C  
ATOM    724  CG  LEU A  98       9.390  14.469   4.904  1.00 94.12           C  
ATOM    725  CD1 LEU A  98       7.927  14.869   4.728  1.00 94.12           C  
ATOM    726  CD2 LEU A  98       9.616  13.031   4.447  1.00 94.12           C  
ATOM    727  N   ALA A  99      13.043  17.057   4.673  1.00 93.50           N  
ATOM    728  CA  ALA A  99      14.268  17.267   3.907  1.00 93.50           C  
ATOM    729  C   ALA A  99      14.574  16.058   3.027  1.00 93.50           C  
ATOM    730  O   ALA A  99      14.159  14.934   3.335  1.00 93.50           O  
ATOM    731  CB  ALA A  99      15.443  17.549   4.841  1.00 93.50           C  
ATOM    732  N   PRO A 100      15.297  16.289   1.895  1.00 90.94           N  
ATOM    733  CA  PRO A 100      15.652  15.159   1.034  1.00 90.94           C  
ATOM    734  C   PRO A 100      16.292  14.015   1.805  1.00 90.94           C  
ATOM    735  O   PRO A 100      16.082  12.840   1.474  1.00 90.94           O  
ATOM    736  CB  PRO A 100      16.633  15.775   0.035  1.00 90.94           C  
ATOM    737  CG  PRO A 100      16.220  17.205  -0.085  1.00 90.94           C  
ATOM    738  CD  PRO A 100      15.783  17.685   1.269  1.00 90.94           C  
ATOM    739  N   THR A 101      16.989  14.272   2.913  1.00 91.31           N  
ATOM    740  CA  THR A 101      17.717  13.254   3.666  1.00 91.31           C  
ATOM    741  C   THR A 101      16.797  12.576   4.683  1.00 91.31           C  
ATOM    742  O   THR A 101      17.197  11.618   5.343  1.00 91.31           O  
ATOM    743  CB  THR A 101      18.931  13.865   4.389  1.00 91.31           C  
ATOM    744  CG2 THR A 101      19.987  14.328   3.391  1.00 91.31           C  
ATOM    745  OG1 THR A 101      18.501  14.983   5.172  1.00 91.31           O  
ATOM    746  N   ASP A 102      15.539  13.056   4.778  1.00 93.62           N  
ATOM    747  CA  ASP A 102      14.590  12.531   5.751  1.00 93.62           C  
ATOM    748  C   ASP A 102      13.965  11.218   5.270  1.00 93.62           C  
ATOM    749  O   ASP A 102      13.462  10.429   6.072  1.00 93.62           O  
ATOM    750  CB  ASP A 102      13.479  13.551   6.024  1.00 93.62           C  
ATOM    751  CG  ASP A 102      13.947  14.708   6.897  1.00 93.62           C  
ATOM    752  OD1 ASP A 102      14.881  14.524   7.701  1.00 93.62           O  
ATOM    753  OD2 ASP A 102      13.374  15.810   6.775  1.00 93.62           O1-
ATOM    754  N   PHE A 103      14.006  10.874   4.017  1.00 95.50           N  
ATOM    755  CA  PHE A 103      13.370   9.665   3.485  1.00 95.50           C  
ATOM    756  C   PHE A 103      14.183   8.432   3.848  1.00 95.50           C  
ATOM    757  O   PHE A 103      15.421   8.433   3.730  1.00 95.50           O  
ATOM    758  CB  PHE A 103      13.216   9.766   1.963  1.00 95.50           C  
ATOM    759  CG  PHE A 103      12.247  10.824   1.520  1.00 95.50           C  
ATOM    760  CD1 PHE A 103      10.881  10.623   1.637  1.00 95.50           C  
ATOM    761  CD2 PHE A 103      12.703  12.020   0.984  1.00 95.50           C  
ATOM    762  CE1 PHE A 103       9.974  11.601   1.227  1.00 95.50           C  
ATOM    763  CE2 PHE A 103      11.811  13.009   0.575  1.00 95.50           C  
ATOM    764  CZ  PHE A 103      10.448  12.791   0.694  1.00 95.50           C  
ATOM    765  N   ALA A 104      13.490   7.402   4.326  1.00 96.38           N  
ATOM    766  CA  ALA A 104      14.097   6.081   4.448  1.00 96.38           C  
ATOM    767  C   ALA A 104      14.229   5.405   3.087  1.00 96.38           C  
ATOM    768  O   ALA A 104      13.271   5.382   2.307  1.00 96.38           O  
ATOM    769  CB  ALA A 104      13.287   5.205   5.400  1.00 96.38           C  
ATOM    770  N   VAL A 105      15.410   4.892   2.809  1.00 95.56           N  
ATOM    771  CA  VAL A 105      15.694   4.281   1.514  1.00 95.56           C  
ATOM    772  C   VAL A 105      16.140   2.835   1.712  1.00 95.56           C  
ATOM    773  O   VAL A 105      17.124   2.573   2.402  1.00 95.56           O  
ATOM    774  CB  VAL A 105      16.763   5.069   0.726  1.00 95.56           C  
ATOM    775  CG1 VAL A 105      17.007   4.428  -0.638  1.00 95.56           C  
ATOM    776  CG2 VAL A 105      16.346   6.529   0.567  1.00 95.56           C  
ATOM    777  N   ALA A 106      15.345   1.893   1.097  1.00 93.00           N  
ATOM    778  CA  ALA A 106      15.667   0.475   1.217  1.00 93.00           C  
ATOM    779  C   ALA A 106      16.541   0.009   0.051  1.00 93.00           C  
ATOM    780  O   ALA A 106      16.428   0.536  -1.059  1.00 93.00           O  
ATOM    781  CB  ALA A 106      14.391  -0.356   1.293  1.00 93.00           C  
ATOM    782  N   GLU A 107      17.328  -0.987   0.309  1.00 87.88           N  
ATOM    783  CA  GLU A 107      17.904  -1.736  -0.797  1.00 87.88           C  
ATOM    784  C   GLU A 107      16.894  -2.674  -1.434  1.00 87.88           C  
ATOM    785  O   GLU A 107      15.967  -3.140  -0.764  1.00 87.88           O  
ATOM    786  CB  GLU A 107      19.124  -2.530  -0.318  1.00 87.88           C  
ATOM    787  CG  GLU A 107      20.278  -1.658   0.181  1.00 87.88           C  
ATOM    788  CD  GLU A 107      21.001  -0.928  -0.936  1.00 87.88           C  
ATOM    789  OE1 GLU A 107      21.513   0.188  -0.698  1.00 87.88           O  
ATOM    790  OE2 GLU A 107      21.062  -1.479  -2.057  1.00 87.88           O1-
ATOM    791  N   PRO A 108      17.087  -2.892  -2.739  1.00 91.75           N  
ATOM    792  CA  PRO A 108      16.203  -3.922  -3.286  1.00 91.75           C  
ATOM    793  C   PRO A 108      16.242  -5.216  -2.482  1.00 91.75           C  
ATOM    794  O   PRO A 108      17.331  -5.687  -2.110  1.00 91.75           O  
ATOM    795  CB  PRO A 108      16.750  -4.138  -4.703  1.00 91.75           C  
ATOM    796  CG  PRO A 108      17.473  -2.868  -5.034  1.00 91.75           C  
ATOM    797  CD  PRO A 108      18.041  -2.304  -3.770  1.00 91.75           C  
ATOM    798  N   VAL A 109      15.100  -5.787  -2.196  1.00 94.75           N  
ATOM    799  CA  VAL A 109      14.952  -6.873  -1.231  1.00 94.75           C  
ATOM    800  C   VAL A 109      15.527  -8.162  -1.812  1.00 94.75           C  
ATOM    801  O   VAL A 109      15.966  -9.042  -1.066  1.00 94.75           O  
ATOM    802  CB  VAL A 109      13.472  -7.073  -0.829  1.00 94.75           C  
ATOM    803  CG1 VAL A 109      12.976  -5.905   0.015  1.00 94.75           C  
ATOM    804  CG2 VAL A 109      12.606  -7.248  -2.073  1.00 94.75           C  
ATOM    805  N   GLY A 110      15.515  -8.384  -3.151  1.00 94.31           N  
ATOM    806  CA  GLY A 110      16.062  -9.551  -3.823  1.00 94.31           C  
ATOM    807  C   GLY A 110      15.126 -10.738  -3.800  1.00 94.31           C  
ATOM    808  O   GLY A 110      14.196 -10.796  -2.988  1.00 94.31           O  
ATOM    809  N   ASP A 111      15.390 -11.784  -4.572  1.00 94.19           N  
ATOM    810  CA  ASP A 111      14.546 -12.960  -4.761  1.00 94.19           C  
ATOM    811  C   ASP A 111      14.549 -13.846  -3.515  1.00 94.19           C  
ATOM    812  O   ASP A 111      13.531 -14.447  -3.168  1.00 94.19           O  
ATOM    813  CB  ASP A 111      15.008 -13.763  -5.978  1.00 94.19           C  
ATOM    814  CG  ASP A 111      14.657 -13.090  -7.295  1.00 94.19           C  
ATOM    815  OD1 ASP A 111      14.024 -12.022  -7.287  1.00 94.19           O  
ATOM    816  OD2 ASP A 111      15.021 -13.650  -8.355  1.00 94.19           O1-
ATOM    817  N   HIS A 112      15.743 -13.907  -2.907  1.00 95.75           N  
ATOM    818  CA  HIS A 112      15.849 -14.736  -1.715  1.00 95.75           C  
ATOM    819  C   HIS A 112      14.879 -14.291  -0.635  1.00 95.75           C  
ATOM    820  O   HIS A 112      14.167 -15.117  -0.050  1.00 95.75           O  
ATOM    821  CB  HIS A 112      17.286 -14.723  -1.178  1.00 95.75           C  
ATOM    822  CG  HIS A 112      17.464 -15.526   0.074  1.00 95.75           C  
ATOM    823  CD2 HIS A 112      17.433 -16.858   0.287  1.00 95.75           C  
ATOM    824  ND1 HIS A 112      17.704 -14.938   1.300  1.00 95.75           N  
ATOM    825  CE1 HIS A 112      17.817 -15.885   2.215  1.00 95.75           C  
ATOM    826  NE2 HIS A 112      17.653 -17.058   1.626  1.00 95.75           N  
ATOM    827  N   THR A 113      14.774 -13.000  -0.359  1.00 97.50           N  
ATOM    828  CA  THR A 113      13.861 -12.423   0.624  1.00 97.50           C  
ATOM    829  C   THR A 113      12.409 -12.579   0.170  1.00 97.50           C  
ATOM    830  O   THR A 113      11.534 -12.926   0.972  1.00 97.50           O  
ATOM    831  CB  THR A 113      14.166 -10.936   0.866  1.00 97.50           C  
ATOM    832  CG2 THR A 113      13.215 -10.335   1.900  1.00 97.50           C  
ATOM    833  OG1 THR A 113      15.511 -10.801   1.341  1.00 97.50           O  
ATOM    834  N   LEU A 114      12.157 -12.392  -1.057  1.00 98.06           N  
ATOM    835  CA  LEU A 114      10.811 -12.468  -1.606  1.00 98.06           C  
ATOM    836  C   LEU A 114      10.282 -13.893  -1.557  1.00 98.06           C  
ATOM    837  O   LEU A 114       9.070 -14.115  -1.553  1.00 98.06           O  
ATOM    838  CB  LEU A 114      10.788 -11.947  -3.044  1.00 98.06           C  
ATOM    839  CG  LEU A 114      10.887 -10.435  -3.224  1.00 98.06           C  
ATOM    840  CD1 LEU A 114      11.263 -10.087  -4.661  1.00 98.06           C  
ATOM    841  CD2 LEU A 114       9.573  -9.769  -2.833  1.00 98.06           C  
ATOM    842  N   ALA A 115      11.197 -14.913  -1.539  1.00 98.00           N  
ATOM    843  CA  ALA A 115      10.815 -16.312  -1.528  1.00 98.00           C  
ATOM    844  C   ALA A 115      10.152 -16.701  -0.210  1.00 98.00           C  
ATOM    845  O   ALA A 115       9.543 -17.760  -0.097  1.00 98.00           O  
ATOM    846  CB  ALA A 115      12.041 -17.206  -1.784  1.00 98.00           C  
ATOM    847  N   ALA A 116      10.202 -15.770   0.753  1.00 97.88           N  
ATOM    848  CA  ALA A 116       9.524 -16.010   2.028  1.00 97.88           C  
ATOM    849  C   ALA A 116       8.004 -15.985   1.853  1.00 97.88           C  
ATOM    850  O   ALA A 116       7.279 -16.625   2.616  1.00 97.88           O  
ATOM    851  CB  ALA A 116       9.945 -14.972   3.066  1.00 97.88           C  
ATOM    852  N   VAL A 117       7.517 -15.286   0.831  1.00 97.94           N  
ATOM    853  CA  VAL A 117       6.069 -15.172   0.709  1.00 97.94           C  
ATOM    854  C   VAL A 117       5.633 -15.584  -0.692  1.00 97.94           C  
ATOM    855  O   VAL A 117       4.492 -16.012  -0.896  1.00 97.94           O  
ATOM    856  CB  VAL A 117       5.590 -13.740   1.015  1.00 97.94           C  
ATOM    857  CG1 VAL A 117       5.879 -13.369   2.470  1.00 97.94           C  
ATOM    858  CG2 VAL A 117       6.250 -12.742   0.066  1.00 97.94           C  
ATOM    859  N   HIS A 118       6.448 -15.477  -1.658  1.00 98.38           N  
ATOM    860  CA  HIS A 118       6.079 -15.859  -3.014  1.00 98.38           C  
ATOM    861  C   HIS A 118       6.604 -17.252  -3.354  1.00 98.38           C  
ATOM    862  O   HIS A 118       7.629 -17.676  -2.819  1.00 98.38           O  
ATOM    863  CB  HIS A 118       6.606 -14.833  -4.021  1.00 98.38           C  
ATOM    864  CG  HIS A 118       5.891 -13.524  -3.976  1.00 98.38           C  
ATOM    865  CD2 HIS A 118       6.259 -12.336  -3.453  1.00 98.38           C  
ATOM    866  ND1 HIS A 118       4.635 -13.340  -4.514  1.00 98.38           N  
ATOM    867  CE1 HIS A 118       4.260 -12.090  -4.324  1.00 98.38           C  
ATOM    868  NE2 HIS A 118       5.227 -11.458  -3.683  1.00 98.38           N  
ATOM    869  N   ASP A 119       5.935 -17.901  -4.275  1.00 97.94           N  
ATOM    870  CA  ASP A 119       6.381 -19.164  -4.834  1.00 97.94           C  
ATOM    871  C   ASP A 119       7.712 -19.003  -5.565  1.00 97.94           C  
ATOM    872  O   ASP A 119       7.832 -18.179  -6.478  1.00 97.94           O  
ATOM    873  CB  ASP A 119       5.325 -19.729  -5.784  1.00 97.94           C  
ATOM    874  CG  ASP A 119       5.657 -21.125  -6.273  1.00 97.94           C  
ATOM    875  OD1 ASP A 119       6.826 -21.383  -6.635  1.00 97.94           O  
ATOM    876  OD2 ASP A 119       4.742 -21.977  -6.299  1.00 97.94           O1-
ATOM    877  N   PRO A 120       8.756 -19.809  -5.182  1.00 96.88           N  
ATOM    878  CA  PRO A 120      10.078 -19.690  -5.799  1.00 96.88           C  
ATOM    879  C   PRO A 120      10.055 -19.948  -7.306  1.00 96.88           C  
ATOM    880  O   PRO A 120      10.815 -19.323  -8.052  1.00 96.88           O  
ATOM    881  CB  PRO A 120      10.901 -20.763  -5.078  1.00 96.88           C  
ATOM    882  CG  PRO A 120      10.282 -20.869  -3.721  1.00 96.88           C  
ATOM    883  CD  PRO A 120       8.793 -20.700  -3.856  1.00 96.88           C  
ATOM    884  N   ALA A 121       9.105 -20.846  -7.739  1.00 96.56           N  
ATOM    885  CA  ALA A 121       8.953 -21.107  -9.165  1.00 96.56           C  
ATOM    886  C   ALA A 121       8.463 -19.876  -9.908  1.00 96.56           C  
ATOM    887  O   ALA A 121       8.883 -19.605 -11.035  1.00 96.56           O  
ATOM    888  CB  ALA A 121       7.995 -22.284  -9.392  1.00 96.56           C  
ATOM    889  N   TYR A 122       7.598 -19.146  -9.323  1.00 97.00           N  
ATOM    890  CA  TYR A 122       7.110 -17.894  -9.885  1.00 97.00           C  
ATOM    891  C   TYR A 122       8.237 -16.867  -9.994  1.00 97.00           C  
ATOM    892  O   TYR A 122       8.401 -16.223 -11.034  1.00 97.00           O  
ATOM    893  CB  TYR A 122       5.970 -17.320  -9.024  1.00 97.00           C  
ATOM    894  CG  TYR A 122       5.635 -15.890  -9.337  1.00 97.00           C  
ATOM    895  CD1 TYR A 122       5.812 -14.895  -8.383  1.00 97.00           C  
ATOM    896  CD2 TYR A 122       5.141 -15.525 -10.583  1.00 97.00           C  
ATOM    897  CE1 TYR A 122       5.499 -13.559  -8.659  1.00 97.00           C  
ATOM    898  CE2 TYR A 122       4.826 -14.199 -10.875  1.00 97.00           C  
ATOM    899  OH  TYR A 122       4.700 -11.919 -10.194  1.00 97.00           O  
ATOM    900  CZ  TYR A 122       5.008 -13.226  -9.909  1.00 97.00           C  
ATOM    901  N   LEU A 123       9.069 -16.740  -8.984  1.00 96.62           N  
ATOM    902  CA  LEU A 123      10.144 -15.752  -8.965  1.00 96.62           C  
ATOM    903  C   LEU A 123      11.139 -16.008 -10.090  1.00 96.62           C  
ATOM    904  O   LEU A 123      11.642 -15.075 -10.712  1.00 96.62           O  
ATOM    905  CB  LEU A 123      10.870 -15.769  -7.614  1.00 96.62           C  
ATOM    906  CG  LEU A 123      10.050 -15.325  -6.400  1.00 96.62           C  
ATOM    907  CD1 LEU A 123      10.893 -15.424  -5.134  1.00 96.62           C  
ATOM    908  CD2 LEU A 123       9.534 -13.906  -6.596  1.00 96.62           C  
ATOM    909  N   VAL A 124      11.378 -17.288 -10.389  1.00 94.62           N  
ATOM    910  CA  VAL A 124      12.314 -17.680 -11.451  1.00 94.62           C  
ATOM    911  C   VAL A 124      11.762 -17.238 -12.804  1.00 94.62           C  
ATOM    912  O   VAL A 124      12.515 -16.789 -13.675  1.00 94.62           O  
ATOM    913  CB  VAL A 124      12.580 -19.198 -11.449  1.00 94.62           C  
ATOM    914  CG1 VAL A 124      13.335 -19.608 -12.706  1.00 94.62           C  
ATOM    915  CG2 VAL A 124      13.350 -19.596 -10.192  1.00 94.62           C  
ATOM    916  N   THR A 125      10.426 -17.279 -12.971  1.00 94.25           N  
ATOM    917  CA  THR A 125       9.797 -16.980 -14.252  1.00 94.25           C  
ATOM    918  C   THR A 125       9.811 -15.491 -14.533  1.00 94.25           C  
ATOM    919  O   THR A 125       9.589 -15.062 -15.666  1.00 94.25           O  
ATOM    920  CB  THR A 125       8.347 -17.512 -14.294  1.00 94.25           C  
ATOM    921  CG2 THR A 125       8.277 -18.979 -13.916  1.00 94.25           C  
ATOM    922  OG1 THR A 125       7.549 -16.755 -13.372  1.00 94.25           O  
ATOM    923  N   LEU A 126      10.014 -14.606 -13.590  1.00 92.69           N  
ATOM    924  CA  LEU A 126       9.887 -13.169 -13.714  1.00 92.69           C  
ATOM    925  C   LEU A 126      11.007 -12.584 -14.569  1.00 92.69           C  
ATOM    926  O   LEU A 126      10.943 -11.431 -14.994  1.00 92.69           O  
ATOM    927  CB  LEU A 126       9.902 -12.515 -12.328  1.00 92.69           C  
ATOM    928  CG  LEU A 126       8.638 -12.686 -11.483  1.00 92.69           C  
ATOM    929  CD1 LEU A 126       8.841 -12.079 -10.096  1.00 92.69           C  
ATOM    930  CD2 LEU A 126       7.437 -12.039 -12.173  1.00 92.69           C  
ATOM    931  N   HIS A 127      11.937 -13.476 -14.900  1.00 89.56           N  
ATOM    932  CA  HIS A 127      13.033 -13.031 -15.754  1.00 89.56           C  
ATOM    933  C   HIS A 127      12.722 -13.291 -17.227  1.00 89.56           C  
ATOM    934  O   HIS A 127      13.481 -12.871 -18.110  1.00 89.56           O  
ATOM    935  CB  HIS A 127      14.333 -13.737 -15.362  1.00 89.56           C  
ATOM    936  CG  HIS A 127      14.789 -13.435 -13.971  1.00 89.56           C  
ATOM    937  CD2 HIS A 127      14.548 -14.074 -12.798  1.00 89.56           C  
ATOM    938  ND1 HIS A 127      15.581 -12.338 -13.664  1.00 89.56           N  
ATOM    939  CE1 HIS A 127      15.811 -12.335 -12.365  1.00 89.56           C  
ATOM    940  NE2 HIS A 127      15.202 -13.366 -11.816  1.00 89.56           N  
ATOM    941  N   GLU A 128      11.577 -13.848 -17.405  1.00 89.94           N  
ATOM    942  CA  GLU A 128      11.045 -14.012 -18.753  1.00 89.94           C  
ATOM    943  C   GLU A 128      10.143 -12.853 -19.149  1.00 89.94           C  
ATOM    944  O   GLU A 128       9.280 -12.444 -18.377  1.00 89.94           O  
ATOM    945  CB  GLU A 128      10.276 -15.348 -18.855  1.00 89.94           C  
ATOM    946  CG  GLU A 128      11.118 -16.572 -18.545  1.00 89.94           C  
ATOM    947  CD  GLU A 128      10.321 -17.859 -18.563  1.00 89.94           C  
ATOM    948  OE1 GLU A 128      10.910 -18.934 -18.341  1.00 89.94           O  
ATOM    949  OE2 GLU A 128       9.096 -17.800 -18.804  1.00 89.94           O1-
ATOM    950  N   ALA A 129      10.290 -12.257 -20.346  1.00 87.69           N  
ATOM    951  CA  ALA A 129       9.546 -11.098 -20.840  1.00 87.69           C  
ATOM    952  C   ALA A 129       8.045 -11.367 -20.845  1.00 87.69           C  
ATOM    953  O   ALA A 129       7.254 -10.512 -20.474  1.00 87.69           O  
ATOM    954  CB  ALA A 129      10.026 -10.733 -22.245  1.00 87.69           C  
ATOM    955  N   ALA A 130       7.684 -12.667 -21.191  1.00 89.75           N  
ATOM    956  CA  ALA A 130       6.270 -13.023 -21.280  1.00 89.75           C  
ATOM    957  C   ALA A 130       5.597 -12.957 -19.914  1.00 89.75           C  
ATOM    958  O   ALA A 130       4.502 -12.412 -19.790  1.00 89.75           O  
ATOM    959  CB  ALA A 130       6.115 -14.426 -21.884  1.00 89.75           C  
ATOM    960  N   THR A 131       6.222 -13.564 -18.957  1.00 92.00           N  
ATOM    961  CA  THR A 131       5.678 -13.586 -17.602  1.00 92.00           C  
ATOM    962  C   THR A 131       5.616 -12.182 -17.030  1.00 92.00           C  
ATOM    963  O   THR A 131       4.601 -11.786 -16.447  1.00 92.00           O  
ATOM    964  CB  THR A 131       6.520 -14.490 -16.682  1.00 92.00           C  
ATOM    965  CG2 THR A 131       5.924 -14.541 -15.277  1.00 92.00           C  
ATOM    966  OG1 THR A 131       6.563 -15.807 -17.222  1.00 92.00           O  
ATOM    967  N   LEU A 132       6.656 -11.428 -17.135  1.00 90.56           N  
ATOM    968  CA  LEU A 132       6.704 -10.054 -16.654  1.00 90.56           C  
ATOM    969  C   LEU A 132       5.694  -9.186 -17.405  1.00 90.56           C  
ATOM    970  O   LEU A 132       5.034  -8.337 -16.800  1.00 90.56           O  
ATOM    971  CB  LEU A 132       8.111  -9.474 -16.817  1.00 90.56           C  
ATOM    972  CG  LEU A 132       8.363  -8.103 -16.186  1.00 90.56           C  
ATOM    973  CD1 LEU A 132       7.993  -8.135 -14.708  1.00 90.56           C  
ATOM    974  CD2 LEU A 132       9.817  -7.686 -16.366  1.00 90.56           C  
ATOM    975  N   GLY A 133       5.592  -9.368 -18.718  1.00 88.69           N  
ATOM    976  CA  GLY A 133       4.591  -8.668 -19.511  1.00 88.69           C  
ATOM    977  C   GLY A 133       3.173  -8.904 -19.020  1.00 88.69           C  
ATOM    978  O   GLY A 133       2.371  -7.973 -18.961  1.00 88.69           O  
ATOM    979  N   ARG A 134       2.863 -10.149 -18.692  1.00 90.94           N  
ATOM    980  CA  ARG A 134       1.544 -10.475 -18.154  1.00 90.94           C  
ATOM    981  C   ARG A 134       1.292  -9.766 -16.834  1.00 90.94           C  
ATOM    982  O   ARG A 134       0.202  -9.233 -16.606  1.00 90.94           O  
ATOM    983  CB  ARG A 134       1.405 -11.988 -17.968  1.00 90.94           C  
ATOM    984  CG  ARG A 134       1.169 -12.753 -19.265  1.00 90.94           C  
ATOM    985  CD  ARG A 134       0.687 -14.178 -19.002  1.00 90.94           C  
ATOM    986  NE  ARG A 134       1.676 -14.952 -18.266  1.00 90.94           N  
ATOM    987  NH1 ARG A 134       2.812 -15.669 -20.144  1.00 90.94           N  
ATOM    988  NH2 ARG A 134       3.507 -16.314 -18.050  1.00 90.94           N1+
ATOM    989  CZ  ARG A 134       2.664 -15.649 -18.822  1.00 90.94           C  
ATOM    990  N   ALA A 135       2.253  -9.790 -15.924  1.00 91.44           N  
ATOM    991  CA  ALA A 135       2.147  -9.151 -14.610  1.00 91.44           C  
ATOM    992  C   ALA A 135       1.912  -7.655 -14.746  1.00 91.44           C  
ATOM    993  O   ALA A 135       1.084  -7.084 -14.026  1.00 91.44           O  
ATOM    994  CB  ALA A 135       3.406  -9.420 -13.789  1.00 91.44           C  
ATOM    995  N   LEU A 136       2.534  -7.004 -15.758  1.00 88.75           N  
ATOM    996  CA  LEU A 136       2.500  -5.555 -15.910  1.00 88.75           C  
ATOM    997  C   LEU A 136       1.439  -5.138 -16.918  1.00 88.75           C  
ATOM    998  O   LEU A 136       1.211  -3.942 -17.128  1.00 88.75           O  
ATOM    999  CB  LEU A 136       3.872  -5.030 -16.340  1.00 88.75           C  
ATOM   1000  CG  LEU A 136       5.001  -5.160 -15.317  1.00 88.75           C  
ATOM   1001  CD1 LEU A 136       6.338  -4.795 -15.958  1.00 88.75           C  
ATOM   1002  CD2 LEU A 136       4.726  -4.286 -14.095  1.00 88.75           C  
ATOM   1003  N   GLU A 137       0.812  -6.117 -17.505  1.00 87.12           N  
ATOM   1004  CA  GLU A 137      -0.185  -5.888 -18.540  1.00 87.12           C  
ATOM   1005  C   GLU A 137       0.393  -5.055 -19.686  1.00 87.12           C  
ATOM   1006  O   GLU A 137      -0.245  -4.118 -20.161  1.00 87.12           O  
ATOM   1007  CB  GLU A 137      -1.419  -5.189 -17.959  1.00 87.12           C  
ATOM   1008  CG  GLU A 137      -2.058  -5.946 -16.800  1.00 87.12           C  
ATOM   1009  CD  GLU A 137      -2.669  -7.273 -17.212  1.00 87.12           C  
ATOM   1010  OE1 GLU A 137      -2.941  -8.121 -16.323  1.00 87.12           O  
ATOM   1011  OE2 GLU A 137      -2.875  -7.478 -18.428  1.00 87.12           O1-
ATOM   1012  N   LEU A 138       1.622  -5.482 -20.039  1.00 83.50           N  
ATOM   1013  CA  LEU A 138       2.372  -4.843 -21.110  1.00 83.50           C  
ATOM   1014  C   LEU A 138       2.940  -5.885 -22.078  1.00 83.50           C  
ATOM   1015  O   LEU A 138       3.286  -6.990 -21.651  1.00 83.50           O  
ATOM   1016  CB  LEU A 138       3.508  -3.989 -20.545  1.00 83.50           C  
ATOM   1017  CG  LEU A 138       4.313  -3.168 -21.553  1.00 83.50           C  
ATOM   1018  CD1 LEU A 138       3.536  -1.927 -21.967  1.00 83.50           C  
ATOM   1019  CD2 LEU A 138       5.670  -2.789 -20.972  1.00 83.50           C  
ATOM   1020  N   ASP A 139       2.918  -5.580 -23.362  1.00 80.38           N  
ATOM   1021  CA  ASP A 139       3.556  -6.446 -24.353  1.00 80.38           C  
ATOM   1022  C   ASP A 139       5.065  -6.211 -24.393  1.00 80.38           C  
ATOM   1023  O   ASP A 139       5.525  -5.241 -24.997  1.00 80.38           O  
ATOM   1024  CB  ASP A 139       2.947  -6.234 -25.732  1.00 80.38           C  
ATOM   1025  CG  ASP A 139       1.544  -6.800 -25.863  1.00 80.38           C  
ATOM   1026  OD1 ASP A 139       1.192  -7.729 -25.100  1.00 80.38           O  
ATOM   1027  OD2 ASP A 139       0.785  -6.322 -26.728  1.00 80.38           O1-
ATOM   1028  N   LEU A 140       5.842  -7.062 -23.726  1.00 81.56           N  
ATOM   1029  CA  LEU A 140       7.297  -6.943 -23.705  1.00 81.56           C  
ATOM   1030  C   LEU A 140       7.935  -7.884 -24.722  1.00 81.56           C  
ATOM   1031  O   LEU A 140       7.673  -9.077 -24.702  1.00 81.56           O  
ATOM   1032  CB  LEU A 140       7.839  -7.236 -22.302  1.00 81.56           C  
ATOM   1033  CG  LEU A 140       7.502  -6.216 -21.218  1.00 81.56           C  
ATOM   1034  CD1 LEU A 140       7.965  -6.712 -19.860  1.00 81.56           C  
ATOM   1035  CD2 LEU A 140       8.133  -4.865 -21.545  1.00 81.56           C  
ATOM   1036  N   PRO A 141       8.734  -7.307 -25.693  1.00 81.00           N  
ATOM   1037  CA  PRO A 141       9.376  -8.192 -26.674  1.00 81.00           C  
ATOM   1038  C   PRO A 141      10.332  -9.192 -26.034  1.00 81.00           C  
ATOM   1039  O   PRO A 141      11.062  -8.857 -25.097  1.00 81.00           O  
ATOM   1040  CB  PRO A 141      10.139  -7.210 -27.567  1.00 81.00           C  
ATOM   1041  CG  PRO A 141       9.523  -5.880 -27.292  1.00 81.00           C  
ATOM   1042  CD  PRO A 141       8.990  -5.885 -25.882  1.00 81.00           C  
ATOM   1043  N   SER A 142      10.303 -10.361 -26.510  1.00 82.94           N  
ATOM   1044  CA  SER A 142      11.101 -11.460 -25.965  1.00 82.94           C  
ATOM   1045  C   SER A 142      12.594 -11.205 -26.162  1.00 82.94           C  
ATOM   1046  O   SER A 142      13.423 -11.817 -25.495  1.00 82.94           O  
ATOM   1047  CB  SER A 142      10.703 -12.772 -26.627  1.00 82.94           C  
ATOM   1048  OG  SER A 142      10.908 -12.718 -28.024  1.00 82.94           O  
ATOM   1049  N   ILE A 143      12.972 -10.213 -26.971  1.00 82.12           N  
ATOM   1050  CA  ILE A 143      14.363  -9.939 -27.324  1.00 82.12           C  
ATOM   1051  C   ILE A 143      14.998  -9.067 -26.244  1.00 82.12           C  
ATOM   1052  O   ILE A 143      16.220  -8.878 -26.223  1.00 82.12           O  
ATOM   1053  CB  ILE A 143      14.470  -9.236 -28.704  1.00 82.12           C  
ATOM   1054  CG1 ILE A 143      13.567  -7.999 -28.751  1.00 82.12           C  
ATOM   1055  CG2 ILE A 143      14.110 -10.205 -29.828  1.00 82.12           C  
ATOM   1056  CD1 ILE A 143      13.876  -7.056 -29.888  1.00 82.12           C  
ATOM   1057  N   VAL A 144      14.128  -8.553 -25.203  1.00 80.31           N  
ATOM   1058  CA  VAL A 144      14.659  -7.767 -24.083  1.00 80.31           C  
ATOM   1059  C   VAL A 144      15.487  -8.670 -23.172  1.00 80.31           C  
ATOM   1060  O   VAL A 144      14.997  -9.689 -22.682  1.00 80.31           O  
ATOM   1061  CB  VAL A 144      13.524  -7.083 -23.287  1.00 80.31           C  
ATOM   1062  CG1 VAL A 144      14.096  -6.269 -22.126  1.00 80.31           C  
ATOM   1063  CG2 VAL A 144      12.685  -6.212 -24.209  1.00 80.31           C  
ATOM   1064  N   PRO A 145      16.771  -8.336 -23.002  1.00 84.19           N  
ATOM   1065  CA  PRO A 145      17.624  -9.150 -22.134  1.00 84.19           C  
ATOM   1066  C   PRO A 145      17.126  -9.197 -20.689  1.00 84.19           C  
ATOM   1067  O   PRO A 145      16.585  -8.199 -20.194  1.00 84.19           O  
ATOM   1068  CB  PRO A 145      18.983  -8.453 -22.229  1.00 84.19           C  
ATOM   1069  CG  PRO A 145      18.917  -7.659 -23.489  1.00 84.19           C  
ATOM   1070  CD  PRO A 145      17.502  -7.252 -23.724  1.00 84.19           C  
ATOM   1071  N   ALA A 146      17.248 -10.277 -20.013  1.00 83.75           N  
ATOM   1072  CA  ALA A 146      16.862 -10.486 -18.613  1.00 83.75           C  
ATOM   1073  C   ALA A 146      17.510  -9.449 -17.700  1.00 83.75           C  
ATOM   1074  O   ALA A 146      16.880  -8.968 -16.762  1.00 83.75           O  
ATOM   1075  CB  ALA A 146      17.246 -11.901 -18.172  1.00 83.75           C  
ATOM   1076  N   SER A 147      18.755  -9.128 -17.940  1.00 84.44           N  
ATOM   1077  CA  SER A 147      19.480  -8.138 -17.138  1.00 84.44           C  
ATOM   1078  C   SER A 147      18.838  -6.764 -17.235  1.00 84.44           C  
ATOM   1079  O   SER A 147      18.807  -6.017 -16.251  1.00 84.44           O  
ATOM   1080  CB  SER A 147      20.941  -8.051 -17.591  1.00 84.44           C  
ATOM   1081  OG  SER A 147      21.025  -7.679 -18.956  1.00 84.44           O  
ATOM   1082  N   THR A 148      18.274  -6.464 -18.386  1.00 83.00           N  
ATOM   1083  CA  THR A 148      17.557  -5.215 -18.600  1.00 83.00           C  
ATOM   1084  C   THR A 148      16.224  -5.231 -17.869  1.00 83.00           C  
ATOM   1085  O   THR A 148      15.840  -4.242 -17.241  1.00 83.00           O  
ATOM   1086  CB  THR A 148      17.326  -4.966 -20.104  1.00 83.00           C  
ATOM   1087  CG2 THR A 148      16.573  -3.660 -20.329  1.00 83.00           C  
ATOM   1088  OG1 THR A 148      18.591  -4.892 -20.770  1.00 83.00           O  
ATOM   1089  N   LEU A 149      15.428  -6.264 -17.938  1.00 85.19           N  
ATOM   1090  CA  LEU A 149      14.191  -6.447 -17.185  1.00 85.19           C  
ATOM   1091  C   LEU A 149      14.439  -6.328 -15.685  1.00 85.19           C  
ATOM   1092  O   LEU A 149      13.657  -5.688 -14.967  1.00 85.19           O  
ATOM   1093  CB  LEU A 149      13.560  -7.804 -17.498  1.00 85.19           C  
ATOM   1094  CG  LEU A 149      13.054  -8.000 -18.933  1.00 85.19           C  
ATOM   1095  CD1 LEU A 149      12.525  -9.410 -19.112  1.00 85.19           C  
ATOM   1096  CD2 LEU A 149      11.969  -6.978 -19.263  1.00 85.19           C  
ATOM   1097  N   GLU A 150      15.539  -6.900 -15.256  1.00 85.31           N  
ATOM   1098  CA  GLU A 150      15.936  -6.877 -13.853  1.00 85.31           C  
ATOM   1099  C   GLU A 150      16.223  -5.459 -13.381  1.00 85.31           C  
ATOM   1100  O   GLU A 150      15.684  -5.011 -12.371  1.00 85.31           O  
ATOM   1101  CB  GLU A 150      17.165  -7.764 -13.630  1.00 85.31           C  
ATOM   1102  CG  GLU A 150      17.542  -7.935 -12.166  1.00 85.31           C  
ATOM   1103  CD  GLU A 150      18.563  -9.030 -11.930  1.00 85.31           C  
ATOM   1104  OE1 GLU A 150      18.860  -9.355 -10.763  1.00 85.31           O  
ATOM   1105  OE2 GLU A 150      19.069  -9.595 -12.939  1.00 85.31           O1-
ATOM   1106  N   ARG A 151      16.987  -4.723 -14.061  1.00 84.50           N  
ATOM   1107  CA  ARG A 151      17.429  -3.394 -13.653  1.00 84.50           C  
ATOM   1108  C   ARG A 151      16.314  -2.366 -13.805  1.00 84.50           C  
ATOM   1109  O   ARG A 151      16.167  -1.484 -12.959  1.00 84.50           O  
ATOM   1110  CB  ARG A 151      18.661  -2.960 -14.474  1.00 84.50           C  
ATOM   1111  CG  ARG A 151      19.934  -3.683 -14.095  1.00 84.50           C  
ATOM   1112  CD  ARG A 151      21.163  -3.019 -14.711  1.00 84.50           C  
ATOM   1113  NE  ARG A 151      21.236  -3.246 -16.153  1.00 84.50           N  
ATOM   1114  NH1 ARG A 151      22.319  -5.277 -15.979  1.00 84.50           N  
ATOM   1115  NH2 ARG A 151      21.806  -4.419 -18.045  1.00 84.50           N1+
ATOM   1116  CZ  ARG A 151      21.792  -4.314 -16.723  1.00 84.50           C  
ATOM   1117  N   ARG A 152      15.482  -2.525 -14.750  1.00 83.69           N  
ATOM   1118  CA  ARG A 152      14.551  -1.466 -15.139  1.00 83.69           C  
ATOM   1119  C   ARG A 152      13.160  -1.731 -14.576  1.00 83.69           C  
ATOM   1120  O   ARG A 152      12.344  -0.813 -14.463  1.00 83.69           O  
ATOM   1121  CB  ARG A 152      14.485  -1.331 -16.656  1.00 83.69           C  
ATOM   1122  CG  ARG A 152      15.771  -0.835 -17.292  1.00 83.69           C  
ATOM   1123  CD  ARG A 152      15.521  -0.180 -18.644  1.00 83.69           C  
ATOM   1124  NE  ARG A 152      16.760   0.347 -19.224  1.00 83.69           N  
ATOM   1125  NH1 ARG A 152      16.061   2.546 -19.213  1.00 83.69           N  
ATOM   1126  NH2 ARG A 152      18.141   2.000 -20.012  1.00 83.69           N1+
ATOM   1127  CZ  ARG A 152      16.984   1.634 -19.484  1.00 83.69           C  
ATOM   1128  N   VAL A 153      12.903  -2.994 -14.190  1.00 87.94           N  
ATOM   1129  CA  VAL A 153      11.547  -3.302 -13.743  1.00 87.94           C  
ATOM   1130  C   VAL A 153      11.609  -4.013 -12.391  1.00 87.94           C  
ATOM   1131  O   VAL A 153      11.092  -3.513 -11.392  1.00 87.94           O  
ATOM   1132  CB  VAL A 153      10.790  -4.166 -14.774  1.00 87.94           C  
ATOM   1133  CG1 VAL A 153       9.390  -4.505 -14.270  1.00 87.94           C  
ATOM   1134  CG2 VAL A 153      10.719  -3.453 -16.120  1.00 87.94           C  
ATOM   1135  N   LEU A 154      12.274  -5.089 -12.314  1.00 92.62           N  
ATOM   1136  CA  LEU A 154      12.270  -5.891 -11.095  1.00 92.62           C  
ATOM   1137  C   LEU A 154      12.945  -5.152  -9.949  1.00 92.62           C  
ATOM   1138  O   LEU A 154      12.411  -5.121  -8.832  1.00 92.62           O  
ATOM   1139  CB  LEU A 154      12.980  -7.230 -11.340  1.00 92.62           C  
ATOM   1140  CG  LEU A 154      12.337  -8.158 -12.363  1.00 92.62           C  
ATOM   1141  CD1 LEU A 154      13.151  -9.440 -12.497  1.00 92.62           C  
ATOM   1142  CD2 LEU A 154      10.897  -8.473 -11.970  1.00 92.62           C  
ATOM   1143  N   ASP A 155      14.083  -4.502 -10.130  1.00 91.75           N  
ATOM   1144  CA  ASP A 155      14.805  -3.787  -9.081  1.00 91.75           C  
ATOM   1145  C   ASP A 155      13.966  -2.646  -8.520  1.00 91.75           C  
ATOM   1146  O   ASP A 155      13.878  -2.472  -7.303  1.00 91.75           O  
ATOM   1147  CB  ASP A 155      16.138  -3.255  -9.619  1.00 91.75           C  
ATOM   1148  CG  ASP A 155      17.205  -4.323  -9.714  1.00 91.75           C  
ATOM   1149  OD1 ASP A 155      16.965  -5.472  -9.284  1.00 91.75           O  
ATOM   1150  OD2 ASP A 155      18.301  -4.018 -10.228  1.00 91.75           O1-
ATOM   1151  N   PRO A 156      13.374  -1.864  -9.384  1.00 91.12           N  
ATOM   1152  CA  PRO A 156      12.522  -0.791  -8.854  1.00 91.12           C  
ATOM   1153  C   PRO A 156      11.377  -1.313  -7.989  1.00 91.12           C  
ATOM   1154  O   PRO A 156      11.083  -0.735  -6.942  1.00 91.12           O  
ATOM   1155  CB  PRO A 156      11.987  -0.112 -10.117  1.00 91.12           C  
ATOM   1156  CG  PRO A 156      13.071  -0.287 -11.134  1.00 91.12           C  
ATOM   1157  CD  PRO A 156      13.676  -1.651 -10.957  1.00 91.12           C  
ATOM   1158  N   PHE A 157      10.661  -2.365  -8.436  1.00 94.38           N  
ATOM   1159  CA  PHE A 157       9.597  -2.968  -7.640  1.00 94.38           C  
ATOM   1160  C   PHE A 157      10.146  -3.511  -6.325  1.00 94.38           C  
ATOM   1161  O   PHE A 157       9.502  -3.392  -5.281  1.00 94.38           O  
ATOM   1162  CB  PHE A 157       8.904  -4.086  -8.421  1.00 94.38           C  
ATOM   1163  CG  PHE A 157       7.757  -3.609  -9.268  1.00 94.38           C  
ATOM   1164  CD1 PHE A 157       6.444  -3.747  -8.825  1.00 94.38           C  
ATOM   1165  CD2 PHE A 157       7.983  -3.024 -10.509  1.00 94.38           C  
ATOM   1166  CE1 PHE A 157       5.379  -3.310  -9.606  1.00 94.38           C  
ATOM   1167  CE2 PHE A 157       6.924  -2.584 -11.294  1.00 94.38           C  
ATOM   1168  CZ  PHE A 157       5.621  -2.733 -10.842  1.00 94.38           C  
ATOM   1169  N   GLN A 158      11.287  -4.136  -6.423  1.00 96.12           N  
ATOM   1170  CA  GLN A 158      11.916  -4.670  -5.218  1.00 96.12           C  
ATOM   1171  C   GLN A 158      12.284  -3.544  -4.253  1.00 96.12           C  
ATOM   1172  O   GLN A 158      12.165  -3.698  -3.036  1.00 96.12           O  
ATOM   1173  CB  GLN A 158      13.158  -5.484  -5.569  1.00 96.12           C  
ATOM   1174  CG  GLN A 158      12.844  -6.815  -6.248  1.00 96.12           C  
ATOM   1175  CD  GLN A 158      14.086  -7.647  -6.498  1.00 96.12           C  
ATOM   1176  NE2 GLN A 158      13.974  -8.623  -7.396  1.00 96.12           N  
ATOM   1177  OE1 GLN A 158      15.138  -7.415  -5.893  1.00 96.12           O  
ATOM   1178  N   SER A 159      12.810  -2.463  -4.756  1.00 95.12           N  
ATOM   1179  CA  SER A 159      13.111  -1.302  -3.927  1.00 95.12           C  
ATOM   1180  C   SER A 159      11.860  -0.781  -3.226  1.00 95.12           C  
ATOM   1181  O   SER A 159      11.903  -0.453  -2.038  1.00 95.12           O  
ATOM   1182  CB  SER A 159      13.737  -0.191  -4.774  1.00 95.12           C  
ATOM   1183  OG  SER A 159      15.012  -0.578  -5.259  1.00 95.12           O  
ATOM   1184  N   ALA A 160      10.739  -0.674  -3.966  1.00 95.94           N  
ATOM   1185  CA  ALA A 160       9.475  -0.230  -3.388  1.00 95.94           C  
ATOM   1186  C   ALA A 160       8.997  -1.197  -2.308  1.00 95.94           C  
ATOM   1187  O   ALA A 160       8.469  -0.774  -1.272  1.00 95.94           O  
ATOM   1188  CB  ALA A 160       8.414  -0.084  -4.475  1.00 95.94           C  
ATOM   1189  N   VAL A 161       9.207  -2.508  -2.535  1.00 98.12           N  
ATOM   1190  CA  VAL A 161       8.865  -3.512  -1.533  1.00 98.12           C  
ATOM   1191  C   VAL A 161       9.699  -3.286  -0.269  1.00 98.12           C  
ATOM   1192  O   VAL A 161       9.161  -3.321   0.841  1.00 98.12           O  
ATOM   1193  CB  VAL A 161       9.093  -4.946  -2.068  1.00 98.12           C  
ATOM   1194  CG1 VAL A 161       8.959  -5.969  -0.941  1.00 98.12           C  
ATOM   1195  CG2 VAL A 161       8.105  -5.257  -3.193  1.00 98.12           C  
ATOM   1196  N   GLY A 162      10.956  -3.093  -0.453  1.00 97.56           N  
ATOM   1197  CA  GLY A 162      11.805  -2.761   0.679  1.00 97.56           C  
ATOM   1198  C   GLY A 162      11.339  -1.528   1.432  1.00 97.56           C  
ATOM   1199  O   GLY A 162      11.419  -1.482   2.665  1.00 97.56           O  
ATOM   1200  N   GLY A 163      10.977  -0.508   0.680  1.00 98.00           N  
ATOM   1201  CA  GLY A 163      10.412   0.682   1.298  1.00 98.00           C  
ATOM   1202  C   GLY A 163       9.222   0.388   2.185  1.00 98.00           C  
ATOM   1203  O   GLY A 163       9.086   0.968   3.264  1.00 98.00           O  
ATOM   1204  N   THR A 164       8.323  -0.501   1.735  1.00 98.62           N  
ATOM   1205  CA  THR A 164       7.159  -0.886   2.517  1.00 98.62           C  
ATOM   1206  C   THR A 164       7.581  -1.579   3.812  1.00 98.62           C  
ATOM   1207  O   THR A 164       6.997  -1.339   4.871  1.00 98.62           O  
ATOM   1208  CB  THR A 164       6.228  -1.818   1.718  1.00 98.62           C  
ATOM   1209  CG2 THR A 164       5.059  -2.296   2.571  1.00 98.62           C  
ATOM   1210  OG1 THR A 164       5.722  -1.110   0.578  1.00 98.62           O  
ATOM   1211  N   VAL A 165       8.593  -2.409   3.752  1.00 98.38           N  
ATOM   1212  CA  VAL A 165       9.098  -3.079   4.944  1.00 98.38           C  
ATOM   1213  C   VAL A 165       9.634  -2.045   5.935  1.00 98.38           C  
ATOM   1214  O   VAL A 165       9.339  -2.113   7.132  1.00 98.38           O  
ATOM   1215  CB  VAL A 165      10.196  -4.101   4.594  1.00 98.38           C  
ATOM   1216  CG1 VAL A 165      10.856  -4.640   5.865  1.00 98.38           C  
ATOM   1217  CG2 VAL A 165       9.621  -5.247   3.769  1.00 98.38           C  
ATOM   1218  N   LEU A 166      10.443  -1.076   5.451  1.00 97.44           N  
ATOM   1219  CA  LEU A 166      10.953  -0.011   6.303  1.00 97.44           C  
ATOM   1220  C   LEU A 166       9.810   0.785   6.925  1.00 97.44           C  
ATOM   1221  O   LEU A 166       9.846   1.109   8.114  1.00 97.44           O  
ATOM   1222  CB  LEU A 166      11.866   0.921   5.508  1.00 97.44           C  
ATOM   1223  CG  LEU A 166      13.248   0.371   5.140  1.00 97.44           C  
ATOM   1224  CD1 LEU A 166      14.039   1.402   4.338  1.00 97.44           C  
ATOM   1225  CD2 LEU A 166      14.011  -0.035   6.398  1.00 97.44           C  
ATOM   1226  N   ALA A 167       8.830   1.129   6.145  1.00 98.38           N  
ATOM   1227  CA  ALA A 167       7.674   1.885   6.632  1.00 98.38           C  
ATOM   1228  C   ALA A 167       6.891   1.085   7.668  1.00 98.38           C  
ATOM   1229  O   ALA A 167       6.416   1.641   8.660  1.00 98.38           O  
ATOM   1230  CB  ALA A 167       6.768   2.279   5.473  1.00 98.38           C  
ATOM   1231  N   ALA A 168       6.741  -0.207   7.401  1.00 98.50           N  
ATOM   1232  CA  ALA A 168       6.055  -1.067   8.367  1.00 98.50           C  
ATOM   1233  C   ALA A 168       6.782  -1.070   9.715  1.00 98.50           C  
ATOM   1234  O   ALA A 168       6.150  -0.995  10.769  1.00 98.50           O  
ATOM   1235  CB  ALA A 168       5.943  -2.490   7.829  1.00 98.50           C  
ATOM   1236  N   ARG A 169       8.052  -1.216   9.700  1.00 97.75           N  
ATOM   1237  CA  ARG A 169       8.835  -1.140  10.926  1.00 97.75           C  
ATOM   1238  C   ARG A 169       8.666   0.218  11.599  1.00 97.75           C  
ATOM   1239  O   ARG A 169       8.549   0.296  12.825  1.00 97.75           O  
ATOM   1240  CB  ARG A 169      10.319  -1.398  10.639  1.00 97.75           C  
ATOM   1241  CG  ARG A 169      10.646  -2.857  10.370  1.00 97.75           C  
ATOM   1242  CD  ARG A 169      12.095  -3.038   9.938  1.00 97.75           C  
ATOM   1243  NE  ARG A 169      12.432  -4.446   9.770  1.00 97.75           N  
ATOM   1244  NH1 ARG A 169      14.045  -4.078   8.157  1.00 97.75           N  
ATOM   1245  NH2 ARG A 169      13.579  -6.212   8.858  1.00 97.75           N1+
ATOM   1246  CZ  ARG A 169      13.351  -4.910   8.927  1.00 97.75           C  
ATOM   1247  N   GLY A 170       8.692   1.303  10.771  1.00 97.00           N  
ATOM   1248  CA  GLY A 170       8.429   2.634  11.298  1.00 97.00           C  
ATOM   1249  C   GLY A 170       7.074   2.756  11.971  1.00 97.00           C  
ATOM   1250  O   GLY A 170       6.961   3.365  13.035  1.00 97.00           O  
ATOM   1251  N   ALA A 171       5.982   2.226  11.336  1.00 97.81           N  
ATOM   1252  CA  ALA A 171       4.650   2.228  11.932  1.00 97.81           C  
ATOM   1253  C   ALA A 171       4.660   1.534  13.296  1.00 97.81           C  
ATOM   1254  O   ALA A 171       4.120   2.058  14.271  1.00 97.81           O  
ATOM   1255  CB  ALA A 171       3.646   1.550  11.002  1.00 97.81           C  
ATOM   1256  N   ARG A 172       5.300   0.358  13.373  1.00 97.12           N  
ATOM   1257  CA  ARG A 172       5.377  -0.408  14.609  1.00 97.12           C  
ATOM   1258  C   ARG A 172       6.103   0.379  15.688  1.00 97.12           C  
ATOM   1259  O   ARG A 172       5.647   0.435  16.836  1.00 97.12           O  
ATOM   1260  CB  ARG A 172       6.077  -1.750  14.377  1.00 97.12           C  
ATOM   1261  CG  ARG A 172       6.196  -2.609  15.611  1.00 97.12           C  
ATOM   1262  CD  ARG A 172       7.170  -3.763  15.418  1.00 97.12           C  
ATOM   1263  NE  ARG A 172       8.538  -3.283  15.222  1.00 97.12           N  
ATOM   1264  NH1 ARG A 172       9.403  -5.345  14.648  1.00 97.12           N  
ATOM   1265  NH2 ARG A 172      10.769  -3.506  14.714  1.00 97.12           N1+
ATOM   1266  CZ  ARG A 172       9.562  -4.049  14.865  1.00 97.12           C  
ATOM   1267  N   ASP A 173       7.214   1.062  15.307  1.00 95.12           N  
ATOM   1268  CA  ASP A 173       8.106   1.672  16.285  1.00 95.12           C  
ATOM   1269  C   ASP A 173       7.642   3.082  16.649  1.00 95.12           C  
ATOM   1270  O   ASP A 173       7.817   3.522  17.792  1.00 95.12           O  
ATOM   1271  CB  ASP A 173       9.540   1.711  15.749  1.00 95.12           C  
ATOM   1272  CG  ASP A 173      10.151   0.330  15.589  1.00 95.12           C  
ATOM   1273  OD1 ASP A 173       9.612  -0.647  16.159  1.00 95.12           O  
ATOM   1274  OD2 ASP A 173      11.167   0.214  14.880  1.00 95.12           O1-
ATOM   1275  N   HIS A 174       6.953   3.762  15.695  1.00 93.94           N  
ATOM   1276  CA  HIS A 174       6.752   5.193  15.925  1.00 93.94           C  
ATOM   1277  C   HIS A 174       5.292   5.580  15.717  1.00 93.94           C  
ATOM   1278  O   HIS A 174       4.902   6.718  15.999  1.00 93.94           O  
ATOM   1279  CB  HIS A 174       7.651   6.011  15.001  1.00 93.94           C  
ATOM   1280  CG  HIS A 174       9.097   5.641  15.083  1.00 93.94           C  
ATOM   1281  CD2 HIS A 174       9.928   5.103  14.167  1.00 93.94           C  
ATOM   1282  ND1 HIS A 174       9.848   5.813  16.227  1.00 93.94           N  
ATOM   1283  CE1 HIS A 174      11.080   5.396  16.011  1.00 93.94           C  
ATOM   1284  NE2 HIS A 174      11.162   4.962  14.761  1.00 93.94           N  
ATOM   1285  N   GLY A 175       4.499   4.641  15.241  1.00 94.69           N  
ATOM   1286  CA  GLY A 175       3.075   4.936  15.181  1.00 94.69           C  
ATOM   1287  C   GLY A 175       2.573   5.148  13.766  1.00 94.69           C  
ATOM   1288  O   GLY A 175       1.423   4.825  13.454  1.00 94.69           O  
ATOM   1289  N   LEU A 176       3.362   5.691  12.842  1.00 97.56           N  
ATOM   1290  CA  LEU A 176       2.977   5.893  11.452  1.00 97.56           C  
ATOM   1291  C   LEU A 176       4.148   5.607  10.520  1.00 97.56           C  
ATOM   1292  O   LEU A 176       5.226   6.190  10.670  1.00 97.56           O  
ATOM   1293  CB  LEU A 176       2.472   7.322  11.235  1.00 97.56           C  
ATOM   1294  CG  LEU A 176       2.071   7.687   9.804  1.00 97.56           C  
ATOM   1295  CD1 LEU A 176       0.905   6.822   9.343  1.00 97.56           C  
ATOM   1296  CD2 LEU A 176       1.715   9.167   9.716  1.00 97.56           C  
ATOM   1297  N   GLY A 177       3.968   4.670   9.642  1.00 98.38           N  
ATOM   1298  CA  GLY A 177       4.880   4.404   8.545  1.00 98.38           C  
ATOM   1299  C   GLY A 177       4.246   4.614   7.179  1.00 98.38           C  
ATOM   1300  O   GLY A 177       3.146   4.130   6.921  1.00 98.38           O  
ATOM   1301  N   ILE A 178       4.952   5.341   6.274  1.00 98.56           N  
ATOM   1302  CA  ILE A 178       4.429   5.630   4.940  1.00 98.56           C  
ATOM   1303  C   ILE A 178       5.452   5.219   3.886  1.00 98.56           C  
ATOM   1304  O   ILE A 178       6.626   5.601   3.966  1.00 98.56           O  
ATOM   1305  CB  ILE A 178       4.068   7.124   4.786  1.00 98.56           C  
ATOM   1306  CG1 ILE A 178       3.004   7.524   5.812  1.00 98.56           C  
ATOM   1307  CG2 ILE A 178       3.595   7.419   3.359  1.00 98.56           C  
ATOM   1308  CD1 ILE A 178       2.800   9.031   5.934  1.00 98.56           C  
ATOM   1309  N   ASN A 179       5.072   4.418   2.970  1.00 98.31           N  
ATOM   1310  CA  ASN A 179       5.832   4.225   1.737  1.00 98.31           C  
ATOM   1311  C   ASN A 179       5.187   4.956   0.563  1.00 98.31           C  
ATOM   1312  O   ASN A 179       4.002   4.769   0.284  1.00 98.31           O  
ATOM   1313  CB  ASN A 179       5.971   2.735   1.423  1.00 98.31           C  
ATOM   1314  CG  ASN A 179       6.875   2.471   0.234  1.00 98.31           C  
ATOM   1315  ND2 ASN A 179       6.736   1.299  -0.371  1.00 98.31           N  
ATOM   1316  OD1 ASN A 179       7.692   3.315  -0.138  1.00 98.31           O  
ATOM   1317  N   LEU A 180       5.974   5.948  -0.103  1.00 97.00           N  
ATOM   1318  CA  LEU A 180       5.442   6.766  -1.186  1.00 97.00           C  
ATOM   1319  C   LEU A 180       5.289   5.944  -2.461  1.00 97.00           C  
ATOM   1320  O   LEU A 180       4.963   6.487  -3.520  1.00 97.00           O  
ATOM   1321  CB  LEU A 180       6.350   7.968  -1.449  1.00 97.00           C  
ATOM   1322  CG  LEU A 180       6.506   8.968  -0.298  1.00 97.00           C  
ATOM   1323  CD1 LEU A 180       7.289  10.187  -0.759  1.00 97.00           C  
ATOM   1324  CD2 LEU A 180       5.133   9.374   0.242  1.00 97.00           C  
ATOM   1325  N   GLY A 181       5.467   4.643  -2.388  1.00 93.44           N  
ATOM   1326  CA  GLY A 181       5.153   3.591  -3.340  1.00 93.44           C  
ATOM   1327  C   GLY A 181       4.334   2.464  -2.735  1.00 93.44           C  
ATOM   1328  O   GLY A 181       3.463   2.703  -1.896  1.00 93.44           O  
ATOM   1329  N   GLY A 182       4.485   1.196  -3.238  1.00 95.00           N  
ATOM   1330  CA  GLY A 182       3.894   0.010  -2.634  1.00 95.00           C  
ATOM   1331  C   GLY A 182       2.407  -0.118  -2.897  1.00 95.00           C  
ATOM   1332  O   GLY A 182       1.860   0.582  -3.751  1.00 95.00           O  
ATOM   1333  N   GLY A 183       1.750  -1.056  -2.190  1.00 96.38           N  
ATOM   1334  CA  GLY A 183       0.328  -1.295  -2.382  1.00 96.38           C  
ATOM   1335  C   GLY A 183       0.029  -2.198  -3.563  1.00 96.38           C  
ATOM   1336  O   GLY A 183      -1.001  -2.044  -4.222  1.00 96.38           O  
ATOM   1337  N   TYR A 184       0.998  -3.075  -3.844  1.00 96.81           N  
ATOM   1338  CA  TYR A 184       0.910  -4.032  -4.944  1.00 96.81           C  
ATOM   1339  C   TYR A 184      -0.064  -5.155  -4.610  1.00 96.81           C  
ATOM   1340  O   TYR A 184       0.327  -6.323  -4.537  1.00 96.81           O  
ATOM   1341  CB  TYR A 184       2.291  -4.613  -5.262  1.00 96.81           C  
ATOM   1342  CG  TYR A 184       3.333  -3.566  -5.577  1.00 96.81           C  
ATOM   1343  CD1 TYR A 184       3.007  -2.427  -6.311  1.00 96.81           C  
ATOM   1344  CD2 TYR A 184       4.644  -3.712  -5.141  1.00 96.81           C  
ATOM   1345  CE1 TYR A 184       3.963  -1.461  -6.605  1.00 96.81           C  
ATOM   1346  CE2 TYR A 184       5.611  -2.753  -5.430  1.00 96.81           C  
ATOM   1347  OH  TYR A 184       6.214  -0.682  -6.450  1.00 96.81           O  
ATOM   1348  CZ  TYR A 184       5.260  -1.633  -6.160  1.00 96.81           C  
ATOM   1349  N   HIS A 185      -1.268  -4.863  -4.443  1.00 97.50           N  
ATOM   1350  CA  HIS A 185      -2.277  -5.691  -3.790  1.00 97.50           C  
ATOM   1351  C   HIS A 185      -2.897  -6.681  -4.770  1.00 97.50           C  
ATOM   1352  O   HIS A 185      -3.758  -7.480  -4.394  1.00 97.50           O  
ATOM   1353  CB  HIS A 185      -3.366  -4.817  -3.169  1.00 97.50           C  
ATOM   1354  CG  HIS A 185      -4.227  -4.126  -4.178  1.00 97.50           C  
ATOM   1355  CD2 HIS A 185      -4.008  -3.829  -5.480  1.00 97.50           C  
ATOM   1356  ND1 HIS A 185      -5.483  -3.644  -3.877  1.00 97.50           N  
ATOM   1357  CE1 HIS A 185      -6.003  -3.082  -4.957  1.00 97.50           C  
ATOM   1358  NE2 HIS A 185      -5.128  -3.184  -5.944  1.00 97.50           N  
ATOM   1359  N   HIS A 186      -2.380  -6.800  -6.005  1.00 97.81           N  
ATOM   1360  CA  HIS A 186      -2.854  -7.792  -6.965  1.00 97.81           C  
ATOM   1361  C   HIS A 186      -1.886  -8.958  -7.076  1.00 97.81           C  
ATOM   1362  O   HIS A 186      -2.242 -10.016  -7.601  1.00 97.81           O  
ATOM   1363  CB  HIS A 186      -3.066  -7.148  -8.338  1.00 97.81           C  
ATOM   1364  CG  HIS A 186      -4.258  -6.250  -8.404  1.00 97.81           C  
ATOM   1365  CD2 HIS A 186      -4.360  -4.923  -8.663  1.00 97.81           C  
ATOM   1366  ND1 HIS A 186      -5.544  -6.700  -8.183  1.00 97.81           N  
ATOM   1367  CE1 HIS A 186      -6.384  -5.685  -8.305  1.00 97.81           C  
ATOM   1368  NE2 HIS A 186      -5.691  -4.597  -8.594  1.00 97.81           N  
ATOM   1369  N   ALA A 187      -0.592  -8.719  -6.636  1.00 97.31           N  
ATOM   1370  CA  ALA A 187       0.354  -9.833  -6.672  1.00 97.31           C  
ATOM   1371  C   ALA A 187      -0.111 -10.976  -5.775  1.00 97.31           C  
ATOM   1372  O   ALA A 187      -0.510 -10.759  -4.630  1.00 97.31           O  
ATOM   1373  CB  ALA A 187       1.745  -9.364  -6.251  1.00 97.31           C  
ATOM   1374  N   ARG A 188      -0.034 -12.201  -6.366  1.00 97.00           N  
ATOM   1375  CA  ARG A 188      -0.375 -13.429  -5.653  1.00 97.00           C  
ATOM   1376  C   ARG A 188       0.858 -14.291  -5.429  1.00 97.00           C  
ATOM   1377  O   ARG A 188       1.923 -14.017  -5.990  1.00 97.00           O  
ATOM   1378  CB  ARG A 188      -1.441 -14.215  -6.417  1.00 97.00           C  
ATOM   1379  CG  ARG A 188      -2.731 -13.447  -6.651  1.00 97.00           C  
ATOM   1380  CD  ARG A 188      -3.764 -14.288  -7.383  1.00 97.00           C  
ATOM   1381  NE  ARG A 188      -4.979 -13.531  -7.660  1.00 97.00           N  
ATOM   1382  NH1 ARG A 188      -6.064 -15.262  -8.742  1.00 97.00           N  
ATOM   1383  NH2 ARG A 188      -7.097 -13.227  -8.496  1.00 97.00           N1+
ATOM   1384  CZ  ARG A 188      -6.046 -14.007  -8.298  1.00 97.00           C  
ATOM   1385  N   PRO A 189       0.720 -15.399  -4.634  1.00 97.44           N  
ATOM   1386  CA  PRO A 189       1.904 -16.191  -4.301  1.00 97.44           C  
ATOM   1387  C   PRO A 189       2.643 -16.693  -5.542  1.00 97.44           C  
ATOM   1388  O   PRO A 189       3.877 -16.686  -5.574  1.00 97.44           O  
ATOM   1389  CB  PRO A 189       1.328 -17.357  -3.495  1.00 97.44           C  
ATOM   1390  CG  PRO A 189       0.146 -16.788  -2.783  1.00 97.44           C  
ATOM   1391  CD  PRO A 189      -0.546 -15.821  -3.702  1.00 97.44           C  
ATOM   1392  N   ALA A 190       1.943 -17.057  -6.616  1.00 97.12           N  
ATOM   1393  CA  ALA A 190       2.586 -17.674  -7.782  1.00 97.12           C  
ATOM   1394  C   ALA A 190       2.210 -16.934  -9.064  1.00 97.12           C  
ATOM   1395  O   ALA A 190       2.270 -17.494 -10.152  1.00 97.12           O  
ATOM   1396  CB  ALA A 190       2.200 -19.134  -7.884  1.00 97.12           C  
ATOM   1397  N   MET A 191       1.766 -15.606  -8.875  1.00 95.56           N  
ATOM   1398  CA  MET A 191       1.288 -14.919 -10.069  1.00 95.56           C  
ATOM   1399  C   MET A 191       1.378 -13.409  -9.893  1.00 95.56           C  
ATOM   1400  O   MET A 191       0.957 -12.875  -8.866  1.00 95.56           O  
ATOM   1401  CB  MET A 191      -0.154 -15.317 -10.382  1.00 95.56           C  
ATOM   1402  CG  MET A 191      -0.753 -14.589 -11.571  1.00 95.56           C  
ATOM   1403  SD  MET A 191      -2.539 -14.941 -11.787  1.00 95.56           S  
ATOM   1404  CE  MET A 191      -2.454 -16.509 -12.685  1.00 95.56           C  
ATOM   1405  N   GLY A 192       1.933 -12.718 -10.891  1.00 94.62           N  
ATOM   1406  CA  GLY A 192       1.791 -11.271 -11.003  1.00 94.62           C  
ATOM   1407  C   GLY A 192       0.675 -10.855 -11.943  1.00 94.62           C  
ATOM   1408  O   GLY A 192       0.486 -11.460 -12.998  1.00 94.62           O  
ATOM   1409  N   HIS A 193      -0.061  -9.795 -11.522  1.00 93.25           N  
ATOM   1410  CA  HIS A 193      -1.095  -9.257 -12.401  1.00 93.25           C  
ATOM   1411  C   HIS A 193      -1.673  -7.962 -11.842  1.00 93.25           C  
ATOM   1412  O   HIS A 193      -1.438  -7.622 -10.682  1.00 93.25           O  
ATOM   1413  CB  HIS A 193      -2.210 -10.282 -12.601  1.00 93.25           C  
ATOM   1414  CG  HIS A 193      -3.431  -9.719 -13.257  1.00 93.25           C  
ATOM   1415  CD2 HIS A 193      -3.845  -8.445 -13.415  1.00 93.25           C  
ATOM   1416  ND1 HIS A 193      -4.392 -10.512 -13.849  1.00 93.25           N  
ATOM   1417  CE1 HIS A 193      -5.347  -9.744 -14.336  1.00 93.25           C  
ATOM   1418  NE2 HIS A 193      -5.042  -8.488 -14.087  1.00 93.25           N  
ATOM   1419  N   GLY A 194      -2.342  -7.186 -12.733  1.00 90.88           N  
ATOM   1420  CA  GLY A 194      -2.897  -5.908 -12.304  1.00 90.88           C  
ATOM   1421  C   GLY A 194      -1.834  -4.901 -11.919  1.00 90.88           C  
ATOM   1422  O   GLY A 194      -1.993  -4.172 -10.936  1.00 90.88           O  
ATOM   1423  N   PHE A 195      -0.662  -4.973 -12.564  1.00 91.06           N  
ATOM   1424  CA  PHE A 195       0.477  -4.073 -12.429  1.00 91.06           C  
ATOM   1425  C   PHE A 195       1.288  -4.407 -11.184  1.00 91.06           C  
ATOM   1426  O   PHE A 195       2.071  -3.583 -10.708  1.00 91.06           O  
ATOM   1427  CB  PHE A 195       0.010  -2.614 -12.380  1.00 91.06           C  
ATOM   1428  CG  PHE A 195      -0.934  -2.238 -13.490  1.00 91.06           C  
ATOM   1429  CD1 PHE A 195      -0.732  -2.708 -14.781  1.00 91.06           C  
ATOM   1430  CD2 PHE A 195      -2.023  -1.411 -13.242  1.00 91.06           C  
ATOM   1431  CE1 PHE A 195      -1.604  -2.365 -15.806  1.00 91.06           C  
ATOM   1432  CE2 PHE A 195      -2.898  -1.061 -14.263  1.00 91.06           C  
ATOM   1433  CZ  PHE A 195      -2.686  -1.535 -15.549  1.00 91.06           C  
ATOM   1434  N   CYS A 196       0.994  -5.572 -10.577  1.00 95.12           N  
ATOM   1435  CA  CYS A 196       1.686  -5.986  -9.363  1.00 95.12           C  
ATOM   1436  C   CYS A 196       2.496  -7.251  -9.594  1.00 95.12           C  
ATOM   1437  O   CYS A 196       1.952  -8.272 -10.020  1.00 95.12           O  
ATOM   1438  CB  CYS A 196       0.687  -6.209  -8.226  1.00 95.12           C  
ATOM   1439  SG  CYS A 196      -0.430  -4.814  -7.953  1.00 95.12           S  
ATOM   1440  N   ILE A 197       3.850  -7.146  -9.262  1.00 95.62           N  
ATOM   1441  CA  ILE A 197       4.778  -8.252  -9.450  1.00 95.62           C  
ATOM   1442  C   ILE A 197       4.995  -8.979  -8.124  1.00 95.62           C  
ATOM   1443  O   ILE A 197       4.952 -10.208  -8.068  1.00 95.62           O  
ATOM   1444  CB  ILE A 197       6.131  -7.764 -10.020  1.00 95.62           C  
ATOM   1445  CG1 ILE A 197       5.931  -7.137 -11.409  1.00 95.62           C  
ATOM   1446  CG2 ILE A 197       7.137  -8.916 -10.081  1.00 95.62           C  
ATOM   1447  CD1 ILE A 197       7.152  -6.403 -11.937  1.00 95.62           C  
ATOM   1448  N   TYR A 198       5.207  -8.192  -7.117  1.00 97.69           N  
ATOM   1449  CA  TYR A 198       5.448  -8.665  -5.759  1.00 97.69           C  
ATOM   1450  C   TYR A 198       4.400  -8.117  -4.796  1.00 97.69           C  
ATOM   1451  O   TYR A 198       3.879  -7.019  -4.995  1.00 97.69           O  
ATOM   1452  CB  TYR A 198       6.851  -8.263  -5.290  1.00 97.69           C  
ATOM   1453  CG  TYR A 198       7.946  -8.651  -6.248  1.00 97.69           C  
ATOM   1454  CD1 TYR A 198       8.207  -9.991  -6.531  1.00 97.69           C  
ATOM   1455  CD2 TYR A 198       8.728  -7.685  -6.873  1.00 97.69           C  
ATOM   1456  CE1 TYR A 198       9.220 -10.357  -7.413  1.00 97.69           C  
ATOM   1457  CE2 TYR A 198       9.747  -8.040  -7.756  1.00 97.69           C  
ATOM   1458  OH  TYR A 198      10.985  -9.730  -8.892  1.00 97.69           O  
ATOM   1459  CZ  TYR A 198       9.982  -9.376  -8.020  1.00 97.69           C  
ATOM   1460  N   SER A 199       4.073  -8.945  -3.757  1.00 98.00           N  
ATOM   1461  CA  SER A 199       3.267  -8.379  -2.683  1.00 98.00           C  
ATOM   1462  C   SER A 199       4.147  -7.741  -1.613  1.00 98.00           C  
ATOM   1463  O   SER A 199       4.776  -8.440  -0.819  1.00 98.00           O  
ATOM   1464  CB  SER A 199       2.383  -9.453  -2.048  1.00 98.00           C  
ATOM   1465  OG  SER A 199       1.621  -8.919  -0.980  1.00 98.00           O  
ATOM   1466  N   ASP A 200       4.137  -6.383  -1.589  1.00 98.56           N  
ATOM   1467  CA  ASP A 200       4.923  -5.672  -0.585  1.00 98.56           C  
ATOM   1468  C   ASP A 200       4.295  -5.807   0.800  1.00 98.56           C  
ATOM   1469  O   ASP A 200       5.000  -6.007   1.790  1.00 98.56           O  
ATOM   1470  CB  ASP A 200       5.058  -4.194  -0.959  1.00 98.56           C  
ATOM   1471  CG  ASP A 200       3.722  -3.523  -1.225  1.00 98.56           C  
ATOM   1472  OD1 ASP A 200       2.796  -4.192  -1.733  1.00 98.56           O  
ATOM   1473  OD2 ASP A 200       3.596  -2.317  -0.926  1.00 98.56           O1-
ATOM   1474  N   VAL A 201       3.022  -5.800   0.932  1.00 98.62           N  
ATOM   1475  CA  VAL A 201       2.308  -5.899   2.204  1.00 98.62           C  
ATOM   1476  C   VAL A 201       2.488  -7.295   2.793  1.00 98.62           C  
ATOM   1477  O   VAL A 201       2.716  -7.443   3.992  1.00 98.62           O  
ATOM   1478  CB  VAL A 201       0.805  -5.581   2.036  1.00 98.62           C  
ATOM   1479  CG1 VAL A 201       0.024  -5.989   3.284  1.00 98.62           C  
ATOM   1480  CG2 VAL A 201       0.604  -4.097   1.737  1.00 98.62           C  
ATOM   1481  N   ALA A 202       2.439  -8.387   1.971  1.00 98.62           N  
ATOM   1482  CA  ALA A 202       2.668  -9.737   2.474  1.00 98.62           C  
ATOM   1483  C   ALA A 202       4.065  -9.871   3.072  1.00 98.62           C  
ATOM   1484  O   ALA A 202       4.237 -10.443   4.149  1.00 98.62           O  
ATOM   1485  CB  ALA A 202       2.465 -10.755   1.361  1.00 98.62           C  
ATOM   1486  N   LEU A 203       5.051  -9.346   2.329  1.00 98.75           N  
ATOM   1487  CA  LEU A 203       6.415  -9.411   2.832  1.00 98.75           C  
ATOM   1488  C   LEU A 203       6.564  -8.590   4.109  1.00 98.75           C  
ATOM   1489  O   LEU A 203       7.242  -9.020   5.053  1.00 98.75           O  
ATOM   1490  CB  LEU A 203       7.408  -8.915   1.776  1.00 98.75           C  
ATOM   1491  CG  LEU A 203       8.889  -9.001   2.144  1.00 98.75           C  
ATOM   1492  CD1 LEU A 203       9.284 -10.448   2.420  1.00 98.75           C  
ATOM   1493  CD2 LEU A 203       9.746  -8.411   1.030  1.00 98.75           C  
ATOM   1494  N   ALA A 204       5.988  -7.376   4.144  1.00 98.75           N  
ATOM   1495  CA  ALA A 204       6.046  -6.546   5.346  1.00 98.75           C  
ATOM   1496  C   ALA A 204       5.457  -7.277   6.544  1.00 98.75           C  
ATOM   1497  O   ALA A 204       6.049  -7.286   7.630  1.00 98.75           O  
ATOM   1498  CB  ALA A 204       5.316  -5.226   5.115  1.00 98.75           C  
ATOM   1499  N   ILE A 205       4.282  -7.847   6.420  1.00 98.75           N  
ATOM   1500  CA  ILE A 205       3.629  -8.572   7.507  1.00 98.75           C  
ATOM   1501  C   ILE A 205       4.486  -9.763   7.919  1.00 98.75           C  
ATOM   1502  O   ILE A 205       4.678 -10.012   9.117  1.00 98.75           O  
ATOM   1503  CB  ILE A 205       2.215  -9.047   7.102  1.00 98.75           C  
ATOM   1504  CG1 ILE A 205       1.265  -7.847   6.979  1.00 98.75           C  
ATOM   1505  CG2 ILE A 205       1.677 -10.069   8.104  1.00 98.75           C  
ATOM   1506  CD1 ILE A 205      -0.110  -8.201   6.424  1.00 98.75           C  
ATOM   1507  N   HIS A 206       4.975 -10.564   6.922  1.00 98.62           N  
ATOM   1508  CA  HIS A 206       5.867 -11.681   7.218  1.00 98.62           C  
ATOM   1509  C   HIS A 206       7.072 -11.225   8.038  1.00 98.62           C  
ATOM   1510  O   HIS A 206       7.428 -11.856   9.030  1.00 98.62           O  
ATOM   1511  CB  HIS A 206       6.338 -12.348   5.930  1.00 98.62           C  
ATOM   1512  CG  HIS A 206       7.383 -13.393   6.137  1.00 98.62           C  
ATOM   1513  CD2 HIS A 206       8.733 -13.341   6.023  1.00 98.62           C  
ATOM   1514  ND1 HIS A 206       7.081 -14.687   6.513  1.00 98.62           N  
ATOM   1515  CE1 HIS A 206       8.197 -15.378   6.618  1.00 98.62           C  
ATOM   1516  NE2 HIS A 206       9.216 -14.586   6.329  1.00 98.62           N  
ATOM   1517  N   THR A 207       7.692 -10.178   7.638  1.00 98.50           N  
ATOM   1518  CA  THR A 207       8.880  -9.653   8.301  1.00 98.50           C  
ATOM   1519  C   THR A 207       8.557  -9.237   9.736  1.00 98.50           C  
ATOM   1520  O   THR A 207       9.300  -9.567  10.662  1.00 98.50           O  
ATOM   1521  CB  THR A 207       9.462  -8.445   7.536  1.00 98.50           C  
ATOM   1522  CG2 THR A 207      10.663  -7.855   8.263  1.00 98.50           C  
ATOM   1523  OG1 THR A 207       9.870  -8.868   6.229  1.00 98.50           O  
ATOM   1524  N   LEU A 208       7.474  -8.498   9.937  1.00 98.62           N  
ATOM   1525  CA  LEU A 208       7.075  -8.080  11.275  1.00 98.62           C  
ATOM   1526  C   LEU A 208       6.780  -9.286  12.163  1.00 98.62           C  
ATOM   1527  O   LEU A 208       7.094  -9.274  13.350  1.00 98.62           O  
ATOM   1528  CB  LEU A 208       5.841  -7.172  11.201  1.00 98.62           C  
ATOM   1529  CG  LEU A 208       6.056  -5.785  10.603  1.00 98.62           C  
ATOM   1530  CD1 LEU A 208       4.727  -5.043  10.491  1.00 98.62           C  
ATOM   1531  CD2 LEU A 208       7.051  -4.986  11.436  1.00 98.62           C  
ATOM   1532  N   ARG A 209       6.150 -10.298  11.615  1.00 98.31           N  
ATOM   1533  CA  ARG A 209       5.881 -11.510  12.391  1.00 98.31           C  
ATOM   1534  C   ARG A 209       7.180 -12.172  12.824  1.00 98.31           C  
ATOM   1535  O   ARG A 209       7.299 -12.612  13.975  1.00 98.31           O  
ATOM   1536  CB  ARG A 209       5.039 -12.495  11.579  1.00 98.31           C  
ATOM   1537  CG  ARG A 209       3.614 -12.027  11.332  1.00 98.31           C  
ATOM   1538  CD  ARG A 209       2.853 -11.816  12.628  1.00 98.31           C  
ATOM   1539  NE  ARG A 209       1.474 -11.406  12.392  1.00 98.31           N  
ATOM   1540  NH1 ARG A 209       1.103 -10.650  14.544  1.00 98.31           N  
ATOM   1541  NH2 ARG A 209      -0.565 -10.522  12.977  1.00 98.31           N1+
ATOM   1542  CZ  ARG A 209       0.674 -10.857  13.295  1.00 98.31           C  
ATOM   1543  N   GLN A 210       8.162 -12.228  11.889  1.00 98.31           N  
ATOM   1544  CA  GLN A 210       9.464 -12.802  12.220  1.00 98.31           C  
ATOM   1545  C   GLN A 210      10.159 -12.000  13.322  1.00 98.31           C  
ATOM   1546  O   GLN A 210      10.965 -12.548  14.078  1.00 98.31           O  
ATOM   1547  CB  GLN A 210      10.352 -12.878  10.984  1.00 98.31           C  
ATOM   1548  CG  GLN A 210       9.918 -13.940   9.979  1.00 98.31           C  
ATOM   1549  CD  GLN A 210       9.830 -15.325  10.590  1.00 98.31           C  
ATOM   1550  NE2 GLN A 210       8.688 -15.984  10.416  1.00 98.31           N  
ATOM   1551  OE1 GLN A 210      10.785 -15.804  11.215  1.00 98.31           O  
ATOM   1552  N   GLU A 211       9.745 -10.805  13.426  1.00 98.06           N  
ATOM   1553  CA  GLU A 211      10.355  -9.912  14.415  1.00 98.06           C  
ATOM   1554  C   GLU A 211       9.523  -9.848  15.694  1.00 98.06           C  
ATOM   1555  O   GLU A 211       9.810  -9.037  16.583  1.00 98.06           O  
ATOM   1556  CB  GLU A 211      10.527  -8.512  13.823  1.00 98.06           C  
ATOM   1557  CG  GLU A 211      11.544  -8.438  12.685  1.00 98.06           C  
ATOM   1558  CD  GLU A 211      11.607  -7.075  12.017  1.00 98.06           C  
ATOM   1559  OE1 GLU A 211      12.485  -6.860  11.149  1.00 98.06           O  
ATOM   1560  OE2 GLU A 211      10.763  -6.214  12.368  1.00 98.06           O1-
ATOM   1561  N   GLY A 212       8.457 -10.648  15.734  1.00 97.81           N  
ATOM   1562  CA  GLY A 212       7.817 -10.846  17.015  1.00 97.81           C  
ATOM   1563  C   GLY A 212       6.464 -10.178  17.133  1.00 97.81           C  
ATOM   1564  O   GLY A 212       5.858 -10.158  18.207  1.00 97.81           O  
ATOM   1565  N   LEU A 213       5.983  -9.418  16.042  1.00 97.81           N  
ATOM   1566  CA  LEU A 213       4.655  -8.817  16.087  1.00 97.81           C  
ATOM   1567  C   LEU A 213       3.572  -9.884  16.133  1.00 97.81           C  
ATOM   1568  O   LEU A 213       3.476 -10.725  15.244  1.00 97.81           O  
ATOM   1569  CB  LEU A 213       4.437  -7.913  14.871  1.00 97.81           C  
ATOM   1570  CG  LEU A 213       3.147  -7.087  14.861  1.00 97.81           C  
ATOM   1571  CD1 LEU A 213       3.210  -5.997  15.923  1.00 97.81           C  
ATOM   1572  CD2 LEU A 213       2.909  -6.479  13.475  1.00 97.81           C  
ATOM   1573  N   GLU A 214       2.852  -9.996  17.247  1.00 97.44           N  
ATOM   1574  CA  GLU A 214       1.755 -10.941  17.453  1.00 97.44           C  
ATOM   1575  C   GLU A 214       0.408 -10.221  17.473  1.00 97.44           C  
ATOM   1576  O   GLU A 214       0.330  -9.049  17.839  1.00 97.44           O  
ATOM   1577  CB  GLU A 214       1.952 -11.728  18.743  1.00 97.44           C  
ATOM   1578  CG  GLU A 214       3.201 -12.598  18.739  1.00 97.44           C  
ATOM   1579  CD  GLU A 214       3.371 -13.394  20.028  1.00 97.44           C  
ATOM   1580  OE1 GLU A 214       4.229 -14.310  20.072  1.00 97.44           O  
ATOM   1581  OE2 GLU A 214       2.643 -13.106  21.002  1.00 97.44           O1-
ATOM   1582  N   GLY A 215      -0.632 -10.843  17.044  1.00 98.00           N  
ATOM   1583  CA  GLY A 215      -1.974 -10.283  17.043  1.00 98.00           C  
ATOM   1584  C   GLY A 215      -2.535 -10.064  15.648  1.00 98.00           C  
ATOM   1585  O   GLY A 215      -1.847 -10.301  14.660  1.00 98.00           O  
ATOM   1586  N   THR A 216      -3.687  -9.509  15.653  1.00 98.56           N  
ATOM   1587  CA  THR A 216      -4.412  -9.339  14.397  1.00 98.56           C  
ATOM   1588  C   THR A 216      -3.977  -8.066  13.685  1.00 98.56           C  
ATOM   1589  O   THR A 216      -3.852  -7.007  14.301  1.00 98.56           O  
ATOM   1590  CB  THR A 216      -5.935  -9.303  14.631  1.00 98.56           C  
ATOM   1591  CG2 THR A 216      -6.693  -9.124  13.330  1.00 98.56           C  
ATOM   1592  OG1 THR A 216      -6.348 -10.533  15.242  1.00 98.56           O  
ATOM   1593  N   ILE A 217      -3.624  -8.217  12.391  1.00 98.81           N  
ATOM   1594  CA  ILE A 217      -3.380  -7.083  11.513  1.00 98.81           C  
ATOM   1595  C   ILE A 217      -4.594  -6.853  10.619  1.00 98.81           C  
ATOM   1596  O   ILE A 217      -5.144  -7.800  10.049  1.00 98.81           O  
ATOM   1597  CB  ILE A 217      -2.113  -7.295  10.655  1.00 98.81           C  
ATOM   1598  CG1 ILE A 217      -0.866  -7.343  11.545  1.00 98.81           C  
ATOM   1599  CG2 ILE A 217      -1.987  -6.197   9.593  1.00 98.81           C  
ATOM   1600  CD1 ILE A 217       0.415  -7.696  10.801  1.00 98.81           C  
ATOM   1601  N   LEU A 218      -5.098  -5.621  10.566  1.00 98.81           N  
ATOM   1602  CA  LEU A 218      -6.218  -5.248   9.710  1.00 98.81           C  
ATOM   1603  C   LEU A 218      -5.724  -4.546   8.447  1.00 98.81           C  
ATOM   1604  O   LEU A 218      -5.060  -3.509   8.523  1.00 98.81           O  
ATOM   1605  CB  LEU A 218      -7.190  -4.341  10.464  1.00 98.81           C  
ATOM   1606  CG  LEU A 218      -8.318  -3.721   9.636  1.00 98.81           C  
ATOM   1607  CD1 LEU A 218      -9.222  -4.810   9.071  1.00 98.81           C  
ATOM   1608  CD2 LEU A 218      -9.122  -2.735  10.478  1.00 98.81           C  
ATOM   1609  N   ILE A 219      -5.987  -5.160   7.254  1.00 98.81           N  
ATOM   1610  CA  ILE A 219      -5.730  -4.502   5.976  1.00 98.81           C  
ATOM   1611  C   ILE A 219      -6.974  -3.735   5.529  1.00 98.81           C  
ATOM   1612  O   ILE A 219      -8.046  -4.325   5.369  1.00 98.81           O  
ATOM   1613  CB  ILE A 219      -5.307  -5.515   4.891  1.00 98.81           C  
ATOM   1614  CG1 ILE A 219      -4.027  -6.248   5.316  1.00 98.81           C  
ATOM   1615  CG2 ILE A 219      -5.117  -4.815   3.543  1.00 98.81           C  
ATOM   1616  CD1 ILE A 219      -3.633  -7.387   4.386  1.00 98.81           C  
ATOM   1617  N   VAL A 220      -6.860  -2.437   5.422  1.00 98.81           N  
ATOM   1618  CA  VAL A 220      -7.907  -1.577   4.881  1.00 98.81           C  
ATOM   1619  C   VAL A 220      -7.542  -1.150   3.463  1.00 98.81           C  
ATOM   1620  O   VAL A 220      -6.638  -0.331   3.266  1.00 98.81           O  
ATOM   1621  CB  VAL A 220      -8.140  -0.336   5.769  1.00 98.81           C  
ATOM   1622  CG1 VAL A 220      -9.292   0.509   5.226  1.00 98.81           C  
ATOM   1623  CG2 VAL A 220      -8.418  -0.758   7.210  1.00 98.81           C  
ATOM   1624  N   ASP A 221      -8.154  -1.781   2.472  1.00 98.75           N  
ATOM   1625  CA  ASP A 221      -7.861  -1.502   1.070  1.00 98.75           C  
ATOM   1626  C   ASP A 221      -8.918  -0.579   0.461  1.00 98.75           C  
ATOM   1627  O   ASP A 221     -10.048  -1.003   0.202  1.00 98.75           O  
ATOM   1628  CB  ASP A 221      -7.779  -2.803   0.268  1.00 98.75           C  
ATOM   1629  CG  ASP A 221      -7.184  -2.609  -1.116  1.00 98.75           C  
ATOM   1630  OD1 ASP A 221      -7.299  -1.500  -1.681  1.00 98.75           O  
ATOM   1631  OD2 ASP A 221      -6.600  -3.577  -1.649  1.00 98.75           O1-
ATOM   1632  N   THR A 222      -8.524   0.647   0.180  1.00 98.62           N  
ATOM   1633  CA  THR A 222      -9.466   1.626  -0.355  1.00 98.62           C  
ATOM   1634  C   THR A 222      -9.152   1.934  -1.817  1.00 98.62           C  
ATOM   1635  O   THR A 222      -9.601   2.952  -2.350  1.00 98.62           O  
ATOM   1636  CB  THR A 222      -9.438   2.927   0.465  1.00 98.62           C  
ATOM   1637  CG2 THR A 222      -9.948   2.698   1.884  1.00 98.62           C  
ATOM   1638  OG1 THR A 222      -8.094   3.422   0.526  1.00 98.62           O  
ATOM   1639  N   ASP A 223      -8.328   1.131  -2.423  1.00 98.31           N  
ATOM   1640  CA  ASP A 223      -8.105   1.139  -3.867  1.00 98.31           C  
ATOM   1641  C   ASP A 223      -9.368   0.726  -4.616  1.00 98.31           C  
ATOM   1642  O   ASP A 223     -10.171  -0.069  -4.112  1.00 98.31           O  
ATOM   1643  CB  ASP A 223      -6.949   0.210  -4.238  1.00 98.31           C  
ATOM   1644  CG  ASP A 223      -6.575   0.286  -5.708  1.00 98.31           C  
ATOM   1645  OD1 ASP A 223      -7.301  -0.280  -6.552  1.00 98.31           O  
ATOM   1646  OD2 ASP A 223      -5.540   0.917  -6.026  1.00 98.31           O1-
ATOM   1647  N   ALA A 224      -9.555   1.369  -5.848  1.00 97.81           N  
ATOM   1648  CA  ALA A 224     -10.785   1.178  -6.616  1.00 97.81           C  
ATOM   1649  C   ALA A 224     -10.946  -0.279  -7.040  1.00 97.81           C  
ATOM   1650  O   ALA A 224     -12.046  -0.718  -7.365  1.00 97.81           O  
ATOM   1651  CB  ALA A 224     -10.794   2.091  -7.840  1.00 97.81           C  
ATOM   1652  N   HIS A 225      -9.836  -1.088  -7.066  1.00 98.12           N  
ATOM   1653  CA  HIS A 225      -9.849  -2.507  -7.403  1.00 98.12           C  
ATOM   1654  C   HIS A 225      -9.794  -3.371  -6.147  1.00 98.12           C  
ATOM   1655  O   HIS A 225      -9.155  -3.007  -5.161  1.00 98.12           O  
ATOM   1656  CB  HIS A 225      -8.680  -2.848  -8.325  1.00 98.12           C  
ATOM   1657  CG  HIS A 225      -8.678  -2.067  -9.605  1.00 98.12           C  
ATOM   1658  CD2 HIS A 225      -9.236  -2.327 -10.807  1.00 98.12           C  
ATOM   1659  ND1 HIS A 225      -8.030  -0.857  -9.734  1.00 98.12           N  
ATOM   1660  CE1 HIS A 225      -8.197  -0.407 -10.961  1.00 98.12           C  
ATOM   1661  NE2 HIS A 225      -8.924  -1.279 -11.639  1.00 98.12           N  
ATOM   1662  N   GLN A 226     -10.536  -4.596  -6.248  1.00 97.88           N  
ATOM   1663  CA  GLN A 226     -10.430  -5.500  -5.107  1.00 97.88           C  
ATOM   1664  C   GLN A 226      -9.004  -6.000  -4.934  1.00 97.88           C  
ATOM   1665  O   GLN A 226      -8.341  -6.349  -5.913  1.00 97.88           O  
ATOM   1666  CB  GLN A 226     -11.386  -6.683  -5.267  1.00 97.88           C  
ATOM   1667  CG  GLN A 226     -11.391  -7.638  -4.081  1.00 97.88           C  
ATOM   1668  CD  GLN A 226     -11.845  -9.036  -4.455  1.00 97.88           C  
ATOM   1669  NE2 GLN A 226     -12.938  -9.493  -3.848  1.00 97.88           N  
ATOM   1670  OE1 GLN A 226     -11.221  -9.710  -5.284  1.00 97.88           O  
ATOM   1671  N   GLY A 227      -8.486  -5.913  -3.675  1.00 96.19           N  
ATOM   1672  CA  GLY A 227      -7.152  -6.406  -3.358  1.00 96.19           C  
ATOM   1673  C   GLY A 227      -7.061  -7.922  -3.368  1.00 96.19           C  
ATOM   1674  O   GLY A 227      -6.958  -8.551  -2.311  1.00 96.19           O  
ATOM   1675  N   ASP A 228      -7.217  -8.584  -4.517  1.00 97.25           N  
ATOM   1676  CA  ASP A 228      -7.254 -10.041  -4.620  1.00 97.25           C  
ATOM   1677  C   ASP A 228      -5.940 -10.661  -4.152  1.00 97.25           C  
ATOM   1678  O   ASP A 228      -5.922 -11.790  -3.656  1.00 97.25           O  
ATOM   1679  CB  ASP A 228      -7.558 -10.465  -6.055  1.00 97.25           C  
ATOM   1680  CG  ASP A 228      -6.578  -9.887  -7.065  1.00 97.25           C  
ATOM   1681  OD1 ASP A 228      -6.101  -8.754  -6.869  1.00 97.25           O  
ATOM   1682  OD2 ASP A 228      -6.296 -10.575  -8.069  1.00 97.25           O1-
ATOM   1683  N   GLY A 229      -4.805  -9.996  -4.283  1.00 97.06           N  
ATOM   1684  CA  GLY A 229      -3.536 -10.473  -3.765  1.00 97.06           C  
ATOM   1685  C   GLY A 229      -3.534 -10.651  -2.258  1.00 97.06           C  
ATOM   1686  O   GLY A 229      -3.068 -11.671  -1.747  1.00 97.06           O  
ATOM   1687  N   SER A 230      -4.033  -9.602  -1.605  1.00 96.12           N  
ATOM   1688  CA  SER A 230      -4.147  -9.700  -0.151  1.00 96.12           C  
ATOM   1689  C   SER A 230      -5.008 -10.884   0.260  1.00 96.12           C  
ATOM   1690  O   SER A 230      -4.661 -11.620   1.190  1.00 96.12           O  
ATOM   1691  CB  SER A 230      -4.731  -8.408   0.425  1.00 96.12           C  
ATOM   1692  OG  SER A 230      -3.853  -7.318   0.204  1.00 96.12           O  
ATOM   1693  N   HIS A 231      -6.063 -11.086  -0.431  1.00 96.06           N  
ATOM   1694  CA  HIS A 231      -6.929 -12.222  -0.132  1.00 96.06           C  
ATOM   1695  C   HIS A 231      -6.208 -13.542  -0.375  1.00 96.06           C  
ATOM   1696  O   HIS A 231      -6.282 -14.454   0.451  1.00 96.06           O  
ATOM   1697  CB  HIS A 231      -8.204 -12.159  -0.975  1.00 96.06           C  
ATOM   1698  CG  HIS A 231      -9.034 -10.944  -0.711  1.00 96.06           C  
ATOM   1699  CD2 HIS A 231      -9.901 -10.276  -1.508  1.00 96.06           C  
ATOM   1700  ND1 HIS A 231      -9.016 -10.275   0.493  1.00 96.06           N  
ATOM   1701  CE1 HIS A 231      -9.848  -9.246   0.429  1.00 96.06           C  
ATOM   1702  NE2 HIS A 231     -10.396  -9.222  -0.772  1.00 96.06           N  
ATOM   1703  N   ALA A 232      -5.537 -13.645  -1.472  1.00 97.25           N  
ATOM   1704  CA  ALA A 232      -4.822 -14.870  -1.821  1.00 97.25           C  
ATOM   1705  C   ALA A 232      -3.752 -15.202  -0.788  1.00 97.25           C  
ATOM   1706  O   ALA A 232      -3.569 -16.368  -0.425  1.00 97.25           O  
ATOM   1707  CB  ALA A 232      -4.194 -14.742  -3.211  1.00 97.25           C  
ATOM   1708  N   PHE A 233      -3.078 -14.215  -0.242  1.00 97.94           N  
ATOM   1709  CA  PHE A 233      -1.985 -14.424   0.697  1.00 97.94           C  
ATOM   1710  C   PHE A 233      -2.519 -14.793   2.079  1.00 97.94           C  
ATOM   1711  O   PHE A 233      -1.891 -15.553   2.808  1.00 97.94           O  
ATOM   1712  CB  PHE A 233      -1.105 -13.173   0.790  1.00 97.94           C  
ATOM   1713  CG  PHE A 233       0.022 -13.150  -0.213  1.00 97.94           C  
ATOM   1714  CD1 PHE A 233       1.164 -13.913  -0.009  1.00 97.94           C  
ATOM   1715  CD2 PHE A 233      -0.061 -12.361  -1.350  1.00 97.94           C  
ATOM   1716  CE1 PHE A 233       2.207 -13.893  -0.932  1.00 97.94           C  
ATOM   1717  CE2 PHE A 233       0.978 -12.333  -2.278  1.00 97.94           C  
ATOM   1718  CZ  PHE A 233       2.112 -13.100  -2.067  1.00 97.94           C  
ATOM   1719  N   PHE A 234      -3.714 -14.319   2.415  1.00 97.44           N  
ATOM   1720  CA  PHE A 234      -4.042 -14.396   3.833  1.00 97.44           C  
ATOM   1721  C   PHE A 234      -5.338 -15.174   4.046  1.00 97.44           C  
ATOM   1722  O   PHE A 234      -5.902 -15.169   5.147  1.00 97.44           O  
ATOM   1723  CB  PHE A 234      -4.165 -13.000   4.437  1.00 97.44           C  
ATOM   1724  CG  PHE A 234      -2.877 -12.219   4.424  1.00 97.44           C  
ATOM   1725  CD1 PHE A 234      -1.810 -12.594   5.222  1.00 97.44           C  
ATOM   1726  CD2 PHE A 234      -2.739 -11.102   3.602  1.00 97.44           C  
ATOM   1727  CE1 PHE A 234      -0.617 -11.877   5.215  1.00 97.44           C  
ATOM   1728  CE2 PHE A 234      -1.549 -10.380   3.580  1.00 97.44           C  
ATOM   1729  CZ  PHE A 234      -0.490 -10.762   4.393  1.00 97.44           C  
ATOM   1730  N   THR A 235      -5.847 -15.820   3.042  1.00 91.38           N  
ATOM   1731  CA  THR A 235      -7.107 -16.569   3.099  1.00 91.38           C  
ATOM   1732  C   THR A 235      -7.100 -17.546   4.272  1.00 91.38           C  
ATOM   1733  O   THR A 235      -8.103 -17.701   4.959  1.00 91.38           O  
ATOM   1734  CB  THR A 235      -7.358 -17.331   1.787  1.00 91.38           C  
ATOM   1735  CG2 THR A 235      -6.689 -18.707   1.809  1.00 91.38           C  
ATOM   1736  OG1 THR A 235      -8.769 -17.501   1.605  1.00 91.38           O  
ATOM   1737  N   ASP A 236      -5.945 -18.114   4.667  1.00 93.12           N  
ATOM   1738  CA  ASP A 236      -5.886 -19.134   5.708  1.00 93.12           C  
ATOM   1739  C   ASP A 236      -5.148 -18.617   6.940  1.00 93.12           C  
ATOM   1740  O   ASP A 236      -4.755 -19.399   7.811  1.00 93.12           O  
ATOM   1741  CB  ASP A 236      -5.214 -20.397   5.181  1.00 93.12           C  
ATOM   1742  CG  ASP A 236      -6.005 -21.073   4.076  1.00 93.12           C  
ATOM   1743  OD1 ASP A 236      -7.253 -21.094   4.140  1.00 93.12           O  
ATOM   1744  OD2 ASP A 236      -5.377 -21.584   3.127  1.00 93.12           O1-
ATOM   1745  N   ASP A 237      -4.966 -17.372   7.007  1.00 96.75           N  
ATOM   1746  CA  ASP A 237      -4.283 -16.754   8.144  1.00 96.75           C  
ATOM   1747  C   ASP A 237      -5.268 -15.975   9.017  1.00 96.75           C  
ATOM   1748  O   ASP A 237      -5.689 -14.878   8.666  1.00 96.75           O  
ATOM   1749  CB  ASP A 237      -3.169 -15.823   7.660  1.00 96.75           C  
ATOM   1750  CG  ASP A 237      -2.312 -15.286   8.787  1.00 96.75           C  
ATOM   1751  OD1 ASP A 237      -2.737 -15.356   9.964  1.00 96.75           O  
ATOM   1752  OD2 ASP A 237      -1.198 -14.790   8.506  1.00 96.75           O1-
ATOM   1753  N   PRO A 238      -5.636 -16.509  10.178  1.00 96.06           N  
ATOM   1754  CA  PRO A 238      -6.636 -15.872  11.036  1.00 96.06           C  
ATOM   1755  C   PRO A 238      -6.092 -14.632  11.751  1.00 96.06           C  
ATOM   1756  O   PRO A 238      -6.857 -13.900  12.384  1.00 96.06           O  
ATOM   1757  CB  PRO A 238      -6.990 -16.971  12.039  1.00 96.06           C  
ATOM   1758  CG  PRO A 238      -5.752 -17.807  12.147  1.00 96.06           C  
ATOM   1759  CD  PRO A 238      -5.107 -17.879  10.787  1.00 96.06           C  
ATOM   1760  N   THR A 239      -4.805 -14.429  11.625  1.00 97.81           N  
ATOM   1761  CA  THR A 239      -4.197 -13.287  12.304  1.00 97.81           C  
ATOM   1762  C   THR A 239      -4.163 -12.068  11.388  1.00 97.81           C  
ATOM   1763  O   THR A 239      -3.690 -11.002  11.779  1.00 97.81           O  
ATOM   1764  CB  THR A 239      -2.769 -13.613  12.783  1.00 97.81           C  
ATOM   1765  CG2 THR A 239      -2.742 -14.902  13.589  1.00 97.81           C  
ATOM   1766  OG1 THR A 239      -1.914 -13.763  11.637  1.00 97.81           O  
ATOM   1767  N   VAL A 240      -4.674 -12.147  10.169  1.00 98.62           N  
ATOM   1768  CA  VAL A 240      -4.806 -11.037   9.238  1.00 98.62           C  
ATOM   1769  C   VAL A 240      -6.253 -10.925   8.759  1.00 98.62           C  
ATOM   1770  O   VAL A 240      -6.831 -11.901   8.271  1.00 98.62           O  
ATOM   1771  CB  VAL A 240      -3.858 -11.193   8.021  1.00 98.62           C  
ATOM   1772  CG1 VAL A 240      -4.023 -10.030   7.052  1.00 98.62           C  
ATOM   1773  CG2 VAL A 240      -2.408 -11.298   8.494  1.00 98.62           C  
ATOM   1774  N   PHE A 241      -6.818  -9.790   8.913  1.00 98.56           N  
ATOM   1775  CA  PHE A 241      -8.173  -9.493   8.463  1.00 98.56           C  
ATOM   1776  C   PHE A 241      -8.158  -8.473   7.338  1.00 98.56           C  
ATOM   1777  O   PHE A 241      -7.600  -7.379   7.486  1.00 98.56           O  
ATOM   1778  CB  PHE A 241      -9.032  -8.983   9.627  1.00 98.56           C  
ATOM   1779  CG  PHE A 241     -10.507  -8.960   9.325  1.00 98.56           C  
ATOM   1780  CD1 PHE A 241     -11.064  -7.925   8.582  1.00 98.56           C  
ATOM   1781  CD2 PHE A 241     -11.338  -9.976   9.786  1.00 98.56           C  
ATOM   1782  CE1 PHE A 241     -12.428  -7.904   8.308  1.00 98.56           C  
ATOM   1783  CE2 PHE A 241     -12.702  -9.961   9.518  1.00 98.56           C  
ATOM   1784  CZ  PHE A 241     -13.243  -8.922   8.776  1.00 98.56           C  
ATOM   1785  N   SER A 242      -8.819  -8.817   6.146  1.00 97.94           N  
ATOM   1786  CA  SER A 242      -8.821  -7.910   4.998  1.00 97.94           C  
ATOM   1787  C   SER A 242     -10.172  -7.231   4.831  1.00 97.94           C  
ATOM   1788  O   SER A 242     -11.206  -7.898   4.809  1.00 97.94           O  
ATOM   1789  CB  SER A 242      -8.454  -8.663   3.717  1.00 97.94           C  
ATOM   1790  OG  SER A 242      -9.427  -9.652   3.430  1.00 97.94           O  
ATOM   1791  N   PHE A 243     -10.205  -5.978   4.859  1.00 98.38           N  
ATOM   1792  CA  PHE A 243     -11.314  -5.083   4.560  1.00 98.38           C  
ATOM   1793  C   PHE A 243     -11.060  -4.325   3.263  1.00 98.38           C  
ATOM   1794  O   PHE A 243     -10.180  -3.466   3.201  1.00 98.38           O  
ATOM   1795  CB  PHE A 243     -11.539  -4.099   5.710  1.00 98.38           C  
ATOM   1796  CG  PHE A 243     -12.560  -3.033   5.405  1.00 98.38           C  
ATOM   1797  CD1 PHE A 243     -12.430  -1.757   5.941  1.00 98.38           C  
ATOM   1798  CD2 PHE A 243     -13.645  -3.307   4.586  1.00 98.38           C  
ATOM   1799  CE1 PHE A 243     -13.368  -0.769   5.664  1.00 98.38           C  
ATOM   1800  CE2 PHE A 243     -14.588  -2.323   4.301  1.00 98.38           C  
ATOM   1801  CZ  PHE A 243     -14.449  -1.055   4.840  1.00 98.38           C  
ATOM   1802  N   SER A 244     -11.867  -4.639   2.199  1.00 98.12           N  
ATOM   1803  CA  SER A 244     -11.673  -4.021   0.889  1.00 98.12           C  
ATOM   1804  C   SER A 244     -12.944  -3.333   0.409  1.00 98.12           C  
ATOM   1805  O   SER A 244     -14.023  -3.935   0.413  1.00 98.12           O  
ATOM   1806  CB  SER A 244     -11.234  -5.067  -0.136  1.00 98.12           C  
ATOM   1807  OG  SER A 244     -11.022  -4.471  -1.404  1.00 98.12           O  
ATOM   1808  N   MET A 245     -12.876  -2.019   0.139  1.00 97.88           N  
ATOM   1809  CA  MET A 245     -13.866  -1.256  -0.618  1.00 97.88           C  
ATOM   1810  C   MET A 245     -13.406  -1.057  -2.061  1.00 97.88           C  
ATOM   1811  O   MET A 245     -12.307  -0.558  -2.308  1.00 97.88           O  
ATOM   1812  CB  MET A 245     -14.114   0.102   0.041  1.00 97.88           C  
ATOM   1813  CG  MET A 245     -14.697   0.004   1.442  1.00 97.88           C  
ATOM   1814  SD  MET A 245     -14.739   1.626   2.298  1.00 97.88           S  
ATOM   1815  CE  MET A 245     -15.888   2.525   1.219  1.00 97.88           C  
ATOM   1816  N   HIS A 246     -14.239  -1.502  -2.966  1.00 98.25           N  
ATOM   1817  CA  HIS A 246     -13.840  -1.445  -4.367  1.00 98.25           C  
ATOM   1818  C   HIS A 246     -15.050  -1.255  -5.278  1.00 98.25           C  
ATOM   1819  O   HIS A 246     -16.174  -1.519  -4.873  1.00 98.25           O  
ATOM   1820  CB  HIS A 246     -13.076  -2.712  -4.760  1.00 98.25           C  
ATOM   1821  CG  HIS A 246     -13.741  -3.973  -4.310  1.00 98.25           C  
ATOM   1822  CD2 HIS A 246     -14.708  -4.730  -4.892  1.00 98.25           C  
ATOM   1823  ND1 HIS A 246     -13.436  -4.592  -3.116  1.00 98.25           N  
ATOM   1824  CE1 HIS A 246     -14.180  -5.679  -2.985  1.00 98.25           C  
ATOM   1825  NE2 HIS A 246     -14.955  -5.783  -4.048  1.00 98.25           N  
ATOM   1826  N   GLN A 247     -14.731  -0.733  -6.450  1.00 98.12           N  
ATOM   1827  CA  GLN A 247     -15.820  -0.670  -7.416  1.00 98.12           C  
ATOM   1828  C   GLN A 247     -16.248  -2.065  -7.849  1.00 98.12           C  
ATOM   1829  O   GLN A 247     -15.457  -2.823  -8.407  1.00 98.12           O  
ATOM   1830  CB  GLN A 247     -15.405   0.153  -8.638  1.00 98.12           C  
ATOM   1831  CG  GLN A 247     -16.531   0.376  -9.641  1.00 98.12           C  
ATOM   1832  CD  GLN A 247     -16.115   1.265 -10.803  1.00 98.12           C  
ATOM   1833  NE2 GLN A 247     -16.434   0.838 -12.020  1.00 98.12           N  
ATOM   1834  OE1 GLN A 247     -15.520   2.323 -10.602  1.00 98.12           O  
ATOM   1835  N   GLY A 248     -17.516  -2.448  -7.677  1.00 96.62           N  
ATOM   1836  CA  GLY A 248     -18.034  -3.803  -7.811  1.00 96.62           C  
ATOM   1837  C   GLY A 248     -17.902  -4.346  -9.222  1.00 96.62           C  
ATOM   1838  O   GLY A 248     -17.591  -5.525  -9.411  1.00 96.62           O  
ATOM   1839  N   SER A 249     -17.988  -3.489 -10.176  1.00 94.75           N  
ATOM   1840  CA  SER A 249     -18.070  -3.914 -11.566  1.00 94.75           C  
ATOM   1841  C   SER A 249     -16.686  -3.970 -12.217  1.00 94.75           C  
ATOM   1842  O   SER A 249     -16.574  -4.276 -13.407  1.00 94.75           O  
ATOM   1843  CB  SER A 249     -18.973  -2.975 -12.364  1.00 94.75           C  
ATOM   1844  OG  SER A 249     -18.498  -1.642 -12.302  1.00 94.75           O  
ATOM   1845  N   LEU A 250     -15.537  -3.709 -11.381  1.00 94.00           N  
ATOM   1846  CA  LEU A 250     -14.198  -3.580 -11.948  1.00 94.00           C  
ATOM   1847  C   LEU A 250     -13.348  -4.794 -11.606  1.00 94.00           C  
ATOM   1848  O   LEU A 250     -13.709  -5.586 -10.732  1.00 94.00           O  
ATOM   1849  CB  LEU A 250     -13.526  -2.304 -11.441  1.00 94.00           C  
ATOM   1850  CG  LEU A 250     -14.048  -0.984 -12.018  1.00 94.00           C  
ATOM   1851  CD1 LEU A 250     -13.246   0.188 -11.470  1.00 94.00           C  
ATOM   1852  CD2 LEU A 250     -13.996  -1.006 -13.545  1.00 94.00           C  
ATOM   1853  N   PHE A 251     -12.260  -4.942 -12.400  1.00 93.00           N  
ATOM   1854  CA  PHE A 251     -11.185  -5.897 -12.182  1.00 93.00           C  
ATOM   1855  C   PHE A 251     -10.824  -5.983 -10.704  1.00 93.00           C  
ATOM   1856  O   PHE A 251     -10.778  -4.966 -10.008  1.00 93.00           O  
ATOM   1857  CB  PHE A 251      -9.944  -5.506 -12.997  1.00 93.00           C  
ATOM   1858  CG  PHE A 251      -8.743  -6.378 -12.735  1.00 93.00           C  
ATOM   1859  CD1 PHE A 251      -7.801  -6.004 -11.789  1.00 93.00           C  
ATOM   1860  CD2 PHE A 251      -8.559  -7.558 -13.440  1.00 93.00           C  
ATOM   1861  CE1 PHE A 251      -6.685  -6.804 -11.543  1.00 93.00           C  
ATOM   1862  CE2 PHE A 251      -7.449  -8.366 -13.197  1.00 93.00           C  
ATOM   1863  CZ  PHE A 251      -6.517  -7.985 -12.252  1.00 93.00           C  
ATOM   1864  N   PRO A 252     -10.488  -7.190 -10.263  1.00 94.88           N  
ATOM   1865  CA  PRO A 252     -10.351  -8.455 -10.987  1.00 94.88           C  
ATOM   1866  C   PRO A 252     -11.688  -9.176 -11.170  1.00 94.88           C  
ATOM   1867  O   PRO A 252     -12.595  -9.021 -10.349  1.00 94.88           O  
ATOM   1868  CB  PRO A 252      -9.411  -9.269 -10.097  1.00 94.88           C  
ATOM   1869  CG  PRO A 252      -9.715  -8.825  -8.707  1.00 94.88           C  
ATOM   1870  CD  PRO A 252     -10.026  -7.358  -8.735  1.00 94.88           C  
ATOM   1871  N   ILE A 253     -11.852  -9.895 -12.221  1.00 92.38           N  
ATOM   1872  CA  ILE A 253     -12.983 -10.756 -12.532  1.00 92.38           C  
ATOM   1873  C   ILE A 253     -12.480 -12.174 -12.817  1.00 92.38           C  
ATOM   1874  O   ILE A 253     -11.701 -12.391 -13.748  1.00 92.38           O  
ATOM   1875  CB  ILE A 253     -13.788 -10.223 -13.737  1.00 92.38           C  
ATOM   1876  CG1 ILE A 253     -14.277  -8.794 -13.457  1.00 92.38           C  
ATOM   1877  CG2 ILE A 253     -14.969 -11.152 -14.053  1.00 92.38           C  
ATOM   1878  CD1 ILE A 253     -14.896  -8.104 -14.666  1.00 92.38           C  
ATOM   1879  N   PRO A 254     -12.909 -13.148 -12.013  1.00 93.56           N  
ATOM   1880  CA  PRO A 254     -13.769 -13.047 -10.831  1.00 93.56           C  
ATOM   1881  C   PRO A 254     -13.037 -12.492  -9.614  1.00 93.56           C  
ATOM   1882  O   PRO A 254     -11.805 -12.532  -9.561  1.00 93.56           O  
ATOM   1883  CB  PRO A 254     -14.215 -14.498 -10.594  1.00 93.56           C  
ATOM   1884  CG  PRO A 254     -13.048 -15.325 -11.041  1.00 93.56           C  
ATOM   1885  CD  PRO A 254     -12.415 -14.653 -12.226  1.00 93.56           C  
ATOM   1886  N   LYS A 255     -13.753 -11.982  -8.661  1.00 95.06           N  
ATOM   1887  CA  LYS A 255     -13.172 -11.569  -7.389  1.00 95.06           C  
ATOM   1888  C   LYS A 255     -12.849 -12.774  -6.511  1.00 95.06           C  
ATOM   1889  O   LYS A 255     -13.453 -13.838  -6.663  1.00 95.06           O  
ATOM   1890  CB  LYS A 255     -14.123 -10.627  -6.648  1.00 95.06           C  
ATOM   1891  CG  LYS A 255     -14.347  -9.295  -7.355  1.00 95.06           C  
ATOM   1892  CD  LYS A 255     -15.242  -8.372  -6.536  1.00 95.06           C  
ATOM   1893  CE  LYS A 255     -15.430  -7.027  -7.222  1.00 95.06           C  
ATOM   1894  NZ  LYS A 255     -15.517  -7.166  -8.706  1.00 95.06           N1+
ATOM   1895  N   LEU A 256     -11.835 -12.648  -5.610  1.00 95.12           N  
ATOM   1896  CA  LEU A 256     -11.506 -13.659  -4.610  1.00 95.12           C  
ATOM   1897  C   LEU A 256     -12.159 -13.334  -3.272  1.00 95.12           C  
ATOM   1898  O   LEU A 256     -12.236 -12.165  -2.878  1.00 95.12           O  
ATOM   1899  CB  LEU A 256      -9.987 -13.760  -4.436  1.00 95.12           C  
ATOM   1900  CG  LEU A 256      -9.195 -14.254  -5.648  1.00 95.12           C  
ATOM   1901  CD1 LEU A 256      -7.727 -14.453  -5.279  1.00 95.12           C  
ATOM   1902  CD2 LEU A 256      -9.798 -15.543  -6.184  1.00 95.12           C  
ATOM   1903  N   ALA A 257     -12.722 -14.328  -2.610  1.00 91.31           N  
ATOM   1904  CA  ALA A 257     -13.392 -14.112  -1.330  1.00 91.31           C  
ATOM   1905  C   ALA A 257     -12.428 -13.585  -0.281  1.00 91.31           C  
ATOM   1906  O   ALA A 257     -11.361 -14.160  -0.054  1.00 91.31           O  
ATOM   1907  CB  ALA A 257     -14.025 -15.419  -0.847  1.00 91.31           C  
ATOM   1908  N   GLY A 258     -12.699 -12.369   0.227  1.00 92.44           N  
ATOM   1909  CA  GLY A 258     -11.986 -11.786   1.356  1.00 92.44           C  
ATOM   1910  C   GLY A 258     -12.761 -11.862   2.658  1.00 92.44           C  
ATOM   1911  O   GLY A 258     -13.831 -12.479   2.713  1.00 92.44           O  
ATOM   1912  N   ASP A 259     -12.298 -11.260   3.773  1.00 97.00           N  
ATOM   1913  CA  ASP A 259     -12.962 -11.245   5.072  1.00 97.00           C  
ATOM   1914  C   ASP A 259     -14.161 -10.299   5.067  1.00 97.00           C  
ATOM   1915  O   ASP A 259     -15.235 -10.637   5.576  1.00 97.00           O  
ATOM   1916  CB  ASP A 259     -11.983 -10.842   6.172  1.00 97.00           C  
ATOM   1917  CG  ASP A 259     -10.886 -11.869   6.400  1.00 97.00           C  
ATOM   1918  OD1 ASP A 259     -11.205 -13.043   6.704  1.00 97.00           O  
ATOM   1919  OD2 ASP A 259      -9.695 -11.503   6.278  1.00 97.00           O1-
ATOM   1920  N   LEU A 260     -13.961  -9.093   4.514  1.00 97.50           N  
ATOM   1921  CA  LEU A 260     -15.030  -8.128   4.305  1.00 97.50           C  
ATOM   1922  C   LEU A 260     -14.832  -7.369   2.998  1.00 97.50           C  
ATOM   1923  O   LEU A 260     -13.888  -6.584   2.867  1.00 97.50           O  
ATOM   1924  CB  LEU A 260     -15.104  -7.144   5.474  1.00 97.50           C  
ATOM   1925  CG  LEU A 260     -16.170  -6.049   5.377  1.00 97.50           C  
ATOM   1926  CD1 LEU A 260     -17.561  -6.666   5.285  1.00 97.50           C  
ATOM   1927  CD2 LEU A 260     -16.069  -5.103   6.567  1.00 97.50           C  
ATOM   1928  N   ASP A 261     -15.735  -7.610   2.031  1.00 96.75           N  
ATOM   1929  CA  ASP A 261     -15.730  -6.924   0.742  1.00 96.75           C  
ATOM   1930  C   ASP A 261     -16.972  -6.062   0.577  1.00 96.75           C  
ATOM   1931  O   ASP A 261     -18.092  -6.554   0.710  1.00 96.75           O  
ATOM   1932  CB  ASP A 261     -15.629  -7.935  -0.403  1.00 96.75           C  
ATOM   1933  CG  ASP A 261     -14.260  -8.587  -0.496  1.00 96.75           C  
ATOM   1934  OD1 ASP A 261     -13.245  -7.870  -0.662  1.00 96.75           O  
ATOM   1935  OD2 ASP A 261     -14.192  -9.831  -0.404  1.00 96.75           O1-
ATOM   1936  N   VAL A 262     -16.695  -4.804   0.318  1.00 98.00           N  
ATOM   1937  CA  VAL A 262     -17.793  -3.863   0.129  1.00 98.00           C  
ATOM   1938  C   VAL A 262     -17.760  -3.303  -1.291  1.00 98.00           C  
ATOM   1939  O   VAL A 262     -16.966  -2.410  -1.594  1.00 98.00           O  
ATOM   1940  CB  VAL A 262     -17.742  -2.713   1.158  1.00 98.00           C  
ATOM   1941  CG1 VAL A 262     -18.907  -1.748   0.951  1.00 98.00           C  
ATOM   1942  CG2 VAL A 262     -17.744  -3.268   2.580  1.00 98.00           C  
ATOM   1943  N   PRO A 263     -18.598  -3.931  -2.214  1.00 97.62           N  
ATOM   1944  CA  PRO A 263     -18.628  -3.384  -3.573  1.00 97.62           C  
ATOM   1945  C   PRO A 263     -19.288  -2.006  -3.636  1.00 97.62           C  
ATOM   1946  O   PRO A 263     -20.323  -1.776  -2.998  1.00 97.62           O  
ATOM   1947  CB  PRO A 263     -19.474  -4.416  -4.339  1.00 97.62           C  
ATOM   1948  CG  PRO A 263     -20.358  -5.038  -3.305  1.00 97.62           C  
ATOM   1949  CD  PRO A 263     -19.615  -5.056  -1.997  1.00 97.62           C  
ATOM   1950  N   LEU A 264     -18.622  -1.117  -4.393  1.00 98.25           N  
ATOM   1951  CA  LEU A 264     -19.132   0.242  -4.547  1.00 98.25           C  
ATOM   1952  C   LEU A 264     -19.672   0.465  -5.959  1.00 98.25           C  
ATOM   1953  O   LEU A 264     -19.151  -0.103  -6.920  1.00 98.25           O  
ATOM   1954  CB  LEU A 264     -18.032   1.263  -4.234  1.00 98.25           C  
ATOM   1955  CG  LEU A 264     -17.327   1.108  -2.885  1.00 98.25           C  
ATOM   1956  CD1 LEU A 264     -16.153   2.071  -2.791  1.00 98.25           C  
ATOM   1957  CD2 LEU A 264     -18.314   1.334  -1.739  1.00 98.25           C  
ATOM   1958  N   ARG A 265     -20.672   1.295  -6.015  1.00 97.50           N  
ATOM   1959  CA  ARG A 265     -21.224   1.646  -7.326  1.00 97.50           C  
ATOM   1960  C   ARG A 265     -20.373   2.717  -8.000  1.00 97.50           C  
ATOM   1961  O   ARG A 265     -19.830   3.604  -7.332  1.00 97.50           O  
ATOM   1962  CB  ARG A 265     -22.673   2.128  -7.199  1.00 97.50           C  
ATOM   1963  CG  ARG A 265     -22.807   3.460  -6.481  1.00 97.50           C  
ATOM   1964  CD  ARG A 265     -24.262   3.896  -6.386  1.00 97.50           C  
ATOM   1965  NE  ARG A 265     -24.399   5.157  -5.659  1.00 97.50           N  
ATOM   1966  NH1 ARG A 265     -24.386   6.482  -7.552  1.00 97.50           N  
ATOM   1967  NH2 ARG A 265     -24.585   7.437  -5.480  1.00 97.50           N1+
ATOM   1968  CZ  ARG A 265     -24.451   6.359  -6.234  1.00 97.50           C  
ATOM   1969  N   ALA A 266     -20.253   2.637  -9.314  1.00 97.31           N  
ATOM   1970  CA  ALA A 266     -19.622   3.708 -10.071  1.00 97.31           C  
ATOM   1971  C   ALA A 266     -20.300   5.049  -9.807  1.00 97.31           C  
ATOM   1972  O   ALA A 266     -21.511   5.099  -9.579  1.00 97.31           O  
ATOM   1973  CB  ALA A 266     -19.642   3.393 -11.566  1.00 97.31           C  
ATOM   1974  N   GLY A 267     -19.531   6.101  -9.772  1.00 97.38           N  
ATOM   1975  CA  GLY A 267     -20.064   7.438  -9.588  1.00 97.38           C  
ATOM   1976  C   GLY A 267     -20.171   7.847  -8.131  1.00 97.38           C  
ATOM   1977  O   GLY A 267     -20.645   8.941  -7.820  1.00 97.38           O  
ATOM   1978  N   LEU A 268     -19.839   6.960  -7.212  1.00 97.56           N  
ATOM   1979  CA  LEU A 268     -19.909   7.257  -5.787  1.00 97.56           C  
ATOM   1980  C   LEU A 268     -19.052   8.467  -5.441  1.00 97.56           C  
ATOM   1981  O   LEU A 268     -17.854   8.500  -5.773  1.00 97.56           O  
ATOM   1982  CB  LEU A 268     -19.464   6.046  -4.964  1.00 97.56           C  
ATOM   1983  CG  LEU A 268     -19.730   6.110  -3.459  1.00 97.56           C  
ATOM   1984  CD1 LEU A 268     -21.239   6.051  -3.192  1.00 97.56           C  
ATOM   1985  CD2 LEU A 268     -19.011   4.978  -2.736  1.00 97.56           C  
ATOM   1986  N   ASP A 269     -19.602   9.489  -4.809  1.00 98.19           N  
ATOM   1987  CA  ASP A 269     -18.895  10.743  -4.539  1.00 98.19           C  
ATOM   1988  C   ASP A 269     -18.213  10.703  -3.173  1.00 98.19           C  
ATOM   1989  O   ASP A 269     -18.168   9.652  -2.529  1.00 98.19           O  
ATOM   1990  CB  ASP A 269     -19.866  11.922  -4.606  1.00 98.19           C  
ATOM   1991  CG  ASP A 269     -20.981  11.839  -3.571  1.00 98.19           C  
ATOM   1992  OD1 ASP A 269     -20.909  10.980  -2.666  1.00 98.19           O  
ATOM   1993  OD2 ASP A 269     -21.928  12.642  -3.659  1.00 98.19           O1-
ATOM   1994  N   ASP A 270     -17.709  11.863  -2.709  1.00 98.50           N  
ATOM   1995  CA  ASP A 270     -16.957  11.974  -1.466  1.00 98.50           C  
ATOM   1996  C   ASP A 270     -17.777  11.489  -0.276  1.00 98.50           C  
ATOM   1997  O   ASP A 270     -17.325  10.657   0.510  1.00 98.50           O  
ATOM   1998  CB  ASP A 270     -16.500  13.422  -1.243  1.00 98.50           C  
ATOM   1999  CG  ASP A 270     -15.500  13.895  -2.279  1.00 98.50           C  
ATOM   2000  OD1 ASP A 270     -14.998  13.064  -3.070  1.00 98.50           O  
ATOM   2001  OD2 ASP A 270     -15.206  15.105  -2.307  1.00 98.50           O1-
ATOM   2002  N   ASP A 271     -18.983  11.988  -0.131  1.00 98.31           N  
ATOM   2003  CA  ASP A 271     -19.811  11.713   1.036  1.00 98.31           C  
ATOM   2004  C   ASP A 271     -20.167  10.223   1.127  1.00 98.31           C  
ATOM   2005  O   ASP A 271     -20.070   9.628   2.201  1.00 98.31           O  
ATOM   2006  CB  ASP A 271     -21.100  12.549   0.992  1.00 98.31           C  
ATOM   2007  CG  ASP A 271     -20.849  14.023   1.238  1.00 98.31           C  
ATOM   2008  OD1 ASP A 271     -19.804  14.377   1.829  1.00 98.31           O  
ATOM   2009  OD2 ASP A 271     -21.708  14.836   0.842  1.00 98.31           O1-
ATOM   2010  N   GLY A 272     -20.584   9.681   0.003  1.00 98.38           N  
ATOM   2011  CA  GLY A 272     -20.935   8.268  -0.023  1.00 98.38           C  
ATOM   2012  C   GLY A 272     -19.753   7.361   0.297  1.00 98.38           C  
ATOM   2013  O   GLY A 272     -19.895   6.400   1.059  1.00 98.38           O  
ATOM   2014  N   PHE A 273     -18.587   7.684  -0.249  1.00 98.62           N  
ATOM   2015  CA  PHE A 273     -17.379   6.906  -0.011  1.00 98.62           C  
ATOM   2016  C   PHE A 273     -16.995   6.944   1.463  1.00 98.62           C  
ATOM   2017  O   PHE A 273     -16.776   5.903   2.084  1.00 98.62           O  
ATOM   2018  CB  PHE A 273     -16.225   7.423  -0.874  1.00 98.62           C  
ATOM   2019  CG  PHE A 273     -15.024   6.518  -0.897  1.00 98.62           C  
ATOM   2020  CD1 PHE A 273     -14.105   6.531   0.148  1.00 98.62           C  
ATOM   2021  CD2 PHE A 273     -14.811   5.657  -1.963  1.00 98.62           C  
ATOM   2022  CE1 PHE A 273     -12.996   5.690   0.128  1.00 98.62           C  
ATOM   2023  CE2 PHE A 273     -13.709   4.811  -1.990  1.00 98.62           C  
ATOM   2024  CZ  PHE A 273     -12.798   4.832  -0.944  1.00 98.62           C  
ATOM   2025  N   LEU A 274     -16.903   8.164   2.019  1.00 98.75           N  
ATOM   2026  CA  LEU A 274     -16.467   8.364   3.399  1.00 98.75           C  
ATOM   2027  C   LEU A 274     -17.463   7.752   4.378  1.00 98.75           C  
ATOM   2028  O   LEU A 274     -17.066   7.173   5.391  1.00 98.75           O  
ATOM   2029  CB  LEU A 274     -16.292   9.856   3.695  1.00 98.75           C  
ATOM   2030  CG  LEU A 274     -15.090  10.546   3.042  1.00 98.75           C  
ATOM   2031  CD1 LEU A 274     -15.231  12.056   3.133  1.00 98.75           C  
ATOM   2032  CD2 LEU A 274     -13.795  10.077   3.688  1.00 98.75           C  
ATOM   2033  N   TRP A 275     -18.774   7.951   4.096  1.00 98.56           N  
ATOM   2034  CA  TRP A 275     -19.780   7.331   4.949  1.00 98.56           C  
ATOM   2035  C   TRP A 275     -19.588   5.817   4.994  1.00 98.56           C  
ATOM   2036  O   TRP A 275     -19.602   5.215   6.072  1.00 98.56           O  
ATOM   2037  CB  TRP A 275     -21.182   7.666   4.449  1.00 98.56           C  
ATOM   2038  CG  TRP A 275     -22.284   7.124   5.313  1.00 98.56           C  
ATOM   2039  CD1 TRP A 275     -22.845   7.717   6.404  1.00 98.56           C  
ATOM   2040  CD2 TRP A 275     -22.945   5.865   5.155  1.00 98.56           C  
ATOM   2041  CE2 TRP A 275     -23.913   5.762   6.187  1.00 98.56           C  
ATOM   2042  CE3 TRP A 275     -22.827   4.808   4.236  1.00 98.56           C  
ATOM   2043  NE1 TRP A 275     -23.836   6.903   6.933  1.00 98.56           N  
ATOM   2044  CH2 TRP A 275     -24.598   3.637   5.419  1.00 98.56           C  
ATOM   2045  CZ2 TRP A 275     -24.739   4.649   6.327  1.00 98.56           C  
ATOM   2046  CZ3 TRP A 275     -23.654   3.703   4.379  1.00 98.56           C  
ATOM   2047  N   THR A 276     -19.430   5.181   3.819  1.00 98.56           N  
ATOM   2048  CA  THR A 276     -19.262   3.733   3.725  1.00 98.56           C  
ATOM   2049  C   THR A 276     -18.019   3.276   4.465  1.00 98.56           C  
ATOM   2050  O   THR A 276     -18.044   2.286   5.195  1.00 98.56           O  
ATOM   2051  CB  THR A 276     -19.192   3.275   2.255  1.00 98.56           C  
ATOM   2052  CG2 THR A 276     -19.043   1.760   2.158  1.00 98.56           C  
ATOM   2053  OG1 THR A 276     -20.392   3.667   1.578  1.00 98.56           O  
ATOM   2054  N   LEU A 277     -16.898   3.980   4.253  1.00 98.75           N  
ATOM   2055  CA  LEU A 277     -15.648   3.663   4.933  1.00 98.75           C  
ATOM   2056  C   LEU A 277     -15.819   3.722   6.447  1.00 98.75           C  
ATOM   2057  O   LEU A 277     -15.453   2.782   7.156  1.00 98.75           O  
ATOM   2058  CB  LEU A 277     -14.538   4.632   4.494  1.00 98.75           C  
ATOM   2059  CG  LEU A 277     -13.192   4.473   5.189  1.00 98.75           C  
ATOM   2060  CD1 LEU A 277     -12.661   3.053   5.010  1.00 98.75           C  
ATOM   2061  CD2 LEU A 277     -12.183   5.487   4.651  1.00 98.75           C  
ATOM   2062  N   GLU A 278     -16.377   4.772   6.961  1.00 98.44           N  
ATOM   2063  CA  GLU A 278     -16.548   4.972   8.398  1.00 98.44           C  
ATOM   2064  C   GLU A 278     -17.490   3.933   8.996  1.00 98.44           C  
ATOM   2065  O   GLU A 278     -17.224   3.402  10.083  1.00 98.44           O  
ATOM   2066  CB  GLU A 278     -17.074   6.384   8.686  1.00 98.44           C  
ATOM   2067  CG  GLU A 278     -17.108   6.740  10.168  1.00 98.44           C  
ATOM   2068  CD  GLU A 278     -17.429   8.205  10.422  1.00 98.44           C  
ATOM   2069  OE1 GLU A 278     -17.174   8.690  11.545  1.00 98.44           O  
ATOM   2070  OE2 GLU A 278     -17.940   8.867   9.492  1.00 98.44           O1-
ATOM   2071  N   GLU A 279     -18.568   3.605   8.290  1.00 98.44           N  
ATOM   2072  CA  GLU A 279     -19.561   2.650   8.745  1.00 98.44           C  
ATOM   2073  C   GLU A 279     -18.956   1.272   8.984  1.00 98.44           C  
ATOM   2074  O   GLU A 279     -19.384   0.538   9.868  1.00 98.44           O  
ATOM   2075  CB  GLU A 279     -20.703   2.539   7.728  1.00 98.44           C  
ATOM   2076  CG  GLU A 279     -21.853   1.654   8.181  1.00 98.44           C  
ATOM   2077  CD  GLU A 279     -22.931   1.473   7.124  1.00 98.44           C  
ATOM   2078  OE1 GLU A 279     -23.888   0.691   7.352  1.00 98.44           O  
ATOM   2079  OE2 GLU A 279     -22.816   2.124   6.060  1.00 98.44           O1-
ATOM   2080  N   HIS A 280     -17.890   0.976   8.293  1.00 98.62           N  
ATOM   2081  CA  HIS A 280     -17.274  -0.346   8.402  1.00 98.62           C  
ATOM   2082  C   HIS A 280     -15.982  -0.285   9.196  1.00 98.62           C  
ATOM   2083  O   HIS A 280     -15.721  -1.162  10.022  1.00 98.62           O  
ATOM   2084  CB  HIS A 280     -17.009  -0.924   7.011  1.00 98.62           C  
ATOM   2085  CG  HIS A 280     -18.250  -1.308   6.272  1.00 98.62           C  
ATOM   2086  CD2 HIS A 280     -18.907  -0.701   5.253  1.00 98.62           C  
ATOM   2087  ND1 HIS A 280     -18.980  -2.450   6.564  1.00 98.62           N  
ATOM   2088  CE1 HIS A 280     -20.023  -2.528   5.758  1.00 98.62           C  
ATOM   2089  NE2 HIS A 280     -20.006  -1.481   4.949  1.00 98.62           N  
ATOM   2090  N   LEU A 281     -15.193   0.708   8.936  1.00 98.69           N  
ATOM   2091  CA  LEU A 281     -13.850   0.792   9.514  1.00 98.69           C  
ATOM   2092  C   LEU A 281     -13.924   0.890  11.035  1.00 98.69           C  
ATOM   2093  O   LEU A 281     -13.239   0.149  11.744  1.00 98.69           O  
ATOM   2094  CB  LEU A 281     -13.100   2.000   8.950  1.00 98.69           C  
ATOM   2095  CG  LEU A 281     -11.735   2.298   9.560  1.00 98.69           C  
ATOM   2096  CD1 LEU A 281     -10.794   1.114   9.365  1.00 98.69           C  
ATOM   2097  CD2 LEU A 281     -11.138   3.565   8.955  1.00 98.69           C  
ATOM   2098  N   ILE A 282     -14.779   1.776  11.602  1.00 98.31           N  
ATOM   2099  CA  ILE A 282     -14.798   2.055  13.035  1.00 98.31           C  
ATOM   2100  C   ILE A 282     -15.228   0.805  13.805  1.00 98.31           C  
ATOM   2101  O   ILE A 282     -14.564   0.387  14.753  1.00 98.31           O  
ATOM   2102  CB  ILE A 282     -15.735   3.240  13.371  1.00 98.31           C  
ATOM   2103  CG1 ILE A 282     -15.206   4.530  12.736  1.00 98.31           C  
ATOM   2104  CG2 ILE A 282     -15.892   3.392  14.881  1.00 98.31           C  
ATOM   2105  CD1 ILE A 282     -13.781   4.877  13.137  1.00 98.31           C  
ATOM   2106  N   PRO A 283     -16.310   0.161  13.411  1.00 98.44           N  
ATOM   2107  CA  PRO A 283     -16.675  -1.082  14.106  1.00 98.44           C  
ATOM   2108  C   PRO A 283     -15.565  -2.134  14.035  1.00 98.44           C  
ATOM   2109  O   PRO A 283     -15.338  -2.859  15.007  1.00 98.44           O  
ATOM   2110  CB  PRO A 283     -17.915  -1.551  13.357  1.00 98.44           C  
ATOM   2111  CG  PRO A 283     -18.552  -0.303  12.841  1.00 98.44           C  
ATOM   2112  CD  PRO A 283     -17.460   0.638  12.411  1.00 98.44           C  
ATOM   2113  N   LEU A 284     -14.930  -2.265  12.855  1.00 98.44           N  
ATOM   2114  CA  LEU A 284     -13.855  -3.240  12.688  1.00 98.44           C  
ATOM   2115  C   LEU A 284     -12.706  -2.949  13.643  1.00 98.44           C  
ATOM   2116  O   LEU A 284     -12.152  -3.864  14.254  1.00 98.44           O  
ATOM   2117  CB  LEU A 284     -13.347  -3.243  11.242  1.00 98.44           C  
ATOM   2118  CG  LEU A 284     -14.208  -3.987  10.225  1.00 98.44           C  
ATOM   2119  CD1 LEU A 284     -13.716  -3.704   8.805  1.00 98.44           C  
ATOM   2120  CD2 LEU A 284     -14.201  -5.484  10.510  1.00 98.44           C  
ATOM   2121  N   LEU A 285     -12.293  -1.706  13.725  1.00 98.62           N  
ATOM   2122  CA  LEU A 285     -11.223  -1.335  14.646  1.00 98.62           C  
ATOM   2123  C   LEU A 285     -11.590  -1.691  16.076  1.00 98.62           C  
ATOM   2124  O   LEU A 285     -10.753  -2.197  16.828  1.00 98.62           O  
ATOM   2125  CB  LEU A 285     -10.925   0.161  14.540  1.00 98.62           C  
ATOM   2126  CG  LEU A 285     -10.274   0.636  13.232  1.00 98.62           C  
ATOM   2127  CD1 LEU A 285     -10.198   2.158  13.201  1.00 98.62           C  
ATOM   2128  CD2 LEU A 285      -8.893   0.015  13.070  1.00 98.62           C  
ATOM   2129  N   ASP A 286     -12.878  -1.484  16.527  1.00 97.88           N  
ATOM   2130  CA  ASP A 286     -13.341  -1.739  17.880  1.00 97.88           C  
ATOM   2131  C   ASP A 286     -13.429  -3.236  18.153  1.00 97.88           C  
ATOM   2132  O   ASP A 286     -13.015  -3.704  19.217  1.00 97.88           O  
ATOM   2133  CB  ASP A 286     -14.700  -1.080  18.112  1.00 97.88           C  
ATOM   2134  CG  ASP A 286     -14.630   0.434  18.112  1.00 97.88           C  
ATOM   2135  OD1 ASP A 286     -13.527   0.999  18.287  1.00 97.88           O  
ATOM   2136  OD2 ASP A 286     -15.696   1.079  17.948  1.00 97.88           O1-
ATOM   2137  N   GLN A 287     -13.840  -3.960  17.150  1.00 97.94           N  
ATOM   2138  CA  GLN A 287     -14.074  -5.390  17.319  1.00 97.94           C  
ATOM   2139  C   GLN A 287     -12.762  -6.168  17.279  1.00 97.94           C  
ATOM   2140  O   GLN A 287     -12.524  -7.045  18.105  1.00 97.94           O  
ATOM   2141  CB  GLN A 287     -15.031  -5.916  16.258  1.00 97.94           C  
ATOM   2142  CG  GLN A 287     -16.473  -5.435  16.430  1.00 97.94           C  
ATOM   2143  CD  GLN A 287     -17.371  -5.881  15.295  1.00 97.94           C  
ATOM   2144  NE2 GLN A 287     -18.631  -5.467  15.354  1.00 97.94           N  
ATOM   2145  OE1 GLN A 287     -16.950  -6.604  14.395  1.00 97.94           O  
ATOM   2146  N   LEU A 288     -11.890  -5.823  16.340  1.00 98.06           N  
ATOM   2147  CA  LEU A 288     -10.684  -6.597  16.090  1.00 98.06           C  
ATOM   2148  C   LEU A 288      -9.542  -6.142  16.987  1.00 98.06           C  
ATOM   2149  O   LEU A 288      -8.638  -6.922  17.293  1.00 98.06           O  
ATOM   2150  CB  LEU A 288     -10.274  -6.461  14.614  1.00 98.06           C  
ATOM   2151  CG  LEU A 288     -11.222  -7.077  13.587  1.00 98.06           C  
ATOM   2152  CD1 LEU A 288     -10.744  -6.768  12.169  1.00 98.06           C  
ATOM   2153  CD2 LEU A 288     -11.340  -8.583  13.807  1.00 98.06           C  
ATOM   2154  N   GLU A 289      -9.549  -4.882  17.398  1.00 98.19           N  
ATOM   2155  CA  GLU A 289      -8.431  -4.310  18.139  1.00 98.19           C  
ATOM   2156  C   GLU A 289      -7.095  -4.749  17.553  1.00 98.19           C  
ATOM   2157  O   GLU A 289      -6.315  -5.441  18.193  1.00 98.19           O  
ATOM   2158  CB  GLU A 289      -8.504  -4.714  19.623  1.00 98.19           C  
ATOM   2159  CG  GLU A 289      -9.734  -4.181  20.337  1.00 98.19           C  
ATOM   2160  CD  GLU A 289      -9.780  -4.561  21.814  1.00 98.19           C  
ATOM   2161  OE1 GLU A 289     -10.205  -3.722  22.638  1.00 98.19           O  
ATOM   2162  OE2 GLU A 289      -9.381  -5.702  22.143  1.00 98.19           O1-
ATOM   2163  N   PRO A 290      -6.920  -4.370  16.238  1.00 98.69           N  
ATOM   2164  CA  PRO A 290      -5.702  -4.820  15.554  1.00 98.69           C  
ATOM   2165  C   PRO A 290      -4.431  -4.244  16.174  1.00 98.69           C  
ATOM   2166  O   PRO A 290      -4.448  -3.135  16.714  1.00 98.69           O  
ATOM   2167  CB  PRO A 290      -5.897  -4.316  14.130  1.00 98.69           C  
ATOM   2168  CG  PRO A 290      -6.751  -3.097  14.259  1.00 98.69           C  
ATOM   2169  CD  PRO A 290      -7.716  -3.316  15.394  1.00 98.69           C  
ATOM   2170  N   VAL A 291      -3.416  -5.058  16.065  1.00 98.50           N  
ATOM   2171  CA  VAL A 291      -2.115  -4.614  16.555  1.00 98.50           C  
ATOM   2172  C   VAL A 291      -1.464  -3.693  15.529  1.00 98.50           C  
ATOM   2173  O   VAL A 291      -0.525  -2.962  15.852  1.00 98.50           O  
ATOM   2174  CB  VAL A 291      -1.185  -5.808  16.863  1.00 98.50           C  
ATOM   2175  CG1 VAL A 291      -1.730  -6.630  18.037  1.00 98.50           C  
ATOM   2176  CG2 VAL A 291      -1.013  -6.682  15.622  1.00 98.50           C  
ATOM   2177  N   MET A 292      -2.028  -3.561  14.353  1.00 98.81           N  
ATOM   2178  CA  MET A 292      -1.593  -2.680  13.262  1.00 98.81           C  
ATOM   2179  C   MET A 292      -2.651  -2.600  12.168  1.00 98.81           C  
ATOM   2180  O   MET A 292      -3.329  -3.589  11.879  1.00 98.81           O  
ATOM   2181  CB  MET A 292      -0.269  -3.170  12.676  1.00 98.81           C  
ATOM   2182  CG  MET A 292       0.231  -2.329  11.503  1.00 98.81           C  
ATOM   2183  SD  MET A 292       1.849  -2.912  10.866  1.00 98.81           S  
ATOM   2184  CE  MET A 292       2.944  -2.352  12.199  1.00 98.81           C  
ATOM   2185  N   VAL A 293      -2.769  -1.409  11.572  1.00 98.88           N  
ATOM   2186  CA  VAL A 293      -3.574  -1.209  10.371  1.00 98.88           C  
ATOM   2187  C   VAL A 293      -2.660  -0.981   9.166  1.00 98.88           C  
ATOM   2188  O   VAL A 293      -1.705  -0.204   9.238  1.00 98.88           O  
ATOM   2189  CB  VAL A 293      -4.548  -0.020  10.527  1.00 98.88           C  
ATOM   2190  CG1 VAL A 293      -5.185   0.342   9.185  1.00 98.88           C  
ATOM   2191  CG2 VAL A 293      -5.624  -0.348  11.562  1.00 98.88           C  
ATOM   2192  N   VAL A 294      -2.846  -1.803   8.113  1.00 98.88           N  
ATOM   2193  CA  VAL A 294      -2.239  -1.543   6.815  1.00 98.88           C  
ATOM   2194  C   VAL A 294      -3.256  -0.869   5.895  1.00 98.88           C  
ATOM   2195  O   VAL A 294      -4.290  -1.455   5.565  1.00 98.88           O  
ATOM   2196  CB  VAL A 294      -1.711  -2.840   6.165  1.00 98.88           C  
ATOM   2197  CG1 VAL A 294      -1.058  -2.541   4.811  1.00 98.88           C  
ATOM   2198  CG2 VAL A 294      -0.723  -3.538   7.092  1.00 98.88           C  
ATOM   2199  N   HIS A 295      -3.031   0.363   5.545  1.00 98.88           N  
ATOM   2200  CA  HIS A 295      -3.912   1.109   4.655  1.00 98.88           C  
ATOM   2201  C   HIS A 295      -3.381   1.106   3.225  1.00 98.88           C  
ATOM   2202  O   HIS A 295      -2.363   1.739   2.934  1.00 98.88           O  
ATOM   2203  CB  HIS A 295      -4.077   2.546   5.145  1.00 98.88           C  
ATOM   2204  CG  HIS A 295      -5.046   3.348   4.340  1.00 98.88           C  
ATOM   2205  CD2 HIS A 295      -6.087   2.966   3.560  1.00 98.88           C  
ATOM   2206  ND1 HIS A 295      -5.007   4.726   4.276  1.00 98.88           N  
ATOM   2207  CE1 HIS A 295      -5.979   5.155   3.491  1.00 98.88           C  
ATOM   2208  NE2 HIS A 295      -6.652   4.107   3.044  1.00 98.88           N  
ATOM   2209  N   VAL A 296      -3.939   0.329   2.344  1.00 98.75           N  
ATOM   2210  CA  VAL A 296      -3.669   0.338   0.909  1.00 98.75           C  
ATOM   2211  C   VAL A 296      -4.513   1.414   0.230  1.00 98.75           C  
ATOM   2212  O   VAL A 296      -5.705   1.216  -0.013  1.00 98.75           O  
ATOM   2213  CB  VAL A 296      -3.949  -1.040   0.271  1.00 98.75           C  
ATOM   2214  CG1 VAL A 296      -3.598  -1.027  -1.217  1.00 98.75           C  
ATOM   2215  CG2 VAL A 296      -3.170  -2.133   0.997  1.00 98.75           C  
ATOM   2216  N   ALA A 297      -3.842   2.570  -0.031  1.00 98.31           N  
ATOM   2217  CA  ALA A 297      -4.550   3.823  -0.279  1.00 98.31           C  
ATOM   2218  C   ALA A 297      -4.411   4.255  -1.737  1.00 98.31           C  
ATOM   2219  O   ALA A 297      -3.805   5.287  -2.033  1.00 98.31           O  
ATOM   2220  CB  ALA A 297      -4.027   4.920   0.648  1.00 98.31           C  
ATOM   2221  N   GLY A 298      -5.019   3.557  -2.676  1.00 97.44           N  
ATOM   2222  CA  GLY A 298      -4.911   3.907  -4.083  1.00 97.44           C  
ATOM   2223  C   GLY A 298      -5.627   5.196  -4.434  1.00 97.44           C  
ATOM   2224  O   GLY A 298      -6.717   5.465  -3.922  1.00 97.44           O  
ATOM   2225  N   ALA A 299      -5.106   5.963  -5.411  1.00 97.50           N  
ATOM   2226  CA  ALA A 299      -5.708   7.223  -5.836  1.00 97.50           C  
ATOM   2227  C   ALA A 299      -6.590   7.021  -7.065  1.00 97.50           C  
ATOM   2228  O   ALA A 299      -7.128   7.988  -7.616  1.00 97.50           O  
ATOM   2229  CB  ALA A 299      -4.623   8.260  -6.125  1.00 97.50           C  
ATOM   2230  N   ASP A 300      -6.731   5.773  -7.560  1.00 96.88           N  
ATOM   2231  CA  ASP A 300      -7.522   5.508  -8.756  1.00 96.88           C  
ATOM   2232  C   ASP A 300      -9.013   5.623  -8.461  1.00 96.88           C  
ATOM   2233  O   ASP A 300      -9.846   5.328  -9.322  1.00 96.88           O  
ATOM   2234  CB  ASP A 300      -7.203   4.119  -9.314  1.00 96.88           C  
ATOM   2235  CG  ASP A 300      -7.197   3.038  -8.248  1.00 96.88           C  
ATOM   2236  OD1 ASP A 300      -7.566   3.324  -7.090  1.00 96.88           O  
ATOM   2237  OD2 ASP A 300      -6.820   1.891  -8.570  1.00 96.88           O1-
ATOM   2238  N   VAL A 301      -9.415   6.241  -7.309  1.00 97.94           N  
ATOM   2239  CA  VAL A 301     -10.799   6.506  -6.924  1.00 97.94           C  
ATOM   2240  C   VAL A 301     -11.178   7.931  -7.317  1.00 97.94           C  
ATOM   2241  O   VAL A 301     -12.345   8.315  -7.230  1.00 97.94           O  
ATOM   2242  CB  VAL A 301     -11.013   6.294  -5.408  1.00 97.94           C  
ATOM   2243  CG1 VAL A 301     -10.793   4.831  -5.032  1.00 97.94           C  
ATOM   2244  CG2 VAL A 301     -10.081   7.204  -4.604  1.00 97.94           C  
ATOM   2245  N   LEU A 302     -10.163   8.684  -7.748  1.00 98.25           N  
ATOM   2246  CA  LEU A 302     -10.356  10.090  -8.101  1.00 98.25           C  
ATOM   2247  C   LEU A 302     -11.219  10.224  -9.348  1.00 98.25           C  
ATOM   2248  O   LEU A 302     -11.198   9.344 -10.214  1.00 98.25           O  
ATOM   2249  CB  LEU A 302      -9.004  10.777  -8.323  1.00 98.25           C  
ATOM   2250  CG  LEU A 302      -8.152  11.006  -7.071  1.00 98.25           C  
ATOM   2251  CD1 LEU A 302      -6.729  11.392  -7.461  1.00 98.25           C  
ATOM   2252  CD2 LEU A 302      -8.775  12.084  -6.189  1.00 98.25           C  
ATOM   2253  N   VAL A 303     -11.943  11.329  -9.471  1.00 97.69           N  
ATOM   2254  CA  VAL A 303     -12.934  11.597 -10.518  1.00 97.69           C  
ATOM   2255  C   VAL A 303     -12.247  11.603 -11.884  1.00 97.69           C  
ATOM   2256  O   VAL A 303     -12.859  11.263 -12.893  1.00 97.69           O  
ATOM   2257  CB  VAL A 303     -13.658  12.935 -10.277  1.00 97.69           C  
ATOM   2258  CG1 VAL A 303     -12.677  14.104 -10.366  1.00 97.69           C  
ATOM   2259  CG2 VAL A 303     -14.798  13.109 -11.285  1.00 97.69           C  
ATOM   2260  N   ASP A 304     -10.962  11.885 -11.922  1.00 96.19           N  
ATOM   2261  CA  ASP A 304     -10.300  12.045 -13.217  1.00 96.19           C  
ATOM   2262  C   ASP A 304      -9.416  10.846 -13.531  1.00 96.19           C  
ATOM   2263  O   ASP A 304      -8.562  10.915 -14.417  1.00 96.19           O  
ATOM   2264  CB  ASP A 304      -9.471  13.336 -13.241  1.00 96.19           C  
ATOM   2265  CG  ASP A 304      -8.410  13.372 -12.156  1.00 96.19           C  
ATOM   2266  OD1 ASP A 304      -8.323  12.417 -11.352  1.00 96.19           O  
ATOM   2267  OD2 ASP A 304      -7.653  14.362 -12.110  1.00 96.19           O1-
ATOM   2268  N   ASP A 305      -9.565   9.766 -12.736  1.00 95.50           N  
ATOM   2269  CA  ASP A 305      -8.821   8.551 -13.050  1.00 95.50           C  
ATOM   2270  C   ASP A 305      -9.346   7.903 -14.328  1.00 95.50           C  
ATOM   2271  O   ASP A 305     -10.558   7.783 -14.517  1.00 95.50           O  
ATOM   2272  CB  ASP A 305      -8.894   7.557 -11.888  1.00 95.50           C  
ATOM   2273  CG  ASP A 305      -7.951   6.377 -12.057  1.00 95.50           C  
ATOM   2274  OD1 ASP A 305      -8.375   5.332 -12.599  1.00 95.50           O  
ATOM   2275  OD2 ASP A 305      -6.781   6.495 -11.644  1.00 95.50           O1-
ATOM   2276  N   PRO A 306      -8.521   7.413 -15.186  1.00 92.81           N  
ATOM   2277  CA  PRO A 306      -8.931   6.901 -16.495  1.00 92.81           C  
ATOM   2278  C   PRO A 306      -9.349   5.434 -16.449  1.00 92.81           C  
ATOM   2279  O   PRO A 306      -9.913   4.921 -17.421  1.00 92.81           O  
ATOM   2280  CB  PRO A 306      -7.678   7.087 -17.355  1.00 92.81           C  
ATOM   2281  CG  PRO A 306      -6.535   6.948 -16.401  1.00 92.81           C  
ATOM   2282  CD  PRO A 306      -6.929   7.568 -15.091  1.00 92.81           C  
ATOM   2283  N   LEU A 307      -9.151   4.756 -15.319  1.00 91.06           N  
ATOM   2284  CA  LEU A 307      -9.314   3.309 -15.274  1.00 91.06           C  
ATOM   2285  C   LEU A 307     -10.516   2.925 -14.421  1.00 91.06           C  
ATOM   2286  O   LEU A 307     -10.964   1.772 -14.445  1.00 91.06           O  
ATOM   2287  CB  LEU A 307      -8.050   2.647 -14.717  1.00 91.06           C  
ATOM   2288  CG  LEU A 307      -6.767   2.851 -15.521  1.00 91.06           C  
ATOM   2289  CD1 LEU A 307      -5.615   2.071 -14.893  1.00 91.06           C  
ATOM   2290  CD2 LEU A 307      -6.972   2.437 -16.978  1.00 91.06           C  
ATOM   2291  N   THR A 308     -11.053   3.903 -13.701  1.00 94.88           N  
ATOM   2292  CA  THR A 308     -12.131   3.564 -12.776  1.00 94.88           C  
ATOM   2293  C   THR A 308     -13.287   4.552 -12.901  1.00 94.88           C  
ATOM   2294  O   THR A 308     -13.153   5.582 -13.563  1.00 94.88           O  
ATOM   2295  CB  THR A 308     -11.623   3.543 -11.319  1.00 94.88           C  
ATOM   2296  CG2 THR A 308     -10.304   2.786 -11.203  1.00 94.88           C  
ATOM   2297  OG1 THR A 308     -11.432   4.886 -10.862  1.00 94.88           O  
ATOM   2298  N   GLY A 309     -14.452   4.208 -12.233  1.00 96.31           N  
ATOM   2299  CA  GLY A 309     -15.653   5.017 -12.359  1.00 96.31           C  
ATOM   2300  C   GLY A 309     -16.099   5.633 -11.049  1.00 96.31           C  
ATOM   2301  O   GLY A 309     -17.234   6.097 -10.927  1.00 96.31           O  
ATOM   2302  N   LEU A 310     -15.233   5.678  -9.996  1.00 97.69           N  
ATOM   2303  CA  LEU A 310     -15.555   6.367  -8.755  1.00 97.69           C  
ATOM   2304  C   LEU A 310     -15.311   7.864  -8.884  1.00 97.69           C  
ATOM   2305  O   LEU A 310     -14.539   8.300  -9.745  1.00 97.69           O  
ATOM   2306  CB  LEU A 310     -14.725   5.799  -7.600  1.00 97.69           C  
ATOM   2307  CG  LEU A 310     -14.983   4.336  -7.231  1.00 97.69           C  
ATOM   2308  CD1 LEU A 310     -13.962   3.862  -6.200  1.00 97.69           C  
ATOM   2309  CD2 LEU A 310     -16.398   4.159  -6.707  1.00 97.69           C  
ATOM   2310  N   HIS A 311     -15.876   8.734  -8.084  1.00 97.81           N  
ATOM   2311  CA  HIS A 311     -15.873  10.172  -8.324  1.00 97.81           C  
ATOM   2312  C   HIS A 311     -15.373  10.933  -7.105  1.00 97.81           C  
ATOM   2313  O   HIS A 311     -15.946  11.954  -6.716  1.00 97.81           O  
ATOM   2314  CB  HIS A 311     -17.283  10.655  -8.700  1.00 97.81           C  
ATOM   2315  CG  HIS A 311     -17.675  10.310 -10.100  1.00 97.81           C  
ATOM   2316  CD2 HIS A 311     -17.094   9.504 -11.018  1.00 97.81           C  
ATOM   2317  ND1 HIS A 311     -18.799  10.829 -10.696  1.00 97.81           N  
ATOM   2318  CE1 HIS A 311     -18.892  10.358 -11.928  1.00 97.81           C  
ATOM   2319  NE2 HIS A 311     -17.872   9.548 -12.142  1.00 97.81           N  
ATOM   2320  N   LEU A 312     -14.378  10.457  -6.439  1.00 98.38           N  
ATOM   2321  CA  LEU A 312     -13.821  11.230  -5.342  1.00 98.38           C  
ATOM   2322  C   LEU A 312     -13.075  12.455  -5.858  1.00 98.38           C  
ATOM   2323  O   LEU A 312     -12.376  12.377  -6.874  1.00 98.38           O  
ATOM   2324  CB  LEU A 312     -12.886  10.364  -4.496  1.00 98.38           C  
ATOM   2325  CG  LEU A 312     -13.510   9.680  -3.275  1.00 98.38           C  
ATOM   2326  CD1 LEU A 312     -14.549   8.656  -3.713  1.00 98.38           C  
ATOM   2327  CD2 LEU A 312     -12.424   9.028  -2.421  1.00 98.38           C  
ATOM   2328  N   SER A 313     -13.301  13.560  -5.163  1.00 98.56           N  
ATOM   2329  CA  SER A 313     -12.486  14.752  -5.387  1.00 98.56           C  
ATOM   2330  C   SER A 313     -11.121  14.620  -4.721  1.00 98.56           C  
ATOM   2331  O   SER A 313     -10.946  13.806  -3.812  1.00 98.56           O  
ATOM   2332  CB  SER A 313     -13.203  16.001  -4.871  1.00 98.56           C  
ATOM   2333  OG  SER A 313     -13.234  16.011  -3.457  1.00 98.56           O  
ATOM   2334  N   PRO A 314     -10.080  15.388  -5.169  1.00 98.44           N  
ATOM   2335  CA  PRO A 314      -8.814  15.414  -4.432  1.00 98.44           C  
ATOM   2336  C   PRO A 314      -9.006  15.675  -2.940  1.00 98.44           C  
ATOM   2337  O   PRO A 314      -8.335  15.064  -2.106  1.00 98.44           O  
ATOM   2338  CB  PRO A 314      -8.040  16.554  -5.099  1.00 98.44           C  
ATOM   2339  CG  PRO A 314      -8.495  16.542  -6.521  1.00 98.44           C  
ATOM   2340  CD  PRO A 314      -9.965  16.245  -6.546  1.00 98.44           C  
ATOM   2341  N   LYS A 315      -9.870  16.538  -2.608  1.00 98.44           N  
ATOM   2342  CA  LYS A 315     -10.181  16.791  -1.206  1.00 98.44           C  
ATOM   2343  C   LYS A 315     -10.770  15.554  -0.538  1.00 98.44           C  
ATOM   2344  O   LYS A 315     -10.445  15.248   0.612  1.00 98.44           O  
ATOM   2345  CB  LYS A 315     -11.158  17.966  -1.076  1.00 98.44           C  
ATOM   2346  CG  LYS A 315     -11.435  18.390   0.360  1.00 98.44           C  
ATOM   2347  CD  LYS A 315     -12.393  19.559   0.421  1.00 98.44           C  
ATOM   2348  CE  LYS A 315     -12.752  19.917   1.857  1.00 98.44           C  
ATOM   2349  NZ  LYS A 315     -13.712  21.052   1.919  1.00 98.44           N1+
ATOM   2350  N   GLY A 316     -11.671  14.925  -1.203  1.00 98.56           N  
ATOM   2351  CA  GLY A 316     -12.245  13.683  -0.701  1.00 98.56           C  
ATOM   2352  C   GLY A 316     -11.205  12.614  -0.431  1.00 98.56           C  
ATOM   2353  O   GLY A 316     -11.292  11.900   0.569  1.00 98.56           O  
ATOM   2354  N   LEU A 317     -10.225  12.457  -1.324  1.00 98.69           N  
ATOM   2355  CA  LEU A 317      -9.135  11.511  -1.134  1.00 98.69           C  
ATOM   2356  C   LEU A 317      -8.361  11.818   0.141  1.00 98.69           C  
ATOM   2357  O   LEU A 317      -8.032  10.908   0.907  1.00 98.69           O  
ATOM   2358  CB  LEU A 317      -8.190  11.537  -2.341  1.00 98.69           C  
ATOM   2359  CG  LEU A 317      -7.054  10.506  -2.333  1.00 98.69           C  
ATOM   2360  CD1 LEU A 317      -7.107   9.655  -3.594  1.00 98.69           C  
ATOM   2361  CD2 LEU A 317      -5.705  11.206  -2.207  1.00 98.69           C  
ATOM   2362  N   VAL A 318      -8.016  13.120   0.380  1.00 98.75           N  
ATOM   2363  CA  VAL A 318      -7.315  13.537   1.590  1.00 98.75           C  
ATOM   2364  C   VAL A 318      -8.142  13.172   2.820  1.00 98.75           C  
ATOM   2365  O   VAL A 318      -7.621  12.616   3.788  1.00 98.75           O  
ATOM   2366  CB  VAL A 318      -7.006  15.048   1.578  1.00 98.75           C  
ATOM   2367  CG1 VAL A 318      -6.425  15.486   2.918  1.00 98.75           C  
ATOM   2368  CG2 VAL A 318      -6.044  15.390   0.439  1.00 98.75           C  
ATOM   2369  N   ARG A 319      -9.469  13.460   2.773  1.00 98.69           N  
ATOM   2370  CA  ARG A 319     -10.358  13.157   3.893  1.00 98.69           C  
ATOM   2371  C   ARG A 319     -10.398  11.656   4.168  1.00 98.69           C  
ATOM   2372  O   ARG A 319     -10.481  11.233   5.323  1.00 98.69           O  
ATOM   2373  CB  ARG A 319     -11.767  13.681   3.618  1.00 98.69           C  
ATOM   2374  CG  ARG A 319     -11.883  15.199   3.628  1.00 98.69           C  
ATOM   2375  CD  ARG A 319     -13.253  15.660   3.174  1.00 98.69           C  
ATOM   2376  NE  ARG A 319     -14.293  15.276   4.126  1.00 98.69           N  
ATOM   2377  NH1 ARG A 319     -16.055  15.734   2.704  1.00 98.69           N  
ATOM   2378  NH2 ARG A 319     -16.459  14.958   4.824  1.00 98.69           N1+
ATOM   2379  CZ  ARG A 319     -15.599  15.319   3.881  1.00 98.69           C  
ATOM   2380  N   ARG A 320     -10.417  10.902   3.129  1.00 98.69           N  
ATOM   2381  CA  ARG A 320     -10.405   9.444   3.248  1.00 98.69           C  
ATOM   2382  C   ARG A 320      -9.193   8.977   4.051  1.00 98.69           C  
ATOM   2383  O   ARG A 320      -9.335   8.209   5.004  1.00 98.69           O  
ATOM   2384  CB  ARG A 320     -10.404   8.792   1.864  1.00 98.69           C  
ATOM   2385  CG  ARG A 320     -10.251   7.282   1.899  1.00 98.69           C  
ATOM   2386  CD  ARG A 320      -9.717   6.740   0.582  1.00 98.69           C  
ATOM   2387  NE  ARG A 320      -8.334   7.143   0.355  1.00 98.69           N  
ATOM   2388  NH1 ARG A 320      -8.290   6.506  -1.865  1.00 98.69           N  
ATOM   2389  NH2 ARG A 320      -6.426   7.423  -0.898  1.00 98.69           N1+
ATOM   2390  CZ  ARG A 320      -7.686   7.023  -0.802  1.00 98.69           C  
ATOM   2391  N   ASP A 321      -8.029   9.365   3.652  1.00 98.69           N  
ATOM   2392  CA  ASP A 321      -6.790   8.918   4.277  1.00 98.69           C  
ATOM   2393  C   ASP A 321      -6.653   9.468   5.690  1.00 98.69           C  
ATOM   2394  O   ASP A 321      -6.182   8.775   6.594  1.00 98.69           O  
ATOM   2395  CB  ASP A 321      -5.582   9.325   3.428  1.00 98.69           C  
ATOM   2396  CG  ASP A 321      -5.524   8.608   2.091  1.00 98.69           C  
ATOM   2397  OD1 ASP A 321      -6.269   7.624   1.895  1.00 98.69           O  
ATOM   2398  OD2 ASP A 321      -4.726   9.030   1.226  1.00 98.69           O1-
ATOM   2399  N   VAL A 322      -7.044  10.726   5.945  1.00 98.50           N  
ATOM   2400  CA  VAL A 322      -7.018  11.326   7.274  1.00 98.50           C  
ATOM   2401  C   VAL A 322      -7.987  10.588   8.194  1.00 98.50           C  
ATOM   2402  O   VAL A 322      -7.709  10.396   9.380  1.00 98.50           O  
ATOM   2403  CB  VAL A 322      -7.366  12.826   7.226  1.00 98.50           C  
ATOM   2404  CG1 VAL A 322      -7.683  13.357   8.627  1.00 98.50           C  
ATOM   2405  CG2 VAL A 322      -6.223  13.622   6.598  1.00 98.50           C  
ATOM   2406  N   LEU A 323      -9.169  10.197   7.652  1.00 98.56           N  
ATOM   2407  CA  LEU A 323     -10.120   9.418   8.437  1.00 98.56           C  
ATOM   2408  C   LEU A 323      -9.474   8.137   8.957  1.00 98.56           C  
ATOM   2409  O   LEU A 323      -9.582   7.823  10.148  1.00 98.56           O  
ATOM   2410  CB  LEU A 323     -11.353   9.073   7.598  1.00 98.56           C  
ATOM   2411  CG  LEU A 323     -12.395   8.167   8.263  1.00 98.56           C  
ATOM   2412  CD1 LEU A 323     -13.039   8.886   9.451  1.00 98.56           C  
ATOM   2413  CD2 LEU A 323     -13.460   7.740   7.256  1.00 98.56           C  
ATOM   2414  N   VAL A 324      -8.790   7.364   8.109  1.00 98.62           N  
ATOM   2415  CA  VAL A 324      -8.128   6.130   8.512  1.00 98.62           C  
ATOM   2416  C   VAL A 324      -7.028   6.436   9.524  1.00 98.62           C  
ATOM   2417  O   VAL A 324      -6.935   5.776  10.565  1.00 98.62           O  
ATOM   2418  CB  VAL A 324      -7.538   5.384   7.295  1.00 98.62           C  
ATOM   2419  CG1 VAL A 324      -6.752   4.154   7.746  1.00 98.62           C  
ATOM   2420  CG2 VAL A 324      -8.645   4.987   6.322  1.00 98.62           C  
ATOM   2421  N   ALA A 325      -6.196   7.432   9.264  1.00 98.12           N  
ATOM   2422  CA  ALA A 325      -5.101   7.816  10.154  1.00 98.12           C  
ATOM   2423  C   ALA A 325      -5.628   8.269  11.510  1.00 98.12           C  
ATOM   2424  O   ALA A 325      -5.114   7.853  12.555  1.00 98.12           O  
ATOM   2425  CB  ALA A 325      -4.262   8.924   9.518  1.00 98.12           C  
ATOM   2426  N   SER A 326      -6.620   9.117  11.530  1.00 97.62           N  
ATOM   2427  CA  SER A 326      -7.197   9.638  12.763  1.00 97.62           C  
ATOM   2428  C   SER A 326      -7.830   8.526  13.597  1.00 97.62           C  
ATOM   2429  O   SER A 326      -7.625   8.446  14.805  1.00 97.62           O  
ATOM   2430  CB  SER A 326      -8.237  10.717  12.467  1.00 97.62           C  
ATOM   2431  OG  SER A 326      -7.628  11.855  11.876  1.00 97.62           O  
ATOM   2432  N   ALA A 327      -8.624   7.693  12.885  1.00 98.00           N  
ATOM   2433  CA  ALA A 327      -9.274   6.587  13.573  1.00 98.00           C  
ATOM   2434  C   ALA A 327      -8.243   5.654  14.210  1.00 98.00           C  
ATOM   2435  O   ALA A 327      -8.432   5.186  15.337  1.00 98.00           O  
ATOM   2436  CB  ALA A 327     -10.161   5.807  12.610  1.00 98.00           C  
ATOM   2437  N   SER A 328      -7.165   5.313  13.511  1.00 97.44           N  
ATOM   2438  CA  SER A 328      -6.090   4.471  14.037  1.00 97.44           C  
ATOM   2439  C   SER A 328      -5.397   5.134  15.215  1.00 97.44           C  
ATOM   2440  O   SER A 328      -5.137   4.490  16.239  1.00 97.44           O  
ATOM   2441  CB  SER A 328      -5.064   4.169  12.940  1.00 97.44           C  
ATOM   2442  OG  SER A 328      -5.656   3.427  11.888  1.00 97.44           O  
ATOM   2443  N   ARG A 329      -5.117   6.355  15.079  1.00 94.75           N  
ATOM   2444  CA  ARG A 329      -4.426   7.111  16.115  1.00 94.75           C  
ATOM   2445  C   ARG A 329      -5.263   7.176  17.387  1.00 94.75           C  
ATOM   2446  O   ARG A 329      -4.738   7.002  18.500  1.00 94.75           O  
ATOM   2447  CB  ARG A 329      -4.100   8.518  15.628  1.00 94.75           C  
ATOM   2448  CG  ARG A 329      -3.285   9.343  16.610  1.00 94.75           C  
ATOM   2449  CD  ARG A 329      -2.958  10.721  16.064  1.00 94.75           C  
ATOM   2450  NE  ARG A 329      -4.055  11.661  16.285  1.00 94.75           N  
ATOM   2451  NH1 ARG A 329      -3.246  13.275  14.834  1.00 94.75           N  
ATOM   2452  NH2 ARG A 329      -5.203  13.621  15.965  1.00 94.75           N1+
ATOM   2453  CZ  ARG A 329      -4.165  12.847  15.695  1.00 94.75           C  
ATOM   2454  N   GLU A 330      -6.509   7.547  17.324  1.00 95.69           N  
ATOM   2455  CA  GLU A 330      -7.416   7.647  18.462  1.00 95.69           C  
ATOM   2456  C   GLU A 330      -7.418   6.355  19.284  1.00 95.69           C  
ATOM   2457  O   GLU A 330      -7.643   6.380  20.495  1.00 95.69           O  
ATOM   2458  CB  GLU A 330      -8.837   7.974  17.999  1.00 95.69           C  
ATOM   2459  CG  GLU A 330      -9.013   9.407  17.531  1.00 95.69           C  
ATOM   2460  CD  GLU A 330     -10.369   9.673  16.896  1.00 95.69           C  
ATOM   2461  OE1 GLU A 330     -10.581  10.786  16.358  1.00 95.69           O  
ATOM   2462  OE2 GLU A 330     -11.226   8.758  16.937  1.00 95.69           O1-
ATOM   2463  N   ARG A 331      -7.089   5.256  18.670  1.00 96.88           N  
ATOM   2464  CA  ARG A 331      -7.075   3.952  19.321  1.00 96.88           C  
ATOM   2465  C   ARG A 331      -5.646   3.477  19.548  1.00 96.88           C  
ATOM   2466  O   ARG A 331      -5.424   2.317  19.912  1.00 96.88           O  
ATOM   2467  CB  ARG A 331      -7.835   2.923  18.490  1.00 96.88           C  
ATOM   2468  CG  ARG A 331      -9.339   3.138  18.454  1.00 96.88           C  
ATOM   2469  CD  ARG A 331     -10.009   2.323  17.363  1.00 96.88           C  
ATOM   2470  NE  ARG A 331     -11.466   2.442  17.409  1.00 96.88           N  
ATOM   2471  NH1 ARG A 331     -11.500   4.673  16.820  1.00 96.88           N  
ATOM   2472  NH2 ARG A 331     -13.464   3.555  17.228  1.00 96.88           N1+
ATOM   2473  CZ  ARG A 331     -12.142   3.564  17.149  1.00 96.88           C  
ATOM   2474  N   GLU A 332      -4.666   4.347  19.205  1.00 96.19           N  
ATOM   2475  CA  GLU A 332      -3.250   4.058  19.399  1.00 96.19           C  
ATOM   2476  C   GLU A 332      -2.833   2.813  18.630  1.00 96.19           C  
ATOM   2477  O   GLU A 332      -2.112   1.965  19.151  1.00 96.19           O  
ATOM   2478  CB  GLU A 332      -2.934   3.890  20.887  1.00 96.19           C  
ATOM   2479  CG  GLU A 332      -3.209   5.133  21.716  1.00 96.19           C  
ATOM   2480  CD  GLU A 332      -2.834   4.968  23.186  1.00 96.19           C  
ATOM   2481  OE1 GLU A 332      -1.951   5.710  23.663  1.00 96.19           O  
ATOM   2482  OE2 GLU A 332      -3.428   4.088  23.843  1.00 96.19           O1-
ATOM   2483  N   ILE A 333      -3.384   2.659  17.453  1.00 98.06           N  
ATOM   2484  CA  ILE A 333      -3.020   1.577  16.545  1.00 98.06           C  
ATOM   2485  C   ILE A 333      -2.029   2.093  15.505  1.00 98.06           C  
ATOM   2486  O   ILE A 333      -2.296   3.080  14.817  1.00 98.06           O  
ATOM   2487  CB  ILE A 333      -4.265   0.980  15.850  1.00 98.06           C  
ATOM   2488  CG1 ILE A 333      -5.249   0.443  16.908  1.00 98.06           C  
ATOM   2489  CG2 ILE A 333      -3.856  -0.124  14.875  1.00 98.06           C  
ATOM   2490  CD1 ILE A 333      -6.633   0.126  16.350  1.00 98.06           C  
ATOM   2491  N   PRO A 334      -0.805   1.436  15.436  1.00 98.12           N  
ATOM   2492  CA  PRO A 334       0.138   1.850  14.394  1.00 98.12           C  
ATOM   2493  C   PRO A 334      -0.426   1.683  12.989  1.00 98.12           C  
ATOM   2494  O   PRO A 334      -1.188   0.747  12.729  1.00 98.12           O  
ATOM   2495  CB  PRO A 334       1.338   0.928  14.615  1.00 98.12           C  
ATOM   2496  CG  PRO A 334       1.201   0.455  16.028  1.00 98.12           C  
ATOM   2497  CD  PRO A 334      -0.259   0.405  16.379  1.00 98.12           C  
ATOM   2498  N   LEU A 335      -0.045   2.643  12.127  1.00 98.75           N  
ATOM   2499  CA  LEU A 335      -0.597   2.654  10.775  1.00 98.75           C  
ATOM   2500  C   LEU A 335       0.516   2.595   9.735  1.00 98.75           C  
ATOM   2501  O   LEU A 335       1.423   3.431   9.739  1.00 98.75           O  
ATOM   2502  CB  LEU A 335      -1.451   3.906  10.551  1.00 98.75           C  
ATOM   2503  CG  LEU A 335      -1.989   4.119   9.137  1.00 98.75           C  
ATOM   2504  CD1 LEU A 335      -2.961   3.002   8.771  1.00 98.75           C  
ATOM   2505  CD2 LEU A 335      -2.660   5.482   9.019  1.00 98.75           C  
ATOM   2506  N   LEU A 336       0.475   1.530   8.914  1.00 98.81           N  
ATOM   2507  CA  LEU A 336       1.256   1.463   7.685  1.00 98.81           C  
ATOM   2508  C   LEU A 336       0.438   1.938   6.494  1.00 98.81           C  
ATOM   2509  O   LEU A 336      -0.603   1.356   6.178  1.00 98.81           O  
ATOM   2510  CB  LEU A 336       1.752   0.034   7.446  1.00 98.81           C  
ATOM   2511  CG  LEU A 336       2.385  -0.240   6.079  1.00 98.81           C  
ATOM   2512  CD1 LEU A 336       3.612   0.642   5.875  1.00 98.81           C  
ATOM   2513  CD2 LEU A 336       2.753  -1.714   5.949  1.00 98.81           C  
ATOM   2514  N   HIS A 337       0.887   3.008   5.818  1.00 98.75           N  
ATOM   2515  CA  HIS A 337       0.181   3.623   4.701  1.00 98.75           C  
ATOM   2516  C   HIS A 337       0.967   3.474   3.400  1.00 98.75           C  
ATOM   2517  O   HIS A 337       2.111   3.925   3.308  1.00 98.75           O  
ATOM   2518  CB  HIS A 337      -0.084   5.103   4.982  1.00 98.75           C  
ATOM   2519  CG  HIS A 337      -0.937   5.765   3.949  1.00 98.75           C  
ATOM   2520  CD2 HIS A 337      -0.610   6.565   2.907  1.00 98.75           C  
ATOM   2521  ND1 HIS A 337      -2.311   5.643   3.928  1.00 98.75           N  
ATOM   2522  CE1 HIS A 337      -2.791   6.339   2.909  1.00 98.75           C  
ATOM   2523  NE2 HIS A 337      -1.779   6.907   2.273  1.00 98.75           N  
ATOM   2524  N   VAL A 338       0.388   2.808   2.363  1.00 98.69           N  
ATOM   2525  CA  VAL A 338       1.020   2.638   1.057  1.00 98.69           C  
ATOM   2526  C   VAL A 338       0.103   3.183  -0.036  1.00 98.69           C  
ATOM   2527  O   VAL A 338      -1.112   3.270   0.152  1.00 98.69           O  
ATOM   2528  CB  VAL A 338       1.358   1.157   0.781  1.00 98.69           C  
ATOM   2529  CG1 VAL A 338       2.409   0.650   1.765  1.00 98.69           C  
ATOM   2530  CG2 VAL A 338       0.095   0.300   0.850  1.00 98.69           C  
ATOM   2531  N   LEU A 339       0.566   3.561  -1.268  1.00 96.88           N  
ATOM   2532  CA  LEU A 339      -0.144   4.479  -2.150  1.00 96.88           C  
ATOM   2533  C   LEU A 339      -0.853   3.723  -3.268  1.00 96.88           C  
ATOM   2534  O   LEU A 339      -1.809   4.231  -3.859  1.00 96.88           O  
ATOM   2535  CB  LEU A 339       0.825   5.505  -2.748  1.00 96.88           C  
ATOM   2536  CG  LEU A 339       1.506   6.449  -1.759  1.00 96.88           C  
ATOM   2537  CD1 LEU A 339       2.230   7.568  -2.504  1.00 96.88           C  
ATOM   2538  CD2 LEU A 339       0.488   7.022  -0.780  1.00 96.88           C  
ATOM   2539  N   ALA A 340      -0.477   2.424  -3.598  1.00 95.62           N  
ATOM   2540  CA  ALA A 340      -1.150   1.550  -4.554  1.00 95.62           C  
ATOM   2541  C   ALA A 340      -1.415   2.277  -5.869  1.00 95.62           C  
ATOM   2542  O   ALA A 340      -0.510   2.892  -6.441  1.00 95.62           O  
ATOM   2543  CB  ALA A 340      -2.458   1.025  -3.965  1.00 95.62           C  
ATOM   2544  N   GLY A 341      -2.722   2.160  -6.476  1.00 91.50           N  
ATOM   2545  CA  GLY A 341      -3.049   2.653  -7.808  1.00 91.50           C  
ATOM   2546  C   GLY A 341      -3.291   4.150  -7.848  1.00 91.50           C  
ATOM   2547  O   GLY A 341      -3.302   4.807  -6.804  1.00 91.50           O  
ATOM   2548  N   GLY A 342      -3.587   4.723  -8.945  1.00 92.50           N  
ATOM   2549  CA  GLY A 342      -3.771   6.116  -9.302  1.00 92.50           C  
ATOM   2550  C   GLY A 342      -3.066   6.498 -10.594  1.00 92.50           C  
ATOM   2551  O   GLY A 342      -1.836   6.580 -10.635  1.00 92.50           O  
ATOM   2552  N   TYR A 343      -3.900   6.918 -11.510  1.00 90.06           N  
ATOM   2553  CA  TYR A 343      -3.322   7.003 -12.844  1.00 90.06           C  
ATOM   2554  C   TYR A 343      -3.763   8.275 -13.549  1.00 90.06           C  
ATOM   2555  O   TYR A 343      -3.376   8.527 -14.694  1.00 90.06           O  
ATOM   2556  CB  TYR A 343      -3.714   5.779 -13.675  1.00 90.06           C  
ATOM   2557  CG  TYR A 343      -3.471   4.465 -12.978  1.00 90.06           C  
ATOM   2558  CD1 TYR A 343      -2.182   3.954 -12.840  1.00 90.06           C  
ATOM   2559  CD2 TYR A 343      -4.529   3.729 -12.452  1.00 90.06           C  
ATOM   2560  CE1 TYR A 343      -1.953   2.742 -12.198  1.00 90.06           C  
ATOM   2561  CE2 TYR A 343      -4.311   2.516 -11.808  1.00 90.06           C  
ATOM   2562  OH  TYR A 343      -2.801   0.832 -11.048  1.00 90.06           O  
ATOM   2563  CZ  TYR A 343      -3.023   2.033 -11.686  1.00 90.06           C  
ATOM   2564  N   GLY A 344      -4.561   8.999 -12.826  1.00 90.12           N  
ATOM   2565  CA  GLY A 344      -5.075  10.244 -13.372  1.00 90.12           C  
ATOM   2566  C   GLY A 344      -4.172  11.430 -13.095  1.00 90.12           C  
ATOM   2567  O   GLY A 344      -3.229  11.335 -12.311  1.00 90.12           O  
ATOM   2568  N   PRO A 345      -4.401  12.513 -13.734  1.00 91.12           N  
ATOM   2569  CA  PRO A 345      -3.547  13.702 -13.646  1.00 91.12           C  
ATOM   2570  C   PRO A 345      -3.504  14.296 -12.244  1.00 91.12           C  
ATOM   2571  O   PRO A 345      -2.554  15.005 -11.897  1.00 91.12           O  
ATOM   2572  CB  PRO A 345      -4.196  14.676 -14.631  1.00 91.12           C  
ATOM   2573  CG  PRO A 345      -5.606  14.194 -14.764  1.00 91.12           C  
ATOM   2574  CD  PRO A 345      -5.617  12.701 -14.626  1.00 91.12           C  
ATOM   2575  N   SER A 346      -4.532  14.016 -11.409  1.00 94.56           N  
ATOM   2576  CA  SER A 346      -4.595  14.597 -10.076  1.00 94.56           C  
ATOM   2577  C   SER A 346      -3.995  13.652  -9.037  1.00 94.56           C  
ATOM   2578  O   SER A 346      -3.874  14.007  -7.864  1.00 94.56           O  
ATOM   2579  CB  SER A 346      -6.040  14.921  -9.702  1.00 94.56           C  
ATOM   2580  OG  SER A 346      -6.589  15.868 -10.599  1.00 94.56           O  
ATOM   2581  N   ALA A 347      -3.602  12.552  -9.397  1.00 94.25           N  
ATOM   2582  CA  ALA A 347      -3.226  11.480  -8.471  1.00 94.25           C  
ATOM   2583  C   ALA A 347      -2.048  11.900  -7.603  1.00 94.25           C  
ATOM   2584  O   ALA A 347      -2.116  11.807  -6.370  1.00 94.25           O  
ATOM   2585  CB  ALA A 347      -2.886  10.209  -9.245  1.00 94.25           C  
ATOM   2586  N   ALA A 348      -0.940  12.344  -8.259  1.00 94.94           N  
ATOM   2587  CA  ALA A 348       0.276  12.673  -7.525  1.00 94.94           C  
ATOM   2588  C   ALA A 348       0.028  13.818  -6.550  1.00 94.94           C  
ATOM   2589  O   ALA A 348       0.408  13.734  -5.374  1.00 94.94           O  
ATOM   2590  CB  ALA A 348       1.403  13.037  -8.491  1.00 94.94           C  
ATOM   2591  N   LYS A 349      -0.620  14.863  -7.028  1.00 96.69           N  
ATOM   2592  CA  LYS A 349      -0.889  16.017  -6.181  1.00 96.69           C  
ATOM   2593  C   LYS A 349      -1.808  15.648  -5.017  1.00 96.69           C  
ATOM   2594  O   LYS A 349      -1.586  16.071  -3.882  1.00 96.69           O  
ATOM   2595  CB  LYS A 349      -1.509  17.154  -6.993  1.00 96.69           C  
ATOM   2596  CG  LYS A 349      -1.725  18.435  -6.211  1.00 96.69           C  
ATOM   2597  CD  LYS A 349      -0.405  19.133  -5.907  1.00 96.69           C  
ATOM   2598  CE  LYS A 349      -0.622  20.431  -5.152  1.00 96.69           C  
ATOM   2599  NZ  LYS A 349       0.666  21.126  -4.855  1.00 96.69           N1+
ATOM   2600  N   ALA A 350      -2.887  14.891  -5.232  1.00 98.00           N  
ATOM   2601  CA  ALA A 350      -3.827  14.486  -4.187  1.00 98.00           C  
ATOM   2602  C   ALA A 350      -3.137  13.615  -3.139  1.00 98.00           C  
ATOM   2603  O   ALA A 350      -3.354  13.789  -1.937  1.00 98.00           O  
ATOM   2604  CB  ALA A 350      -5.010  13.739  -4.796  1.00 98.00           C  
ATOM   2605  N   GLN A 351      -2.409  12.699  -3.538  1.00 97.88           N  
ATOM   2606  CA  GLN A 351      -1.688  11.809  -2.634  1.00 97.88           C  
ATOM   2607  C   GLN A 351      -0.621  12.571  -1.849  1.00 97.88           C  
ATOM   2608  O   GLN A 351      -0.390  12.289  -0.673  1.00 97.88           O  
ATOM   2609  CB  GLN A 351      -1.049  10.655  -3.407  1.00 97.88           C  
ATOM   2610  CG  GLN A 351      -2.035   9.572  -3.819  1.00 97.88           C  
ATOM   2611  CD  GLN A 351      -1.375   8.436  -4.574  1.00 97.88           C  
ATOM   2612  NE2 GLN A 351      -1.732   7.205  -4.219  1.00 97.88           N  
ATOM   2613  OE1 GLN A 351      -0.549   8.662  -5.466  1.00 97.88           O  
ATOM   2614  N   GLU A 352       0.138  13.484  -2.551  1.00 98.19           N  
ATOM   2615  CA  GLU A 352       1.045  14.367  -1.818  1.00 98.19           C  
ATOM   2616  C   GLU A 352       0.313  15.124  -0.718  1.00 98.19           C  
ATOM   2617  O   GLU A 352       0.796  15.213   0.414  1.00 98.19           O  
ATOM   2618  CB  GLU A 352       1.726  15.348  -2.778  1.00 98.19           C  
ATOM   2619  CG  GLU A 352       2.784  16.218  -2.113  1.00 98.19           C  
ATOM   2620  CD  GLU A 352       2.216  17.481  -1.478  1.00 98.19           C  
ATOM   2621  OE1 GLU A 352       2.740  17.920  -0.431  1.00 98.19           O  
ATOM   2622  OE2 GLU A 352       1.238  18.030  -2.028  1.00 98.19           O1-
ATOM   2623  N   ALA A 353      -0.874  15.761  -1.066  1.00 98.50           N  
ATOM   2624  CA  ALA A 353      -1.684  16.499  -0.099  1.00 98.50           C  
ATOM   2625  C   ALA A 353      -2.148  15.584   1.035  1.00 98.50           C  
ATOM   2626  O   ALA A 353      -2.191  16.002   2.197  1.00 98.50           O  
ATOM   2627  CB  ALA A 353      -2.886  17.138  -0.789  1.00 98.50           C  
ATOM   2628  N   SER A 354      -2.525  14.411   0.704  1.00 98.44           N  
ATOM   2629  CA  SER A 354      -2.965  13.434   1.694  1.00 98.44           C  
ATOM   2630  C   SER A 354      -1.845  13.098   2.673  1.00 98.44           C  
ATOM   2631  O   SER A 354      -2.055  13.100   3.888  1.00 98.44           O  
ATOM   2632  CB  SER A 354      -3.451  12.156   1.005  1.00 98.44           C  
ATOM   2633  OG  SER A 354      -3.767  11.157   1.961  1.00 98.44           O  
ATOM   2634  N   VAL A 355      -0.687  12.744   2.172  1.00 98.25           N  
ATOM   2635  CA  VAL A 355       0.457  12.418   3.016  1.00 98.25           C  
ATOM   2636  C   VAL A 355       0.822  13.625   3.880  1.00 98.25           C  
ATOM   2637  O   VAL A 355       1.099  13.480   5.074  1.00 98.25           O  
ATOM   2638  CB  VAL A 355       1.677  11.979   2.174  1.00 98.25           C  
ATOM   2639  CG1 VAL A 355       2.926  11.867   3.048  1.00 98.25           C  
ATOM   2640  CG2 VAL A 355       1.390  10.652   1.474  1.00 98.25           C  
ATOM   2641  N   ALA A 356       0.838  14.808   3.305  1.00 98.00           N  
ATOM   2642  CA  ALA A 356       1.096  16.023   4.064  1.00 98.00           C  
ATOM   2643  C   ALA A 356       0.105  16.176   5.219  1.00 98.00           C  
ATOM   2644  O   ALA A 356       0.497  16.475   6.346  1.00 98.00           O  
ATOM   2645  CB  ALA A 356       1.031  17.242   3.150  1.00 98.00           C  
ATOM   2646  N   ALA A 357      -1.121  15.976   4.941  1.00 97.94           N  
ATOM   2647  CA  ALA A 357      -2.163  16.093   5.958  1.00 97.94           C  
ATOM   2648  C   ALA A 357      -1.961  15.073   7.076  1.00 97.94           C  
ATOM   2649  O   ALA A 357      -2.142  15.390   8.255  1.00 97.94           O  
ATOM   2650  CB  ALA A 357      -3.543  15.921   5.328  1.00 97.94           C  
ATOM   2651  N   MET A 358      -1.628  13.890   6.726  1.00 97.44           N  
ATOM   2652  CA  MET A 358      -1.386  12.847   7.718  1.00 97.44           C  
ATOM   2653  C   MET A 358      -0.196  13.200   8.602  1.00 97.44           C  
ATOM   2654  O   MET A 358      -0.237  13.000   9.819  1.00 97.44           O  
ATOM   2655  CB  MET A 358      -1.146  11.502   7.036  1.00 97.44           C  
ATOM   2656  CG  MET A 358      -2.374  10.936   6.344  1.00 97.44           C  
ATOM   2657  SD  MET A 358      -1.999   9.432   5.358  1.00 97.44           S  
ATOM   2658  CE  MET A 358      -1.611   8.270   6.696  1.00 97.44           C  
ATOM   2659  N   LEU A 359       0.893  13.656   7.972  1.00 96.12           N  
ATOM   2660  CA  LEU A 359       2.070  14.062   8.731  1.00 96.12           C  
ATOM   2661  C   LEU A 359       1.734  15.201   9.695  1.00 96.12           C  
ATOM   2662  O   LEU A 359       2.214  15.212  10.829  1.00 96.12           O  
ATOM   2663  CB  LEU A 359       3.195  14.493   7.784  1.00 96.12           C  
ATOM   2664  CG  LEU A 359       3.813  13.400   6.921  1.00 96.12           C  
ATOM   2665  CD1 LEU A 359       4.852  13.994   5.974  1.00 96.12           C  
ATOM   2666  CD2 LEU A 359       4.435  12.316   7.797  1.00 96.12           C  
ATOM   2667  N   THR A 360       0.974  16.150   9.258  1.00 94.56           N  
ATOM   2668  CA  THR A 360       0.551  17.265  10.101  1.00 94.56           C  
ATOM   2669  C   THR A 360      -0.302  16.761  11.260  1.00 94.56           C  
ATOM   2670  O   THR A 360      -0.162  17.243  12.394  1.00 94.56           O  
ATOM   2671  CB  THR A 360      -0.234  18.309   9.290  1.00 94.56           C  
ATOM   2672  CG2 THR A 360      -0.684  19.456  10.171  1.00 94.56           C  
ATOM   2673  OG1 THR A 360       0.602  18.821   8.242  1.00 94.56           O  
ATOM   2674  N   LEU A 361      -1.254  15.858  10.931  1.00 92.25           N  
ATOM   2675  CA  LEU A 361      -2.101  15.251  11.956  1.00 92.25           C  
ATOM   2676  C   LEU A 361      -1.256  14.622  13.054  1.00 92.25           C  
ATOM   2677  O   LEU A 361      -1.548  14.794  14.244  1.00 92.25           O  
ATOM   2678  CB  LEU A 361      -3.017  14.190  11.334  1.00 92.25           C  
ATOM   2679  CG  LEU A 361      -3.927  13.438  12.305  1.00 92.25           C  
ATOM   2680  CD1 LEU A 361      -5.040  14.347  12.815  1.00 92.25           C  
ATOM   2681  CD2 LEU A 361      -4.507  12.197  11.624  1.00 92.25           C  
ATOM   2682  N   MET A 362      -0.117  13.966  12.698  1.00 86.44           N  
ATOM   2683  CA  MET A 362       0.728  13.269  13.657  1.00 86.44           C  
ATOM   2684  C   MET A 362       1.562  14.262  14.465  1.00 86.44           C  
ATOM   2685  O   MET A 362       1.883  14.009  15.633  1.00 86.44           O  
ATOM   2686  CB  MET A 362       1.639  12.272  12.950  1.00 86.44           C  
ATOM   2687  CG  MET A 362       0.896  11.109  12.311  1.00 86.44           C  
ATOM   2688  SD  MET A 362      -0.067  10.136  13.538  1.00 86.44           S  
ATOM   2689  CE  MET A 362      -1.753  10.617  13.081  1.00 86.44           C  
ATOM   2690  N   ALA A 363       1.884  15.330  13.933  1.00 85.75           N  
ATOM   2691  CA  ALA A 363       2.723  16.350  14.576  1.00 85.75           C  
ATOM   2692  C   ALA A 363       1.935  17.141  15.597  1.00 85.75           C  
ATOM   2693  O   ALA A 363       2.508  17.675  16.551  1.00 85.75           O  
ATOM   2694  CB  ALA A 363       3.324  17.273  13.520  1.00 85.75           C  
ATOM   2695  N   GLU A 364       0.607  17.332  15.539  1.00 78.69           N  
ATOM   2696  CA  GLU A 364      -0.276  18.113  16.394  1.00 78.69           C  
ATOM   2697  C   GLU A 364      -0.592  17.381  17.689  1.00 78.69           C  
ATOM   2698  O   GLU A 364      -0.956  17.995  18.689  1.00 78.69           O  
ATOM   2699  CB  GLU A 364      -1.574  18.468  15.662  1.00 78.69           C  
ATOM   2700  CG  GLU A 364      -1.390  19.469  14.533  1.00 78.69           C  
ATOM   2701  CD  GLU A 364      -2.650  19.679  13.708  1.00 78.69           C  
ATOM   2702  OE1 GLU A 364      -2.628  20.512  12.765  1.00 78.69           O  
ATOM   2703  OE2 GLU A 364      -3.672  19.024  14.013  1.00 78.69           O1-
ATOM   2704  N   ALA A 365      -0.333  16.122  17.859  1.00 60.59           N  
ATOM   2705  CA  ALA A 365      -0.658  15.234  18.976  1.00 60.59           C  
ATOM   2706  C   ALA A 365       0.409  15.295  20.061  1.00 60.59           C  
ATOM   2707  O   ALA A 365       0.181  14.862  21.185  1.00 60.59           O  
ATOM   2708  CB  ALA A 365      -0.806  13.795  18.475  1.00 60.59           C  
ATOM   2709  N   GLU A 366       1.324  16.341  20.063  1.00 52.06           N  
ATOM   2710  CA  GLU A 366       2.272  16.658  21.126  1.00 52.06           C  
ATOM   2711  C   GLU A 366       1.991  18.033  21.703  1.00 52.06           C  
ATOM   2712  O   GLU A 366       2.138  18.236  22.913  1.00 52.06           O  
ATOM   2713  CB  GLU A 366       3.709  16.602  20.589  1.00 52.06           C  
ATOM   2714  CG  GLU A 366       4.222  15.186  20.354  1.00 52.06           C  
ATOM   2715  CD  GLU A 366       5.652  15.137  19.836  1.00 52.06           C  
ATOM   2716  OE1 GLU A 366       6.188  14.031  19.643  1.00 52.06           O  
ATOM   2717  OE2 GLU A 366       6.239  16.226  19.626  1.00 52.06           O1-
TER    2718      GLU A 366
END   
