# Supplementary material for: Functional divergence and structural changes of Class IV histone deacetylases (HDACs) across the tree of life
Source: Mol Biol Evol. 2026 Jun 17;43(7):msag150. doi: 10.1093/molbev/msag150 (PMC13325672; doi:10.1093/molbev/msag150)
Supplement: msag150_Supplementary_Data [file msag150_supplementary_data.zip › Figure S21 pbHDAC11_B.pdb]

TITLE     S25
REMARK   4      COMPLIES WITH FORMAT V. 3.0, 1-DEC-2006
REMARK 888
REMARK 888 WRITTEN BY MAESTRO (A PRODUCT OF SCHRODINGER, LLC)
ATOM      1  N   MET A   1     -10.730  -1.322  34.976  1.00 30.12           N1+
ATOM      2  CA  MET A   1      -9.573  -0.449  35.165  1.00 30.12           C  
ATOM      3  C   MET A   1      -8.452  -0.808  34.196  1.00 30.12           C  
ATOM      4  O   MET A   1      -7.854  -1.879  34.284  1.00 30.12           O  
ATOM      5  CB  MET A   1      -9.060  -0.531  36.592  1.00 30.12           C  
ATOM      6  CG  MET A   1      -9.536   0.609  37.494  1.00 30.12           C  
ATOM      7  SD  MET A   1      -8.509   0.796  38.999  1.00 30.12           S  
ATOM      8  CE  MET A   1      -9.089  -0.624  39.974  1.00 30.12           C  
ATOM      9  N   ILE A   2      -8.727  -0.566  32.776  1.00 37.19           N  
ATOM     10  CA  ILE A   2      -7.907  -0.837  31.590  1.00 37.19           C  
ATOM     11  C   ILE A   2      -6.856   0.255  31.420  1.00 37.19           C  
ATOM     12  O   ILE A   2      -7.186   1.441  31.332  1.00 37.19           O  
ATOM     13  CB  ILE A   2      -8.779  -0.948  30.313  1.00 37.19           C  
ATOM     14  CG1 ILE A   2      -9.823  -2.053  30.464  1.00 37.19           C  
ATOM     15  CG2 ILE A   2      -7.902  -1.198  29.085  1.00 37.19           C  
ATOM     16  CD1 ILE A   2     -10.837  -2.126  29.343  1.00 37.19           C  
ATOM     17  N   GLU A   3      -5.752   0.287  32.203  1.00 30.61           N  
ATOM     18  CA  GLU A   3      -4.419   0.839  32.015  1.00 30.61           C  
ATOM     19  C   GLU A   3      -4.187   1.249  30.560  1.00 30.61           C  
ATOM     20  O   GLU A   3      -4.303   0.420  29.651  1.00 30.61           O  
ATOM     21  CB  GLU A   3      -3.346  -0.159  32.445  1.00 30.61           C  
ATOM     22  CG  GLU A   3      -2.794   0.103  33.842  1.00 30.61           C  
ATOM     23  CD  GLU A   3      -1.739  -0.908  34.259  1.00 30.61           C  
ATOM     24  OE1 GLU A   3      -1.245  -0.822  35.426  1.00 30.61           O  
ATOM     25  OE2 GLU A   3      -1.416  -1.805  33.465  1.00 30.61           O1-
ATOM     26  N   THR A   4      -4.788   2.374  29.997  1.00 39.25           N  
ATOM     27  CA  THR A   4      -4.497   3.134  28.786  1.00 39.25           C  
ATOM     28  C   THR A   4      -3.000   3.176  28.533  1.00 39.25           C  
ATOM     29  O   THR A   4      -2.217   3.528  29.412  1.00 39.25           O  
ATOM     30  CB  THR A   4      -5.056   4.562  28.885  1.00 39.25           C  
ATOM     31  CG2 THR A   4      -6.576   4.564  28.953  1.00 39.25           C  
ATOM     32  OG1 THR A   4      -4.527   5.205  30.049  1.00 39.25           O  
ATOM     33  N   SER A   5      -2.364   2.149  27.980  1.00 48.75           N  
ATOM     34  CA  SER A   5      -1.231   1.823  27.116  1.00 48.75           C  
ATOM     35  C   SER A   5      -0.580   3.079  26.562  1.00 48.75           C  
ATOM     36  O   SER A   5      -1.271   4.025  26.181  1.00 48.75           O  
ATOM     37  CB  SER A   5      -1.678   0.915  25.969  1.00 48.75           C  
ATOM     38  OG  SER A   5      -1.821   1.655  24.769  1.00 48.75           O  
ATOM     39  N   ASP A   6       0.374   3.844  27.202  1.00 48.84           N  
ATOM     40  CA  ASP A   6       1.447   4.732  26.802  1.00 48.84           C  
ATOM     41  C   ASP A   6       1.179   5.339  25.419  1.00 48.84           C  
ATOM     42  O   ASP A   6       0.966   4.609  24.459  1.00 48.84           O  
ATOM     43  CB  ASP A   6       2.795   4.004  26.799  1.00 48.84           C  
ATOM     44  CG  ASP A   6       3.385   3.838  28.187  1.00 48.84           C  
ATOM     45  OD1 ASP A   6       2.997   4.583  29.110  1.00 48.84           O  
ATOM     46  OD2 ASP A   6       4.237   2.932  28.359  1.00 48.84           O1-
ATOM     47  N   SER A   7       0.309   6.366  25.232  1.00 57.78           N  
ATOM     48  CA  SER A   7       0.033   7.184  24.051  1.00 57.78           C  
ATOM     49  C   SER A   7       1.215   7.188  23.102  1.00 57.78           C  
ATOM     50  O   SER A   7       2.363   7.332  23.521  1.00 57.78           O  
ATOM     51  CB  SER A   7      -0.318   8.611  24.454  1.00 57.78           C  
ATOM     52  OG  SER A   7       0.783   9.235  25.111  1.00 57.78           O  
ATOM     53  N   ILE A   8       1.415   6.225  22.115  1.00 64.19           N  
ATOM     54  CA  ILE A   8       2.377   6.244  21.021  1.00 64.19           C  
ATOM     55  C   ILE A   8       2.590   7.680  20.538  1.00 64.19           C  
ATOM     56  O   ILE A   8       1.626   8.402  20.271  1.00 64.19           O  
ATOM     57  CB  ILE A   8       1.911   5.349  19.838  1.00 64.19           C  
ATOM     58  CG1 ILE A   8       1.820   3.889  20.287  1.00 64.19           C  
ATOM     59  CG2 ILE A   8       2.853   5.500  18.646  1.00 64.19           C  
ATOM     60  CD1 ILE A   8       1.166   2.967  19.270  1.00 64.19           C  
ATOM     61  N   ILE A   9       3.675   8.366  20.974  1.00 78.25           N  
ATOM     62  CA  ILE A   9       4.070   9.621  20.336  1.00 78.25           C  
ATOM     63  C   ILE A   9       4.146   9.422  18.821  1.00 78.25           C  
ATOM     64  O   ILE A   9       4.853   8.529  18.336  1.00 78.25           O  
ATOM     65  CB  ILE A   9       5.418  10.129  20.871  1.00 78.25           C  
ATOM     66  CG1 ILE A   9       5.328  10.376  22.391  1.00 78.25           C  
ATOM     67  CG2 ILE A   9       5.848  11.402  20.137  1.00 78.25           C  
ATOM     68  CD1 ILE A   9       6.658  10.748  23.033  1.00 78.25           C  
ATOM     69  N   ILE A  10       3.218  10.099  18.117  1.00 90.38           N  
ATOM     70  CA  ILE A  10       3.160  10.004  16.664  1.00 90.38           C  
ATOM     71  C   ILE A  10       4.220  10.910  16.043  1.00 90.38           C  
ATOM     72  O   ILE A  10       4.187  12.128  16.235  1.00 90.38           O  
ATOM     73  CB  ILE A  10       1.756  10.372  16.128  1.00 90.38           C  
ATOM     74  CG1 ILE A  10       0.686   9.469  16.753  1.00 90.38           C  
ATOM     75  CG2 ILE A  10       1.716  10.272  14.599  1.00 90.38           C  
ATOM     76  CD1 ILE A  10       0.826   7.997  16.397  1.00 90.38           C  
ATOM     77  N   ARG A  11       5.164  10.277  15.365  1.00 93.25           N  
ATOM     78  CA  ARG A  11       6.187  10.931  14.555  1.00 93.25           C  
ATOM     79  C   ARG A  11       6.248  10.341  13.154  1.00 93.25           C  
ATOM     80  O   ARG A  11       6.908   9.319  12.930  1.00 93.25           O  
ATOM     81  CB  ARG A  11       7.561  10.826  15.226  1.00 93.25           C  
ATOM     82  CG  ARG A  11       7.658  11.569  16.554  1.00 93.25           C  
ATOM     83  CD  ARG A  11       9.049  11.452  17.163  1.00 93.25           C  
ATOM     84  NE  ARG A  11       9.294  10.108  17.681  1.00 93.25           N  
ATOM     85  NH1 ARG A  11      11.421  10.588  18.470  1.00 93.25           N  
ATOM     86  NH2 ARG A  11      10.537   8.493  18.740  1.00 93.25           N1+
ATOM     87  CZ  ARG A  11      10.418   9.735  18.299  1.00 93.25           C  
ATOM     88  N   PRO A  12       5.407  10.929  12.239  1.00 95.69           N  
ATOM     89  CA  PRO A  12       5.288  10.304  10.926  1.00 95.69           C  
ATOM     90  C   PRO A  12       6.629  10.214  10.194  1.00 95.69           C  
ATOM     91  O   PRO A  12       7.427  11.144  10.240  1.00 95.69           O  
ATOM     92  CB  PRO A  12       4.323  11.232  10.182  1.00 95.69           C  
ATOM     93  CG  PRO A  12       3.599  11.975  11.258  1.00 95.69           C  
ATOM     94  CD  PRO A  12       4.522  12.123  12.440  1.00 95.69           C  
ATOM     95  N   LYS A  13       6.832   9.050   9.537  1.00 97.75           N  
ATOM     96  CA  LYS A  13       7.975   8.830   8.657  1.00 97.75           C  
ATOM     97  C   LYS A  13       7.528   8.626   7.214  1.00 97.75           C  
ATOM     98  O   LYS A  13       6.488   8.007   6.964  1.00 97.75           O  
ATOM     99  CB  LYS A  13       8.796   7.630   9.129  1.00 97.75           C  
ATOM    100  CG  LYS A  13       9.363   7.777  10.531  1.00 97.75           C  
ATOM    101  CD  LYS A  13      10.385   8.911  10.609  1.00 97.75           C  
ATOM    102  CE  LYS A  13      10.992   9.024  11.995  1.00 97.75           C  
ATOM    103  NZ  LYS A  13      11.965  10.151  12.083  1.00 97.75           N1+
ATOM    104  N   VAL A  14       8.306   9.246   6.312  1.00 98.25           N  
ATOM    105  CA  VAL A  14       8.077   9.042   4.886  1.00 98.25           C  
ATOM    106  C   VAL A  14       9.245   8.263   4.279  1.00 98.25           C  
ATOM    107  O   VAL A  14      10.398   8.693   4.373  1.00 98.25           O  
ATOM    108  CB  VAL A  14       7.887  10.385   4.145  1.00 98.25           C  
ATOM    109  CG1 VAL A  14       7.615  10.143   2.657  1.00 98.25           C  
ATOM    110  CG2 VAL A  14       6.749  11.185   4.774  1.00 98.25           C  
ATOM    111  N   VAL A  15       8.932   7.097   3.714  1.00 98.50           N  
ATOM    112  CA  VAL A  15       9.952   6.275   3.072  1.00 98.50           C  
ATOM    113  C   VAL A  15       9.959   6.542   1.569  1.00 98.50           C  
ATOM    114  O   VAL A  15       8.932   6.410   0.905  1.00 98.50           O  
ATOM    115  CB  VAL A  15       9.720   4.770   3.346  1.00 98.50           C  
ATOM    116  CG1 VAL A  15      10.845   3.935   2.737  1.00 98.50           C  
ATOM    117  CG2 VAL A  15       9.614   4.513   4.847  1.00 98.50           C  
ATOM    118  N   TYR A  16      11.140   6.914   1.097  1.00 97.94           N  
ATOM    119  CA  TYR A  16      11.269   7.257  -0.314  1.00 97.94           C  
ATOM    120  C   TYR A  16      12.680   6.979  -0.820  1.00 97.94           C  
ATOM    121  O   TYR A  16      13.656   7.173  -0.091  1.00 97.94           O  
ATOM    122  CB  TYR A  16      10.913   8.730  -0.545  1.00 97.94           C  
ATOM    123  CG  TYR A  16      11.238   9.220  -1.935  1.00 97.94           C  
ATOM    124  CD1 TYR A  16      12.308  10.090  -2.149  1.00 97.94           C  
ATOM    125  CD2 TYR A  16      10.486   8.823  -3.028  1.00 97.94           C  
ATOM    126  CE1 TYR A  16      12.612  10.554  -3.425  1.00 97.94           C  
ATOM    127  CE2 TYR A  16      10.780   9.278  -4.315  1.00 97.94           C  
ATOM    128  OH  TYR A  16      12.142  10.594  -5.763  1.00 97.94           O  
ATOM    129  CZ  TYR A  16      11.844  10.135  -4.500  1.00 97.94           C  
ATOM    130  N   SER A  17      12.690   6.627  -2.104  1.00 96.50           N  
ATOM    131  CA  SER A  17      13.938   6.526  -2.858  1.00 96.50           C  
ATOM    132  C   SER A  17      13.783   7.124  -4.257  1.00 96.50           C  
ATOM    133  O   SER A  17      12.758   6.932  -4.906  1.00 96.50           O  
ATOM    134  CB  SER A  17      14.380   5.063  -2.969  1.00 96.50           C  
ATOM    135  OG  SER A  17      15.512   4.946  -3.804  1.00 96.50           O  
ATOM    136  N   PRO A  18      14.845   7.786  -4.713  1.00 93.88           N  
ATOM    137  CA  PRO A  18      14.784   8.305  -6.073  1.00 93.88           C  
ATOM    138  C   PRO A  18      14.703   7.203  -7.128  1.00 93.88           C  
ATOM    139  O   PRO A  18      14.349   7.464  -8.278  1.00 93.88           O  
ATOM    140  CB  PRO A  18      16.093   9.091  -6.216  1.00 93.88           C  
ATOM    141  CG  PRO A  18      16.992   8.529  -5.160  1.00 93.88           C  
ATOM    142  CD  PRO A  18      16.138   8.039  -4.024  1.00 93.88           C  
ATOM    143  N   ASN A  19      14.936   5.957  -6.674  1.00 94.44           N  
ATOM    144  CA  ASN A  19      14.970   4.826  -7.600  1.00 94.44           C  
ATOM    145  C   ASN A  19      13.628   4.107  -7.656  1.00 94.44           C  
ATOM    146  O   ASN A  19      13.525   3.016  -8.219  1.00 94.44           O  
ATOM    147  CB  ASN A  19      16.083   3.856  -7.216  1.00 94.44           C  
ATOM    148  CG  ASN A  19      17.468   4.446  -7.415  1.00 94.44           C  
ATOM    149  ND2 ASN A  19      18.411   4.043  -6.565  1.00 94.44           N  
ATOM    150  OD1 ASN A  19      17.692   5.245  -8.316  1.00 94.44           O  
ATOM    151  N   TYR A  20      12.591   4.682  -7.069  1.00 94.06           N  
ATOM    152  CA  TYR A  20      11.245   4.108  -7.115  1.00 94.06           C  
ATOM    153  C   TYR A  20      10.642   4.254  -8.506  1.00 94.06           C  
ATOM    154  O   TYR A  20       9.819   3.436  -8.924  1.00 94.06           O  
ATOM    155  CB  TYR A  20      10.336   4.769  -6.076  1.00 94.06           C  
ATOM    156  CG  TYR A  20      10.499   4.212  -4.685  1.00 94.06           C  
ATOM    157  CD1 TYR A  20      11.411   3.196  -4.423  1.00 94.06           C  
ATOM    158  CD2 TYR A  20       9.735   4.699  -3.631  1.00 94.06           C  
ATOM    159  CE1 TYR A  20      11.557   2.673  -3.143  1.00 94.06           C  
ATOM    160  CE2 TYR A  20       9.874   4.185  -2.347  1.00 94.06           C  
ATOM    161  OH  TYR A  20      10.930   2.664  -0.842  1.00 94.06           O  
ATOM    162  CZ  TYR A  20      10.789   3.176  -2.111  1.00 94.06           C  
ATOM    163  N   ASP A  21      11.001   5.333  -9.197  1.00 91.75           N  
ATOM    164  CA  ASP A  21      10.399   5.593 -10.499  1.00 91.75           C  
ATOM    165  C   ASP A  21      10.824   4.548 -11.526  1.00 91.75           C  
ATOM    166  O   ASP A  21      11.979   4.108 -11.531  1.00 91.75           O  
ATOM    167  CB  ASP A  21      10.774   6.995 -10.992  1.00 91.75           C  
ATOM    168  CG  ASP A  21      10.019   8.097 -10.268  1.00 91.75           C  
ATOM    169  OD1 ASP A  21       9.009   7.807  -9.596  1.00 91.75           O  
ATOM    170  OD2 ASP A  21      10.438   9.273 -10.380  1.00 91.75           O1-
ATOM    171  N   ILE A  22       9.865   4.107 -12.281  1.00 85.06           N  
ATOM    172  CA  ILE A  22      10.111   3.183 -13.387  1.00 85.06           C  
ATOM    173  C   ILE A  22      10.054   3.932 -14.710  1.00 85.06           C  
ATOM    174  O   ILE A  22       9.010   4.479 -15.073  1.00 85.06           O  
ATOM    175  CB  ILE A  22       9.093   2.018 -13.381  1.00 85.06           C  
ATOM    176  CG1 ILE A  22       9.176   1.241 -12.069  1.00 85.06           C  
ATOM    177  CG2 ILE A  22       9.326   1.094 -14.581  1.00 85.06           C  
ATOM    178  CD1 ILE A  22       8.058   0.219 -11.877  1.00 85.06           C  
ATOM    179  N   LYS A  23      11.164   4.075 -15.330  1.00 78.50           N  
ATOM    180  CA  LYS A  23      11.304   4.806 -16.590  1.00 78.50           C  
ATOM    181  C   LYS A  23      11.706   3.870 -17.722  1.00 78.50           C  
ATOM    182  O   LYS A  23      12.576   3.012 -17.542  1.00 78.50           O  
ATOM    183  CB  LYS A  23      12.333   5.925 -16.440  1.00 78.50           C  
ATOM    184  CG  LYS A  23      11.952   6.994 -15.425  1.00 78.50           C  
ATOM    185  CD  LYS A  23      13.011   8.075 -15.315  1.00 78.50           C  
ATOM    186  CE  LYS A  23      12.656   9.106 -14.252  1.00 78.50           C  
ATOM    187  NZ  LYS A  23      13.685  10.187 -14.170  1.00 78.50           N1+
ATOM    188  N   PHE A  24      10.892   3.987 -18.874  1.00 65.50           N  
ATOM    189  CA  PHE A  24      11.282   3.216 -20.054  1.00 65.50           C  
ATOM    190  C   PHE A  24      11.421   4.122 -21.264  1.00 65.50           C  
ATOM    191  O   PHE A  24      10.613   4.062 -22.198  1.00 65.50           O  
ATOM    192  CB  PHE A  24      10.255   2.113 -20.338  1.00 65.50           C  
ATOM    193  CG  PHE A  24      10.325   0.958 -19.378  1.00 65.50           C  
ATOM    194  CD1 PHE A  24      11.241  -0.067 -19.564  1.00 65.50           C  
ATOM    195  CD2 PHE A  24       9.470   0.897 -18.280  1.00 65.50           C  
ATOM    196  CE1 PHE A  24      11.310  -1.139 -18.679  1.00 65.50           C  
ATOM    197  CE2 PHE A  24       9.533  -0.168 -17.395  1.00 65.50           C  
ATOM    198  CZ  PHE A  24      10.454  -1.188 -17.594  1.00 65.50           C  
ATOM    199  N   LEU A  25      12.413   5.108 -21.250  1.00 57.81           N  
ATOM    200  CA  LEU A  25      12.724   5.967 -22.379  1.00 57.81           C  
ATOM    201  C   LEU A  25      11.450   6.388 -23.103  1.00 57.81           C  
ATOM    202  O   LEU A  25      11.395   6.357 -24.338  1.00 57.81           O  
ATOM    203  CB  LEU A  25      13.668   5.255 -23.353  1.00 57.81           C  
ATOM    204  CG  LEU A  25      15.038   4.867 -22.794  1.00 57.81           C  
ATOM    205  CD1 LEU A  25      15.813   4.052 -23.833  1.00 57.81           C  
ATOM    206  CD2 LEU A  25      15.828   6.113 -22.400  1.00 57.81           C  
ATOM    207  N   GLY A  26      10.282   6.636 -22.407  1.00 54.03           N  
ATOM    208  CA  GLY A  26       9.068   7.213 -22.961  1.00 54.03           C  
ATOM    209  C   GLY A  26       7.944   6.209 -23.119  1.00 54.03           C  
ATOM    210  O   GLY A  26       6.794   6.585 -23.355  1.00 54.03           O  
ATOM    211  N   LEU A  27       8.281   4.824 -23.034  1.00 58.34           N  
ATOM    212  CA  LEU A  27       7.316   3.740 -23.181  1.00 58.34           C  
ATOM    213  C   LEU A  27       6.404   3.654 -21.955  1.00 58.34           C  
ATOM    214  O   LEU A  27       5.279   3.165 -22.056  1.00 58.34           O  
ATOM    215  CB  LEU A  27       8.035   2.402 -23.382  1.00 58.34           C  
ATOM    216  CG  LEU A  27       8.702   2.193 -24.741  1.00 58.34           C  
ATOM    217  CD1 LEU A  27       9.583   0.951 -24.722  1.00 58.34           C  
ATOM    218  CD2 LEU A  27       7.653   2.096 -25.847  1.00 58.34           C  
ATOM    219  N   GLU A  28       6.922   4.268 -20.913  1.00 61.91           N  
ATOM    220  CA  GLU A  28       6.112   4.275 -19.701  1.00 61.91           C  
ATOM    221  C   GLU A  28       4.865   5.141 -19.874  1.00 61.91           C  
ATOM    222  O   GLU A  28       3.873   4.963 -19.153  1.00 61.91           O  
ATOM    223  CB  GLU A  28       6.934   4.767 -18.507  1.00 61.91           C  
ATOM    224  CG  GLU A  28       7.358   6.222 -18.607  1.00 61.91           C  
ATOM    225  CD  GLU A  28       8.656   6.411 -19.371  1.00 61.91           C  
ATOM    226  OE1 GLU A  28       9.278   7.495 -19.260  1.00 61.91           O  
ATOM    227  OE2 GLU A  28       9.060   5.473 -20.098  1.00 61.91           O1-
ATOM    228  N   LYS A  29       4.938   6.147 -20.891  1.00 58.50           N  
ATOM    229  CA  LYS A  29       3.857   7.088 -21.170  1.00 58.50           C  
ATOM    230  C   LYS A  29       2.693   6.397 -21.875  1.00 58.50           C  
ATOM    231  O   LYS A  29       1.580   6.930 -21.914  1.00 58.50           O  
ATOM    232  CB  LYS A  29       4.367   8.247 -22.024  1.00 58.50           C  
ATOM    233  CG  LYS A  29       5.350   9.166 -21.314  1.00 58.50           C  
ATOM    234  CD  LYS A  29       5.771  10.336 -22.196  1.00 58.50           C  
ATOM    235  CE  LYS A  29       6.773  11.237 -21.486  1.00 58.50           C  
ATOM    236  NZ  LYS A  29       7.213  12.367 -22.359  1.00 58.50           N1+
ATOM    237  N   LEU A  30       2.897   5.172 -22.413  1.00 57.53           N  
ATOM    238  CA  LEU A  30       1.886   4.375 -23.104  1.00 57.53           C  
ATOM    239  C   LEU A  30       1.116   3.497 -22.130  1.00 57.53           C  
ATOM    240  O   LEU A  30       0.151   2.824 -22.509  1.00 57.53           O  
ATOM    241  CB  LEU A  30       2.542   3.509 -24.188  1.00 57.53           C  
ATOM    242  CG  LEU A  30       3.206   4.252 -25.342  1.00 57.53           C  
ATOM    243  CD1 LEU A  30       3.978   3.280 -26.231  1.00 57.53           C  
ATOM    244  CD2 LEU A  30       2.163   5.015 -26.150  1.00 57.53           C  
ATOM    245  N   HIS A  31       1.320   3.590 -20.872  1.00 63.44           N  
ATOM    246  CA  HIS A  31       0.682   2.840 -19.800  1.00 63.44           C  
ATOM    247  C   HIS A  31      -0.120   3.760 -18.889  1.00 63.44           C  
ATOM    248  O   HIS A  31       0.311   4.873 -18.588  1.00 63.44           O  
ATOM    249  CB  HIS A  31       1.728   2.071 -18.993  1.00 63.44           C  
ATOM    250  CG  HIS A  31       1.144   0.995 -18.124  1.00 63.44           C  
ATOM    251  CD2 HIS A  31       1.094  -0.349 -18.288  1.00 63.44           C  
ATOM    252  ND1 HIS A  31       0.511   1.260 -16.926  1.00 63.44           N  
ATOM    253  CE1 HIS A  31       0.099   0.122 -16.391  1.00 63.44           C  
ATOM    254  NE2 HIS A  31       0.441  -0.867 -17.196  1.00 63.44           N  
ATOM    255  N   PRO A  32      -1.363   3.378 -18.639  1.00 60.81           N  
ATOM    256  CA  PRO A  32      -2.240   4.222 -17.827  1.00 60.81           C  
ATOM    257  C   PRO A  32      -1.659   4.521 -16.442  1.00 60.81           C  
ATOM    258  O   PRO A  32      -2.026   5.520 -15.820  1.00 60.81           O  
ATOM    259  CB  PRO A  32      -3.521   3.389 -17.711  1.00 60.81           C  
ATOM    260  CG  PRO A  32      -3.097   1.987 -18.026  1.00 60.81           C  
ATOM    261  CD  PRO A  32      -1.899   2.047 -18.929  1.00 60.81           C  
ATOM    262  N   PHE A  33      -0.575   3.775 -16.044  1.00 65.19           N  
ATOM    263  CA  PHE A  33       0.063   3.942 -14.741  1.00 65.19           C  
ATOM    264  C   PHE A  33       1.206   4.946 -14.825  1.00 65.19           C  
ATOM    265  O   PHE A  33       2.105   4.804 -15.657  1.00 65.19           O  
ATOM    266  CB  PHE A  33       0.581   2.600 -14.221  1.00 65.19           C  
ATOM    267  CG  PHE A  33       1.199   2.680 -12.853  1.00 65.19           C  
ATOM    268  CD1 PHE A  33       2.579   2.685 -12.695  1.00 65.19           C  
ATOM    269  CD2 PHE A  33       0.398   2.747 -11.722  1.00 65.19           C  
ATOM    270  CE1 PHE A  33       3.153   2.758 -11.425  1.00 65.19           C  
ATOM    271  CE2 PHE A  33       0.963   2.818 -10.447  1.00 65.19           C  
ATOM    272  CZ  PHE A  33       2.343   2.824 -10.306  1.00 65.19           C  
ATOM    273  N   ASP A  34       1.097   6.130 -14.126  1.00 78.56           N  
ATOM    274  CA  ASP A  34       2.196   7.074 -13.966  1.00 78.56           C  
ATOM    275  C   ASP A  34       3.317   6.478 -13.116  1.00 78.56           C  
ATOM    276  O   ASP A  34       3.248   6.497 -11.889  1.00 78.56           O  
ATOM    277  CB  ASP A  34       1.699   8.380 -13.343  1.00 78.56           C  
ATOM    278  CG  ASP A  34       2.787   9.437 -13.232  1.00 78.56           C  
ATOM    279  OD1 ASP A  34       3.920   9.200 -13.707  1.00 78.56           O  
ATOM    280  OD2 ASP A  34       2.510  10.511 -12.654  1.00 78.56           O1-
ATOM    281  N   SER A  35       4.387   5.898 -13.765  1.00 78.25           N  
ATOM    282  CA  SER A  35       5.444   5.158 -13.082  1.00 78.25           C  
ATOM    283  C   SER A  35       6.432   6.102 -12.405  1.00 78.25           C  
ATOM    284  O   SER A  35       7.385   5.657 -11.763  1.00 78.25           O  
ATOM    285  CB  SER A  35       6.184   4.250 -14.065  1.00 78.25           C  
ATOM    286  OG  SER A  35       6.728   5.004 -15.133  1.00 78.25           O  
ATOM    287  N   CYS A  36       6.130   7.451 -12.536  1.00 86.62           N  
ATOM    288  CA  CYS A  36       7.015   8.446 -11.947  1.00 86.62           C  
ATOM    289  C   CYS A  36       6.276   9.292 -10.918  1.00 86.62           C  
ATOM    290  O   CYS A  36       6.764  10.341 -10.497  1.00 86.62           O  
ATOM    291  CB  CYS A  36       7.606   9.349 -13.030  1.00 86.62           C  
ATOM    292  SG  CYS A  36       8.676   8.482 -14.202  1.00 86.62           S  
ATOM    293  N   LYS A  37       5.032   8.887 -10.544  1.00 90.00           N  
ATOM    294  CA  LYS A  37       4.211   9.656  -9.618  1.00 90.00           C  
ATOM    295  C   LYS A  37       4.891   9.787  -8.251  1.00 90.00           C  
ATOM    296  O   LYS A  37       4.682  10.770  -7.543  1.00 90.00           O  
ATOM    297  CB  LYS A  37       2.833   9.007  -9.448  1.00 90.00           C  
ATOM    298  CG  LYS A  37       2.872   7.637  -8.794  1.00 90.00           C  
ATOM    299  CD  LYS A  37       1.472   7.043  -8.655  1.00 90.00           C  
ATOM    300  CE  LYS A  37       1.521   5.609  -8.147  1.00 90.00           C  
ATOM    301  NZ  LYS A  37       0.184   4.944  -8.232  1.00 90.00           N1+
ATOM    302  N   TYR A  38       5.788   8.877  -7.905  1.00 93.31           N  
ATOM    303  CA  TYR A  38       6.454   8.889  -6.607  1.00 93.31           C  
ATOM    304  C   TYR A  38       7.417  10.064  -6.496  1.00 93.31           C  
ATOM    305  O   TYR A  38       7.408  10.796  -5.502  1.00 93.31           O  
ATOM    306  CB  TYR A  38       7.206   7.574  -6.371  1.00 93.31           C  
ATOM    307  CG  TYR A  38       6.413   6.346  -6.751  1.00 93.31           C  
ATOM    308  CD1 TYR A  38       5.144   6.120  -6.224  1.00 93.31           C  
ATOM    309  CD2 TYR A  38       6.931   5.409  -7.639  1.00 93.31           C  
ATOM    310  CE1 TYR A  38       4.412   4.992  -6.571  1.00 93.31           C  
ATOM    311  CE2 TYR A  38       6.208   4.276  -7.993  1.00 93.31           C  
ATOM    312  OH  TYR A  38       4.230   2.954  -7.800  1.00 93.31           O  
ATOM    313  CZ  TYR A  38       4.950   4.076  -7.456  1.00 93.31           C  
ATOM    314  N   GLY A  39       8.278  10.181  -7.499  1.00 94.75           N  
ATOM    315  CA  GLY A  39       9.207  11.302  -7.544  1.00 94.75           C  
ATOM    316  C   GLY A  39       8.511  12.648  -7.597  1.00 94.75           C  
ATOM    317  O   GLY A  39       8.935  13.597  -6.937  1.00 94.75           O  
ATOM    318  N   ARG A  40       7.438  12.747  -8.373  1.00 95.75           N  
ATOM    319  CA  ARG A  40       6.672  13.984  -8.484  1.00 95.75           C  
ATOM    320  C   ARG A  40       6.024  14.341  -7.151  1.00 95.75           C  
ATOM    321  O   ARG A  40       6.030  15.509  -6.743  1.00 95.75           O  
ATOM    322  CB  ARG A  40       5.600  13.861  -9.574  1.00 95.75           C  
ATOM    323  CG  ARG A  40       6.158  13.831 -10.983  1.00 95.75           C  
ATOM    324  CD  ARG A  40       5.056  13.924 -12.027  1.00 95.75           C  
ATOM    325  NE  ARG A  40       4.144  12.783 -11.948  1.00 95.75           N  
ATOM    326  NH1 ARG A  40       2.953  13.339 -13.844  1.00 95.75           N  
ATOM    327  NH2 ARG A  40       2.398  11.467 -12.654  1.00 95.75           N1+
ATOM    328  CZ  ARG A  40       3.168  12.531 -12.814  1.00 95.75           C  
ATOM    329  N   ALA A  41       5.424  13.296  -6.488  1.00 97.19           N  
ATOM    330  CA  ALA A  41       4.866  13.537  -5.157  1.00 97.19           C  
ATOM    331  C   ALA A  41       5.945  14.029  -4.189  1.00 97.19           C  
ATOM    332  O   ALA A  41       5.712  14.950  -3.406  1.00 97.19           O  
ATOM    333  CB  ALA A  41       4.208  12.273  -4.618  1.00 97.19           C  
ATOM    334  N   TRP A  42       7.119  13.374  -4.244  1.00 97.31           N  
ATOM    335  CA  TRP A  42       8.226  13.768  -3.382  1.00 97.31           C  
ATOM    336  C   TRP A  42       8.611  15.230  -3.618  1.00 97.31           C  
ATOM    337  O   TRP A  42       8.830  15.981  -2.666  1.00 97.31           O  
ATOM    338  CB  TRP A  42       9.443  12.867  -3.615  1.00 97.31           C  
ATOM    339  CG  TRP A  42      10.646  13.235  -2.806  1.00 97.31           C  
ATOM    340  CD1 TRP A  42      11.707  13.994  -3.200  1.00 97.31           C  
ATOM    341  CD2 TRP A  42      10.908  12.853  -1.449  1.00 97.31           C  
ATOM    342  CE2 TRP A  42      12.152  13.420  -1.094  1.00 97.31           C  
ATOM    343  CE3 TRP A  42      10.214  12.087  -0.506  1.00 97.31           C  
ATOM    344  NE1 TRP A  42      12.618  14.112  -2.178  1.00 97.31           N  
ATOM    345  CH2 TRP A  42      12.014  12.489   1.079  1.00 97.31           C  
ATOM    346  CZ2 TRP A  42      12.718  13.247   0.176  1.00 97.31           C  
ATOM    347  CZ3 TRP A  42      10.777  11.912   0.752  1.00 97.31           C  
ATOM    348  N   ARG A  43       8.666  15.680  -4.811  1.00 97.25           N  
ATOM    349  CA  ARG A  43       9.032  17.051  -5.150  1.00 97.25           C  
ATOM    350  C   ARG A  43       8.039  18.045  -4.563  1.00 97.25           C  
ATOM    351  O   ARG A  43       8.438  19.084  -4.028  1.00 97.25           O  
ATOM    352  CB  ARG A  43       9.107  17.235  -6.670  1.00 97.25           C  
ATOM    353  CG  ARG A  43      10.352  16.632  -7.306  1.00 97.25           C  
ATOM    354  CD  ARG A  43      10.455  16.978  -8.781  1.00 97.25           C  
ATOM    355  NE  ARG A  43      10.749  15.802  -9.595  1.00 97.25           N  
ATOM    356  NH1 ARG A  43       8.659  15.706 -10.583  1.00 97.25           N  
ATOM    357  NH2 ARG A  43      10.256  14.151 -11.115  1.00 97.25           N1+
ATOM    358  CZ  ARG A  43       9.887  15.223 -10.429  1.00 97.25           C  
ATOM    359  N   VAL A  44       6.752  17.711  -4.698  1.00 97.62           N  
ATOM    360  CA  VAL A  44       5.723  18.561  -4.108  1.00 97.62           C  
ATOM    361  C   VAL A  44       5.949  18.673  -2.596  1.00 97.62           C  
ATOM    362  O   VAL A  44       5.902  19.761  -2.036  1.00 97.62           O  
ATOM    363  CB  VAL A  44       4.300  18.022  -4.398  1.00 97.62           C  
ATOM    364  CG1 VAL A  44       3.251  18.827  -3.629  1.00 97.62           C  
ATOM    365  CG2 VAL A  44       4.015  18.063  -5.899  1.00 97.62           C  
ATOM    366  N   LEU A  45       6.187  17.513  -1.966  1.00 97.44           N  
ATOM    367  CA  LEU A  45       6.402  17.478  -0.523  1.00 97.44           C  
ATOM    368  C   LEU A  45       7.660  18.237  -0.146  1.00 97.44           C  
ATOM    369  O   LEU A  45       7.667  18.971   0.845  1.00 97.44           O  
ATOM    370  CB  LEU A  45       6.500  16.026  -0.038  1.00 97.44           C  
ATOM    371  CG  LEU A  45       5.208  15.212  -0.068  1.00 97.44           C  
ATOM    372  CD1 LEU A  45       5.513  13.728   0.126  1.00 97.44           C  
ATOM    373  CD2 LEU A  45       4.234  15.702   0.995  1.00 97.44           C  
ATOM    374  N   ALA A  46       8.717  18.064  -0.881  1.00 97.06           N  
ATOM    375  CA  ALA A  46       9.986  18.760  -0.613  1.00 97.06           C  
ATOM    376  C   ALA A  46       9.814  20.266  -0.724  1.00 97.06           C  
ATOM    377  O   ALA A  46      10.382  21.020   0.082  1.00 97.06           O  
ATOM    378  CB  ALA A  46      11.057  18.271  -1.588  1.00 97.06           C  
ATOM    379  N   ASP A  47       9.044  20.703  -1.700  1.00 96.94           N  
ATOM    380  CA  ASP A  47       8.762  22.129  -1.873  1.00 96.94           C  
ATOM    381  C   ASP A  47       8.003  22.687  -0.679  1.00 96.94           C  
ATOM    382  O   ASP A  47       8.269  23.821  -0.235  1.00 96.94           O  
ATOM    383  CB  ASP A  47       7.961  22.362  -3.161  1.00 96.94           C  
ATOM    384  CG  ASP A  47       8.808  22.237  -4.413  1.00 96.94           C  
ATOM    385  OD1 ASP A  47      10.049  22.169  -4.316  1.00 96.94           O  
ATOM    386  OD2 ASP A  47       8.220  22.190  -5.519  1.00 96.94           O1-
ATOM    387  N   ARG A  48       7.156  21.887  -0.039  1.00 96.25           N  
ATOM    388  CA  ARG A  48       6.281  22.333   1.048  1.00 96.25           C  
ATOM    389  C   ARG A  48       7.002  22.279   2.393  1.00 96.25           C  
ATOM    390  O   ARG A  48       6.837  23.167   3.231  1.00 96.25           O  
ATOM    391  CB  ARG A  48       5.013  21.486   1.098  1.00 96.25           C  
ATOM    392  CG  ARG A  48       4.040  21.756  -0.044  1.00 96.25           C  
ATOM    393  CD  ARG A  48       2.758  20.944   0.098  1.00 96.25           C  
ATOM    394  NE  ARG A  48       1.914  21.075  -1.081  1.00 96.25           N  
ATOM    395  NH1 ARG A  48       0.258  19.666  -0.292  1.00 96.25           N  
ATOM    396  NH2 ARG A  48       0.052  20.639  -2.361  1.00 96.25           N1+
ATOM    397  CZ  ARG A  48       0.746  20.459  -1.242  1.00 96.25           C  
ATOM    398  N   PHE A  49       7.847  21.253   2.602  1.00 95.81           N  
ATOM    399  CA  PHE A  49       8.327  20.990   3.952  1.00 95.81           C  
ATOM    400  C   PHE A  49       9.847  21.121   4.022  1.00 95.81           C  
ATOM    401  O   PHE A  49      10.427  21.161   5.114  1.00 95.81           O  
ATOM    402  CB  PHE A  49       7.900  19.593   4.415  1.00 95.81           C  
ATOM    403  CG  PHE A  49       6.422  19.463   4.644  1.00 95.81           C  
ATOM    404  CD1 PHE A  49       5.838  19.880   5.830  1.00 95.81           C  
ATOM    405  CD2 PHE A  49       5.603  18.906   3.662  1.00 95.81           C  
ATOM    406  CE1 PHE A  49       4.467  19.755   6.043  1.00 95.81           C  
ATOM    407  CE2 PHE A  49       4.238  18.781   3.870  1.00 95.81           C  
ATOM    408  CZ  PHE A  49       3.669  19.207   5.061  1.00 95.81           C  
ATOM    409  N   GLY A  50      10.632  21.242   2.935  1.00 94.19           N  
ATOM    410  CA  GLY A  50      12.076  21.430   2.917  1.00 94.19           C  
ATOM    411  C   GLY A  50      12.811  20.460   3.823  1.00 94.19           C  
ATOM    412  O   GLY A  50      12.600  19.252   3.755  1.00 94.19           O  
ATOM    413  N   ASP A  51      13.620  20.964   4.769  1.00 91.94           N  
ATOM    414  CA  ASP A  51      14.507  20.219   5.662  1.00 91.94           C  
ATOM    415  C   ASP A  51      13.697  19.346   6.623  1.00 91.94           C  
ATOM    416  O   ASP A  51      14.171  18.298   7.068  1.00 91.94           O  
ATOM    417  CB  ASP A  51      15.417  21.156   6.431  1.00 91.94           C  
ATOM    418  CG  ASP A  51      16.509  21.776   5.573  1.00 91.94           C  
ATOM    419  OD1 ASP A  51      16.777  21.255   4.466  1.00 91.94           O  
ATOM    420  OD2 ASP A  51      17.103  22.785   5.998  1.00 91.94           O1-
ATOM    421  N   ARG A  52      12.510  19.787   6.907  1.00 90.81           N  
ATOM    422  CA  ARG A  52      11.634  19.023   7.789  1.00 90.81           C  
ATOM    423  C   ARG A  52      11.258  17.678   7.158  1.00 90.81           C  
ATOM    424  O   ARG A  52      11.104  16.686   7.867  1.00 90.81           O  
ATOM    425  CB  ARG A  52      10.367  19.819   8.111  1.00 90.81           C  
ATOM    426  CG  ARG A  52      10.579  20.928   9.125  1.00 90.81           C  
ATOM    427  CD  ARG A  52       9.311  21.742   9.348  1.00 90.81           C  
ATOM    428  NE  ARG A  52       8.277  20.953  10.021  1.00 90.81           N  
ATOM    429  NH1 ARG A  52       6.614  22.540   9.768  1.00 90.81           N  
ATOM    430  NH2 ARG A  52       6.166  20.563  10.835  1.00 90.81           N1+
ATOM    431  CZ  ARG A  52       7.023  21.351  10.206  1.00 90.81           C  
ATOM    432  N   LEU A  53      11.026  17.652   5.870  1.00 94.38           N  
ATOM    433  CA  LEU A  53      10.721  16.407   5.172  1.00 94.38           C  
ATOM    434  C   LEU A  53      11.889  15.427   5.254  1.00 94.38           C  
ATOM    435  O   LEU A  53      11.697  14.237   5.513  1.00 94.38           O  
ATOM    436  CB  LEU A  53      10.377  16.678   3.705  1.00 94.38           C  
ATOM    437  CG  LEU A  53      10.057  15.462   2.841  1.00 94.38           C  
ATOM    438  CD1 LEU A  53       8.830  14.725   3.383  1.00 94.38           C  
ATOM    439  CD2 LEU A  53       9.831  15.878   1.391  1.00 94.38           C  
ATOM    440  N   ILE A  54      13.158  15.888   5.164  1.00 92.81           N  
ATOM    441  CA  ILE A  54      14.354  15.048   5.191  1.00 92.81           C  
ATOM    442  C   ILE A  54      14.500  14.413   6.573  1.00 92.81           C  
ATOM    443  O   ILE A  54      14.825  13.227   6.683  1.00 92.81           O  
ATOM    444  CB  ILE A  54      15.620  15.871   4.844  1.00 92.81           C  
ATOM    445  CG1 ILE A  54      15.555  16.370   3.399  1.00 92.81           C  
ATOM    446  CG2 ILE A  54      16.880  15.033   5.076  1.00 92.81           C  
ATOM    447  CD1 ILE A  54      16.627  17.381   3.036  1.00 92.81           C  
ATOM    448  N   ALA A  55      14.188  15.175   7.631  1.00 91.75           N  
ATOM    449  CA  ALA A  55      14.296  14.708   9.012  1.00 91.75           C  
ATOM    450  C   ALA A  55      13.302  13.580   9.286  1.00 91.75           C  
ATOM    451  O   ALA A  55      13.542  12.744  10.159  1.00 91.75           O  
ATOM    452  CB  ALA A  55      14.066  15.861   9.984  1.00 91.75           C  
ATOM    453  N   ASN A  56      12.254  13.528   8.479  1.00 93.00           N  
ATOM    454  CA  ASN A  56      11.179  12.569   8.693  1.00 93.00           C  
ATOM    455  C   ASN A  56      11.177  11.488   7.624  1.00 93.00           C  
ATOM    456  O   ASN A  56      10.219  10.714   7.516  1.00 93.00           O  
ATOM    457  CB  ASN A  56       9.822  13.281   8.731  1.00 93.00           C  
ATOM    458  CG  ASN A  56       9.657  14.150   9.973  1.00 93.00           C  
ATOM    459  ND2 ASN A  56       8.674  13.795  10.797  1.00 93.00           N  
ATOM    460  OD1 ASN A  56      10.390  15.108  10.175  1.00 93.00           O  
ATOM    461  N   SER A  57      12.314  11.427   6.794  1.00 96.81           N  
ATOM    462  CA  SER A  57      12.323  10.492   5.680  1.00 96.81           C  
ATOM    463  C   SER A  57      13.299   9.344   5.927  1.00 96.81           C  
ATOM    464  O   SER A  57      14.309   9.516   6.607  1.00 96.81           O  
ATOM    465  CB  SER A  57      12.686  11.203   4.376  1.00 96.81           C  
ATOM    466  OG  SER A  57      14.018  11.687   4.422  1.00 96.81           O  
ATOM    467  N   LEU A  58      12.991   8.237   5.516  1.00 97.88           N  
ATOM    468  CA  LEU A  58      13.804   7.025   5.435  1.00 97.88           C  
ATOM    469  C   LEU A  58      13.952   6.565   3.991  1.00 97.88           C  
ATOM    470  O   LEU A  58      13.119   6.890   3.142  1.00 97.88           O  
ATOM    471  CB  LEU A  58      13.186   5.910   6.283  1.00 97.88           C  
ATOM    472  CG  LEU A  58      12.931   6.243   7.756  1.00 97.88           C  
ATOM    473  CD1 LEU A  58      12.085   5.150   8.403  1.00 97.88           C  
ATOM    474  CD2 LEU A  58      14.249   6.415   8.502  1.00 97.88           C  
ATOM    475  N   ALA A  59      15.001   5.758   3.785  1.00 97.25           N  
ATOM    476  CA  ALA A  59      15.209   5.232   2.440  1.00 97.25           C  
ATOM    477  C   ALA A  59      15.724   3.794   2.487  1.00 97.25           C  
ATOM    478  O   ALA A  59      16.688   3.497   3.189  1.00 97.25           O  
ATOM    479  CB  ALA A  59      16.185   6.118   1.666  1.00 97.25           C  
ATOM    480  N   PRO A  60      15.028   2.914   1.747  1.00 95.94           N  
ATOM    481  CA  PRO A  60      15.582   1.559   1.685  1.00 95.94           C  
ATOM    482  C   PRO A  60      16.963   1.514   1.028  1.00 95.94           C  
ATOM    483  O   PRO A  60      17.224   2.265   0.084  1.00 95.94           O  
ATOM    484  CB  PRO A  60      14.551   0.798   0.847  1.00 95.94           C  
ATOM    485  CG  PRO A  60      13.901   1.837  -0.006  1.00 95.94           C  
ATOM    486  CD  PRO A  60      13.856   3.123   0.768  1.00 95.94           C  
ATOM    487  N   VAL A  61      17.825   0.601   1.474  1.00 93.00           N  
ATOM    488  CA  VAL A  61      19.240   0.599   1.103  1.00 93.00           C  
ATOM    489  C   VAL A  61      19.434  -0.242  -0.149  1.00 93.00           C  
ATOM    490  O   VAL A  61      20.229   0.104  -1.022  1.00 93.00           O  
ATOM    491  CB  VAL A  61      20.128   0.078   2.252  1.00 93.00           C  
ATOM    492  CG1 VAL A  61      21.583   0.011   1.812  1.00 93.00           C  
ATOM    493  CG2 VAL A  61      19.976   0.978   3.484  1.00 93.00           C  
ATOM    494  N   ALA A  62      18.612  -1.291  -0.245  1.00 96.69           N  
ATOM    495  CA  ALA A  62      18.786  -2.201  -1.380  1.00 96.69           C  
ATOM    496  C   ALA A  62      17.477  -2.914  -1.713  1.00 96.69           C  
ATOM    497  O   ALA A  62      16.599  -3.049  -0.860  1.00 96.69           O  
ATOM    498  CB  ALA A  62      19.884  -3.221  -1.082  1.00 96.69           C  
ATOM    499  N   PRO A  63      17.365  -3.350  -3.026  1.00 97.81           N  
ATOM    500  CA  PRO A  63      16.185  -4.131  -3.392  1.00 97.81           C  
ATOM    501  C   PRO A  63      16.087  -5.456  -2.642  1.00 97.81           C  
ATOM    502  O   PRO A  63      17.109  -6.007  -2.220  1.00 97.81           O  
ATOM    503  CB  PRO A  63      16.360  -4.361  -4.893  1.00 97.81           C  
ATOM    504  CG  PRO A  63      17.357  -3.332  -5.323  1.00 97.81           C  
ATOM    505  CD  PRO A  63      18.253  -3.020  -4.159  1.00 97.81           C  
ATOM    506  N   ALA A  64      14.852  -6.009  -2.474  1.00 97.69           N  
ATOM    507  CA  ALA A  64      14.628  -7.283  -1.803  1.00 97.69           C  
ATOM    508  C   ALA A  64      15.362  -8.419  -2.524  1.00 97.69           C  
ATOM    509  O   ALA A  64      15.172  -8.613  -3.728  1.00 97.69           O  
ATOM    510  CB  ALA A  64      13.139  -7.592  -1.711  1.00 97.69           C  
ATOM    511  N   PRO A  65      16.243  -9.063  -1.721  1.00 97.50           N  
ATOM    512  CA  PRO A  65      16.861 -10.245  -2.347  1.00 97.50           C  
ATOM    513  C   PRO A  65      15.887 -11.414  -2.482  1.00 97.50           C  
ATOM    514  O   PRO A  65      14.822 -11.411  -1.859  1.00 97.50           O  
ATOM    515  CB  PRO A  65      17.998 -10.593  -1.394  1.00 97.50           C  
ATOM    516  CG  PRO A  65      17.520 -10.161  -0.045  1.00 97.50           C  
ATOM    517  CD  PRO A  65      16.718  -8.901  -0.205  1.00 97.50           C  
ATOM    518  N   THR A  66      16.241 -12.388  -3.222  1.00 97.44           N  
ATOM    519  CA  THR A  66      15.381 -13.527  -3.532  1.00 97.44           C  
ATOM    520  C   THR A  66      14.904 -14.207  -2.251  1.00 97.44           C  
ATOM    521  O   THR A  66      13.745 -14.628  -2.159  1.00 97.44           O  
ATOM    522  CB  THR A  66      16.098 -14.545  -4.425  1.00 97.44           C  
ATOM    523  CG2 THR A  66      15.221 -15.761  -4.698  1.00 97.44           C  
ATOM    524  OG1 THR A  66      16.451 -13.932  -5.672  1.00 97.44           O  
ATOM    525  N   GLU A  67      15.766 -14.365  -1.234  1.00 97.88           N  
ATOM    526  CA  GLU A  67      15.443 -15.043   0.020  1.00 97.88           C  
ATOM    527  C   GLU A  67      14.253 -14.370   0.715  1.00 97.88           C  
ATOM    528  O   GLU A  67      13.414 -15.054   1.301  1.00 97.88           O  
ATOM    529  CB  GLU A  67      16.654 -15.060   0.949  1.00 97.88           C  
ATOM    530  CG  GLU A  67      17.852 -15.815   0.383  1.00 97.88           C  
ATOM    531  CD  GLU A  67      18.674 -14.993  -0.597  1.00 97.88           C  
ATOM    532  OE1 GLU A  67      19.445 -15.575  -1.382  1.00 97.88           O  
ATOM    533  OE2 GLU A  67      18.540 -13.750  -0.578  1.00 97.88           O1-
ATOM    534  N   ILE A  68      14.267 -13.063   0.633  1.00 98.19           N  
ATOM    535  CA  ILE A  68      13.172 -12.317   1.236  1.00 98.19           C  
ATOM    536  C   ILE A  68      11.892 -12.501   0.409  1.00 98.19           C  
ATOM    537  O   ILE A  68      10.816 -12.697   0.964  1.00 98.19           O  
ATOM    538  CB  ILE A  68      13.505 -10.809   1.354  1.00 98.19           C  
ATOM    539  CG1 ILE A  68      14.578 -10.586   2.425  1.00 98.19           C  
ATOM    540  CG2 ILE A  68      12.244  -9.993   1.665  1.00 98.19           C  
ATOM    541  CD1 ILE A  68      14.979  -9.133   2.618  1.00 98.19           C  
ATOM    542  N   LEU A  69      11.989 -12.452  -0.912  1.00 98.50           N  
ATOM    543  CA  LEU A  69      10.835 -12.625  -1.786  1.00 98.50           C  
ATOM    544  C   LEU A  69      10.200 -13.998  -1.590  1.00 98.50           C  
ATOM    545  O   LEU A  69       8.980 -14.142  -1.672  1.00 98.50           O  
ATOM    546  CB  LEU A  69      11.231 -12.436  -3.252  1.00 98.50           C  
ATOM    547  CG  LEU A  69      11.774 -11.062  -3.638  1.00 98.50           C  
ATOM    548  CD1 LEU A  69      12.188 -11.043  -5.104  1.00 98.50           C  
ATOM    549  CD2 LEU A  69      10.719  -9.986  -3.372  1.00 98.50           C  
ATOM    550  N   GLN A  70      10.989 -15.047  -1.220  1.00 98.38           N  
ATOM    551  CA  GLN A  70      10.557 -16.435  -1.091  1.00 98.38           C  
ATOM    552  C   GLN A  70       9.751 -16.649   0.185  1.00 98.38           C  
ATOM    553  O   GLN A  70       9.127 -17.696   0.365  1.00 98.38           O  
ATOM    554  CB  GLN A  70      11.762 -17.375  -1.105  1.00 98.38           C  
ATOM    555  CG  GLN A  70      12.365 -17.598  -2.488  1.00 98.38           C  
ATOM    556  CD  GLN A  70      13.594 -18.495  -2.467  1.00 98.38           C  
ATOM    557  NE2 GLN A  70      13.687 -19.388  -3.446  1.00 98.38           N  
ATOM    558  OE1 GLN A  70      14.441 -18.384  -1.582  1.00 98.38           O  
ATOM    559  N   LEU A  71       9.735 -15.636   1.016  1.00 98.12           N  
ATOM    560  CA  LEU A  71       8.870 -15.726   2.192  1.00 98.12           C  
ATOM    561  C   LEU A  71       7.401 -15.815   1.789  1.00 98.12           C  
ATOM    562  O   LEU A  71       6.596 -16.413   2.504  1.00 98.12           O  
ATOM    563  CB  LEU A  71       9.086 -14.522   3.114  1.00 98.12           C  
ATOM    564  CG  LEU A  71      10.446 -14.437   3.807  1.00 98.12           C  
ATOM    565  CD1 LEU A  71      10.588 -13.116   4.552  1.00 98.12           C  
ATOM    566  CD2 LEU A  71      10.634 -15.614   4.762  1.00 98.12           C  
ATOM    567  N   VAL A  72       7.058 -15.302   0.611  1.00 98.44           N  
ATOM    568  CA  VAL A  72       5.661 -15.230   0.185  1.00 98.44           C  
ATOM    569  C   VAL A  72       5.498 -15.877  -1.185  1.00 98.44           C  
ATOM    570  O   VAL A  72       4.559 -16.642  -1.412  1.00 98.44           O  
ATOM    571  CB  VAL A  72       5.154 -13.762   0.150  1.00 98.44           C  
ATOM    572  CG1 VAL A  72       3.773 -13.686  -0.503  1.00 98.44           C  
ATOM    573  CG2 VAL A  72       5.119 -13.180   1.559  1.00 98.44           C  
ATOM    574  N   HIS A  73       6.430 -15.623  -2.060  1.00 98.56           N  
ATOM    575  CA  HIS A  73       6.276 -16.074  -3.439  1.00 98.56           C  
ATOM    576  C   HIS A  73       6.933 -17.442  -3.650  1.00 98.56           C  
ATOM    577  O   HIS A  73       7.973 -17.737  -3.043  1.00 98.56           O  
ATOM    578  CB  HIS A  73       6.871 -15.055  -4.410  1.00 98.56           C  
ATOM    579  CG  HIS A  73       6.245 -13.701  -4.309  1.00 98.56           C  
ATOM    580  CD2 HIS A  73       6.742 -12.517  -3.865  1.00 98.56           C  
ATOM    581  ND1 HIS A  73       4.945 -13.448  -4.688  1.00 98.56           N  
ATOM    582  CE1 HIS A  73       4.670 -12.173  -4.486  1.00 98.56           C  
ATOM    583  NE2 HIS A  73       5.745 -11.586  -3.987  1.00 98.56           N  
ATOM    584  N   THR A  74       6.357 -18.203  -4.518  1.00 98.31           N  
ATOM    585  CA  THR A  74       6.889 -19.529  -4.812  1.00 98.31           C  
ATOM    586  C   THR A  74       8.174 -19.431  -5.627  1.00 98.31           C  
ATOM    587  O   THR A  74       8.369 -18.464  -6.369  1.00 98.31           O  
ATOM    588  CB  THR A  74       5.854 -20.383  -5.578  1.00 98.31           C  
ATOM    589  CG2 THR A  74       4.537 -20.456  -4.823  1.00 98.31           C  
ATOM    590  OG1 THR A  74       5.630 -19.808  -6.869  1.00 98.31           O  
ATOM    591  N   THR A  75       8.973 -20.386  -5.473  1.00 97.94           N  
ATOM    592  CA  THR A  75      10.223 -20.469  -6.227  1.00 97.94           C  
ATOM    593  C   THR A  75       9.948 -20.443  -7.730  1.00 97.94           C  
ATOM    594  O   THR A  75      10.640 -19.751  -8.478  1.00 97.94           O  
ATOM    595  CB  THR A  75      11.013 -21.746  -5.870  1.00 97.94           C  
ATOM    596  CG2 THR A  75      12.301 -21.838  -6.681  1.00 97.94           C  
ATOM    597  OG1 THR A  75      11.337 -21.716  -4.473  1.00 97.94           O  
ATOM    598  N   ASP A  76       8.944 -21.189  -8.111  1.00 97.88           N  
ATOM    599  CA  ASP A  76       8.573 -21.264  -9.524  1.00 97.88           C  
ATOM    600  C   ASP A  76       8.188 -19.892 -10.066  1.00 97.88           C  
ATOM    601  O   ASP A  76       8.587 -19.527 -11.173  1.00 97.88           O  
ATOM    602  CB  ASP A  76       7.428 -22.248  -9.728  1.00 97.88           C  
ATOM    603  CG  ASP A  76       7.879 -23.706  -9.635  1.00 97.88           C  
ATOM    604  OD1 ASP A  76       9.099 -23.973  -9.662  1.00 97.88           O  
ATOM    605  OD2 ASP A  76       6.997 -24.588  -9.538  1.00 97.88           O1-
ATOM    606  N   TYR A  77       7.396 -19.152  -9.329  1.00 98.00           N  
ATOM    607  CA  TYR A  77       6.995 -17.807  -9.727  1.00 98.00           C  
ATOM    608  C   TYR A  77       8.210 -16.905  -9.899  1.00 98.00           C  
ATOM    609  O   TYR A  77       8.355 -16.230 -10.922  1.00 98.00           O  
ATOM    610  CB  TYR A  77       6.040 -17.208  -8.693  1.00 98.00           C  
ATOM    611  CG  TYR A  77       5.730 -15.747  -8.932  1.00 98.00           C  
ATOM    612  CD1 TYR A  77       6.066 -14.782  -7.990  1.00 98.00           C  
ATOM    613  CD2 TYR A  77       5.098 -15.340 -10.099  1.00 98.00           C  
ATOM    614  CE1 TYR A  77       5.781 -13.434  -8.203  1.00 98.00           C  
ATOM    615  CE2 TYR A  77       4.802 -13.996 -10.327  1.00 98.00           C  
ATOM    616  OH  TYR A  77       4.863 -11.724  -9.591  1.00 98.00           O  
ATOM    617  CZ  TYR A  77       5.150 -13.054  -9.375  1.00 98.00           C  
ATOM    618  N   LEU A  78       9.133 -16.919  -8.995  1.00 98.00           N  
ATOM    619  CA  LEU A  78      10.312 -16.064  -9.036  1.00 98.00           C  
ATOM    620  C   LEU A  78      11.221 -16.442 -10.203  1.00 98.00           C  
ATOM    621  O   LEU A  78      11.817 -15.565 -10.839  1.00 98.00           O  
ATOM    622  CB  LEU A  78      11.100 -16.172  -7.720  1.00 98.00           C  
ATOM    623  CG  LEU A  78      10.386 -15.655  -6.467  1.00 98.00           C  
ATOM    624  CD1 LEU A  78      11.274 -15.855  -5.238  1.00 98.00           C  
ATOM    625  CD2 LEU A  78      10.011 -14.181  -6.629  1.00 98.00           C  
ATOM    626  N   LYS A  79      11.318 -17.730 -10.496  1.00 97.44           N  
ATOM    627  CA  LYS A  79      12.096 -18.190 -11.654  1.00 97.44           C  
ATOM    628  C   LYS A  79      11.489 -17.667 -12.950  1.00 97.44           C  
ATOM    629  O   LYS A  79      12.201 -17.256 -13.867  1.00 97.44           O  
ATOM    630  CB  LYS A  79      12.176 -19.715 -11.690  1.00 97.44           C  
ATOM    631  CG  LYS A  79      13.145 -20.307 -10.674  1.00 97.44           C  
ATOM    632  CD  LYS A  79      13.221 -21.823 -10.791  1.00 97.44           C  
ATOM    633  CE  LYS A  79      14.173 -22.409  -9.765  1.00 97.44           C  
ATOM    634  NZ  LYS A  79      14.197 -23.909  -9.825  1.00 97.44           N1+
ATOM    635  N   ASN A  80      10.165 -17.651 -13.000  1.00 96.94           N  
ATOM    636  CA  ASN A  80       9.495 -17.179 -14.201  1.00 96.94           C  
ATOM    637  C   ASN A  80       9.740 -15.692 -14.441  1.00 96.94           C  
ATOM    638  O   ASN A  80       9.647 -15.219 -15.575  1.00 96.94           O  
ATOM    639  CB  ASN A  80       7.983 -17.452 -14.111  1.00 96.94           C  
ATOM    640  CG  ASN A  80       7.627 -18.885 -14.443  1.00 96.94           C  
ATOM    641  ND2 ASN A  80       6.574 -19.388 -13.816  1.00 96.94           N  
ATOM    642  OD1 ASN A  80       8.298 -19.537 -15.259  1.00 96.94           O  
ATOM    643  N   LEU A  81      10.023 -14.938 -13.439  1.00 96.56           N  
ATOM    644  CA  LEU A  81      10.267 -13.502 -13.559  1.00 96.56           C  
ATOM    645  C   LEU A  81      11.592 -13.224 -14.253  1.00 96.56           C  
ATOM    646  O   LEU A  81      11.928 -12.074 -14.537  1.00 96.56           O  
ATOM    647  CB  LEU A  81      10.253 -12.838 -12.178  1.00 96.56           C  
ATOM    648  CG  LEU A  81       8.877 -12.699 -11.510  1.00 96.56           C  
ATOM    649  CD1 LEU A  81       9.021 -12.067 -10.132  1.00 96.56           C  
ATOM    650  CD2 LEU A  81       7.934 -11.879 -12.385  1.00 96.56           C  
ATOM    651  N   GLN A  82      12.318 -14.343 -14.605  1.00 95.50           N  
ATOM    652  CA  GLN A  82      13.544 -14.212 -15.383  1.00 95.50           C  
ATOM    653  C   GLN A  82      13.259 -14.256 -16.882  1.00 95.50           C  
ATOM    654  O   GLN A  82      14.168 -14.099 -17.693  1.00 95.50           O  
ATOM    655  CB  GLN A  82      14.535 -15.324 -15.009  1.00 95.50           C  
ATOM    656  CG  GLN A  82      15.016 -15.251 -13.570  1.00 95.50           C  
ATOM    657  CD  GLN A  82      16.045 -16.314 -13.242  1.00 95.50           C  
ATOM    658  NE2 GLN A  82      16.902 -16.033 -12.267  1.00 95.50           N  
ATOM    659  OE1 GLN A  82      16.073 -17.388 -13.858  1.00 95.50           O  
ATOM    660  N   ARG A  83      12.031 -14.336 -17.189  1.00 96.25           N  
ATOM    661  CA  ARG A  83      11.566 -14.320 -18.572  1.00 96.25           C  
ATOM    662  C   ARG A  83      10.816 -13.019 -18.874  1.00 96.25           C  
ATOM    663  O   ARG A  83       9.864 -12.667 -18.182  1.00 96.25           O  
ATOM    664  CB  ARG A  83      10.660 -15.523 -18.842  1.00 96.25           C  
ATOM    665  CG  ARG A  83      11.320 -16.868 -18.580  1.00 96.25           C  
ATOM    666  CD  ARG A  83      10.348 -18.015 -18.773  1.00 96.25           C  
ATOM    667  NE  ARG A  83      10.986 -19.306 -18.498  1.00 96.25           N  
ATOM    668  NH1 ARG A  83       9.015 -20.531 -18.650  1.00 96.25           N  
ATOM    669  NH2 ARG A  83      11.000 -21.579 -18.183  1.00 96.25           N1+
ATOM    670  CZ  ARG A  83      10.335 -20.469 -18.439  1.00 96.25           C  
ATOM    671  N   SER A  84      11.196 -12.320 -19.917  1.00 95.38           N  
ATOM    672  CA  SER A  84      10.653 -11.016 -20.293  1.00 95.38           C  
ATOM    673  C   SER A  84       9.151 -11.087 -20.546  1.00 95.38           C  
ATOM    674  O   SER A  84       8.407 -10.198 -20.120  1.00 95.38           O  
ATOM    675  CB  SER A  84      11.360 -10.482 -21.545  1.00 95.38           C  
ATOM    676  OG  SER A  84      12.726 -10.202 -21.279  1.00 95.38           O  
ATOM    677  N   HIS A  85       8.731 -12.130 -21.188  1.00 94.62           N  
ATOM    678  CA  HIS A  85       7.320 -12.291 -21.523  1.00 94.62           C  
ATOM    679  C   HIS A  85       6.473 -12.410 -20.258  1.00 94.62           C  
ATOM    680  O   HIS A  85       5.362 -11.877 -20.201  1.00 94.62           O  
ATOM    681  CB  HIS A  85       7.108 -13.514 -22.415  1.00 94.62           C  
ATOM    682  CG  HIS A  85       5.670 -13.807 -22.704  1.00 94.62           C  
ATOM    683  CD2 HIS A  85       4.896 -14.853 -22.344  1.00 94.62           C  
ATOM    684  ND1 HIS A  85       4.868 -12.963 -23.439  1.00 94.62           N  
ATOM    685  CE1 HIS A  85       3.658 -13.475 -23.526  1.00 94.62           C  
ATOM    686  NE2 HIS A  85       3.650 -14.627 -22.868  1.00 94.62           N  
ATOM    687  N   PHE A  86       7.032 -13.117 -19.303  1.00 94.38           N  
ATOM    688  CA  PHE A  86       6.316 -13.311 -18.046  1.00 94.38           C  
ATOM    689  C   PHE A  86       6.191 -11.991 -17.283  1.00 94.38           C  
ATOM    690  O   PHE A  86       5.136 -11.689 -16.729  1.00 94.38           O  
ATOM    691  CB  PHE A  86       7.032 -14.348 -17.178  1.00 94.38           C  
ATOM    692  CG  PHE A  86       6.194 -14.870 -16.039  1.00 94.38           C  
ATOM    693  CD1 PHE A  86       6.266 -14.278 -14.777  1.00 94.38           C  
ATOM    694  CD2 PHE A  86       5.347 -15.944 -16.220  1.00 94.38           C  
ATOM    695  CE1 PHE A  86       5.489 -14.752 -13.726  1.00 94.38           C  
ATOM    696  CE2 PHE A  86       4.567 -16.435 -15.172  1.00 94.38           C  
ATOM    697  CZ  PHE A  86       4.648 -15.832 -13.921  1.00 94.38           C  
ATOM    698  N   VAL A  87       7.206 -11.189 -17.261  1.00 94.88           N  
ATOM    699  CA  VAL A  87       7.184  -9.876 -16.623  1.00 94.88           C  
ATOM    700  C   VAL A  87       6.203  -8.962 -17.361  1.00 94.88           C  
ATOM    701  O   VAL A  87       5.397  -8.273 -16.726  1.00 94.88           O  
ATOM    702  CB  VAL A  87       8.590  -9.236 -16.601  1.00 94.88           C  
ATOM    703  CG1 VAL A  87       8.522  -7.809 -16.059  1.00 94.88           C  
ATOM    704  CG2 VAL A  87       9.549 -10.083 -15.765  1.00 94.88           C  
ATOM    705  N   ALA A  88       6.209  -8.969 -18.616  1.00 93.06           N  
ATOM    706  CA  ALA A  88       5.312  -8.160 -19.434  1.00 93.06           C  
ATOM    707  C   ALA A  88       3.850  -8.523 -19.176  1.00 93.06           C  
ATOM    708  O   ALA A  88       3.003  -7.634 -19.036  1.00 93.06           O  
ATOM    709  CB  ALA A  88       5.638  -8.340 -20.923  1.00 93.06           C  
ATOM    710  N   GLN A  89       3.579  -9.792 -19.100  1.00 93.38           N  
ATOM    711  CA  GLN A  89       2.223 -10.268 -18.829  1.00 93.38           C  
ATOM    712  C   GLN A  89       1.746  -9.803 -17.454  1.00 93.38           C  
ATOM    713  O   GLN A  89       0.592  -9.387 -17.297  1.00 93.38           O  
ATOM    714  CB  GLN A  89       2.164 -11.792 -18.915  1.00 93.38           C  
ATOM    715  CG  GLN A  89       0.755 -12.365 -18.754  1.00 93.38           C  
ATOM    716  CD  GLN A  89       0.726 -13.872 -18.848  1.00 93.38           C  
ATOM    717  NE2 GLN A  89      -0.354 -14.416 -19.423  1.00 93.38           N  
ATOM    718  OE1 GLN A  89       1.658 -14.555 -18.411  1.00 93.38           O  
ATOM    719  N   SER A  90       2.595  -9.917 -16.429  1.00 93.19           N  
ATOM    720  CA  SER A  90       2.275  -9.511 -15.064  1.00 93.19           C  
ATOM    721  C   SER A  90       1.973  -8.017 -14.988  1.00 93.19           C  
ATOM    722  O   SER A  90       1.102  -7.595 -14.223  1.00 93.19           O  
ATOM    723  CB  SER A  90       3.427  -9.857 -14.125  1.00 93.19           C  
ATOM    724  OG  SER A  90       3.640 -11.260 -14.075  1.00 93.19           O  
ATOM    725  N   LEU A  91       2.639  -7.240 -15.888  1.00 91.81           N  
ATOM    726  CA  LEU A  91       2.479  -5.786 -15.891  1.00 91.81           C  
ATOM    727  C   LEU A  91       1.391  -5.367 -16.876  1.00 91.81           C  
ATOM    728  O   LEU A  91       1.084  -4.182 -17.000  1.00 91.81           O  
ATOM    729  CB  LEU A  91       3.797  -5.103 -16.246  1.00 91.81           C  
ATOM    730  CG  LEU A  91       4.922  -5.211 -15.217  1.00 91.81           C  
ATOM    731  CD1 LEU A  91       6.225  -4.665 -15.789  1.00 91.81           C  
ATOM    732  CD2 LEU A  91       4.545  -4.475 -13.931  1.00 91.81           C  
ATOM    733  N   GLU A  92       0.829  -6.329 -17.563  1.00 90.44           N  
ATOM    734  CA  GLU A  92      -0.209  -6.119 -18.575  1.00 90.44           C  
ATOM    735  C   GLU A  92       0.260  -5.148 -19.649  1.00 90.44           C  
ATOM    736  O   GLU A  92      -0.500  -4.282 -20.086  1.00 90.44           O  
ATOM    737  CB  GLU A  92      -1.491  -5.597 -17.921  1.00 90.44           C  
ATOM    738  CG  GLU A  92      -2.110  -6.569 -16.919  1.00 90.44           C  
ATOM    739  CD  GLU A  92      -3.477  -6.126 -16.422  1.00 90.44           C  
ATOM    740  OE1 GLU A  92      -4.066  -6.824 -15.562  1.00 90.44           O  
ATOM    741  OE2 GLU A  92      -3.961  -5.070 -16.890  1.00 90.44           O1-
ATOM    742  N   MET A  93       1.542  -5.351 -20.032  1.00 86.12           N  
ATOM    743  CA  MET A  93       2.186  -4.622 -21.117  1.00 86.12           C  
ATOM    744  C   MET A  93       2.979  -5.561 -22.021  1.00 86.12           C  
ATOM    745  O   MET A  93       4.145  -5.855 -21.746  1.00 86.12           O  
ATOM    746  CB  MET A  93       3.112  -3.535 -20.557  1.00 86.12           C  
ATOM    747  CG  MET A  93       2.384  -2.427 -19.812  1.00 86.12           C  
ATOM    748  SD  MET A  93       3.524  -1.144 -19.171  1.00 86.12           S  
ATOM    749  CE  MET A  93       4.030  -0.361 -20.719  1.00 86.12           C  
ATOM    750  N   ASP A  94       2.316  -6.041 -23.082  1.00 86.50           N  
ATOM    751  CA  ASP A  94       2.893  -7.081 -23.927  1.00 86.50           C  
ATOM    752  C   ASP A  94       4.137  -6.577 -24.643  1.00 86.50           C  
ATOM    753  O   ASP A  94       5.080  -7.334 -24.875  1.00 86.50           O  
ATOM    754  CB  ASP A  94       1.862  -7.586 -24.936  1.00 86.50           C  
ATOM    755  CG  ASP A  94       0.786  -8.444 -24.295  1.00 86.50           C  
ATOM    756  OD1 ASP A  94       0.976  -8.935 -23.161  1.00 86.50           O  
ATOM    757  OD2 ASP A  94      -0.277  -8.649 -24.936  1.00 86.50           O1-
ATOM    758  N   SER A  95       4.192  -5.290 -24.941  1.00 85.38           N  
ATOM    759  CA  SER A  95       5.285  -4.701 -25.715  1.00 85.38           C  
ATOM    760  C   SER A  95       6.604  -4.787 -24.951  1.00 85.38           C  
ATOM    761  O   SER A  95       7.674  -4.850 -25.559  1.00 85.38           O  
ATOM    762  CB  SER A  95       4.975  -3.247 -26.045  1.00 85.38           C  
ATOM    763  OG  SER A  95       4.740  -2.491 -24.868  1.00 85.38           O  
ATOM    764  N   LEU A  96       6.567  -4.896 -23.646  1.00 87.31           N  
ATOM    765  CA  LEU A  96       7.769  -5.014 -22.830  1.00 87.31           C  
ATOM    766  C   LEU A  96       8.435  -6.368 -23.039  1.00 87.31           C  
ATOM    767  O   LEU A  96       9.613  -6.544 -22.715  1.00 87.31           O  
ATOM    768  CB  LEU A  96       7.427  -4.822 -21.343  1.00 87.31           C  
ATOM    769  CG  LEU A  96       6.982  -3.416 -20.929  1.00 87.31           C  
ATOM    770  CD1 LEU A  96       6.748  -3.364 -19.420  1.00 87.31           C  
ATOM    771  CD2 LEU A  96       8.016  -2.380 -21.357  1.00 87.31           C  
ATOM    772  N   GLY A  97       7.632  -7.310 -23.533  1.00 90.19           N  
ATOM    773  CA  GLY A  97       8.101  -8.676 -23.747  1.00 90.19           C  
ATOM    774  C   GLY A  97       9.220  -8.773 -24.757  1.00 90.19           C  
ATOM    775  O   GLY A  97       9.963  -9.754 -24.776  1.00 90.19           O  
ATOM    776  N   PHE A  98       9.515  -7.687 -25.505  1.00 90.31           N  
ATOM    777  CA  PHE A  98      10.542  -7.654 -26.534  1.00 90.31           C  
ATOM    778  C   PHE A  98      11.860  -7.156 -25.953  1.00 90.31           C  
ATOM    779  O   PHE A  98      12.914  -7.291 -26.595  1.00 90.31           O  
ATOM    780  CB  PHE A  98      10.108  -6.765 -27.693  1.00 90.31           C  
ATOM    781  CG  PHE A  98       8.896  -7.272 -28.433  1.00 90.31           C  
ATOM    782  CD1 PHE A  98       8.975  -8.400 -29.245  1.00 90.31           C  
ATOM    783  CD2 PHE A  98       7.671  -6.628 -28.311  1.00 90.31           C  
ATOM    784  CE1 PHE A  98       7.852  -8.876 -29.923  1.00 90.31           C  
ATOM    785  CE2 PHE A  98       6.545  -7.100 -28.973  1.00 90.31           C  
ATOM    786  CZ  PHE A  98       6.641  -8.224 -29.794  1.00 90.31           C  
ATOM    787  N   LEU A  99      11.837  -6.584 -24.716  1.00 90.69           N  
ATOM    788  CA  LEU A  99      13.034  -6.083 -24.055  1.00 90.69           C  
ATOM    789  C   LEU A  99      13.799  -7.218 -23.382  1.00 90.69           C  
ATOM    790  O   LEU A  99      13.199  -8.179 -22.891  1.00 90.69           O  
ATOM    791  CB  LEU A  99      12.657  -5.024 -23.006  1.00 90.69           C  
ATOM    792  CG  LEU A  99      12.011  -3.746 -23.544  1.00 90.69           C  
ATOM    793  CD1 LEU A  99      11.582  -2.847 -22.382  1.00 90.69           C  
ATOM    794  CD2 LEU A  99      12.967  -3.013 -24.470  1.00 90.69           C  
ATOM    795  N   PRO A 100      15.131  -7.160 -23.479  1.00 94.19           N  
ATOM    796  CA  PRO A 100      15.924  -8.146 -22.757  1.00 94.19           C  
ATOM    797  C   PRO A 100      15.649  -8.150 -21.250  1.00 94.19           C  
ATOM    798  O   PRO A 100      15.409  -7.086 -20.663  1.00 94.19           O  
ATOM    799  CB  PRO A 100      17.371  -7.719 -23.039  1.00 94.19           C  
ATOM    800  CG  PRO A 100      17.292  -6.908 -24.295  1.00 94.19           C  
ATOM    801  CD  PRO A 100      15.958  -6.210 -24.315  1.00 94.19           C  
ATOM    802  N   ILE A 101      15.587  -9.264 -20.569  1.00 94.88           N  
ATOM    803  CA  ILE A 101      15.247  -9.433 -19.149  1.00 94.88           C  
ATOM    804  C   ILE A 101      16.177  -8.581 -18.290  1.00 94.88           C  
ATOM    805  O   ILE A 101      15.777  -8.057 -17.262  1.00 94.88           O  
ATOM    806  CB  ILE A 101      15.324 -10.919 -18.721  1.00 94.88           C  
ATOM    807  CG1 ILE A 101      14.922 -11.060 -17.250  1.00 94.88           C  
ATOM    808  CG2 ILE A 101      16.717 -11.472 -18.976  1.00 94.88           C  
ATOM    809  CD1 ILE A 101      13.535 -10.514 -16.925  1.00 94.88           C  
ATOM    810  N   GLY A 102      17.465  -8.432 -18.649  1.00 95.38           N  
ATOM    811  CA  GLY A 102      18.380  -7.568 -17.915  1.00 95.38           C  
ATOM    812  C   GLY A 102      17.859  -6.148 -17.770  1.00 95.38           C  
ATOM    813  O   GLY A 102      17.976  -5.546 -16.700  1.00 95.38           O  
ATOM    814  N   ILE A 103      17.319  -5.609 -18.890  1.00 93.31           N  
ATOM    815  CA  ILE A 103      16.755  -4.264 -18.895  1.00 93.31           C  
ATOM    816  C   ILE A 103      15.498  -4.217 -18.043  1.00 93.31           C  
ATOM    817  O   ILE A 103      15.313  -3.304 -17.228  1.00 93.31           O  
ATOM    818  CB  ILE A 103      16.436  -3.798 -20.334  1.00 93.31           C  
ATOM    819  CG1 ILE A 103      17.728  -3.646 -21.150  1.00 93.31           C  
ATOM    820  CG2 ILE A 103      15.643  -2.481 -20.310  1.00 93.31           C  
ATOM    821  CD1 ILE A 103      17.501  -3.330 -22.612  1.00 93.31           C  
ATOM    822  N   LEU A 104      14.595  -5.160 -18.132  1.00 93.25           N  
ATOM    823  CA  LEU A 104      13.372  -5.239 -17.333  1.00 93.25           C  
ATOM    824  C   LEU A 104      13.704  -5.411 -15.856  1.00 93.25           C  
ATOM    825  O   LEU A 104      13.047  -4.816 -14.999  1.00 93.25           O  
ATOM    826  CB  LEU A 104      12.498  -6.399 -17.813  1.00 93.25           C  
ATOM    827  CG  LEU A 104      11.853  -6.243 -19.188  1.00 93.25           C  
ATOM    828  CD1 LEU A 104      11.075  -7.498 -19.565  1.00 93.25           C  
ATOM    829  CD2 LEU A 104      10.944  -5.011 -19.222  1.00 93.25           C  
ATOM    830  N   ASP A 105      14.734  -6.209 -15.639  1.00 95.12           N  
ATOM    831  CA  ASP A 105      15.157  -6.385 -14.255  1.00 95.12           C  
ATOM    832  C   ASP A 105      15.602  -5.057 -13.645  1.00 95.12           C  
ATOM    833  O   ASP A 105      15.158  -4.686 -12.558  1.00 95.12           O  
ATOM    834  CB  ASP A 105      16.292  -7.413 -14.167  1.00 95.12           C  
ATOM    835  CG  ASP A 105      16.685  -7.727 -12.740  1.00 95.12           C  
ATOM    836  OD1 ASP A 105      15.876  -8.311 -11.995  1.00 95.12           O  
ATOM    837  OD2 ASP A 105      17.840  -7.405 -12.357  1.00 95.12           O1-
ATOM    838  N   SER A 106      16.450  -4.322 -14.265  1.00 94.38           N  
ATOM    839  CA  SER A 106      17.020  -3.087 -13.734  1.00 94.38           C  
ATOM    840  C   SER A 106      15.983  -1.975 -13.683  1.00 94.38           C  
ATOM    841  O   SER A 106      15.937  -1.198 -12.729  1.00 94.38           O  
ATOM    842  CB  SER A 106      18.220  -2.650 -14.562  1.00 94.38           C  
ATOM    843  OG  SER A 106      17.816  -2.307 -15.884  1.00 94.38           O  
ATOM    844  N   ARG A 107      15.090  -1.910 -14.626  1.00 92.00           N  
ATOM    845  CA  ARG A 107      14.227  -0.742 -14.791  1.00 92.00           C  
ATOM    846  C   ARG A 107      12.863  -0.969 -14.136  1.00 92.00           C  
ATOM    847  O   ARG A 107      12.148  -0.013 -13.824  1.00 92.00           O  
ATOM    848  CB  ARG A 107      14.043  -0.405 -16.274  1.00 92.00           C  
ATOM    849  CG  ARG A 107      15.341  -0.044 -16.991  1.00 92.00           C  
ATOM    850  CD  ARG A 107      15.912   1.275 -16.488  1.00 92.00           C  
ATOM    851  NE  ARG A 107      17.074   1.690 -17.268  1.00 92.00           N  
ATOM    852  NH1 ARG A 107      16.737   3.950 -16.946  1.00 92.00           N  
ATOM    853  NH2 ARG A 107      18.512   3.216 -18.192  1.00 92.00           N1+
ATOM    854  CZ  ARG A 107      17.437   2.951 -17.465  1.00 92.00           C  
ATOM    855  N   VAL A 108      12.493  -2.250 -13.905  1.00 93.06           N  
ATOM    856  CA  VAL A 108      11.157  -2.546 -13.390  1.00 93.06           C  
ATOM    857  C   VAL A 108      11.264  -3.368 -12.112  1.00 93.06           C  
ATOM    858  O   VAL A 108      10.844  -2.922 -11.041  1.00 93.06           O  
ATOM    859  CB  VAL A 108      10.304  -3.297 -14.438  1.00 93.06           C  
ATOM    860  CG1 VAL A 108       8.934  -3.660 -13.855  1.00 93.06           C  
ATOM    861  CG2 VAL A 108      10.138  -2.447 -15.701  1.00 93.06           C  
ATOM    862  N   LEU A 109      11.853  -4.548 -12.193  1.00 96.31           N  
ATOM    863  CA  LEU A 109      11.839  -5.494 -11.085  1.00 96.31           C  
ATOM    864  C   LEU A 109      12.626  -4.946  -9.900  1.00 96.31           C  
ATOM    865  O   LEU A 109      12.177  -5.042  -8.756  1.00 96.31           O  
ATOM    866  CB  LEU A 109      12.422  -6.841 -11.525  1.00 96.31           C  
ATOM    867  CG  LEU A 109      11.651  -7.589 -12.613  1.00 96.31           C  
ATOM    868  CD1 LEU A 109      12.339  -8.914 -12.935  1.00 96.31           C  
ATOM    869  CD2 LEU A 109      10.206  -7.820 -12.183  1.00 96.31           C  
ATOM    870  N   GLN A 110      13.806  -4.342 -10.114  1.00 96.75           N  
ATOM    871  CA  GLN A 110      14.615  -3.819  -9.020  1.00 96.75           C  
ATOM    872  C   GLN A 110      13.912  -2.667  -8.310  1.00 96.75           C  
ATOM    873  O   GLN A 110      13.874  -2.613  -7.084  1.00 96.75           O  
ATOM    874  CB  GLN A 110      15.986  -3.372  -9.526  1.00 96.75           C  
ATOM    875  CG  GLN A 110      16.963  -4.514  -9.752  1.00 96.75           C  
ATOM    876  CD  GLN A 110      18.386  -4.034 -10.006  1.00 96.75           C  
ATOM    877  NE2 GLN A 110      19.196  -4.874 -10.645  1.00 96.75           N  
ATOM    878  OE1 GLN A 110      18.753  -2.917  -9.629  1.00 96.75           O  
ATOM    879  N   PRO A 111      13.382  -1.688  -9.071  1.00 96.62           N  
ATOM    880  CA  PRO A 111      12.627  -0.632  -8.392  1.00 96.62           C  
ATOM    881  C   PRO A 111      11.460  -1.177  -7.566  1.00 96.62           C  
ATOM    882  O   PRO A 111      11.192  -0.681  -6.470  1.00 96.62           O  
ATOM    883  CB  PRO A 111      12.122   0.236  -9.549  1.00 96.62           C  
ATOM    884  CG  PRO A 111      13.161   0.096 -10.614  1.00 96.62           C  
ATOM    885  CD  PRO A 111      13.657  -1.321 -10.607  1.00 96.62           C  
ATOM    886  N   MET A 112      10.692  -2.129  -8.104  1.00 97.50           N  
ATOM    887  CA  MET A 112       9.576  -2.726  -7.387  1.00 97.50           C  
ATOM    888  C   MET A 112      10.058  -3.491  -6.163  1.00 97.50           C  
ATOM    889  O   MET A 112       9.396  -3.497  -5.123  1.00 97.50           O  
ATOM    890  CB  MET A 112       8.773  -3.652  -8.303  1.00 97.50           C  
ATOM    891  CG  MET A 112       7.997  -2.923  -9.387  1.00 97.50           C  
ATOM    892  SD  MET A 112       6.971  -4.058 -10.399  1.00 97.50           S  
ATOM    893  CE  MET A 112       5.557  -4.287  -9.281  1.00 97.50           C  
ATOM    894  N   ARG A 113      11.250  -4.194  -6.262  1.00 98.44           N  
ATOM    895  CA  ARG A 113      11.844  -4.843  -5.099  1.00 98.44           C  
ATOM    896  C   ARG A 113      12.243  -3.821  -4.039  1.00 98.44           C  
ATOM    897  O   ARG A 113      12.072  -4.057  -2.843  1.00 98.44           O  
ATOM    898  CB  ARG A 113      13.069  -5.674  -5.509  1.00 98.44           C  
ATOM    899  CG  ARG A 113      12.723  -6.948  -6.261  1.00 98.44           C  
ATOM    900  CD  ARG A 113      13.941  -7.840  -6.449  1.00 98.44           C  
ATOM    901  NE  ARG A 113      14.788  -7.365  -7.541  1.00 98.44           N  
ATOM    902  NH1 ARG A 113      16.406  -8.996  -7.259  1.00 98.44           N  
ATOM    903  NH2 ARG A 113      16.636  -7.417  -8.910  1.00 98.44           N1+
ATOM    904  CZ  ARG A 113      15.942  -7.928  -7.900  1.00 98.44           C  
ATOM    905  N   LEU A 114      12.822  -2.725  -4.548  1.00 98.31           N  
ATOM    906  CA  LEU A 114      13.203  -1.642  -3.649  1.00 98.31           C  
ATOM    907  C   LEU A 114      11.983  -1.091  -2.912  1.00 98.31           C  
ATOM    908  O   LEU A 114      12.030  -0.884  -1.697  1.00 98.31           O  
ATOM    909  CB  LEU A 114      13.893  -0.519  -4.425  1.00 98.31           C  
ATOM    910  CG  LEU A 114      14.551   0.584  -3.590  1.00 98.31           C  
ATOM    911  CD1 LEU A 114      15.634  -0.010  -2.692  1.00 98.31           C  
ATOM    912  CD2 LEU A 114      15.133   1.665  -4.492  1.00 98.31           C  
ATOM    913  N   ALA A 115      10.904  -0.842  -3.614  1.00 98.12           N  
ATOM    914  CA  ALA A 115       9.657  -0.367  -3.021  1.00 98.12           C  
ATOM    915  C   ALA A 115       9.119  -1.365  -1.998  1.00 98.12           C  
ATOM    916  O   ALA A 115       8.546  -0.972  -0.979  1.00 98.12           O  
ATOM    917  CB  ALA A 115       8.614  -0.112  -4.106  1.00 98.12           C  
ATOM    918  N   THR A 116       9.248  -2.665  -2.328  1.00 98.62           N  
ATOM    919  CA  THR A 116       8.868  -3.705  -1.377  1.00 98.62           C  
ATOM    920  C   THR A 116       9.628  -3.545  -0.065  1.00 98.62           C  
ATOM    921  O   THR A 116       9.034  -3.612   1.015  1.00 98.62           O  
ATOM    922  CB  THR A 116       9.124  -5.110  -1.954  1.00 98.62           C  
ATOM    923  CG2 THR A 116       8.819  -6.192  -0.923  1.00 98.62           C  
ATOM    924  OG1 THR A 116       8.290  -5.312  -3.100  1.00 98.62           O  
ATOM    925  N   MET A 117      10.885  -3.338  -0.119  1.00 98.69           N  
ATOM    926  CA  MET A 117      11.661  -3.112   1.096  1.00 98.69           C  
ATOM    927  C   MET A 117      11.250  -1.798   1.763  1.00 98.69           C  
ATOM    928  O   MET A 117      11.365  -1.658   2.982  1.00 98.69           O  
ATOM    929  CB  MET A 117      13.157  -3.096   0.785  1.00 98.69           C  
ATOM    930  CG  MET A 117      13.723  -4.465   0.448  1.00 98.69           C  
ATOM    931  SD  MET A 117      13.280  -5.734   1.697  1.00 98.69           S  
ATOM    932  CE  MET A 117      14.131  -5.061   3.153  1.00 98.69           C  
ATOM    933  N   GLY A 118      10.881  -0.816   0.933  1.00 98.69           N  
ATOM    934  CA  GLY A 118      10.304   0.391   1.509  1.00 98.69           C  
ATOM    935  C   GLY A 118       9.108   0.114   2.404  1.00 98.69           C  
ATOM    936  O   GLY A 118       8.977   0.716   3.470  1.00 98.69           O  
ATOM    937  N   THR A 119       8.207  -0.801   1.946  1.00 98.81           N  
ATOM    938  CA  THR A 119       7.051  -1.191   2.742  1.00 98.81           C  
ATOM    939  C   THR A 119       7.487  -1.888   4.028  1.00 98.81           C  
ATOM    940  O   THR A 119       6.903  -1.652   5.091  1.00 98.81           O  
ATOM    941  CB  THR A 119       6.111  -2.119   1.946  1.00 98.81           C  
ATOM    942  CG2 THR A 119       4.927  -2.569   2.799  1.00 98.81           C  
ATOM    943  OG1 THR A 119       5.619  -1.421   0.795  1.00 98.81           O  
ATOM    944  N   VAL A 120       8.509  -2.714   3.953  1.00 98.69           N  
ATOM    945  CA  VAL A 120       9.058  -3.357   5.142  1.00 98.69           C  
ATOM    946  C   VAL A 120       9.569  -2.294   6.111  1.00 98.69           C  
ATOM    947  O   VAL A 120       9.265  -2.332   7.304  1.00 98.69           O  
ATOM    948  CB  VAL A 120      10.193  -4.342   4.780  1.00 98.69           C  
ATOM    949  CG1 VAL A 120      10.872  -4.876   6.042  1.00 98.69           C  
ATOM    950  CG2 VAL A 120       9.656  -5.494   3.934  1.00 98.69           C  
ATOM    951  N   MET A 121      10.376  -1.378   5.610  1.00 98.62           N  
ATOM    952  CA  MET A 121      10.916  -0.285   6.407  1.00 98.62           C  
ATOM    953  C   MET A 121       9.794   0.537   7.034  1.00 98.62           C  
ATOM    954  O   MET A 121       9.872   0.912   8.206  1.00 98.62           O  
ATOM    955  CB  MET A 121      11.808   0.618   5.551  1.00 98.62           C  
ATOM    956  CG  MET A 121      12.430   1.772   6.319  1.00 98.62           C  
ATOM    957  SD  MET A 121      13.551   2.792   5.281  1.00 98.62           S  
ATOM    958  CE  MET A 121      14.976   1.670   5.154  1.00 98.62           C  
ATOM    959  N   ALA A 122       8.760   0.859   6.274  1.00 98.75           N  
ATOM    960  CA  ALA A 122       7.628   1.638   6.778  1.00 98.75           C  
ATOM    961  C   ALA A 122       6.911   0.891   7.901  1.00 98.75           C  
ATOM    962  O   ALA A 122       6.486   1.507   8.885  1.00 98.75           O  
ATOM    963  CB  ALA A 122       6.652   1.945   5.645  1.00 98.75           C  
ATOM    964  N   SER A 123       6.825  -0.414   7.739  1.00 98.62           N  
ATOM    965  CA  SER A 123       6.152  -1.202   8.770  1.00 98.62           C  
ATOM    966  C   SER A 123       6.925  -1.170  10.083  1.00 98.62           C  
ATOM    967  O   SER A 123       6.334  -1.037  11.157  1.00 98.62           O  
ATOM    968  CB  SER A 123       5.974  -2.646   8.304  1.00 98.62           C  
ATOM    969  OG  SER A 123       7.229  -3.283   8.148  1.00 98.62           O  
ATOM    970  N   GLU A 124       8.198  -1.310  10.004  1.00 98.25           N  
ATOM    971  CA  GLU A 124       9.026  -1.224  11.195  1.00 98.25           C  
ATOM    972  C   GLU A 124       8.954   0.169  11.820  1.00 98.25           C  
ATOM    973  O   GLU A 124       8.845   0.298  13.040  1.00 98.25           O  
ATOM    974  CB  GLU A 124      10.484  -1.579  10.871  1.00 98.25           C  
ATOM    975  CG  GLU A 124      10.681  -3.029  10.456  1.00 98.25           C  
ATOM    976  CD  GLU A 124      12.123  -3.359  10.092  1.00 98.25           C  
ATOM    977  OE1 GLU A 124      12.459  -4.557   9.970  1.00 98.25           O  
ATOM    978  OE2 GLU A 124      12.916  -2.407   9.933  1.00 98.25           O1-
ATOM    979  N   ALA A 125       9.010   1.166  10.995  1.00 98.00           N  
ATOM    980  CA  ALA A 125       8.923   2.553  11.457  1.00 98.00           C  
ATOM    981  C   ALA A 125       7.574   2.827  12.112  1.00 98.00           C  
ATOM    982  O   ALA A 125       7.501   3.521  13.129  1.00 98.00           O  
ATOM    983  CB  ALA A 125       9.156   3.514  10.294  1.00 98.00           C  
ATOM    984  N   ALA A 126       6.508   2.330  11.534  1.00 98.12           N  
ATOM    985  CA  ALA A 126       5.177   2.541  12.104  1.00 98.12           C  
ATOM    986  C   ALA A 126       5.085   1.963  13.510  1.00 98.12           C  
ATOM    987  O   ALA A 126       4.479   2.565  14.396  1.00 98.12           O  
ATOM    988  CB  ALA A 126       4.109   1.920  11.204  1.00 98.12           C  
ATOM    989  N   LEU A 127       5.634   0.789  13.752  1.00 97.38           N  
ATOM    990  CA  LEU A 127       5.630   0.167  15.076  1.00 97.38           C  
ATOM    991  C   LEU A 127       6.388   1.037  16.074  1.00 97.38           C  
ATOM    992  O   LEU A 127       6.041   1.067  17.258  1.00 97.38           O  
ATOM    993  CB  LEU A 127       6.262  -1.227  15.017  1.00 97.38           C  
ATOM    994  CG  LEU A 127       5.428  -2.318  14.339  1.00 97.38           C  
ATOM    995  CD1 LEU A 127       6.247  -3.595  14.189  1.00 97.38           C  
ATOM    996  CD2 LEU A 127       4.153  -2.588  15.143  1.00 97.38           C  
ATOM    997  N   GLU A 128       7.375   1.772  15.575  1.00 95.75           N  
ATOM    998  CA  GLU A 128       8.224   2.580  16.432  1.00 95.75           C  
ATOM    999  C   GLU A 128       7.674   3.998  16.574  1.00 95.75           C  
ATOM   1000  O   GLU A 128       7.659   4.562  17.678  1.00 95.75           O  
ATOM   1001  CB  GLU A 128       9.658   2.624  15.900  1.00 95.75           C  
ATOM   1002  CG  GLU A 128      10.633   3.377  16.789  1.00 95.75           C  
ATOM   1003  CD  GLU A 128      12.080   3.267  16.326  1.00 95.75           C  
ATOM   1004  OE1 GLU A 128      12.950   3.968  16.885  1.00 95.75           O  
ATOM   1005  OE2 GLU A 128      12.336   2.471  15.398  1.00 95.75           O1-
ATOM   1006  N   PHE A 129       7.150   4.539  15.452  1.00 95.69           N  
ATOM   1007  CA  PHE A 129       6.870   5.972  15.451  1.00 95.69           C  
ATOM   1008  C   PHE A 129       5.387   6.236  15.218  1.00 95.69           C  
ATOM   1009  O   PHE A 129       4.964   7.384  15.082  1.00 95.69           O  
ATOM   1010  CB  PHE A 129       7.702   6.686  14.374  1.00 95.69           C  
ATOM   1011  CG  PHE A 129       9.186   6.576  14.587  1.00 95.69           C  
ATOM   1012  CD1 PHE A 129       9.812   7.326  15.580  1.00 95.69           C  
ATOM   1013  CD2 PHE A 129       9.960   5.738  13.804  1.00 95.69           C  
ATOM   1014  CE1 PHE A 129      11.190   7.232  15.787  1.00 95.69           C  
ATOM   1015  CE2 PHE A 129      11.334   5.637  13.997  1.00 95.69           C  
ATOM   1016  CZ  PHE A 129      11.950   6.393  14.989  1.00 95.69           C  
ATOM   1017  N   GLY A 130       4.646   5.161  15.119  1.00 96.00           N  
ATOM   1018  CA  GLY A 130       3.200   5.301  15.072  1.00 96.00           C  
ATOM   1019  C   GLY A 130       2.655   5.345  13.655  1.00 96.00           C  
ATOM   1020  O   GLY A 130       1.697   4.641  13.328  1.00 96.00           O  
ATOM   1021  N   VAL A 131       3.270   6.129  12.730  1.00 97.38           N  
ATOM   1022  CA  VAL A 131       2.816   6.259  11.352  1.00 97.38           C  
ATOM   1023  C   VAL A 131       4.015   6.237  10.408  1.00 97.38           C  
ATOM   1024  O   VAL A 131       5.017   6.923  10.655  1.00 97.38           O  
ATOM   1025  CB  VAL A 131       1.992   7.549  11.142  1.00 97.38           C  
ATOM   1026  CG1 VAL A 131       1.668   7.751   9.666  1.00 97.38           C  
ATOM   1027  CG2 VAL A 131       0.708   7.502  11.975  1.00 97.38           C  
ATOM   1028  N   ALA A 132       3.890   5.473   9.402  1.00 98.44           N  
ATOM   1029  CA  ALA A 132       4.892   5.488   8.340  1.00 98.44           C  
ATOM   1030  C   ALA A 132       4.247   5.317   6.970  1.00 98.44           C  
ATOM   1031  O   ALA A 132       3.289   4.548   6.818  1.00 98.44           O  
ATOM   1032  CB  ALA A 132       5.941   4.405   8.578  1.00 98.44           C  
ATOM   1033  N   ILE A 133       4.777   6.092   6.009  1.00 98.62           N  
ATOM   1034  CA  ILE A 133       4.258   6.089   4.645  1.00 98.62           C  
ATOM   1035  C   ILE A 133       5.362   5.668   3.676  1.00 98.62           C  
ATOM   1036  O   ILE A 133       6.444   6.256   3.662  1.00 98.62           O  
ATOM   1037  CB  ILE A 133       3.699   7.475   4.251  1.00 98.62           C  
ATOM   1038  CG1 ILE A 133       2.576   7.891   5.209  1.00 98.62           C  
ATOM   1039  CG2 ILE A 133       3.206   7.465   2.800  1.00 98.62           C  
ATOM   1040  CD1 ILE A 133       2.391   9.398   5.330  1.00 98.62           C  
ATOM   1041  N   ASN A 134       5.105   4.607   2.933  1.00 98.56           N  
ATOM   1042  CA  ASN A 134       5.969   4.292   1.801  1.00 98.56           C  
ATOM   1043  C   ASN A 134       5.453   4.924   0.511  1.00 98.56           C  
ATOM   1044  O   ASN A 134       4.338   4.638   0.076  1.00 98.56           O  
ATOM   1045  CB  ASN A 134       6.100   2.775   1.630  1.00 98.56           C  
ATOM   1046  CG  ASN A 134       7.052   2.392   0.514  1.00 98.56           C  
ATOM   1047  ND2 ASN A 134       6.829   1.227  -0.082  1.00 98.56           N  
ATOM   1048  OD1 ASN A 134       7.985   3.138   0.194  1.00 98.56           O  
ATOM   1049  N   LEU A 135       6.230   5.914  -0.117  1.00 96.81           N  
ATOM   1050  CA  LEU A 135       5.849   6.690  -1.294  1.00 96.81           C  
ATOM   1051  C   LEU A 135       5.933   5.839  -2.556  1.00 96.81           C  
ATOM   1052  O   LEU A 135       6.600   6.218  -3.526  1.00 96.81           O  
ATOM   1053  CB  LEU A 135       6.748   7.926  -1.432  1.00 96.81           C  
ATOM   1054  CG  LEU A 135       6.261   9.198  -0.740  1.00 96.81           C  
ATOM   1055  CD1 LEU A 135       7.210  10.354  -1.033  1.00 96.81           C  
ATOM   1056  CD2 LEU A 135       4.841   9.540  -1.181  1.00 96.81           C  
ATOM   1057  N   SER A 136       5.616   4.495  -2.428  1.00 95.81           N  
ATOM   1058  CA  SER A 136       5.395   3.429  -3.404  1.00 95.81           C  
ATOM   1059  C   SER A 136       4.602   2.278  -2.794  1.00 95.81           C  
ATOM   1060  O   SER A 136       3.804   2.483  -1.876  1.00 95.81           O  
ATOM   1061  CB  SER A 136       6.732   2.911  -3.940  1.00 95.81           C  
ATOM   1062  OG  SER A 136       6.526   2.052  -5.052  1.00 95.81           O  
ATOM   1063  N   GLY A 137       4.641   1.066  -3.309  1.00 96.56           N  
ATOM   1064  CA  GLY A 137       4.063  -0.134  -2.725  1.00 96.56           C  
ATOM   1065  C   GLY A 137       2.572  -0.260  -2.972  1.00 96.56           C  
ATOM   1066  O   GLY A 137       2.009   0.470  -3.792  1.00 96.56           O  
ATOM   1067  N   GLY A 138       1.932  -1.211  -2.291  1.00 97.25           N  
ATOM   1068  CA  GLY A 138       0.510  -1.443  -2.485  1.00 97.25           C  
ATOM   1069  C   GLY A 138       0.209  -2.372  -3.647  1.00 97.25           C  
ATOM   1070  O   GLY A 138      -0.796  -2.203  -4.340  1.00 97.25           O  
ATOM   1071  N   TYR A 139       1.120  -3.289  -3.850  1.00 97.62           N  
ATOM   1072  CA  TYR A 139       1.036  -4.259  -4.936  1.00 97.62           C  
ATOM   1073  C   TYR A 139       0.037  -5.363  -4.604  1.00 97.62           C  
ATOM   1074  O   TYR A 139       0.399  -6.542  -4.561  1.00 97.62           O  
ATOM   1075  CB  TYR A 139       2.410  -4.870  -5.222  1.00 97.62           C  
ATOM   1076  CG  TYR A 139       3.484  -3.843  -5.503  1.00 97.62           C  
ATOM   1077  CD1 TYR A 139       3.194  -2.681  -6.215  1.00 97.62           C  
ATOM   1078  CD2 TYR A 139       4.788  -4.031  -5.057  1.00 97.62           C  
ATOM   1079  CE1 TYR A 139       4.180  -1.735  -6.474  1.00 97.62           C  
ATOM   1080  CE2 TYR A 139       5.781  -3.092  -5.311  1.00 97.62           C  
ATOM   1081  OH  TYR A 139       6.446  -1.013  -6.277  1.00 97.62           O  
ATOM   1082  CZ  TYR A 139       5.466  -1.945  -6.023  1.00 97.62           C  
ATOM   1083  N   HIS A 140      -1.156  -5.016  -4.394  1.00 98.06           N  
ATOM   1084  CA  HIS A 140      -2.176  -5.833  -3.743  1.00 98.06           C  
ATOM   1085  C   HIS A 140      -2.749  -6.869  -4.704  1.00 98.06           C  
ATOM   1086  O   HIS A 140      -3.465  -7.779  -4.285  1.00 98.06           O  
ATOM   1087  CB  HIS A 140      -3.298  -4.949  -3.192  1.00 98.06           C  
ATOM   1088  CG  HIS A 140      -4.177  -4.365  -4.253  1.00 98.06           C  
ATOM   1089  CD2 HIS A 140      -3.937  -4.096  -5.558  1.00 98.06           C  
ATOM   1090  ND1 HIS A 140      -5.477  -3.978  -4.011  1.00 98.06           N  
ATOM   1091  CE1 HIS A 140      -6.002  -3.497  -5.126  1.00 98.06           C  
ATOM   1092  NE2 HIS A 140      -5.089  -3.559  -6.080  1.00 98.06           N  
ATOM   1093  N   HIS A 141      -2.392  -6.886  -6.003  1.00 98.38           N  
ATOM   1094  CA  HIS A 141      -2.831  -7.905  -6.955  1.00 98.38           C  
ATOM   1095  C   HIS A 141      -1.882  -9.099  -6.964  1.00 98.38           C  
ATOM   1096  O   HIS A 141      -2.243 -10.184  -7.426  1.00 98.38           O  
ATOM   1097  CB  HIS A 141      -2.941  -7.310  -8.359  1.00 98.38           C  
ATOM   1098  CG  HIS A 141      -4.150  -6.451  -8.556  1.00 98.38           C  
ATOM   1099  CD2 HIS A 141      -4.261  -5.134  -8.858  1.00 98.38           C  
ATOM   1100  ND1 HIS A 141      -5.436  -6.931  -8.434  1.00 98.38           N  
ATOM   1101  CE1 HIS A 141      -6.289  -5.944  -8.657  1.00 98.38           C  
ATOM   1102  NE2 HIS A 141      -5.603  -4.845  -8.916  1.00 98.38           N  
ATOM   1103  N   ALA A 142      -0.636  -8.859  -6.529  1.00 98.06           N  
ATOM   1104  CA  ALA A 142       0.346  -9.942  -6.550  1.00 98.06           C  
ATOM   1105  C   ALA A 142       0.005 -11.009  -5.515  1.00 98.06           C  
ATOM   1106  O   ALA A 142      -0.187 -10.700  -4.337  1.00 98.06           O  
ATOM   1107  CB  ALA A 142       1.748  -9.393  -6.306  1.00 98.06           C  
ATOM   1108  N   SER A 143      -0.193 -12.306  -5.976  1.00 97.75           N  
ATOM   1109  CA  SER A 143      -0.335 -13.460  -5.096  1.00 97.75           C  
ATOM   1110  C   SER A 143       0.963 -14.248  -5.002  1.00 97.75           C  
ATOM   1111  O   SER A 143       1.976 -13.857  -5.588  1.00 97.75           O  
ATOM   1112  CB  SER A 143      -1.458 -14.381  -5.597  1.00 97.75           C  
ATOM   1113  OG  SER A 143      -1.111 -14.971  -6.836  1.00 97.75           O  
ATOM   1114  N   ALA A 144       0.907 -15.377  -4.283  1.00 97.81           N  
ATOM   1115  CA  ALA A 144       2.133 -16.148  -4.061  1.00 97.81           C  
ATOM   1116  C   ALA A 144       2.683 -16.693  -5.376  1.00 97.81           C  
ATOM   1117  O   ALA A 144       3.897 -16.741  -5.572  1.00 97.81           O  
ATOM   1118  CB  ALA A 144       1.871 -17.289  -3.083  1.00 97.81           C  
ATOM   1119  N   GLU A 145       1.858 -17.030  -6.308  1.00 97.19           N  
ATOM   1120  CA  GLU A 145       2.285 -17.756  -7.506  1.00 97.19           C  
ATOM   1121  C   GLU A 145       2.063 -16.917  -8.760  1.00 97.19           C  
ATOM   1122  O   GLU A 145       2.388 -17.356  -9.870  1.00 97.19           O  
ATOM   1123  CB  GLU A 145       1.548 -19.091  -7.621  1.00 97.19           C  
ATOM   1124  CG  GLU A 145       1.788 -20.026  -6.447  1.00 97.19           C  
ATOM   1125  CD  GLU A 145       0.813 -19.821  -5.302  1.00 97.19           C  
ATOM   1126  OE1 GLU A 145       0.914 -20.539  -4.281  1.00 97.19           O  
ATOM   1127  OE2 GLU A 145      -0.054 -18.920  -5.420  1.00 97.19           O1-
ATOM   1128  N   ARG A 146       1.571 -15.686  -8.554  1.00 96.12           N  
ATOM   1129  CA  ARG A 146       1.180 -14.966  -9.764  1.00 96.12           C  
ATOM   1130  C   ARG A 146       1.353 -13.463  -9.586  1.00 96.12           C  
ATOM   1131  O   ARG A 146       1.031 -12.913  -8.525  1.00 96.12           O  
ATOM   1132  CB  ARG A 146      -0.264 -15.288 -10.139  1.00 96.12           C  
ATOM   1133  CG  ARG A 146      -0.724 -14.653 -11.445  1.00 96.12           C  
ATOM   1134  CD  ARG A 146      -2.150 -15.026 -11.783  1.00 96.12           C  
ATOM   1135  NE  ARG A 146      -2.614 -14.361 -13.001  1.00 96.12           N  
ATOM   1136  NH1 ARG A 146      -4.698 -15.358 -13.011  1.00 96.12           N  
ATOM   1137  NH2 ARG A 146      -4.121 -13.869 -14.658  1.00 96.12           N1+
ATOM   1138  CZ  ARG A 146      -3.812 -14.536 -13.556  1.00 96.12           C  
ATOM   1139  N   GLY A 147       1.904 -12.788 -10.626  1.00 96.19           N  
ATOM   1140  CA  GLY A 147       1.792 -11.350 -10.785  1.00 96.19           C  
ATOM   1141  C   GLY A 147       0.681 -10.931 -11.730  1.00 96.19           C  
ATOM   1142  O   GLY A 147       0.505 -11.533 -12.785  1.00 96.19           O  
ATOM   1143  N   GLU A 148      -0.080  -9.834 -11.306  1.00 95.56           N  
ATOM   1144  CA  GLU A 148      -1.151  -9.300 -12.143  1.00 95.56           C  
ATOM   1145  C   GLU A 148      -1.542  -7.891 -11.703  1.00 95.56           C  
ATOM   1146  O   GLU A 148      -1.183  -7.453 -10.609  1.00 95.56           O  
ATOM   1147  CB  GLU A 148      -2.374 -10.219 -12.105  1.00 95.56           C  
ATOM   1148  CG  GLU A 148      -3.064 -10.264 -10.746  1.00 95.56           C  
ATOM   1149  CD  GLU A 148      -4.268 -11.197 -10.720  1.00 95.56           C  
ATOM   1150  OE1 GLU A 148      -4.821 -11.443  -9.623  1.00 95.56           O  
ATOM   1151  OE2 GLU A 148      -4.662 -11.682 -11.803  1.00 95.56           O1-
ATOM   1152  N   GLY A 149      -2.315  -7.214 -12.615  1.00 92.88           N  
ATOM   1153  CA  GLY A 149      -2.803  -5.888 -12.283  1.00 92.88           C  
ATOM   1154  C   GLY A 149      -1.688  -4.912 -11.932  1.00 92.88           C  
ATOM   1155  O   GLY A 149      -1.815  -4.133 -10.988  1.00 92.88           O  
ATOM   1156  N   PHE A 150      -0.517  -5.073 -12.563  1.00 93.00           N  
ATOM   1157  CA  PHE A 150       0.655  -4.203 -12.453  1.00 93.00           C  
ATOM   1158  C   PHE A 150       1.459  -4.534 -11.202  1.00 93.00           C  
ATOM   1159  O   PHE A 150       2.325  -3.757 -10.793  1.00 93.00           O  
ATOM   1160  CB  PHE A 150       0.232  -2.730 -12.437  1.00 93.00           C  
ATOM   1161  CG  PHE A 150      -0.740  -2.362 -13.524  1.00 93.00           C  
ATOM   1162  CD1 PHE A 150      -0.574  -2.847 -14.816  1.00 93.00           C  
ATOM   1163  CD2 PHE A 150      -1.815  -1.525 -13.256  1.00 93.00           C  
ATOM   1164  CE1 PHE A 150      -1.472  -2.508 -15.825  1.00 93.00           C  
ATOM   1165  CE2 PHE A 150      -2.720  -1.182 -14.257  1.00 93.00           C  
ATOM   1166  CZ  PHE A 150      -2.545  -1.674 -15.539  1.00 93.00           C  
ATOM   1167  N   CYS A 151       1.075  -5.640 -10.525  1.00 96.81           N  
ATOM   1168  CA  CYS A 151       1.743  -6.009  -9.279  1.00 96.81           C  
ATOM   1169  C   CYS A 151       2.574  -7.273  -9.461  1.00 96.81           C  
ATOM   1170  O   CYS A 151       2.060  -8.303  -9.888  1.00 96.81           O  
ATOM   1171  CB  CYS A 151       0.717  -6.217  -8.166  1.00 96.81           C  
ATOM   1172  SG  CYS A 151      -0.389  -4.810  -7.920  1.00 96.81           S  
ATOM   1173  N   ILE A 152       3.874  -7.149  -9.069  1.00 97.56           N  
ATOM   1174  CA  ILE A 152       4.803  -8.265  -9.236  1.00 97.56           C  
ATOM   1175  C   ILE A 152       5.064  -8.930  -7.886  1.00 97.56           C  
ATOM   1176  O   ILE A 152       5.018 -10.154  -7.768  1.00 97.56           O  
ATOM   1177  CB  ILE A 152       6.131  -7.804  -9.872  1.00 97.56           C  
ATOM   1178  CG1 ILE A 152       5.889  -7.276 -11.290  1.00 97.56           C  
ATOM   1179  CG2 ILE A 152       7.151  -8.949  -9.881  1.00 97.56           C  
ATOM   1180  CD1 ILE A 152       5.455  -8.340 -12.285  1.00 97.56           C  
ATOM   1181  N   TYR A 153       5.320  -8.076  -6.878  1.00 98.25           N  
ATOM   1182  CA  TYR A 153       5.655  -8.563  -5.544  1.00 98.25           C  
ATOM   1183  C   TYR A 153       4.617  -8.103  -4.521  1.00 98.25           C  
ATOM   1184  O   TYR A 153       4.260  -6.921  -4.478  1.00 98.25           O  
ATOM   1185  CB  TYR A 153       7.049  -8.088  -5.129  1.00 98.25           C  
ATOM   1186  CG  TYR A 153       8.127  -8.429  -6.126  1.00 98.25           C  
ATOM   1187  CD1 TYR A 153       8.557  -9.747  -6.295  1.00 98.25           C  
ATOM   1188  CD2 TYR A 153       8.727  -7.440  -6.900  1.00 98.25           C  
ATOM   1189  CE1 TYR A 153       9.553 -10.068  -7.208  1.00 98.25           C  
ATOM   1190  CE2 TYR A 153       9.723  -7.748  -7.819  1.00 98.25           C  
ATOM   1191  OH  TYR A 153      11.117  -9.375  -8.875  1.00 98.25           O  
ATOM   1192  CZ  TYR A 153      10.126  -9.062  -7.967  1.00 98.25           C  
ATOM   1193  N   SER A 154       4.088  -9.046  -3.688  1.00 98.38           N  
ATOM   1194  CA  SER A 154       3.138  -8.717  -2.631  1.00 98.38           C  
ATOM   1195  C   SER A 154       3.837  -8.061  -1.445  1.00 98.38           C  
ATOM   1196  O   SER A 154       4.252  -8.745  -0.506  1.00 98.38           O  
ATOM   1197  CB  SER A 154       2.394  -9.971  -2.168  1.00 98.38           C  
ATOM   1198  OG  SER A 154       1.384  -9.639  -1.231  1.00 98.38           O  
ATOM   1199  N   ASP A 155       4.087  -6.760  -1.541  1.00 98.69           N  
ATOM   1200  CA  ASP A 155       4.943  -6.043  -0.598  1.00 98.69           C  
ATOM   1201  C   ASP A 155       4.366  -6.095   0.815  1.00 98.69           C  
ATOM   1202  O   ASP A 155       5.097  -6.307   1.782  1.00 98.69           O  
ATOM   1203  CB  ASP A 155       5.118  -4.585  -1.038  1.00 98.69           C  
ATOM   1204  CG  ASP A 155       3.798  -3.861  -1.245  1.00 98.69           C  
ATOM   1205  OD1 ASP A 155       2.766  -4.531  -1.468  1.00 98.69           O  
ATOM   1206  OD2 ASP A 155       3.794  -2.613  -1.187  1.00 98.69           O1-
ATOM   1207  N   ILE A 156       3.081  -5.934   1.043  1.00 98.81           N  
ATOM   1208  CA  ILE A 156       2.456  -5.967   2.358  1.00 98.81           C  
ATOM   1209  C   ILE A 156       2.612  -7.361   2.966  1.00 98.81           C  
ATOM   1210  O   ILE A 156       2.957  -7.497   4.144  1.00 98.81           O  
ATOM   1211  CB  ILE A 156       0.963  -5.580   2.289  1.00 98.81           C  
ATOM   1212  CG1 ILE A 156       0.814  -4.094   1.945  1.00 98.81           C  
ATOM   1213  CG2 ILE A 156       0.255  -5.908   3.607  1.00 98.81           C  
ATOM   1214  CD1 ILE A 156      -0.618  -3.666   1.643  1.00 98.81           C  
ATOM   1215  N   ALA A 157       2.376  -8.444   2.164  1.00 98.75           N  
ATOM   1216  CA  ALA A 157       2.537  -9.805   2.667  1.00 98.75           C  
ATOM   1217  C   ALA A 157       3.978 -10.066   3.089  1.00 98.75           C  
ATOM   1218  O   ALA A 157       4.227 -10.685   4.130  1.00 98.75           O  
ATOM   1219  CB  ALA A 157       2.107 -10.816   1.605  1.00 98.75           C  
ATOM   1220  N   ILE A 158       4.876  -9.608   2.304  1.00 98.81           N  
ATOM   1221  CA  ILE A 158       6.295  -9.766   2.617  1.00 98.81           C  
ATOM   1222  C   ILE A 158       6.630  -9.002   3.898  1.00 98.81           C  
ATOM   1223  O   ILE A 158       7.354  -9.505   4.758  1.00 98.81           O  
ATOM   1224  CB  ILE A 158       7.187  -9.278   1.454  1.00 98.81           C  
ATOM   1225  CG1 ILE A 158       7.111 -10.258   0.278  1.00 98.81           C  
ATOM   1226  CG2 ILE A 158       8.635  -9.098   1.923  1.00 98.81           C  
ATOM   1227  CD1 ILE A 158       7.703  -9.718  -1.017  1.00 98.81           C  
ATOM   1228  N   ALA A 159       6.171  -7.763   4.014  1.00 98.81           N  
ATOM   1229  CA  ALA A 159       6.398  -6.976   5.221  1.00 98.81           C  
ATOM   1230  C   ALA A 159       5.881  -7.709   6.457  1.00 98.81           C  
ATOM   1231  O   ALA A 159       6.572  -7.782   7.475  1.00 98.81           O  
ATOM   1232  CB  ALA A 159       5.720  -5.608   5.098  1.00 98.81           C  
ATOM   1233  N   ILE A 160       4.699  -8.244   6.406  1.00 98.75           N  
ATOM   1234  CA  ILE A 160       4.102  -8.960   7.532  1.00 98.75           C  
ATOM   1235  C   ILE A 160       4.958 -10.182   7.867  1.00 98.75           C  
ATOM   1236  O   ILE A 160       5.245 -10.442   9.038  1.00 98.75           O  
ATOM   1237  CB  ILE A 160       2.651  -9.387   7.221  1.00 98.75           C  
ATOM   1238  CG1 ILE A 160       1.739  -8.159   7.142  1.00 98.75           C  
ATOM   1239  CG2 ILE A 160       2.145 -10.374   8.275  1.00 98.75           C  
ATOM   1240  CD1 ILE A 160       0.355  -8.451   6.572  1.00 98.75           C  
ATOM   1241  N   SER A 161       5.369 -10.984   6.859  1.00 98.62           N  
ATOM   1242  CA  SER A 161       6.202 -12.162   7.071  1.00 98.62           C  
ATOM   1243  C   SER A 161       7.511 -11.799   7.773  1.00 98.62           C  
ATOM   1244  O   SER A 161       7.928 -12.480   8.706  1.00 98.62           O  
ATOM   1245  CB  SER A 161       6.506 -12.852   5.741  1.00 98.62           C  
ATOM   1246  OG  SER A 161       5.327 -13.418   5.193  1.00 98.62           O  
ATOM   1247  N   LEU A 162       8.096 -10.730   7.380  1.00 98.50           N  
ATOM   1248  CA  LEU A 162       9.375 -10.319   7.957  1.00 98.50           C  
ATOM   1249  C   LEU A 162       9.186  -9.797   9.380  1.00 98.50           C  
ATOM   1250  O   LEU A 162      10.042 -10.016  10.242  1.00 98.50           O  
ATOM   1251  CB  LEU A 162      10.027  -9.240   7.089  1.00 98.50           C  
ATOM   1252  CG  LEU A 162      10.800  -9.734   5.863  1.00 98.50           C  
ATOM   1253  CD1 LEU A 162      11.263  -8.552   5.019  1.00 98.50           C  
ATOM   1254  CD2 LEU A 162      11.989 -10.598   6.289  1.00 98.50           C  
ATOM   1255  N   LEU A 163       8.120  -9.028   9.590  1.00 98.56           N  
ATOM   1256  CA  LEU A 163       7.831  -8.607  10.955  1.00 98.56           C  
ATOM   1257  C   LEU A 163       7.674  -9.811  11.875  1.00 98.56           C  
ATOM   1258  O   LEU A 163       8.142  -9.791  13.016  1.00 98.56           O  
ATOM   1259  CB  LEU A 163       6.555  -7.754  10.996  1.00 98.56           C  
ATOM   1260  CG  LEU A 163       6.663  -6.346  10.402  1.00 98.56           C  
ATOM   1261  CD1 LEU A 163       5.295  -5.667  10.396  1.00 98.56           C  
ATOM   1262  CD2 LEU A 163       7.676  -5.510  11.179  1.00 98.56           C  
ATOM   1263  N   ARG A 164       7.030 -10.846  11.438  1.00 98.19           N  
ATOM   1264  CA  ARG A 164       6.857 -12.053  12.237  1.00 98.19           C  
ATOM   1265  C   ARG A 164       8.192 -12.776  12.434  1.00 98.19           C  
ATOM   1266  O   ARG A 164       8.509 -13.214  13.539  1.00 98.19           O  
ATOM   1267  CB  ARG A 164       5.844 -12.996  11.586  1.00 98.19           C  
ATOM   1268  CG  ARG A 164       4.409 -12.494  11.648  1.00 98.19           C  
ATOM   1269  CD  ARG A 164       3.436 -13.484  11.021  1.00 98.19           C  
ATOM   1270  NE  ARG A 164       2.047 -13.088  11.235  1.00 98.19           N  
ATOM   1271  NH1 ARG A 164       1.148 -14.747   9.900  1.00 98.19           N  
ATOM   1272  NH2 ARG A 164      -0.229 -13.250  10.957  1.00 98.19           N1+
ATOM   1273  CZ  ARG A 164       0.991 -13.695  10.698  1.00 98.19           C  
ATOM   1274  N   GLN A 165       8.974 -12.957  11.322  1.00 97.69           N  
ATOM   1275  CA  GLN A 165      10.255 -13.629  11.370  1.00 97.69           C  
ATOM   1276  C   GLN A 165      11.213 -12.943  12.343  1.00 97.69           C  
ATOM   1277  O   GLN A 165      11.979 -13.605  13.047  1.00 97.69           O  
ATOM   1278  CB  GLN A 165      10.891 -13.691   9.977  1.00 97.69           C  
ATOM   1279  CG  GLN A 165      12.184 -14.476   9.915  1.00 97.69           C  
ATOM   1280  CD  GLN A 165      12.807 -14.499   8.531  1.00 97.69           C  
ATOM   1281  NE2 GLN A 165      13.492 -15.588   8.203  1.00 97.69           N  
ATOM   1282  OE1 GLN A 165      12.662 -13.538   7.761  1.00 97.69           O  
ATOM   1283  N   SER A 166      11.117 -11.572  12.446  1.00 97.12           N  
ATOM   1284  CA  SER A 166      12.027 -10.806  13.300  1.00 97.12           C  
ATOM   1285  C   SER A 166      11.438 -10.620  14.696  1.00 97.12           C  
ATOM   1286  O   SER A 166      11.993  -9.884  15.516  1.00 97.12           O  
ATOM   1287  CB  SER A 166      12.307  -9.440  12.681  1.00 97.12           C  
ATOM   1288  OG  SER A 166      11.113  -8.674  12.578  1.00 97.12           O  
ATOM   1289  N   GLN A 167      10.217 -11.192  14.961  1.00 97.12           N  
ATOM   1290  CA  GLN A 167       9.514 -11.222  16.241  1.00 97.12           C  
ATOM   1291  C   GLN A 167       9.085  -9.818  16.660  1.00 97.12           C  
ATOM   1292  O   GLN A 167       8.956  -9.539  17.852  1.00 97.12           O  
ATOM   1293  CB  GLN A 167      10.389 -11.856  17.323  1.00 97.12           C  
ATOM   1294  CG  GLN A 167      10.723 -13.322  17.056  1.00 97.12           C  
ATOM   1295  CD  GLN A 167      11.525 -13.946  18.186  1.00 97.12           C  
ATOM   1296  NE2 GLN A 167      11.007 -15.026  18.766  1.00 97.12           N  
ATOM   1297  OE1 GLN A 167      12.616 -13.472  18.533  1.00 97.12           O  
ATOM   1298  N   LYS A 168       9.017  -8.888  15.766  1.00 97.31           N  
ATOM   1299  CA  LYS A 168       8.446  -7.568  16.039  1.00 97.31           C  
ATOM   1300  C   LYS A 168       6.935  -7.650  16.238  1.00 97.31           C  
ATOM   1301  O   LYS A 168       6.337  -6.767  16.855  1.00 97.31           O  
ATOM   1302  CB  LYS A 168       8.777  -6.601  14.906  1.00 97.31           C  
ATOM   1303  CG  LYS A 168      10.243  -6.197  14.833  1.00 97.31           C  
ATOM   1304  CD  LYS A 168      10.490  -5.149  13.761  1.00 97.31           C  
ATOM   1305  CE  LYS A 168      11.943  -4.701  13.735  1.00 97.31           C  
ATOM   1306  NZ  LYS A 168      12.477  -4.632  12.339  1.00 97.31           N1+
ATOM   1307  N   ILE A 169       6.319  -8.621  15.588  1.00 97.50           N  
ATOM   1308  CA  ILE A 169       4.965  -9.056  15.920  1.00 97.50           C  
ATOM   1309  C   ILE A 169       4.929 -10.581  16.009  1.00 97.50           C  
ATOM   1310  O   ILE A 169       5.760 -11.267  15.411  1.00 97.50           O  
ATOM   1311  CB  ILE A 169       3.930  -8.552  14.890  1.00 97.50           C  
ATOM   1312  CG1 ILE A 169       4.205  -9.179  13.511  1.00 97.50           C  
ATOM   1313  CG2 ILE A 169       3.953  -7.021  14.797  1.00 97.50           C  
ATOM   1314  CD1 ILE A 169       3.157  -8.842  12.457  1.00 97.50           C  
ATOM   1315  N   ASN A 170       4.014 -11.164  16.779  1.00 96.69           N  
ATOM   1316  CA  ASN A 170       3.881 -12.606  16.972  1.00 96.69           C  
ATOM   1317  C   ASN A 170       2.883 -13.212  15.987  1.00 96.69           C  
ATOM   1318  O   ASN A 170       2.076 -12.494  15.388  1.00 96.69           O  
ATOM   1319  CB  ASN A 170       3.453 -12.917  18.412  1.00 96.69           C  
ATOM   1320  CG  ASN A 170       4.427 -12.370  19.434  1.00 96.69           C  
ATOM   1321  ND2 ASN A 170       3.900 -11.724  20.463  1.00 96.69           N  
ATOM   1322  OD1 ASN A 170       5.645 -12.531  19.301  1.00 96.69           O  
ATOM   1323  N   ALA A 171       2.934 -14.516  15.840  1.00 94.06           N  
ATOM   1324  CA  ALA A 171       2.055 -15.242  14.925  1.00 94.06           C  
ATOM   1325  C   ALA A 171       0.581 -15.007  15.276  1.00 94.06           C  
ATOM   1326  O   ALA A 171      -0.271 -14.971  14.380  1.00 94.06           O  
ATOM   1327  CB  ALA A 171       2.368 -16.733  14.959  1.00 94.06           C  
ATOM   1328  N   GLU A 172       0.271 -14.733  16.542  1.00 93.38           N  
ATOM   1329  CA  GLU A 172      -1.102 -14.608  17.011  1.00 93.38           C  
ATOM   1330  C   GLU A 172      -1.580 -13.159  16.953  1.00 93.38           C  
ATOM   1331  O   GLU A 172      -2.775 -12.885  17.084  1.00 93.38           O  
ATOM   1332  CB  GLU A 172      -1.231 -15.141  18.438  1.00 93.38           C  
ATOM   1333  CG  GLU A 172      -0.885 -16.622  18.578  1.00 93.38           C  
ATOM   1334  CD  GLU A 172      -1.862 -17.536  17.854  1.00 93.38           C  
ATOM   1335  OE1 GLU A 172      -1.584 -18.748  17.737  1.00 93.38           O  
ATOM   1336  OE2 GLU A 172      -2.913 -17.035  17.401  1.00 93.38           O1-
ATOM   1337  N   ASP A 173      -0.522 -12.222  16.777  1.00 97.25           N  
ATOM   1338  CA  ASP A 173      -0.910 -10.822  16.662  1.00 97.25           C  
ATOM   1339  C   ASP A 173      -1.761 -10.593  15.417  1.00 97.25           C  
ATOM   1340  O   ASP A 173      -1.453 -11.116  14.337  1.00 97.25           O  
ATOM   1341  CB  ASP A 173       0.328  -9.921  16.627  1.00 97.25           C  
ATOM   1342  CG  ASP A 173       1.020  -9.819  17.977  1.00 97.25           C  
ATOM   1343  OD1 ASP A 173       0.350  -9.964  19.022  1.00 97.25           O  
ATOM   1344  OD2 ASP A 173       2.253  -9.594  17.998  1.00 97.25           O1-
ATOM   1345  N   ARG A 174      -2.840  -9.865  15.588  1.00 98.06           N  
ATOM   1346  CA  ARG A 174      -3.722  -9.548  14.472  1.00 98.06           C  
ATOM   1347  C   ARG A 174      -3.185  -8.364  13.672  1.00 98.06           C  
ATOM   1348  O   ARG A 174      -2.652  -7.413  14.249  1.00 98.06           O  
ATOM   1349  CB  ARG A 174      -5.140  -9.250  14.974  1.00 98.06           C  
ATOM   1350  CG  ARG A 174      -5.843 -10.446  15.584  1.00 98.06           C  
ATOM   1351  CD  ARG A 174      -7.241 -10.088  16.062  1.00 98.06           C  
ATOM   1352  NE  ARG A 174      -7.883 -11.217  16.739  1.00 98.06           N  
ATOM   1353  NH1 ARG A 174      -9.864 -10.105  17.174  1.00 98.06           N  
ATOM   1354  NH2 ARG A 174      -9.600 -12.281  17.847  1.00 98.06           N1+
ATOM   1355  CZ  ARG A 174      -9.114 -11.199  17.255  1.00 98.06           C  
ATOM   1356  N   VAL A 175      -3.285  -8.502  12.398  1.00 98.69           N  
ATOM   1357  CA  VAL A 175      -2.950  -7.458  11.428  1.00 98.69           C  
ATOM   1358  C   VAL A 175      -4.193  -7.090  10.624  1.00 98.69           C  
ATOM   1359  O   VAL A 175      -4.952  -7.964  10.199  1.00 98.69           O  
ATOM   1360  CB  VAL A 175      -1.810  -7.905  10.485  1.00 98.69           C  
ATOM   1361  CG1 VAL A 175      -1.528  -6.830   9.436  1.00 98.69           C  
ATOM   1362  CG2 VAL A 175      -0.549  -8.221  11.281  1.00 98.69           C  
ATOM   1363  N   ALA A 176      -4.417  -5.778  10.482  1.00 98.75           N  
ATOM   1364  CA  ALA A 176      -5.530  -5.342   9.644  1.00 98.75           C  
ATOM   1365  C   ALA A 176      -5.025  -4.715   8.346  1.00 98.75           C  
ATOM   1366  O   ALA A 176      -4.087  -3.912   8.359  1.00 98.75           O  
ATOM   1367  CB  ALA A 176      -6.413  -4.352  10.404  1.00 98.75           C  
ATOM   1368  N   ILE A 177      -5.630  -5.139   7.212  1.00 98.81           N  
ATOM   1369  CA  ILE A 177      -5.402  -4.540   5.908  1.00 98.81           C  
ATOM   1370  C   ILE A 177      -6.649  -3.780   5.456  1.00 98.81           C  
ATOM   1371  O   ILE A 177      -7.722  -4.373   5.307  1.00 98.81           O  
ATOM   1372  CB  ILE A 177      -5.015  -5.603   4.853  1.00 98.81           C  
ATOM   1373  CG1 ILE A 177      -3.744  -6.345   5.286  1.00 98.81           C  
ATOM   1374  CG2 ILE A 177      -4.829  -4.959   3.476  1.00 98.81           C  
ATOM   1375  CD1 ILE A 177      -3.415  -7.559   4.425  1.00 98.81           C  
ATOM   1376  N   ILE A 178      -6.497  -2.445   5.335  1.00 98.81           N  
ATOM   1377  CA  ILE A 178      -7.552  -1.591   4.813  1.00 98.81           C  
ATOM   1378  C   ILE A 178      -7.238  -1.217   3.360  1.00 98.81           C  
ATOM   1379  O   ILE A 178      -6.325  -0.434   3.100  1.00 98.81           O  
ATOM   1380  CB  ILE A 178      -7.726  -0.314   5.665  1.00 98.81           C  
ATOM   1381  CG1 ILE A 178      -8.009  -0.683   7.126  1.00 98.81           C  
ATOM   1382  CG2 ILE A 178      -8.842   0.571   5.097  1.00 98.81           C  
ATOM   1383  CD1 ILE A 178      -7.856   0.479   8.097  1.00 98.81           C  
ATOM   1384  N   ASP A 179      -7.936  -1.906   2.454  1.00 98.81           N  
ATOM   1385  CA  ASP A 179      -7.687  -1.673   1.034  1.00 98.81           C  
ATOM   1386  C   ASP A 179      -8.755  -0.771   0.428  1.00 98.81           C  
ATOM   1387  O   ASP A 179      -9.884  -1.206   0.191  1.00 98.81           O  
ATOM   1388  CB  ASP A 179      -7.627  -3.005   0.279  1.00 98.81           C  
ATOM   1389  CG  ASP A 179      -7.096  -2.856  -1.137  1.00 98.81           C  
ATOM   1390  OD1 ASP A 179      -7.201  -1.751  -1.715  1.00 98.81           O  
ATOM   1391  OD2 ASP A 179      -6.572  -3.852  -1.679  1.00 98.81           O1-
ATOM   1392  N   LEU A 180      -8.330   0.442   0.178  1.00 98.81           N  
ATOM   1393  CA  LEU A 180      -9.286   1.405  -0.352  1.00 98.81           C  
ATOM   1394  C   LEU A 180      -8.930   1.795  -1.782  1.00 98.81           C  
ATOM   1395  O   LEU A 180      -9.311   2.866  -2.253  1.00 98.81           O  
ATOM   1396  CB  LEU A 180      -9.333   2.655   0.531  1.00 98.81           C  
ATOM   1397  CG  LEU A 180      -9.835   2.456   1.962  1.00 98.81           C  
ATOM   1398  CD1 LEU A 180     -10.002   3.802   2.658  1.00 98.81           C  
ATOM   1399  CD2 LEU A 180     -11.148   1.677   1.968  1.00 98.81           C  
ATOM   1400  N   ASP A 181      -8.157   1.008  -2.451  1.00 98.56           N  
ATOM   1401  CA  ASP A 181      -7.989   1.003  -3.900  1.00 98.56           C  
ATOM   1402  C   ASP A 181      -9.275   0.573  -4.600  1.00 98.56           C  
ATOM   1403  O   ASP A 181     -10.042  -0.236  -4.069  1.00 98.56           O  
ATOM   1404  CB  ASP A 181      -6.836   0.079  -4.304  1.00 98.56           C  
ATOM   1405  CG  ASP A 181      -6.568   0.085  -5.799  1.00 98.56           C  
ATOM   1406  OD1 ASP A 181      -7.381  -0.477  -6.565  1.00 98.56           O  
ATOM   1407  OD2 ASP A 181      -5.536   0.654  -6.214  1.00 98.56           O1-
ATOM   1408  N   ALA A 182      -9.527   1.236  -5.838  1.00 98.38           N  
ATOM   1409  CA  ALA A 182     -10.780   1.013  -6.548  1.00 98.38           C  
ATOM   1410  C   ALA A 182     -10.908  -0.438  -6.994  1.00 98.38           C  
ATOM   1411  O   ALA A 182     -12.014  -0.910  -7.277  1.00 98.38           O  
ATOM   1412  CB  ALA A 182     -10.885   1.949  -7.748  1.00 98.38           C  
ATOM   1413  N   HIS A 183      -9.770  -1.198  -7.077  1.00 98.44           N  
ATOM   1414  CA  HIS A 183      -9.756  -2.593  -7.495  1.00 98.44           C  
ATOM   1415  C   HIS A 183      -9.712  -3.529  -6.292  1.00 98.44           C  
ATOM   1416  O   HIS A 183      -9.116  -3.194  -5.263  1.00 98.44           O  
ATOM   1417  CB  HIS A 183      -8.566  -2.866  -8.418  1.00 98.44           C  
ATOM   1418  CG  HIS A 183      -8.542  -2.000  -9.636  1.00 98.44           C  
ATOM   1419  CD2 HIS A 183      -9.026  -2.210 -10.884  1.00 98.44           C  
ATOM   1420  ND1 HIS A 183      -7.965  -0.749  -9.651  1.00 98.44           N  
ATOM   1421  CE1 HIS A 183      -8.092  -0.221 -10.856  1.00 98.44           C  
ATOM   1422  NE2 HIS A 183      -8.731  -1.088 -11.623  1.00 98.44           N  
ATOM   1423  N   GLN A 184     -10.420  -4.667  -6.492  1.00 97.94           N  
ATOM   1424  CA  GLN A 184     -10.335  -5.686  -5.452  1.00 97.94           C  
ATOM   1425  C   GLN A 184      -8.887  -6.118  -5.227  1.00 97.94           C  
ATOM   1426  O   GLN A 184      -8.156  -6.385  -6.180  1.00 97.94           O  
ATOM   1427  CB  GLN A 184     -11.196  -6.899  -5.813  1.00 97.94           C  
ATOM   1428  CG  GLN A 184     -11.210  -7.980  -4.741  1.00 97.94           C  
ATOM   1429  CD  GLN A 184     -11.924  -9.241  -5.188  1.00 97.94           C  
ATOM   1430  NE2 GLN A 184     -12.739  -9.806  -4.304  1.00 97.94           N  
ATOM   1431  OE1 GLN A 184     -11.747  -9.701  -6.321  1.00 97.94           O  
ATOM   1432  N   GLY A 185      -8.402  -6.112  -3.901  1.00 97.69           N  
ATOM   1433  CA  GLY A 185      -7.070  -6.587  -3.560  1.00 97.69           C  
ATOM   1434  C   GLY A 185      -6.963  -8.100  -3.525  1.00 97.69           C  
ATOM   1435  O   GLY A 185      -6.767  -8.686  -2.460  1.00 97.69           O  
ATOM   1436  N   ASN A 186      -7.136  -8.766  -4.632  1.00 98.19           N  
ATOM   1437  CA  ASN A 186      -7.293 -10.210  -4.736  1.00 98.19           C  
ATOM   1438  C   ASN A 186      -6.022 -10.949  -4.323  1.00 98.19           C  
ATOM   1439  O   ASN A 186      -6.088 -12.021  -3.725  1.00 98.19           O  
ATOM   1440  CB  ASN A 186      -7.697 -10.607  -6.160  1.00 98.19           C  
ATOM   1441  CG  ASN A 186      -6.730 -10.079  -7.203  1.00 98.19           C  
ATOM   1442  ND2 ASN A 186      -6.339 -10.943  -8.136  1.00 98.19           N  
ATOM   1443  OD1 ASN A 186      -6.342  -8.911  -7.177  1.00 98.19           O  
ATOM   1444  N   GLY A 187      -4.834 -10.359  -4.633  1.00 98.31           N  
ATOM   1445  CA  GLY A 187      -3.576 -11.006  -4.291  1.00 98.31           C  
ATOM   1446  C   GLY A 187      -3.415 -11.250  -2.804  1.00 98.31           C  
ATOM   1447  O   GLY A 187      -3.124 -12.371  -2.378  1.00 98.31           O  
ATOM   1448  N   LEU A 188      -3.638 -10.213  -2.036  1.00 98.31           N  
ATOM   1449  CA  LEU A 188      -3.519 -10.319  -0.584  1.00 98.31           C  
ATOM   1450  C   LEU A 188      -4.559 -11.292  -0.027  1.00 98.31           C  
ATOM   1451  O   LEU A 188      -4.256 -12.078   0.872  1.00 98.31           O  
ATOM   1452  CB  LEU A 188      -3.682  -8.946   0.070  1.00 98.31           C  
ATOM   1453  CG  LEU A 188      -2.521  -7.967  -0.118  1.00 98.31           C  
ATOM   1454  CD1 LEU A 188      -2.923  -6.574   0.360  1.00 98.31           C  
ATOM   1455  CD2 LEU A 188      -1.284  -8.457   0.624  1.00 98.31           C  
ATOM   1456  N   ALA A 189      -5.805 -11.225  -0.577  1.00 98.12           N  
ATOM   1457  CA  ALA A 189      -6.838 -12.157  -0.144  1.00 98.12           C  
ATOM   1458  C   ALA A 189      -6.409 -13.606  -0.386  1.00 98.12           C  
ATOM   1459  O   ALA A 189      -6.565 -14.460   0.488  1.00 98.12           O  
ATOM   1460  CB  ALA A 189      -8.156 -11.872  -0.865  1.00 98.12           C  
ATOM   1461  N   ARG A 190      -5.875 -13.891  -1.451  1.00 98.12           N  
ATOM   1462  CA  ARG A 190      -5.440 -15.244  -1.773  1.00 98.12           C  
ATOM   1463  C   ARG A 190      -4.297 -15.689  -0.866  1.00 98.12           C  
ATOM   1464  O   ARG A 190      -4.276 -16.828  -0.396  1.00 98.12           O  
ATOM   1465  CB  ARG A 190      -5.003 -15.331  -3.239  1.00 98.12           C  
ATOM   1466  CG  ARG A 190      -6.161 -15.256  -4.231  1.00 98.12           C  
ATOM   1467  CD  ARG A 190      -5.679 -15.400  -5.665  1.00 98.12           C  
ATOM   1468  NE  ARG A 190      -6.797 -15.477  -6.598  1.00 98.12           N  
ATOM   1469  NH1 ARG A 190      -6.508 -17.724  -7.079  1.00 98.12           N  
ATOM   1470  NH2 ARG A 190      -8.201 -16.550  -8.081  1.00 98.12           N1+
ATOM   1471  CZ  ARG A 190      -7.167 -16.586  -7.252  1.00 98.12           C  
ATOM   1472  N   ILE A 191      -3.303 -14.804  -0.652  1.00 98.38           N  
ATOM   1473  CA  ILE A 191      -2.144 -15.126   0.170  1.00 98.38           C  
ATOM   1474  C   ILE A 191      -2.592 -15.457   1.590  1.00 98.38           C  
ATOM   1475  O   ILE A 191      -2.096 -16.411   2.199  1.00 98.38           O  
ATOM   1476  CB  ILE A 191      -1.122 -13.966   0.187  1.00 98.38           C  
ATOM   1477  CG1 ILE A 191      -0.372 -13.890  -1.147  1.00 98.38           C  
ATOM   1478  CG2 ILE A 191      -0.147 -14.121   1.360  1.00 98.38           C  
ATOM   1479  CD1 ILE A 191       0.470 -12.633  -1.313  1.00 98.38           C  
ATOM   1480  N   PHE A 192      -3.577 -14.756   2.077  1.00 98.06           N  
ATOM   1481  CA  PHE A 192      -3.937 -14.878   3.489  1.00 98.06           C  
ATOM   1482  C   PHE A 192      -5.234 -15.660   3.647  1.00 98.06           C  
ATOM   1483  O   PHE A 192      -5.874 -15.603   4.701  1.00 98.06           O  
ATOM   1484  CB  PHE A 192      -4.070 -13.499   4.131  1.00 98.06           C  
ATOM   1485  CG  PHE A 192      -2.770 -12.755   4.252  1.00 98.06           C  
ATOM   1486  CD1 PHE A 192      -1.721 -13.268   5.009  1.00 98.06           C  
ATOM   1487  CD2 PHE A 192      -2.588 -11.538   3.611  1.00 98.06           C  
ATOM   1488  CE1 PHE A 192      -0.516 -12.587   5.126  1.00 98.06           C  
ATOM   1489  CE2 PHE A 192      -1.380 -10.844   3.714  1.00 98.06           C  
ATOM   1490  CZ  PHE A 192      -0.348 -11.373   4.478  1.00 98.06           C  
ATOM   1491  N   TYR A 193      -5.601 -16.372   2.640  1.00 97.56           N  
ATOM   1492  CA  TYR A 193      -6.883 -17.067   2.605  1.00 97.56           C  
ATOM   1493  C   TYR A 193      -7.085 -17.913   3.851  1.00 97.56           C  
ATOM   1494  O   TYR A 193      -8.169 -17.907   4.449  1.00 97.56           O  
ATOM   1495  CB  TYR A 193      -6.977 -17.952   1.356  1.00 97.56           C  
ATOM   1496  CG  TYR A 193      -8.385 -18.403   1.026  1.00 97.56           C  
ATOM   1497  CD1 TYR A 193      -8.911 -19.545   1.606  1.00 97.56           C  
ATOM   1498  CD2 TYR A 193      -9.175 -17.667   0.156  1.00 97.56           C  
ATOM   1499  CE1 TYR A 193     -10.206 -19.963   1.312  1.00 97.56           C  
ATOM   1500  CE2 TYR A 193     -10.472 -18.080  -0.146  1.00 97.56           C  
ATOM   1501  OH  TYR A 193     -12.261 -19.636   0.136  1.00 97.56           O  
ATOM   1502  CZ  TYR A 193     -10.981 -19.230   0.429  1.00 97.56           C  
ATOM   1503  N   GLU A 194      -6.060 -18.586   4.369  1.00 96.12           N  
ATOM   1504  CA  GLU A 194      -6.198 -19.510   5.493  1.00 96.12           C  
ATOM   1505  C   GLU A 194      -5.636 -18.909   6.777  1.00 96.12           C  
ATOM   1506  O   GLU A 194      -5.475 -19.610   7.776  1.00 96.12           O  
ATOM   1507  CB  GLU A 194      -5.501 -20.841   5.181  1.00 96.12           C  
ATOM   1508  CG  GLU A 194      -6.133 -21.618   4.035  1.00 96.12           C  
ATOM   1509  CD  GLU A 194      -5.714 -23.075   3.988  1.00 96.12           C  
ATOM   1510  OE1 GLU A 194      -6.374 -23.878   3.291  1.00 96.12           O  
ATOM   1511  OE2 GLU A 194      -4.719 -23.426   4.666  1.00 96.12           O1-
ATOM   1512  N   ASP A 195      -5.308 -17.627   6.761  1.00 97.06           N  
ATOM   1513  CA  ASP A 195      -4.684 -16.994   7.928  1.00 97.06           C  
ATOM   1514  C   ASP A 195      -5.689 -16.134   8.682  1.00 97.06           C  
ATOM   1515  O   ASP A 195      -5.979 -15.006   8.276  1.00 97.06           O  
ATOM   1516  CB  ASP A 195      -3.482 -16.153   7.495  1.00 97.06           C  
ATOM   1517  CG  ASP A 195      -2.662 -15.649   8.666  1.00 97.06           C  
ATOM   1518  OD1 ASP A 195      -3.156 -15.689   9.824  1.00 97.06           O  
ATOM   1519  OD2 ASP A 195      -1.510 -15.215   8.447  1.00 97.06           O1-
ATOM   1520  N   PRO A 196      -6.168 -16.575   9.788  1.00 95.31           N  
ATOM   1521  CA  PRO A 196      -7.209 -15.861  10.533  1.00 95.31           C  
ATOM   1522  C   PRO A 196      -6.659 -14.663  11.316  1.00 95.31           C  
ATOM   1523  O   PRO A 196      -7.434 -13.842  11.811  1.00 95.31           O  
ATOM   1524  CB  PRO A 196      -7.758 -16.932  11.494  1.00 95.31           C  
ATOM   1525  CG  PRO A 196      -6.608 -17.861  11.714  1.00 95.31           C  
ATOM   1526  CD  PRO A 196      -5.841 -17.995  10.438  1.00 95.31           C  
ATOM   1527  N   SER A 197      -5.366 -14.581  11.428  1.00 97.19           N  
ATOM   1528  CA  SER A 197      -4.751 -13.462  12.134  1.00 97.19           C  
ATOM   1529  C   SER A 197      -4.708 -12.215  11.268  1.00 97.19           C  
ATOM   1530  O   SER A 197      -4.382 -11.122  11.736  1.00 97.19           O  
ATOM   1531  CB  SER A 197      -3.337 -13.828  12.594  1.00 97.19           C  
ATOM   1532  OG  SER A 197      -2.455 -13.890  11.494  1.00 97.19           O  
ATOM   1533  N   ILE A 198      -5.055 -12.322  10.005  1.00 98.44           N  
ATOM   1534  CA  ILE A 198      -5.114 -11.200   9.081  1.00 98.44           C  
ATOM   1535  C   ILE A 198      -6.572 -10.821   8.822  1.00 98.44           C  
ATOM   1536  O   ILE A 198      -7.369 -11.657   8.380  1.00 98.44           O  
ATOM   1537  CB  ILE A 198      -4.402 -11.532   7.754  1.00 98.44           C  
ATOM   1538  CG1 ILE A 198      -2.956 -11.982   8.017  1.00 98.44           C  
ATOM   1539  CG2 ILE A 198      -4.431 -10.324   6.811  1.00 98.44           C  
ATOM   1540  CD1 ILE A 198      -2.102 -10.934   8.721  1.00 98.44           C  
ATOM   1541  N   HIS A 199      -6.919  -9.637   9.019  1.00 98.56           N  
ATOM   1542  CA  HIS A 199      -8.253  -9.110   8.756  1.00 98.56           C  
ATOM   1543  C   HIS A 199      -8.244  -8.130   7.588  1.00 98.56           C  
ATOM   1544  O   HIS A 199      -7.457  -7.180   7.577  1.00 98.56           O  
ATOM   1545  CB  HIS A 199      -8.818  -8.434  10.012  1.00 98.56           C  
ATOM   1546  CG  HIS A 199      -8.998  -9.364  11.162  1.00 98.56           C  
ATOM   1547  CD2 HIS A 199      -8.258 -10.419  11.573  1.00 98.56           C  
ATOM   1548  ND1 HIS A 199     -10.049  -9.256  12.042  1.00 98.56           N  
ATOM   1549  CE1 HIS A 199      -9.953 -10.214  12.963  1.00 98.56           C  
ATOM   1550  NE2 HIS A 199      -8.871 -10.929  12.692  1.00 98.56           N  
ATOM   1551  N   ILE A 200      -9.221  -8.315   6.669  1.00 98.69           N  
ATOM   1552  CA  ILE A 200      -9.154  -7.543   5.425  1.00 98.69           C  
ATOM   1553  C   ILE A 200     -10.475  -6.808   5.212  1.00 98.69           C  
ATOM   1554  O   ILE A 200     -11.541  -7.425   5.171  1.00 98.69           O  
ATOM   1555  CB  ILE A 200      -8.836  -8.446   4.213  1.00 98.69           C  
ATOM   1556  CG1 ILE A 200      -7.509  -9.182   4.429  1.00 98.69           C  
ATOM   1557  CG2 ILE A 200      -8.810  -7.625   2.920  1.00 98.69           C  
ATOM   1558  CD1 ILE A 200      -7.193 -10.216   3.359  1.00 98.69           C  
ATOM   1559  N   LEU A 201     -10.411  -5.561   5.175  1.00 98.75           N  
ATOM   1560  CA  LEU A 201     -11.475  -4.698   4.679  1.00 98.75           C  
ATOM   1561  C   LEU A 201     -11.162  -4.207   3.267  1.00 98.75           C  
ATOM   1562  O   LEU A 201     -10.094  -3.634   3.027  1.00 98.75           O  
ATOM   1563  CB  LEU A 201     -11.677  -3.502   5.614  1.00 98.75           C  
ATOM   1564  CG  LEU A 201     -12.833  -2.554   5.268  1.00 98.75           C  
ATOM   1565  CD1 LEU A 201     -13.356  -1.879   6.531  1.00 98.75           C  
ATOM   1566  CD2 LEU A 201     -12.383  -1.520   4.245  1.00 98.75           C  
ATOM   1567  N   ASP A 202     -12.017  -4.454   2.350  1.00 98.75           N  
ATOM   1568  CA  ASP A 202     -11.806  -4.084   0.956  1.00 98.75           C  
ATOM   1569  C   ASP A 202     -13.035  -3.380   0.387  1.00 98.75           C  
ATOM   1570  O   ASP A 202     -14.124  -3.964   0.315  1.00 98.75           O  
ATOM   1571  CB  ASP A 202     -11.474  -5.318   0.116  1.00 98.75           C  
ATOM   1572  CG  ASP A 202     -10.838  -4.967  -1.220  1.00 98.75           C  
ATOM   1573  OD1 ASP A 202     -10.885  -3.788  -1.628  1.00 98.75           O  
ATOM   1574  OD2 ASP A 202     -10.294  -5.888  -1.871  1.00 98.75           O1-
ATOM   1575  N   MET A 203     -12.911  -2.110   0.099  1.00 98.62           N  
ATOM   1576  CA  MET A 203     -13.921  -1.285  -0.564  1.00 98.62           C  
ATOM   1577  C   MET A 203     -13.521  -1.000  -2.006  1.00 98.62           C  
ATOM   1578  O   MET A 203     -12.518  -0.328  -2.257  1.00 98.62           O  
ATOM   1579  CB  MET A 203     -14.127   0.026   0.192  1.00 98.62           C  
ATOM   1580  CG  MET A 203     -15.327   0.825  -0.281  1.00 98.62           C  
ATOM   1581  SD  MET A 203     -15.617   2.331   0.728  1.00 98.62           S  
ATOM   1582  CE  MET A 203     -16.909   3.136  -0.258  1.00 98.62           C  
ATOM   1583  N   TYR A 204     -14.258  -1.583  -2.984  1.00 98.56           N  
ATOM   1584  CA  TYR A 204     -13.791  -1.596  -4.366  1.00 98.56           C  
ATOM   1585  C   TYR A 204     -14.962  -1.456  -5.333  1.00 98.56           C  
ATOM   1586  O   TYR A 204     -16.119  -1.674  -4.957  1.00 98.56           O  
ATOM   1587  CB  TYR A 204     -13.013  -2.881  -4.664  1.00 98.56           C  
ATOM   1588  CG  TYR A 204     -13.817  -4.137  -4.451  1.00 98.56           C  
ATOM   1589  CD1 TYR A 204     -13.911  -4.728  -3.193  1.00 98.56           C  
ATOM   1590  CD2 TYR A 204     -14.488  -4.746  -5.512  1.00 98.56           C  
ATOM   1591  CE1 TYR A 204     -14.652  -5.890  -2.993  1.00 98.56           C  
ATOM   1592  CE2 TYR A 204     -15.232  -5.902  -5.322  1.00 98.56           C  
ATOM   1593  OH  TYR A 204     -16.043  -7.621  -3.876  1.00 98.56           O  
ATOM   1594  CZ  TYR A 204     -15.311  -6.470  -4.065  1.00 98.56           C  
ATOM   1595  N   ASN A 205     -14.647  -1.008  -6.544  1.00 98.44           N  
ATOM   1596  CA  ASN A 205     -15.629  -0.996  -7.625  1.00 98.44           C  
ATOM   1597  C   ASN A 205     -15.878  -2.405  -8.171  1.00 98.44           C  
ATOM   1598  O   ASN A 205     -15.017  -2.974  -8.839  1.00 98.44           O  
ATOM   1599  CB  ASN A 205     -15.179  -0.064  -8.750  1.00 98.44           C  
ATOM   1600  CG  ASN A 205     -16.238   0.113  -9.823  1.00 98.44           C  
ATOM   1601  ND2 ASN A 205     -16.121   1.181 -10.603  1.00 98.44           N  
ATOM   1602  OD1 ASN A 205     -17.150  -0.709  -9.950  1.00 98.44           O  
ATOM   1603  N   GLN A 206     -17.050  -2.971  -7.987  1.00 97.44           N  
ATOM   1604  CA  GLN A 206     -17.348  -4.370  -8.281  1.00 97.44           C  
ATOM   1605  C   GLN A 206     -17.506  -4.593  -9.780  1.00 97.44           C  
ATOM   1606  O   GLN A 206     -17.524  -5.740 -10.244  1.00 97.44           O  
ATOM   1607  CB  GLN A 206     -18.610  -4.815  -7.543  1.00 97.44           C  
ATOM   1608  CG  GLN A 206     -19.869  -4.087  -7.985  1.00 97.44           C  
ATOM   1609  CD  GLN A 206     -21.116  -4.566  -7.256  1.00 97.44           C  
ATOM   1610  NE2 GLN A 206     -22.251  -3.922  -7.530  1.00 97.44           N  
ATOM   1611  OE1 GLN A 206     -21.062  -5.503  -6.455  1.00 97.44           O  
ATOM   1612  N   GLN A 207     -17.607  -3.541 -10.570  1.00 97.75           N  
ATOM   1613  CA  GLN A 207     -17.879  -3.654 -12.000  1.00 97.75           C  
ATOM   1614  C   GLN A 207     -16.586  -3.639 -12.808  1.00 97.75           C  
ATOM   1615  O   GLN A 207     -16.612  -3.692 -14.038  1.00 97.75           O  
ATOM   1616  CB  GLN A 207     -18.801  -2.522 -12.462  1.00 97.75           C  
ATOM   1617  CG  GLN A 207     -20.180  -2.550 -11.820  1.00 97.75           C  
ATOM   1618  CD  GLN A 207     -21.013  -1.340 -12.175  1.00 97.75           C  
ATOM   1619  NE2 GLN A 207     -22.177  -1.568 -12.780  1.00 97.75           N  
ATOM   1620  OE1 GLN A 207     -20.633  -0.190 -11.907  1.00 97.75           O  
ATOM   1621  N   ILE A 208     -15.404  -3.531 -12.057  1.00 97.00           N  
ATOM   1622  CA  ILE A 208     -14.149  -3.422 -12.793  1.00 97.00           C  
ATOM   1623  C   ILE A 208     -13.188  -4.525 -12.351  1.00 97.00           C  
ATOM   1624  O   ILE A 208     -13.458  -5.243 -11.385  1.00 97.00           O  
ATOM   1625  CB  ILE A 208     -13.498  -2.033 -12.597  1.00 97.00           C  
ATOM   1626  CG1 ILE A 208     -13.162  -1.802 -11.119  1.00 97.00           C  
ATOM   1627  CG2 ILE A 208     -14.410  -0.925 -13.130  1.00 97.00           C  
ATOM   1628  CD1 ILE A 208     -12.412  -0.508 -10.848  1.00 97.00           C  
ATOM   1629  N   TYR A 209     -12.127  -4.862 -13.227  1.00 95.94           N  
ATOM   1630  CA  TYR A 209     -11.090  -5.836 -12.904  1.00 95.94           C  
ATOM   1631  C   TYR A 209     -10.854  -5.901 -11.399  1.00 95.94           C  
ATOM   1632  O   TYR A 209     -10.817  -4.869 -10.729  1.00 95.94           O  
ATOM   1633  CB  TYR A 209      -9.783  -5.492 -13.623  1.00 95.94           C  
ATOM   1634  CG  TYR A 209      -8.665  -6.473 -13.352  1.00 95.94           C  
ATOM   1635  CD1 TYR A 209      -7.787  -6.280 -12.287  1.00 95.94           C  
ATOM   1636  CD2 TYR A 209      -8.486  -7.592 -14.163  1.00 95.94           C  
ATOM   1637  CE1 TYR A 209      -6.756  -7.184 -12.040  1.00 95.94           C  
ATOM   1638  CE2 TYR A 209      -7.456  -8.494 -13.920  1.00 95.94           C  
ATOM   1639  OH  TYR A 209      -5.577  -9.173 -12.611  1.00 95.94           O  
ATOM   1640  CZ  TYR A 209      -6.600  -8.285 -12.857  1.00 95.94           C  
ATOM   1641  N   PRO A 210     -10.677  -7.210 -10.821  1.00 96.12           N  
ATOM   1642  CA  PRO A 210     -10.350  -8.475 -11.485  1.00 96.12           C  
ATOM   1643  C   PRO A 210     -11.531  -9.450 -11.514  1.00 96.12           C  
ATOM   1644  O   PRO A 210     -11.436 -10.526 -12.108  1.00 96.12           O  
ATOM   1645  CB  PRO A 210      -9.201  -9.032 -10.638  1.00 96.12           C  
ATOM   1646  CG  PRO A 210      -9.500  -8.583  -9.244  1.00 96.12           C  
ATOM   1647  CD  PRO A 210     -10.104  -7.207  -9.305  1.00 96.12           C  
ATOM   1648  N   ASN A 211     -12.672  -9.219 -10.860  1.00 94.44           N  
ATOM   1649  CA  ASN A 211     -13.833 -10.096 -10.731  1.00 94.44           C  
ATOM   1650  C   ASN A 211     -13.443 -11.457 -10.159  1.00 94.44           C  
ATOM   1651  O   ASN A 211     -13.892 -12.490 -10.654  1.00 94.44           O  
ATOM   1652  CB  ASN A 211     -14.526 -10.261 -12.080  1.00 94.44           C  
ATOM   1653  CG  ASN A 211     -15.117  -8.969 -12.608  1.00 94.44           C  
ATOM   1654  ND2 ASN A 211     -14.933  -8.715 -13.895  1.00 94.44           N  
ATOM   1655  OD1 ASN A 211     -15.719  -8.197 -11.858  1.00 94.44           O  
ATOM   1656  N   ASP A 212     -12.559 -11.503  -9.230  1.00 96.19           N  
ATOM   1657  CA  ASP A 212     -12.044 -12.700  -8.578  1.00 96.19           C  
ATOM   1658  C   ASP A 212     -12.953 -13.134  -7.429  1.00 96.19           C  
ATOM   1659  O   ASP A 212     -12.807 -12.668  -6.304  1.00 96.19           O  
ATOM   1660  CB  ASP A 212     -10.622 -12.471  -8.066  1.00 96.19           C  
ATOM   1661  CG  ASP A 212      -9.911 -13.751  -7.674  1.00 96.19           C  
ATOM   1662  OD1 ASP A 212     -10.589 -14.722  -7.261  1.00 96.19           O  
ATOM   1663  OD2 ASP A 212      -8.668 -13.800  -7.780  1.00 96.19           O1-
ATOM   1664  N   THR A 213     -13.887 -14.057  -7.621  1.00 95.62           N  
ATOM   1665  CA  THR A 213     -14.927 -14.468  -6.683  1.00 95.62           C  
ATOM   1666  C   THR A 213     -14.341 -15.330  -5.568  1.00 95.62           C  
ATOM   1667  O   THR A 213     -14.820 -15.295  -4.433  1.00 95.62           O  
ATOM   1668  CB  THR A 213     -16.050 -15.247  -7.403  1.00 95.62           C  
ATOM   1669  CG2 THR A 213     -16.804 -14.348  -8.377  1.00 95.62           C  
ATOM   1670  OG1 THR A 213     -15.468 -16.334  -8.122  1.00 95.62           O  
ATOM   1671  N   TYR A 214     -13.283 -16.083  -5.956  1.00 95.50           N  
ATOM   1672  CA  TYR A 214     -12.607 -16.894  -4.949  1.00 95.50           C  
ATOM   1673  C   TYR A 214     -11.980 -16.012  -3.869  1.00 95.50           C  
ATOM   1674  O   TYR A 214     -12.184 -16.240  -2.675  1.00 95.50           O  
ATOM   1675  CB  TYR A 214     -11.529 -17.768  -5.597  1.00 95.50           C  
ATOM   1676  CG  TYR A 214     -10.766 -18.620  -4.609  1.00 95.50           C  
ATOM   1677  CD1 TYR A 214      -9.494 -18.264  -4.188  1.00 95.50           C  
ATOM   1678  CD2 TYR A 214     -11.327 -19.799  -4.103  1.00 95.50           C  
ATOM   1679  CE1 TYR A 214      -8.787 -19.051  -3.284  1.00 95.50           C  
ATOM   1680  CE2 TYR A 214     -10.624 -20.584  -3.197  1.00 95.50           C  
ATOM   1681  OH  TYR A 214      -8.666 -20.988  -1.899  1.00 95.50           O  
ATOM   1682  CZ  TYR A 214      -9.362 -20.210  -2.798  1.00 95.50           C  
ATOM   1683  N   ALA A 215     -11.224 -14.990  -4.241  1.00 96.12           N  
ATOM   1684  CA  ALA A 215     -10.550 -14.062  -3.322  1.00 96.12           C  
ATOM   1685  C   ALA A 215     -11.565 -13.306  -2.472  1.00 96.12           C  
ATOM   1686  O   ALA A 215     -11.317 -13.034  -1.297  1.00 96.12           O  
ATOM   1687  CB  ALA A 215      -9.674 -13.083  -4.100  1.00 96.12           C  
ATOM   1688  N   LYS A 216     -12.676 -12.965  -3.084  1.00 95.44           N  
ATOM   1689  CA  LYS A 216     -13.718 -12.192  -2.404  1.00 95.44           C  
ATOM   1690  C   LYS A 216     -14.202 -12.907  -1.145  1.00 95.44           C  
ATOM   1691  O   LYS A 216     -14.542 -12.271  -0.157  1.00 95.44           O  
ATOM   1692  CB  LYS A 216     -14.892 -11.941  -3.348  1.00 95.44           C  
ATOM   1693  CG  LYS A 216     -15.985 -11.060  -2.764  1.00 95.44           C  
ATOM   1694  CD  LYS A 216     -17.122 -10.843  -3.756  1.00 95.44           C  
ATOM   1695  CE  LYS A 216     -18.257 -10.043  -3.131  1.00 95.44           C  
ATOM   1696  NZ  LYS A 216     -19.372  -9.807  -4.112  1.00 95.44           N1+
ATOM   1697  N   GLU A 217     -14.209 -14.245  -1.131  1.00 95.62           N  
ATOM   1698  CA  GLU A 217     -14.706 -15.052  -0.013  1.00 95.62           C  
ATOM   1699  C   GLU A 217     -13.850 -14.842   1.234  1.00 95.62           C  
ATOM   1700  O   GLU A 217     -14.320 -15.033   2.360  1.00 95.62           O  
ATOM   1701  CB  GLU A 217     -14.737 -16.532  -0.391  1.00 95.62           C  
ATOM   1702  CG  GLU A 217     -15.782 -16.876  -1.431  1.00 95.62           C  
ATOM   1703  CD  GLU A 217     -15.759 -18.343  -1.847  1.00 95.62           C  
ATOM   1704  OE1 GLU A 217     -16.566 -18.745  -2.726  1.00 95.62           O  
ATOM   1705  OE2 GLU A 217     -14.932 -19.098  -1.288  1.00 95.62           O1-
ATOM   1706  N   ARG A 218     -12.631 -14.548   0.959  1.00 95.44           N  
ATOM   1707  CA  ARG A 218     -11.710 -14.396   2.084  1.00 95.44           C  
ATOM   1708  C   ARG A 218     -11.816 -13.006   2.696  1.00 95.44           C  
ATOM   1709  O   ARG A 218     -11.470 -12.801   3.864  1.00 95.44           O  
ATOM   1710  CB  ARG A 218     -10.274 -14.676   1.641  1.00 95.44           C  
ATOM   1711  CG  ARG A 218      -9.228 -14.320   2.696  1.00 95.44           C  
ATOM   1712  CD  ARG A 218      -9.394 -15.165   3.955  1.00 95.44           C  
ATOM   1713  NE  ARG A 218      -8.349 -14.867   4.935  1.00 95.44           N  
ATOM   1714  NH1 ARG A 218      -9.173 -12.784   5.490  1.00 95.44           N  
ATOM   1715  NH2 ARG A 218      -7.275 -13.577   6.508  1.00 95.44           N1+
ATOM   1716  CZ  ARG A 218      -8.268 -13.742   5.644  1.00 95.44           C  
ATOM   1717  N   VAL A 219     -12.231 -11.966   2.035  1.00 97.31           N  
ATOM   1718  CA  VAL A 219     -12.313 -10.591   2.526  1.00 97.31           C  
ATOM   1719  C   VAL A 219     -13.341 -10.507   3.651  1.00 97.31           C  
ATOM   1720  O   VAL A 219     -14.521 -10.810   3.443  1.00 97.31           O  
ATOM   1721  CB  VAL A 219     -12.685  -9.609   1.390  1.00 97.31           C  
ATOM   1722  CG1 VAL A 219     -12.766  -8.176   1.920  1.00 97.31           C  
ATOM   1723  CG2 VAL A 219     -11.664  -9.700   0.249  1.00 97.31           C  
ATOM   1724  N   ASP A 220     -12.912 -10.100   4.864  1.00 97.69           N  
ATOM   1725  CA  ASP A 220     -13.759 -10.063   6.057  1.00 97.69           C  
ATOM   1726  C   ASP A 220     -14.886  -9.042   5.899  1.00 97.69           C  
ATOM   1727  O   ASP A 220     -16.035  -9.325   6.239  1.00 97.69           O  
ATOM   1728  CB  ASP A 220     -12.926  -9.741   7.295  1.00 97.69           C  
ATOM   1729  CG  ASP A 220     -11.849 -10.778   7.578  1.00 97.69           C  
ATOM   1730  OD1 ASP A 220     -12.166 -11.857   8.119  1.00 97.69           O  
ATOM   1731  OD2 ASP A 220     -10.671 -10.510   7.251  1.00 97.69           O1-
ATOM   1732  N   TRP A 221     -14.522  -7.894   5.421  1.00 98.06           N  
ATOM   1733  CA  TRP A 221     -15.510  -6.865   5.113  1.00 98.06           C  
ATOM   1734  C   TRP A 221     -15.364  -6.374   3.676  1.00 98.06           C  
ATOM   1735  O   TRP A 221     -14.523  -5.527   3.388  1.00 98.06           O  
ATOM   1736  CB  TRP A 221     -15.374  -5.681   6.078  1.00 98.06           C  
ATOM   1737  CG  TRP A 221     -15.834  -5.980   7.475  1.00 98.06           C  
ATOM   1738  CD1 TRP A 221     -15.466  -7.033   8.263  1.00 98.06           C  
ATOM   1739  CD2 TRP A 221     -16.771  -5.211   8.244  1.00 98.06           C  
ATOM   1740  CE2 TRP A 221     -16.917  -5.864   9.495  1.00 98.06           C  
ATOM   1741  CE3 TRP A 221     -17.505  -4.043   8.003  1.00 98.06           C  
ATOM   1742  NE1 TRP A 221     -16.102  -6.967   9.472  1.00 98.06           N  
ATOM   1743  CH2 TRP A 221     -18.460  -4.229  10.235  1.00 98.06           C  
ATOM   1744  CZ2 TRP A 221     -17.760  -5.371  10.492  1.00 98.06           C  
ATOM   1745  CZ3 TRP A 221     -18.343  -3.558   8.998  1.00 98.06           C  
ATOM   1746  N   ALA A 222     -16.147  -7.042   2.774  1.00 97.81           N  
ATOM   1747  CA  ALA A 222     -16.187  -6.633   1.369  1.00 97.81           C  
ATOM   1748  C   ALA A 222     -17.254  -5.570   1.135  1.00 97.81           C  
ATOM   1749  O   ALA A 222     -18.430  -5.788   1.429  1.00 97.81           O  
ATOM   1750  CB  ALA A 222     -16.435  -7.841   0.471  1.00 97.81           C  
ATOM   1751  N   ILE A 223     -16.843  -4.411   0.643  1.00 98.31           N  
ATOM   1752  CA  ILE A 223     -17.775  -3.316   0.389  1.00 98.31           C  
ATOM   1753  C   ILE A 223     -17.768  -2.963  -1.090  1.00 98.31           C  
ATOM   1754  O   ILE A 223     -16.937  -2.172  -1.544  1.00 98.31           O  
ATOM   1755  CB  ILE A 223     -17.422  -2.072   1.243  1.00 98.31           C  
ATOM   1756  CG1 ILE A 223     -17.298  -2.455   2.723  1.00 98.31           C  
ATOM   1757  CG2 ILE A 223     -18.470  -0.974   1.047  1.00 98.31           C  
ATOM   1758  CD1 ILE A 223     -16.644  -1.382   3.585  1.00 98.31           C  
ATOM   1759  N   PRO A 224     -18.665  -3.639  -1.865  1.00 97.88           N  
ATOM   1760  CA  PRO A 224     -18.702  -3.373  -3.304  1.00 97.88           C  
ATOM   1761  C   PRO A 224     -19.365  -2.044  -3.638  1.00 97.88           C  
ATOM   1762  O   PRO A 224     -20.374  -1.679  -3.029  1.00 97.88           O  
ATOM   1763  CB  PRO A 224     -19.515  -4.553  -3.858  1.00 97.88           C  
ATOM   1764  CG  PRO A 224     -20.442  -4.930  -2.749  1.00 97.88           C  
ATOM   1765  CD  PRO A 224     -19.729  -4.742  -1.442  1.00 97.88           C  
ATOM   1766  N   LEU A 225     -18.736  -1.319  -4.548  1.00 98.50           N  
ATOM   1767  CA  LEU A 225     -19.268  -0.041  -5.010  1.00 98.50           C  
ATOM   1768  C   LEU A 225     -19.653  -0.119  -6.487  1.00 98.50           C  
ATOM   1769  O   LEU A 225     -19.079  -0.918  -7.235  1.00 98.50           O  
ATOM   1770  CB  LEU A 225     -18.251   1.082  -4.788  1.00 98.50           C  
ATOM   1771  CG  LEU A 225     -17.762   1.278  -3.356  1.00 98.50           C  
ATOM   1772  CD1 LEU A 225     -16.566   2.226  -3.330  1.00 98.50           C  
ATOM   1773  CD2 LEU A 225     -18.879   1.796  -2.468  1.00 98.50           C  
ATOM   1774  N   LEU A 226     -20.605   0.746  -6.834  1.00 98.38           N  
ATOM   1775  CA  LEU A 226     -20.979   0.866  -8.239  1.00 98.38           C  
ATOM   1776  C   LEU A 226     -20.176   1.959  -8.930  1.00 98.38           C  
ATOM   1777  O   LEU A 226     -19.806   2.955  -8.298  1.00 98.38           O  
ATOM   1778  CB  LEU A 226     -22.473   1.150  -8.376  1.00 98.38           C  
ATOM   1779  CG  LEU A 226     -23.426   0.097  -7.806  1.00 98.38           C  
ATOM   1780  CD1 LEU A 226     -24.877   0.555  -7.950  1.00 98.38           C  
ATOM   1781  CD2 LEU A 226     -23.213  -1.249  -8.495  1.00 98.38           C  
ATOM   1782  N   SER A 227     -19.928   1.726 -10.239  1.00 98.50           N  
ATOM   1783  CA  SER A 227     -19.294   2.776 -11.030  1.00 98.50           C  
ATOM   1784  C   SER A 227     -20.028   4.104 -10.881  1.00 98.50           C  
ATOM   1785  O   SER A 227     -21.269   4.143 -10.843  1.00 98.50           O  
ATOM   1786  CB  SER A 227     -19.234   2.377 -12.505  1.00 98.50           C  
ATOM   1787  OG  SER A 227     -18.368   1.269 -12.691  1.00 98.50           O  
ATOM   1788  N   GLY A 228     -19.243   5.136 -10.720  1.00 98.38           N  
ATOM   1789  CA  GLY A 228     -19.846   6.454 -10.616  1.00 98.38           C  
ATOM   1790  C   GLY A 228     -20.111   6.880  -9.183  1.00 98.38           C  
ATOM   1791  O   GLY A 228     -20.667   7.950  -8.937  1.00 98.38           O  
ATOM   1792  N   THR A 229     -19.854   5.975  -8.230  1.00 98.69           N  
ATOM   1793  CA  THR A 229     -20.029   6.331  -6.824  1.00 98.69           C  
ATOM   1794  C   THR A 229     -19.308   7.633  -6.503  1.00 98.69           C  
ATOM   1795  O   THR A 229     -18.138   7.807  -6.830  1.00 98.69           O  
ATOM   1796  CB  THR A 229     -19.515   5.215  -5.899  1.00 98.69           C  
ATOM   1797  CG2 THR A 229     -19.632   5.613  -4.433  1.00 98.69           C  
ATOM   1798  OG1 THR A 229     -20.271   4.019  -6.122  1.00 98.69           O  
ATOM   1799  N   LYS A 230     -19.954   8.612  -5.827  1.00 98.69           N  
ATOM   1800  CA  LYS A 230     -19.439   9.940  -5.515  1.00 98.69           C  
ATOM   1801  C   LYS A 230     -19.084  10.059  -4.035  1.00 98.69           C  
ATOM   1802  O   LYS A 230     -19.255   9.105  -3.275  1.00 98.69           O  
ATOM   1803  CB  LYS A 230     -20.454  11.017  -5.893  1.00 98.69           C  
ATOM   1804  CG  LYS A 230     -20.746  11.105  -7.384  1.00 98.69           C  
ATOM   1805  CD  LYS A 230     -21.698  12.257  -7.708  1.00 98.69           C  
ATOM   1806  CE  LYS A 230     -21.933  12.373  -9.205  1.00 98.69           C  
ATOM   1807  NZ  LYS A 230     -22.851  13.517  -9.529  1.00 98.69           N1+
ATOM   1808  N   ASP A 231     -18.778  11.235  -3.617  1.00 98.69           N  
ATOM   1809  CA  ASP A 231     -18.218  11.520  -2.298  1.00 98.69           C  
ATOM   1810  C   ASP A 231     -19.156  11.055  -1.190  1.00 98.69           C  
ATOM   1811  O   ASP A 231     -18.740  10.356  -0.265  1.00 98.69           O  
ATOM   1812  CB  ASP A 231     -17.919  13.010  -2.150  1.00 98.69           C  
ATOM   1813  CG  ASP A 231     -16.859  13.511  -3.110  1.00 98.69           C  
ATOM   1814  OD1 ASP A 231     -16.289  12.691  -3.863  1.00 98.69           O  
ATOM   1815  OD2 ASP A 231     -16.577  14.727  -3.109  1.00 98.69           O1-
ATOM   1816  N   ASP A 232     -20.457  11.473  -1.242  1.00 98.44           N  
ATOM   1817  CA  ASP A 232     -21.372  11.238  -0.136  1.00 98.44           C  
ATOM   1818  C   ASP A 232     -21.511   9.749   0.166  1.00 98.44           C  
ATOM   1819  O   ASP A 232     -21.385   9.330   1.318  1.00 98.44           O  
ATOM   1820  CB  ASP A 232     -22.748  11.841  -0.447  1.00 98.44           C  
ATOM   1821  CG  ASP A 232     -22.763  13.357  -0.373  1.00 98.44           C  
ATOM   1822  OD1 ASP A 232     -21.799  13.953   0.153  1.00 98.44           O  
ATOM   1823  OD2 ASP A 232     -23.759  13.967  -0.842  1.00 98.44           O1-
ATOM   1824  N   ARG A 233     -21.758   9.015  -0.878  1.00 98.56           N  
ATOM   1825  CA  ARG A 233     -21.944   7.578  -0.698  1.00 98.56           C  
ATOM   1826  C   ARG A 233     -20.632   6.899  -0.271  1.00 98.56           C  
ATOM   1827  O   ARG A 233     -20.620   6.106   0.674  1.00 98.56           O  
ATOM   1828  CB  ARG A 233     -22.461   6.936  -1.985  1.00 98.56           C  
ATOM   1829  CG  ARG A 233     -22.590   5.426  -1.915  1.00 98.56           C  
ATOM   1830  CD  ARG A 233     -23.713   4.995  -0.981  1.00 98.56           C  
ATOM   1831  NE  ARG A 233     -23.937   3.549  -1.034  1.00 98.56           N  
ATOM   1832  NH1 ARG A 233     -25.635   3.545   0.531  1.00 98.56           N  
ATOM   1833  NH2 ARG A 233     -24.968   1.588  -0.448  1.00 98.56           N1+
ATOM   1834  CZ  ARG A 233     -24.846   2.894  -0.317  1.00 98.56           C  
ATOM   1835  N   TYR A 234     -19.508   7.193  -1.001  1.00 98.81           N  
ATOM   1836  CA  TYR A 234     -18.201   6.598  -0.707  1.00 98.81           C  
ATOM   1837  C   TYR A 234     -17.806   6.855   0.740  1.00 98.81           C  
ATOM   1838  O   TYR A 234     -17.514   5.914   1.483  1.00 98.81           O  
ATOM   1839  CB  TYR A 234     -17.138   7.164  -1.648  1.00 98.81           C  
ATOM   1840  CG  TYR A 234     -15.775   6.521  -1.477  1.00 98.81           C  
ATOM   1841  CD1 TYR A 234     -14.891   6.982  -0.506  1.00 98.81           C  
ATOM   1842  CD2 TYR A 234     -15.385   5.464  -2.283  1.00 98.81           C  
ATOM   1843  CE1 TYR A 234     -13.638   6.397  -0.345  1.00 98.81           C  
ATOM   1844  CE2 TYR A 234     -14.136   4.872  -2.131  1.00 98.81           C  
ATOM   1845  OH  TYR A 234     -12.030   4.760  -1.005  1.00 98.81           O  
ATOM   1846  CZ  TYR A 234     -13.273   5.345  -1.161  1.00 98.81           C  
ATOM   1847  N   LEU A 235     -17.769   8.106   1.138  1.00 98.81           N  
ATOM   1848  CA  LEU A 235     -17.319   8.485   2.472  1.00 98.81           C  
ATOM   1849  C   LEU A 235     -18.304   7.997   3.536  1.00 98.81           C  
ATOM   1850  O   LEU A 235     -17.889   7.606   4.635  1.00 98.81           O  
ATOM   1851  CB  LEU A 235     -17.162  10.008   2.575  1.00 98.81           C  
ATOM   1852  CG  LEU A 235     -15.994  10.615   1.792  1.00 98.81           C  
ATOM   1853  CD1 LEU A 235     -16.111  12.131   1.762  1.00 98.81           C  
ATOM   1854  CD2 LEU A 235     -14.661  10.194   2.396  1.00 98.81           C  
ATOM   1855  N   GLY A 236     -19.663   8.058   3.216  1.00 98.69           N  
ATOM   1856  CA  GLY A 236     -20.660   7.531   4.141  1.00 98.69           C  
ATOM   1857  C   GLY A 236     -20.407   6.074   4.503  1.00 98.69           C  
ATOM   1858  O   GLY A 236     -20.458   5.705   5.678  1.00 98.69           O  
ATOM   1859  N   LEU A 237     -20.153   5.254   3.529  1.00 98.62           N  
ATOM   1860  CA  LEU A 237     -19.883   3.829   3.760  1.00 98.62           C  
ATOM   1861  C   LEU A 237     -18.608   3.636   4.572  1.00 98.62           C  
ATOM   1862  O   LEU A 237     -18.583   2.817   5.495  1.00 98.62           O  
ATOM   1863  CB  LEU A 237     -19.762   3.089   2.423  1.00 98.62           C  
ATOM   1864  CG  LEU A 237     -21.065   2.853   1.657  1.00 98.62           C  
ATOM   1865  CD1 LEU A 237     -20.776   2.410   0.230  1.00 98.62           C  
ATOM   1866  CD2 LEU A 237     -21.940   1.827   2.377  1.00 98.62           C  
ATOM   1867  N   LEU A 238     -17.557   4.359   4.197  1.00 98.75           N  
ATOM   1868  CA  LEU A 238     -16.278   4.250   4.884  1.00 98.75           C  
ATOM   1869  C   LEU A 238     -16.421   4.639   6.352  1.00 98.75           C  
ATOM   1870  O   LEU A 238     -15.960   3.916   7.240  1.00 98.75           O  
ATOM   1871  CB  LEU A 238     -15.222   5.132   4.210  1.00 98.75           C  
ATOM   1872  CG  LEU A 238     -13.839   5.146   4.859  1.00 98.75           C  
ATOM   1873  CD1 LEU A 238     -13.230   3.750   4.833  1.00 98.75           C  
ATOM   1874  CD2 LEU A 238     -12.928   6.143   4.149  1.00 98.75           C  
ATOM   1875  N   LYS A 239     -17.100   5.743   6.627  1.00 98.56           N  
ATOM   1876  CA  LYS A 239     -17.266   6.249   7.990  1.00 98.56           C  
ATOM   1877  C   LYS A 239     -18.132   5.310   8.826  1.00 98.56           C  
ATOM   1878  O   LYS A 239     -17.972   5.235  10.039  1.00 98.56           O  
ATOM   1879  CB  LYS A 239     -17.890   7.656   7.960  1.00 98.56           C  
ATOM   1880  CG  LYS A 239     -16.925   8.746   7.509  1.00 98.56           C  
ATOM   1881  CD  LYS A 239     -17.617  10.106   7.464  1.00 98.56           C  
ATOM   1882  CE  LYS A 239     -16.654  11.190   6.992  1.00 98.56           C  
ATOM   1883  NZ  LYS A 239     -17.345  12.509   6.859  1.00 98.56           N1+
ATOM   1884  N   ASP A 240     -18.992   4.627   8.180  1.00 98.06           N  
ATOM   1885  CA  ASP A 240     -19.853   3.669   8.860  1.00 98.06           C  
ATOM   1886  C   ASP A 240     -19.125   2.359   9.133  1.00 98.06           C  
ATOM   1887  O   ASP A 240     -19.208   1.818  10.239  1.00 98.06           O  
ATOM   1888  CB  ASP A 240     -21.124   3.414   8.028  1.00 98.06           C  
ATOM   1889  CG  ASP A 240     -22.074   2.437   8.705  1.00 98.06           C  
ATOM   1890  OD1 ASP A 240     -22.393   2.628   9.891  1.00 98.06           O  
ATOM   1891  OD2 ASP A 240     -22.524   1.486   8.026  1.00 98.06           O1-
ATOM   1892  N   ARG A 241     -18.315   1.872   8.215  1.00 98.19           N  
ATOM   1893  CA  ARG A 241     -17.845   0.488   8.243  1.00 98.19           C  
ATOM   1894  C   ARG A 241     -16.469   0.391   8.889  1.00 98.19           C  
ATOM   1895  O   ARG A 241     -16.174  -0.581   9.587  1.00 98.19           O  
ATOM   1896  CB  ARG A 241     -17.804  -0.086   6.826  1.00 98.19           C  
ATOM   1897  CG  ARG A 241     -19.162  -0.139   6.136  1.00 98.19           C  
ATOM   1898  CD  ARG A 241     -20.069  -1.186   6.767  1.00 98.19           C  
ATOM   1899  NE  ARG A 241     -21.292  -1.374   5.994  1.00 98.19           N  
ATOM   1900  NH1 ARG A 241     -22.267  -2.835   7.500  1.00 98.19           N  
ATOM   1901  NH2 ARG A 241     -23.376  -2.247   5.574  1.00 98.19           N1+
ATOM   1902  CZ  ARG A 241     -22.305  -2.155   6.360  1.00 98.19           C  
ATOM   1903  N   LEU A 242     -15.551   1.331   8.726  1.00 98.38           N  
ATOM   1904  CA  LEU A 242     -14.153   1.214   9.127  1.00 98.38           C  
ATOM   1905  C   LEU A 242     -14.034   1.112  10.643  1.00 98.38           C  
ATOM   1906  O   LEU A 242     -13.360   0.210  11.158  1.00 98.38           O  
ATOM   1907  CB  LEU A 242     -13.345   2.414   8.617  1.00 98.38           C  
ATOM   1908  CG  LEU A 242     -11.871   2.454   9.017  1.00 98.38           C  
ATOM   1909  CD1 LEU A 242     -11.156   1.199   8.528  1.00 98.38           C  
ATOM   1910  CD2 LEU A 242     -11.203   3.704   8.459  1.00 98.38           C  
ATOM   1911  N   PRO A 243     -14.690   1.995  11.442  1.00 97.31           N  
ATOM   1912  CA  PRO A 243     -14.597   1.858  12.898  1.00 97.31           C  
ATOM   1913  C   PRO A 243     -15.086   0.497  13.400  1.00 97.31           C  
ATOM   1914  O   PRO A 243     -14.451  -0.110  14.263  1.00 97.31           O  
ATOM   1915  CB  PRO A 243     -15.502   2.987  13.411  1.00 97.31           C  
ATOM   1916  CG  PRO A 243     -15.429   4.044  12.358  1.00 97.31           C  
ATOM   1917  CD  PRO A 243     -15.396   3.372  11.017  1.00 97.31           C  
ATOM   1918  N   ALA A 244     -16.243   0.048  12.843  1.00 97.12           N  
ATOM   1919  CA  ALA A 244     -16.781  -1.253  13.208  1.00 97.12           C  
ATOM   1920  C   ALA A 244     -15.796  -2.374  12.869  1.00 97.12           C  
ATOM   1921  O   ALA A 244     -15.618  -3.313  13.651  1.00 97.12           O  
ATOM   1922  CB  ALA A 244     -18.118  -1.501  12.522  1.00 97.12           C  
ATOM   1923  N   PHE A 245     -15.218  -2.288  11.698  1.00 98.12           N  
ATOM   1924  CA  PHE A 245     -14.230  -3.269  11.255  1.00 98.12           C  
ATOM   1925  C   PHE A 245     -13.056  -3.326  12.224  1.00 98.12           C  
ATOM   1926  O   PHE A 245     -12.635  -4.412  12.631  1.00 98.12           O  
ATOM   1927  CB  PHE A 245     -13.739  -2.927   9.841  1.00 98.12           C  
ATOM   1928  CG  PHE A 245     -12.486  -3.665   9.446  1.00 98.12           C  
ATOM   1929  CD1 PHE A 245     -11.267  -3.001   9.374  1.00 98.12           C  
ATOM   1930  CD2 PHE A 245     -12.527  -5.019   9.140  1.00 98.12           C  
ATOM   1931  CE1 PHE A 245     -10.104  -3.678   9.006  1.00 98.12           C  
ATOM   1932  CE2 PHE A 245     -11.374  -5.703   8.774  1.00 98.12           C  
ATOM   1933  CZ  PHE A 245     -10.162  -5.029   8.704  1.00 98.12           C  
ATOM   1934  N   LEU A 246     -12.458  -2.208  12.553  1.00 97.38           N  
ATOM   1935  CA  LEU A 246     -11.304  -2.161  13.448  1.00 97.38           C  
ATOM   1936  C   LEU A 246     -11.656  -2.699  14.829  1.00 97.38           C  
ATOM   1937  O   LEU A 246     -10.837  -3.355  15.474  1.00 97.38           O  
ATOM   1938  CB  LEU A 246     -10.774  -0.727  13.556  1.00 97.38           C  
ATOM   1939  CG  LEU A 246     -10.062  -0.166  12.333  1.00 97.38           C  
ATOM   1940  CD1 LEU A 246      -9.802   1.326  12.506  1.00 97.38           C  
ATOM   1941  CD2 LEU A 246      -8.757  -0.914  12.077  1.00 97.38           C  
ATOM   1942  N   GLN A 247     -12.845  -2.435  15.347  1.00 94.75           N  
ATOM   1943  CA  GLN A 247     -13.324  -2.979  16.608  1.00 94.75           C  
ATOM   1944  C   GLN A 247     -13.403  -4.506  16.558  1.00 94.75           C  
ATOM   1945  O   GLN A 247     -12.977  -5.188  17.493  1.00 94.75           O  
ATOM   1946  CB  GLN A 247     -14.693  -2.400  16.971  1.00 94.75           C  
ATOM   1947  CG  GLN A 247     -15.210  -2.830  18.332  1.00 94.75           C  
ATOM   1948  CD  GLN A 247     -16.540  -2.181  18.683  1.00 94.75           C  
ATOM   1949  NE2 GLN A 247     -17.093  -2.556  19.840  1.00 94.75           N  
ATOM   1950  OE1 GLN A 247     -17.060  -1.356  17.928  1.00 94.75           O  
ATOM   1951  N   GLU A 248     -13.903  -5.040  15.464  1.00 95.12           N  
ATOM   1952  CA  GLU A 248     -14.041  -6.485  15.283  1.00 95.12           C  
ATOM   1953  C   GLU A 248     -12.673  -7.152  15.133  1.00 95.12           C  
ATOM   1954  O   GLU A 248     -12.526  -8.339  15.456  1.00 95.12           O  
ATOM   1955  CB  GLU A 248     -14.908  -6.792  14.055  1.00 95.12           C  
ATOM   1956  CG  GLU A 248     -15.193  -8.275  13.860  1.00 95.12           C  
ATOM   1957  CD  GLU A 248     -16.097  -8.561  12.679  1.00 95.12           C  
ATOM   1958  OE1 GLU A 248     -15.798  -9.494  11.899  1.00 95.12           O  
ATOM   1959  OE2 GLU A 248     -17.114  -7.853  12.530  1.00 95.12           O1-
ATOM   1960  N   SER A 249     -11.756  -6.404  14.569  1.00 93.88           N  
ATOM   1961  CA  SER A 249     -10.416  -6.941  14.354  1.00 93.88           C  
ATOM   1962  C   SER A 249      -9.618  -6.988  15.650  1.00 93.88           C  
ATOM   1963  O   SER A 249      -8.479  -7.458  15.671  1.00 93.88           O  
ATOM   1964  CB  SER A 249      -9.669  -6.098  13.323  1.00 93.88           C  
ATOM   1965  OG  SER A 249     -10.324  -6.142  12.062  1.00 93.88           O  
ATOM   1966  N   ASP A 250     -10.294  -6.638  16.830  1.00 91.25           N  
ATOM   1967  CA  ASP A 250      -9.793  -6.725  18.198  1.00 91.25           C  
ATOM   1968  C   ASP A 250      -8.429  -6.038  18.320  1.00 91.25           C  
ATOM   1969  O   ASP A 250      -7.466  -6.652  18.787  1.00 91.25           O  
ATOM   1970  CB  ASP A 250      -9.692  -8.187  18.644  1.00 91.25           C  
ATOM   1971  CG  ASP A 250      -9.549  -8.339  20.140  1.00 91.25           C  
ATOM   1972  OD1 ASP A 250      -9.940  -7.417  20.883  1.00 91.25           O  
ATOM   1973  OD2 ASP A 250      -9.036  -9.390  20.577  1.00 91.25           O1-
ATOM   1974  N   LEU A 251      -8.215  -4.713  17.953  1.00 86.50           N  
ATOM   1975  CA  LEU A 251      -7.065  -3.823  18.059  1.00 86.50           C  
ATOM   1976  C   LEU A 251      -5.816  -4.474  17.465  1.00 86.50           C  
ATOM   1977  O   LEU A 251      -4.937  -4.921  18.213  1.00 86.50           O  
ATOM   1978  CB  LEU A 251      -6.812  -3.439  19.517  1.00 86.50           C  
ATOM   1979  CG  LEU A 251      -7.872  -2.558  20.179  1.00 86.50           C  
ATOM   1980  CD1 LEU A 251      -7.527  -2.327  21.647  1.00 86.50           C  
ATOM   1981  CD2 LEU A 251      -8.005  -1.230  19.439  1.00 86.50           C  
ATOM   1982  N   PRO A 252      -5.886  -4.602  16.171  1.00 97.12           N  
ATOM   1983  CA  PRO A 252      -4.716  -5.164  15.478  1.00 97.12           C  
ATOM   1984  C   PRO A 252      -3.403  -4.523  15.918  1.00 97.12           C  
ATOM   1985  O   PRO A 252      -3.394  -3.367  16.348  1.00 97.12           O  
ATOM   1986  CB  PRO A 252      -4.999  -4.874  14.003  1.00 97.12           C  
ATOM   1987  CG  PRO A 252      -5.893  -3.675  14.016  1.00 97.12           C  
ATOM   1988  CD  PRO A 252      -6.735  -3.718  15.267  1.00 97.12           C  
ATOM   1989  N   LYS A 253      -2.356  -5.367  15.867  1.00 97.62           N  
ATOM   1990  CA  LYS A 253      -1.027  -4.885  16.234  1.00 97.62           C  
ATOM   1991  C   LYS A 253      -0.538  -3.820  15.265  1.00 97.62           C  
ATOM   1992  O   LYS A 253       0.192  -2.902  15.653  1.00 97.62           O  
ATOM   1993  CB  LYS A 253      -0.033  -6.049  16.288  1.00 97.62           C  
ATOM   1994  CG  LYS A 253       1.355  -5.653  16.767  1.00 97.62           C  
ATOM   1995  CD  LYS A 253       1.358  -5.298  18.247  1.00 97.62           C  
ATOM   1996  CE  LYS A 253       2.766  -5.048  18.766  1.00 97.62           C  
ATOM   1997  NZ  LYS A 253       2.772  -4.689  20.214  1.00 97.62           N1+
ATOM   1998  N   ILE A 254      -0.990  -3.848  14.057  1.00 98.56           N  
ATOM   1999  CA  ILE A 254      -0.595  -2.902  13.027  1.00 98.56           C  
ATOM   2000  C   ILE A 254      -1.631  -2.897  11.902  1.00 98.56           C  
ATOM   2001  O   ILE A 254      -2.225  -3.937  11.596  1.00 98.56           O  
ATOM   2002  CB  ILE A 254       0.805  -3.234  12.461  1.00 98.56           C  
ATOM   2003  CG1 ILE A 254       1.274  -2.127  11.510  1.00 98.56           C  
ATOM   2004  CG2 ILE A 254       0.794  -4.593  11.749  1.00 98.56           C  
ATOM   2005  CD1 ILE A 254       2.746  -2.218  11.134  1.00 98.56           C  
ATOM   2006  N   VAL A 255      -1.836  -1.691  11.265  1.00 98.81           N  
ATOM   2007  CA  VAL A 255      -2.746  -1.528  10.133  1.00 98.81           C  
ATOM   2008  C   VAL A 255      -1.951  -1.163   8.881  1.00 98.81           C  
ATOM   2009  O   VAL A 255      -1.076  -0.298   8.922  1.00 98.81           O  
ATOM   2010  CB  VAL A 255      -3.816  -0.449  10.415  1.00 98.81           C  
ATOM   2011  CG1 VAL A 255      -4.525  -0.037   9.132  1.00 98.81           C  
ATOM   2012  CG2 VAL A 255      -4.826  -0.959  11.443  1.00 98.81           C  
ATOM   2013  N   PHE A 256      -2.184  -1.893   7.800  1.00 98.88           N  
ATOM   2014  CA  PHE A 256      -1.725  -1.497   6.475  1.00 98.88           C  
ATOM   2015  C   PHE A 256      -2.862  -0.869   5.678  1.00 98.88           C  
ATOM   2016  O   PHE A 256      -3.895  -1.502   5.453  1.00 98.88           O  
ATOM   2017  CB  PHE A 256      -1.156  -2.702   5.720  1.00 98.88           C  
ATOM   2018  CG  PHE A 256       0.140  -3.217   6.288  1.00 98.88           C  
ATOM   2019  CD1 PHE A 256       1.359  -2.805   5.758  1.00 98.88           C  
ATOM   2020  CD2 PHE A 256       0.143  -4.115   7.349  1.00 98.88           C  
ATOM   2021  CE1 PHE A 256       2.561  -3.278   6.276  1.00 98.88           C  
ATOM   2022  CE2 PHE A 256       1.340  -4.591   7.874  1.00 98.88           C  
ATOM   2023  CZ  PHE A 256       2.550  -4.171   7.334  1.00 98.88           C  
ATOM   2024  N   TYR A 257      -2.718   0.344   5.326  1.00 98.88           N  
ATOM   2025  CA  TYR A 257      -3.689   1.128   4.573  1.00 98.88           C  
ATOM   2026  C   TYR A 257      -3.251   1.288   3.119  1.00 98.88           C  
ATOM   2027  O   TYR A 257      -2.294   2.011   2.829  1.00 98.88           O  
ATOM   2028  CB  TYR A 257      -3.878   2.509   5.211  1.00 98.88           C  
ATOM   2029  CG  TYR A 257      -4.751   3.438   4.404  1.00 98.88           C  
ATOM   2030  CD1 TYR A 257      -4.563   4.817   4.450  1.00 98.88           C  
ATOM   2031  CD2 TYR A 257      -5.769   2.938   3.599  1.00 98.88           C  
ATOM   2032  CE1 TYR A 257      -5.367   5.677   3.708  1.00 98.88           C  
ATOM   2033  CE2 TYR A 257      -6.579   3.790   2.856  1.00 98.88           C  
ATOM   2034  OH  TYR A 257      -7.170   6.005   2.179  1.00 98.88           O  
ATOM   2035  CZ  TYR A 257      -6.370   5.157   2.913  1.00 98.88           C  
ATOM   2036  N   ASN A 258      -3.858   0.511   2.255  1.00 98.56           N  
ATOM   2037  CA  ASN A 258      -3.657   0.623   0.814  1.00 98.56           C  
ATOM   2038  C   ASN A 258      -4.484   1.759   0.218  1.00 98.56           C  
ATOM   2039  O   ASN A 258      -5.675   1.590  -0.057  1.00 98.56           O  
ATOM   2040  CB  ASN A 258      -3.993  -0.699   0.119  1.00 98.56           C  
ATOM   2041  CG  ASN A 258      -3.447  -0.775  -1.292  1.00 98.56           C  
ATOM   2042  ND2 ASN A 258      -3.905  -1.759  -2.054  1.00 98.56           N  
ATOM   2043  OD1 ASN A 258      -2.617   0.046  -1.694  1.00 98.56           O  
ATOM   2044  N   ALA A 259      -3.798   2.917  -0.025  1.00 98.25           N  
ATOM   2045  CA  ALA A 259      -4.452   4.201  -0.273  1.00 98.25           C  
ATOM   2046  C   ALA A 259      -4.429   4.550  -1.760  1.00 98.25           C  
ATOM   2047  O   ALA A 259      -3.835   5.554  -2.158  1.00 98.25           O  
ATOM   2048  CB  ALA A 259      -3.782   5.307   0.540  1.00 98.25           C  
ATOM   2049  N   GLY A 260      -5.060   3.769  -2.639  1.00 97.69           N  
ATOM   2050  CA  GLY A 260      -5.081   4.061  -4.064  1.00 97.69           C  
ATOM   2051  C   GLY A 260      -5.861   5.319  -4.402  1.00 97.69           C  
ATOM   2052  O   GLY A 260      -6.949   5.540  -3.873  1.00 97.69           O  
ATOM   2053  N   THR A 261      -5.360   6.111  -5.336  1.00 98.00           N  
ATOM   2054  CA  THR A 261      -6.042   7.341  -5.720  1.00 98.00           C  
ATOM   2055  C   THR A 261      -6.948   7.103  -6.926  1.00 98.00           C  
ATOM   2056  O   THR A 261      -7.528   8.043  -7.465  1.00 98.00           O  
ATOM   2057  CB  THR A 261      -5.033   8.459  -6.047  1.00 98.00           C  
ATOM   2058  CG2 THR A 261      -4.219   8.844  -4.817  1.00 98.00           C  
ATOM   2059  OG1 THR A 261      -4.139   8.005  -7.072  1.00 98.00           O  
ATOM   2060  N   ASP A 262      -7.048   5.833  -7.397  1.00 97.81           N  
ATOM   2061  CA  ASP A 262      -7.807   5.520  -8.602  1.00 97.81           C  
ATOM   2062  C   ASP A 262      -9.312   5.569  -8.338  1.00 97.81           C  
ATOM   2063  O   ASP A 262     -10.109   5.225  -9.211  1.00 97.81           O  
ATOM   2064  CB  ASP A 262      -7.413   4.145  -9.143  1.00 97.81           C  
ATOM   2065  CG  ASP A 262      -7.372   3.073  -8.064  1.00 97.81           C  
ATOM   2066  OD1 ASP A 262      -7.819   3.339  -6.927  1.00 97.81           O  
ATOM   2067  OD2 ASP A 262      -6.893   1.954  -8.357  1.00 97.81           O1-
ATOM   2068  N   ILE A 263      -9.754   6.160  -7.209  1.00 98.44           N  
ATOM   2069  CA  ILE A 263     -11.159   6.408  -6.912  1.00 98.44           C  
ATOM   2070  C   ILE A 263     -11.546   7.818  -7.365  1.00 98.44           C  
ATOM   2071  O   ILE A 263     -12.723   8.174  -7.370  1.00 98.44           O  
ATOM   2072  CB  ILE A 263     -11.465   6.231  -5.408  1.00 98.44           C  
ATOM   2073  CG1 ILE A 263     -10.645   7.226  -4.577  1.00 98.44           C  
ATOM   2074  CG2 ILE A 263     -11.184   4.787  -4.969  1.00 98.44           C  
ATOM   2075  CD1 ILE A 263     -11.061   7.302  -3.115  1.00 98.44           C  
ATOM   2076  N   TYR A 264     -10.505   8.564  -7.686  1.00 98.50           N  
ATOM   2077  CA  TYR A 264     -10.606   9.957  -8.106  1.00 98.50           C  
ATOM   2078  C   TYR A 264     -11.424  10.082  -9.388  1.00 98.50           C  
ATOM   2079  O   TYR A 264     -11.291   9.260 -10.297  1.00 98.50           O  
ATOM   2080  CB  TYR A 264      -9.211  10.558  -8.319  1.00 98.50           C  
ATOM   2081  CG  TYR A 264      -9.232  11.995  -8.777  1.00 98.50           C  
ATOM   2082  CD1 TYR A 264      -8.530  12.397  -9.914  1.00 98.50           C  
ATOM   2083  CD2 TYR A 264      -9.949  12.954  -8.076  1.00 98.50           C  
ATOM   2084  CE1 TYR A 264      -8.546  13.720 -10.339  1.00 98.50           C  
ATOM   2085  CE2 TYR A 264      -9.977  14.286  -8.494  1.00 98.50           C  
ATOM   2086  OH  TYR A 264      -9.294  15.969 -10.037  1.00 98.50           O  
ATOM   2087  CZ  TYR A 264      -9.271  14.655  -9.624  1.00 98.50           C  
ATOM   2088  N   GLU A 265     -12.267  11.059  -9.521  1.00 98.12           N  
ATOM   2089  CA  GLU A 265     -13.263  11.238 -10.565  1.00 98.12           C  
ATOM   2090  C   GLU A 265     -12.618  11.305 -11.949  1.00 98.12           C  
ATOM   2091  O   GLU A 265     -13.252  10.960 -12.948  1.00 98.12           O  
ATOM   2092  CB  GLU A 265     -14.084  12.507 -10.308  1.00 98.12           C  
ATOM   2093  CG  GLU A 265     -13.275  13.795 -10.372  1.00 98.12           C  
ATOM   2094  CD  GLU A 265     -14.096  15.041 -10.094  1.00 98.12           C  
ATOM   2095  OE1 GLU A 265     -13.507  16.127  -9.879  1.00 98.12           O  
ATOM   2096  OE2 GLU A 265     -15.337  14.934 -10.095  1.00 98.12           O1-
ATOM   2097  N   ARG A 266     -11.313  11.720 -12.032  1.00 96.62           N  
ATOM   2098  CA  ARG A 266     -10.676  11.844 -13.344  1.00 96.62           C  
ATOM   2099  C   ARG A 266      -9.753  10.654 -13.608  1.00 96.62           C  
ATOM   2100  O   ARG A 266      -9.006  10.656 -14.592  1.00 96.62           O  
ATOM   2101  CB  ARG A 266      -9.887  13.153 -13.438  1.00 96.62           C  
ATOM   2102  CG  ARG A 266     -10.755  14.398 -13.424  1.00 96.62           C  
ATOM   2103  CD  ARG A 266      -9.930  15.668 -13.573  1.00 96.62           C  
ATOM   2104  NE  ARG A 266     -10.760  16.862 -13.531  1.00 96.62           N  
ATOM   2105  NH1 ARG A 266      -8.999  18.352 -13.645  1.00 96.62           N  
ATOM   2106  NH2 ARG A 266     -11.152  19.131 -13.526  1.00 96.62           N1+
ATOM   2107  CZ  ARG A 266     -10.300  18.110 -13.565  1.00 96.62           C  
ATOM   2108  N   ASP A 267      -9.780   9.689 -12.672  1.00 96.31           N  
ATOM   2109  CA  ASP A 267      -8.960   8.497 -12.877  1.00 96.31           C  
ATOM   2110  C   ASP A 267      -9.460   7.684 -14.069  1.00 96.31           C  
ATOM   2111  O   ASP A 267     -10.666   7.542 -14.270  1.00 96.31           O  
ATOM   2112  CB  ASP A 267      -8.939   7.627 -11.623  1.00 96.31           C  
ATOM   2113  CG  ASP A 267      -7.991   6.444 -11.725  1.00 96.31           C  
ATOM   2114  OD1 ASP A 267      -6.781   6.614 -11.476  1.00 96.31           O  
ATOM   2115  OD2 ASP A 267      -8.465   5.339 -12.064  1.00 96.31           O1-
ATOM   2116  N   LEU A 268      -8.625   6.963 -14.831  1.00 92.88           N  
ATOM   2117  CA  LEU A 268      -8.929   6.306 -16.095  1.00 92.88           C  
ATOM   2118  C   LEU A 268      -9.320   4.850 -15.877  1.00 92.88           C  
ATOM   2119  O   LEU A 268      -9.974   4.243 -16.728  1.00 92.88           O  
ATOM   2120  CB  LEU A 268      -7.726   6.388 -17.041  1.00 92.88           C  
ATOM   2121  CG  LEU A 268      -7.283   7.792 -17.453  1.00 92.88           C  
ATOM   2122  CD1 LEU A 268      -6.042   7.715 -18.341  1.00 92.88           C  
ATOM   2123  CD2 LEU A 268      -8.413   8.528 -18.164  1.00 92.88           C  
ATOM   2124  N   LEU A 269      -9.058   4.259 -14.683  1.00 94.62           N  
ATOM   2125  CA  LEU A 269      -9.189   2.815 -14.535  1.00 94.62           C  
ATOM   2126  C   LEU A 269     -10.166   2.462 -13.416  1.00 94.62           C  
ATOM   2127  O   LEU A 269     -10.818   1.423 -13.461  1.00 94.62           O  
ATOM   2128  CB  LEU A 269      -7.823   2.178 -14.249  1.00 94.62           C  
ATOM   2129  CG  LEU A 269      -6.785   2.269 -15.375  1.00 94.62           C  
ATOM   2130  CD1 LEU A 269      -5.517   1.510 -14.987  1.00 94.62           C  
ATOM   2131  CD2 LEU A 269      -7.361   1.722 -16.678  1.00 94.62           C  
ATOM   2132  N   GLY A 270     -10.354   3.353 -12.440  1.00 96.88           N  
ATOM   2133  CA  GLY A 270     -11.067   3.062 -11.206  1.00 96.88           C  
ATOM   2134  C   GLY A 270     -12.572   3.143 -11.350  1.00 96.88           C  
ATOM   2135  O   GLY A 270     -13.305   2.407 -10.684  1.00 96.88           O  
ATOM   2136  N   GLY A 271     -13.114   4.035 -12.193  1.00 97.12           N  
ATOM   2137  CA  GLY A 271     -14.516   4.051 -12.572  1.00 97.12           C  
ATOM   2138  C   GLY A 271     -15.425   4.587 -11.480  1.00 97.12           C  
ATOM   2139  O   GLY A 271     -16.653   4.446 -11.551  1.00 97.12           O  
ATOM   2140  N   LEU A 272     -14.827   5.232 -10.397  1.00 98.44           N  
ATOM   2141  CA  LEU A 272     -15.597   5.951  -9.381  1.00 98.44           C  
ATOM   2142  C   LEU A 272     -15.565   7.455  -9.633  1.00 98.44           C  
ATOM   2143  O   LEU A 272     -14.841   7.920 -10.521  1.00 98.44           O  
ATOM   2144  CB  LEU A 272     -15.045   5.643  -7.985  1.00 98.44           C  
ATOM   2145  CG  LEU A 272     -15.051   4.175  -7.562  1.00 98.44           C  
ATOM   2146  CD1 LEU A 272     -14.435   4.020  -6.177  1.00 98.44           C  
ATOM   2147  CD2 LEU A 272     -16.471   3.613  -7.587  1.00 98.44           C  
ATOM   2148  N   LYS A 273     -16.279   8.284  -8.905  1.00 98.44           N  
ATOM   2149  CA  LYS A 273     -16.352   9.718  -9.154  1.00 98.44           C  
ATOM   2150  C   LYS A 273     -16.147  10.514  -7.866  1.00 98.44           C  
ATOM   2151  O   LYS A 273     -16.905  11.432  -7.563  1.00 98.44           O  
ATOM   2152  CB  LYS A 273     -17.702  10.084  -9.777  1.00 98.44           C  
ATOM   2153  CG  LYS A 273     -17.881   9.614 -11.211  1.00 98.44           C  
ATOM   2154  CD  LYS A 273     -19.076  10.262 -11.882  1.00 98.44           C  
ATOM   2155  CE  LYS A 273     -19.124   9.952 -13.370  1.00 98.44           C  
ATOM   2156  NZ  LYS A 273     -20.278  10.631 -14.040  1.00 98.44           N1+
ATOM   2157  N   VAL A 274     -15.106  10.082  -7.051  1.00 98.69           N  
ATOM   2158  CA  VAL A 274     -14.762  10.767  -5.808  1.00 98.69           C  
ATOM   2159  C   VAL A 274     -13.922  12.005  -6.117  1.00 98.69           C  
ATOM   2160  O   VAL A 274     -12.962  11.936  -6.883  1.00 98.69           O  
ATOM   2161  CB  VAL A 274     -14.013   9.842  -4.827  1.00 98.69           C  
ATOM   2162  CG1 VAL A 274     -13.649  10.592  -3.548  1.00 98.69           C  
ATOM   2163  CG2 VAL A 274     -14.866   8.615  -4.507  1.00 98.69           C  
ATOM   2164  N   SER A 275     -14.317  13.167  -5.586  1.00 98.62           N  
ATOM   2165  CA  SER A 275     -13.634  14.433  -5.835  1.00 98.62           C  
ATOM   2166  C   SER A 275     -12.253  14.457  -5.188  1.00 98.62           C  
ATOM   2167  O   SER A 275     -11.932  13.601  -4.349  1.00 98.62           O  
ATOM   2168  CB  SER A 275     -14.474  15.603  -5.314  1.00 98.62           C  
ATOM   2169  OG  SER A 275     -14.510  15.606  -3.896  1.00 98.62           O  
ATOM   2170  N   GLU A 276     -11.385  15.383  -5.586  1.00 98.31           N  
ATOM   2171  CA  GLU A 276     -10.095  15.611  -4.938  1.00 98.31           C  
ATOM   2172  C   GLU A 276     -10.264  15.795  -3.433  1.00 98.31           C  
ATOM   2173  O   GLU A 276      -9.519  15.201  -2.647  1.00 98.31           O  
ATOM   2174  CB  GLU A 276      -9.401  16.836  -5.541  1.00 98.31           C  
ATOM   2175  CG  GLU A 276      -8.030  17.120  -4.948  1.00 98.31           C  
ATOM   2176  CD  GLU A 276      -7.307  18.263  -5.642  1.00 98.31           C  
ATOM   2177  OE1 GLU A 276      -6.233  18.693  -5.145  1.00 98.31           O  
ATOM   2178  OE2 GLU A 276      -7.791  18.727  -6.692  1.00 98.31           O1-
ATOM   2179  N   GLU A 277     -11.243  16.603  -2.993  1.00 98.44           N  
ATOM   2180  CA  GLU A 277     -11.536  16.814  -1.576  1.00 98.44           C  
ATOM   2181  C   GLU A 277     -11.969  15.510  -0.907  1.00 98.44           C  
ATOM   2182  O   GLU A 277     -11.621  15.252   0.246  1.00 98.44           O  
ATOM   2183  CB  GLU A 277     -12.611  17.889  -1.397  1.00 98.44           C  
ATOM   2184  CG  GLU A 277     -12.063  19.305  -1.389  1.00 98.44           C  
ATOM   2185  CD  GLU A 277     -11.543  19.757  -2.742  1.00 98.44           C  
ATOM   2186  OE1 GLU A 277     -10.572  20.553  -2.786  1.00 98.44           O  
ATOM   2187  OE2 GLU A 277     -12.118  19.324  -3.767  1.00 98.44           O1-
ATOM   2188  N   GLY A 278     -12.770  14.822  -1.588  1.00 98.62           N  
ATOM   2189  CA  GLY A 278     -13.198  13.528  -1.076  1.00 98.62           C  
ATOM   2190  C   GLY A 278     -12.049  12.577  -0.817  1.00 98.62           C  
ATOM   2191  O   GLY A 278     -12.030  11.876   0.197  1.00 98.62           O  
ATOM   2192  N   VAL A 279     -11.061  12.438  -1.745  1.00 98.69           N  
ATOM   2193  CA  VAL A 279      -9.875  11.599  -1.582  1.00 98.69           C  
ATOM   2194  C   VAL A 279      -9.102  12.037  -0.339  1.00 98.69           C  
ATOM   2195  O   VAL A 279      -8.683  11.196   0.465  1.00 98.69           O  
ATOM   2196  CB  VAL A 279      -8.964  11.663  -2.827  1.00 98.69           C  
ATOM   2197  CG1 VAL A 279      -7.661  10.898  -2.580  1.00 98.69           C  
ATOM   2198  CG2 VAL A 279      -9.689  11.104  -4.050  1.00 98.69           C  
ATOM   2199  N   LEU A 280      -8.901  13.342  -0.159  1.00 98.62           N  
ATOM   2200  CA  LEU A 280      -8.226  13.878   1.019  1.00 98.62           C  
ATOM   2201  C   LEU A 280      -8.996  13.535   2.290  1.00 98.62           C  
ATOM   2202  O   LEU A 280      -8.405  13.107   3.284  1.00 98.62           O  
ATOM   2203  CB  LEU A 280      -8.059  15.395   0.900  1.00 98.62           C  
ATOM   2204  CG  LEU A 280      -7.394  16.098   2.082  1.00 98.62           C  
ATOM   2205  CD1 LEU A 280      -6.013  15.510   2.340  1.00 98.62           C  
ATOM   2206  CD2 LEU A 280      -7.299  17.600   1.831  1.00 98.62           C  
ATOM   2207  N   GLU A 281     -10.334  13.760   2.281  1.00 98.62           N  
ATOM   2208  CA  GLU A 281     -11.163  13.452   3.441  1.00 98.62           C  
ATOM   2209  C   GLU A 281     -11.097  11.967   3.787  1.00 98.62           C  
ATOM   2210  O   GLU A 281     -11.088  11.601   4.961  1.00 98.62           O  
ATOM   2211  CB  GLU A 281     -12.614  13.867   3.190  1.00 98.62           C  
ATOM   2212  CG  GLU A 281     -13.533  13.641   4.382  1.00 98.62           C  
ATOM   2213  CD  GLU A 281     -14.934  14.195   4.175  1.00 98.62           C  
ATOM   2214  OE1 GLU A 281     -15.800  14.030   5.067  1.00 98.62           O  
ATOM   2215  OE2 GLU A 281     -15.183  14.810   3.106  1.00 98.62           O1-
ATOM   2216  N   ARG A 282     -11.135  11.098   2.778  1.00 98.75           N  
ATOM   2217  CA  ARG A 282     -10.966   9.661   2.992  1.00 98.75           C  
ATOM   2218  C   ARG A 282      -9.697   9.371   3.778  1.00 98.75           C  
ATOM   2219  O   ARG A 282      -9.732   8.660   4.786  1.00 98.75           O  
ATOM   2220  CB  ARG A 282     -10.943   8.918   1.655  1.00 98.75           C  
ATOM   2221  CG  ARG A 282     -10.691   7.422   1.787  1.00 98.75           C  
ATOM   2222  CD  ARG A 282      -9.534   6.966   0.908  1.00 98.75           C  
ATOM   2223  NE  ARG A 282      -9.218   7.954  -0.119  1.00 98.75           N  
ATOM   2224  NH1 ARG A 282      -8.092   6.469  -1.485  1.00 98.75           N  
ATOM   2225  NH2 ARG A 282      -8.296   8.666  -2.100  1.00 98.75           N1+
ATOM   2226  CZ  ARG A 282      -8.537   7.695  -1.232  1.00 98.75           C  
ATOM   2227  N   ASP A 283      -8.574   9.890   3.319  1.00 98.62           N  
ATOM   2228  CA  ASP A 283      -7.282   9.609   3.941  1.00 98.62           C  
ATOM   2229  C   ASP A 283      -7.213  10.205   5.344  1.00 98.62           C  
ATOM   2230  O   ASP A 283      -6.717   9.555   6.272  1.00 98.62           O  
ATOM   2231  CB  ASP A 283      -6.145  10.158   3.077  1.00 98.62           C  
ATOM   2232  CG  ASP A 283      -5.968   9.395   1.775  1.00 98.62           C  
ATOM   2233  OD1 ASP A 283      -6.470   8.256   1.662  1.00 98.62           O  
ATOM   2234  OD2 ASP A 283      -5.326   9.940   0.852  1.00 98.62           O1-
ATOM   2235  N   ARG A 284      -7.685  11.429   5.582  1.00 98.19           N  
ATOM   2236  CA  ARG A 284      -7.717  12.044   6.911  1.00 98.19           C  
ATOM   2237  C   ARG A 284      -8.525  11.187   7.879  1.00 98.19           C  
ATOM   2238  O   ARG A 284      -8.111  10.986   9.022  1.00 98.19           O  
ATOM   2239  CB  ARG A 284      -8.298  13.453   6.840  1.00 98.19           C  
ATOM   2240  CG  ARG A 284      -7.341  14.487   6.282  1.00 98.19           C  
ATOM   2241  CD  ARG A 284      -7.955  15.889   6.292  1.00 98.19           C  
ATOM   2242  NE  ARG A 284      -7.014  16.894   5.798  1.00 98.19           N  
ATOM   2243  NH1 ARG A 284      -8.433  18.677   6.115  1.00 98.19           N  
ATOM   2244  NH2 ARG A 284      -6.338  19.021   5.257  1.00 98.19           N1+
ATOM   2245  CZ  ARG A 284      -7.270  18.193   5.721  1.00 98.19           C  
ATOM   2246  N   PHE A 285      -9.630  10.775   7.351  1.00 98.56           N  
ATOM   2247  CA  PHE A 285     -10.515   9.981   8.196  1.00 98.56           C  
ATOM   2248  C   PHE A 285      -9.839   8.684   8.615  1.00 98.56           C  
ATOM   2249  O   PHE A 285      -9.905   8.292   9.783  1.00 98.56           O  
ATOM   2250  CB  PHE A 285     -11.834   9.683   7.471  1.00 98.56           C  
ATOM   2251  CG  PHE A 285     -12.782   8.826   8.264  1.00 98.56           C  
ATOM   2252  CD1 PHE A 285     -12.970   7.489   7.929  1.00 98.56           C  
ATOM   2253  CD2 PHE A 285     -13.485   9.359   9.337  1.00 98.56           C  
ATOM   2254  CE1 PHE A 285     -13.852   6.694   8.664  1.00 98.56           C  
ATOM   2255  CE2 PHE A 285     -14.365   8.566  10.074  1.00 98.56           C  
ATOM   2256  CZ  PHE A 285     -14.547   7.237   9.735  1.00 98.56           C  
ATOM   2257  N   VAL A 286      -9.235   7.963   7.716  1.00 98.62           N  
ATOM   2258  CA  VAL A 286      -8.560   6.706   8.026  1.00 98.62           C  
ATOM   2259  C   VAL A 286      -7.461   6.948   9.056  1.00 98.62           C  
ATOM   2260  O   VAL A 286      -7.387   6.246  10.069  1.00 98.62           O  
ATOM   2261  CB  VAL A 286      -7.964   6.055   6.759  1.00 98.62           C  
ATOM   2262  CG1 VAL A 286      -7.063   4.875   7.122  1.00 98.62           C  
ATOM   2263  CG2 VAL A 286      -9.078   5.605   5.816  1.00 98.62           C  
ATOM   2264  N   PHE A 287      -6.553   7.943   8.806  1.00 98.00           N  
ATOM   2265  CA  PHE A 287      -5.473   8.254   9.740  1.00 98.00           C  
ATOM   2266  C   PHE A 287      -6.031   8.557  11.122  1.00 98.00           C  
ATOM   2267  O   PHE A 287      -5.562   8.000  12.121  1.00 98.00           O  
ATOM   2268  CB  PHE A 287      -4.646   9.440   9.229  1.00 98.00           C  
ATOM   2269  CG  PHE A 287      -3.593   9.055   8.220  1.00 98.00           C  
ATOM   2270  CD1 PHE A 287      -2.439   8.395   8.620  1.00 98.00           C  
ATOM   2271  CD2 PHE A 287      -3.761   9.361   6.877  1.00 98.00           C  
ATOM   2272  CE1 PHE A 287      -1.465   8.040   7.691  1.00 98.00           C  
ATOM   2273  CE2 PHE A 287      -2.790   9.012   5.941  1.00 98.00           C  
ATOM   2274  CZ  PHE A 287      -1.640   8.356   6.353  1.00 98.00           C  
ATOM   2275  N   GLN A 288      -6.980   9.448  11.172  1.00 96.75           N  
ATOM   2276  CA  GLN A 288      -7.565   9.877  12.443  1.00 96.75           C  
ATOM   2277  C   GLN A 288      -8.176   8.700  13.200  1.00 96.75           C  
ATOM   2278  O   GLN A 288      -7.958   8.541  14.402  1.00 96.75           O  
ATOM   2279  CB  GLN A 288      -8.619  10.960  12.211  1.00 96.75           C  
ATOM   2280  CG  GLN A 288      -9.166  11.561  13.499  1.00 96.75           C  
ATOM   2281  CD  GLN A 288      -8.104  12.241  14.340  1.00 96.75           C  
ATOM   2282  NE2 GLN A 288      -7.953  11.802  15.579  1.00 96.75           N  
ATOM   2283  OE1 GLN A 288      -7.415  13.156  13.872  1.00 96.75           O  
ATOM   2284  N   THR A 289      -8.936   7.887  12.497  1.00 97.19           N  
ATOM   2285  CA  THR A 289      -9.627   6.752  13.109  1.00 97.19           C  
ATOM   2286  C   THR A 289      -8.619   5.770  13.698  1.00 97.19           C  
ATOM   2287  O   THR A 289      -8.778   5.317  14.836  1.00 97.19           O  
ATOM   2288  CB  THR A 289     -10.523   6.024  12.089  1.00 97.19           C  
ATOM   2289  CG2 THR A 289     -11.227   4.831  12.727  1.00 97.19           C  
ATOM   2290  OG1 THR A 289     -11.511   6.938  11.596  1.00 97.19           O  
ATOM   2291  N   VAL A 290      -7.593   5.428  12.949  1.00 97.12           N  
ATOM   2292  CA  VAL A 290      -6.601   4.442  13.362  1.00 97.12           C  
ATOM   2293  C   VAL A 290      -5.740   5.015  14.488  1.00 97.12           C  
ATOM   2294  O   VAL A 290      -5.494   4.350  15.496  1.00 97.12           O  
ATOM   2295  CB  VAL A 290      -5.717   3.989  12.183  1.00 97.12           C  
ATOM   2296  CG1 VAL A 290      -4.594   3.074  12.662  1.00 97.12           C  
ATOM   2297  CG2 VAL A 290      -6.562   3.293  11.115  1.00 97.12           C  
ATOM   2298  N   ILE A 291      -5.288   6.228  14.340  1.00 94.38           N  
ATOM   2299  CA  ILE A 291      -4.429   6.886  15.319  1.00 94.38           C  
ATOM   2300  C   ILE A 291      -5.183   7.048  16.638  1.00 94.38           C  
ATOM   2301  O   ILE A 291      -4.614   6.849  17.712  1.00 94.38           O  
ATOM   2302  CB  ILE A 291      -3.934   8.253  14.805  1.00 94.38           C  
ATOM   2303  CG1 ILE A 291      -2.885   8.067  13.709  1.00 94.38           C  
ATOM   2304  CG2 ILE A 291      -3.374   9.099  15.961  1.00 94.38           C  
ATOM   2305  CD1 ILE A 291      -2.485   9.359  13.007  1.00 94.38           C  
ATOM   2306  N   ASP A 292      -6.496   7.448  16.642  1.00 93.50           N  
ATOM   2307  CA  ASP A 292      -7.324   7.606  17.835  1.00 93.50           C  
ATOM   2308  C   ASP A 292      -7.399   6.308  18.633  1.00 93.50           C  
ATOM   2309  O   ASP A 292      -7.551   6.336  19.844  1.00 93.50           O  
ATOM   2310  CB  ASP A 292      -8.728   8.069  17.450  1.00 93.50           C  
ATOM   2311  CG  ASP A 292      -8.781   9.539  17.058  1.00 93.50           C  
ATOM   2312  OD1 ASP A 292      -7.782  10.261  17.248  1.00 93.50           O  
ATOM   2313  OD2 ASP A 292      -9.840   9.976  16.542  1.00 93.50           O1-
ATOM   2314  N   LEU A 293      -7.188   5.181  17.923  1.00 94.38           N  
ATOM   2315  CA  LEU A 293      -7.237   3.883  18.573  1.00 94.38           C  
ATOM   2316  C   LEU A 293      -5.854   3.450  19.049  1.00 94.38           C  
ATOM   2317  O   LEU A 293      -5.696   2.386  19.634  1.00 94.38           O  
ATOM   2318  CB  LEU A 293      -7.815   2.829  17.621  1.00 94.38           C  
ATOM   2319  CG  LEU A 293      -9.296   2.977  17.266  1.00 94.38           C  
ATOM   2320  CD1 LEU A 293      -9.677   1.990  16.165  1.00 94.38           C  
ATOM   2321  CD2 LEU A 293     -10.168   2.761  18.510  1.00 94.38           C  
ATOM   2322  N   GLY A 294      -4.806   4.254  18.748  1.00 93.75           N  
ATOM   2323  CA  GLY A 294      -3.443   3.977  19.171  1.00 93.75           C  
ATOM   2324  C   GLY A 294      -2.798   2.840  18.402  1.00 93.75           C  
ATOM   2325  O   GLY A 294      -1.943   2.128  18.934  1.00 93.75           O  
ATOM   2326  N   ILE A 295      -3.258   2.556  17.136  1.00 96.44           N  
ATOM   2327  CA  ILE A 295      -2.735   1.467  16.325  1.00 96.44           C  
ATOM   2328  C   ILE A 295      -1.697   2.008  15.345  1.00 96.44           C  
ATOM   2329  O   ILE A 295      -1.925   3.028  14.683  1.00 96.44           O  
ATOM   2330  CB  ILE A 295      -3.864   0.743  15.549  1.00 96.44           C  
ATOM   2331  CG1 ILE A 295      -4.937   0.242  16.522  1.00 96.44           C  
ATOM   2332  CG2 ILE A 295      -3.301  -0.414  14.725  1.00 96.44           C  
ATOM   2333  CD1 ILE A 295      -6.220  -0.232  15.857  1.00 96.44           C  
ATOM   2334  N   PRO A 296      -0.503   1.362  15.326  1.00 97.88           N  
ATOM   2335  CA  PRO A 296       0.459   1.743  14.293  1.00 97.88           C  
ATOM   2336  C   PRO A 296      -0.104   1.590  12.881  1.00 97.88           C  
ATOM   2337  O   PRO A 296      -0.785   0.609  12.584  1.00 97.88           O  
ATOM   2338  CB  PRO A 296       1.626   0.779  14.522  1.00 97.88           C  
ATOM   2339  CG  PRO A 296       1.535   0.406  15.963  1.00 97.88           C  
ATOM   2340  CD  PRO A 296       0.082   0.316  16.338  1.00 97.88           C  
ATOM   2341  N   LEU A 297       0.238   2.605  11.981  1.00 98.50           N  
ATOM   2342  CA  LEU A 297      -0.365   2.652  10.659  1.00 98.50           C  
ATOM   2343  C   LEU A 297       0.705   2.804   9.576  1.00 98.50           C  
ATOM   2344  O   LEU A 297       1.570   3.680   9.670  1.00 98.50           O  
ATOM   2345  CB  LEU A 297      -1.367   3.807  10.563  1.00 98.50           C  
ATOM   2346  CG  LEU A 297      -1.989   4.054   9.186  1.00 98.50           C  
ATOM   2347  CD1 LEU A 297      -2.917   2.901   8.812  1.00 98.50           C  
ATOM   2348  CD2 LEU A 297      -2.744   5.378   9.174  1.00 98.50           C  
ATOM   2349  N   VAL A 298       0.597   1.877   8.598  1.00 98.81           N  
ATOM   2350  CA  VAL A 298       1.424   1.950   7.396  1.00 98.81           C  
ATOM   2351  C   VAL A 298       0.557   2.311   6.192  1.00 98.81           C  
ATOM   2352  O   VAL A 298      -0.437   1.639   5.909  1.00 98.81           O  
ATOM   2353  CB  VAL A 298       2.168   0.621   7.137  1.00 98.81           C  
ATOM   2354  CG1 VAL A 298       3.132   0.761   5.959  1.00 98.81           C  
ATOM   2355  CG2 VAL A 298       2.916   0.175   8.395  1.00 98.81           C  
ATOM   2356  N   MET A 299       0.896   3.404   5.497  1.00 98.75           N  
ATOM   2357  CA  MET A 299       0.220   3.744   4.247  1.00 98.75           C  
ATOM   2358  C   MET A 299       1.089   3.392   3.045  1.00 98.75           C  
ATOM   2359  O   MET A 299       2.282   3.710   3.020  1.00 98.75           O  
ATOM   2360  CB  MET A 299      -0.137   5.231   4.217  1.00 98.75           C  
ATOM   2361  CG  MET A 299      -0.772   5.683   2.913  1.00 98.75           C  
ATOM   2362  SD  MET A 299      -1.102   7.490   2.878  1.00 98.75           S  
ATOM   2363  CE  MET A 299      -1.629   7.684   1.151  1.00 98.75           C  
ATOM   2364  N   VAL A 300       0.500   2.728   2.057  1.00 98.75           N  
ATOM   2365  CA  VAL A 300       1.113   2.488   0.753  1.00 98.75           C  
ATOM   2366  C   VAL A 300       0.197   3.011  -0.351  1.00 98.75           C  
ATOM   2367  O   VAL A 300      -0.986   3.276  -0.114  1.00 98.75           O  
ATOM   2368  CB  VAL A 300       1.410   0.987   0.534  1.00 98.75           C  
ATOM   2369  CG1 VAL A 300       2.468   0.497   1.519  1.00 98.75           C  
ATOM   2370  CG2 VAL A 300       0.129   0.165   0.668  1.00 98.75           C  
ATOM   2371  N   LEU A 301       0.647   3.211  -1.594  1.00 96.75           N  
ATOM   2372  CA  LEU A 301      -0.008   4.108  -2.541  1.00 96.75           C  
ATOM   2373  C   LEU A 301      -0.910   3.327  -3.494  1.00 96.75           C  
ATOM   2374  O   LEU A 301      -1.925   3.848  -3.961  1.00 96.75           O  
ATOM   2375  CB  LEU A 301       1.031   4.900  -3.336  1.00 96.75           C  
ATOM   2376  CG  LEU A 301       1.955   5.811  -2.527  1.00 96.75           C  
ATOM   2377  CD1 LEU A 301       2.794   6.680  -3.459  1.00 96.75           C  
ATOM   2378  CD2 LEU A 301       1.145   6.675  -1.565  1.00 96.75           C  
ATOM   2379  N   SER A 302      -0.520   1.987  -3.859  1.00 94.31           N  
ATOM   2380  CA  SER A 302      -1.297   1.157  -4.773  1.00 94.31           C  
ATOM   2381  C   SER A 302      -1.548   1.875  -6.095  1.00 94.31           C  
ATOM   2382  O   SER A 302      -0.612   2.364  -6.729  1.00 94.31           O  
ATOM   2383  CB  SER A 302      -2.631   0.759  -4.138  1.00 94.31           C  
ATOM   2384  OG  SER A 302      -3.264  -0.261  -4.892  1.00 94.31           O  
ATOM   2385  N   GLY A 303      -2.893   1.848  -6.615  1.00 92.62           N  
ATOM   2386  CA  GLY A 303      -3.259   2.375  -7.919  1.00 92.62           C  
ATOM   2387  C   GLY A 303      -3.404   3.886  -7.930  1.00 92.62           C  
ATOM   2388  O   GLY A 303      -3.285   4.535  -6.891  1.00 92.62           O  
ATOM   2389  N   GLY A 304      -3.747   4.504  -8.952  1.00 93.31           N  
ATOM   2390  CA  GLY A 304      -3.823   5.904  -9.334  1.00 93.31           C  
ATOM   2391  C   GLY A 304      -3.234   6.186 -10.709  1.00 93.31           C  
ATOM   2392  O   GLY A 304      -2.016   6.132 -10.888  1.00 93.31           O  
ATOM   2393  N   TYR A 305      -4.160   6.617 -11.488  1.00 91.44           N  
ATOM   2394  CA  TYR A 305      -3.732   6.634 -12.882  1.00 91.44           C  
ATOM   2395  C   TYR A 305      -4.077   7.962 -13.548  1.00 91.44           C  
ATOM   2396  O   TYR A 305      -3.959   8.099 -14.769  1.00 91.44           O  
ATOM   2397  CB  TYR A 305      -4.374   5.477 -13.657  1.00 91.44           C  
ATOM   2398  CG  TYR A 305      -4.250   4.140 -12.969  1.00 91.44           C  
ATOM   2399  CD1 TYR A 305      -3.052   3.428 -12.994  1.00 91.44           C  
ATOM   2400  CD2 TYR A 305      -5.330   3.586 -12.283  1.00 91.44           C  
ATOM   2401  CE1 TYR A 305      -2.933   2.195 -12.364  1.00 91.44           C  
ATOM   2402  CE2 TYR A 305      -5.223   2.354 -11.649  1.00 91.44           C  
ATOM   2403  OH  TYR A 305      -3.912   0.445 -11.063  1.00 91.44           O  
ATOM   2404  CZ  TYR A 305      -4.023   1.666 -11.690  1.00 91.44           C  
ATOM   2405  N   ALA A 306      -4.498   8.852 -12.687  1.00 92.38           N  
ATOM   2406  CA  ALA A 306      -4.741  10.207 -13.165  1.00 92.38           C  
ATOM   2407  C   ALA A 306      -3.470  11.046 -13.114  1.00 92.38           C  
ATOM   2408  O   ALA A 306      -2.593  10.810 -12.277  1.00 92.38           O  
ATOM   2409  CB  ALA A 306      -5.845  10.875 -12.345  1.00 92.38           C  
ATOM   2410  N   SER A 307      -3.334  11.992 -14.045  1.00 91.06           N  
ATOM   2411  CA  SER A 307      -2.170  12.869 -14.072  1.00 91.06           C  
ATOM   2412  C   SER A 307      -2.028  13.644 -12.768  1.00 91.06           C  
ATOM   2413  O   SER A 307      -0.933  14.107 -12.432  1.00 91.06           O  
ATOM   2414  CB  SER A 307      -2.263  13.844 -15.242  1.00 91.06           C  
ATOM   2415  OG  SER A 307      -3.429  14.643 -15.145  1.00 91.06           O  
ATOM   2416  N   GLU A 308      -3.085  13.741 -11.974  1.00 94.38           N  
ATOM   2417  CA  GLU A 308      -3.136  14.513 -10.733  1.00 94.38           C  
ATOM   2418  C   GLU A 308      -2.822  13.635  -9.525  1.00 94.38           C  
ATOM   2419  O   GLU A 308      -2.799  14.119  -8.394  1.00 94.38           O  
ATOM   2420  CB  GLU A 308      -4.506  15.172 -10.569  1.00 94.38           C  
ATOM   2421  CG  GLU A 308      -4.789  16.269 -11.584  1.00 94.38           C  
ATOM   2422  CD  GLU A 308      -5.376  15.747 -12.882  1.00 94.38           C  
ATOM   2423  OE1 GLU A 308      -5.814  16.567 -13.724  1.00 94.38           O  
ATOM   2424  OE2 GLU A 308      -5.409  14.509 -13.061  1.00 94.38           O1-
ATOM   2425  N   SER A 309      -2.696  12.396  -9.700  1.00 95.31           N  
ATOM   2426  CA  SER A 309      -2.535  11.442  -8.611  1.00 95.31           C  
ATOM   2427  C   SER A 309      -1.390  11.839  -7.690  1.00 95.31           C  
ATOM   2428  O   SER A 309      -1.504  11.738  -6.466  1.00 95.31           O  
ATOM   2429  CB  SER A 309      -2.296  10.036  -9.162  1.00 95.31           C  
ATOM   2430  OG  SER A 309      -3.467   9.520  -9.768  1.00 95.31           O  
ATOM   2431  N   TYR A 310      -0.213  12.250  -8.253  1.00 96.50           N  
ATOM   2432  CA  TYR A 310       0.927  12.627  -7.422  1.00 96.50           C  
ATOM   2433  C   TYR A 310       0.570  13.793  -6.511  1.00 96.50           C  
ATOM   2434  O   TYR A 310       1.045  13.866  -5.374  1.00 96.50           O  
ATOM   2435  CB  TYR A 310       2.131  12.997  -8.301  1.00 96.50           C  
ATOM   2436  CG  TYR A 310       1.988  14.326  -9.000  1.00 96.50           C  
ATOM   2437  CD1 TYR A 310       1.335  14.425 -10.223  1.00 96.50           C  
ATOM   2438  CD2 TYR A 310       2.501  15.489  -8.428  1.00 96.50           C  
ATOM   2439  CE1 TYR A 310       1.204  15.650 -10.869  1.00 96.50           C  
ATOM   2440  CE2 TYR A 310       2.378  16.721  -9.069  1.00 96.50           C  
ATOM   2441  OH  TYR A 310       1.600  18.003 -10.926  1.00 96.50           O  
ATOM   2442  CZ  TYR A 310       1.724  16.792 -10.285  1.00 96.50           C  
ATOM   2443  N   ARG A 311      -0.286  14.738  -6.935  1.00 97.75           N  
ATOM   2444  CA  ARG A 311      -0.736  15.849  -6.114  1.00 97.75           C  
ATOM   2445  C   ARG A 311      -1.650  15.365  -4.992  1.00 97.75           C  
ATOM   2446  O   ARG A 311      -1.561  15.849  -3.860  1.00 97.75           O  
ATOM   2447  CB  ARG A 311      -1.462  16.902  -6.962  1.00 97.75           C  
ATOM   2448  CG  ARG A 311      -0.539  17.703  -7.867  1.00 97.75           C  
ATOM   2449  CD  ARG A 311      -1.274  18.838  -8.553  1.00 97.75           C  
ATOM   2450  NE  ARG A 311      -0.534  19.337  -9.711  1.00 97.75           N  
ATOM   2451  NH1 ARG A 311       0.493  21.059  -8.570  1.00 97.75           N  
ATOM   2452  NH2 ARG A 311       0.909  20.747 -10.801  1.00 97.75           N1+
ATOM   2453  CZ  ARG A 311       0.291  20.379  -9.692  1.00 97.75           C  
ATOM   2454  N   LEU A 312      -2.611  14.410  -5.328  1.00 98.19           N  
ATOM   2455  CA  LEU A 312      -3.508  13.846  -4.324  1.00 98.19           C  
ATOM   2456  C   LEU A 312      -2.710  13.155  -3.218  1.00 98.19           C  
ATOM   2457  O   LEU A 312      -3.037  13.306  -2.034  1.00 98.19           O  
ATOM   2458  CB  LEU A 312      -4.472  12.850  -4.968  1.00 98.19           C  
ATOM   2459  CG  LEU A 312      -5.380  13.405  -6.069  1.00 98.19           C  
ATOM   2460  CD1 LEU A 312      -6.316  12.318  -6.583  1.00 98.19           C  
ATOM   2461  CD2 LEU A 312      -6.176  14.601  -5.553  1.00 98.19           C  
ATOM   2462  N   ILE A 313      -1.694  12.447  -3.647  1.00 97.94           N  
ATOM   2463  CA  ILE A 313      -0.803  11.776  -2.703  1.00 97.94           C  
ATOM   2464  C   ILE A 313      -0.124  12.810  -1.808  1.00 97.94           C  
ATOM   2465  O   ILE A 313      -0.127  12.668  -0.584  1.00 97.94           O  
ATOM   2466  CB  ILE A 313       0.256  10.922  -3.434  1.00 97.94           C  
ATOM   2467  CG1 ILE A 313      -0.402   9.710  -4.104  1.00 97.94           C  
ATOM   2468  CG2 ILE A 313       1.360  10.483  -2.465  1.00 97.94           C  
ATOM   2469  CD1 ILE A 313       0.465   9.039  -5.160  1.00 97.94           C  
ATOM   2470  N   ALA A 314       0.486  13.806  -2.400  1.00 98.00           N  
ATOM   2471  CA  ALA A 314       1.198  14.847  -1.671  1.00 98.00           C  
ATOM   2472  C   ALA A 314       0.277  15.550  -0.674  1.00 98.00           C  
ATOM   2473  O   ALA A 314       0.680  15.838   0.455  1.00 98.00           O  
ATOM   2474  CB  ALA A 314       1.795  15.864  -2.642  1.00 98.00           C  
ATOM   2475  N   HIS A 315      -0.992  15.791  -1.064  1.00 97.94           N  
ATOM   2476  CA  HIS A 315      -1.955  16.441  -0.174  1.00 97.94           C  
ATOM   2477  C   HIS A 315      -2.228  15.576   1.054  1.00 97.94           C  
ATOM   2478  O   HIS A 315      -2.303  16.095   2.175  1.00 97.94           O  
ATOM   2479  CB  HIS A 315      -3.254  16.735  -0.912  1.00 97.94           C  
ATOM   2480  CG  HIS A 315      -3.148  17.854  -1.901  1.00 97.94           C  
ATOM   2481  CD2 HIS A 315      -2.152  18.745  -2.126  1.00 97.94           C  
ATOM   2482  ND1 HIS A 315      -4.148  18.149  -2.804  1.00 97.94           N  
ATOM   2483  CE1 HIS A 315      -3.769  19.178  -3.544  1.00 97.94           C  
ATOM   2484  NE2 HIS A 315      -2.564  19.562  -3.154  1.00 97.94           N  
ATOM   2485  N   SER A 316      -2.418  14.285   0.864  1.00 97.25           N  
ATOM   2486  CA  SER A 316      -2.670  13.363   1.964  1.00 97.25           C  
ATOM   2487  C   SER A 316      -1.502  13.325   2.937  1.00 97.25           C  
ATOM   2488  O   SER A 316      -1.693  13.416   4.151  1.00 97.25           O  
ATOM   2489  CB  SER A 316      -2.949  11.955   1.425  1.00 97.25           C  
ATOM   2490  OG  SER A 316      -4.151  11.928   0.680  1.00 97.25           O  
ATOM   2491  N   ILE A 317      -0.311  13.216   2.404  1.00 97.31           N  
ATOM   2492  CA  ILE A 317       0.889  13.131   3.236  1.00 97.31           C  
ATOM   2493  C   ILE A 317       1.134  14.465   3.928  1.00 97.31           C  
ATOM   2494  O   ILE A 317       1.519  14.501   5.100  1.00 97.31           O  
ATOM   2495  CB  ILE A 317       2.121  12.718   2.398  1.00 97.31           C  
ATOM   2496  CG1 ILE A 317       1.947  11.298   1.846  1.00 97.31           C  
ATOM   2497  CG2 ILE A 317       3.401  12.828   3.236  1.00 97.31           C  
ATOM   2498  CD1 ILE A 317       3.022  10.890   0.849  1.00 97.31           C  
ATOM   2499  N   SER A 318       0.925  15.577   3.247  1.00 97.31           N  
ATOM   2500  CA  SER A 318       1.030  16.892   3.857  1.00 97.31           C  
ATOM   2501  C   SER A 318       0.107  17.016   5.067  1.00 97.31           C  
ATOM   2502  O   SER A 318       0.509  17.543   6.107  1.00 97.31           O  
ATOM   2503  CB  SER A 318       0.698  17.983   2.841  1.00 97.31           C  
ATOM   2504  OG  SER A 318       1.691  18.053   1.832  1.00 97.31           O  
ATOM   2505  N   ALA A 319      -1.114  16.516   4.904  1.00 95.75           N  
ATOM   2506  CA  ALA A 319      -2.082  16.583   5.996  1.00 95.75           C  
ATOM   2507  C   ALA A 319      -1.579  15.837   7.224  1.00 95.75           C  
ATOM   2508  O   ALA A 319      -1.725  16.321   8.355  1.00 95.75           O  
ATOM   2509  CB  ALA A 319      -3.426  16.010   5.549  1.00 95.75           C  
ATOM   2510  N   VAL A 320      -0.951  14.707   7.006  1.00 94.38           N  
ATOM   2511  CA  VAL A 320      -0.415  13.906   8.102  1.00 94.38           C  
ATOM   2512  C   VAL A 320       0.762  14.641   8.755  1.00 94.38           C  
ATOM   2513  O   VAL A 320       0.812  14.757   9.977  1.00 94.38           O  
ATOM   2514  CB  VAL A 320       0.036  12.510   7.617  1.00 94.38           C  
ATOM   2515  CG1 VAL A 320       0.810  11.782   8.714  1.00 94.38           C  
ATOM   2516  CG2 VAL A 320      -1.174  11.687   7.176  1.00 94.38           C  
ATOM   2517  N   LEU A 321       1.711  15.104   7.961  1.00 94.62           N  
ATOM   2518  CA  LEU A 321       2.893  15.767   8.471  1.00 94.62           C  
ATOM   2519  C   LEU A 321       2.512  17.047   9.214  1.00 94.62           C  
ATOM   2520  O   LEU A 321       3.116  17.380  10.238  1.00 94.62           O  
ATOM   2521  CB  LEU A 321       3.864  16.095   7.334  1.00 94.62           C  
ATOM   2522  CG  LEU A 321       4.537  14.907   6.654  1.00 94.62           C  
ATOM   2523  CD1 LEU A 321       5.380  15.379   5.473  1.00 94.62           C  
ATOM   2524  CD2 LEU A 321       5.388  14.124   7.647  1.00 94.62           C  
ATOM   2525  N   GLN A 322       1.520  17.804   8.781  1.00 93.88           N  
ATOM   2526  CA  GLN A 322       1.064  19.043   9.399  1.00 93.88           C  
ATOM   2527  C   GLN A 322       0.349  18.776  10.724  1.00 93.88           C  
ATOM   2528  O   GLN A 322       0.477  19.543  11.674  1.00 93.88           O  
ATOM   2529  CB  GLN A 322       0.143  19.816   8.458  1.00 93.88           C  
ATOM   2530  CG  GLN A 322       0.867  20.490   7.300  1.00 93.88           C  
ATOM   2531  CD  GLN A 322      -0.088  21.055   6.262  1.00 93.88           C  
ATOM   2532  NE2 GLN A 322       0.402  22.003   5.462  1.00 93.88           N  
ATOM   2533  OE1 GLN A 322      -1.252  20.655   6.182  1.00 93.88           O  
ATOM   2534  N   THR A 323      -0.353  17.674  10.769  1.00 91.81           N  
ATOM   2535  CA  THR A 323      -1.194  17.361  11.922  1.00 91.81           C  
ATOM   2536  C   THR A 323      -0.368  16.742  13.043  1.00 91.81           C  
ATOM   2537  O   THR A 323      -0.544  17.088  14.208  1.00 91.81           O  
ATOM   2538  CB  THR A 323      -2.336  16.394  11.533  1.00 91.81           C  
ATOM   2539  CG2 THR A 323      -3.237  16.111  12.733  1.00 91.81           C  
ATOM   2540  OG1 THR A 323      -3.121  16.987  10.486  1.00 91.81           O  
ATOM   2541  N   TRP A 324       0.703  15.813  12.659  1.00 88.56           N  
ATOM   2542  CA  TRP A 324       1.289  14.976  13.699  1.00 88.56           C  
ATOM   2543  C   TRP A 324       2.809  15.146  13.736  1.00 88.56           C  
ATOM   2544  O   TRP A 324       3.489  14.542  14.568  1.00 88.56           O  
ATOM   2545  CB  TRP A 324       0.937  13.509  13.485  1.00 88.56           C  
ATOM   2546  CG  TRP A 324      -0.505  13.188  13.757  1.00 88.56           C  
ATOM   2547  CD1 TRP A 324      -1.094  12.995  14.971  1.00 88.56           C  
ATOM   2548  CD2 TRP A 324      -1.539  13.008  12.773  1.00 88.56           C  
ATOM   2549  CE2 TRP A 324      -2.732  12.718  13.475  1.00 88.56           C  
ATOM   2550  CE3 TRP A 324      -1.569  13.079  11.376  1.00 88.56           C  
ATOM   2551  NE1 TRP A 324      -2.432  12.708  14.809  1.00 88.56           N  
ATOM   2552  CH2 TRP A 324      -3.950  12.562  11.445  1.00 88.56           C  
ATOM   2553  CZ2 TRP A 324      -3.945  12.491  12.816  1.00 88.56           C  
ATOM   2554  CZ3 TRP A 324      -2.777  12.855  10.724  1.00 88.56           C  
ATOM   2555  N   ASN A 325       3.441  15.946  12.903  1.00 78.25           N  
ATOM   2556  CA  ASN A 325       4.880  16.225  12.874  1.00 78.25           C  
ATOM   2557  C   ASN A 325       5.229  17.463  13.676  1.00 78.25           C  
ATOM   2558  O   ASN A 325       5.106  18.593  13.185  1.00 78.25           O  
ATOM   2559  CB  ASN A 325       5.361  16.358  11.425  1.00 78.25           C  
ATOM   2560  CG  ASN A 325       6.871  16.219  11.305  1.00 78.25           C  
ATOM   2561  ND2 ASN A 325       7.434  16.800  10.255  1.00 78.25           N  
ATOM   2562  OD1 ASN A 325       7.513  15.574  12.139  1.00 78.25           O  
ATOM   2563  N   ASN A 326       4.965  17.533  15.184  1.00 62.66           N  
ATOM   2564  CA  ASN A 326       5.373  18.612  16.087  1.00 62.66           C  
ATOM   2565  C   ASN A 326       6.891  18.676  16.233  1.00 62.66           C  
ATOM   2566  O   ASN A 326       7.558  17.638  16.266  1.00 62.66           O  
ATOM   2567  CB  ASN A 326       4.707  18.436  17.452  1.00 62.66           C  
ATOM   2568  CG  ASN A 326       3.202  18.611  17.406  1.00 62.66           C  
ATOM   2569  ND2 ASN A 326       2.511  18.048  18.381  1.00 62.66           N  
ATOM   2570  OD1 ASN A 326       2.670  19.253  16.498  1.00 62.66           O  
TER    2571      ASN A 326
END   
