# Supplementary material for: Functional divergence and structural changes of Class IV histone deacetylases (HDACs) across the tree of life
Source: Mol Biol Evol. 2026 Jun 17;43(7):msag150. doi: 10.1093/molbev/msag150 (PMC13325672; doi:10.1093/molbev/msag150)
Supplement: msag150_Supplementary_Data [file msag150_supplementary_data.zip › Figure S22 albaHDAC11_B.pdb]

TITLE     S3
REMARK   4      COMPLIES WITH FORMAT V. 3.0, 1-DEC-2006
REMARK 888
REMARK 888 WRITTEN BY MAESTRO (A PRODUCT OF SCHRODINGER, LLC)
ATOM      1  N   MET A   1     -14.056 -17.829 -49.359  1.00 43.12           N1+
ATOM      2  CA  MET A   1     -13.485 -16.751 -50.164  1.00 43.12           C  
ATOM      3  C   MET A   1     -12.050 -16.455 -49.747  1.00 43.12           C  
ATOM      4  O   MET A   1     -11.796 -16.172 -48.581  1.00 43.12           O  
ATOM      5  CB  MET A   1     -14.334 -15.479 -50.079  1.00 43.12           C  
ATOM      6  CG  MET A   1     -15.000 -15.072 -51.361  1.00 43.12           C  
ATOM      7  SD  MET A   1     -16.016 -13.569 -51.186  1.00 43.12           S  
ATOM      8  CE  MET A   1     -16.279 -13.140 -52.949  1.00 43.12           C  
ATOM      9  N   ARG A   2     -11.068 -17.309 -50.162  1.00 42.06           N  
ATOM     10  CA  ARG A   2      -9.655 -17.453 -50.511  1.00 42.06           C  
ATOM     11  C   ARG A   2      -8.916 -16.124 -50.363  1.00 42.06           C  
ATOM     12  O   ARG A   2      -9.300 -15.119 -50.960  1.00 42.06           O  
ATOM     13  CB  ARG A   2      -9.511 -17.962 -51.936  1.00 42.06           C  
ATOM     14  CG  ARG A   2      -9.409 -19.467 -52.038  1.00 42.06           C  
ATOM     15  CD  ARG A   2      -9.160 -19.927 -53.486  1.00 42.06           C  
ATOM     16  NE  ARG A   2      -9.261 -21.369 -53.615  1.00 42.06           N  
ATOM     17  NH1 ARG A   2      -8.074 -21.477 -55.612  1.00 42.06           N  
ATOM     18  NH2 ARG A   2      -8.891 -23.390 -54.650  1.00 42.06           N1+
ATOM     19  CZ  ARG A   2      -8.741 -22.072 -54.625  1.00 42.06           C  
ATOM     20  N   VAL A   3      -8.460 -15.763 -49.044  1.00 50.72           N  
ATOM     21  CA  VAL A   3      -7.513 -14.679 -48.769  1.00 50.72           C  
ATOM     22  C   VAL A   3      -6.264 -14.864 -49.641  1.00 50.72           C  
ATOM     23  O   VAL A   3      -5.703 -15.951 -49.706  1.00 50.72           O  
ATOM     24  CB  VAL A   3      -7.121 -14.634 -47.290  1.00 50.72           C  
ATOM     25  CG1 VAL A   3      -6.167 -13.465 -47.036  1.00 50.72           C  
ATOM     26  CG2 VAL A   3      -8.375 -14.505 -46.428  1.00 50.72           C  
ATOM     27  N   ASN A   4      -6.347 -14.272 -50.933  1.00 51.53           N  
ATOM     28  CA  ASN A   4      -5.357 -13.888 -51.921  1.00 51.53           C  
ATOM     29  C   ASN A   4      -3.937 -13.931 -51.362  1.00 51.53           C  
ATOM     30  O   ASN A   4      -3.621 -13.239 -50.406  1.00 51.53           O  
ATOM     31  CB  ASN A   4      -5.669 -12.500 -52.473  1.00 51.53           C  
ATOM     32  CG  ASN A   4      -5.181 -12.301 -53.908  1.00 51.53           C  
ATOM     33  ND2 ASN A   4      -5.582 -11.191 -54.515  1.00 51.53           N  
ATOM     34  OD1 ASN A   4      -4.452 -13.129 -54.440  1.00 51.53           O  
ATOM     35  N   LYS A   5      -3.309 -15.039 -51.418  1.00 55.12           N  
ATOM     36  CA  LYS A   5      -1.918 -15.481 -51.219  1.00 55.12           C  
ATOM     37  C   LYS A   5      -0.940 -14.459 -51.793  1.00 55.12           C  
ATOM     38  O   LYS A   5       0.192 -14.337 -51.316  1.00 55.12           O  
ATOM     39  CB  LYS A   5      -1.695 -16.839 -51.861  1.00 55.12           C  
ATOM     40  CG  LYS A   5      -1.766 -18.009 -50.890  1.00 55.12           C  
ATOM     41  CD  LYS A   5      -1.466 -19.326 -51.581  1.00 55.12           C  
ATOM     42  CE  LYS A   5      -1.588 -20.511 -50.598  1.00 55.12           C  
ATOM     43  NZ  LYS A   5      -1.274 -21.794 -51.253  1.00 55.12           N1+
ATOM     44  N   ASN A   6      -1.525 -13.273 -52.265  1.00 57.28           N  
ATOM     45  CA  ASN A   6      -0.686 -12.198 -52.788  1.00 57.28           C  
ATOM     46  C   ASN A   6      -0.873 -10.906 -52.003  1.00 57.28           C  
ATOM     47  O   ASN A   6      -0.283  -9.881 -52.361  1.00 57.28           O  
ATOM     48  CB  ASN A   6      -0.974 -11.970 -54.282  1.00 57.28           C  
ATOM     49  CG  ASN A   6      -0.279 -12.975 -55.167  1.00 57.28           C  
ATOM     50  ND2 ASN A   6      -0.757 -13.098 -56.403  1.00 57.28           N  
ATOM     51  OD1 ASN A   6       0.675 -13.639 -54.778  1.00 57.28           O  
ATOM     52  N   PHE A   7      -1.675 -10.950 -50.877  1.00 59.62           N  
ATOM     53  CA  PHE A   7      -1.988  -9.802 -50.048  1.00 59.62           C  
ATOM     54  C   PHE A   7      -0.830  -9.486 -49.114  1.00 59.62           C  
ATOM     55  O   PHE A   7      -0.449  -8.328 -48.954  1.00 59.62           O  
ATOM     56  CB  PHE A   7      -3.264 -10.057 -49.248  1.00 59.62           C  
ATOM     57  CG  PHE A   7      -3.686  -8.890 -48.383  1.00 59.62           C  
ATOM     58  CD1 PHE A   7      -3.385  -8.831 -47.039  1.00 59.62           C  
ATOM     59  CD2 PHE A   7      -4.404  -7.834 -48.971  1.00 59.62           C  
ATOM     60  CE1 PHE A   7      -3.780  -7.749 -46.263  1.00 59.62           C  
ATOM     61  CE2 PHE A   7      -4.800  -6.753 -48.195  1.00 59.62           C  
ATOM     62  CZ  PHE A   7      -4.494  -6.707 -46.856  1.00 59.62           C  
ATOM     63  N   TRP A   8      -0.066 -10.532 -48.803  1.00 51.66           N  
ATOM     64  CA  TRP A   8       1.075 -10.323 -47.915  1.00 51.66           C  
ATOM     65  C   TRP A   8       2.365 -10.122 -48.696  1.00 51.66           C  
ATOM     66  O   TRP A   8       3.244  -9.367 -48.295  1.00 51.66           O  
ATOM     67  CB  TRP A   8       1.239 -11.508 -46.952  1.00 51.66           C  
ATOM     68  CG  TRP A   8       0.219 -11.531 -45.856  1.00 51.66           C  
ATOM     69  CD1 TRP A   8      -0.904 -12.308 -45.791  1.00 51.66           C  
ATOM     70  CD2 TRP A   8       0.249 -10.758 -44.635  1.00 51.66           C  
ATOM     71  CE2 TRP A   8      -0.897 -11.108 -43.891  1.00 51.66           C  
ATOM     72  CE3 TRP A   8       1.128  -9.795 -44.129  1.00 51.66           C  
ATOM     73  NE1 TRP A   8      -1.583 -12.054 -44.615  1.00 51.66           N  
ATOM     74  CH2 TRP A   8      -0.312  -9.590 -42.172  1.00 51.66           C  
ATOM     75  CZ2 TRP A   8      -1.186 -10.527 -42.641  1.00 51.66           C  
ATOM     76  CZ3 TRP A   8       0.844  -9.227 -42.883  1.00 51.66           C  
ATOM     77  N   LYS A   9       2.353 -10.516 -49.955  1.00 49.59           N  
ATOM     78  CA  LYS A   9       3.498 -10.417 -50.843  1.00 49.59           C  
ATOM     79  C   LYS A   9       3.568  -9.034 -51.510  1.00 49.59           C  
ATOM     80  O   LYS A   9       4.664  -8.483 -51.673  1.00 49.59           O  
ATOM     81  CB  LYS A   9       3.411 -11.493 -51.936  1.00 49.59           C  
ATOM     82  CG  LYS A   9       4.758 -12.107 -52.285  1.00 49.59           C  
ATOM     83  CD  LYS A   9       4.618 -13.154 -53.390  1.00 49.59           C  
ATOM     84  CE  LYS A   9       5.969 -13.754 -53.770  1.00 49.59           C  
ATOM     85  NZ  LYS A   9       5.833 -14.803 -54.811  1.00 49.59           N1+
ATOM     86  N   ASN A  10       2.442  -8.195 -51.552  1.00 53.88           N  
ATOM     87  CA  ASN A  10       2.347  -6.857 -52.143  1.00 53.88           C  
ATOM     88  C   ASN A  10       2.498  -5.776 -51.068  1.00 53.88           C  
ATOM     89  O   ASN A  10       2.962  -4.671 -51.373  1.00 53.88           O  
ATOM     90  CB  ASN A  10       1.028  -6.685 -52.909  1.00 53.88           C  
ATOM     91  CG  ASN A  10       1.077  -7.300 -54.292  1.00 53.88           C  
ATOM     92  ND2 ASN A  10      -0.094  -7.584 -54.852  1.00 53.88           N  
ATOM     93  OD1 ASN A  10       2.157  -7.504 -54.850  1.00 53.88           O  
ATOM     94  N   ARG A  11       2.491  -6.167 -49.746  1.00 53.41           N  
ATOM     95  CA  ARG A  11       2.690  -5.293 -48.590  1.00 53.41           C  
ATOM     96  C   ARG A  11       4.105  -5.400 -48.074  1.00 53.41           C  
ATOM     97  O   ARG A  11       4.680  -4.418 -47.574  1.00 53.41           O  
ATOM     98  CB  ARG A  11       1.685  -5.631 -47.489  1.00 53.41           C  
ATOM     99  CG  ARG A  11       1.045  -4.398 -46.844  1.00 53.41           C  
ATOM    100  CD  ARG A  11       0.046  -4.786 -45.754  1.00 53.41           C  
ATOM    101  NE  ARG A  11      -0.300  -3.658 -44.919  1.00 53.41           N  
ATOM    102  NH1 ARG A  11      -2.343  -4.509 -44.260  1.00 53.41           N  
ATOM    103  NH2 ARG A  11      -1.642  -2.466 -43.476  1.00 53.41           N1+
ATOM    104  CZ  ARG A  11      -1.432  -3.540 -44.228  1.00 53.41           C  
ATOM    105  N   LEU A  12       4.662  -6.606 -48.391  1.00 49.91           N  
ATOM    106  CA  LEU A  12       6.016  -6.819 -47.941  1.00 49.91           C  
ATOM    107  C   LEU A  12       7.039  -6.385 -48.964  1.00 49.91           C  
ATOM    108  O   LEU A  12       8.155  -5.977 -48.630  1.00 49.91           O  
ATOM    109  CB  LEU A  12       6.224  -8.302 -47.607  1.00 49.91           C  
ATOM    110  CG  LEU A  12       5.866  -8.740 -46.188  1.00 49.91           C  
ATOM    111  CD1 LEU A  12       5.423 -10.191 -46.150  1.00 49.91           C  
ATOM    112  CD2 LEU A  12       7.049  -8.527 -45.246  1.00 49.91           C  
ATOM    113  N   TYR A  13       6.561  -5.964 -50.301  1.00 47.88           N  
ATOM    114  CA  TYR A  13       7.447  -5.567 -51.389  1.00 47.88           C  
ATOM    115  C   TYR A  13       7.112  -4.162 -51.864  1.00 47.88           C  
ATOM    116  O   TYR A  13       7.178  -3.893 -53.060  1.00 47.88           O  
ATOM    117  CB  TYR A  13       7.362  -6.566 -52.535  1.00 47.88           C  
ATOM    118  CG  TYR A  13       8.356  -7.689 -52.439  1.00 47.88           C  
ATOM    119  CD1 TYR A  13       9.638  -7.545 -52.963  1.00 47.88           C  
ATOM    120  CD2 TYR A  13       8.006  -8.900 -51.856  1.00 47.88           C  
ATOM    121  CE1 TYR A  13      10.565  -8.591 -52.866  1.00 47.88           C  
ATOM    122  CE2 TYR A  13       8.912  -9.950 -51.786  1.00 47.88           C  
ATOM    123  OH  TYR A  13      11.099 -10.814 -52.200  1.00 47.88           O  
ATOM    124  CZ  TYR A  13      10.186  -9.776 -52.302  1.00 47.88           C  
ATOM    125  N   ASN A  14       6.435  -3.273 -51.105  1.00 54.16           N  
ATOM    126  CA  ASN A  14       6.133  -1.870 -51.358  1.00 54.16           C  
ATOM    127  C   ASN A  14       7.273  -0.965 -50.909  1.00 54.16           C  
ATOM    128  O   ASN A  14       7.797  -1.127 -49.805  1.00 54.16           O  
ATOM    129  CB  ASN A  14       4.833  -1.464 -50.665  1.00 54.16           C  
ATOM    130  CG  ASN A  14       4.255  -0.171 -51.219  1.00 54.16           C  
ATOM    131  ND2 ASN A  14       3.074   0.207 -50.732  1.00 54.16           N  
ATOM    132  OD1 ASN A  14       4.871   0.490 -52.047  1.00 54.16           O  
ATOM    133  N   ASP A  15       8.128  -0.546 -51.785  1.00 56.56           N  
ATOM    134  CA  ASP A  15       9.246   0.385 -51.656  1.00 56.56           C  
ATOM    135  C   ASP A  15       8.996   1.422 -50.567  1.00 56.56           C  
ATOM    136  O   ASP A  15       9.923   1.869 -49.905  1.00 56.56           O  
ATOM    137  CB  ASP A  15       9.510   1.082 -53.000  1.00 56.56           C  
ATOM    138  CG  ASP A  15      10.595   0.405 -53.811  1.00 56.56           C  
ATOM    139  OD1 ASP A  15      11.303  -0.466 -53.285  1.00 56.56           O  
ATOM    140  OD2 ASP A  15      10.745   0.761 -55.016  1.00 56.56           O1-
ATOM    141  N   ASN A  16       7.688   1.624 -50.106  1.00 59.06           N  
ATOM    142  CA  ASN A  16       7.245   2.542 -49.047  1.00 59.06           C  
ATOM    143  C   ASN A  16       7.186   1.866 -47.695  1.00 59.06           C  
ATOM    144  O   ASN A  16       7.438   2.495 -46.665  1.00 59.06           O  
ATOM    145  CB  ASN A  16       5.885   3.137 -49.394  1.00 59.06           C  
ATOM    146  CG  ASN A  16       5.989   4.335 -50.336  1.00 59.06           C  
ATOM    147  ND2 ASN A  16       4.863   4.725 -50.921  1.00 59.06           N  
ATOM    148  OD1 ASN A  16       7.071   4.905 -50.525  1.00 59.06           O  
ATOM    149  N   THR A  17       7.027   0.605 -47.575  1.00 55.16           N  
ATOM    150  CA  THR A  17       7.086  -0.247 -46.389  1.00 55.16           C  
ATOM    151  C   THR A  17       8.524  -0.589 -46.020  1.00 55.16           C  
ATOM    152  O   THR A  17       8.899  -0.599 -44.844  1.00 55.16           O  
ATOM    153  CB  THR A  17       6.281  -1.543 -46.578  1.00 55.16           C  
ATOM    154  CG2 THR A  17       5.513  -1.913 -45.322  1.00 55.16           C  
ATOM    155  OG1 THR A  17       5.331  -1.352 -47.650  1.00 55.16           O  
ATOM    156  N   ARG A  18       9.414  -0.814 -46.990  1.00 53.50           N  
ATOM    157  CA  ARG A  18      10.859  -1.005 -46.829  1.00 53.50           C  
ATOM    158  C   ARG A  18      11.545   0.302 -46.436  1.00 53.50           C  
ATOM    159  O   ARG A  18      12.440   0.317 -45.609  1.00 53.50           O  
ATOM    160  CB  ARG A  18      11.463  -1.540 -48.130  1.00 53.50           C  
ATOM    161  CG  ARG A  18      11.479  -3.063 -48.210  1.00 53.50           C  
ATOM    162  CD  ARG A  18      12.243  -3.557 -49.422  1.00 53.50           C  
ATOM    163  NE  ARG A  18      12.276  -5.017 -49.494  1.00 53.50           N  
ATOM    164  NH1 ARG A  18      13.642  -5.112 -51.344  1.00 53.50           N  
ATOM    165  NH2 ARG A  18      12.897  -7.053 -50.343  1.00 53.50           N1+
ATOM    166  CZ  ARG A  18      12.935  -5.722 -50.380  1.00 53.50           C  
ATOM    167  N   LYS A  19      11.025   1.436 -46.871  1.00 53.59           N  
ATOM    168  CA  LYS A  19      11.497   2.785 -46.572  1.00 53.59           C  
ATOM    169  C   LYS A  19      11.037   3.215 -45.166  1.00 53.59           C  
ATOM    170  O   LYS A  19      11.792   3.836 -44.420  1.00 53.59           O  
ATOM    171  CB  LYS A  19      11.014   3.774 -47.607  1.00 53.59           C  
ATOM    172  CG  LYS A  19      11.870   3.824 -48.880  1.00 53.59           C  
ATOM    173  CD  LYS A  19      11.446   4.925 -49.814  1.00 53.59           C  
ATOM    174  CE  LYS A  19      12.256   4.921 -51.116  1.00 53.59           C  
ATOM    175  NZ  LYS A  19      11.814   5.992 -52.050  1.00 53.59           N1+
ATOM    176  N   ARG A  20       9.762   2.730 -44.704  1.00 54.62           N  
ATOM    177  CA  ARG A  20       9.230   2.930 -43.351  1.00 54.62           C  
ATOM    178  C   ARG A  20       9.920   2.027 -42.330  1.00 54.62           C  
ATOM    179  O   ARG A  20      10.226   2.460 -41.218  1.00 54.62           O  
ATOM    180  CB  ARG A  20       7.718   2.675 -43.340  1.00 54.62           C  
ATOM    181  CG  ARG A  20       6.894   3.792 -43.952  1.00 54.62           C  
ATOM    182  CD  ARG A  20       5.407   3.503 -43.857  1.00 54.62           C  
ATOM    183  NE  ARG A  20       4.626   4.485 -44.605  1.00 54.62           N  
ATOM    184  NH1 ARG A  20       2.569   3.645 -43.973  1.00 54.62           N  
ATOM    185  NH2 ARG A  20       2.682   5.476 -45.367  1.00 54.62           N1+
ATOM    186  CZ  ARG A  20       3.292   4.533 -44.660  1.00 54.62           C  
ATOM    187  N   ALA A  21      10.255   0.848 -42.741  1.00 54.78           N  
ATOM    188  CA  ALA A  21      10.986  -0.117 -41.907  1.00 54.78           C  
ATOM    189  C   ALA A  21      12.454   0.305 -41.742  1.00 54.78           C  
ATOM    190  O   ALA A  21      12.998   0.237 -40.660  1.00 54.78           O  
ATOM    191  CB  ALA A  21      10.922  -1.513 -42.537  1.00 54.78           C  
ATOM    192  N   LEU A  22      13.142   0.919 -42.699  1.00 52.47           N  
ATOM    193  CA  LEU A  22      14.547   1.297 -42.721  1.00 52.47           C  
ATOM    194  C   LEU A  22      14.742   2.717 -42.162  1.00 52.47           C  
ATOM    195  O   LEU A  22      15.680   2.967 -41.405  1.00 52.47           O  
ATOM    196  CB  LEU A  22      15.122   1.217 -44.134  1.00 52.47           C  
ATOM    197  CG  LEU A  22      16.254   0.228 -44.352  1.00 52.47           C  
ATOM    198  CD1 LEU A  22      15.838  -0.834 -45.378  1.00 52.47           C  
ATOM    199  CD2 LEU A  22      17.519   0.937 -44.802  1.00 52.47           C  
ATOM    200  N   TYR A  23      13.715   3.629 -42.253  1.00 52.78           N  
ATOM    201  CA  TYR A  23      13.931   5.032 -41.934  1.00 52.78           C  
ATOM    202  C   TYR A  23      13.167   5.425 -40.675  1.00 52.78           C  
ATOM    203  O   TYR A  23      13.569   6.355 -39.967  1.00 52.78           O  
ATOM    204  CB  TYR A  23      13.488   5.920 -43.099  1.00 52.78           C  
ATOM    205  CG  TYR A  23      14.429   5.893 -44.279  1.00 52.78           C  
ATOM    206  CD1 TYR A  23      15.645   6.593 -44.220  1.00 52.78           C  
ATOM    207  CD2 TYR A  23      14.130   5.177 -45.410  1.00 52.78           C  
ATOM    208  CE1 TYR A  23      16.518   6.580 -45.312  1.00 52.78           C  
ATOM    209  CE2 TYR A  23      14.995   5.149 -46.501  1.00 52.78           C  
ATOM    210  OH  TYR A  23      17.049   5.834 -47.524  1.00 52.78           O  
ATOM    211  CZ  TYR A  23      16.192   5.849 -46.437  1.00 52.78           C  
ATOM    212  N   ILE A  24      12.215   4.591 -40.275  1.00 53.72           N  
ATOM    213  CA  ILE A  24      11.408   4.934 -39.110  1.00 53.72           C  
ATOM    214  C   ILE A  24      11.550   3.843 -38.041  1.00 53.72           C  
ATOM    215  O   ILE A  24      11.918   4.127 -36.909  1.00 53.72           O  
ATOM    216  CB  ILE A  24       9.923   5.124 -39.492  1.00 53.72           C  
ATOM    217  CG1 ILE A  24       9.763   6.301 -40.457  1.00 53.72           C  
ATOM    218  CG2 ILE A  24       9.067   5.334 -38.237  1.00 53.72           C  
ATOM    219  CD1 ILE A  24       8.345   6.488 -40.991  1.00 53.72           C  
ATOM    220  N   TYR A  25      11.474   2.607 -38.340  1.00 62.78           N  
ATOM    221  CA  TYR A  25      11.440   1.531 -37.363  1.00 62.78           C  
ATOM    222  C   TYR A  25      12.844   1.083 -36.988  1.00 62.78           C  
ATOM    223  O   TYR A  25      13.121   0.780 -35.834  1.00 62.78           O  
ATOM    224  CB  TYR A  25      10.632   0.345 -37.896  1.00 62.78           C  
ATOM    225  CG  TYR A  25       9.168   0.643 -38.099  1.00 62.78           C  
ATOM    226  CD1 TYR A  25       8.414   1.241 -37.088  1.00 62.78           C  
ATOM    227  CD2 TYR A  25       8.530   0.335 -39.304  1.00 62.78           C  
ATOM    228  CE1 TYR A  25       7.058   1.520 -37.276  1.00 62.78           C  
ATOM    229  CE2 TYR A  25       7.183   0.605 -39.480  1.00 62.78           C  
ATOM    230  OH  TYR A  25       5.122   1.467 -38.641  1.00 62.78           O  
ATOM    231  CZ  TYR A  25       6.460   1.199 -38.462  1.00 62.78           C  
ATOM    232  N   LEU A  26      13.858   1.160 -37.923  1.00 59.59           N  
ATOM    233  CA  LEU A  26      15.247   0.740 -37.735  1.00 59.59           C  
ATOM    234  C   LEU A  26      16.003   1.752 -36.871  1.00 59.59           C  
ATOM    235  O   LEU A  26      16.719   1.367 -35.946  1.00 59.59           O  
ATOM    236  CB  LEU A  26      15.933   0.591 -39.094  1.00 59.59           C  
ATOM    237  CG  LEU A  26      17.338  -0.023 -39.078  1.00 59.59           C  
ATOM    238  CD1 LEU A  26      17.275  -1.457 -38.572  1.00 59.59           C  
ATOM    239  CD2 LEU A  26      17.965   0.031 -40.465  1.00 59.59           C  
ATOM    240  N   PRO A  27      15.824   3.078 -37.027  1.00 55.41           N  
ATOM    241  CA  PRO A  27      16.428   4.069 -36.136  1.00 55.41           C  
ATOM    242  C   PRO A  27      15.797   4.081 -34.753  1.00 55.41           C  
ATOM    243  O   PRO A  27      16.490   4.285 -33.750  1.00 55.41           O  
ATOM    244  CB  PRO A  27      16.180   5.396 -36.867  1.00 55.41           C  
ATOM    245  CG  PRO A  27      15.848   5.009 -38.260  1.00 55.41           C  
ATOM    246  CD  PRO A  27      15.363   3.588 -38.270  1.00 55.41           C  
ATOM    247  N   ILE A  28      14.441   3.796 -34.647  1.00 57.81           N  
ATOM    248  CA  ILE A  28      13.702   3.615 -33.399  1.00 57.81           C  
ATOM    249  C   ILE A  28      14.161   2.328 -32.708  1.00 57.81           C  
ATOM    250  O   ILE A  28      14.377   2.311 -31.502  1.00 57.81           O  
ATOM    251  CB  ILE A  28      12.172   3.561 -33.645  1.00 57.81           C  
ATOM    252  CG1 ILE A  28      11.678   4.930 -34.145  1.00 57.81           C  
ATOM    253  CG2 ILE A  28      11.428   3.121 -32.391  1.00 57.81           C  
ATOM    254  CD1 ILE A  28      10.210   4.939 -34.547  1.00 57.81           C  
ATOM    255  N   LEU A  29      14.392   1.283 -33.427  1.00 59.94           N  
ATOM    256  CA  LEU A  29      14.912   0.009 -32.967  1.00 59.94           C  
ATOM    257  C   LEU A  29      16.384   0.141 -32.558  1.00 59.94           C  
ATOM    258  O   LEU A  29      16.801  -0.392 -31.537  1.00 59.94           O  
ATOM    259  CB  LEU A  29      14.762  -1.073 -34.043  1.00 59.94           C  
ATOM    260  CG  LEU A  29      15.133  -2.485 -33.647  1.00 59.94           C  
ATOM    261  CD1 LEU A  29      14.069  -3.077 -32.722  1.00 59.94           C  
ATOM    262  CD2 LEU A  29      15.315  -3.364 -34.868  1.00 59.94           C  
ATOM    263  N   LEU A  30      17.223   0.910 -33.283  1.00 57.91           N  
ATOM    264  CA  LEU A  30      18.624   1.169 -33.028  1.00 57.91           C  
ATOM    265  C   LEU A  30      18.809   2.089 -31.811  1.00 57.91           C  
ATOM    266  O   LEU A  30      19.706   1.888 -31.007  1.00 57.91           O  
ATOM    267  CB  LEU A  30      19.285   1.806 -34.254  1.00 57.91           C  
ATOM    268  CG  LEU A  30      19.626   0.844 -35.406  1.00 57.91           C  
ATOM    269  CD1 LEU A  30      20.016   1.635 -36.655  1.00 57.91           C  
ATOM    270  CD2 LEU A  30      20.757  -0.106 -34.989  1.00 57.91           C  
ATOM    271  N   VAL A  31      17.890   3.065 -31.608  1.00 56.66           N  
ATOM    272  CA  VAL A  31      17.820   3.931 -30.438  1.00 56.66           C  
ATOM    273  C   VAL A  31      17.348   3.113 -29.219  1.00 56.66           C  
ATOM    274  O   VAL A  31      17.878   3.276 -28.125  1.00 56.66           O  
ATOM    275  CB  VAL A  31      16.868   5.123 -30.668  1.00 56.66           C  
ATOM    276  CG1 VAL A  31      16.636   5.899 -29.368  1.00 56.66           C  
ATOM    277  CG2 VAL A  31      17.418   6.039 -31.745  1.00 56.66           C  
ATOM    278  N   LEU A  32      16.452   2.180 -29.465  1.00 56.03           N  
ATOM    279  CA  LEU A  32      15.969   1.226 -28.466  1.00 56.03           C  
ATOM    280  C   LEU A  32      17.076   0.246 -28.080  1.00 56.03           C  
ATOM    281  O   LEU A  32      17.264  -0.060 -26.900  1.00 56.03           O  
ATOM    282  CB  LEU A  32      14.758   0.472 -28.983  1.00 56.03           C  
ATOM    283  CG  LEU A  32      13.401   1.193 -28.877  1.00 56.03           C  
ATOM    284  CD1 LEU A  32      12.375   0.538 -29.779  1.00 56.03           C  
ATOM    285  CD2 LEU A  32      12.919   1.198 -27.424  1.00 56.03           C  
ATOM    286  N   LEU A  33      17.909  -0.174 -29.067  1.00 59.91           N  
ATOM    287  CA  LEU A  33      19.017  -1.103 -28.903  1.00 59.91           C  
ATOM    288  C   LEU A  33      20.211  -0.403 -28.259  1.00 59.91           C  
ATOM    289  O   LEU A  33      20.905  -0.981 -27.412  1.00 59.91           O  
ATOM    290  CB  LEU A  33      19.422  -1.719 -30.244  1.00 59.91           C  
ATOM    291  CG  LEU A  33      18.496  -2.785 -30.802  1.00 59.91           C  
ATOM    292  CD1 LEU A  33      18.881  -3.134 -32.239  1.00 59.91           C  
ATOM    293  CD2 LEU A  33      18.511  -4.025 -29.920  1.00 59.91           C  
ATOM    294  N   ALA A  34      20.499   0.833 -28.636  1.00 54.97           N  
ATOM    295  CA  ALA A  34      21.565   1.678 -28.076  1.00 54.97           C  
ATOM    296  C   ALA A  34      21.230   2.095 -26.643  1.00 54.97           C  
ATOM    297  O   ALA A  34      22.105   2.121 -25.775  1.00 54.97           O  
ATOM    298  CB  ALA A  34      21.792   2.898 -28.936  1.00 54.97           C  
ATOM    299  N   ASN A  35      19.989   2.240 -26.262  1.00 53.41           N  
ATOM    300  CA  ASN A  35      19.448   2.562 -24.949  1.00 53.41           C  
ATOM    301  C   ASN A  35      19.374   1.316 -24.059  1.00 53.41           C  
ATOM    302  O   ASN A  35      19.601   1.400 -22.855  1.00 53.41           O  
ATOM    303  CB  ASN A  35      18.076   3.213 -25.068  1.00 53.41           C  
ATOM    304  CG  ASN A  35      18.155   4.674 -25.491  1.00 53.41           C  
ATOM    305  ND2 ASN A  35      17.190   5.106 -26.283  1.00 53.41           N  
ATOM    306  OD1 ASN A  35      19.083   5.395 -25.094  1.00 53.41           O  
ATOM    307  N   VAL A  36      19.233   0.176 -24.684  1.00 56.62           N  
ATOM    308  CA  VAL A  36      19.247  -1.150 -24.098  1.00 56.62           C  
ATOM    309  C   VAL A  36      20.678  -1.562 -23.758  1.00 56.62           C  
ATOM    310  O   VAL A  36      20.942  -2.139 -22.699  1.00 56.62           O  
ATOM    311  CB  VAL A  36      18.614  -2.197 -25.040  1.00 56.62           C  
ATOM    312  CG1 VAL A  36      18.809  -3.612 -24.491  1.00 56.62           C  
ATOM    313  CG2 VAL A  36      17.119  -1.909 -25.235  1.00 56.62           C  
ATOM    314  N   ALA A  37      21.676  -1.149 -24.545  1.00 53.62           N  
ATOM    315  CA  ALA A  37      23.097  -1.426 -24.392  1.00 53.62           C  
ATOM    316  C   ALA A  37      23.711  -0.586 -23.267  1.00 53.62           C  
ATOM    317  O   ALA A  37      24.540  -1.077 -22.503  1.00 53.62           O  
ATOM    318  CB  ALA A  37      23.838  -1.145 -25.705  1.00 53.62           C  
ATOM    319  N   VAL A  38      23.274   0.610 -22.938  1.00 55.19           N  
ATOM    320  CA  VAL A  38      23.678   1.498 -21.865  1.00 55.19           C  
ATOM    321  C   VAL A  38      23.035   1.066 -20.551  1.00 55.19           C  
ATOM    322  O   VAL A  38      23.685   1.089 -19.501  1.00 55.19           O  
ATOM    323  CB  VAL A  38      23.302   2.973 -22.176  1.00 55.19           C  
ATOM    324  CG1 VAL A  38      23.593   3.872 -20.968  1.00 55.19           C  
ATOM    325  CG2 VAL A  38      24.073   3.465 -23.402  1.00 55.19           C  
ATOM    326  N   GLU A  39      21.863   0.443 -20.518  1.00 54.78           N  
ATOM    327  CA  GLU A  39      21.110  -0.070 -19.366  1.00 54.78           C  
ATOM    328  C   GLU A  39      21.579  -1.461 -18.979  1.00 54.78           C  
ATOM    329  O   GLU A  39      21.511  -1.836 -17.801  1.00 54.78           O  
ATOM    330  CB  GLU A  39      19.611  -0.069 -19.662  1.00 54.78           C  
ATOM    331  CG  GLU A  39      18.952   1.298 -19.542  1.00 54.78           C  
ATOM    332  CD  GLU A  39      17.475   1.221 -19.179  1.00 54.78           C  
ATOM    333  OE1 GLU A  39      16.843   2.295 -19.005  1.00 54.78           O  
ATOM    334  OE2 GLU A  39      16.957   0.095 -19.060  1.00 54.78           O1-
ATOM    335  N   MET A  40      22.162  -2.194 -19.963  1.00 52.66           N  
ATOM    336  CA  MET A  40      22.739  -3.515 -19.760  1.00 52.66           C  
ATOM    337  C   MET A  40      24.057  -3.422 -19.006  1.00 52.66           C  
ATOM    338  O   MET A  40      24.447  -4.363 -18.315  1.00 52.66           O  
ATOM    339  CB  MET A  40      22.942  -4.227 -21.099  1.00 52.66           C  
ATOM    340  CG  MET A  40      21.657  -4.744 -21.716  1.00 52.66           C  
ATOM    341  SD  MET A  40      21.959  -5.966 -23.052  1.00 52.66           S  
ATOM    342  CE  MET A  40      22.913  -4.943 -24.206  1.00 52.66           C  
ATOM    343  N   PHE A  41      24.696  -2.196 -18.837  1.00 49.66           N  
ATOM    344  CA  PHE A  41      26.025  -2.021 -18.244  1.00 49.66           C  
ATOM    345  C   PHE A  41      25.943  -1.195 -16.974  1.00 49.66           C  
ATOM    346  O   PHE A  41      26.939  -1.048 -16.258  1.00 49.66           O  
ATOM    347  CB  PHE A  41      26.980  -1.368 -19.249  1.00 49.66           C  
ATOM    348  CG  PHE A  41      27.401  -2.274 -20.382  1.00 49.66           C  
ATOM    349  CD1 PHE A  41      28.377  -3.251 -20.187  1.00 49.66           C  
ATOM    350  CD2 PHE A  41      26.812  -2.154 -21.631  1.00 49.66           C  
ATOM    351  CE1 PHE A  41      28.751  -4.084 -21.226  1.00 49.66           C  
ATOM    352  CE2 PHE A  41      27.192  -3.000 -22.674  1.00 49.66           C  
ATOM    353  CZ  PHE A  41      28.162  -3.965 -22.476  1.00 49.66           C  
ATOM    354  N   VAL A  42      24.694  -0.693 -16.527  1.00 52.59           N  
ATOM    355  CA  VAL A  42      24.512   0.023 -15.268  1.00 52.59           C  
ATOM    356  C   VAL A  42      23.904  -0.897 -14.225  1.00 52.59           C  
ATOM    357  O   VAL A  42      22.825  -1.474 -14.440  1.00 52.59           O  
ATOM    358  CB  VAL A  42      23.623   1.280 -15.451  1.00 52.59           C  
ATOM    359  CG1 VAL A  42      23.418   1.993 -14.116  1.00 52.59           C  
ATOM    360  CG2 VAL A  42      24.237   2.225 -16.479  1.00 52.59           C  
ATOM    361  N   THR A  43      24.682  -1.662 -13.454  1.00 52.25           N  
ATOM    362  CA  THR A  43      24.184  -2.393 -12.285  1.00 52.25           C  
ATOM    363  C   THR A  43      23.963  -1.465 -11.110  1.00 52.25           C  
ATOM    364  O   THR A  43      24.879  -0.749 -10.691  1.00 52.25           O  
ATOM    365  CB  THR A  43      25.176  -3.511 -11.880  1.00 52.25           C  
ATOM    366  CG2 THR A  43      25.155  -4.657 -12.883  1.00 52.25           C  
ATOM    367  OG1 THR A  43      26.495  -2.971 -11.812  1.00 52.25           O  
ATOM    368  N   PRO A  44      22.736  -0.953 -10.918  1.00 55.62           N  
ATOM    369  CA  PRO A  44      22.563  -0.077  -9.757  1.00 55.62           C  
ATOM    370  C   PRO A  44      23.279  -0.602  -8.513  1.00 55.62           C  
ATOM    371  O   PRO A  44      23.410  -1.819  -8.340  1.00 55.62           O  
ATOM    372  CB  PRO A  44      21.059  -0.038  -9.551  1.00 55.62           C  
ATOM    373  CG  PRO A  44      20.489  -0.879 -10.654  1.00 55.62           C  
ATOM    374  CD  PRO A  44      21.637  -1.516 -11.395  1.00 55.62           C  
ATOM    375  N   LYS A  45      24.397  -0.008  -7.929  1.00 58.44           N  
ATOM    376  CA  LYS A  45      24.870  -0.330  -6.587  1.00 58.44           C  
ATOM    377  C   LYS A  45      23.731  -0.812  -5.697  1.00 58.44           C  
ATOM    378  O   LYS A  45      22.681  -0.174  -5.632  1.00 58.44           O  
ATOM    379  CB  LYS A  45      25.563   0.888  -5.954  1.00 58.44           C  
ATOM    380  CG  LYS A  45      26.992   1.097  -6.428  1.00 58.44           C  
ATOM    381  CD  LYS A  45      27.708   2.162  -5.591  1.00 58.44           C  
ATOM    382  CE  LYS A  45      29.117   2.421  -6.102  1.00 58.44           C  
ATOM    383  NZ  LYS A  45      29.828   3.435  -5.261  1.00 58.44           N1+
ATOM    384  N   SER A  46      23.638  -2.115  -5.508  1.00 65.00           N  
ATOM    385  CA  SER A  46      22.567  -2.784  -4.779  1.00 65.00           C  
ATOM    386  C   SER A  46      22.624  -2.465  -3.287  1.00 65.00           C  
ATOM    387  O   SER A  46      23.684  -2.567  -2.668  1.00 65.00           O  
ATOM    388  CB  SER A  46      22.650  -4.301  -4.985  1.00 65.00           C  
ATOM    389  OG  SER A  46      23.891  -4.800  -4.545  1.00 65.00           O  
ATOM    390  N   ASN A  47      21.714  -1.610  -2.837  1.00 84.50           N  
ATOM    391  CA  ASN A  47      21.481  -1.387  -1.411  1.00 84.50           C  
ATOM    392  C   ASN A  47      20.367  -2.277  -0.872  1.00 84.50           C  
ATOM    393  O   ASN A  47      19.214  -2.146  -1.272  1.00 84.50           O  
ATOM    394  CB  ASN A  47      21.159   0.084  -1.142  1.00 84.50           C  
ATOM    395  CG  ASN A  47      21.303   0.462   0.323  1.00 84.50           C  
ATOM    396  ND2 ASN A  47      20.730   1.592   0.697  1.00 84.50           N  
ATOM    397  OD1 ASN A  47      21.927  -0.262   1.098  1.00 84.50           O  
ATOM    398  N   PHE A  48      20.792  -3.394  -0.182  1.00 92.38           N  
ATOM    399  CA  PHE A  48      19.812  -4.311   0.385  1.00 92.38           C  
ATOM    400  C   PHE A  48      19.342  -3.807   1.750  1.00 92.38           C  
ATOM    401  O   PHE A  48      20.107  -3.186   2.485  1.00 92.38           O  
ATOM    402  CB  PHE A  48      20.404  -5.716   0.527  1.00 92.38           C  
ATOM    403  CG  PHE A  48      20.605  -6.418  -0.792  1.00 92.38           C  
ATOM    404  CD1 PHE A  48      19.528  -6.973  -1.471  1.00 92.38           C  
ATOM    405  CD2 PHE A  48      21.879  -6.522  -1.346  1.00 92.38           C  
ATOM    406  CE1 PHE A  48      19.715  -7.624  -2.690  1.00 92.38           C  
ATOM    407  CE2 PHE A  48      22.067  -7.174  -2.561  1.00 92.38           C  
ATOM    408  CZ  PHE A  48      20.989  -7.723  -3.235  1.00 92.38           C  
ATOM    409  N   LEU A  49      18.076  -4.018   1.926  1.00 92.88           N  
ATOM    410  CA  LEU A  49      17.404  -3.632   3.165  1.00 92.88           C  
ATOM    411  C   LEU A  49      18.004  -4.374   4.358  1.00 92.88           C  
ATOM    412  O   LEU A  49      18.228  -5.585   4.289  1.00 92.88           O  
ATOM    413  CB  LEU A  49      15.903  -3.920   3.075  1.00 92.88           C  
ATOM    414  CG  LEU A  49      15.110  -3.783   4.372  1.00 92.88           C  
ATOM    415  CD1 LEU A  49      15.022  -2.314   4.786  1.00 92.88           C  
ATOM    416  CD2 LEU A  49      13.717  -4.381   4.211  1.00 92.88           C  
ATOM    417  N   ASN A  50      18.414  -3.696   5.399  1.00 93.19           N  
ATOM    418  CA  ASN A  50      18.749  -4.188   6.733  1.00 93.19           C  
ATOM    419  C   ASN A  50      17.577  -4.022   7.702  1.00 93.19           C  
ATOM    420  O   ASN A  50      17.345  -2.919   8.201  1.00 93.19           O  
ATOM    421  CB  ASN A  50      19.994  -3.480   7.273  1.00 93.19           C  
ATOM    422  CG  ASN A  50      20.416  -3.997   8.634  1.00 93.19           C  
ATOM    423  ND2 ASN A  50      21.412  -3.355   9.229  1.00 93.19           N  
ATOM    424  OD1 ASN A  50      19.842  -4.965   9.147  1.00 93.19           O  
ATOM    425  N   PRO A  51      16.824  -5.150   7.957  1.00 88.25           N  
ATOM    426  CA  PRO A  51      15.592  -5.076   8.745  1.00 88.25           C  
ATOM    427  C   PRO A  51      15.860  -4.760  10.210  1.00 88.25           C  
ATOM    428  O   PRO A  51      14.938  -4.389  10.951  1.00 88.25           O  
ATOM    429  CB  PRO A  51      14.991  -6.475   8.592  1.00 88.25           C  
ATOM    430  CG  PRO A  51      15.590  -7.006   7.325  1.00 88.25           C  
ATOM    431  CD  PRO A  51      16.961  -6.423   7.167  1.00 88.25           C  
ATOM    432  N   SER A  52      17.143  -4.734  10.642  1.00 89.56           N  
ATOM    433  CA  SER A  52      17.505  -4.457  12.024  1.00 89.56           C  
ATOM    434  C   SER A  52      17.818  -2.972  12.228  1.00 89.56           C  
ATOM    435  O   SER A  52      18.033  -2.524  13.353  1.00 89.56           O  
ATOM    436  CB  SER A  52      18.713  -5.293  12.437  1.00 89.56           C  
ATOM    437  OG  SER A  52      19.851  -4.961  11.676  1.00 89.56           O  
ATOM    438  N   GLN A  53      17.789  -2.198  11.085  1.00 90.81           N  
ATOM    439  CA  GLN A  53      18.082  -0.771  11.137  1.00 90.81           C  
ATOM    440  C   GLN A  53      16.998  -0.019  11.911  1.00 90.81           C  
ATOM    441  O   GLN A  53      15.818  -0.366  11.839  1.00 90.81           O  
ATOM    442  CB  GLN A  53      18.213  -0.194   9.728  1.00 90.81           C  
ATOM    443  CG  GLN A  53      16.884  -0.041   9.004  1.00 90.81           C  
ATOM    444  CD  GLN A  53      17.045   0.533   7.602  1.00 90.81           C  
ATOM    445  NE2 GLN A  53      15.945   0.601   6.861  1.00 90.81           N  
ATOM    446  OE1 GLN A  53      18.148   0.904   7.197  1.00 90.81           O  
ATOM    447  N   SER A  54      17.419   0.910  12.762  1.00 92.31           N  
ATOM    448  CA  SER A  54      16.491   1.762  13.507  1.00 92.31           C  
ATOM    449  C   SER A  54      16.072   2.969  12.658  1.00 92.31           C  
ATOM    450  O   SER A  54      16.879   3.512  11.901  1.00 92.31           O  
ATOM    451  CB  SER A  54      17.123   2.240  14.810  1.00 92.31           C  
ATOM    452  OG  SER A  54      16.250   3.121  15.494  1.00 92.31           O  
ATOM    453  N   PHE A  55      14.788   3.431  12.927  1.00 94.69           N  
ATOM    454  CA  PHE A  55      14.260   4.575  12.182  1.00 94.69           C  
ATOM    455  C   PHE A  55      13.821   5.678  13.139  1.00 94.69           C  
ATOM    456  O   PHE A  55      13.019   6.538  12.773  1.00 94.69           O  
ATOM    457  CB  PHE A  55      13.085   4.144  11.298  1.00 94.69           C  
ATOM    458  CG  PHE A  55      13.440   3.083  10.290  1.00 94.69           C  
ATOM    459  CD1 PHE A  55      14.185   3.396   9.163  1.00 94.69           C  
ATOM    460  CD2 PHE A  55      13.036   1.771  10.482  1.00 94.69           C  
ATOM    461  CE1 PHE A  55      14.513   2.414   8.227  1.00 94.69           C  
ATOM    462  CE2 PHE A  55      13.360   0.784   9.554  1.00 94.69           C  
ATOM    463  CZ  PHE A  55      14.098   1.106   8.431  1.00 94.69           C  
ATOM    464  N   LYS A  56      14.274   5.626  14.385  1.00 91.56           N  
ATOM    465  CA  LYS A  56      13.809   6.482  15.472  1.00 91.56           C  
ATOM    466  C   LYS A  56      14.099   7.949  15.184  1.00 91.56           C  
ATOM    467  O   LYS A  56      13.340   8.832  15.587  1.00 91.56           O  
ATOM    468  CB  LYS A  56      14.464   6.074  16.791  1.00 91.56           C  
ATOM    469  CG  LYS A  56      13.885   4.809  17.417  1.00 91.56           C  
ATOM    470  CD  LYS A  56      14.526   4.503  18.759  1.00 91.56           C  
ATOM    471  CE  LYS A  56      13.950   3.231  19.381  1.00 91.56           C  
ATOM    472  NZ  LYS A  56      14.590   2.916  20.689  1.00 91.56           N1+
ATOM    473  N   ASP A  57      15.121   8.259  14.437  1.00 92.38           N  
ATOM    474  CA  ASP A  57      15.520   9.647  14.218  1.00 92.38           C  
ATOM    475  C   ASP A  57      15.001  10.159  12.877  1.00 92.38           C  
ATOM    476  O   ASP A  57      15.295  11.296  12.497  1.00 92.38           O  
ATOM    477  CB  ASP A  57      17.040   9.782  14.283  1.00 92.38           C  
ATOM    478  CG  ASP A  57      17.614   9.427  15.654  1.00 92.38           C  
ATOM    479  OD1 ASP A  57      17.019   9.807  16.677  1.00 92.38           O  
ATOM    480  OD2 ASP A  57      18.676   8.770  15.697  1.00 92.38           O1-
ATOM    481  N   ASN A  58      14.230   9.295  12.175  1.00 96.00           N  
ATOM    482  CA  ASN A  58      13.724   9.662  10.863  1.00 96.00           C  
ATOM    483  C   ASN A  58      12.298  10.203  10.940  1.00 96.00           C  
ATOM    484  O   ASN A  58      11.604   9.980  11.935  1.00 96.00           O  
ATOM    485  CB  ASN A  58      13.783   8.466   9.910  1.00 96.00           C  
ATOM    486  CG  ASN A  58      15.202   8.010   9.635  1.00 96.00           C  
ATOM    487  ND2 ASN A  58      15.834   8.607   8.626  1.00 96.00           N  
ATOM    488  OD1 ASN A  58      15.735   7.135  10.320  1.00 96.00           O  
ATOM    489  N   ILE A  59      11.855  10.921   9.952  1.00 97.19           N  
ATOM    490  CA  ILE A  59      10.453  11.066   9.562  1.00 97.19           C  
ATOM    491  C   ILE A  59      10.048   9.896   8.671  1.00 97.19           C  
ATOM    492  O   ILE A  59      10.619   9.700   7.597  1.00 97.19           O  
ATOM    493  CB  ILE A  59      10.206  12.408   8.843  1.00 97.19           C  
ATOM    494  CG1 ILE A  59      10.514  13.586   9.781  1.00 97.19           C  
ATOM    495  CG2 ILE A  59       8.771  12.481   8.326  1.00 97.19           C  
ATOM    496  CD1 ILE A  59      10.431  14.949   9.106  1.00 97.19           C  
ATOM    497  N   PRO A  60       9.052   8.982   9.270  1.00 97.44           N  
ATOM    498  CA  PRO A  60       8.792   7.688   8.636  1.00 97.44           C  
ATOM    499  C   PRO A  60       8.066   7.818   7.297  1.00 97.44           C  
ATOM    500  O   PRO A  60       6.978   7.253   7.125  1.00 97.44           O  
ATOM    501  CB  PRO A  60       7.916   6.961   9.661  1.00 97.44           C  
ATOM    502  CG  PRO A  60       7.175   8.052  10.361  1.00 97.44           C  
ATOM    503  CD  PRO A  60       8.043   9.269  10.418  1.00 97.44           C  
ATOM    504  N   VAL A  61       8.623   8.684   6.400  1.00 98.44           N  
ATOM    505  CA  VAL A  61       8.274   8.729   4.981  1.00 98.44           C  
ATOM    506  C   VAL A  61       9.399   8.105   4.156  1.00 98.44           C  
ATOM    507  O   VAL A  61      10.532   8.572   4.189  1.00 98.44           O  
ATOM    508  CB  VAL A  61       8.001  10.172   4.507  1.00 98.44           C  
ATOM    509  CG1 VAL A  61       7.636  10.192   3.023  1.00 98.44           C  
ATOM    510  CG2 VAL A  61       6.882  10.804   5.340  1.00 98.44           C  
ATOM    511  N   VAL A  62       9.079   7.029   3.393  1.00 98.38           N  
ATOM    512  CA  VAL A  62      10.086   6.218   2.718  1.00 98.38           C  
ATOM    513  C   VAL A  62      10.048   6.489   1.218  1.00 98.38           C  
ATOM    514  O   VAL A  62       8.982   6.468   0.602  1.00 98.38           O  
ATOM    515  CB  VAL A  62       9.877   4.711   2.990  1.00 98.38           C  
ATOM    516  CG1 VAL A  62      11.019   3.890   2.398  1.00 98.38           C  
ATOM    517  CG2 VAL A  62       9.750   4.450   4.492  1.00 98.38           C  
ATOM    518  N   TYR A  63      11.206   6.699   0.652  1.00 97.62           N  
ATOM    519  CA  TYR A  63      11.326   6.961  -0.777  1.00 97.62           C  
ATOM    520  C   TYR A  63      12.737   6.662  -1.270  1.00 97.62           C  
ATOM    521  O   TYR A  63      13.706   6.789  -0.515  1.00 97.62           O  
ATOM    522  CB  TYR A  63      10.963   8.416  -1.088  1.00 97.62           C  
ATOM    523  CG  TYR A  63      11.269   8.829  -2.509  1.00 97.62           C  
ATOM    524  CD1 TYR A  63      12.350   9.654  -2.799  1.00 97.62           C  
ATOM    525  CD2 TYR A  63      10.472   8.390  -3.562  1.00 97.62           C  
ATOM    526  CE1 TYR A  63      12.632  10.038  -4.106  1.00 97.62           C  
ATOM    527  CE2 TYR A  63      10.748   8.767  -4.874  1.00 97.62           C  
ATOM    528  OH  TYR A  63      12.098   9.962  -6.430  1.00 97.62           O  
ATOM    529  CZ  TYR A  63      11.827   9.589  -5.135  1.00 97.62           C  
ATOM    530  N   SER A  64      12.796   6.335  -2.573  1.00 94.75           N  
ATOM    531  CA  SER A  64      14.056   6.176  -3.294  1.00 94.75           C  
ATOM    532  C   SER A  64      13.959   6.742  -4.706  1.00 94.75           C  
ATOM    533  O   SER A  64      12.924   6.615  -5.363  1.00 94.75           O  
ATOM    534  CB  SER A  64      14.457   4.701  -3.355  1.00 94.75           C  
ATOM    535  OG  SER A  64      15.620   4.528  -4.148  1.00 94.75           O  
ATOM    536  N   PRO A  65      15.039   7.363  -5.143  1.00 91.44           N  
ATOM    537  CA  PRO A  65      15.041   7.806  -6.538  1.00 91.44           C  
ATOM    538  C   PRO A  65      14.917   6.650  -7.527  1.00 91.44           C  
ATOM    539  O   PRO A  65      14.617   6.867  -8.703  1.00 91.44           O  
ATOM    540  CB  PRO A  65      16.393   8.496  -6.682  1.00 91.44           C  
ATOM    541  CG  PRO A  65      16.813   8.835  -5.287  1.00 91.44           C  
ATOM    542  CD  PRO A  65      16.186   7.823  -4.356  1.00 91.44           C  
ATOM    543  N   HIS A  66      15.044   5.394  -7.010  1.00 91.50           N  
ATOM    544  CA  HIS A  66      14.983   4.208  -7.858  1.00 91.50           C  
ATOM    545  C   HIS A  66      13.547   3.730  -8.039  1.00 91.50           C  
ATOM    546  O   HIS A  66      13.301   2.716  -8.697  1.00 91.50           O  
ATOM    547  CB  HIS A  66      15.842   3.087  -7.271  1.00 91.50           C  
ATOM    548  CG  HIS A  66      17.300   3.395  -7.247  1.00 91.50           C  
ATOM    549  CD2 HIS A  66      18.147   3.633  -6.213  1.00 91.50           C  
ATOM    550  ND1 HIS A  66      18.065   3.508  -8.393  1.00 91.50           N  
ATOM    551  CE1 HIS A  66      19.317   3.787  -8.066  1.00 91.50           C  
ATOM    552  NE2 HIS A  66      19.393   3.877  -6.747  1.00 91.50           N  
ATOM    553  N   TYR A  67      12.526   4.399  -7.466  1.00 91.56           N  
ATOM    554  CA  TYR A  67      11.118   4.019  -7.518  1.00 91.56           C  
ATOM    555  C   TYR A  67      10.554   4.215  -8.919  1.00 91.56           C  
ATOM    556  O   TYR A  67       9.619   3.518  -9.322  1.00 91.56           O  
ATOM    557  CB  TYR A  67      10.302   4.831  -6.509  1.00 91.56           C  
ATOM    558  CG  TYR A  67      10.296   4.244  -5.117  1.00 91.56           C  
ATOM    559  CD1 TYR A  67      11.291   3.356  -4.713  1.00 91.56           C  
ATOM    560  CD2 TYR A  67       9.305   4.580  -4.206  1.00 91.56           C  
ATOM    561  CE1 TYR A  67      11.295   2.812  -3.435  1.00 91.56           C  
ATOM    562  CE2 TYR A  67       9.296   4.042  -2.924  1.00 91.56           C  
ATOM    563  OH  TYR A  67      10.287   2.624  -1.279  1.00 91.56           O  
ATOM    564  CZ  TYR A  67      10.292   3.159  -2.547  1.00 91.56           C  
ATOM    565  N   ASN A  68      11.096   5.196  -9.654  1.00 87.56           N  
ATOM    566  CA  ASN A  68      10.512   5.515 -10.953  1.00 87.56           C  
ATOM    567  C   ASN A  68      10.819   4.435 -11.987  1.00 87.56           C  
ATOM    568  O   ASN A  68      11.910   3.866 -11.993  1.00 87.56           O  
ATOM    569  CB  ASN A  68      11.007   6.877 -11.445  1.00 87.56           C  
ATOM    570  CG  ASN A  68      10.493   8.024 -10.597  1.00 87.56           C  
ATOM    571  ND2 ASN A  68      11.203   9.140 -10.621  1.00 87.56           N  
ATOM    572  OD1 ASN A  68       9.465   7.905  -9.925  1.00 87.56           O  
ATOM    573  N   ILE A  69       9.784   4.105 -12.732  1.00 80.38           N  
ATOM    574  CA  ILE A  69       9.941   3.238 -13.895  1.00 80.38           C  
ATOM    575  C   ILE A  69       9.921   4.074 -15.171  1.00 80.38           C  
ATOM    576  O   ILE A  69       8.939   4.769 -15.455  1.00 80.38           O  
ATOM    577  CB  ILE A  69       8.826   2.160 -13.944  1.00 80.38           C  
ATOM    578  CG1 ILE A  69       8.854   1.308 -12.674  1.00 80.38           C  
ATOM    579  CG2 ILE A  69       8.979   1.288 -15.197  1.00 80.38           C  
ATOM    580  CD1 ILE A  69       7.662   0.363 -12.536  1.00 80.38           C  
ATOM    581  N   SER A  70      10.975   4.182 -15.790  1.00 73.44           N  
ATOM    582  CA  SER A  70      11.099   5.025 -16.975  1.00 73.44           C  
ATOM    583  C   SER A  70      11.567   4.216 -18.187  1.00 73.44           C  
ATOM    584  O   SER A  70      12.411   3.326 -18.054  1.00 73.44           O  
ATOM    585  CB  SER A  70      12.066   6.174 -16.720  1.00 73.44           C  
ATOM    586  OG  SER A  70      12.290   6.922 -17.903  1.00 73.44           O  
ATOM    587  N   PHE A  71      10.764   4.382 -19.257  1.00 65.44           N  
ATOM    588  CA  PHE A  71      11.161   3.799 -20.531  1.00 65.44           C  
ATOM    589  C   PHE A  71      11.558   4.890 -21.522  1.00 65.44           C  
ATOM    590  O   PHE A  71      11.005   4.967 -22.617  1.00 65.44           O  
ATOM    591  CB  PHE A  71      10.023   2.958 -21.111  1.00 65.44           C  
ATOM    592  CG  PHE A  71       9.563   1.852 -20.203  1.00 65.44           C  
ATOM    593  CD1 PHE A  71      10.272   0.653 -20.134  1.00 65.44           C  
ATOM    594  CD2 PHE A  71       8.433   2.004 -19.415  1.00 65.44           C  
ATOM    595  CE1 PHE A  71       9.846  -0.375 -19.288  1.00 65.44           C  
ATOM    596  CE2 PHE A  71       8.001   0.983 -18.574  1.00 65.44           C  
ATOM    597  CZ  PHE A  71       8.711  -0.204 -18.512  1.00 65.44           C  
ATOM    598  N   ARG A  72      12.350   6.057 -21.038  1.00 54.44           N  
ATOM    599  CA  ARG A  72      12.841   7.134 -21.869  1.00 54.44           C  
ATOM    600  C   ARG A  72      11.750   7.670 -22.786  1.00 54.44           C  
ATOM    601  O   ARG A  72      11.945   7.805 -23.996  1.00 54.44           O  
ATOM    602  CB  ARG A  72      14.044   6.677 -22.709  1.00 54.44           C  
ATOM    603  CG  ARG A  72      15.252   6.287 -21.883  1.00 54.44           C  
ATOM    604  CD  ARG A  72      16.466   6.008 -22.760  1.00 54.44           C  
ATOM    605  NE  ARG A  72      17.713   6.364 -22.094  1.00 54.44           N  
ATOM    606  NH1 ARG A  72      19.093   5.484 -23.724  1.00 54.44           N  
ATOM    607  NH2 ARG A  72      20.002   6.483 -21.873  1.00 54.44           N1+
ATOM    608  CZ  ARG A  72      18.927   6.113 -22.568  1.00 54.44           C  
ATOM    609  N   GLY A  73      10.452   7.791 -22.293  1.00 47.91           N  
ATOM    610  CA  GLY A  73       9.386   8.498 -22.988  1.00 47.91           C  
ATOM    611  C   GLY A  73       8.277   7.581 -23.466  1.00 47.91           C  
ATOM    612  O   GLY A  73       7.176   8.041 -23.781  1.00 47.91           O  
ATOM    613  N   LEU A  74       8.583   6.197 -23.524  1.00 53.91           N  
ATOM    614  CA  LEU A  74       7.611   5.191 -23.927  1.00 53.91           C  
ATOM    615  C   LEU A  74       6.578   4.955 -22.831  1.00 53.91           C  
ATOM    616  O   LEU A  74       5.445   4.555 -23.127  1.00 53.91           O  
ATOM    617  CB  LEU A  74       8.309   3.883 -24.287  1.00 53.91           C  
ATOM    618  CG  LEU A  74       8.863   3.762 -25.700  1.00 53.91           C  
ATOM    619  CD1 LEU A  74      10.307   3.270 -25.674  1.00 53.91           C  
ATOM    620  CD2 LEU A  74       7.993   2.825 -26.534  1.00 53.91           C  
ATOM    621  N   GLU A  75       6.942   5.390 -21.704  1.00 60.50           N  
ATOM    622  CA  GLU A  75       6.039   5.225 -20.570  1.00 60.50           C  
ATOM    623  C   GLU A  75       4.834   6.148 -20.671  1.00 60.50           C  
ATOM    624  O   GLU A  75       3.793   5.902 -20.056  1.00 60.50           O  
ATOM    625  CB  GLU A  75       6.779   5.480 -19.248  1.00 60.50           C  
ATOM    626  CG  GLU A  75       7.284   6.913 -19.101  1.00 60.50           C  
ATOM    627  CD  GLU A  75       8.678   7.119 -19.665  1.00 60.50           C  
ATOM    628  OE1 GLU A  75       9.370   8.073 -19.237  1.00 60.50           O  
ATOM    629  OE2 GLU A  75       9.093   6.318 -20.527  1.00 60.50           O1-
ATOM    630  N   ASN A  76       5.000   7.279 -21.511  1.00 56.38           N  
ATOM    631  CA  ASN A  76       3.960   8.279 -21.715  1.00 56.38           C  
ATOM    632  C   ASN A  76       2.797   7.719 -22.526  1.00 56.38           C  
ATOM    633  O   ASN A  76       1.731   8.331 -22.594  1.00 56.38           O  
ATOM    634  CB  ASN A  76       4.536   9.519 -22.394  1.00 56.38           C  
ATOM    635  CG  ASN A  76       5.515  10.272 -21.510  1.00 56.38           C  
ATOM    636  ND2 ASN A  76       6.499  10.921 -22.119  1.00 56.38           N  
ATOM    637  OD1 ASN A  76       5.391  10.266 -20.282  1.00 56.38           O  
ATOM    638  N   LEU A  77       2.931   6.527 -23.112  1.00 53.28           N  
ATOM    639  CA  LEU A  77       1.935   5.859 -23.942  1.00 53.28           C  
ATOM    640  C   LEU A  77       1.122   4.866 -23.115  1.00 53.28           C  
ATOM    641  O   LEU A  77       0.144   4.292 -23.603  1.00 53.28           O  
ATOM    642  CB  LEU A  77       2.603   5.132 -25.100  1.00 53.28           C  
ATOM    643  CG  LEU A  77       3.297   6.020 -26.142  1.00 53.28           C  
ATOM    644  CD1 LEU A  77       4.107   5.169 -27.117  1.00 53.28           C  
ATOM    645  CD2 LEU A  77       2.281   6.869 -26.893  1.00 53.28           C  
ATOM    646  N   HIS A  78       1.345   4.757 -21.812  1.00 60.72           N  
ATOM    647  CA  HIS A  78       0.653   3.903 -20.864  1.00 60.72           C  
ATOM    648  C   HIS A  78      -0.086   4.731 -19.815  1.00 60.72           C  
ATOM    649  O   HIS A  78       0.366   5.819 -19.440  1.00 60.72           O  
ATOM    650  CB  HIS A  78       1.646   2.956 -20.172  1.00 60.72           C  
ATOM    651  CG  HIS A  78       0.995   1.803 -19.472  1.00 60.72           C  
ATOM    652  CD2 HIS A  78       0.810   0.519 -19.862  1.00 60.72           C  
ATOM    653  ND1 HIS A  78       0.426   1.921 -18.221  1.00 60.72           N  
ATOM    654  CE1 HIS A  78      -0.075   0.749 -17.868  1.00 60.72           C  
ATOM    655  NE2 HIS A  78       0.149  -0.119 -18.835  1.00 60.72           N  
ATOM    656  N   PRO A  79      -1.376   4.390 -19.473  1.00 56.12           N  
ATOM    657  CA  PRO A  79      -2.230   5.148 -18.552  1.00 56.12           C  
ATOM    658  C   PRO A  79      -1.605   5.336 -17.174  1.00 56.12           C  
ATOM    659  O   PRO A  79      -1.989   6.249 -16.441  1.00 56.12           O  
ATOM    660  CB  PRO A  79      -3.500   4.295 -18.472  1.00 56.12           C  
ATOM    661  CG  PRO A  79      -3.069   2.929 -18.896  1.00 56.12           C  
ATOM    662  CD  PRO A  79      -1.873   3.063 -19.793  1.00 56.12           C  
ATOM    663  N   PHE A  80      -0.402   4.668 -16.894  1.00 61.69           N  
ATOM    664  CA  PHE A  80       0.248   4.668 -15.590  1.00 61.69           C  
ATOM    665  C   PHE A  80       1.327   5.741 -15.523  1.00 61.69           C  
ATOM    666  O   PHE A  80       2.169   5.837 -16.412  1.00 61.69           O  
ATOM    667  CB  PHE A  80       0.858   3.294 -15.291  1.00 61.69           C  
ATOM    668  CG  PHE A  80       1.519   3.201 -13.942  1.00 61.69           C  
ATOM    669  CD1 PHE A  80       2.903   3.225 -13.831  1.00 61.69           C  
ATOM    670  CD2 PHE A  80       0.757   3.094 -12.790  1.00 61.69           C  
ATOM    671  CE1 PHE A  80       3.521   3.141 -12.584  1.00 61.69           C  
ATOM    672  CE2 PHE A  80       1.363   3.009 -11.539  1.00 61.69           C  
ATOM    673  CZ  PHE A  80       2.745   3.031 -11.436  1.00 61.69           C  
ATOM    674  N   ASP A  81       1.199   6.734 -14.603  1.00 75.75           N  
ATOM    675  CA  ASP A  81       2.278   7.668 -14.304  1.00 75.75           C  
ATOM    676  C   ASP A  81       3.415   6.969 -13.554  1.00 75.75           C  
ATOM    677  O   ASP A  81       3.367   6.826 -12.333  1.00 75.75           O  
ATOM    678  CB  ASP A  81       1.756   8.848 -13.482  1.00 75.75           C  
ATOM    679  CG  ASP A  81       2.809   9.917 -13.241  1.00 75.75           C  
ATOM    680  OD1 ASP A  81       3.936   9.789 -13.767  1.00 75.75           O  
ATOM    681  OD2 ASP A  81       2.509  10.894 -12.521  1.00 75.75           O1-
ATOM    682  N   SER A  82       4.427   6.421 -14.270  1.00 76.81           N  
ATOM    683  CA  SER A  82       5.501   5.594 -13.739  1.00 76.81           C  
ATOM    684  C   SER A  82       6.531   6.433 -12.987  1.00 76.81           C  
ATOM    685  O   SER A  82       7.450   5.892 -12.367  1.00 76.81           O  
ATOM    686  CB  SER A  82       6.186   4.808 -14.855  1.00 76.81           C  
ATOM    687  OG  SER A  82       6.720   5.688 -15.834  1.00 76.81           O  
ATOM    688  N   LYS A  83       6.275   7.792 -12.949  1.00 85.56           N  
ATOM    689  CA  LYS A  83       7.184   8.701 -12.264  1.00 85.56           C  
ATOM    690  C   LYS A  83       6.479   9.459 -11.147  1.00 85.56           C  
ATOM    691  O   LYS A  83       6.996  10.450 -10.627  1.00 85.56           O  
ATOM    692  CB  LYS A  83       7.802   9.696 -13.255  1.00 85.56           C  
ATOM    693  CG  LYS A  83       8.694   9.046 -14.301  1.00 85.56           C  
ATOM    694  CD  LYS A  83       9.294  10.084 -15.238  1.00 85.56           C  
ATOM    695  CE  LYS A  83      10.163   9.437 -16.309  1.00 85.56           C  
ATOM    696  NZ  LYS A  83      10.750  10.452 -17.238  1.00 85.56           N1+
ATOM    697  N   LYS A  84       5.251   9.036 -10.830  1.00 89.62           N  
ATOM    698  CA  LYS A  84       4.423   9.716  -9.835  1.00 89.62           C  
ATOM    699  C   LYS A  84       5.150   9.819  -8.496  1.00 89.62           C  
ATOM    700  O   LYS A  84       5.000  10.811  -7.780  1.00 89.62           O  
ATOM    701  CB  LYS A  84       3.092   8.986  -9.658  1.00 89.62           C  
ATOM    702  CG  LYS A  84       3.209   7.661  -8.921  1.00 89.62           C  
ATOM    703  CD  LYS A  84       1.842   7.009  -8.723  1.00 89.62           C  
ATOM    704  CE  LYS A  84       1.970   5.594  -8.179  1.00 89.62           C  
ATOM    705  NZ  LYS A  84       0.664   4.871  -8.203  1.00 89.62           N1+
ATOM    706  N   TYR A  85       5.965   8.930  -8.162  1.00 93.50           N  
ATOM    707  CA  TYR A  85       6.648   8.867  -6.872  1.00 93.50           C  
ATOM    708  C   TYR A  85       7.653  10.009  -6.734  1.00 93.50           C  
ATOM    709  O   TYR A  85       7.722  10.651  -5.682  1.00 93.50           O  
ATOM    710  CB  TYR A  85       7.363   7.522  -6.709  1.00 93.50           C  
ATOM    711  CG  TYR A  85       6.518   6.336  -7.097  1.00 93.50           C  
ATOM    712  CD1 TYR A  85       5.377   6.001  -6.368  1.00 93.50           C  
ATOM    713  CD2 TYR A  85       6.854   5.546  -8.191  1.00 93.50           C  
ATOM    714  CE1 TYR A  85       4.592   4.905  -6.720  1.00 93.50           C  
ATOM    715  CE2 TYR A  85       6.078   4.448  -8.552  1.00 93.50           C  
ATOM    716  OH  TYR A  85       4.180   3.051  -8.164  1.00 93.50           O  
ATOM    717  CZ  TYR A  85       4.951   4.137  -7.812  1.00 93.50           C  
ATOM    718  N   GLY A  86       8.459  10.201  -7.744  1.00 94.31           N  
ATOM    719  CA  GLY A  86       9.378  11.328  -7.771  1.00 94.31           C  
ATOM    720  C   GLY A  86       8.676  12.671  -7.709  1.00 94.31           C  
ATOM    721  O   GLY A  86       9.149  13.596  -7.043  1.00 94.31           O  
ATOM    722  N   ARG A  87       7.586  12.803  -8.385  1.00 95.12           N  
ATOM    723  CA  ARG A  87       6.809  14.038  -8.385  1.00 95.12           C  
ATOM    724  C   ARG A  87       6.237  14.327  -7.000  1.00 95.12           C  
ATOM    725  O   ARG A  87       6.203  15.482  -6.568  1.00 95.12           O  
ATOM    726  CB  ARG A  87       5.680  13.966  -9.413  1.00 95.12           C  
ATOM    727  CG  ARG A  87       6.157  14.018 -10.854  1.00 95.12           C  
ATOM    728  CD  ARG A  87       4.987  14.040 -11.831  1.00 95.12           C  
ATOM    729  NE  ARG A  87       5.406  13.662 -13.184  1.00 95.12           N  
ATOM    730  NH1 ARG A  87       3.265  13.470 -14.016  1.00 95.12           N  
ATOM    731  NH2 ARG A  87       5.063  13.062 -15.372  1.00 95.12           N1+
ATOM    732  CZ  ARG A  87       4.578  13.401 -14.190  1.00 95.12           C  
ATOM    733  N   ILE A  88       5.756  13.234  -6.369  1.00 97.25           N  
ATOM    734  CA  ILE A  88       5.286  13.388  -4.994  1.00 97.25           C  
ATOM    735  C   ILE A  88       6.420  13.922  -4.122  1.00 97.25           C  
ATOM    736  O   ILE A  88       6.237  14.887  -3.376  1.00 97.25           O  
ATOM    737  CB  ILE A  88       4.757  12.056  -4.427  1.00 97.25           C  
ATOM    738  CG1 ILE A  88       3.520  11.591  -5.211  1.00 97.25           C  
ATOM    739  CG2 ILE A  88       4.434  12.190  -2.934  1.00 97.25           C  
ATOM    740  CD1 ILE A  88       3.139  10.137  -4.967  1.00 97.25           C  
ATOM    741  N   TYR A  89       7.555  13.206  -4.202  1.00 97.38           N  
ATOM    742  CA  TYR A  89       8.723  13.586  -3.423  1.00 97.38           C  
ATOM    743  C   TYR A  89       9.102  15.036  -3.686  1.00 97.38           C  
ATOM    744  O   TYR A  89       9.355  15.797  -2.752  1.00 97.38           O  
ATOM    745  CB  TYR A  89       9.903  12.666  -3.749  1.00 97.38           C  
ATOM    746  CG  TYR A  89      11.156  12.987  -2.971  1.00 97.38           C  
ATOM    747  CD1 TYR A  89      12.117  13.861  -3.485  1.00 97.38           C  
ATOM    748  CD2 TYR A  89      11.389  12.426  -1.722  1.00 97.38           C  
ATOM    749  CE1 TYR A  89      13.278  14.160  -2.772  1.00 97.38           C  
ATOM    750  CE2 TYR A  89      12.539  12.716  -0.998  1.00 97.38           C  
ATOM    751  OH  TYR A  89      14.625  13.879  -0.821  1.00 97.38           O  
ATOM    752  CZ  TYR A  89      13.479  13.587  -1.532  1.00 97.38           C  
ATOM    753  N   THR A  90       9.186  15.450  -4.946  1.00 97.31           N  
ATOM    754  CA  THR A  90       9.548  16.798  -5.348  1.00 97.31           C  
ATOM    755  C   THR A  90       8.611  17.834  -4.733  1.00 97.31           C  
ATOM    756  O   THR A  90       9.050  18.855  -4.224  1.00 97.31           O  
ATOM    757  CB  THR A  90       9.542  16.947  -6.884  1.00 97.31           C  
ATOM    758  CG2 THR A  90       9.843  18.387  -7.299  1.00 97.31           C  
ATOM    759  OG1 THR A  90      10.534  16.078  -7.445  1.00 97.31           O  
ATOM    760  N   GLU A  91       7.341  17.535  -4.821  1.00 97.94           N  
ATOM    761  CA  GLU A  91       6.375  18.456  -4.245  1.00 97.94           C  
ATOM    762  C   GLU A  91       6.538  18.554  -2.730  1.00 97.94           C  
ATOM    763  O   GLU A  91       6.475  19.645  -2.162  1.00 97.94           O  
ATOM    764  CB  GLU A  91       4.942  18.013  -4.589  1.00 97.94           C  
ATOM    765  CG  GLU A  91       3.870  18.972  -4.109  1.00 97.94           C  
ATOM    766  CD  GLU A  91       2.502  18.693  -4.708  1.00 97.94           C  
ATOM    767  OE1 GLU A  91       1.484  19.159  -4.150  1.00 97.94           O  
ATOM    768  OE2 GLU A  91       2.446  17.990  -5.744  1.00 97.94           O1-
ATOM    769  N   LEU A  92       6.672  17.416  -2.024  1.00 97.88           N  
ATOM    770  CA  LEU A  92       6.896  17.425  -0.583  1.00 97.88           C  
ATOM    771  C   LEU A  92       8.157  18.211  -0.238  1.00 97.88           C  
ATOM    772  O   LEU A  92       8.184  18.955   0.742  1.00 97.88           O  
ATOM    773  CB  LEU A  92       7.007  15.993  -0.046  1.00 97.88           C  
ATOM    774  CG  LEU A  92       5.731  15.161  -0.073  1.00 97.88           C  
ATOM    775  CD1 LEU A  92       6.025  13.719   0.314  1.00 97.88           C  
ATOM    776  CD2 LEU A  92       4.675  15.766   0.860  1.00 97.88           C  
ATOM    777  N   LYS A  93       9.209  18.018  -0.982  1.00 97.44           N  
ATOM    778  CA  LYS A  93      10.457  18.738  -0.785  1.00 97.44           C  
ATOM    779  C   LYS A  93      10.260  20.244  -0.930  1.00 97.44           C  
ATOM    780  O   LYS A  93      10.793  21.024  -0.140  1.00 97.44           O  
ATOM    781  CB  LYS A  93      11.517  18.252  -1.782  1.00 97.44           C  
ATOM    782  CG  LYS A  93      12.885  18.876  -1.576  1.00 97.44           C  
ATOM    783  CD  LYS A  93      13.925  18.285  -2.533  1.00 97.44           C  
ATOM    784  CE  LYS A  93      15.304  18.892  -2.314  1.00 97.44           C  
ATOM    785  NZ  LYS A  93      16.322  18.268  -3.207  1.00 97.44           N1+
ATOM    786  N   GLN A  94       9.494  20.665  -1.901  1.00 97.75           N  
ATOM    787  CA  GLN A  94       9.207  22.078  -2.137  1.00 97.75           C  
ATOM    788  C   GLN A  94       8.423  22.680  -0.972  1.00 97.75           C  
ATOM    789  O   GLN A  94       8.705  23.804  -0.552  1.00 97.75           O  
ATOM    790  CB  GLN A  94       8.425  22.249  -3.441  1.00 97.75           C  
ATOM    791  CG  GLN A  94       9.264  22.038  -4.692  1.00 97.75           C  
ATOM    792  CD  GLN A  94       8.435  22.057  -5.963  1.00 97.75           C  
ATOM    793  NE2 GLN A  94       9.101  21.942  -7.106  1.00 97.75           N  
ATOM    794  OE1 GLN A  94       7.205  22.175  -5.917  1.00 97.75           O  
ATOM    795  N   GLN A  95       7.504  21.960  -0.411  1.00 97.38           N  
ATOM    796  CA  GLN A  95       6.582  22.469   0.604  1.00 97.38           C  
ATOM    797  C   GLN A  95       7.171  22.307   2.003  1.00 97.38           C  
ATOM    798  O   GLN A  95       6.884  23.108   2.898  1.00 97.38           O  
ATOM    799  CB  GLN A  95       5.231  21.768   0.515  1.00 97.38           C  
ATOM    800  CG  GLN A  95       4.443  22.107  -0.744  1.00 97.38           C  
ATOM    801  CD  GLN A  95       2.981  21.708  -0.646  1.00 97.38           C  
ATOM    802  NE2 GLN A  95       2.515  20.935  -1.614  1.00 97.38           N  
ATOM    803  OE1 GLN A  95       2.283  22.110   0.294  1.00 97.38           O  
ATOM    804  N   LYS A  96       8.003  21.275   2.251  1.00 96.38           N  
ATOM    805  CA  LYS A  96       8.628  20.993   3.539  1.00 96.38           C  
ATOM    806  C   LYS A  96      10.107  20.649   3.362  1.00 96.38           C  
ATOM    807  O   LYS A  96      10.535  19.531   3.654  1.00 96.38           O  
ATOM    808  CB  LYS A  96       7.913  19.848   4.248  1.00 96.38           C  
ATOM    809  CG  LYS A  96       6.444  20.121   4.539  1.00 96.38           C  
ATOM    810  CD  LYS A  96       6.277  21.126   5.663  1.00 96.38           C  
ATOM    811  CE  LYS A  96       4.821  21.243   6.099  1.00 96.38           C  
ATOM    812  NZ  LYS A  96       4.658  22.202   7.231  1.00 96.38           N1+
ATOM    813  N   PRO A  97      10.993  21.587   2.958  1.00 95.75           N  
ATOM    814  CA  PRO A  97      12.396  21.313   2.617  1.00 95.75           C  
ATOM    815  C   PRO A  97      13.214  20.851   3.819  1.00 95.75           C  
ATOM    816  O   PRO A  97      14.170  20.097   3.662  1.00 95.75           O  
ATOM    817  CB  PRO A  97      12.887  22.659   2.096  1.00 95.75           C  
ATOM    818  CG  PRO A  97      11.943  23.661   2.663  1.00 95.75           C  
ATOM    819  CD  PRO A  97      10.586  23.048   2.740  1.00 95.75           C  
ATOM    820  N   ASP A  98      12.742  21.199   5.091  1.00 94.38           N  
ATOM    821  CA  ASP A  98      13.464  20.829   6.305  1.00 94.38           C  
ATOM    822  C   ASP A  98      13.161  19.392   6.718  1.00 94.38           C  
ATOM    823  O   ASP A  98      13.969  18.770   7.423  1.00 94.38           O  
ATOM    824  CB  ASP A  98      13.138  21.794   7.446  1.00 94.38           C  
ATOM    825  CG  ASP A  98      13.590  23.217   7.176  1.00 94.38           C  
ATOM    826  OD1 ASP A  98      14.594  23.408   6.470  1.00 94.38           O  
ATOM    827  OD2 ASP A  98      12.940  24.154   7.687  1.00 94.38           O1-
ATOM    828  N   ALA A  99      12.070  18.825   6.265  1.00 94.06           N  
ATOM    829  CA  ALA A  99      11.597  17.499   6.649  1.00 94.06           C  
ATOM    830  C   ALA A  99      12.235  16.417   5.784  1.00 94.06           C  
ATOM    831  O   ALA A  99      12.626  15.358   6.279  1.00 94.06           O  
ATOM    832  CB  ALA A  99      10.088  17.425   6.550  1.00 94.06           C  
ATOM    833  N   VAL A 100      12.514  16.647   4.538  1.00 94.19           N  
ATOM    834  CA  VAL A 100      12.824  15.676   3.493  1.00 94.19           C  
ATOM    835  C   VAL A 100      14.157  14.997   3.804  1.00 94.19           C  
ATOM    836  O   VAL A 100      14.284  13.777   3.641  1.00 94.19           O  
ATOM    837  CB  VAL A 100      12.873  16.342   2.100  1.00 94.19           C  
ATOM    838  CG1 VAL A 100      13.508  15.397   1.078  1.00 94.19           C  
ATOM    839  CG2 VAL A 100      11.477  16.755   1.652  1.00 94.19           C  
ATOM    840  N   PRO A 101      15.166  15.793   4.289  1.00 95.25           N  
ATOM    841  CA  PRO A 101      16.434  15.132   4.618  1.00 95.25           C  
ATOM    842  C   PRO A 101      16.284  14.063   5.695  1.00 95.25           C  
ATOM    843  O   PRO A 101      17.143  13.194   5.837  1.00 95.25           O  
ATOM    844  CB  PRO A 101      17.312  16.285   5.116  1.00 95.25           C  
ATOM    845  CG  PRO A 101      16.789  17.492   4.413  1.00 95.25           C  
ATOM    846  CD  PRO A 101      15.300  17.390   4.320  1.00 95.25           C  
ATOM    847  N   ARG A 102      15.236  14.110   6.473  1.00 95.94           N  
ATOM    848  CA  ARG A 102      14.993  13.156   7.550  1.00 95.94           C  
ATOM    849  C   ARG A 102      14.123  11.995   7.073  1.00 95.94           C  
ATOM    850  O   ARG A 102      13.797  11.084   7.843  1.00 95.94           O  
ATOM    851  CB  ARG A 102      14.327  13.845   8.742  1.00 95.94           C  
ATOM    852  CG  ARG A 102      15.204  14.876   9.425  1.00 95.94           C  
ATOM    853  CD  ARG A 102      14.472  15.567  10.571  1.00 95.94           C  
ATOM    854  NE  ARG A 102      14.024  14.620  11.579  1.00 95.94           N  
ATOM    855  NH1 ARG A 102      13.042  16.208  12.935  1.00 95.94           N  
ATOM    856  NH2 ARG A 102      12.989  13.992  13.539  1.00 95.94           N1+
ATOM    857  CZ  ARG A 102      13.351  14.940  12.682  1.00 95.94           C  
ATOM    858  N   PHE A 103      13.650  11.974   5.772  1.00 97.56           N  
ATOM    859  CA  PHE A 103      12.918  10.843   5.226  1.00 97.56           C  
ATOM    860  C   PHE A 103      13.805   9.606   5.160  1.00 97.56           C  
ATOM    861  O   PHE A 103      15.031   9.717   5.077  1.00 97.56           O  
ATOM    862  CB  PHE A 103      12.373  11.176   3.831  1.00 97.56           C  
ATOM    863  CG  PHE A 103      11.197  12.115   3.843  1.00 97.56           C  
ATOM    864  CD1 PHE A 103      10.798  12.734   5.022  1.00 97.56           C  
ATOM    865  CD2 PHE A 103      10.493  12.380   2.678  1.00 97.56           C  
ATOM    866  CE1 PHE A 103       9.714  13.605   5.039  1.00 97.56           C  
ATOM    867  CE2 PHE A 103       9.408  13.249   2.683  1.00 97.56           C  
ATOM    868  CZ  PHE A 103       9.016  13.857   3.865  1.00 97.56           C  
ATOM    869  N   ILE A 104      13.236   8.484   5.114  1.00 97.50           N  
ATOM    870  CA  ILE A 104      13.918   7.196   5.041  1.00 97.50           C  
ATOM    871  C   ILE A 104      14.198   6.845   3.579  1.00 97.50           C  
ATOM    872  O   ILE A 104      13.306   6.922   2.731  1.00 97.50           O  
ATOM    873  CB  ILE A 104      13.085   6.076   5.704  1.00 97.50           C  
ATOM    874  CG1 ILE A 104      12.854   6.388   7.186  1.00 97.50           C  
ATOM    875  CG2 ILE A 104      13.767   4.715   5.528  1.00 97.50           C  
ATOM    876  CD1 ILE A 104      11.772   5.538   7.846  1.00 97.50           C  
ATOM    877  N   THR A 105      15.440   6.518   3.298  1.00 96.62           N  
ATOM    878  CA  THR A 105      15.817   6.065   1.962  1.00 96.62           C  
ATOM    879  C   THR A 105      15.513   4.577   1.798  1.00 96.62           C  
ATOM    880  O   THR A 105      16.022   3.750   2.560  1.00 96.62           O  
ATOM    881  CB  THR A 105      17.306   6.323   1.677  1.00 96.62           C  
ATOM    882  CG2 THR A 105      17.678   5.885   0.267  1.00 96.62           C  
ATOM    883  OG1 THR A 105      17.584   7.726   1.821  1.00 96.62           O  
ATOM    884  N   ALA A 106      14.714   4.264   0.811  1.00 96.75           N  
ATOM    885  CA  ALA A 106      14.272   2.887   0.589  1.00 96.75           C  
ATOM    886  C   ALA A 106      15.427   2.017   0.095  1.00 96.75           C  
ATOM    887  O   ALA A 106      16.302   2.491  -0.640  1.00 96.75           O  
ATOM    888  CB  ALA A 106      13.118   2.849  -0.408  1.00 96.75           C  
ATOM    889  N   ALA A 107      15.402   0.773   0.546  1.00 95.56           N  
ATOM    890  CA  ALA A 107      16.333  -0.251   0.087  1.00 95.56           C  
ATOM    891  C   ALA A 107      15.592  -1.479  -0.432  1.00 95.56           C  
ATOM    892  O   ALA A 107      14.457  -1.742  -0.027  1.00 95.56           O  
ATOM    893  CB  ALA A 107      17.282  -0.649   1.212  1.00 95.56           C  
ATOM    894  N   LYS A 108      16.230  -2.263  -1.289  1.00 94.81           N  
ATOM    895  CA  LYS A 108      15.579  -3.432  -1.882  1.00 94.81           C  
ATOM    896  C   LYS A 108      15.646  -4.633  -0.947  1.00 94.81           C  
ATOM    897  O   LYS A 108      16.626  -4.794  -0.207  1.00 94.81           O  
ATOM    898  CB  LYS A 108      16.220  -3.771  -3.227  1.00 94.81           C  
ATOM    899  CG  LYS A 108      17.697  -4.123  -3.142  1.00 94.81           C  
ATOM    900  CD  LYS A 108      18.287  -4.406  -4.518  1.00 94.81           C  
ATOM    901  CE  LYS A 108      19.752  -4.814  -4.427  1.00 94.81           C  
ATOM    902  NZ  LYS A 108      20.321  -5.129  -5.767  1.00 94.81           N1+
ATOM    903  N   PRO A 109      14.612  -5.425  -0.990  1.00 96.19           N  
ATOM    904  CA  PRO A 109      14.676  -6.696  -0.261  1.00 96.19           C  
ATOM    905  C   PRO A 109      15.600  -7.712  -0.926  1.00 96.19           C  
ATOM    906  O   PRO A 109      15.714  -7.735  -2.156  1.00 96.19           O  
ATOM    907  CB  PRO A 109      13.231  -7.186  -0.275  1.00 96.19           C  
ATOM    908  CG  PRO A 109      12.645  -6.630  -1.530  1.00 96.19           C  
ATOM    909  CD  PRO A 109      13.243  -5.266  -1.767  1.00 96.19           C  
ATOM    910  N   ASP A 110      16.293  -8.505  -0.060  1.00 95.00           N  
ATOM    911  CA  ASP A 110      17.094  -9.577  -0.629  1.00 95.00           C  
ATOM    912  C   ASP A 110      16.232 -10.813  -0.922  1.00 95.00           C  
ATOM    913  O   ASP A 110      15.026 -10.802  -0.663  1.00 95.00           O  
ATOM    914  CB  ASP A 110      18.239  -9.951   0.318  1.00 95.00           C  
ATOM    915  CG  ASP A 110      17.757 -10.485   1.649  1.00 95.00           C  
ATOM    916  OD1 ASP A 110      16.544 -10.727   1.812  1.00 95.00           O  
ATOM    917  OD2 ASP A 110      18.607 -10.674   2.552  1.00 95.00           O1-
ATOM    918  N   ALA A 111      16.794 -11.809  -1.456  1.00 94.75           N  
ATOM    919  CA  ALA A 111      16.086 -13.020  -1.891  1.00 94.75           C  
ATOM    920  C   ALA A 111      15.357 -13.677  -0.719  1.00 94.75           C  
ATOM    921  O   ALA A 111      14.244 -14.183  -0.873  1.00 94.75           O  
ATOM    922  CB  ALA A 111      17.055 -14.010  -2.532  1.00 94.75           C  
ATOM    923  N   ALA A 112      16.032 -13.690   0.417  1.00 95.94           N  
ATOM    924  CA  ALA A 112      15.432 -14.283   1.617  1.00 95.94           C  
ATOM    925  C   ALA A 112      14.130 -13.574   1.984  1.00 95.94           C  
ATOM    926  O   ALA A 112      13.130 -14.231   2.282  1.00 95.94           O  
ATOM    927  CB  ALA A 112      16.417 -14.240   2.777  1.00 95.94           C  
ATOM    928  N   LEU A 113      14.142 -12.292   1.937  1.00 97.00           N  
ATOM    929  CA  LEU A 113      12.954 -11.510   2.252  1.00 97.00           C  
ATOM    930  C   LEU A 113      11.873 -11.711   1.200  1.00 97.00           C  
ATOM    931  O   LEU A 113      10.695 -11.852   1.535  1.00 97.00           O  
ATOM    932  CB  LEU A 113      13.311 -10.028   2.360  1.00 97.00           C  
ATOM    933  CG  LEU A 113      14.024  -9.593   3.648  1.00 97.00           C  
ATOM    934  CD1 LEU A 113      14.468  -8.135   3.537  1.00 97.00           C  
ATOM    935  CD2 LEU A 113      13.116  -9.789   4.853  1.00 97.00           C  
ATOM    936  N   LEU A 114      12.251 -11.722  -0.033  1.00 97.38           N  
ATOM    937  CA  LEU A 114      11.283 -11.977  -1.096  1.00 97.38           C  
ATOM    938  C   LEU A 114      10.676 -13.370  -0.952  1.00 97.38           C  
ATOM    939  O   LEU A 114       9.493 -13.571  -1.234  1.00 97.38           O  
ATOM    940  CB  LEU A 114      11.945 -11.834  -2.468  1.00 97.38           C  
ATOM    941  CG  LEU A 114      12.306 -10.414  -2.901  1.00 97.38           C  
ATOM    942  CD1 LEU A 114      13.150 -10.439  -4.166  1.00 97.38           C  
ATOM    943  CD2 LEU A 114      11.041  -9.585  -3.116  1.00 97.38           C  
ATOM    944  N   GLY A 115      11.462 -14.317  -0.456  1.00 97.81           N  
ATOM    945  CA  GLY A 115      11.049 -15.705  -0.280  1.00 97.81           C  
ATOM    946  C   GLY A 115      10.021 -15.886   0.816  1.00 97.81           C  
ATOM    947  O   GLY A 115       9.314 -16.888   0.865  1.00 97.81           O  
ATOM    948  N   LEU A 116       9.871 -14.882   1.677  1.00 97.50           N  
ATOM    949  CA  LEU A 116       8.848 -14.930   2.728  1.00 97.50           C  
ATOM    950  C   LEU A 116       7.454 -14.792   2.129  1.00 97.50           C  
ATOM    951  O   LEU A 116       6.492 -15.362   2.646  1.00 97.50           O  
ATOM    952  CB  LEU A 116       9.089 -13.839   3.762  1.00 97.50           C  
ATOM    953  CG  LEU A 116      10.301 -14.024   4.682  1.00 97.50           C  
ATOM    954  CD1 LEU A 116      10.487 -12.789   5.567  1.00 97.50           C  
ATOM    955  CD2 LEU A 116      10.136 -15.272   5.534  1.00 97.50           C  
ATOM    956  N   ALA A 117       7.349 -14.089   0.999  1.00 97.12           N  
ATOM    957  CA  ALA A 117       6.042 -13.732   0.450  1.00 97.12           C  
ATOM    958  C   ALA A 117       5.756 -14.507  -0.832  1.00 97.12           C  
ATOM    959  O   ALA A 117       4.602 -14.612  -1.258  1.00 97.12           O  
ATOM    960  CB  ALA A 117       5.966 -12.227   0.192  1.00 97.12           C  
ATOM    961  N   HIS A 118       6.787 -15.139  -1.432  1.00 98.44           N  
ATOM    962  CA  HIS A 118       6.587 -15.777  -2.725  1.00 98.44           C  
ATOM    963  C   HIS A 118       7.153 -17.182  -2.732  1.00 98.44           C  
ATOM    964  O   HIS A 118       8.135 -17.465  -2.042  1.00 98.44           O  
ATOM    965  CB  HIS A 118       7.221 -14.934  -3.834  1.00 98.44           C  
ATOM    966  CG  HIS A 118       6.639 -13.564  -3.968  1.00 98.44           C  
ATOM    967  CD2 HIS A 118       7.103 -12.361  -3.563  1.00 98.44           C  
ATOM    968  ND1 HIS A 118       5.432 -13.331  -4.587  1.00 98.44           N  
ATOM    969  CE1 HIS A 118       5.174 -12.032  -4.554  1.00 98.44           C  
ATOM    970  NE2 HIS A 118       6.174 -11.424  -3.938  1.00 98.44           N  
ATOM    971  N   THR A 119       6.570 -18.024  -3.585  1.00 97.94           N  
ATOM    972  CA  THR A 119       7.165 -19.341  -3.850  1.00 97.94           C  
ATOM    973  C   THR A 119       8.432 -19.194  -4.675  1.00 97.94           C  
ATOM    974  O   THR A 119       8.574 -18.255  -5.460  1.00 97.94           O  
ATOM    975  CB  THR A 119       6.166 -20.259  -4.574  1.00 97.94           C  
ATOM    976  CG2 THR A 119       4.847 -20.357  -3.811  1.00 97.94           C  
ATOM    977  OG1 THR A 119       5.909 -19.740  -5.883  1.00 97.94           O  
ATOM    978  N   ALA A 120       9.297 -20.192  -4.496  1.00 97.19           N  
ATOM    979  CA  ALA A 120      10.537 -20.210  -5.270  1.00 97.19           C  
ATOM    980  C   ALA A 120      10.241 -20.269  -6.765  1.00 97.19           C  
ATOM    981  O   ALA A 120      10.919 -19.622  -7.566  1.00 97.19           O  
ATOM    982  CB  ALA A 120      11.412 -21.382  -4.848  1.00 97.19           C  
ATOM    983  N   GLU A 121       9.216 -21.051  -7.062  1.00 97.62           N  
ATOM    984  CA  GLU A 121       8.810 -21.210  -8.451  1.00 97.62           C  
ATOM    985  C   GLU A 121       8.398 -19.891  -9.076  1.00 97.62           C  
ATOM    986  O   GLU A 121       8.791 -19.574 -10.201  1.00 97.62           O  
ATOM    987  CB  GLU A 121       7.674 -22.231  -8.567  1.00 97.62           C  
ATOM    988  CG  GLU A 121       8.078 -23.651  -8.203  1.00 97.62           C  
ATOM    989  CD  GLU A 121       8.077 -23.912  -6.706  1.00 97.62           C  
ATOM    990  OE1 GLU A 121       8.634 -24.950  -6.270  1.00 97.62           O  
ATOM    991  OE2 GLU A 121       7.518 -23.080  -5.964  1.00 97.62           O1-
ATOM    992  N   TYR A 122       7.657 -19.120  -8.406  1.00 97.88           N  
ATOM    993  CA  TYR A 122       7.191 -17.832  -8.924  1.00 97.88           C  
ATOM    994  C   TYR A 122       8.350 -16.854  -9.077  1.00 97.88           C  
ATOM    995  O   TYR A 122       8.471 -16.182 -10.100  1.00 97.88           O  
ATOM    996  CB  TYR A 122       6.124 -17.239  -8.009  1.00 97.88           C  
ATOM    997  CG  TYR A 122       5.685 -15.845  -8.408  1.00 97.88           C  
ATOM    998  CD1 TYR A 122       5.890 -14.764  -7.562  1.00 97.88           C  
ATOM    999  CD2 TYR A 122       5.069 -15.617  -9.633  1.00 97.88           C  
ATOM   1000  CE1 TYR A 122       5.486 -13.477  -7.924  1.00 97.88           C  
ATOM   1001  CE2 TYR A 122       4.664 -14.344 -10.009  1.00 97.88           C  
ATOM   1002  OH  TYR A 122       4.479 -12.017  -9.517  1.00 97.88           O  
ATOM   1003  CZ  TYR A 122       4.878 -13.282  -9.149  1.00 97.88           C  
ATOM   1004  N   LEU A 123       9.221 -16.783  -8.074  1.00 97.06           N  
ATOM   1005  CA  LEU A 123      10.358 -15.869  -8.135  1.00 97.06           C  
ATOM   1006  C   LEU A 123      11.226 -16.170  -9.350  1.00 97.06           C  
ATOM   1007  O   LEU A 123      11.775 -15.262  -9.976  1.00 97.06           O  
ATOM   1008  CB  LEU A 123      11.195 -15.970  -6.858  1.00 97.06           C  
ATOM   1009  CG  LEU A 123      10.571 -15.378  -5.592  1.00 97.06           C  
ATOM   1010  CD1 LEU A 123      11.473 -15.642  -4.389  1.00 97.06           C  
ATOM   1011  CD2 LEU A 123      10.320 -13.882  -5.765  1.00 97.06           C  
ATOM   1012  N   GLU A 124      11.316 -17.463  -9.699  1.00 96.00           N  
ATOM   1013  CA  GLU A 124      12.095 -17.868 -10.873  1.00 96.00           C  
ATOM   1014  C   GLU A 124      11.466 -17.327 -12.155  1.00 96.00           C  
ATOM   1015  O   GLU A 124      12.181 -16.901 -13.066  1.00 96.00           O  
ATOM   1016  CB  GLU A 124      12.214 -19.392 -10.944  1.00 96.00           C  
ATOM   1017  CG  GLU A 124      13.150 -19.885 -12.040  1.00 96.00           C  
ATOM   1018  CD  GLU A 124      13.306 -21.388 -12.054  1.00 96.00           C  
ATOM   1019  OE1 GLU A 124      14.101 -21.908 -12.874  1.00 96.00           O  
ATOM   1020  OE2 GLU A 124      12.640 -22.071 -11.245  1.00 96.00           O1-
ATOM   1021  N   THR A 125      10.186 -17.300 -12.168  1.00 96.69           N  
ATOM   1022  CA  THR A 125       9.510 -16.832 -13.374  1.00 96.69           C  
ATOM   1023  C   THR A 125       9.738 -15.336 -13.572  1.00 96.69           C  
ATOM   1024  O   THR A 125       9.628 -14.835 -14.695  1.00 96.69           O  
ATOM   1025  CB  THR A 125       7.994 -17.116 -13.314  1.00 96.69           C  
ATOM   1026  CG2 THR A 125       7.728 -18.575 -12.962  1.00 96.69           C  
ATOM   1027  OG1 THR A 125       7.394 -16.283 -12.319  1.00 96.69           O  
ATOM   1028  N   LEU A 126       9.952 -14.571 -12.555  1.00 94.25           N  
ATOM   1029  CA  LEU A 126      10.065 -13.123 -12.590  1.00 94.25           C  
ATOM   1030  C   LEU A 126      11.365 -12.690 -13.267  1.00 94.25           C  
ATOM   1031  O   LEU A 126      11.538 -11.504 -13.577  1.00 94.25           O  
ATOM   1032  CB  LEU A 126      10.000 -12.547 -11.173  1.00 94.25           C  
ATOM   1033  CG  LEU A 126       8.622 -12.551 -10.505  1.00 94.25           C  
ATOM   1034  CD1 LEU A 126       8.715 -11.955  -9.105  1.00 94.25           C  
ATOM   1035  CD2 LEU A 126       7.611 -11.780 -11.349  1.00 94.25           C  
ATOM   1036  N   GLN A 127      12.190 -13.722 -13.592  1.00 91.00           N  
ATOM   1037  CA  GLN A 127      13.457 -13.429 -14.245  1.00 91.00           C  
ATOM   1038  C   GLN A 127      13.277 -13.285 -15.754  1.00 91.00           C  
ATOM   1039  O   GLN A 127      14.154 -12.751 -16.443  1.00 91.00           O  
ATOM   1040  CB  GLN A 127      14.481 -14.527 -13.950  1.00 91.00           C  
ATOM   1041  CG  GLN A 127      14.762 -14.718 -12.466  1.00 91.00           C  
ATOM   1042  CD  GLN A 127      15.250 -13.453 -11.792  1.00 91.00           C  
ATOM   1043  NE2 GLN A 127      14.536 -13.021 -10.753  1.00 91.00           N  
ATOM   1044  OE1 GLN A 127      16.255 -12.868 -12.199  1.00 91.00           O  
ATOM   1045  N   TYR A 128      12.095 -13.623 -16.181  1.00 94.56           N  
ATOM   1046  CA  TYR A 128      11.850 -13.635 -17.616  1.00 94.56           C  
ATOM   1047  C   TYR A 128      11.033 -12.413 -18.037  1.00 94.56           C  
ATOM   1048  O   TYR A 128      10.057 -12.055 -17.374  1.00 94.56           O  
ATOM   1049  CB  TYR A 128      11.111 -14.909 -18.028  1.00 94.56           C  
ATOM   1050  CG  TYR A 128      11.897 -16.174 -17.753  1.00 94.56           C  
ATOM   1051  CD1 TYR A 128      13.009 -16.512 -18.520  1.00 94.56           C  
ATOM   1052  CD2 TYR A 128      11.524 -17.030 -16.720  1.00 94.56           C  
ATOM   1053  CE1 TYR A 128      13.733 -17.673 -18.266  1.00 94.56           C  
ATOM   1054  CE2 TYR A 128      12.241 -18.197 -16.461  1.00 94.56           C  
ATOM   1055  OH  TYR A 128      14.050 -19.653 -16.982  1.00 94.56           O  
ATOM   1056  CZ  TYR A 128      13.338 -18.504 -17.237  1.00 94.56           C  
ATOM   1057  N   ALA A 129      11.363 -11.798 -19.150  1.00 92.62           N  
ATOM   1058  CA  ALA A 129      10.709 -10.618 -19.719  1.00 92.62           C  
ATOM   1059  C   ALA A 129       9.255 -10.915 -20.057  1.00 92.62           C  
ATOM   1060  O   ALA A 129       8.383 -10.049 -19.871  1.00 92.62           O  
ATOM   1061  CB  ALA A 129      11.463 -10.148 -20.962  1.00 92.62           C  
ATOM   1062  N   ARG A 130       8.997 -12.116 -20.484  1.00 95.19           N  
ATOM   1063  CA  ARG A 130       7.641 -12.501 -20.841  1.00 95.19           C  
ATOM   1064  C   ARG A 130       6.712 -12.421 -19.630  1.00 95.19           C  
ATOM   1065  O   ARG A 130       5.552 -12.044 -19.753  1.00 95.19           O  
ATOM   1066  CB  ARG A 130       7.607 -13.906 -21.448  1.00 95.19           C  
ATOM   1067  CG  ARG A 130       8.102 -14.988 -20.507  1.00 95.19           C  
ATOM   1068  CD  ARG A 130       7.946 -16.368 -21.113  1.00 95.19           C  
ATOM   1069  NE  ARG A 130       8.527 -17.407 -20.258  1.00 95.19           N  
ATOM   1070  NH1 ARG A 130       8.344 -19.092 -21.812  1.00 95.19           N  
ATOM   1071  NH2 ARG A 130       9.234 -19.533 -19.750  1.00 95.19           N1+
ATOM   1072  CZ  ARG A 130       8.700 -18.674 -20.602  1.00 95.19           C  
ATOM   1073  N   THR A 131       7.214 -12.869 -18.554  1.00 95.56           N  
ATOM   1074  CA  THR A 131       6.454 -12.832 -17.319  1.00 95.56           C  
ATOM   1075  C   THR A 131       6.219 -11.392 -16.874  1.00 95.56           C  
ATOM   1076  O   THR A 131       5.094 -11.014 -16.510  1.00 95.56           O  
ATOM   1077  CB  THR A 131       7.175 -13.605 -16.192  1.00 95.56           C  
ATOM   1078  CG2 THR A 131       6.367 -13.577 -14.903  1.00 95.56           C  
ATOM   1079  OG1 THR A 131       7.355 -14.958 -16.596  1.00 95.56           O  
ATOM   1080  N   ILE A 132       7.214 -10.541 -16.879  1.00 92.94           N  
ATOM   1081  CA  ILE A 132       7.130  -9.137 -16.511  1.00 92.94           C  
ATOM   1082  C   ILE A 132       6.177  -8.409 -17.461  1.00 92.94           C  
ATOM   1083  O   ILE A 132       5.380  -7.577 -17.031  1.00 92.94           O  
ATOM   1084  CB  ILE A 132       8.518  -8.455 -16.524  1.00 92.94           C  
ATOM   1085  CG1 ILE A 132       9.413  -9.058 -15.436  1.00 92.94           C  
ATOM   1086  CG2 ILE A 132       8.388  -6.946 -16.347  1.00 92.94           C  
ATOM   1087  CD1 ILE A 132      10.857  -8.577 -15.476  1.00 92.94           C  
ATOM   1088  N   ALA A 133       6.190  -8.732 -18.722  1.00 90.75           N  
ATOM   1089  CA  ALA A 133       5.290  -8.170 -19.725  1.00 90.75           C  
ATOM   1090  C   ALA A 133       3.839  -8.536 -19.431  1.00 90.75           C  
ATOM   1091  O   ALA A 133       2.949  -7.682 -19.507  1.00 90.75           O  
ATOM   1092  CB  ALA A 133       5.677  -8.651 -21.127  1.00 90.75           C  
ATOM   1093  N   ARG A 134       3.626  -9.750 -19.104  1.00 94.50           N  
ATOM   1094  CA  ARG A 134       2.281 -10.218 -18.777  1.00 94.50           C  
ATOM   1095  C   ARG A 134       1.728  -9.494 -17.555  1.00 94.50           C  
ATOM   1096  O   ARG A 134       0.585  -9.036 -17.560  1.00 94.50           O  
ATOM   1097  CB  ARG A 134       2.277 -11.723 -18.540  1.00 94.50           C  
ATOM   1098  CG  ARG A 134       0.916 -12.300 -18.194  1.00 94.50           C  
ATOM   1099  CD  ARG A 134       0.996 -13.754 -17.776  1.00 94.50           C  
ATOM   1100  NE  ARG A 134       1.733 -13.921 -16.529  1.00 94.50           N  
ATOM   1101  NH1 ARG A 134       0.283 -15.490 -15.647  1.00 94.50           N  
ATOM   1102  NH2 ARG A 134       2.117 -14.809 -14.444  1.00 94.50           N1+
ATOM   1103  CZ  ARG A 134       1.374 -14.735 -15.541  1.00 94.50           C  
ATOM   1104  N   ILE A 135       2.509  -9.410 -16.499  1.00 93.19           N  
ATOM   1105  CA  ILE A 135       2.109  -8.837 -15.217  1.00 93.19           C  
ATOM   1106  C   ILE A 135       1.826  -7.340 -15.386  1.00 93.19           C  
ATOM   1107  O   ILE A 135       0.834  -6.830 -14.865  1.00 93.19           O  
ATOM   1108  CB  ILE A 135       3.188  -9.058 -14.141  1.00 93.19           C  
ATOM   1109  CG1 ILE A 135       3.255 -10.540 -13.747  1.00 93.19           C  
ATOM   1110  CG2 ILE A 135       2.920  -8.184 -12.911  1.00 93.19           C  
ATOM   1111  CD1 ILE A 135       4.470 -10.903 -12.907  1.00 93.19           C  
ATOM   1112  N   THR A 136       2.709  -6.615 -16.207  1.00 87.12           N  
ATOM   1113  CA  THR A 136       2.610  -5.159 -16.339  1.00 87.12           C  
ATOM   1114  C   THR A 136       1.706  -4.784 -17.514  1.00 87.12           C  
ATOM   1115  O   THR A 136       1.391  -3.609 -17.706  1.00 87.12           O  
ATOM   1116  CB  THR A 136       3.998  -4.525 -16.533  1.00 87.12           C  
ATOM   1117  CG2 THR A 136       4.893  -4.776 -15.324  1.00 87.12           C  
ATOM   1118  OG1 THR A 136       4.618  -5.088 -17.697  1.00 87.12           O  
ATOM   1119  N   GLU A 137       1.308  -5.780 -18.219  1.00 87.50           N  
ATOM   1120  CA  GLU A 137       0.479  -5.600 -19.411  1.00 87.50           C  
ATOM   1121  C   GLU A 137       1.155  -4.674 -20.416  1.00 87.50           C  
ATOM   1122  O   GLU A 137       0.489  -3.868 -21.065  1.00 87.50           O  
ATOM   1123  CB  GLU A 137      -0.897  -5.045 -19.023  1.00 87.50           C  
ATOM   1124  CG  GLU A 137      -1.700  -5.969 -18.121  1.00 87.50           C  
ATOM   1125  CD  GLU A 137      -3.116  -5.476 -17.864  1.00 87.50           C  
ATOM   1126  OE1 GLU A 137      -3.818  -6.054 -17.005  1.00 87.50           O  
ATOM   1127  OE2 GLU A 137      -3.530  -4.500 -18.533  1.00 87.50           O1-
ATOM   1128  N   LEU A 138       2.456  -4.760 -20.441  1.00 82.62           N  
ATOM   1129  CA  LEU A 138       3.288  -4.060 -21.409  1.00 82.62           C  
ATOM   1130  C   LEU A 138       3.895  -5.036 -22.411  1.00 82.62           C  
ATOM   1131  O   LEU A 138       4.922  -5.664 -22.136  1.00 82.62           O  
ATOM   1132  CB  LEU A 138       4.404  -3.285 -20.702  1.00 82.62           C  
ATOM   1133  CG  LEU A 138       3.956  -2.188 -19.735  1.00 82.62           C  
ATOM   1134  CD1 LEU A 138       5.150  -1.660 -18.946  1.00 82.62           C  
ATOM   1135  CD2 LEU A 138       3.268  -1.058 -20.484  1.00 82.62           C  
ATOM   1136  N   GLY A 139       3.228  -5.229 -23.537  1.00 80.50           N  
ATOM   1137  CA  GLY A 139       3.553  -6.234 -24.542  1.00 80.50           C  
ATOM   1138  C   GLY A 139       4.939  -6.057 -25.125  1.00 80.50           C  
ATOM   1139  O   GLY A 139       5.625  -7.046 -25.425  1.00 80.50           O  
ATOM   1140  N   PHE A 140       5.438  -4.831 -25.236  1.00 82.25           N  
ATOM   1141  CA  PHE A 140       6.724  -4.579 -25.874  1.00 82.25           C  
ATOM   1142  C   PHE A 140       7.866  -5.122 -25.040  1.00 82.25           C  
ATOM   1143  O   PHE A 140       8.959  -5.383 -25.547  1.00 82.25           O  
ATOM   1144  CB  PHE A 140       6.921  -3.078 -26.111  1.00 82.25           C  
ATOM   1145  CG  PHE A 140       7.219  -2.298 -24.869  1.00 82.25           C  
ATOM   1146  CD1 PHE A 140       6.196  -1.736 -24.115  1.00 82.25           C  
ATOM   1147  CD2 PHE A 140       8.535  -2.121 -24.438  1.00 82.25           C  
ATOM   1148  CE1 PHE A 140       6.469  -1.017 -22.959  1.00 82.25           C  
ATOM   1149  CE2 PHE A 140       8.815  -1.397 -23.283  1.00 82.25           C  
ATOM   1150  CZ  PHE A 140       7.778  -0.847 -22.542  1.00 82.25           C  
ATOM   1151  N   LEU A 141       7.689  -5.311 -23.714  1.00 85.69           N  
ATOM   1152  CA  LEU A 141       8.714  -5.854 -22.827  1.00 85.69           C  
ATOM   1153  C   LEU A 141       9.108  -7.263 -23.263  1.00 85.69           C  
ATOM   1154  O   LEU A 141      10.211  -7.725 -22.941  1.00 85.69           O  
ATOM   1155  CB  LEU A 141       8.227  -5.866 -21.384  1.00 85.69           C  
ATOM   1156  CG  LEU A 141       8.063  -4.504 -20.710  1.00 85.69           C  
ATOM   1157  CD1 LEU A 141       7.522  -4.669 -19.295  1.00 85.69           C  
ATOM   1158  CD2 LEU A 141       9.383  -3.746 -20.697  1.00 85.69           C  
ATOM   1159  N   ARG A 142       8.212  -7.975 -24.033  1.00 88.50           N  
ATOM   1160  CA  ARG A 142       8.428  -9.367 -24.430  1.00 88.50           C  
ATOM   1161  C   ARG A 142       9.626  -9.488 -25.356  1.00 88.50           C  
ATOM   1162  O   ARG A 142      10.270 -10.544 -25.425  1.00 88.50           O  
ATOM   1163  CB  ARG A 142       7.181  -9.938 -25.101  1.00 88.50           C  
ATOM   1164  CG  ARG A 142       6.027 -10.200 -24.140  1.00 88.50           C  
ATOM   1165  CD  ARG A 142       4.766 -10.639 -24.884  1.00 88.50           C  
ATOM   1166  NE  ARG A 142       4.922 -11.997 -25.422  1.00 88.50           N  
ATOM   1167  NH1 ARG A 142       2.654 -12.453 -25.454  1.00 88.50           N  
ATOM   1168  NH2 ARG A 142       4.157 -14.028 -26.186  1.00 88.50           N1+
ATOM   1169  CZ  ARG A 142       3.906 -12.819 -25.695  1.00 88.50           C  
ATOM   1170  N   VAL A 143       9.930  -8.487 -25.947  1.00 86.94           N  
ATOM   1171  CA  VAL A 143      10.960  -8.553 -26.979  1.00 86.94           C  
ATOM   1172  C   VAL A 143      12.267  -8.000 -26.428  1.00 86.94           C  
ATOM   1173  O   VAL A 143      13.294  -8.019 -27.119  1.00 86.94           O  
ATOM   1174  CB  VAL A 143      10.542  -7.782 -28.255  1.00 86.94           C  
ATOM   1175  CG1 VAL A 143       9.298  -8.407 -28.871  1.00 86.94           C  
ATOM   1176  CG2 VAL A 143      10.303  -6.305 -27.919  1.00 86.94           C  
ATOM   1177  N   LEU A 144      12.254  -7.516 -25.096  1.00 85.50           N  
ATOM   1178  CA  LEU A 144      13.461  -7.047 -24.414  1.00 85.50           C  
ATOM   1179  C   LEU A 144      14.247  -8.215 -23.824  1.00 85.50           C  
ATOM   1180  O   LEU A 144      13.660  -9.229 -23.441  1.00 85.50           O  
ATOM   1181  CB  LEU A 144      13.100  -6.040 -23.314  1.00 85.50           C  
ATOM   1182  CG  LEU A 144      12.431  -4.738 -23.774  1.00 85.50           C  
ATOM   1183  CD1 LEU A 144      12.159  -3.843 -22.581  1.00 85.50           C  
ATOM   1184  CD2 LEU A 144      13.307  -4.028 -24.803  1.00 85.50           C  
ATOM   1185  N   PRO A 145      15.597  -8.108 -23.813  1.00 90.62           N  
ATOM   1186  CA  PRO A 145      16.339  -9.089 -23.019  1.00 90.62           C  
ATOM   1187  C   PRO A 145      15.870  -9.166 -21.577  1.00 90.62           C  
ATOM   1188  O   PRO A 145      15.461  -8.151 -21.008  1.00 90.62           O  
ATOM   1189  CB  PRO A 145      17.782  -8.578 -23.095  1.00 90.62           C  
ATOM   1190  CG  PRO A 145      17.833  -7.740 -24.334  1.00 90.62           C  
ATOM   1191  CD  PRO A 145      16.503  -7.066 -24.502  1.00 90.62           C  
ATOM   1192  N   ASP A 146      15.881 -10.366 -20.977  1.00 91.19           N  
ATOM   1193  CA  ASP A 146      15.407 -10.590 -19.608  1.00 91.19           C  
ATOM   1194  C   ASP A 146      16.041  -9.609 -18.638  1.00 91.19           C  
ATOM   1195  O   ASP A 146      15.345  -9.020 -17.802  1.00 91.19           O  
ATOM   1196  CB  ASP A 146      15.718 -12.030 -19.174  1.00 91.19           C  
ATOM   1197  CG  ASP A 146      14.912 -13.066 -19.945  1.00 91.19           C  
ATOM   1198  OD1 ASP A 146      13.864 -12.709 -20.527  1.00 91.19           O  
ATOM   1199  OD2 ASP A 146      15.333 -14.250 -19.961  1.00 91.19           O1-
ATOM   1200  N   LYS A 147      17.261  -9.429 -18.723  1.00 88.00           N  
ATOM   1201  CA  LYS A 147      18.008  -8.568 -17.816  1.00 88.00           C  
ATOM   1202  C   LYS A 147      17.524  -7.123 -17.900  1.00 88.00           C  
ATOM   1203  O   LYS A 147      17.388  -6.448 -16.879  1.00 88.00           O  
ATOM   1204  CB  LYS A 147      19.507  -8.642 -18.114  1.00 88.00           C  
ATOM   1205  CG  LYS A 147      20.377  -7.899 -17.099  1.00 88.00           C  
ATOM   1206  CD  LYS A 147      21.854  -8.123 -17.384  1.00 88.00           C  
ATOM   1207  CE  LYS A 147      22.729  -7.376 -16.374  1.00 88.00           C  
ATOM   1208  NZ  LYS A 147      24.187  -7.596 -16.644  1.00 88.00           N1+
ATOM   1209  N   LEU A 148      17.279  -6.691 -19.049  1.00 84.69           N  
ATOM   1210  CA  LEU A 148      16.813  -5.317 -19.275  1.00 84.69           C  
ATOM   1211  C   LEU A 148      15.392  -5.125 -18.757  1.00 84.69           C  
ATOM   1212  O   LEU A 148      15.097  -4.132 -18.101  1.00 84.69           O  
ATOM   1213  CB  LEU A 148      16.876  -4.983 -20.773  1.00 84.69           C  
ATOM   1214  CG  LEU A 148      16.483  -3.566 -21.163  1.00 84.69           C  
ATOM   1215  CD1 LEU A 148      17.336  -2.550 -20.417  1.00 84.69           C  
ATOM   1216  CD2 LEU A 148      16.595  -3.370 -22.667  1.00 84.69           C  
ATOM   1217  N   ALA A 149      14.438  -5.931 -19.029  1.00 86.25           N  
ATOM   1218  CA  ALA A 149      13.077  -5.901 -18.483  1.00 86.25           C  
ATOM   1219  C   ALA A 149      13.098  -5.932 -16.965  1.00 86.25           C  
ATOM   1220  O   ALA A 149      12.361  -5.171 -16.309  1.00 86.25           O  
ATOM   1221  CB  ALA A 149      12.267  -7.074 -19.030  1.00 86.25           C  
ATOM   1222  N   ASN A 150      13.980  -6.723 -16.436  1.00 88.00           N  
ATOM   1223  CA  ASN A 150      14.146  -6.797 -14.989  1.00 88.00           C  
ATOM   1224  C   ASN A 150      14.656  -5.485 -14.414  1.00 88.00           C  
ATOM   1225  O   ASN A 150      14.111  -4.974 -13.431  1.00 88.00           O  
ATOM   1226  CB  ASN A 150      15.095  -7.946 -14.619  1.00 88.00           C  
ATOM   1227  CG  ASN A 150      14.382  -9.279 -14.495  1.00 88.00           C  
ATOM   1228  ND2 ASN A 150      14.945 -10.302 -15.112  1.00 88.00           N  
ATOM   1229  OD1 ASN A 150      13.332  -9.371 -13.849  1.00 88.00           O  
ATOM   1230  N   ASN A 151      15.645  -4.941 -14.948  1.00 86.56           N  
ATOM   1231  CA  ASN A 151      16.249  -3.701 -14.469  1.00 86.56           C  
ATOM   1232  C   ASN A 151      15.271  -2.531 -14.574  1.00 86.56           C  
ATOM   1233  O   ASN A 151      15.192  -1.699 -13.668  1.00 86.56           O  
ATOM   1234  CB  ASN A 151      17.531  -3.390 -15.232  1.00 86.56           C  
ATOM   1235  CG  ASN A 151      18.670  -4.320 -14.854  1.00 86.56           C  
ATOM   1236  ND2 ASN A 151      19.726  -4.334 -15.673  1.00 86.56           N  
ATOM   1237  OD1 ASN A 151      18.614  -5.010 -13.835  1.00 86.56           O  
ATOM   1238  N   LEU A 152      14.522  -2.536 -15.592  1.00 86.38           N  
ATOM   1239  CA  LEU A 152      13.648  -1.405 -15.871  1.00 86.38           C  
ATOM   1240  C   LEU A 152      12.391  -1.458 -14.999  1.00 86.38           C  
ATOM   1241  O   LEU A 152      11.871  -0.419 -14.600  1.00 86.38           O  
ATOM   1242  CB  LEU A 152      13.263  -1.379 -17.349  1.00 86.38           C  
ATOM   1243  CG  LEU A 152      14.355  -0.950 -18.327  1.00 86.38           C  
ATOM   1244  CD1 LEU A 152      13.865  -1.102 -19.763  1.00 86.38           C  
ATOM   1245  CD2 LEU A 152      14.797   0.485 -18.053  1.00 86.38           C  
ATOM   1246  N   VAL A 153      11.975  -2.668 -14.720  1.00 88.69           N  
ATOM   1247  CA  VAL A 153      10.663  -2.796 -14.100  1.00 88.69           C  
ATOM   1248  C   VAL A 153      10.794  -3.456 -12.727  1.00 88.69           C  
ATOM   1249  O   VAL A 153      10.435  -2.860 -11.710  1.00 88.69           O  
ATOM   1250  CB  VAL A 153       9.687  -3.615 -14.989  1.00 88.69           C  
ATOM   1251  CG1 VAL A 153       8.353  -3.819 -14.270  1.00 88.69           C  
ATOM   1252  CG2 VAL A 153       9.479  -2.910 -16.322  1.00 88.69           C  
ATOM   1253  N   LEU A 154      11.314  -4.611 -12.664  1.00 92.00           N  
ATOM   1254  CA  LEU A 154      11.339  -5.395 -11.430  1.00 92.00           C  
ATOM   1255  C   LEU A 154      12.226  -4.729 -10.383  1.00 92.00           C  
ATOM   1256  O   LEU A 154      11.889  -4.707  -9.198  1.00 92.00           O  
ATOM   1257  CB  LEU A 154      11.833  -6.812 -11.708  1.00 92.00           C  
ATOM   1258  CG  LEU A 154      11.826  -7.784 -10.527  1.00 92.00           C  
ATOM   1259  CD1 LEU A 154      10.423  -7.871  -9.930  1.00 92.00           C  
ATOM   1260  CD2 LEU A 154      12.316  -9.159 -10.956  1.00 92.00           C  
ATOM   1261  N   GLU A 155      13.313  -4.166 -10.782  1.00 92.44           N  
ATOM   1262  CA  GLU A 155      14.234  -3.527  -9.845  1.00 92.44           C  
ATOM   1263  C   GLU A 155      13.558  -2.358  -9.131  1.00 92.44           C  
ATOM   1264  O   GLU A 155      13.598  -2.267  -7.903  1.00 92.44           O  
ATOM   1265  CB  GLU A 155      15.495  -3.054 -10.566  1.00 92.44           C  
ATOM   1266  CG  GLU A 155      16.523  -4.147 -10.792  1.00 92.44           C  
ATOM   1267  CD  GLU A 155      17.096  -4.714  -9.500  1.00 92.44           C  
ATOM   1268  OE1 GLU A 155      16.857  -5.903  -9.204  1.00 92.44           O  
ATOM   1269  OE2 GLU A 155      17.780  -3.957  -8.776  1.00 92.44           O1-
ATOM   1270  N   PRO A 156      13.049  -1.398  -9.801  1.00 93.50           N  
ATOM   1271  CA  PRO A 156      12.315  -0.338  -9.113  1.00 93.50           C  
ATOM   1272  C   PRO A 156      11.223  -0.871  -8.187  1.00 93.50           C  
ATOM   1273  O   PRO A 156      11.026  -0.343  -7.090  1.00 93.50           O  
ATOM   1274  CB  PRO A 156      11.713   0.481 -10.258  1.00 93.50           C  
ATOM   1275  CG  PRO A 156      12.653   0.289 -11.401  1.00 93.50           C  
ATOM   1276  CD  PRO A 156      13.181  -1.117 -11.357  1.00 93.50           C  
ATOM   1277  N   MET A 157      10.549  -1.879  -8.606  1.00 95.06           N  
ATOM   1278  CA  MET A 157       9.465  -2.448  -7.810  1.00 95.06           C  
ATOM   1279  C   MET A 157      10.011  -3.168  -6.581  1.00 95.06           C  
ATOM   1280  O   MET A 157       9.333  -3.247  -5.553  1.00 95.06           O  
ATOM   1281  CB  MET A 157       8.635  -3.424  -8.655  1.00 95.06           C  
ATOM   1282  CG  MET A 157       7.813  -2.742  -9.741  1.00 95.06           C  
ATOM   1283  SD  MET A 157       6.662  -3.905 -10.576  1.00 95.06           S  
ATOM   1284  CE  MET A 157       5.261  -3.848  -9.427  1.00 95.06           C  
ATOM   1285  N   LYS A 158      11.225  -3.729  -6.654  1.00 96.69           N  
ATOM   1286  CA  LYS A 158      11.888  -4.280  -5.476  1.00 96.69           C  
ATOM   1287  C   LYS A 158      12.186  -3.181  -4.452  1.00 96.69           C  
ATOM   1288  O   LYS A 158      12.040  -3.395  -3.247  1.00 96.69           O  
ATOM   1289  CB  LYS A 158      13.185  -4.991  -5.873  1.00 96.69           C  
ATOM   1290  CG  LYS A 158      12.967  -6.335  -6.547  1.00 96.69           C  
ATOM   1291  CD  LYS A 158      14.288  -6.991  -6.925  1.00 96.69           C  
ATOM   1292  CE  LYS A 158      14.079  -8.365  -7.556  1.00 96.69           C  
ATOM   1293  NZ  LYS A 158      15.357  -8.953  -8.038  1.00 96.69           N1+
ATOM   1294  N   TYR A 159      12.650  -2.020  -4.942  1.00 97.06           N  
ATOM   1295  CA  TYR A 159      12.865  -0.899  -4.038  1.00 97.06           C  
ATOM   1296  C   TYR A 159      11.568  -0.496  -3.340  1.00 97.06           C  
ATOM   1297  O   TYR A 159      11.570  -0.209  -2.141  1.00 97.06           O  
ATOM   1298  CB  TYR A 159      13.440   0.306  -4.798  1.00 97.06           C  
ATOM   1299  CG  TYR A 159      14.939   0.284  -4.920  1.00 97.06           C  
ATOM   1300  CD1 TYR A 159      15.748   0.863  -3.943  1.00 97.06           C  
ATOM   1301  CD2 TYR A 159      15.564  -0.312  -6.015  1.00 97.06           C  
ATOM   1302  CE1 TYR A 159      17.134   0.846  -4.054  1.00 97.06           C  
ATOM   1303  CE2 TYR A 159      16.946  -0.337  -6.135  1.00 97.06           C  
ATOM   1304  OH  TYR A 159      19.100   0.230  -5.265  1.00 97.06           O  
ATOM   1305  CZ  TYR A 159      17.725   0.243  -5.151  1.00 97.06           C  
ATOM   1306  N   GLN A 160      10.509  -0.477  -4.084  1.00 97.50           N  
ATOM   1307  CA  GLN A 160       9.215  -0.143  -3.498  1.00 97.50           C  
ATOM   1308  C   GLN A 160       8.797  -1.181  -2.460  1.00 97.50           C  
ATOM   1309  O   GLN A 160       8.304  -0.828  -1.386  1.00 97.50           O  
ATOM   1310  CB  GLN A 160       8.144  -0.030  -4.585  1.00 97.50           C  
ATOM   1311  CG  GLN A 160       8.338   1.163  -5.515  1.00 97.50           C  
ATOM   1312  CD  GLN A 160       7.200   1.321  -6.506  1.00 97.50           C  
ATOM   1313  NE2 GLN A 160       7.534   1.379  -7.789  1.00 97.50           N  
ATOM   1314  OE1 GLN A 160       6.026   1.394  -6.116  1.00 97.50           O  
ATOM   1315  N   ALA A 161       8.978  -2.488  -2.810  1.00 98.12           N  
ATOM   1316  CA  ALA A 161       8.649  -3.555  -1.871  1.00 98.12           C  
ATOM   1317  C   ALA A 161       9.486  -3.446  -0.601  1.00 98.12           C  
ATOM   1318  O   ALA A 161       8.961  -3.579   0.509  1.00 98.12           O  
ATOM   1319  CB  ALA A 161       8.855  -4.919  -2.525  1.00 98.12           C  
ATOM   1320  N   GLY A 162      10.778  -3.276  -0.754  1.00 98.06           N  
ATOM   1321  CA  GLY A 162      11.634  -3.031   0.398  1.00 98.06           C  
ATOM   1322  C   GLY A 162      11.211  -1.817   1.210  1.00 98.06           C  
ATOM   1323  O   GLY A 162      11.242  -1.845   2.441  1.00 98.06           O  
ATOM   1324  N   GLY A 163      10.924  -0.732   0.501  1.00 98.38           N  
ATOM   1325  CA  GLY A 163      10.402   0.458   1.153  1.00 98.38           C  
ATOM   1326  C   GLY A 163       9.163   0.188   1.988  1.00 98.38           C  
ATOM   1327  O   GLY A 163       8.987   0.777   3.057  1.00 98.38           O  
ATOM   1328  N   SER A 164       8.281  -0.693   1.467  1.00 98.75           N  
ATOM   1329  CA  SER A 164       7.083  -1.069   2.213  1.00 98.75           C  
ATOM   1330  C   SER A 164       7.439  -1.701   3.553  1.00 98.75           C  
ATOM   1331  O   SER A 164       6.858  -1.355   4.583  1.00 98.75           O  
ATOM   1332  CB  SER A 164       6.226  -2.037   1.395  1.00 98.75           C  
ATOM   1333  OG  SER A 164       5.710  -1.401   0.240  1.00 98.75           O  
ATOM   1334  N   LEU A 165       8.383  -2.633   3.550  1.00 98.62           N  
ATOM   1335  CA  LEU A 165       8.810  -3.258   4.799  1.00 98.62           C  
ATOM   1336  C   LEU A 165       9.473  -2.240   5.718  1.00 98.62           C  
ATOM   1337  O   LEU A 165       9.230  -2.241   6.924  1.00 98.62           O  
ATOM   1338  CB  LEU A 165       9.778  -4.409   4.509  1.00 98.62           C  
ATOM   1339  CG  LEU A 165      10.318  -5.158   5.727  1.00 98.62           C  
ATOM   1340  CD1 LEU A 165       9.170  -5.674   6.591  1.00 98.62           C  
ATOM   1341  CD2 LEU A 165      11.223  -6.304   5.292  1.00 98.62           C  
ATOM   1342  N   GLN A 166      10.373  -1.369   5.140  1.00 98.50           N  
ATOM   1343  CA  GLN A 166      10.991  -0.320   5.946  1.00 98.50           C  
ATOM   1344  C   GLN A 166       9.937   0.581   6.581  1.00 98.50           C  
ATOM   1345  O   GLN A 166      10.066   0.967   7.745  1.00 98.50           O  
ATOM   1346  CB  GLN A 166      11.947   0.520   5.090  1.00 98.50           C  
ATOM   1347  CG  GLN A 166      13.243  -0.195   4.731  1.00 98.50           C  
ATOM   1348  CD  GLN A 166      14.145   0.634   3.847  1.00 98.50           C  
ATOM   1349  NE2 GLN A 166      15.206   1.185   4.431  1.00 98.50           N  
ATOM   1350  OE1 GLN A 166      13.895   0.778   2.641  1.00 98.50           O  
ATOM   1351  N   ALA A 167       8.866   0.947   5.859  1.00 98.69           N  
ATOM   1352  CA  ALA A 167       7.782   1.775   6.382  1.00 98.69           C  
ATOM   1353  C   ALA A 167       7.055   1.068   7.523  1.00 98.69           C  
ATOM   1354  O   ALA A 167       6.715   1.692   8.531  1.00 98.69           O  
ATOM   1355  CB  ALA A 167       6.798   2.125   5.266  1.00 98.69           C  
ATOM   1356  N   ALA A 168       6.806  -0.203   7.329  1.00 98.69           N  
ATOM   1357  CA  ALA A 168       6.142  -0.966   8.384  1.00 98.69           C  
ATOM   1358  C   ALA A 168       6.978  -0.986   9.661  1.00 98.69           C  
ATOM   1359  O   ALA A 168       6.447  -0.808  10.762  1.00 98.69           O  
ATOM   1360  CB  ALA A 168       5.863  -2.393   7.914  1.00 98.69           C  
ATOM   1361  N   LEU A 169       8.245  -1.290   9.541  1.00 98.50           N  
ATOM   1362  CA  LEU A 169       9.147  -1.276  10.687  1.00 98.50           C  
ATOM   1363  C   LEU A 169       9.177   0.101  11.339  1.00 98.50           C  
ATOM   1364  O   LEU A 169       9.151   0.213  12.567  1.00 98.50           O  
ATOM   1365  CB  LEU A 169      10.559  -1.681  10.258  1.00 98.50           C  
ATOM   1366  CG  LEU A 169      10.753  -3.145   9.855  1.00 98.50           C  
ATOM   1367  CD1 LEU A 169      12.082  -3.324   9.135  1.00 98.50           C  
ATOM   1368  CD2 LEU A 169      10.666  -4.055  11.066  1.00 98.50           C  
ATOM   1369  N   ALA A 170       9.239   1.186  10.523  1.00 98.38           N  
ATOM   1370  CA  ALA A 170       9.208   2.557  11.026  1.00 98.38           C  
ATOM   1371  C   ALA A 170       7.882   2.855  11.724  1.00 98.38           C  
ATOM   1372  O   ALA A 170       7.849   3.562  12.730  1.00 98.38           O  
ATOM   1373  CB  ALA A 170       9.446   3.545   9.890  1.00 98.38           C  
ATOM   1374  N   ALA A 171       6.762   2.359  11.161  1.00 98.50           N  
ATOM   1375  CA  ALA A 171       5.447   2.561  11.765  1.00 98.50           C  
ATOM   1376  C   ALA A 171       5.393   1.975  13.174  1.00 98.50           C  
ATOM   1377  O   ALA A 171       4.778   2.557  14.066  1.00 98.50           O  
ATOM   1378  CB  ALA A 171       4.361   1.938  10.894  1.00 98.50           C  
ATOM   1379  N   LEU A 172       6.020   0.823  13.416  1.00 98.25           N  
ATOM   1380  CA  LEU A 172       6.057   0.212  14.736  1.00 98.25           C  
ATOM   1381  C   LEU A 172       6.793   1.105  15.734  1.00 98.25           C  
ATOM   1382  O   LEU A 172       6.494   1.091  16.930  1.00 98.25           O  
ATOM   1383  CB  LEU A 172       6.736  -1.163  14.683  1.00 98.25           C  
ATOM   1384  CG  LEU A 172       5.962  -2.266  13.956  1.00 98.25           C  
ATOM   1385  CD1 LEU A 172       6.761  -3.561  13.947  1.00 98.25           C  
ATOM   1386  CD2 LEU A 172       4.594  -2.475  14.593  1.00 98.25           C  
ATOM   1387  N   GLU A 173       7.774   1.933  15.274  1.00 96.69           N  
ATOM   1388  CA  GLU A 173       8.565   2.807  16.136  1.00 96.69           C  
ATOM   1389  C   GLU A 173       7.884   4.156  16.334  1.00 96.69           C  
ATOM   1390  O   GLU A 173       7.948   4.741  17.413  1.00 96.69           O  
ATOM   1391  CB  GLU A 173       9.974   3.003  15.568  1.00 96.69           C  
ATOM   1392  CG  GLU A 173      10.804   1.729  15.521  1.00 96.69           C  
ATOM   1393  CD  GLU A 173      12.213   1.952  14.989  1.00 96.69           C  
ATOM   1394  OE1 GLU A 173      12.896   0.957  14.656  1.00 96.69           O  
ATOM   1395  OE2 GLU A 173      12.636   3.124  14.924  1.00 96.69           O1-
ATOM   1396  N   HIS A 174       7.126   4.597  15.300  1.00 96.62           N  
ATOM   1397  CA  HIS A 174       6.634   5.970  15.280  1.00 96.62           C  
ATOM   1398  C   HIS A 174       5.114   6.017  15.380  1.00 96.62           C  
ATOM   1399  O   HIS A 174       4.535   7.075  15.627  1.00 96.62           O  
ATOM   1400  CB  HIS A 174       7.099   6.686  14.003  1.00 96.62           C  
ATOM   1401  CG  HIS A 174       8.568   6.945  13.964  1.00 96.62           C  
ATOM   1402  CD2 HIS A 174       9.598   6.202  13.489  1.00 96.62           C  
ATOM   1403  ND1 HIS A 174       9.142   8.094  14.479  1.00 96.62           N  
ATOM   1404  CE1 HIS A 174      10.453   8.046  14.308  1.00 96.62           C  
ATOM   1405  NE2 HIS A 174      10.754   6.908  13.701  1.00 96.62           N  
ATOM   1406  N   GLY A 175       4.504   4.806  15.213  1.00 97.94           N  
ATOM   1407  CA  GLY A 175       3.051   4.774  15.246  1.00 97.94           C  
ATOM   1408  C   GLY A 175       2.424   5.059  13.896  1.00 97.94           C  
ATOM   1409  O   GLY A 175       1.205   4.958  13.739  1.00 97.94           O  
ATOM   1410  N   TRP A 176       3.271   5.392  12.833  1.00 98.56           N  
ATOM   1411  CA  TRP A 176       2.815   5.651  11.469  1.00 98.56           C  
ATOM   1412  C   TRP A 176       3.984   5.642  10.488  1.00 98.56           C  
ATOM   1413  O   TRP A 176       5.138   5.824  10.895  1.00 98.56           O  
ATOM   1414  CB  TRP A 176       2.079   6.993  11.392  1.00 98.56           C  
ATOM   1415  CG  TRP A 176       2.972   8.189  11.538  1.00 98.56           C  
ATOM   1416  CD1 TRP A 176       3.419   8.742  12.702  1.00 98.56           C  
ATOM   1417  CD2 TRP A 176       3.531   8.971  10.484  1.00 98.56           C  
ATOM   1418  CE2 TRP A 176       4.301   9.990  11.081  1.00 98.56           C  
ATOM   1419  CE3 TRP A 176       3.447   8.914   9.084  1.00 98.56           C  
ATOM   1420  NE1 TRP A 176       4.220   9.828  12.433  1.00 98.56           N  
ATOM   1421  CH2 TRP A 176       4.893  10.864   8.959  1.00 98.56           C  
ATOM   1422  CZ2 TRP A 176       4.991  10.949  10.327  1.00 98.56           C  
ATOM   1423  CZ3 TRP A 176       4.128   9.865   8.339  1.00 98.56           C  
ATOM   1424  N   ALA A 177       3.680   5.426   9.308  1.00 98.69           N  
ATOM   1425  CA  ALA A 177       4.655   5.561   8.228  1.00 98.69           C  
ATOM   1426  C   ALA A 177       3.971   5.561   6.870  1.00 98.69           C  
ATOM   1427  O   ALA A 177       2.880   5.006   6.717  1.00 98.69           O  
ATOM   1428  CB  ALA A 177       5.686   4.432   8.305  1.00 98.69           C  
ATOM   1429  N   VAL A 178       4.679   6.189   5.918  1.00 98.75           N  
ATOM   1430  CA  VAL A 178       4.223   6.214   4.533  1.00 98.75           C  
ATOM   1431  C   VAL A 178       5.347   5.745   3.611  1.00 98.75           C  
ATOM   1432  O   VAL A 178       6.478   6.226   3.705  1.00 98.75           O  
ATOM   1433  CB  VAL A 178       3.746   7.623   4.117  1.00 98.75           C  
ATOM   1434  CG1 VAL A 178       3.307   7.636   2.654  1.00 98.75           C  
ATOM   1435  CG2 VAL A 178       2.609   8.091   5.021  1.00 98.75           C  
ATOM   1436  N   ASN A 179       5.062   4.734   2.833  1.00 98.69           N  
ATOM   1437  CA  ASN A 179       5.920   4.431   1.693  1.00 98.69           C  
ATOM   1438  C   ASN A 179       5.396   5.071   0.413  1.00 98.69           C  
ATOM   1439  O   ASN A 179       4.276   4.793  -0.013  1.00 98.69           O  
ATOM   1440  CB  ASN A 179       6.060   2.918   1.513  1.00 98.69           C  
ATOM   1441  CG  ASN A 179       6.993   2.548   0.379  1.00 98.69           C  
ATOM   1442  ND2 ASN A 179       6.804   1.361  -0.185  1.00 98.69           N  
ATOM   1443  OD1 ASN A 179       7.880   3.323   0.012  1.00 98.69           O  
ATOM   1444  N   LEU A 180       6.221   6.077  -0.208  1.00 97.88           N  
ATOM   1445  CA  LEU A 180       5.801   6.784  -1.411  1.00 97.88           C  
ATOM   1446  C   LEU A 180       5.825   5.859  -2.623  1.00 97.88           C  
ATOM   1447  O   LEU A 180       6.394   6.209  -3.664  1.00 97.88           O  
ATOM   1448  CB  LEU A 180       6.709   7.995  -1.658  1.00 97.88           C  
ATOM   1449  CG  LEU A 180       6.748   9.053  -0.554  1.00 97.88           C  
ATOM   1450  CD1 LEU A 180       7.539  10.271  -1.012  1.00 97.88           C  
ATOM   1451  CD2 LEU A 180       5.333   9.453  -0.149  1.00 97.88           C  
ATOM   1452  N   GLY A 181       5.447   4.628  -2.413  1.00 95.81           N  
ATOM   1453  CA  GLY A 181       5.269   3.540  -3.358  1.00 95.81           C  
ATOM   1454  C   GLY A 181       4.621   2.315  -2.743  1.00 95.81           C  
ATOM   1455  O   GLY A 181       3.881   2.424  -1.762  1.00 95.81           O  
ATOM   1456  N   GLY A 182       4.716   1.143  -3.338  1.00 97.12           N  
ATOM   1457  CA  GLY A 182       4.222  -0.104  -2.776  1.00 97.12           C  
ATOM   1458  C   GLY A 182       2.716  -0.255  -2.891  1.00 97.12           C  
ATOM   1459  O   GLY A 182       2.077   0.425  -3.698  1.00 97.12           O  
ATOM   1460  N   GLY A 183       2.155  -1.215  -2.169  1.00 97.88           N  
ATOM   1461  CA  GLY A 183       0.728  -1.481  -2.240  1.00 97.88           C  
ATOM   1462  C   GLY A 183       0.342  -2.362  -3.413  1.00 97.88           C  
ATOM   1463  O   GLY A 183      -0.730  -2.194  -3.997  1.00 97.88           O  
ATOM   1464  N   PHE A 184       1.210  -3.262  -3.752  1.00 97.62           N  
ATOM   1465  CA  PHE A 184       1.007  -4.182  -4.864  1.00 97.62           C  
ATOM   1466  C   PHE A 184      -0.010  -5.257  -4.499  1.00 97.62           C  
ATOM   1467  O   PHE A 184       0.347  -6.422  -4.320  1.00 97.62           O  
ATOM   1468  CB  PHE A 184       2.332  -4.829  -5.271  1.00 97.62           C  
ATOM   1469  CG  PHE A 184       3.409  -3.841  -5.627  1.00 97.62           C  
ATOM   1470  CD1 PHE A 184       3.106  -2.688  -6.342  1.00 97.62           C  
ATOM   1471  CD2 PHE A 184       4.727  -4.064  -5.249  1.00 97.62           C  
ATOM   1472  CE1 PHE A 184       4.102  -1.773  -6.674  1.00 97.62           C  
ATOM   1473  CE2 PHE A 184       5.727  -3.153  -5.576  1.00 97.62           C  
ATOM   1474  CZ  PHE A 184       5.411  -2.008  -6.289  1.00 97.62           C  
ATOM   1475  N   HIS A 185      -1.208  -4.916  -4.443  1.00 98.31           N  
ATOM   1476  CA  HIS A 185      -2.247  -5.704  -3.790  1.00 98.31           C  
ATOM   1477  C   HIS A 185      -2.822  -6.754  -4.736  1.00 98.31           C  
ATOM   1478  O   HIS A 185      -3.622  -7.595  -4.324  1.00 98.31           O  
ATOM   1479  CB  HIS A 185      -3.366  -4.793  -3.277  1.00 98.31           C  
ATOM   1480  CG  HIS A 185      -4.000  -3.962  -4.346  1.00 98.31           C  
ATOM   1481  CD2 HIS A 185      -3.476  -3.392  -5.458  1.00 98.31           C  
ATOM   1482  ND1 HIS A 185      -5.337  -3.631  -4.336  1.00 98.31           N  
ATOM   1483  CE1 HIS A 185      -5.611  -2.892  -5.400  1.00 98.31           C  
ATOM   1484  NE2 HIS A 185      -4.498  -2.731  -6.095  1.00 98.31           N  
ATOM   1485  N   HIS A 186      -2.395  -6.858  -5.972  1.00 98.44           N  
ATOM   1486  CA  HIS A 186      -2.816  -7.915  -6.886  1.00 98.44           C  
ATOM   1487  C   HIS A 186      -1.860  -9.097  -6.840  1.00 98.44           C  
ATOM   1488  O   HIS A 186      -2.203 -10.200  -7.285  1.00 98.44           O  
ATOM   1489  CB  HIS A 186      -2.920  -7.376  -8.314  1.00 98.44           C  
ATOM   1490  CG  HIS A 186      -4.069  -6.439  -8.525  1.00 98.44           C  
ATOM   1491  CD2 HIS A 186      -4.104  -5.159  -8.952  1.00 98.44           C  
ATOM   1492  ND1 HIS A 186      -5.375  -6.806  -8.279  1.00 98.44           N  
ATOM   1493  CE1 HIS A 186      -6.169  -5.782  -8.548  1.00 98.44           C  
ATOM   1494  NE2 HIS A 186      -5.421  -4.770  -8.959  1.00 98.44           N  
ATOM   1495  N   ALA A 187      -0.665  -8.836  -6.391  1.00 98.12           N  
ATOM   1496  CA  ALA A 187       0.319  -9.913  -6.328  1.00 98.12           C  
ATOM   1497  C   ALA A 187       0.027 -10.862  -5.170  1.00 98.12           C  
ATOM   1498  O   ALA A 187      -0.267 -10.413  -4.056  1.00 98.12           O  
ATOM   1499  CB  ALA A 187       1.728  -9.342  -6.202  1.00 98.12           C  
ATOM   1500  N   SER A 188      -0.005 -12.196  -5.466  1.00 98.06           N  
ATOM   1501  CA  SER A 188      -0.092 -13.247  -4.459  1.00 98.06           C  
ATOM   1502  C   SER A 188       1.214 -14.029  -4.366  1.00 98.06           C  
ATOM   1503  O   SER A 188       2.179 -13.721  -5.067  1.00 98.06           O  
ATOM   1504  CB  SER A 188      -1.243 -14.206  -4.778  1.00 98.06           C  
ATOM   1505  OG  SER A 188      -0.984 -14.930  -5.965  1.00 98.06           O  
ATOM   1506  N   SER A 189       1.271 -15.023  -3.474  1.00 97.50           N  
ATOM   1507  CA  SER A 189       2.490 -15.777  -3.201  1.00 97.50           C  
ATOM   1508  C   SER A 189       3.010 -16.460  -4.455  1.00 97.50           C  
ATOM   1509  O   SER A 189       4.220 -16.518  -4.682  1.00 97.50           O  
ATOM   1510  CB  SER A 189       2.248 -16.815  -2.103  1.00 97.50           C  
ATOM   1511  OG  SER A 189       1.320 -17.795  -2.537  1.00 97.50           O  
ATOM   1512  N   GLY A 190       2.147 -16.850  -5.337  1.00 97.31           N  
ATOM   1513  CA  GLY A 190       2.574 -17.635  -6.483  1.00 97.31           C  
ATOM   1514  C   GLY A 190       2.254 -16.976  -7.811  1.00 97.31           C  
ATOM   1515  O   GLY A 190       2.428 -17.597  -8.871  1.00 97.31           O  
ATOM   1516  N   ASN A 191       1.829 -15.761  -7.786  1.00 97.25           N  
ATOM   1517  CA  ASN A 191       1.405 -15.151  -9.038  1.00 97.25           C  
ATOM   1518  C   ASN A 191       1.463 -13.624  -8.956  1.00 97.25           C  
ATOM   1519  O   ASN A 191       1.078 -13.032  -7.942  1.00 97.25           O  
ATOM   1520  CB  ASN A 191      -0.011 -15.604  -9.407  1.00 97.25           C  
ATOM   1521  CG  ASN A 191      -0.440 -15.125 -10.777  1.00 97.25           C  
ATOM   1522  ND2 ASN A 191      -1.547 -14.384 -10.830  1.00 97.25           N  
ATOM   1523  OD1 ASN A 191       0.218 -15.413 -11.783  1.00 97.25           O  
ATOM   1524  N   GLY A 192       1.970 -12.995 -10.009  1.00 96.75           N  
ATOM   1525  CA  GLY A 192       1.834 -11.568 -10.226  1.00 96.75           C  
ATOM   1526  C   GLY A 192       0.792 -11.221 -11.275  1.00 96.75           C  
ATOM   1527  O   GLY A 192       0.676 -11.900 -12.291  1.00 96.75           O  
ATOM   1528  N   GLU A 193      -0.007 -10.064 -10.968  1.00 95.62           N  
ATOM   1529  CA  GLU A 193      -1.009  -9.559 -11.896  1.00 95.62           C  
ATOM   1530  C   GLU A 193      -1.433  -8.142 -11.532  1.00 95.62           C  
ATOM   1531  O   GLU A 193      -1.102  -7.645 -10.451  1.00 95.62           O  
ATOM   1532  CB  GLU A 193      -2.232 -10.480 -11.927  1.00 95.62           C  
ATOM   1533  CG  GLU A 193      -3.005 -10.516 -10.614  1.00 95.62           C  
ATOM   1534  CD  GLU A 193      -4.203 -11.459 -10.651  1.00 95.62           C  
ATOM   1535  OE1 GLU A 193      -4.655 -11.907  -9.574  1.00 95.62           O  
ATOM   1536  OE2 GLU A 193      -4.692 -11.744 -11.763  1.00 95.62           O1-
ATOM   1537  N   GLY A 194      -2.179  -7.487 -12.524  1.00 92.50           N  
ATOM   1538  CA  GLY A 194      -2.711  -6.165 -12.251  1.00 92.50           C  
ATOM   1539  C   GLY A 194      -1.637  -5.152 -11.895  1.00 92.50           C  
ATOM   1540  O   GLY A 194      -1.818  -4.342 -10.984  1.00 92.50           O  
ATOM   1541  N   PHE A 195      -0.461  -5.259 -12.490  1.00 92.31           N  
ATOM   1542  CA  PHE A 195       0.667  -4.342 -12.383  1.00 92.31           C  
ATOM   1543  C   PHE A 195       1.460  -4.610 -11.109  1.00 92.31           C  
ATOM   1544  O   PHE A 195       2.257  -3.774 -10.681  1.00 92.31           O  
ATOM   1545  CB  PHE A 195       0.189  -2.890 -12.401  1.00 92.31           C  
ATOM   1546  CG  PHE A 195      -0.780  -2.583 -13.512  1.00 92.31           C  
ATOM   1547  CD1 PHE A 195      -0.568  -3.086 -14.792  1.00 92.31           C  
ATOM   1548  CD2 PHE A 195      -1.900  -1.793 -13.283  1.00 92.31           C  
ATOM   1549  CE1 PHE A 195      -1.462  -2.804 -15.830  1.00 92.31           C  
ATOM   1550  CE2 PHE A 195      -2.793  -1.512 -14.306  1.00 92.31           C  
ATOM   1551  CZ  PHE A 195      -2.575  -2.014 -15.578  1.00 92.31           C  
ATOM   1552  N   CYS A 196       1.197  -5.749 -10.485  1.00 96.50           N  
ATOM   1553  CA  CYS A 196       1.833  -6.040  -9.205  1.00 96.50           C  
ATOM   1554  C   CYS A 196       2.675  -7.307  -9.291  1.00 96.50           C  
ATOM   1555  O   CYS A 196       2.153  -8.419  -9.169  1.00 96.50           O  
ATOM   1556  CB  CYS A 196       0.781  -6.189  -8.106  1.00 96.50           C  
ATOM   1557  SG  CYS A 196      -0.310  -4.758  -7.940  1.00 96.50           S  
ATOM   1558  N   PRO A 197       3.944  -7.163  -9.431  1.00 95.81           N  
ATOM   1559  CA  PRO A 197       4.801  -8.343  -9.552  1.00 95.81           C  
ATOM   1560  C   PRO A 197       5.201  -8.919  -8.195  1.00 95.81           C  
ATOM   1561  O   PRO A 197       5.483 -10.113  -8.086  1.00 95.81           O  
ATOM   1562  CB  PRO A 197       6.025  -7.815 -10.304  1.00 95.81           C  
ATOM   1563  CG  PRO A 197       6.055  -6.351 -10.005  1.00 95.81           C  
ATOM   1564  CD  PRO A 197       4.644  -5.862  -9.859  1.00 95.81           C  
ATOM   1565  N   LEU A 198       5.214  -8.062  -7.160  1.00 98.06           N  
ATOM   1566  CA  LEU A 198       5.696  -8.471  -5.846  1.00 98.06           C  
ATOM   1567  C   LEU A 198       4.638  -8.246  -4.777  1.00 98.06           C  
ATOM   1568  O   LEU A 198       4.004  -7.184  -4.738  1.00 98.06           O  
ATOM   1569  CB  LEU A 198       6.978  -7.716  -5.486  1.00 98.06           C  
ATOM   1570  CG  LEU A 198       8.179  -7.931  -6.407  1.00 98.06           C  
ATOM   1571  CD1 LEU A 198       9.279  -6.925  -6.094  1.00 98.06           C  
ATOM   1572  CD2 LEU A 198       8.703  -9.360  -6.275  1.00 98.06           C  
ATOM   1573  N   ALA A 199       4.448  -9.283  -3.871  1.00 98.19           N  
ATOM   1574  CA  ALA A 199       3.470  -9.215  -2.785  1.00 98.19           C  
ATOM   1575  C   ALA A 199       4.060  -8.529  -1.556  1.00 98.19           C  
ATOM   1576  O   ALA A 199       4.361  -9.186  -0.556  1.00 98.19           O  
ATOM   1577  CB  ALA A 199       2.980 -10.616  -2.426  1.00 98.19           C  
ATOM   1578  N   ASP A 200       4.210  -7.194  -1.633  1.00 98.56           N  
ATOM   1579  CA  ASP A 200       4.860  -6.458  -0.555  1.00 98.56           C  
ATOM   1580  C   ASP A 200       4.003  -6.464   0.708  1.00 98.56           C  
ATOM   1581  O   ASP A 200       4.529  -6.465   1.826  1.00 98.56           O  
ATOM   1582  CB  ASP A 200       5.148  -5.016  -0.984  1.00 98.56           C  
ATOM   1583  CG  ASP A 200       3.930  -4.311  -1.547  1.00 98.56           C  
ATOM   1584  OD1 ASP A 200       2.856  -4.942  -1.665  1.00 98.56           O  
ATOM   1585  OD2 ASP A 200       4.042  -3.110  -1.880  1.00 98.56           O1-
ATOM   1586  N   ILE A 201       2.723  -6.535   0.641  1.00 98.69           N  
ATOM   1587  CA  ILE A 201       1.828  -6.602   1.791  1.00 98.69           C  
ATOM   1588  C   ILE A 201       2.044  -7.921   2.536  1.00 98.69           C  
ATOM   1589  O   ILE A 201       2.191  -7.931   3.761  1.00 98.69           O  
ATOM   1590  CB  ILE A 201       0.348  -6.463   1.370  1.00 98.69           C  
ATOM   1591  CG1 ILE A 201       0.112  -5.109   0.689  1.00 98.69           C  
ATOM   1592  CG2 ILE A 201      -0.579  -6.638   2.577  1.00 98.69           C  
ATOM   1593  CD1 ILE A 201      -1.170  -5.041  -0.130  1.00 98.69           C  
ATOM   1594  N   GLY A 202       2.065  -9.031   1.756  1.00 98.31           N  
ATOM   1595  CA  GLY A 202       2.371 -10.327   2.334  1.00 98.31           C  
ATOM   1596  C   GLY A 202       3.742 -10.382   2.981  1.00 98.31           C  
ATOM   1597  O   GLY A 202       3.910 -10.981   4.048  1.00 98.31           O  
ATOM   1598  N   MET A 203       4.703  -9.738   2.329  1.00 98.62           N  
ATOM   1599  CA  MET A 203       6.057  -9.691   2.870  1.00 98.62           C  
ATOM   1600  C   MET A 203       6.073  -9.003   4.234  1.00 98.62           C  
ATOM   1601  O   MET A 203       6.722  -9.475   5.163  1.00 98.62           O  
ATOM   1602  CB  MET A 203       7.001  -8.967   1.910  1.00 98.62           C  
ATOM   1603  CG  MET A 203       8.448  -8.934   2.376  1.00 98.62           C  
ATOM   1604  SD  MET A 203       9.553  -8.099   1.173  1.00 98.62           S  
ATOM   1605  CE  MET A 203       8.812  -6.445   1.149  1.00 98.62           C  
ATOM   1606  N   ILE A 204       5.381  -7.896   4.375  1.00 98.75           N  
ATOM   1607  CA  ILE A 204       5.296  -7.167   5.631  1.00 98.75           C  
ATOM   1608  C   ILE A 204       4.764  -8.088   6.726  1.00 98.75           C  
ATOM   1609  O   ILE A 204       5.370  -8.208   7.797  1.00 98.75           O  
ATOM   1610  CB  ILE A 204       4.399  -5.917   5.503  1.00 98.75           C  
ATOM   1611  CG1 ILE A 204       5.081  -4.857   4.629  1.00 98.75           C  
ATOM   1612  CG2 ILE A 204       4.060  -5.349   6.883  1.00 98.75           C  
ATOM   1613  CD1 ILE A 204       4.171  -3.707   4.227  1.00 98.75           C  
ATOM   1614  N   ILE A 205       3.624  -8.651   6.487  1.00 98.75           N  
ATOM   1615  CA  ILE A 205       2.922  -9.436   7.492  1.00 98.75           C  
ATOM   1616  C   ILE A 205       3.765 -10.648   7.883  1.00 98.75           C  
ATOM   1617  O   ILE A 205       3.971 -10.917   9.072  1.00 98.75           O  
ATOM   1618  CB  ILE A 205       1.530  -9.890   6.992  1.00 98.75           C  
ATOM   1619  CG1 ILE A 205       0.612  -8.676   6.806  1.00 98.75           C  
ATOM   1620  CG2 ILE A 205       0.912 -10.903   7.964  1.00 98.75           C  
ATOM   1621  CD1 ILE A 205      -0.717  -9.005   6.145  1.00 98.75           C  
ATOM   1622  N   LYS A 206       4.281 -11.379   6.919  1.00 98.56           N  
ATOM   1623  CA  LYS A 206       5.035 -12.600   7.177  1.00 98.56           C  
ATOM   1624  C   LYS A 206       6.344 -12.293   7.899  1.00 98.56           C  
ATOM   1625  O   LYS A 206       6.732 -13.014   8.819  1.00 98.56           O  
ATOM   1626  CB  LYS A 206       5.317 -13.343   5.867  1.00 98.56           C  
ATOM   1627  CG  LYS A 206       4.087 -13.967   5.239  1.00 98.56           C  
ATOM   1628  CD  LYS A 206       4.431 -14.687   3.939  1.00 98.56           C  
ATOM   1629  CE  LYS A 206       3.207 -15.360   3.333  1.00 98.56           C  
ATOM   1630  NZ  LYS A 206       3.517 -15.991   2.014  1.00 98.56           N1+
ATOM   1631  N   TYR A 207       7.001 -11.218   7.481  1.00 98.62           N  
ATOM   1632  CA  TYR A 207       8.249 -10.861   8.147  1.00 98.62           C  
ATOM   1633  C   TYR A 207       7.995 -10.471   9.601  1.00 98.62           C  
ATOM   1634  O   TYR A 207       8.670 -10.968  10.508  1.00 98.62           O  
ATOM   1635  CB  TYR A 207       8.936  -9.705   7.412  1.00 98.62           C  
ATOM   1636  CG  TYR A 207      10.191  -9.211   8.101  1.00 98.62           C  
ATOM   1637  CD1 TYR A 207      10.154  -8.123   8.961  1.00 98.62           C  
ATOM   1638  CD2 TYR A 207      11.415  -9.835   7.878  1.00 98.62           C  
ATOM   1639  CE1 TYR A 207      11.305  -7.660   9.592  1.00 98.62           C  
ATOM   1640  CE2 TYR A 207      12.572  -9.383   8.498  1.00 98.62           C  
ATOM   1641  OH  TYR A 207      13.653  -7.853   9.970  1.00 98.62           O  
ATOM   1642  CZ  TYR A 207      12.507  -8.301   9.356  1.00 98.62           C  
ATOM   1643  N   LEU A 208       7.055  -9.535   9.851  1.00 98.62           N  
ATOM   1644  CA  LEU A 208       6.786  -9.051  11.202  1.00 98.62           C  
ATOM   1645  C   LEU A 208       6.342 -10.195  12.106  1.00 98.62           C  
ATOM   1646  O   LEU A 208       6.696 -10.228  13.285  1.00 98.62           O  
ATOM   1647  CB  LEU A 208       5.718  -7.958  11.172  1.00 98.62           C  
ATOM   1648  CG  LEU A 208       6.097  -6.658  10.463  1.00 98.62           C  
ATOM   1649  CD1 LEU A 208       4.972  -5.634  10.595  1.00 98.62           C  
ATOM   1650  CD2 LEU A 208       7.401  -6.101  11.025  1.00 98.62           C  
ATOM   1651  N   ARG A 209       5.582 -11.134  11.669  1.00 98.44           N  
ATOM   1652  CA  ARG A 209       5.177 -12.291  12.461  1.00 98.44           C  
ATOM   1653  C   ARG A 209       6.371 -13.175  12.772  1.00 98.44           C  
ATOM   1654  O   ARG A 209       6.533 -13.633  13.915  1.00 98.44           O  
ATOM   1655  CB  ARG A 209       4.110 -13.102  11.725  1.00 98.44           C  
ATOM   1656  CG  ARG A 209       2.716 -12.493  11.796  1.00 98.44           C  
ATOM   1657  CD  ARG A 209       1.678 -13.371  11.107  1.00 98.44           C  
ATOM   1658  NE  ARG A 209       0.324 -12.874  11.320  1.00 98.44           N  
ATOM   1659  NH1 ARG A 209      -0.674 -14.332   9.835  1.00 98.44           N  
ATOM   1660  NH2 ARG A 209      -1.952 -12.815  10.978  1.00 98.44           N1+
ATOM   1661  CZ  ARG A 209      -0.765 -13.346  10.709  1.00 98.44           C  
ATOM   1662  N   ARG A 210       7.086 -13.468  11.711  1.00 98.00           N  
ATOM   1663  CA  ARG A 210       8.274 -14.289  11.885  1.00 98.00           C  
ATOM   1664  C   ARG A 210       9.182 -13.719  12.974  1.00 98.00           C  
ATOM   1665  O   ARG A 210       9.767 -14.468  13.756  1.00 98.00           O  
ATOM   1666  CB  ARG A 210       9.046 -14.414  10.573  1.00 98.00           C  
ATOM   1667  CG  ARG A 210      10.292 -15.288  10.672  1.00 98.00           C  
ATOM   1668  CD  ARG A 210      11.038 -15.349   9.345  1.00 98.00           C  
ATOM   1669  NE  ARG A 210      12.373 -14.764   9.447  1.00 98.00           N  
ATOM   1670  NH1 ARG A 210      12.833 -14.893   7.184  1.00 98.00           N  
ATOM   1671  NH2 ARG A 210      14.380 -14.010   8.633  1.00 98.00           N1+
ATOM   1672  CZ  ARG A 210      13.193 -14.559   8.427  1.00 98.00           C  
ATOM   1673  N   GLU A 211       9.277 -12.400  13.066  1.00 97.75           N  
ATOM   1674  CA  GLU A 211      10.164 -11.727  14.013  1.00 97.75           C  
ATOM   1675  C   GLU A 211       9.475 -11.508  15.350  1.00 97.75           C  
ATOM   1676  O   GLU A 211      10.070 -10.950  16.281  1.00 97.75           O  
ATOM   1677  CB  GLU A 211      10.644 -10.392  13.446  1.00 97.75           C  
ATOM   1678  CG  GLU A 211      11.529 -10.526  12.213  1.00 97.75           C  
ATOM   1679  CD  GLU A 211      12.808 -11.311  12.484  1.00 97.75           C  
ATOM   1680  OE1 GLU A 211      13.108 -12.251  11.713  1.00 97.75           O  
ATOM   1681  OE2 GLU A 211      13.510 -10.978  13.459  1.00 97.75           O1-
ATOM   1682  N   GLY A 212       8.289 -11.897  15.471  1.00 97.88           N  
ATOM   1683  CA  GLY A 212       7.549 -11.780  16.723  1.00 97.88           C  
ATOM   1684  C   GLY A 212       7.142 -10.350  17.035  1.00 97.88           C  
ATOM   1685  O   GLY A 212       6.910 -10.014  18.208  1.00 97.88           O  
ATOM   1686  N   LYS A 213       7.094  -9.460  16.051  1.00 98.12           N  
ATOM   1687  CA  LYS A 213       6.779  -8.050  16.266  1.00 98.12           C  
ATOM   1688  C   LYS A 213       5.270  -7.820  16.263  1.00 98.12           C  
ATOM   1689  O   LYS A 213       4.785  -6.839  16.832  1.00 98.12           O  
ATOM   1690  CB  LYS A 213       7.437  -7.187  15.180  1.00 98.12           C  
ATOM   1691  CG  LYS A 213       8.956  -7.173  15.241  1.00 98.12           C  
ATOM   1692  CD  LYS A 213       9.554  -6.239  14.203  1.00 98.12           C  
ATOM   1693  CE  LYS A 213      11.078  -6.282  14.218  1.00 98.12           C  
ATOM   1694  NZ  LYS A 213      11.634  -5.780  15.515  1.00 98.12           N1+
ATOM   1695  N   ILE A 214       4.508  -8.682  15.525  1.00 98.56           N  
ATOM   1696  CA  ILE A 214       3.051  -8.598  15.514  1.00 98.56           C  
ATOM   1697  C   ILE A 214       2.456 -10.007  15.522  1.00 98.56           C  
ATOM   1698  O   ILE A 214       3.121 -10.967  15.134  1.00 98.56           O  
ATOM   1699  CB  ILE A 214       2.543  -7.801  14.303  1.00 98.56           C  
ATOM   1700  CG1 ILE A 214       2.866  -8.542  12.997  1.00 98.56           C  
ATOM   1701  CG2 ILE A 214       3.140  -6.391  14.294  1.00 98.56           C  
ATOM   1702  CD1 ILE A 214       2.134  -8.007  11.782  1.00 98.56           C  
ATOM   1703  N   LYS A 215       1.245 -10.139  15.994  1.00 98.38           N  
ATOM   1704  CA  LYS A 215       0.434 -11.344  15.856  1.00 98.38           C  
ATOM   1705  C   LYS A 215      -0.725 -11.123  14.885  1.00 98.38           C  
ATOM   1706  O   LYS A 215      -0.984 -11.969  14.034  1.00 98.38           O  
ATOM   1707  CB  LYS A 215      -0.101 -11.789  17.227  1.00 98.38           C  
ATOM   1708  CG  LYS A 215      -0.914 -13.077  17.174  1.00 98.38           C  
ATOM   1709  CD  LYS A 215      -1.362 -13.497  18.573  1.00 98.38           C  
ATOM   1710  CE  LYS A 215      -2.220 -14.758  18.521  1.00 98.38           C  
ATOM   1711  NZ  LYS A 215      -2.701 -15.148  19.887  1.00 98.38           N1+
ATOM   1712  N   LYS A 216      -1.380 -10.011  14.966  1.00 98.69           N  
ATOM   1713  CA  LYS A 216      -2.578  -9.694  14.192  1.00 98.69           C  
ATOM   1714  C   LYS A 216      -2.349  -8.473  13.299  1.00 98.69           C  
ATOM   1715  O   LYS A 216      -1.794  -7.466  13.752  1.00 98.69           O  
ATOM   1716  CB  LYS A 216      -3.773  -9.448  15.107  1.00 98.69           C  
ATOM   1717  CG  LYS A 216      -4.180 -10.663  15.921  1.00 98.69           C  
ATOM   1718  CD  LYS A 216      -5.393 -10.370  16.801  1.00 98.69           C  
ATOM   1719  CE  LYS A 216      -5.832 -11.602  17.589  1.00 98.69           C  
ATOM   1720  NZ  LYS A 216      -7.034 -11.325  18.428  1.00 98.69           N1+
ATOM   1721  N   ALA A 217      -2.754  -8.592  12.025  1.00 98.81           N  
ATOM   1722  CA  ALA A 217      -2.664  -7.473  11.090  1.00 98.81           C  
ATOM   1723  C   ALA A 217      -4.021  -7.173  10.459  1.00 98.81           C  
ATOM   1724  O   ALA A 217      -4.795  -8.091  10.170  1.00 98.81           O  
ATOM   1725  CB  ALA A 217      -1.631  -7.770  10.008  1.00 98.81           C  
ATOM   1726  N   MET A 218      -4.318  -5.915  10.393  1.00 98.88           N  
ATOM   1727  CA  MET A 218      -5.480  -5.476   9.628  1.00 98.88           C  
ATOM   1728  C   MET A 218      -5.059  -4.825   8.319  1.00 98.88           C  
ATOM   1729  O   MET A 218      -4.211  -3.930   8.308  1.00 98.88           O  
ATOM   1730  CB  MET A 218      -6.328  -4.504  10.454  1.00 98.88           C  
ATOM   1731  CG  MET A 218      -7.568  -4.006   9.723  1.00 98.88           C  
ATOM   1732  SD  MET A 218      -8.495  -2.750  10.689  1.00 98.88           S  
ATOM   1733  CE  MET A 218      -9.035  -3.759  12.102  1.00 98.88           C  
ATOM   1734  N   ILE A 219      -5.606  -5.402   7.184  1.00 98.88           N  
ATOM   1735  CA  ILE A 219      -5.418  -4.802   5.870  1.00 98.88           C  
ATOM   1736  C   ILE A 219      -6.651  -3.981   5.493  1.00 98.88           C  
ATOM   1737  O   ILE A 219      -7.763  -4.510   5.442  1.00 98.88           O  
ATOM   1738  CB  ILE A 219      -5.141  -5.875   4.792  1.00 98.88           C  
ATOM   1739  CG1 ILE A 219      -3.900  -6.695   5.162  1.00 98.88           C  
ATOM   1740  CG2 ILE A 219      -4.972  -5.225   3.414  1.00 98.88           C  
ATOM   1741  CD1 ILE A 219      -3.706  -7.943   4.310  1.00 98.88           C  
ATOM   1742  N   ILE A 220      -6.465  -2.676   5.336  1.00 98.88           N  
ATOM   1743  CA  ILE A 220      -7.507  -1.789   4.831  1.00 98.88           C  
ATOM   1744  C   ILE A 220      -7.182  -1.378   3.396  1.00 98.88           C  
ATOM   1745  O   ILE A 220      -6.242  -0.616   3.160  1.00 98.88           O  
ATOM   1746  CB  ILE A 220      -7.663  -0.537   5.723  1.00 98.88           C  
ATOM   1747  CG1 ILE A 220      -8.019  -0.942   7.159  1.00 98.88           C  
ATOM   1748  CG2 ILE A 220      -8.719   0.411   5.146  1.00 98.88           C  
ATOM   1749  CD1 ILE A 220      -8.033   0.217   8.145  1.00 98.88           C  
ATOM   1750  N   ASP A 221      -7.902  -1.989   2.469  1.00 98.88           N  
ATOM   1751  CA  ASP A 221      -7.662  -1.729   1.054  1.00 98.88           C  
ATOM   1752  C   ASP A 221      -8.743  -0.825   0.468  1.00 98.88           C  
ATOM   1753  O   ASP A 221      -9.870  -1.275   0.228  1.00 98.88           O  
ATOM   1754  CB  ASP A 221      -7.587  -3.041   0.269  1.00 98.88           C  
ATOM   1755  CG  ASP A 221      -7.062  -2.858  -1.143  1.00 98.88           C  
ATOM   1756  OD1 ASP A 221      -7.180  -1.743  -1.700  1.00 98.88           O  
ATOM   1757  OD2 ASP A 221      -6.522  -3.835  -1.706  1.00 98.88           O1-
ATOM   1758  N   LEU A 222      -8.332   0.394   0.212  1.00 98.75           N  
ATOM   1759  CA  LEU A 222      -9.305   1.358  -0.287  1.00 98.75           C  
ATOM   1760  C   LEU A 222      -8.995   1.752  -1.726  1.00 98.75           C  
ATOM   1761  O   LEU A 222      -9.399   2.823  -2.182  1.00 98.75           O  
ATOM   1762  CB  LEU A 222      -9.333   2.605   0.603  1.00 98.75           C  
ATOM   1763  CG  LEU A 222      -9.728   2.385   2.063  1.00 98.75           C  
ATOM   1764  CD1 LEU A 222      -9.978   3.727   2.752  1.00 98.75           C  
ATOM   1765  CD2 LEU A 222     -10.963   1.497   2.157  1.00 98.75           C  
ATOM   1766  N   ASP A 223      -8.227   0.972  -2.387  1.00 98.62           N  
ATOM   1767  CA  ASP A 223      -8.046   0.999  -3.837  1.00 98.62           C  
ATOM   1768  C   ASP A 223      -9.326   0.589  -4.557  1.00 98.62           C  
ATOM   1769  O   ASP A 223     -10.095  -0.235  -4.053  1.00 98.62           O  
ATOM   1770  CB  ASP A 223      -6.894   0.082  -4.252  1.00 98.62           C  
ATOM   1771  CG  ASP A 223      -6.495   0.250  -5.707  1.00 98.62           C  
ATOM   1772  OD1 ASP A 223      -7.288  -0.117  -6.601  1.00 98.62           O  
ATOM   1773  OD2 ASP A 223      -5.378   0.750  -5.963  1.00 98.62           O1-
ATOM   1774  N   ALA A 224      -9.532   1.283  -5.819  1.00 98.19           N  
ATOM   1775  CA  ALA A 224     -10.764   1.043  -6.560  1.00 98.19           C  
ATOM   1776  C   ALA A 224     -10.905  -0.431  -6.935  1.00 98.19           C  
ATOM   1777  O   ALA A 224     -12.019  -0.928  -7.116  1.00 98.19           O  
ATOM   1778  CB  ALA A 224     -10.808   1.910  -7.815  1.00 98.19           C  
ATOM   1779  N   HIS A 225      -9.771  -1.188  -7.075  1.00 98.44           N  
ATOM   1780  CA  HIS A 225      -9.750  -2.593  -7.466  1.00 98.44           C  
ATOM   1781  C   HIS A 225      -9.769  -3.505  -6.245  1.00 98.44           C  
ATOM   1782  O   HIS A 225      -9.223  -3.158  -5.197  1.00 98.44           O  
ATOM   1783  CB  HIS A 225      -8.521  -2.893  -8.326  1.00 98.44           C  
ATOM   1784  CG  HIS A 225      -8.424  -2.040  -9.552  1.00 98.44           C  
ATOM   1785  CD2 HIS A 225      -8.883  -2.240 -10.815  1.00 98.44           C  
ATOM   1786  ND1 HIS A 225      -7.789  -0.816  -9.564  1.00 98.44           N  
ATOM   1787  CE1 HIS A 225      -7.860  -0.299 -10.774  1.00 98.44           C  
ATOM   1788  NE2 HIS A 225      -8.519  -1.143 -11.555  1.00 98.44           N  
ATOM   1789  N   GLN A 226     -10.497  -4.633  -6.453  1.00 98.44           N  
ATOM   1790  CA  GLN A 226     -10.350  -5.675  -5.442  1.00 98.44           C  
ATOM   1791  C   GLN A 226      -8.885  -6.049  -5.245  1.00 98.44           C  
ATOM   1792  O   GLN A 226      -8.148  -6.240  -6.216  1.00 98.44           O  
ATOM   1793  CB  GLN A 226     -11.162  -6.913  -5.827  1.00 98.44           C  
ATOM   1794  CG  GLN A 226     -11.023  -8.068  -4.842  1.00 98.44           C  
ATOM   1795  CD  GLN A 226     -11.641  -9.355  -5.356  1.00 98.44           C  
ATOM   1796  NE2 GLN A 226     -11.862 -10.307  -4.456  1.00 98.44           N  
ATOM   1797  OE1 GLN A 226     -11.928  -9.489  -6.551  1.00 98.44           O  
ATOM   1798  N   GLY A 227      -8.364  -6.102  -3.935  1.00 98.25           N  
ATOM   1799  CA  GLY A 227      -7.019  -6.559  -3.634  1.00 98.25           C  
ATOM   1800  C   GLY A 227      -6.893  -8.066  -3.592  1.00 98.25           C  
ATOM   1801  O   GLY A 227      -6.714  -8.654  -2.521  1.00 98.25           O  
ATOM   1802  N   ASN A 228      -7.040  -8.768  -4.714  1.00 98.50           N  
ATOM   1803  CA  ASN A 228      -7.200 -10.217  -4.785  1.00 98.50           C  
ATOM   1804  C   ASN A 228      -5.933 -10.944  -4.335  1.00 98.50           C  
ATOM   1805  O   ASN A 228      -6.001 -12.062  -3.830  1.00 98.50           O  
ATOM   1806  CB  ASN A 228      -7.577 -10.645  -6.205  1.00 98.50           C  
ATOM   1807  CG  ASN A 228      -6.581 -10.172  -7.246  1.00 98.50           C  
ATOM   1808  ND2 ASN A 228      -6.411 -10.955  -8.302  1.00 98.50           N  
ATOM   1809  OD1 ASN A 228      -5.972  -9.111  -7.098  1.00 98.50           O  
ATOM   1810  N   GLY A 229      -4.727 -10.297  -4.407  1.00 98.50           N  
ATOM   1811  CA  GLY A 229      -3.489 -10.929  -3.994  1.00 98.50           C  
ATOM   1812  C   GLY A 229      -3.471 -11.327  -2.532  1.00 98.50           C  
ATOM   1813  O   GLY A 229      -3.409 -12.507  -2.202  1.00 98.50           O  
ATOM   1814  N   HIS A 230      -3.553 -10.297  -1.700  1.00 98.19           N  
ATOM   1815  CA  HIS A 230      -3.493 -10.562  -0.267  1.00 98.19           C  
ATOM   1816  C   HIS A 230      -4.764 -11.260   0.219  1.00 98.19           C  
ATOM   1817  O   HIS A 230      -4.738 -11.961   1.229  1.00 98.19           O  
ATOM   1818  CB  HIS A 230      -3.273  -9.266   0.511  1.00 98.19           C  
ATOM   1819  CG  HIS A 230      -4.272  -8.197   0.195  1.00 98.19           C  
ATOM   1820  CD2 HIS A 230      -4.168  -7.076  -0.557  1.00 98.19           C  
ATOM   1821  ND1 HIS A 230      -5.560  -8.218   0.679  1.00 98.19           N  
ATOM   1822  CE1 HIS A 230      -6.213  -7.159   0.239  1.00 98.19           C  
ATOM   1823  NE2 HIS A 230      -5.386  -6.446  -0.515  1.00 98.19           N  
ATOM   1824  N   GLU A 231      -5.908 -11.138  -0.478  1.00 98.50           N  
ATOM   1825  CA  GLU A 231      -7.125 -11.864  -0.132  1.00 98.50           C  
ATOM   1826  C   GLU A 231      -6.947 -13.367  -0.328  1.00 98.50           C  
ATOM   1827  O   GLU A 231      -7.423 -14.165   0.478  1.00 98.50           O  
ATOM   1828  CB  GLU A 231      -8.310 -11.364  -0.964  1.00 98.50           C  
ATOM   1829  CG  GLU A 231      -8.721  -9.932  -0.652  1.00 98.50           C  
ATOM   1830  CD  GLU A 231      -9.712  -9.361  -1.653  1.00 98.50           C  
ATOM   1831  OE1 GLU A 231     -10.132  -8.193  -1.492  1.00 98.50           O  
ATOM   1832  OE2 GLU A 231     -10.074 -10.086  -2.604  1.00 98.50           O1-
ATOM   1833  N   THR A 232      -6.207 -13.687  -1.375  1.00 98.38           N  
ATOM   1834  CA  THR A 232      -5.875 -15.085  -1.645  1.00 98.38           C  
ATOM   1835  C   THR A 232      -4.868 -15.603  -0.624  1.00 98.38           C  
ATOM   1836  O   THR A 232      -5.034 -16.704  -0.085  1.00 98.38           O  
ATOM   1837  CB  THR A 232      -5.299 -15.257  -3.068  1.00 98.38           C  
ATOM   1838  CG2 THR A 232      -4.866 -16.690  -3.312  1.00 98.38           C  
ATOM   1839  OG1 THR A 232      -6.303 -14.901  -4.026  1.00 98.38           O  
ATOM   1840  N   ASP A 233      -3.889 -14.866  -0.351  1.00 98.19           N  
ATOM   1841  CA  ASP A 233      -2.772 -15.303   0.486  1.00 98.19           C  
ATOM   1842  C   ASP A 233      -3.227 -15.539   1.924  1.00 98.19           C  
ATOM   1843  O   ASP A 233      -2.711 -16.431   2.603  1.00 98.19           O  
ATOM   1844  CB  ASP A 233      -1.649 -14.264   0.451  1.00 98.19           C  
ATOM   1845  CG  ASP A 233      -0.815 -14.332  -0.817  1.00 98.19           C  
ATOM   1846  OD1 ASP A 233      -0.982 -15.289  -1.604  1.00 98.19           O  
ATOM   1847  OD2 ASP A 233       0.014 -13.419  -1.027  1.00 98.19           O1-
ATOM   1848  N   PHE A 234      -4.143 -14.786   2.333  1.00 98.38           N  
ATOM   1849  CA  PHE A 234      -4.437 -14.851   3.759  1.00 98.38           C  
ATOM   1850  C   PHE A 234      -5.839 -15.406   4.000  1.00 98.38           C  
ATOM   1851  O   PHE A 234      -6.392 -15.248   5.093  1.00 98.38           O  
ATOM   1852  CB  PHE A 234      -4.295 -13.471   4.398  1.00 98.38           C  
ATOM   1853  CG  PHE A 234      -2.880 -12.967   4.461  1.00 98.38           C  
ATOM   1854  CD1 PHE A 234      -1.951 -13.562   5.309  1.00 98.38           C  
ATOM   1855  CD2 PHE A 234      -2.464 -11.906   3.666  1.00 98.38           C  
ATOM   1856  CE1 PHE A 234      -0.639 -13.099   5.371  1.00 98.38           C  
ATOM   1857  CE2 PHE A 234      -1.156 -11.442   3.717  1.00 98.38           C  
ATOM   1858  CZ  PHE A 234      -0.243 -12.039   4.574  1.00 98.38           C  
ATOM   1859  N   THR A 235      -6.395 -15.950   2.982  1.00 97.44           N  
ATOM   1860  CA  THR A 235      -7.680 -16.621   3.156  1.00 97.44           C  
ATOM   1861  C   THR A 235      -7.602 -17.654   4.275  1.00 97.44           C  
ATOM   1862  O   THR A 235      -6.705 -18.501   4.289  1.00 97.44           O  
ATOM   1863  CB  THR A 235      -8.133 -17.307   1.853  1.00 97.44           C  
ATOM   1864  CG2 THR A 235      -9.489 -17.983   2.030  1.00 97.44           C  
ATOM   1865  OG1 THR A 235      -8.233 -16.333   0.812  1.00 97.44           O  
ATOM   1866  N   GLY A 236      -8.566 -17.532   5.306  1.00 96.62           N  
ATOM   1867  CA  GLY A 236      -8.632 -18.495   6.395  1.00 96.62           C  
ATOM   1868  C   GLY A 236      -7.697 -18.156   7.541  1.00 96.62           C  
ATOM   1869  O   GLY A 236      -7.680 -18.860   8.559  1.00 96.62           O  
ATOM   1870  N   ASP A 237      -6.827 -17.220   7.356  1.00 98.19           N  
ATOM   1871  CA  ASP A 237      -5.965 -16.769   8.444  1.00 98.19           C  
ATOM   1872  C   ASP A 237      -6.731 -15.896   9.426  1.00 98.19           C  
ATOM   1873  O   ASP A 237      -7.060 -14.745   9.118  1.00 98.19           O  
ATOM   1874  CB  ASP A 237      -4.756 -16.005   7.880  1.00 98.19           C  
ATOM   1875  CG  ASP A 237      -3.703 -15.716   8.932  1.00 98.19           C  
ATOM   1876  OD1 ASP A 237      -4.033 -15.657  10.133  1.00 98.19           O  
ATOM   1877  OD2 ASP A 237      -2.526 -15.541   8.552  1.00 98.19           O1-
ATOM   1878  N   GLU A 238      -7.008 -16.344  10.687  1.00 97.88           N  
ATOM   1879  CA  GLU A 238      -7.832 -15.660  11.669  1.00 97.88           C  
ATOM   1880  C   GLU A 238      -7.099 -14.467  12.275  1.00 97.88           C  
ATOM   1881  O   GLU A 238      -7.721 -13.612  12.913  1.00 97.88           O  
ATOM   1882  CB  GLU A 238      -8.275 -16.631  12.769  1.00 97.88           C  
ATOM   1883  CG  GLU A 238      -9.196 -17.742  12.292  1.00 97.88           C  
ATOM   1884  CD  GLU A 238      -9.594 -18.710  13.388  1.00 97.88           C  
ATOM   1885  OE1 GLU A 238     -10.390 -19.631  13.114  1.00 97.88           O  
ATOM   1886  OE2 GLU A 238      -9.098 -18.538  14.527  1.00 97.88           O1-
ATOM   1887  N   ASP A 239      -5.776 -14.375  11.994  1.00 98.50           N  
ATOM   1888  CA  ASP A 239      -4.963 -13.307  12.563  1.00 98.50           C  
ATOM   1889  C   ASP A 239      -4.748 -12.186  11.549  1.00 98.50           C  
ATOM   1890  O   ASP A 239      -3.973 -11.254  11.790  1.00 98.50           O  
ATOM   1891  CB  ASP A 239      -3.612 -13.850  13.028  1.00 98.50           C  
ATOM   1892  CG  ASP A 239      -3.726 -14.741  14.259  1.00 98.50           C  
ATOM   1893  OD1 ASP A 239      -4.580 -14.470  15.127  1.00 98.50           O  
ATOM   1894  OD2 ASP A 239      -2.962 -15.724  14.351  1.00 98.50           O1-
ATOM   1895  N   VAL A 240      -5.415 -12.266  10.410  1.00 98.75           N  
ATOM   1896  CA  VAL A 240      -5.436 -11.197   9.417  1.00 98.75           C  
ATOM   1897  C   VAL A 240      -6.877 -10.803   9.108  1.00 98.75           C  
ATOM   1898  O   VAL A 240      -7.691 -11.654   8.728  1.00 98.75           O  
ATOM   1899  CB  VAL A 240      -4.709 -11.613   8.124  1.00 98.75           C  
ATOM   1900  CG1 VAL A 240      -4.826 -10.514   7.064  1.00 98.75           C  
ATOM   1901  CG2 VAL A 240      -3.241 -11.922   8.406  1.00 98.75           C  
ATOM   1902  N   TYR A 241      -7.181  -9.549   9.341  1.00 98.81           N  
ATOM   1903  CA  TYR A 241      -8.494  -8.991   9.025  1.00 98.81           C  
ATOM   1904  C   TYR A 241      -8.423  -8.110   7.779  1.00 98.81           C  
ATOM   1905  O   TYR A 241      -7.592  -7.200   7.701  1.00 98.81           O  
ATOM   1906  CB  TYR A 241      -9.026  -8.177  10.207  1.00 98.81           C  
ATOM   1907  CG  TYR A 241     -10.473  -7.772  10.060  1.00 98.81           C  
ATOM   1908  CD1 TYR A 241     -10.831  -6.639   9.336  1.00 98.81           C  
ATOM   1909  CD2 TYR A 241     -11.489  -8.524  10.643  1.00 98.81           C  
ATOM   1910  CE1 TYR A 241     -12.158  -6.257   9.198  1.00 98.81           C  
ATOM   1911  CE2 TYR A 241     -12.824  -8.157  10.513  1.00 98.81           C  
ATOM   1912  OH  TYR A 241     -14.466  -6.651   9.653  1.00 98.81           O  
ATOM   1913  CZ  TYR A 241     -13.153  -7.027   9.788  1.00 98.81           C  
ATOM   1914  N   ILE A 242      -9.332  -8.384   6.794  1.00 98.88           N  
ATOM   1915  CA  ILE A 242      -9.245  -7.654   5.529  1.00 98.88           C  
ATOM   1916  C   ILE A 242     -10.530  -6.860   5.308  1.00 98.88           C  
ATOM   1917  O   ILE A 242     -11.612  -7.439   5.177  1.00 98.88           O  
ATOM   1918  CB  ILE A 242      -8.990  -8.607   4.344  1.00 98.88           C  
ATOM   1919  CG1 ILE A 242      -7.688  -9.387   4.550  1.00 98.88           C  
ATOM   1920  CG2 ILE A 242      -8.961  -7.831   3.023  1.00 98.88           C  
ATOM   1921  CD1 ILE A 242      -7.452 -10.486   3.525  1.00 98.88           C  
ATOM   1922  N   LEU A 243     -10.427  -5.567   5.393  1.00 98.81           N  
ATOM   1923  CA  LEU A 243     -11.455  -4.649   4.918  1.00 98.81           C  
ATOM   1924  C   LEU A 243     -11.142  -4.170   3.504  1.00 98.81           C  
ATOM   1925  O   LEU A 243     -10.099  -3.548   3.270  1.00 98.81           O  
ATOM   1926  CB  LEU A 243     -11.576  -3.447   5.857  1.00 98.81           C  
ATOM   1927  CG  LEU A 243     -12.455  -2.294   5.373  1.00 98.81           C  
ATOM   1928  CD1 LEU A 243     -13.887  -2.772   5.157  1.00 98.81           C  
ATOM   1929  CD2 LEU A 243     -12.415  -1.137   6.365  1.00 98.81           C  
ATOM   1930  N   ASP A 244     -12.059  -4.505   2.570  1.00 98.81           N  
ATOM   1931  CA  ASP A 244     -11.855  -4.128   1.175  1.00 98.81           C  
ATOM   1932  C   ASP A 244     -13.069  -3.381   0.626  1.00 98.81           C  
ATOM   1933  O   ASP A 244     -14.159  -3.952   0.519  1.00 98.81           O  
ATOM   1934  CB  ASP A 244     -11.566  -5.363   0.320  1.00 98.81           C  
ATOM   1935  CG  ASP A 244     -10.943  -5.026  -1.021  1.00 98.81           C  
ATOM   1936  OD1 ASP A 244     -10.938  -3.835  -1.412  1.00 98.81           O  
ATOM   1937  OD2 ASP A 244     -10.449  -5.955  -1.696  1.00 98.81           O1-
ATOM   1938  N   ILE A 245     -12.908  -2.097   0.336  1.00 98.56           N  
ATOM   1939  CA  ILE A 245     -13.922  -1.283  -0.322  1.00 98.56           C  
ATOM   1940  C   ILE A 245     -13.511  -1.012  -1.767  1.00 98.56           C  
ATOM   1941  O   ILE A 245     -12.489  -0.364  -2.019  1.00 98.56           O  
ATOM   1942  CB  ILE A 245     -14.146   0.053   0.426  1.00 98.56           C  
ATOM   1943  CG1 ILE A 245     -14.481  -0.211   1.898  1.00 98.56           C  
ATOM   1944  CG2 ILE A 245     -15.250   0.872  -0.248  1.00 98.56           C  
ATOM   1945  CD1 ILE A 245     -14.740   1.053   2.710  1.00 98.56           C  
ATOM   1946  N   TYR A 246     -14.260  -1.541  -2.715  1.00 98.62           N  
ATOM   1947  CA  TYR A 246     -13.798  -1.507  -4.097  1.00 98.62           C  
ATOM   1948  C   TYR A 246     -14.969  -1.438  -5.065  1.00 98.62           C  
ATOM   1949  O   TYR A 246     -16.119  -1.666  -4.674  1.00 98.62           O  
ATOM   1950  CB  TYR A 246     -12.934  -2.736  -4.403  1.00 98.62           C  
ATOM   1951  CG  TYR A 246     -13.678  -4.046  -4.265  1.00 98.62           C  
ATOM   1952  CD1 TYR A 246     -13.856  -4.640  -3.019  1.00 98.62           C  
ATOM   1953  CD2 TYR A 246     -14.199  -4.688  -5.383  1.00 98.62           C  
ATOM   1954  CE1 TYR A 246     -14.535  -5.847  -2.885  1.00 98.62           C  
ATOM   1955  CE2 TYR A 246     -14.882  -5.895  -5.262  1.00 98.62           C  
ATOM   1956  OH  TYR A 246     -15.717  -7.657  -3.887  1.00 98.62           O  
ATOM   1957  CZ  TYR A 246     -15.045  -6.465  -4.012  1.00 98.62           C  
ATOM   1958  N   ASN A 247     -14.699  -1.045  -6.301  1.00 98.25           N  
ATOM   1959  CA  ASN A 247     -15.666  -1.097  -7.394  1.00 98.25           C  
ATOM   1960  C   ASN A 247     -15.843  -2.517  -7.909  1.00 98.25           C  
ATOM   1961  O   ASN A 247     -14.956  -3.060  -8.571  1.00 98.25           O  
ATOM   1962  CB  ASN A 247     -15.233  -0.163  -8.531  1.00 98.25           C  
ATOM   1963  CG  ASN A 247     -16.264  -0.090  -9.640  1.00 98.25           C  
ATOM   1964  ND2 ASN A 247     -16.135   0.914 -10.501  1.00 98.25           N  
ATOM   1965  OD1 ASN A 247     -17.166  -0.922  -9.726  1.00 98.25           O  
ATOM   1966  N   SER A 248     -17.014  -3.138  -7.712  1.00 97.56           N  
ATOM   1967  CA  SER A 248     -17.234  -4.555  -7.990  1.00 97.56           C  
ATOM   1968  C   SER A 248     -17.443  -4.797  -9.485  1.00 97.56           C  
ATOM   1969  O   SER A 248     -17.455  -5.942  -9.936  1.00 97.56           O  
ATOM   1970  CB  SER A 248     -18.439  -5.071  -7.217  1.00 97.56           C  
ATOM   1971  OG  SER A 248     -19.625  -4.371  -7.572  1.00 97.56           O  
ATOM   1972  N   GLU A 249     -17.542  -3.758 -10.304  1.00 97.75           N  
ATOM   1973  CA  GLU A 249     -17.842  -3.867 -11.731  1.00 97.75           C  
ATOM   1974  C   GLU A 249     -16.566  -3.847 -12.564  1.00 97.75           C  
ATOM   1975  O   GLU A 249     -16.615  -3.953 -13.794  1.00 97.75           O  
ATOM   1976  CB  GLU A 249     -18.775  -2.736 -12.175  1.00 97.75           C  
ATOM   1977  CG  GLU A 249     -20.154  -2.796 -11.532  1.00 97.75           C  
ATOM   1978  CD  GLU A 249     -21.055  -1.645 -11.942  1.00 97.75           C  
ATOM   1979  OE1 GLU A 249     -22.274  -1.688 -11.634  1.00 97.75           O  
ATOM   1980  OE2 GLU A 249     -20.549  -0.697 -12.577  1.00 97.75           O1-
ATOM   1981  N   ILE A 250     -15.370  -3.643 -11.885  1.00 96.19           N  
ATOM   1982  CA  ILE A 250     -14.135  -3.523 -12.648  1.00 96.19           C  
ATOM   1983  C   ILE A 250     -13.152  -4.607 -12.219  1.00 96.19           C  
ATOM   1984  O   ILE A 250     -13.391  -5.315 -11.240  1.00 96.19           O  
ATOM   1985  CB  ILE A 250     -13.500  -2.127 -12.472  1.00 96.19           C  
ATOM   1986  CG1 ILE A 250     -13.150  -1.879 -11.002  1.00 96.19           C  
ATOM   1987  CG2 ILE A 250     -14.434  -1.035 -13.006  1.00 96.19           C  
ATOM   1988  CD1 ILE A 250     -12.389  -0.584 -10.750  1.00 96.19           C  
ATOM   1989  N   TYR A 251     -12.104  -4.910 -13.117  1.00 95.25           N  
ATOM   1990  CA  TYR A 251     -11.069  -5.882 -12.790  1.00 95.25           C  
ATOM   1991  C   TYR A 251     -10.823  -5.933 -11.284  1.00 95.25           C  
ATOM   1992  O   TYR A 251     -10.777  -4.897 -10.624  1.00 95.25           O  
ATOM   1993  CB  TYR A 251      -9.762  -5.542 -13.518  1.00 95.25           C  
ATOM   1994  CG  TYR A 251      -8.655  -6.542 -13.276  1.00 95.25           C  
ATOM   1995  CD1 TYR A 251      -7.774  -6.391 -12.206  1.00 95.25           C  
ATOM   1996  CD2 TYR A 251      -8.486  -7.636 -14.118  1.00 95.25           C  
ATOM   1997  CE1 TYR A 251      -6.752  -7.306 -11.981  1.00 95.25           C  
ATOM   1998  CE2 TYR A 251      -7.471  -8.557 -13.901  1.00 95.25           C  
ATOM   1999  OH  TYR A 251      -5.602  -9.294 -12.616  1.00 95.25           O  
ATOM   2000  CZ  TYR A 251      -6.612  -8.383 -12.836  1.00 95.25           C  
ATOM   2001  N   PRO A 252     -10.680  -7.251 -10.736  1.00 96.56           N  
ATOM   2002  CA  PRO A 252     -10.378  -8.523 -11.394  1.00 96.56           C  
ATOM   2003  C   PRO A 252     -11.585  -9.465 -11.432  1.00 96.56           C  
ATOM   2004  O   PRO A 252     -11.504 -10.546 -12.015  1.00 96.56           O  
ATOM   2005  CB  PRO A 252      -9.254  -9.112 -10.536  1.00 96.56           C  
ATOM   2006  CG  PRO A 252      -9.550  -8.652  -9.149  1.00 96.56           C  
ATOM   2007  CD  PRO A 252     -10.104  -7.256  -9.221  1.00 96.56           C  
ATOM   2008  N   HIS A 253     -12.741  -9.258 -10.793  1.00 96.69           N  
ATOM   2009  CA  HIS A 253     -13.900 -10.128 -10.667  1.00 96.69           C  
ATOM   2010  C   HIS A 253     -13.520 -11.485 -10.089  1.00 96.69           C  
ATOM   2011  O   HIS A 253     -14.006 -12.522 -10.551  1.00 96.69           O  
ATOM   2012  CB  HIS A 253     -14.579 -10.312 -12.026  1.00 96.69           C  
ATOM   2013  CG  HIS A 253     -14.975  -9.026 -12.679  1.00 96.69           C  
ATOM   2014  CD2 HIS A 253     -14.518  -8.420 -13.800  1.00 96.69           C  
ATOM   2015  ND1 HIS A 253     -15.957  -8.201 -12.171  1.00 96.69           N  
ATOM   2016  CE1 HIS A 253     -16.088  -7.145 -12.951  1.00 96.69           C  
ATOM   2017  NE2 HIS A 253     -15.224  -7.250 -13.949  1.00 96.69           N  
ATOM   2018  N   ASP A 254     -12.557 -11.475  -9.209  1.00 96.62           N  
ATOM   2019  CA  ASP A 254     -12.011 -12.693  -8.623  1.00 96.62           C  
ATOM   2020  C   ASP A 254     -12.883 -13.179  -7.464  1.00 96.62           C  
ATOM   2021  O   ASP A 254     -12.678 -12.768  -6.319  1.00 96.62           O  
ATOM   2022  CB  ASP A 254     -10.576 -12.466  -8.143  1.00 96.62           C  
ATOM   2023  CG  ASP A 254      -9.833 -13.758  -7.862  1.00 96.62           C  
ATOM   2024  OD1 ASP A 254     -10.482 -14.775  -7.519  1.00 96.62           O  
ATOM   2025  OD2 ASP A 254      -8.587 -13.765  -7.984  1.00 96.62           O1-
ATOM   2026  N   THR A 255     -13.848 -14.058  -7.693  1.00 96.06           N  
ATOM   2027  CA  THR A 255     -14.855 -14.526  -6.746  1.00 96.06           C  
ATOM   2028  C   THR A 255     -14.216 -15.428  -5.693  1.00 96.06           C  
ATOM   2029  O   THR A 255     -14.627 -15.416  -4.529  1.00 96.06           O  
ATOM   2030  CB  THR A 255     -15.987 -15.284  -7.461  1.00 96.06           C  
ATOM   2031  CG2 THR A 255     -16.788 -14.348  -8.365  1.00 96.06           C  
ATOM   2032  OG1 THR A 255     -15.431 -16.333  -8.258  1.00 96.06           O  
ATOM   2033  N   LYS A 256     -13.180 -16.161  -6.156  1.00 97.12           N  
ATOM   2034  CA  LYS A 256     -12.491 -17.030  -5.208  1.00 97.12           C  
ATOM   2035  C   LYS A 256     -11.786 -16.228  -4.123  1.00 97.12           C  
ATOM   2036  O   LYS A 256     -11.895 -16.535  -2.938  1.00 97.12           O  
ATOM   2037  CB  LYS A 256     -11.480 -17.918  -5.937  1.00 97.12           C  
ATOM   2038  CG  LYS A 256     -10.834 -18.971  -5.047  1.00 97.12           C  
ATOM   2039  CD  LYS A 256      -9.873 -19.857  -5.839  1.00 97.12           C  
ATOM   2040  CE  LYS A 256      -9.164 -20.858  -4.938  1.00 97.12           C  
ATOM   2041  NZ  LYS A 256      -8.219 -21.714  -5.706  1.00 97.12           N1+
ATOM   2042  N   ALA A 257     -11.080 -15.213  -4.473  1.00 97.56           N  
ATOM   2043  CA  ALA A 257     -10.311 -14.397  -3.541  1.00 97.56           C  
ATOM   2044  C   ALA A 257     -11.232 -13.665  -2.563  1.00 97.56           C  
ATOM   2045  O   ALA A 257     -10.817 -13.313  -1.456  1.00 97.56           O  
ATOM   2046  CB  ALA A 257      -9.449 -13.393  -4.302  1.00 97.56           C  
ATOM   2047  N   LYS A 258     -12.515 -13.446  -2.974  1.00 96.75           N  
ATOM   2048  CA  LYS A 258     -13.483 -12.740  -2.135  1.00 96.75           C  
ATOM   2049  C   LYS A 258     -13.694 -13.466  -0.811  1.00 96.75           C  
ATOM   2050  O   LYS A 258     -14.087 -12.852   0.182  1.00 96.75           O  
ATOM   2051  CB  LYS A 258     -14.807 -12.581  -2.869  1.00 96.75           C  
ATOM   2052  CG  LYS A 258     -14.806 -11.515  -3.950  1.00 96.75           C  
ATOM   2053  CD  LYS A 258     -16.195 -11.297  -4.533  1.00 96.75           C  
ATOM   2054  CE  LYS A 258     -16.196 -10.186  -5.575  1.00 96.75           C  
ATOM   2055  NZ  LYS A 258     -17.569  -9.958  -6.132  1.00 96.75           N1+
ATOM   2056  N   ARG A 259     -13.450 -14.731  -0.799  1.00 96.75           N  
ATOM   2057  CA  ARG A 259     -13.650 -15.541   0.399  1.00 96.75           C  
ATOM   2058  C   ARG A 259     -12.695 -15.126   1.508  1.00 96.75           C  
ATOM   2059  O   ARG A 259     -12.931 -15.413   2.683  1.00 96.75           O  
ATOM   2060  CB  ARG A 259     -13.475 -17.028   0.085  1.00 96.75           C  
ATOM   2061  CG  ARG A 259     -14.567 -17.604  -0.802  1.00 96.75           C  
ATOM   2062  CD  ARG A 259     -14.312 -19.075  -1.128  1.00 96.75           C  
ATOM   2063  NE  ARG A 259     -15.288 -19.589  -2.081  1.00 96.75           N  
ATOM   2064  NH1 ARG A 259     -14.130 -21.539  -2.520  1.00 96.75           N  
ATOM   2065  NH2 ARG A 259     -16.125 -21.125  -3.567  1.00 96.75           N1+
ATOM   2066  CZ  ARG A 259     -15.176 -20.748  -2.721  1.00 96.75           C  
ATOM   2067  N   GLY A 260     -11.653 -14.445   1.073  1.00 97.38           N  
ATOM   2068  CA  GLY A 260     -10.635 -14.014   2.022  1.00 97.38           C  
ATOM   2069  C   GLY A 260     -10.941 -12.669   2.653  1.00 97.38           C  
ATOM   2070  O   GLY A 260     -10.269 -12.255   3.597  1.00 97.38           O  
ATOM   2071  N   ILE A 261     -12.030 -12.007   2.179  1.00 98.25           N  
ATOM   2072  CA  ILE A 261     -12.390 -10.688   2.685  1.00 98.25           C  
ATOM   2073  C   ILE A 261     -13.289 -10.833   3.914  1.00 98.25           C  
ATOM   2074  O   ILE A 261     -14.352 -11.451   3.844  1.00 98.25           O  
ATOM   2075  CB  ILE A 261     -13.094  -9.839   1.605  1.00 98.25           C  
ATOM   2076  CG1 ILE A 261     -12.263  -9.813   0.319  1.00 98.25           C  
ATOM   2077  CG2 ILE A 261     -13.358  -8.419   2.117  1.00 98.25           C  
ATOM   2078  CD1 ILE A 261     -12.960  -9.147  -0.858  1.00 98.25           C  
ATOM   2079  N   ASP A 262     -12.898 -10.237   5.028  1.00 98.50           N  
ATOM   2080  CA  ASP A 262     -13.697 -10.276   6.246  1.00 98.50           C  
ATOM   2081  C   ASP A 262     -14.838  -9.263   6.186  1.00 98.50           C  
ATOM   2082  O   ASP A 262     -15.959  -9.555   6.619  1.00 98.50           O  
ATOM   2083  CB  ASP A 262     -12.815 -10.005   7.473  1.00 98.50           C  
ATOM   2084  CG  ASP A 262     -11.792 -11.101   7.719  1.00 98.50           C  
ATOM   2085  OD1 ASP A 262     -12.185 -12.227   8.102  1.00 98.50           O  
ATOM   2086  OD2 ASP A 262     -10.590 -10.836   7.526  1.00 98.50           O1-
ATOM   2087  N   GLN A 263     -14.570  -8.129   5.659  1.00 98.44           N  
ATOM   2088  CA  GLN A 263     -15.556  -7.073   5.474  1.00 98.44           C  
ATOM   2089  C   GLN A 263     -15.480  -6.485   4.069  1.00 98.44           C  
ATOM   2090  O   GLN A 263     -14.600  -5.668   3.781  1.00 98.44           O  
ATOM   2091  CB  GLN A 263     -15.371  -5.969   6.517  1.00 98.44           C  
ATOM   2092  CG  GLN A 263     -16.442  -4.889   6.465  1.00 98.44           C  
ATOM   2093  CD  GLN A 263     -16.311  -3.879   7.596  1.00 98.44           C  
ATOM   2094  NE2 GLN A 263     -16.789  -2.665   7.361  1.00 98.44           N  
ATOM   2095  OE1 GLN A 263     -15.794  -4.200   8.671  1.00 98.44           O  
ATOM   2096  N   ALA A 264     -16.402  -6.917   3.173  1.00 98.00           N  
ATOM   2097  CA  ALA A 264     -16.448  -6.419   1.804  1.00 98.00           C  
ATOM   2098  C   ALA A 264     -17.470  -5.297   1.658  1.00 98.00           C  
ATOM   2099  O   ALA A 264     -18.626  -5.449   2.077  1.00 98.00           O  
ATOM   2100  CB  ALA A 264     -16.754  -7.550   0.830  1.00 98.00           C  
ATOM   2101  N   VAL A 265     -17.044  -4.141   1.146  1.00 98.31           N  
ATOM   2102  CA  VAL A 265     -17.942  -3.068   0.738  1.00 98.31           C  
ATOM   2103  C   VAL A 265     -17.833  -2.840  -0.768  1.00 98.31           C  
ATOM   2104  O   VAL A 265     -16.808  -2.354  -1.255  1.00 98.31           O  
ATOM   2105  CB  VAL A 265     -17.650  -1.757   1.499  1.00 98.31           C  
ATOM   2106  CG1 VAL A 265     -18.618  -0.653   1.077  1.00 98.31           C  
ATOM   2107  CG2 VAL A 265     -17.714  -1.983   3.006  1.00 98.31           C  
ATOM   2108  N   GLU A 266     -18.898  -3.295  -1.499  1.00 97.81           N  
ATOM   2109  CA  GLU A 266     -18.864  -3.245  -2.956  1.00 97.81           C  
ATOM   2110  C   GLU A 266     -19.566  -1.999  -3.482  1.00 97.81           C  
ATOM   2111  O   GLU A 266     -20.718  -1.734  -3.123  1.00 97.81           O  
ATOM   2112  CB  GLU A 266     -19.488  -4.502  -3.552  1.00 97.81           C  
ATOM   2113  CG  GLU A 266     -18.729  -5.781  -3.232  1.00 97.81           C  
ATOM   2114  CD  GLU A 266     -19.351  -7.023  -3.871  1.00 97.81           C  
ATOM   2115  OE1 GLU A 266     -18.703  -8.093  -3.840  1.00 97.81           O  
ATOM   2116  OE2 GLU A 266     -20.463  -6.905  -4.411  1.00 97.81           O1-
ATOM   2117  N   LEU A 267     -18.804  -1.241  -4.249  1.00 98.25           N  
ATOM   2118  CA  LEU A 267     -19.318  -0.019  -4.857  1.00 98.25           C  
ATOM   2119  C   LEU A 267     -19.620  -0.228  -6.334  1.00 98.25           C  
ATOM   2120  O   LEU A 267     -19.011  -1.082  -6.984  1.00 98.25           O  
ATOM   2121  CB  LEU A 267     -18.316   1.125  -4.679  1.00 98.25           C  
ATOM   2122  CG  LEU A 267     -17.982   1.523  -3.243  1.00 98.25           C  
ATOM   2123  CD1 LEU A 267     -16.711   2.365  -3.204  1.00 98.25           C  
ATOM   2124  CD2 LEU A 267     -19.146   2.284  -2.614  1.00 98.25           C  
ATOM   2125  N   ARG A 268     -20.569   0.526  -6.800  1.00 97.62           N  
ATOM   2126  CA  ARG A 268     -20.841   0.562  -8.235  1.00 97.62           C  
ATOM   2127  C   ARG A 268     -20.075   1.694  -8.915  1.00 97.62           C  
ATOM   2128  O   ARG A 268     -19.647   2.646  -8.252  1.00 97.62           O  
ATOM   2129  CB  ARG A 268     -22.341   0.723  -8.492  1.00 97.62           C  
ATOM   2130  CG  ARG A 268     -23.178  -0.431  -7.969  1.00 97.62           C  
ATOM   2131  CD  ARG A 268     -24.654  -0.278  -8.326  1.00 97.62           C  
ATOM   2132  NE  ARG A 268     -24.891  -0.556  -9.744  1.00 97.62           N  
ATOM   2133  NH1 ARG A 268     -27.154  -0.070  -9.666  1.00 97.62           N  
ATOM   2134  NH2 ARG A 268     -26.179  -0.733 -11.633  1.00 97.62           N1+
ATOM   2135  CZ  ARG A 268     -26.078  -0.458 -10.347  1.00 97.62           C  
ATOM   2136  N   ALA A 269     -19.920   1.586 -10.222  1.00 97.19           N  
ATOM   2137  CA  ALA A 269     -19.250   2.615 -11.007  1.00 97.19           C  
ATOM   2138  C   ALA A 269     -19.863   3.992 -10.759  1.00 97.19           C  
ATOM   2139  O   ALA A 269     -21.086   4.116 -10.661  1.00 97.19           O  
ATOM   2140  CB  ALA A 269     -19.300   2.274 -12.494  1.00 97.19           C  
ATOM   2141  N   PHE A 270     -18.929   4.943 -10.554  1.00 97.06           N  
ATOM   2142  CA  PHE A 270     -19.255   6.364 -10.475  1.00 97.06           C  
ATOM   2143  C   PHE A 270     -19.883   6.700  -9.126  1.00 97.06           C  
ATOM   2144  O   PHE A 270     -20.603   7.692  -8.997  1.00 97.06           O  
ATOM   2145  CB  PHE A 270     -20.207   6.762 -11.607  1.00 97.06           C  
ATOM   2146  CG  PHE A 270     -19.660   6.487 -12.988  1.00 97.06           C  
ATOM   2147  CD1 PHE A 270     -18.553   7.171 -13.462  1.00 97.06           C  
ATOM   2148  CD2 PHE A 270     -20.258   5.525 -13.791  1.00 97.06           C  
ATOM   2149  CE1 PHE A 270     -18.047   6.918 -14.734  1.00 97.06           C  
ATOM   2150  CE2 PHE A 270     -19.758   5.267 -15.063  1.00 97.06           C  
ATOM   2151  CZ  PHE A 270     -18.655   5.958 -15.535  1.00 97.06           C  
ATOM   2152  N   SER A 271     -19.782   5.732  -8.212  1.00 97.69           N  
ATOM   2153  CA  SER A 271     -20.121   6.092  -6.839  1.00 97.69           C  
ATOM   2154  C   SER A 271     -19.367   7.347  -6.402  1.00 97.69           C  
ATOM   2155  O   SER A 271     -18.157   7.454  -6.587  1.00 97.69           O  
ATOM   2156  CB  SER A 271     -19.801   4.937  -5.892  1.00 97.69           C  
ATOM   2157  OG  SER A 271     -20.600   3.805  -6.187  1.00 97.69           O  
ATOM   2158  N   GLY A 272     -20.064   8.396  -5.864  1.00 98.06           N  
ATOM   2159  CA  GLY A 272     -19.502   9.681  -5.504  1.00 98.06           C  
ATOM   2160  C   GLY A 272     -19.237   9.818  -4.012  1.00 98.06           C  
ATOM   2161  O   GLY A 272     -19.375   8.856  -3.258  1.00 98.06           O  
ATOM   2162  N   ASP A 273     -18.861  10.967  -3.563  1.00 98.38           N  
ATOM   2163  CA  ASP A 273     -18.416  11.269  -2.201  1.00 98.38           C  
ATOM   2164  C   ASP A 273     -19.482  10.886  -1.178  1.00 98.38           C  
ATOM   2165  O   ASP A 273     -19.173  10.272  -0.156  1.00 98.38           O  
ATOM   2166  CB  ASP A 273     -18.063  12.742  -2.073  1.00 98.38           C  
ATOM   2167  CG  ASP A 273     -16.732  13.102  -2.705  1.00 98.38           C  
ATOM   2168  OD1 ASP A 273     -15.959  12.181  -3.056  1.00 98.38           O  
ATOM   2169  OD2 ASP A 273     -16.446  14.313  -2.852  1.00 98.38           O1-
ATOM   2170  N   LYS A 274     -20.746  11.301  -1.469  1.00 98.00           N  
ATOM   2171  CA  LYS A 274     -21.802  11.052  -0.490  1.00 98.00           C  
ATOM   2172  C   LYS A 274     -21.911   9.561  -0.170  1.00 98.00           C  
ATOM   2173  O   LYS A 274     -21.891   9.181   1.005  1.00 98.00           O  
ATOM   2174  CB  LYS A 274     -23.140  11.576  -1.000  1.00 98.00           C  
ATOM   2175  CG  LYS A 274     -24.276  11.477   0.009  1.00 98.00           C  
ATOM   2176  CD  LYS A 274     -25.566  12.079  -0.534  1.00 98.00           C  
ATOM   2177  CE  LYS A 274     -26.715  11.905   0.450  1.00 98.00           C  
ATOM   2178  NZ  LYS A 274     -27.992  12.473  -0.084  1.00 98.00           N1+
ATOM   2179  N   LEU A 275     -22.076   8.746  -1.172  1.00 98.00           N  
ATOM   2180  CA  LEU A 275     -22.237   7.312  -0.988  1.00 98.00           C  
ATOM   2181  C   LEU A 275     -20.962   6.700  -0.412  1.00 98.00           C  
ATOM   2182  O   LEU A 275     -21.020   5.919   0.541  1.00 98.00           O  
ATOM   2183  CB  LEU A 275     -22.588   6.636  -2.315  1.00 98.00           C  
ATOM   2184  CG  LEU A 275     -22.731   5.115  -2.285  1.00 98.00           C  
ATOM   2185  CD1 LEU A 275     -23.840   4.709  -1.321  1.00 98.00           C  
ATOM   2186  CD2 LEU A 275     -23.015   4.578  -3.686  1.00 98.00           C  
ATOM   2187  N   TYR A 276     -19.805   6.959  -0.961  1.00 98.50           N  
ATOM   2188  CA  TYR A 276     -18.519   6.413  -0.551  1.00 98.50           C  
ATOM   2189  C   TYR A 276     -18.277   6.660   0.937  1.00 98.50           C  
ATOM   2190  O   TYR A 276     -17.992   5.723   1.685  1.00 98.50           O  
ATOM   2191  CB  TYR A 276     -17.382   7.038  -1.371  1.00 98.50           C  
ATOM   2192  CG  TYR A 276     -16.024   6.470  -1.053  1.00 98.50           C  
ATOM   2193  CD1 TYR A 276     -15.228   7.027  -0.058  1.00 98.50           C  
ATOM   2194  CD2 TYR A 276     -15.529   5.369  -1.750  1.00 98.50           C  
ATOM   2195  CE1 TYR A 276     -13.969   6.505   0.237  1.00 98.50           C  
ATOM   2196  CE2 TYR A 276     -14.275   4.838  -1.464  1.00 98.50           C  
ATOM   2197  OH  TYR A 276     -12.262   4.899  -0.183  1.00 98.50           O  
ATOM   2198  CZ  TYR A 276     -13.504   5.419  -0.470  1.00 98.50           C  
ATOM   2199  N   PHE A 277     -18.444   7.823   1.394  1.00 98.38           N  
ATOM   2200  CA  PHE A 277     -18.107   8.154   2.773  1.00 98.38           C  
ATOM   2201  C   PHE A 277     -19.193   7.679   3.728  1.00 98.38           C  
ATOM   2202  O   PHE A 277     -18.927   7.428   4.905  1.00 98.38           O  
ATOM   2203  CB  PHE A 277     -17.892   9.660   2.929  1.00 98.38           C  
ATOM   2204  CG  PHE A 277     -16.549  10.146   2.440  1.00 98.38           C  
ATOM   2205  CD1 PHE A 277     -15.387   9.846   3.147  1.00 98.38           C  
ATOM   2206  CD2 PHE A 277     -16.452  10.892   1.275  1.00 98.38           C  
ATOM   2207  CE1 PHE A 277     -14.148  10.288   2.698  1.00 98.38           C  
ATOM   2208  CE2 PHE A 277     -15.208  11.329   0.815  1.00 98.38           C  
ATOM   2209  CZ  PHE A 277     -14.059  11.029   1.530  1.00 98.38           C  
ATOM   2210  N   GLY A 278     -20.482   7.677   3.243  1.00 98.00           N  
ATOM   2211  CA  GLY A 278     -21.491   7.008   4.047  1.00 98.00           C  
ATOM   2212  C   GLY A 278     -21.120   5.584   4.399  1.00 98.00           C  
ATOM   2213  O   GLY A 278     -21.251   5.170   5.555  1.00 98.00           O  
ATOM   2214  N   LEU A 279     -20.537   4.851   3.467  1.00 98.19           N  
ATOM   2215  CA  LEU A 279     -20.157   3.452   3.651  1.00 98.19           C  
ATOM   2216  C   LEU A 279     -18.864   3.347   4.449  1.00 98.19           C  
ATOM   2217  O   LEU A 279     -18.733   2.479   5.316  1.00 98.19           O  
ATOM   2218  CB  LEU A 279     -19.996   2.758   2.297  1.00 98.19           C  
ATOM   2219  CG  LEU A 279     -21.275   2.569   1.479  1.00 98.19           C  
ATOM   2220  CD1 LEU A 279     -20.938   2.057   0.081  1.00 98.19           C  
ATOM   2221  CD2 LEU A 279     -22.228   1.608   2.190  1.00 98.19           C  
ATOM   2222  N   LEU A 280     -17.939   4.185   4.072  1.00 98.12           N  
ATOM   2223  CA  LEU A 280     -16.658   4.173   4.771  1.00 98.12           C  
ATOM   2224  C   LEU A 280     -16.850   4.495   6.251  1.00 98.12           C  
ATOM   2225  O   LEU A 280     -16.237   3.857   7.111  1.00 98.12           O  
ATOM   2226  CB  LEU A 280     -15.688   5.174   4.135  1.00 98.12           C  
ATOM   2227  CG  LEU A 280     -14.277   5.219   4.721  1.00 98.12           C  
ATOM   2228  CD1 LEU A 280     -13.602   3.862   4.570  1.00 98.12           C  
ATOM   2229  CD2 LEU A 280     -13.459   6.316   4.051  1.00 98.12           C  
ATOM   2230  N   ASP A 281     -17.718   5.485   6.628  1.00 97.38           N  
ATOM   2231  CA  ASP A 281     -18.013   5.920   7.990  1.00 97.38           C  
ATOM   2232  C   ASP A 281     -18.658   4.797   8.804  1.00 97.38           C  
ATOM   2233  O   ASP A 281     -18.514   4.752  10.027  1.00 97.38           O  
ATOM   2234  CB  ASP A 281     -18.923   7.155   7.976  1.00 97.38           C  
ATOM   2235  CG  ASP A 281     -18.979   7.857   9.314  1.00 97.38           C  
ATOM   2236  OD1 ASP A 281     -17.935   8.015   9.974  1.00 97.38           O  
ATOM   2237  OD2 ASP A 281     -20.092   8.266   9.719  1.00 97.38           O1-
ATOM   2238  N   GLN A 282     -19.188   3.846   8.190  1.00 97.81           N  
ATOM   2239  CA  GLN A 282     -19.769   2.682   8.849  1.00 97.81           C  
ATOM   2240  C   GLN A 282     -18.754   1.542   8.952  1.00 97.81           C  
ATOM   2241  O   GLN A 282     -18.564   0.967  10.021  1.00 97.81           O  
ATOM   2242  CB  GLN A 282     -21.018   2.202   8.103  1.00 97.81           C  
ATOM   2243  CG  GLN A 282     -22.184   3.174   8.179  1.00 97.81           C  
ATOM   2244  CD  GLN A 282     -23.395   2.694   7.388  1.00 97.81           C  
ATOM   2245  NE2 GLN A 282     -24.457   3.485   7.399  1.00 97.81           N  
ATOM   2246  OE1 GLN A 282     -23.373   1.624   6.773  1.00 97.81           O  
ATOM   2247  N   ALA A 283     -18.045   1.290   7.873  1.00 98.38           N  
ATOM   2248  CA  ALA A 283     -17.188   0.107   7.734  1.00 98.38           C  
ATOM   2249  C   ALA A 283     -15.942   0.231   8.607  1.00 98.38           C  
ATOM   2250  O   ALA A 283     -15.527  -0.735   9.248  1.00 98.38           O  
ATOM   2251  CB  ALA A 283     -16.796  -0.097   6.271  1.00 98.38           C  
ATOM   2252  N   LEU A 284     -15.335   1.386   8.657  1.00 97.88           N  
ATOM   2253  CA  LEU A 284     -14.050   1.590   9.309  1.00 97.88           C  
ATOM   2254  C   LEU A 284     -14.168   1.390  10.819  1.00 97.88           C  
ATOM   2255  O   LEU A 284     -13.415   0.615  11.410  1.00 97.88           O  
ATOM   2256  CB  LEU A 284     -13.507   2.992   9.009  1.00 97.88           C  
ATOM   2257  CG  LEU A 284     -12.776   3.162   7.675  1.00 97.88           C  
ATOM   2258  CD1 LEU A 284     -12.335   4.613   7.496  1.00 97.88           C  
ATOM   2259  CD2 LEU A 284     -11.584   2.223   7.599  1.00 97.88           C  
ATOM   2260  N   PRO A 285     -15.104   2.066  11.523  1.00 97.81           N  
ATOM   2261  CA  PRO A 285     -15.261   1.805  12.954  1.00 97.81           C  
ATOM   2262  C   PRO A 285     -15.620   0.348  13.256  1.00 97.81           C  
ATOM   2263  O   PRO A 285     -15.132  -0.223  14.231  1.00 97.81           O  
ATOM   2264  CB  PRO A 285     -16.399   2.741  13.364  1.00 97.81           C  
ATOM   2265  CG  PRO A 285     -16.343   3.869  12.382  1.00 97.81           C  
ATOM   2266  CD  PRO A 285     -15.915   3.310  11.054  1.00 97.81           C  
ATOM   2267  N   GLN A 286     -16.478  -0.239  12.431  1.00 98.19           N  
ATOM   2268  CA  GLN A 286     -16.856  -1.644  12.607  1.00 98.19           C  
ATOM   2269  C   GLN A 286     -15.635  -2.551  12.543  1.00 98.19           C  
ATOM   2270  O   GLN A 286     -15.510  -3.487  13.338  1.00 98.19           O  
ATOM   2271  CB  GLN A 286     -17.881  -2.053  11.542  1.00 98.19           C  
ATOM   2272  CG  GLN A 286     -18.391  -3.473  11.705  1.00 98.19           C  
ATOM   2273  CD  GLN A 286     -19.387  -3.872  10.629  1.00 98.19           C  
ATOM   2274  NE2 GLN A 286     -19.827  -5.116  10.662  1.00 98.19           N  
ATOM   2275  OE1 GLN A 286     -19.743  -3.060   9.773  1.00 98.19           O  
ATOM   2276  N   ALA A 287     -14.736  -2.308  11.555  1.00 98.38           N  
ATOM   2277  CA  ALA A 287     -13.532  -3.123  11.413  1.00 98.38           C  
ATOM   2278  C   ALA A 287     -12.666  -3.044  12.665  1.00 98.38           C  
ATOM   2279  O   ALA A 287     -12.192  -4.068  13.167  1.00 98.38           O  
ATOM   2280  CB  ALA A 287     -12.731  -2.678  10.185  1.00 98.38           C  
ATOM   2281  N   PHE A 288     -12.470  -1.854  13.241  1.00 98.12           N  
ATOM   2282  CA  PHE A 288     -11.619  -1.657  14.412  1.00 98.12           C  
ATOM   2283  C   PHE A 288     -12.281  -2.227  15.657  1.00 98.12           C  
ATOM   2284  O   PHE A 288     -11.595  -2.667  16.581  1.00 98.12           O  
ATOM   2285  CB  PHE A 288     -11.310  -0.168  14.610  1.00 98.12           C  
ATOM   2286  CG  PHE A 288     -10.124   0.315  13.820  1.00 98.12           C  
ATOM   2287  CD1 PHE A 288      -8.850   0.285  14.368  1.00 98.12           C  
ATOM   2288  CD2 PHE A 288     -10.285   0.797  12.531  1.00 98.12           C  
ATOM   2289  CE1 PHE A 288      -7.749   0.738  13.647  1.00 98.12           C  
ATOM   2290  CE2 PHE A 288      -9.189   1.246  11.795  1.00 98.12           C  
ATOM   2291  CZ  PHE A 288      -7.924   1.217  12.355  1.00 98.12           C  
ATOM   2292  N   THR A 289     -13.631  -2.272  15.706  1.00 97.00           N  
ATOM   2293  CA  THR A 289     -14.367  -2.886  16.802  1.00 97.00           C  
ATOM   2294  C   THR A 289     -14.277  -4.406  16.726  1.00 97.00           C  
ATOM   2295  O   THR A 289     -14.111  -5.078  17.747  1.00 97.00           O  
ATOM   2296  CB  THR A 289     -15.840  -2.457  16.799  1.00 97.00           C  
ATOM   2297  CG2 THR A 289     -16.630  -3.162  17.902  1.00 97.00           C  
ATOM   2298  OG1 THR A 289     -15.921  -1.044  17.010  1.00 97.00           O  
ATOM   2299  N   ALA A 290     -14.337  -4.923  15.551  1.00 97.56           N  
ATOM   2300  CA  ALA A 290     -14.384  -6.362  15.316  1.00 97.56           C  
ATOM   2301  C   ALA A 290     -13.010  -7.000  15.484  1.00 97.56           C  
ATOM   2302  O   ALA A 290     -12.909  -8.187  15.804  1.00 97.56           O  
ATOM   2303  CB  ALA A 290     -14.944  -6.656  13.916  1.00 97.56           C  
ATOM   2304  N   PHE A 291     -11.975  -6.225  15.280  1.00 98.12           N  
ATOM   2305  CA  PHE A 291     -10.633  -6.787  15.183  1.00 98.12           C  
ATOM   2306  C   PHE A 291      -9.613  -5.880  15.858  1.00 98.12           C  
ATOM   2307  O   PHE A 291      -9.610  -4.666  15.636  1.00 98.12           O  
ATOM   2308  CB  PHE A 291     -10.252  -7.007  13.713  1.00 98.12           C  
ATOM   2309  CG  PHE A 291      -8.993  -7.803  13.524  1.00 98.12           C  
ATOM   2310  CD1 PHE A 291      -7.796  -7.172  13.196  1.00 98.12           C  
ATOM   2311  CD2 PHE A 291      -8.996  -9.183  13.683  1.00 98.12           C  
ATOM   2312  CE1 PHE A 291      -6.621  -7.905  13.027  1.00 98.12           C  
ATOM   2313  CE2 PHE A 291      -7.835  -9.926  13.508  1.00 98.12           C  
ATOM   2314  CZ  PHE A 291      -6.644  -9.284  13.184  1.00 98.12           C  
ATOM   2315  N   GLN A 292      -8.767  -6.373  16.857  1.00 96.94           N  
ATOM   2316  CA  GLN A 292      -7.732  -5.616  17.543  1.00 96.94           C  
ATOM   2317  C   GLN A 292      -6.356  -5.893  16.948  1.00 96.94           C  
ATOM   2318  O   GLN A 292      -5.605  -6.735  17.449  1.00 96.94           O  
ATOM   2319  CB  GLN A 292      -7.728  -5.954  19.037  1.00 96.94           C  
ATOM   2320  CG  GLN A 292      -8.993  -5.533  19.773  1.00 96.94           C  
ATOM   2321  CD  GLN A 292      -8.974  -5.899  21.240  1.00 96.94           C  
ATOM   2322  NE2 GLN A 292     -10.133  -6.297  21.764  1.00 96.94           N  
ATOM   2323  OE1 GLN A 292      -7.927  -5.834  21.898  1.00 96.94           O  
ATOM   2324  N   PRO A 293      -6.027  -5.173  15.837  1.00 98.50           N  
ATOM   2325  CA  PRO A 293      -4.768  -5.440  15.138  1.00 98.50           C  
ATOM   2326  C   PRO A 293      -3.556  -4.854  15.848  1.00 98.50           C  
ATOM   2327  O   PRO A 293      -3.690  -3.890  16.607  1.00 98.50           O  
ATOM   2328  CB  PRO A 293      -4.979  -4.769  13.775  1.00 98.50           C  
ATOM   2329  CG  PRO A 293      -5.866  -3.599  14.061  1.00 98.50           C  
ATOM   2330  CD  PRO A 293      -6.869  -4.004  15.099  1.00 98.50           C  
ATOM   2331  N   ASP A 294      -2.415  -5.524  15.635  1.00 98.75           N  
ATOM   2332  CA  ASP A 294      -1.139  -4.987  16.093  1.00 98.75           C  
ATOM   2333  C   ASP A 294      -0.591  -3.951  15.121  1.00 98.75           C  
ATOM   2334  O   ASP A 294       0.223  -3.103  15.493  1.00 98.75           O  
ATOM   2335  CB  ASP A 294      -0.118  -6.114  16.297  1.00 98.75           C  
ATOM   2336  CG  ASP A 294      -0.553  -7.132  17.337  1.00 98.75           C  
ATOM   2337  OD1 ASP A 294      -1.055  -6.730  18.403  1.00 98.75           O  
ATOM   2338  OD2 ASP A 294      -0.386  -8.344  17.085  1.00 98.75           O1-
ATOM   2339  N   ILE A 295      -1.093  -3.985  13.917  1.00 98.88           N  
ATOM   2340  CA  ILE A 295      -0.673  -3.057  12.873  1.00 98.88           C  
ATOM   2341  C   ILE A 295      -1.746  -2.975  11.794  1.00 98.88           C  
ATOM   2342  O   ILE A 295      -2.398  -3.973  11.481  1.00 98.88           O  
ATOM   2343  CB  ILE A 295       0.680  -3.479  12.259  1.00 98.88           C  
ATOM   2344  CG1 ILE A 295       1.195  -2.391  11.308  1.00 98.88           C  
ATOM   2345  CG2 ILE A 295       0.549  -4.822  11.537  1.00 98.88           C  
ATOM   2346  CD1 ILE A 295       2.654  -2.560  10.906  1.00 98.88           C  
ATOM   2347  N   VAL A 296      -1.850  -1.754  11.226  1.00 98.88           N  
ATOM   2348  CA  VAL A 296      -2.725  -1.542  10.078  1.00 98.88           C  
ATOM   2349  C   VAL A 296      -1.885  -1.320   8.823  1.00 98.88           C  
ATOM   2350  O   VAL A 296      -0.993  -0.469   8.808  1.00 98.88           O  
ATOM   2351  CB  VAL A 296      -3.676  -0.344  10.305  1.00 98.88           C  
ATOM   2352  CG1 VAL A 296      -4.422   0.003   9.019  1.00 98.88           C  
ATOM   2353  CG2 VAL A 296      -4.664  -0.651  11.431  1.00 98.88           C  
ATOM   2354  N   ILE A 297      -2.118  -2.200   7.801  1.00 98.94           N  
ATOM   2355  CA  ILE A 297      -1.565  -1.955   6.471  1.00 98.94           C  
ATOM   2356  C   ILE A 297      -2.631  -1.328   5.575  1.00 98.94           C  
ATOM   2357  O   ILE A 297      -3.599  -1.991   5.192  1.00 98.94           O  
ATOM   2358  CB  ILE A 297      -1.028  -3.257   5.833  1.00 98.94           C  
ATOM   2359  CG1 ILE A 297      -0.031  -3.941   6.781  1.00 98.94           C  
ATOM   2360  CG2 ILE A 297      -0.384  -2.967   4.475  1.00 98.94           C  
ATOM   2361  CD1 ILE A 297       0.359  -5.348   6.345  1.00 98.94           C  
ATOM   2362  N   TYR A 298      -2.496  -0.036   5.298  1.00 98.88           N  
ATOM   2363  CA  TYR A 298      -3.470   0.774   4.573  1.00 98.88           C  
ATOM   2364  C   TYR A 298      -3.044   0.974   3.124  1.00 98.88           C  
ATOM   2365  O   TYR A 298      -2.003   1.580   2.854  1.00 98.88           O  
ATOM   2366  CB  TYR A 298      -3.654   2.133   5.256  1.00 98.88           C  
ATOM   2367  CG  TYR A 298      -4.472   3.109   4.452  1.00 98.88           C  
ATOM   2368  CD1 TYR A 298      -4.159   4.467   4.440  1.00 98.88           C  
ATOM   2369  CD2 TYR A 298      -5.563   2.679   3.701  1.00 98.88           C  
ATOM   2370  CE1 TYR A 298      -4.913   5.373   3.698  1.00 98.88           C  
ATOM   2371  CE2 TYR A 298      -6.324   3.577   2.958  1.00 98.88           C  
ATOM   2372  OH  TYR A 298      -6.741   5.812   2.230  1.00 98.88           O  
ATOM   2373  CZ  TYR A 298      -5.993   4.921   2.962  1.00 98.88           C  
ATOM   2374  N   ILE A 299      -3.816   0.425   2.192  1.00 98.81           N  
ATOM   2375  CA  ILE A 299      -3.593   0.655   0.769  1.00 98.81           C  
ATOM   2376  C   ILE A 299      -4.428   1.845   0.302  1.00 98.81           C  
ATOM   2377  O   ILE A 299      -5.654   1.751   0.203  1.00 98.81           O  
ATOM   2378  CB  ILE A 299      -3.936  -0.601  -0.066  1.00 98.81           C  
ATOM   2379  CG1 ILE A 299      -3.038  -1.775   0.344  1.00 98.81           C  
ATOM   2380  CG2 ILE A 299      -3.801  -0.307  -1.563  1.00 98.81           C  
ATOM   2381  CD1 ILE A 299      -3.406  -2.397   1.683  1.00 98.81           C  
ATOM   2382  N   ALA A 300      -3.713   2.952   0.076  1.00 98.50           N  
ATOM   2383  CA  ALA A 300      -4.336   4.240  -0.219  1.00 98.50           C  
ATOM   2384  C   ALA A 300      -4.358   4.504  -1.722  1.00 98.50           C  
ATOM   2385  O   ALA A 300      -3.792   5.495  -2.192  1.00 98.50           O  
ATOM   2386  CB  ALA A 300      -3.600   5.364   0.504  1.00 98.50           C  
ATOM   2387  N   GLY A 301      -4.987   3.593  -2.508  1.00 97.94           N  
ATOM   2388  CA  GLY A 301      -5.053   3.788  -3.947  1.00 97.94           C  
ATOM   2389  C   GLY A 301      -5.858   5.009  -4.349  1.00 97.94           C  
ATOM   2390  O   GLY A 301      -6.988   5.191  -3.891  1.00 97.94           O  
ATOM   2391  N   THR A 302      -5.320   5.856  -5.248  1.00 97.81           N  
ATOM   2392  CA  THR A 302      -6.000   7.088  -5.630  1.00 97.81           C  
ATOM   2393  C   THR A 302      -6.778   6.897  -6.929  1.00 97.81           C  
ATOM   2394  O   THR A 302      -7.265   7.866  -7.512  1.00 97.81           O  
ATOM   2395  CB  THR A 302      -5.001   8.250  -5.792  1.00 97.81           C  
ATOM   2396  CG2 THR A 302      -4.369   8.626  -4.453  1.00 97.81           C  
ATOM   2397  OG1 THR A 302      -3.965   7.857  -6.702  1.00 97.81           O  
ATOM   2398  N   ASP A 303      -6.870   5.613  -7.413  1.00 97.12           N  
ATOM   2399  CA  ASP A 303      -7.615   5.343  -8.636  1.00 97.12           C  
ATOM   2400  C   ASP A 303      -9.120   5.409  -8.389  1.00 97.12           C  
ATOM   2401  O   ASP A 303      -9.916   5.184  -9.299  1.00 97.12           O  
ATOM   2402  CB  ASP A 303      -7.237   3.971  -9.202  1.00 97.12           C  
ATOM   2403  CG  ASP A 303      -7.253   2.871  -8.162  1.00 97.12           C  
ATOM   2404  OD1 ASP A 303      -7.671   3.127  -7.010  1.00 97.12           O  
ATOM   2405  OD2 ASP A 303      -6.839   1.738  -8.489  1.00 97.12           O1-
ATOM   2406  N   ILE A 304      -9.576   5.921  -7.242  1.00 98.19           N  
ATOM   2407  CA  ILE A 304     -10.984   6.174  -6.940  1.00 98.19           C  
ATOM   2408  C   ILE A 304     -11.335   7.610  -7.306  1.00 98.19           C  
ATOM   2409  O   ILE A 304     -12.511   7.996  -7.289  1.00 98.19           O  
ATOM   2410  CB  ILE A 304     -11.299   5.902  -5.454  1.00 98.19           C  
ATOM   2411  CG1 ILE A 304     -10.442   6.799  -4.553  1.00 98.19           C  
ATOM   2412  CG2 ILE A 304     -11.088   4.423  -5.117  1.00 98.19           C  
ATOM   2413  CD1 ILE A 304     -10.870   6.796  -3.094  1.00 98.19           C  
ATOM   2414  N   LEU A 305     -10.264   8.376  -7.613  1.00 98.00           N  
ATOM   2415  CA  LEU A 305     -10.391   9.790  -7.967  1.00 98.00           C  
ATOM   2416  C   LEU A 305     -11.277   9.962  -9.202  1.00 98.00           C  
ATOM   2417  O   LEU A 305     -11.198   9.180 -10.143  1.00 98.00           O  
ATOM   2418  CB  LEU A 305      -9.010  10.399  -8.231  1.00 98.00           C  
ATOM   2419  CG  LEU A 305      -8.982  11.888  -8.576  1.00 98.00           C  
ATOM   2420  CD1 LEU A 305      -9.446  12.720  -7.386  1.00 98.00           C  
ATOM   2421  CD2 LEU A 305      -7.583  12.306  -9.020  1.00 98.00           C  
ATOM   2422  N   ASP A 306     -12.129  10.967  -9.138  1.00 97.81           N  
ATOM   2423  CA  ASP A 306     -12.968  11.312 -10.281  1.00 97.81           C  
ATOM   2424  C   ASP A 306     -12.128  11.454 -11.550  1.00 97.81           C  
ATOM   2425  O   ASP A 306     -11.100  12.134 -11.547  1.00 97.81           O  
ATOM   2426  CB  ASP A 306     -13.740  12.599 -10.010  1.00 97.81           C  
ATOM   2427  CG  ASP A 306     -14.768  12.908 -11.086  1.00 97.81           C  
ATOM   2428  OD1 ASP A 306     -15.417  11.974 -11.597  1.00 97.81           O  
ATOM   2429  OD2 ASP A 306     -14.932  14.105 -11.418  1.00 97.81           O1-
ATOM   2430  N   GLY A 307     -12.564  10.684 -12.609  1.00 94.75           N  
ATOM   2431  CA  GLY A 307     -11.879  10.850 -13.876  1.00 94.75           C  
ATOM   2432  C   GLY A 307     -10.775   9.841 -14.106  1.00 94.75           C  
ATOM   2433  O   GLY A 307     -10.142   9.832 -15.159  1.00 94.75           O  
ATOM   2434  N   ASP A 308     -10.536   9.046 -13.030  1.00 94.62           N  
ATOM   2435  CA  ASP A 308      -9.542   7.991 -13.219  1.00 94.62           C  
ATOM   2436  C   ASP A 308      -9.967   7.018 -14.316  1.00 94.62           C  
ATOM   2437  O   ASP A 308     -11.120   6.579 -14.348  1.00 94.62           O  
ATOM   2438  CB  ASP A 308      -9.316   7.239 -11.908  1.00 94.62           C  
ATOM   2439  CG  ASP A 308      -8.122   6.298 -11.962  1.00 94.62           C  
ATOM   2440  OD1 ASP A 308      -6.969   6.765 -11.835  1.00 94.62           O  
ATOM   2441  OD2 ASP A 308      -8.337   5.078 -12.133  1.00 94.62           O1-
ATOM   2442  N   PRO A 309      -9.099   6.569 -15.295  1.00 90.62           N  
ATOM   2443  CA  PRO A 309      -9.436   5.775 -16.478  1.00 90.62           C  
ATOM   2444  C   PRO A 309      -9.651   4.300 -16.165  1.00 90.62           C  
ATOM   2445  O   PRO A 309     -10.290   3.581 -16.929  1.00 90.62           O  
ATOM   2446  CB  PRO A 309      -8.219   5.968 -17.387  1.00 90.62           C  
ATOM   2447  CG  PRO A 309      -7.091   6.278 -16.461  1.00 90.62           C  
ATOM   2448  CD  PRO A 309      -7.620   7.105 -15.319  1.00 90.62           C  
ATOM   2449  N   LEU A 310      -9.240   3.803 -14.921  1.00 92.56           N  
ATOM   2450  CA  LEU A 310      -9.290   2.378 -14.615  1.00 92.56           C  
ATOM   2451  C   LEU A 310     -10.207   2.109 -13.428  1.00 92.56           C  
ATOM   2452  O   LEU A 310     -10.839   1.052 -13.354  1.00 92.56           O  
ATOM   2453  CB  LEU A 310      -7.886   1.841 -14.321  1.00 92.56           C  
ATOM   2454  CG  LEU A 310      -6.875   1.926 -15.469  1.00 92.56           C  
ATOM   2455  CD1 LEU A 310      -5.554   1.291 -15.061  1.00 92.56           C  
ATOM   2456  CD2 LEU A 310      -7.431   1.259 -16.729  1.00 92.56           C  
ATOM   2457  N   GLY A 311     -10.353   3.099 -12.513  1.00 94.31           N  
ATOM   2458  CA  GLY A 311     -11.003   2.900 -11.227  1.00 94.31           C  
ATOM   2459  C   GLY A 311     -12.507   3.118 -11.284  1.00 94.31           C  
ATOM   2460  O   GLY A 311     -13.261   2.450 -10.566  1.00 94.31           O  
ATOM   2461  N   ALA A 312     -13.070   3.989 -12.167  1.00 95.81           N  
ATOM   2462  CA  ALA A 312     -14.461   4.292 -12.507  1.00 95.81           C  
ATOM   2463  C   ALA A 312     -15.273   4.597 -11.249  1.00 95.81           C  
ATOM   2464  O   ALA A 312     -16.419   4.146 -11.119  1.00 95.81           O  
ATOM   2465  CB  ALA A 312     -15.086   3.128 -13.273  1.00 95.81           C  
ATOM   2466  N   LEU A 313     -14.733   5.337 -10.228  1.00 97.88           N  
ATOM   2467  CA  LEU A 313     -15.448   5.955  -9.116  1.00 97.88           C  
ATOM   2468  C   LEU A 313     -15.442   7.478  -9.242  1.00 97.88           C  
ATOM   2469  O   LEU A 313     -14.773   8.026 -10.122  1.00 97.88           O  
ATOM   2470  CB  LEU A 313     -14.825   5.541  -7.780  1.00 97.88           C  
ATOM   2471  CG  LEU A 313     -14.896   4.053  -7.430  1.00 97.88           C  
ATOM   2472  CD1 LEU A 313     -14.219   3.792  -6.091  1.00 97.88           C  
ATOM   2473  CD2 LEU A 313     -16.342   3.574  -7.414  1.00 97.88           C  
ATOM   2474  N   ALA A 314     -16.154   8.184  -8.472  1.00 98.12           N  
ATOM   2475  CA  ALA A 314     -16.294   9.630  -8.642  1.00 98.12           C  
ATOM   2476  C   ALA A 314     -15.977  10.373  -7.347  1.00 98.12           C  
ATOM   2477  O   ALA A 314     -16.757  11.220  -6.903  1.00 98.12           O  
ATOM   2478  CB  ALA A 314     -17.709   9.976  -9.117  1.00 98.12           C  
ATOM   2479  N   ILE A 315     -14.812   9.970  -6.742  1.00 98.50           N  
ATOM   2480  CA  ILE A 315     -14.391  10.605  -5.506  1.00 98.50           C  
ATOM   2481  C   ILE A 315     -13.604  11.878  -5.819  1.00 98.50           C  
ATOM   2482  O   ILE A 315     -12.742  11.879  -6.697  1.00 98.50           O  
ATOM   2483  CB  ILE A 315     -13.549   9.652  -4.633  1.00 98.50           C  
ATOM   2484  CG1 ILE A 315     -14.297   8.329  -4.410  1.00 98.50           C  
ATOM   2485  CG2 ILE A 315     -13.189  10.311  -3.299  1.00 98.50           C  
ATOM   2486  CD1 ILE A 315     -15.697   8.504  -3.835  1.00 98.50           C  
ATOM   2487  N   SER A 316     -13.960  12.955  -5.073  1.00 98.50           N  
ATOM   2488  CA  SER A 316     -13.296  14.235  -5.282  1.00 98.50           C  
ATOM   2489  C   SER A 316     -11.882  14.232  -4.714  1.00 98.50           C  
ATOM   2490  O   SER A 316     -11.536  13.372  -3.896  1.00 98.50           O  
ATOM   2491  CB  SER A 316     -14.107  15.367  -4.629  1.00 98.50           C  
ATOM   2492  OG  SER A 316     -14.060  15.256  -3.215  1.00 98.50           O  
ATOM   2493  N   ALA A 317     -11.040  15.164  -5.146  1.00 98.31           N  
ATOM   2494  CA  ALA A 317      -9.702  15.338  -4.590  1.00 98.31           C  
ATOM   2495  C   ALA A 317      -9.761  15.535  -3.076  1.00 98.31           C  
ATOM   2496  O   ALA A 317      -8.976  14.943  -2.334  1.00 98.31           O  
ATOM   2497  CB  ALA A 317      -9.000  16.524  -5.250  1.00 98.31           C  
ATOM   2498  N   ASP A 318     -10.684  16.369  -2.613  1.00 98.44           N  
ATOM   2499  CA  ASP A 318     -10.880  16.564  -1.178  1.00 98.44           C  
ATOM   2500  C   ASP A 318     -11.310  15.273  -0.499  1.00 98.44           C  
ATOM   2501  O   ASP A 318     -10.939  15.008   0.648  1.00 98.44           O  
ATOM   2502  CB  ASP A 318     -11.929  17.661  -0.920  1.00 98.44           C  
ATOM   2503  CG  ASP A 318     -11.399  19.053  -1.189  1.00 98.44           C  
ATOM   2504  OD1 ASP A 318     -10.170  19.249  -1.246  1.00 98.44           O  
ATOM   2505  OD2 ASP A 318     -12.233  19.985  -1.339  1.00 98.44           O1-
ATOM   2506  N   GLY A 319     -12.064  14.542  -1.198  1.00 98.50           N  
ATOM   2507  CA  GLY A 319     -12.468  13.247  -0.680  1.00 98.50           C  
ATOM   2508  C   GLY A 319     -11.296  12.323  -0.405  1.00 98.50           C  
ATOM   2509  O   GLY A 319     -11.296  11.592   0.586  1.00 98.50           O  
ATOM   2510  N   ILE A 320     -10.287  12.305  -1.259  1.00 98.62           N  
ATOM   2511  CA  ILE A 320      -9.089  11.499  -1.084  1.00 98.62           C  
ATOM   2512  C   ILE A 320      -8.366  11.916   0.193  1.00 98.62           C  
ATOM   2513  O   ILE A 320      -7.929  11.064   0.973  1.00 98.62           O  
ATOM   2514  CB  ILE A 320      -8.142  11.620  -2.302  1.00 98.62           C  
ATOM   2515  CG1 ILE A 320      -8.805  11.040  -3.556  1.00 98.62           C  
ATOM   2516  CG2 ILE A 320      -6.808  10.929  -2.019  1.00 98.62           C  
ATOM   2517  CD1 ILE A 320      -9.095   9.548  -3.472  1.00 98.62           C  
ATOM   2518  N   LEU A 321      -8.193  13.228   0.433  1.00 98.62           N  
ATOM   2519  CA  LEU A 321      -7.584  13.728   1.660  1.00 98.62           C  
ATOM   2520  C   LEU A 321      -8.380  13.279   2.883  1.00 98.62           C  
ATOM   2521  O   LEU A 321      -7.796  12.840   3.878  1.00 98.62           O  
ATOM   2522  CB  LEU A 321      -7.497  15.254   1.632  1.00 98.62           C  
ATOM   2523  CG  LEU A 321      -6.309  15.857   0.880  1.00 98.62           C  
ATOM   2524  CD1 LEU A 321      -6.326  15.409  -0.580  1.00 98.62           C  
ATOM   2525  CD2 LEU A 321      -6.316  17.377   0.983  1.00 98.62           C  
ATOM   2526  N   LYS A 322      -9.702  13.463   2.780  1.00 98.62           N  
ATOM   2527  CA  LYS A 322     -10.586  13.082   3.880  1.00 98.62           C  
ATOM   2528  C   LYS A 322     -10.486  11.582   4.164  1.00 98.62           C  
ATOM   2529  O   LYS A 322     -10.448  11.169   5.325  1.00 98.62           O  
ATOM   2530  CB  LYS A 322     -12.032  13.459   3.561  1.00 98.62           C  
ATOM   2531  CG  LYS A 322     -13.014  13.146   4.680  1.00 98.62           C  
ATOM   2532  CD  LYS A 322     -14.434  13.572   4.318  1.00 98.62           C  
ATOM   2533  CE  LYS A 322     -15.428  13.204   5.412  1.00 98.62           C  
ATOM   2534  NZ  LYS A 322     -16.812  13.611   5.057  1.00 98.62           N1+
ATOM   2535  N   ARG A 323     -10.508  10.759   3.122  1.00 98.75           N  
ATOM   2536  CA  ARG A 323     -10.401   9.308   3.250  1.00 98.75           C  
ATOM   2537  C   ARG A 323      -9.155   8.916   4.039  1.00 98.75           C  
ATOM   2538  O   ARG A 323      -9.233   8.128   4.981  1.00 98.75           O  
ATOM   2539  CB  ARG A 323     -10.373   8.642   1.869  1.00 98.75           C  
ATOM   2540  CG  ARG A 323     -10.231   7.129   1.913  1.00 98.75           C  
ATOM   2541  CD  ARG A 323      -9.682   6.582   0.607  1.00 98.75           C  
ATOM   2542  NE  ARG A 323      -8.317   7.035   0.357  1.00 98.75           N  
ATOM   2543  NH1 ARG A 323      -8.259   6.324  -1.841  1.00 98.75           N  
ATOM   2544  NH2 ARG A 323      -6.435   7.361  -0.917  1.00 98.75           N1+
ATOM   2545  CZ  ARG A 323      -7.673   6.905  -0.799  1.00 98.75           C  
ATOM   2546  N   ASP A 324      -8.008   9.409   3.641  1.00 98.75           N  
ATOM   2547  CA  ASP A 324      -6.746   9.082   4.296  1.00 98.75           C  
ATOM   2548  C   ASP A 324      -6.743   9.561   5.749  1.00 98.75           C  
ATOM   2549  O   ASP A 324      -6.243   8.860   6.634  1.00 98.75           O  
ATOM   2550  CB  ASP A 324      -5.569   9.698   3.537  1.00 98.75           C  
ATOM   2551  CG  ASP A 324      -5.354   9.077   2.173  1.00 98.75           C  
ATOM   2552  OD1 ASP A 324      -5.904   7.983   1.904  1.00 98.75           O  
ATOM   2553  OD2 ASP A 324      -4.621   9.677   1.357  1.00 98.75           O1-
ATOM   2554  N   GLU A 325      -7.273  10.767   6.006  1.00 98.56           N  
ATOM   2555  CA  GLU A 325      -7.408  11.285   7.368  1.00 98.56           C  
ATOM   2556  C   GLU A 325      -8.244  10.346   8.232  1.00 98.56           C  
ATOM   2557  O   GLU A 325      -7.898  10.083   9.385  1.00 98.56           O  
ATOM   2558  CB  GLU A 325      -8.029  12.685   7.353  1.00 98.56           C  
ATOM   2559  CG  GLU A 325      -8.231  13.270   8.736  1.00 98.56           C  
ATOM   2560  CD  GLU A 325      -8.899  14.647   8.710  1.00 98.56           C  
ATOM   2561  OE1 GLU A 325      -9.589  15.001   9.688  1.00 98.56           O  
ATOM   2562  OE2 GLU A 325      -8.724  15.362   7.703  1.00 98.56           O1-
ATOM   2563  N   MET A 326      -9.423   9.848   7.706  1.00 98.69           N  
ATOM   2564  CA  MET A 326     -10.322   8.964   8.446  1.00 98.69           C  
ATOM   2565  C   MET A 326      -9.595   7.695   8.877  1.00 98.69           C  
ATOM   2566  O   MET A 326      -9.777   7.218   9.997  1.00 98.69           O  
ATOM   2567  CB  MET A 326     -11.541   8.605   7.592  1.00 98.69           C  
ATOM   2568  CG  MET A 326     -12.513   9.753   7.401  1.00 98.69           C  
ATOM   2569  SD  MET A 326     -13.884   9.335   6.253  1.00 98.69           S  
ATOM   2570  CE  MET A 326     -14.789   8.127   7.264  1.00 98.69           C  
ATOM   2571  N   VAL A 327      -8.793   7.131   8.011  1.00 98.75           N  
ATOM   2572  CA  VAL A 327      -8.070   5.901   8.322  1.00 98.75           C  
ATOM   2573  C   VAL A 327      -7.036   6.174   9.418  1.00 98.75           C  
ATOM   2574  O   VAL A 327      -6.951   5.427  10.401  1.00 98.75           O  
ATOM   2575  CB  VAL A 327      -7.380   5.313   7.075  1.00 98.75           C  
ATOM   2576  CG1 VAL A 327      -6.512   4.108   7.447  1.00 98.75           C  
ATOM   2577  CG2 VAL A 327      -8.419   4.917   6.029  1.00 98.75           C  
ATOM   2578  N   PHE A 328      -6.200   7.251   9.232  1.00 98.75           N  
ATOM   2579  CA  PHE A 328      -5.195   7.595  10.238  1.00 98.75           C  
ATOM   2580  C   PHE A 328      -5.858   7.905  11.576  1.00 98.75           C  
ATOM   2581  O   PHE A 328      -5.367   7.479  12.628  1.00 98.75           O  
ATOM   2582  CB  PHE A 328      -4.363   8.796   9.774  1.00 98.75           C  
ATOM   2583  CG  PHE A 328      -3.148   8.417   8.969  1.00 98.75           C  
ATOM   2584  CD1 PHE A 328      -1.869   8.666   9.458  1.00 98.75           C  
ATOM   2585  CD2 PHE A 328      -3.286   7.814   7.728  1.00 98.75           C  
ATOM   2586  CE1 PHE A 328      -0.745   8.318   8.711  1.00 98.75           C  
ATOM   2587  CE2 PHE A 328      -2.166   7.464   6.982  1.00 98.75           C  
ATOM   2588  CZ  PHE A 328      -0.897   7.715   7.474  1.00 98.75           C  
ATOM   2589  N   ARG A 329      -6.865   8.673  11.553  1.00 98.56           N  
ATOM   2590  CA  ARG A 329      -7.590   8.996  12.779  1.00 98.56           C  
ATOM   2591  C   ARG A 329      -8.013   7.720  13.505  1.00 98.56           C  
ATOM   2592  O   ARG A 329      -7.842   7.607  14.724  1.00 98.56           O  
ATOM   2593  CB  ARG A 329      -8.809   9.863  12.481  1.00 98.56           C  
ATOM   2594  CG  ARG A 329      -9.550  10.322  13.721  1.00 98.56           C  
ATOM   2595  CD  ARG A 329     -10.054  11.758  13.574  1.00 98.56           C  
ATOM   2596  NE  ARG A 329     -10.640  11.997  12.262  1.00 98.56           N  
ATOM   2597  NH1 ARG A 329     -11.845  13.851  12.897  1.00 98.56           N  
ATOM   2598  NH2 ARG A 329     -11.948  13.100  10.738  1.00 98.56           N1+
ATOM   2599  CZ  ARG A 329     -11.482  12.990  11.972  1.00 98.56           C  
ATOM   2600  N   GLN A 330      -8.667   6.725  12.786  1.00 98.38           N  
ATOM   2601  CA  GLN A 330      -9.079   5.465  13.404  1.00 98.38           C  
ATOM   2602  C   GLN A 330      -7.892   4.740  14.027  1.00 98.38           C  
ATOM   2603  O   GLN A 330      -7.988   4.221  15.137  1.00 98.38           O  
ATOM   2604  CB  GLN A 330      -9.768   4.568  12.373  1.00 98.38           C  
ATOM   2605  CG  GLN A 330     -11.162   5.038  11.983  1.00 98.38           C  
ATOM   2606  CD  GLN A 330     -12.166   4.915  13.113  1.00 98.38           C  
ATOM   2607  NE2 GLN A 330     -13.338   5.524  12.929  1.00 98.38           N  
ATOM   2608  OE1 GLN A 330     -11.896   4.287  14.137  1.00 98.38           O  
ATOM   2609  N   ALA A 331      -6.799   4.633  13.266  1.00 98.50           N  
ATOM   2610  CA  ALA A 331      -5.600   3.968  13.789  1.00 98.50           C  
ATOM   2611  C   ALA A 331      -5.083   4.673  15.035  1.00 98.50           C  
ATOM   2612  O   ALA A 331      -4.785   4.028  16.046  1.00 98.50           O  
ATOM   2613  CB  ALA A 331      -4.511   3.921  12.718  1.00 98.50           C  
ATOM   2614  N   PHE A 332      -5.022   6.000  15.022  1.00 98.19           N  
ATOM   2615  CA  PHE A 332      -4.526   6.771  16.154  1.00 98.19           C  
ATOM   2616  C   PHE A 332      -5.466   6.643  17.348  1.00 98.19           C  
ATOM   2617  O   PHE A 332      -5.018   6.500  18.486  1.00 98.19           O  
ATOM   2618  CB  PHE A 332      -4.361   8.249  15.774  1.00 98.19           C  
ATOM   2619  CG  PHE A 332      -3.195   8.510  14.858  1.00 98.19           C  
ATOM   2620  CD1 PHE A 332      -2.190   7.560  14.701  1.00 98.19           C  
ATOM   2621  CD2 PHE A 332      -3.104   9.702  14.151  1.00 98.19           C  
ATOM   2622  CE1 PHE A 332      -1.110   7.797  13.849  1.00 98.19           C  
ATOM   2623  CE2 PHE A 332      -2.029   9.946  13.302  1.00 98.19           C  
ATOM   2624  CZ  PHE A 332      -1.033   8.995  13.155  1.00 98.19           C  
ATOM   2625  N   ASP A 333      -6.799   6.736  17.143  1.00 97.69           N  
ATOM   2626  CA  ASP A 333      -7.794   6.625  18.199  1.00 97.69           C  
ATOM   2627  C   ASP A 333      -7.697   5.277  18.905  1.00 97.69           C  
ATOM   2628  O   ASP A 333      -8.026   5.162  20.092  1.00 97.69           O  
ATOM   2629  CB  ASP A 333      -9.202   6.817  17.638  1.00 97.69           C  
ATOM   2630  CG  ASP A 333      -9.498   8.260  17.274  1.00 97.69           C  
ATOM   2631  OD1 ASP A 333      -8.717   9.156  17.655  1.00 97.69           O  
ATOM   2632  OD2 ASP A 333     -10.527   8.511  16.601  1.00 97.69           O1-
ATOM   2633  N   HIS A 334      -7.155   4.259  18.212  1.00 97.88           N  
ATOM   2634  CA  HIS A 334      -7.063   2.912  18.771  1.00 97.88           C  
ATOM   2635  C   HIS A 334      -5.621   2.560  19.120  1.00 97.88           C  
ATOM   2636  O   HIS A 334      -5.315   1.404  19.433  1.00 97.88           O  
ATOM   2637  CB  HIS A 334      -7.631   1.886  17.798  1.00 97.88           C  
ATOM   2638  CG  HIS A 334      -9.123   1.908  17.695  1.00 97.88           C  
ATOM   2639  CD2 HIS A 334      -9.952   2.710  16.978  1.00 97.88           C  
ATOM   2640  ND1 HIS A 334      -9.934   1.043  18.387  1.00 97.88           N  
ATOM   2641  CE1 HIS A 334     -11.200   1.302  18.109  1.00 97.88           C  
ATOM   2642  NE2 HIS A 334     -11.239   2.310  17.260  1.00 97.88           N  
ATOM   2643  N   ASP A 335      -4.740   3.503  18.992  1.00 97.62           N  
ATOM   2644  CA  ASP A 335      -3.326   3.335  19.332  1.00 97.62           C  
ATOM   2645  C   ASP A 335      -2.714   2.173  18.560  1.00 97.62           C  
ATOM   2646  O   ASP A 335      -2.021   1.335  19.129  1.00 97.62           O  
ATOM   2647  CB  ASP A 335      -3.152   3.116  20.829  1.00 97.62           C  
ATOM   2648  CG  ASP A 335      -3.574   4.327  21.653  1.00 97.62           C  
ATOM   2649  OD1 ASP A 335      -3.219   5.466  21.288  1.00 97.62           O  
ATOM   2650  OD2 ASP A 335      -4.256   4.132  22.683  1.00 97.62           O1-
ATOM   2651  N   VAL A 336      -2.986   2.114  17.290  1.00 98.44           N  
ATOM   2652  CA  VAL A 336      -2.446   1.085  16.398  1.00 98.44           C  
ATOM   2653  C   VAL A 336      -1.576   1.730  15.326  1.00 98.44           C  
ATOM   2654  O   VAL A 336      -1.977   2.712  14.703  1.00 98.44           O  
ATOM   2655  CB  VAL A 336      -3.567   0.246  15.756  1.00 98.44           C  
ATOM   2656  CG1 VAL A 336      -2.982  -0.814  14.828  1.00 98.44           C  
ATOM   2657  CG2 VAL A 336      -4.441  -0.401  16.829  1.00 98.44           C  
ATOM   2658  N   PRO A 337      -0.308   1.182  15.229  1.00 98.69           N  
ATOM   2659  CA  PRO A 337       0.525   1.705  14.137  1.00 98.69           C  
ATOM   2660  C   PRO A 337      -0.099   1.496  12.764  1.00 98.69           C  
ATOM   2661  O   PRO A 337      -0.703   0.451  12.510  1.00 98.69           O  
ATOM   2662  CB  PRO A 337       1.825   0.910  14.276  1.00 98.69           C  
ATOM   2663  CG  PRO A 337       1.830   0.424  15.693  1.00 98.69           C  
ATOM   2664  CD  PRO A 337       0.409   0.199  16.128  1.00 98.69           C  
ATOM   2665  N   VAL A 338       0.047   2.539  11.848  1.00 98.81           N  
ATOM   2666  CA  VAL A 338      -0.523   2.462  10.508  1.00 98.81           C  
ATOM   2667  C   VAL A 338       0.565   2.728   9.469  1.00 98.81           C  
ATOM   2668  O   VAL A 338       1.382   3.638   9.635  1.00 98.81           O  
ATOM   2669  CB  VAL A 338      -1.689   3.460  10.324  1.00 98.81           C  
ATOM   2670  CG1 VAL A 338      -1.233   4.887  10.625  1.00 98.81           C  
ATOM   2671  CG2 VAL A 338      -2.257   3.368   8.906  1.00 98.81           C  
ATOM   2672  N   VAL A 339       0.637   1.789   8.492  1.00 98.81           N  
ATOM   2673  CA  VAL A 339       1.531   1.962   7.354  1.00 98.81           C  
ATOM   2674  C   VAL A 339       0.712   2.188   6.084  1.00 98.81           C  
ATOM   2675  O   VAL A 339      -0.154   1.378   5.743  1.00 98.81           O  
ATOM   2676  CB  VAL A 339       2.464   0.745   7.170  1.00 98.81           C  
ATOM   2677  CG1 VAL A 339       1.654  -0.544   7.050  1.00 98.81           C  
ATOM   2678  CG2 VAL A 339       3.359   0.934   5.951  1.00 98.81           C  
ATOM   2679  N   MET A 340       0.944   3.367   5.472  1.00 98.88           N  
ATOM   2680  CA  MET A 340       0.239   3.743   4.249  1.00 98.88           C  
ATOM   2681  C   MET A 340       1.064   3.388   3.016  1.00 98.88           C  
ATOM   2682  O   MET A 340       2.221   3.789   2.902  1.00 98.88           O  
ATOM   2683  CB  MET A 340      -0.083   5.237   4.249  1.00 98.88           C  
ATOM   2684  CG  MET A 340      -0.785   5.714   2.991  1.00 98.88           C  
ATOM   2685  SD  MET A 340      -1.127   7.517   3.017  1.00 98.88           S  
ATOM   2686  CE  MET A 340      -1.805   7.739   1.349  1.00 98.88           C  
ATOM   2687  N   LEU A 341       0.465   2.599   2.086  1.00 98.81           N  
ATOM   2688  CA  LEU A 341       1.018   2.260   0.780  1.00 98.81           C  
ATOM   2689  C   LEU A 341       0.154   2.827  -0.341  1.00 98.81           C  
ATOM   2690  O   LEU A 341      -1.054   3.006  -0.168  1.00 98.81           O  
ATOM   2691  CB  LEU A 341       1.142   0.741   0.628  1.00 98.81           C  
ATOM   2692  CG  LEU A 341       1.853   0.003   1.759  1.00 98.81           C  
ATOM   2693  CD1 LEU A 341       1.828  -1.503   1.509  1.00 98.81           C  
ATOM   2694  CD2 LEU A 341       3.286   0.501   1.911  1.00 98.81           C  
ATOM   2695  N   LEU A 342       0.722   3.178  -1.510  1.00 97.50           N  
ATOM   2696  CA  LEU A 342       0.054   4.070  -2.451  1.00 97.50           C  
ATOM   2697  C   LEU A 342      -0.866   3.290  -3.384  1.00 97.50           C  
ATOM   2698  O   LEU A 342      -1.891   3.809  -3.829  1.00 97.50           O  
ATOM   2699  CB  LEU A 342       1.086   4.854  -3.269  1.00 97.50           C  
ATOM   2700  CG  LEU A 342       1.934   5.869  -2.500  1.00 97.50           C  
ATOM   2701  CD1 LEU A 342       2.732   6.734  -3.468  1.00 97.50           C  
ATOM   2702  CD2 LEU A 342       1.049   6.734  -1.605  1.00 97.50           C  
ATOM   2703  N   GLY A 343      -0.566   2.005  -3.708  1.00 95.69           N  
ATOM   2704  CA  GLY A 343      -1.418   1.219  -4.587  1.00 95.69           C  
ATOM   2705  C   GLY A 343      -1.603   1.844  -5.956  1.00 95.69           C  
ATOM   2706  O   GLY A 343      -0.638   2.305  -6.569  1.00 95.69           O  
ATOM   2707  N   GLY A 344      -2.924   1.871  -6.494  1.00 92.56           N  
ATOM   2708  CA  GLY A 344      -3.231   2.351  -7.830  1.00 92.56           C  
ATOM   2709  C   GLY A 344      -3.350   3.862  -7.908  1.00 92.56           C  
ATOM   2710  O   GLY A 344      -3.241   4.552  -6.895  1.00 92.56           O  
ATOM   2711  N   GLY A 345      -3.694   4.436  -9.030  1.00 92.38           N  
ATOM   2712  CA  GLY A 345      -3.742   5.823  -9.463  1.00 92.38           C  
ATOM   2713  C   GLY A 345      -3.069   6.052 -10.799  1.00 92.38           C  
ATOM   2714  O   GLY A 345      -1.849   5.935 -10.920  1.00 92.38           O  
ATOM   2715  N   TYR A 346      -3.897   6.586 -11.646  1.00 87.75           N  
ATOM   2716  CA  TYR A 346      -3.383   6.475 -13.003  1.00 87.75           C  
ATOM   2717  C   TYR A 346      -3.517   7.800 -13.743  1.00 87.75           C  
ATOM   2718  O   TYR A 346      -3.358   7.856 -14.964  1.00 87.75           O  
ATOM   2719  CB  TYR A 346      -4.125   5.374 -13.772  1.00 87.75           C  
ATOM   2720  CG  TYR A 346      -4.180   4.058 -13.041  1.00 87.75           C  
ATOM   2721  CD1 TYR A 346      -3.037   3.273 -12.886  1.00 87.75           C  
ATOM   2722  CD2 TYR A 346      -5.372   3.592 -12.494  1.00 87.75           C  
ATOM   2723  CE1 TYR A 346      -3.084   2.057 -12.213  1.00 87.75           C  
ATOM   2724  CE2 TYR A 346      -5.429   2.378 -11.817  1.00 87.75           C  
ATOM   2725  OH  TYR A 346      -4.333   0.416 -11.016  1.00 87.75           O  
ATOM   2726  CZ  TYR A 346      -4.283   1.620 -11.685  1.00 87.75           C  
ATOM   2727  N   GLN A 347      -3.795   8.844 -12.911  1.00 89.38           N  
ATOM   2728  CA  GLN A 347      -3.840  10.203 -13.439  1.00 89.38           C  
ATOM   2729  C   GLN A 347      -2.582  10.982 -13.065  1.00 89.38           C  
ATOM   2730  O   GLN A 347      -1.982  10.735 -12.015  1.00 89.38           O  
ATOM   2731  CB  GLN A 347      -5.084  10.938 -12.935  1.00 89.38           C  
ATOM   2732  CG  GLN A 347      -6.395  10.279 -13.339  1.00 89.38           C  
ATOM   2733  CD  GLN A 347      -7.609  10.989 -12.765  1.00 89.38           C  
ATOM   2734  NE2 GLN A 347      -8.772  10.359 -12.884  1.00 89.38           N  
ATOM   2735  OE1 GLN A 347      -7.498  12.090 -12.211  1.00 89.38           O  
ATOM   2736  N   LYS A 348      -2.229  11.874 -13.912  1.00 87.50           N  
ATOM   2737  CA  LYS A 348      -1.071  12.712 -13.613  1.00 87.50           C  
ATOM   2738  C   LYS A 348      -1.303  13.536 -12.345  1.00 87.50           C  
ATOM   2739  O   LYS A 348      -0.370  13.782 -11.579  1.00 87.50           O  
ATOM   2740  CB  LYS A 348      -0.762  13.638 -14.789  1.00 87.50           C  
ATOM   2741  CG  LYS A 348      -0.132  12.930 -15.982  1.00 87.50           C  
ATOM   2742  CD  LYS A 348       0.281  13.923 -17.070  1.00 87.50           C  
ATOM   2743  CE  LYS A 348       0.911  13.218 -18.262  1.00 87.50           C  
ATOM   2744  NZ  LYS A 348       1.278  14.182 -19.341  1.00 87.50           N1+
ATOM   2745  N   SER A 349      -2.535  13.903 -12.150  1.00 93.19           N  
ATOM   2746  CA  SER A 349      -2.897  14.747 -11.013  1.00 93.19           C  
ATOM   2747  C   SER A 349      -2.733  13.991  -9.691  1.00 93.19           C  
ATOM   2748  O   SER A 349      -2.706  14.601  -8.622  1.00 93.19           O  
ATOM   2749  CB  SER A 349      -4.332  15.246 -11.155  1.00 93.19           C  
ATOM   2750  OG  SER A 349      -5.240  14.160 -11.251  1.00 93.19           O  
ATOM   2751  N   ASN A 350      -2.606  12.675  -9.726  1.00 94.12           N  
ATOM   2752  CA  ASN A 350      -2.542  11.866  -8.517  1.00 94.12           C  
ATOM   2753  C   ASN A 350      -1.370  12.280  -7.627  1.00 94.12           C  
ATOM   2754  O   ASN A 350      -1.497  12.315  -6.404  1.00 94.12           O  
ATOM   2755  CB  ASN A 350      -2.438  10.381  -8.871  1.00 94.12           C  
ATOM   2756  CG  ASN A 350      -3.754   9.800  -9.342  1.00 94.12           C  
ATOM   2757  ND2 ASN A 350      -3.682   8.797 -10.214  1.00 94.12           N  
ATOM   2758  OD1 ASN A 350      -4.826  10.245  -8.924  1.00 94.12           O  
ATOM   2759  N   ALA A 351      -0.187  12.545  -8.322  1.00 95.81           N  
ATOM   2760  CA  ALA A 351       1.000  12.894  -7.548  1.00 95.81           C  
ATOM   2761  C   ALA A 351       0.733  14.096  -6.649  1.00 95.81           C  
ATOM   2762  O   ALA A 351       1.068  14.078  -5.462  1.00 95.81           O  
ATOM   2763  CB  ALA A 351       2.180  13.183  -8.479  1.00 95.81           C  
ATOM   2764  N   HIS A 352       0.166  15.128  -7.271  1.00 97.50           N  
ATOM   2765  CA  HIS A 352      -0.156  16.331  -6.507  1.00 97.50           C  
ATOM   2766  C   HIS A 352      -1.138  16.024  -5.378  1.00 97.50           C  
ATOM   2767  O   HIS A 352      -0.954  16.477  -4.252  1.00 97.50           O  
ATOM   2768  CB  HIS A 352      -0.740  17.409  -7.426  1.00 97.50           C  
ATOM   2769  CG  HIS A 352      -1.267  18.600  -6.690  1.00 97.50           C  
ATOM   2770  CD2 HIS A 352      -2.535  19.043  -6.504  1.00 97.50           C  
ATOM   2771  ND1 HIS A 352      -0.444  19.501  -6.043  1.00 97.50           N  
ATOM   2772  CE1 HIS A 352      -1.185  20.446  -5.491  1.00 97.50           C  
ATOM   2773  NE2 HIS A 352      -2.458  20.188  -5.755  1.00 97.50           N  
ATOM   2774  N   ILE A 353      -2.178  15.236  -5.572  1.00 98.12           N  
ATOM   2775  CA  ILE A 353      -3.212  14.907  -4.601  1.00 98.12           C  
ATOM   2776  C   ILE A 353      -2.615  14.088  -3.463  1.00 98.12           C  
ATOM   2777  O   ILE A 353      -2.918  14.323  -2.291  1.00 98.12           O  
ATOM   2778  CB  ILE A 353      -4.383  14.140  -5.257  1.00 98.12           C  
ATOM   2779  CG1 ILE A 353      -5.130  15.046  -6.244  1.00 98.12           C  
ATOM   2780  CG2 ILE A 353      -5.336  13.590  -4.193  1.00 98.12           C  
ATOM   2781  CD1 ILE A 353      -6.097  14.305  -7.154  1.00 98.12           C  
ATOM   2782  N   ILE A 354      -1.777  13.145  -3.808  1.00 98.38           N  
ATOM   2783  CA  ILE A 354      -1.114  12.324  -2.799  1.00 98.38           C  
ATOM   2784  C   ILE A 354      -0.244  13.214  -1.908  1.00 98.38           C  
ATOM   2785  O   ILE A 354      -0.253  13.072  -0.684  1.00 98.38           O  
ATOM   2786  CB  ILE A 354      -0.261  11.213  -3.447  1.00 98.38           C  
ATOM   2787  CG1 ILE A 354      -1.168  10.174  -4.117  1.00 98.38           C  
ATOM   2788  CG2 ILE A 354       0.647  10.554  -2.404  1.00 98.38           C  
ATOM   2789  CD1 ILE A 354      -0.428   9.222  -5.052  1.00 98.38           C  
ATOM   2790  N   ALA A 355       0.546  14.103  -2.490  1.00 98.44           N  
ATOM   2791  CA  ALA A 355       1.373  15.030  -1.723  1.00 98.44           C  
ATOM   2792  C   ALA A 355       0.516  15.874  -0.775  1.00 98.44           C  
ATOM   2793  O   ALA A 355       0.865  16.038   0.396  1.00 98.44           O  
ATOM   2794  CB  ALA A 355       2.170  15.935  -2.661  1.00 98.44           C  
ATOM   2795  N   GLN A 356      -0.610  16.368  -1.309  1.00 98.50           N  
ATOM   2796  CA  GLN A 356      -1.506  17.166  -0.485  1.00 98.50           C  
ATOM   2797  C   GLN A 356      -2.086  16.342   0.657  1.00 98.50           C  
ATOM   2798  O   GLN A 356      -2.283  16.856   1.765  1.00 98.50           O  
ATOM   2799  CB  GLN A 356      -2.632  17.760  -1.333  1.00 98.50           C  
ATOM   2800  CG  GLN A 356      -2.169  18.842  -2.298  1.00 98.50           C  
ATOM   2801  CD  GLN A 356      -1.387  19.951  -1.611  1.00 98.50           C  
ATOM   2802  NE2 GLN A 356      -0.182  20.210  -2.108  1.00 98.50           N  
ATOM   2803  OE1 GLN A 356      -1.850  20.551  -0.644  1.00 98.50           O  
ATOM   2804  N   SER A 357      -2.400  15.101   0.329  1.00 98.62           N  
ATOM   2805  CA  SER A 357      -2.907  14.214   1.369  1.00 98.62           C  
ATOM   2806  C   SER A 357      -1.891  14.034   2.490  1.00 98.62           C  
ATOM   2807  O   SER A 357      -2.246  14.104   3.672  1.00 98.62           O  
ATOM   2808  CB  SER A 357      -3.271  12.850   0.779  1.00 98.62           C  
ATOM   2809  OG  SER A 357      -3.720  11.965   1.793  1.00 98.62           O  
ATOM   2810  N   ILE A 358      -0.668  13.776   2.214  1.00 98.56           N  
ATOM   2811  CA  ILE A 358       0.395  13.606   3.196  1.00 98.56           C  
ATOM   2812  C   ILE A 358       0.594  14.903   3.979  1.00 98.56           C  
ATOM   2813  O   ILE A 358       0.726  14.877   5.205  1.00 98.56           O  
ATOM   2814  CB  ILE A 358       1.725  13.181   2.521  1.00 98.56           C  
ATOM   2815  CG1 ILE A 358       1.605  11.773   1.945  1.00 98.56           C  
ATOM   2816  CG2 ILE A 358       2.885  13.270   3.516  1.00 98.56           C  
ATOM   2817  CD1 ILE A 358       2.747  11.383   1.013  1.00 98.56           C  
ATOM   2818  N   LEU A 359       0.619  16.037   3.356  1.00 98.31           N  
ATOM   2819  CA  LEU A 359       0.723  17.333   4.013  1.00 98.31           C  
ATOM   2820  C   LEU A 359      -0.479  17.577   4.929  1.00 98.31           C  
ATOM   2821  O   LEU A 359      -0.329  18.146   6.017  1.00 98.31           O  
ATOM   2822  CB  LEU A 359       0.820  18.456   2.975  1.00 98.31           C  
ATOM   2823  CG  LEU A 359       2.116  18.511   2.166  1.00 98.31           C  
ATOM   2824  CD1 LEU A 359       1.953  19.448   0.972  1.00 98.31           C  
ATOM   2825  CD2 LEU A 359       3.274  18.966   3.048  1.00 98.31           C  
ATOM   2826  N   ASN A 360      -1.668  17.180   4.366  1.00 98.50           N  
ATOM   2827  CA  ASN A 360      -2.859  17.288   5.204  1.00 98.50           C  
ATOM   2828  C   ASN A 360      -2.720  16.469   6.482  1.00 98.50           C  
ATOM   2829  O   ASN A 360      -3.064  16.929   7.565  1.00 98.50           O  
ATOM   2830  CB  ASN A 360      -4.103  16.851   4.427  1.00 98.50           C  
ATOM   2831  CG  ASN A 360      -5.365  16.932   5.254  1.00 98.50           C  
ATOM   2832  ND2 ASN A 360      -5.950  15.789   5.576  1.00 98.50           N  
ATOM   2833  OD1 ASN A 360      -5.822  18.033   5.607  1.00 98.50           O  
ATOM   2834  N   LEU A 361      -2.235  15.249   6.382  1.00 98.38           N  
ATOM   2835  CA  LEU A 361      -2.003  14.399   7.547  1.00 98.38           C  
ATOM   2836  C   LEU A 361      -1.016  15.051   8.505  1.00 98.38           C  
ATOM   2837  O   LEU A 361      -1.204  15.005   9.725  1.00 98.38           O  
ATOM   2838  CB  LEU A 361      -1.481  13.025   7.116  1.00 98.38           C  
ATOM   2839  CG  LEU A 361      -2.468  12.131   6.366  1.00 98.38           C  
ATOM   2840  CD1 LEU A 361      -1.754  10.898   5.819  1.00 98.38           C  
ATOM   2841  CD2 LEU A 361      -3.625  11.728   7.273  1.00 98.38           C  
ATOM   2842  N   ASP A 362       0.030  15.575   7.960  1.00 97.56           N  
ATOM   2843  CA  ASP A 362       0.987  16.311   8.784  1.00 97.56           C  
ATOM   2844  C   ASP A 362       0.315  17.485   9.491  1.00 97.56           C  
ATOM   2845  O   ASP A 362       0.514  17.686  10.691  1.00 97.56           O  
ATOM   2846  CB  ASP A 362       2.158  16.816   7.937  1.00 97.56           C  
ATOM   2847  CG  ASP A 362       3.164  17.618   8.735  1.00 97.56           C  
ATOM   2848  OD1 ASP A 362       3.600  17.160   9.813  1.00 97.56           O  
ATOM   2849  OD2 ASP A 362       3.532  18.720   8.280  1.00 97.56           O1-
ATOM   2850  N   ARG A 363      -0.462  18.284   8.845  1.00 97.31           N  
ATOM   2851  CA  ARG A 363      -1.173  19.424   9.423  1.00 97.31           C  
ATOM   2852  C   ARG A 363      -2.119  18.983  10.539  1.00 97.31           C  
ATOM   2853  O   ARG A 363      -2.168  19.599  11.598  1.00 97.31           O  
ATOM   2854  CB  ARG A 363      -1.958  20.181   8.346  1.00 97.31           C  
ATOM   2855  CG  ARG A 363      -1.092  21.030   7.440  1.00 97.31           C  
ATOM   2856  CD  ARG A 363      -1.923  21.967   6.577  1.00 97.31           C  
ATOM   2857  NE  ARG A 363      -2.896  21.243   5.771  1.00 97.31           N  
ATOM   2858  NH1 ARG A 363      -1.932  21.787   3.746  1.00 97.31           N  
ATOM   2859  NH2 ARG A 363      -3.810  20.469   3.808  1.00 97.31           N1+
ATOM   2860  CZ  ARG A 363      -2.881  21.170   4.445  1.00 97.31           C  
ATOM   2861  N   LYS A 364      -2.839  17.869  10.347  1.00 97.19           N  
ATOM   2862  CA  LYS A 364      -3.873  17.407  11.270  1.00 97.19           C  
ATOM   2863  C   LYS A 364      -3.257  16.728  12.494  1.00 97.19           C  
ATOM   2864  O   LYS A 364      -3.732  16.912  13.612  1.00 97.19           O  
ATOM   2865  CB  LYS A 364      -4.824  16.436  10.561  1.00 97.19           C  
ATOM   2866  CG  LYS A 364      -5.763  17.112   9.570  1.00 97.19           C  
ATOM   2867  CD  LYS A 364      -6.743  18.038  10.269  1.00 97.19           C  
ATOM   2868  CE  LYS A 364      -7.735  18.660   9.293  1.00 97.19           C  
ATOM   2869  NZ  LYS A 364      -8.683  19.594   9.968  1.00 97.19           N1+
ATOM   2870  N   PHE A 365      -2.110  16.003  12.244  1.00 96.88           N  
ATOM   2871  CA  PHE A 365      -1.637  15.144  13.322  1.00 96.88           C  
ATOM   2872  C   PHE A 365      -0.219  15.527  13.734  1.00 96.88           C  
ATOM   2873  O   PHE A 365       0.374  14.885  14.600  1.00 96.88           O  
ATOM   2874  CB  PHE A 365      -1.681  13.672  12.889  1.00 96.88           C  
ATOM   2875  CG  PHE A 365      -3.056  13.187  12.520  1.00 96.88           C  
ATOM   2876  CD1 PHE A 365      -4.056  13.086  13.488  1.00 96.88           C  
ATOM   2877  CD2 PHE A 365      -3.356  12.845  11.207  1.00 96.88           C  
ATOM   2878  CE1 PHE A 365      -5.329  12.632  13.142  1.00 96.88           C  
ATOM   2879  CE2 PHE A 365      -4.626  12.391  10.862  1.00 96.88           C  
ATOM   2880  CZ  PHE A 365      -5.612  12.288  11.833  1.00 96.88           C  
ATOM   2881  N   GLY A 366       0.340  16.531  13.118  1.00 95.25           N  
ATOM   2882  CA  GLY A 366       1.687  16.967  13.479  1.00 95.25           C  
ATOM   2883  C   GLY A 366       2.741  15.918  13.199  1.00 95.25           C  
ATOM   2884  O   GLY A 366       3.640  15.702  14.016  1.00 95.25           O  
ATOM   2885  N   LEU A 367       2.748  15.265  12.012  1.00 94.81           N  
ATOM   2886  CA  LEU A 367       3.555  14.084  11.708  1.00 94.81           C  
ATOM   2887  C   LEU A 367       5.001  14.482  11.420  1.00 94.81           C  
ATOM   2888  O   LEU A 367       5.924  13.721  11.719  1.00 94.81           O  
ATOM   2889  CB  LEU A 367       2.973  13.335  10.507  1.00 94.81           C  
ATOM   2890  CG  LEU A 367       1.571  12.747  10.681  1.00 94.81           C  
ATOM   2891  CD1 LEU A 367       1.156  11.975   9.443  1.00 94.81           C  
ATOM   2892  CD2 LEU A 367       1.516  11.859  11.920  1.00 94.81           C  
ATOM   2893  N   PHE A 368       5.343  15.695  10.906  1.00 92.94           N  
ATOM   2894  CA  PHE A 368       6.681  16.095  10.494  1.00 92.94           C  
ATOM   2895  C   PHE A 368       7.366  16.900  11.591  1.00 92.94           C  
ATOM   2896  O   PHE A 368       8.504  17.346  11.421  1.00 92.94           O  
ATOM   2897  CB  PHE A 368       6.621  16.917   9.203  1.00 92.94           C  
ATOM   2898  CG  PHE A 368       6.242  16.110   7.989  1.00 92.94           C  
ATOM   2899  CD1 PHE A 368       5.951  14.758   8.099  1.00 92.94           C  
ATOM   2900  CD2 PHE A 368       6.181  16.710   6.737  1.00 92.94           C  
ATOM   2901  CE1 PHE A 368       5.599  14.010   6.978  1.00 92.94           C  
ATOM   2902  CE2 PHE A 368       5.831  15.973   5.613  1.00 92.94           C  
ATOM   2903  CZ  PHE A 368       5.543  14.619   5.735  1.00 92.94           C  
ATOM   2904  N   SER A 369       6.846  17.086  12.707  1.00 83.75           N  
ATOM   2905  CA  SER A 369       7.491  17.794  13.807  1.00 83.75           C  
ATOM   2906  C   SER A 369       8.314  16.841  14.672  1.00 83.75           C  
ATOM   2907  O   SER A 369       7.962  15.669  14.817  1.00 83.75           O  
ATOM   2908  CB  SER A 369       6.454  18.499  14.667  1.00 83.75           C  
ATOM   2909  OG  SER A 369       5.463  17.596  15.125  1.00 83.75           O  
ATOM   2910  N   SER A 370       9.819  17.058  14.682  1.00 54.84           N  
ATOM   2911  CA  SER A 370      10.861  16.396  15.452  1.00 54.84           C  
ATOM   2912  C   SER A 370      10.581  16.479  16.957  1.00 54.84           C  
ATOM   2913  O   SER A 370      10.381  17.570  17.493  1.00 54.84           O  
ATOM   2914  CB  SER A 370      12.233  17.011  15.150  1.00 54.84           C  
ATOM   2915  OG  SER A 370      12.097  18.385  14.791  1.00 54.84           O  
ATOM   2916  N   ALA A 371       9.543  15.615  17.493  1.00 47.88           N  
ATOM   2917  CA  ALA A 371       9.503  15.362  18.933  1.00 47.88           C  
ATOM   2918  C   ALA A 371       8.340  14.434  19.281  1.00 47.88           C  
ATOM   2919  O   ALA A 371       7.194  14.703  18.928  1.00 47.88           O  
ATOM   2920  CB  ALA A 371       9.386  16.671  19.699  1.00 47.88           C  
ATOM   2921  N   GLY A 372       8.462  13.046  19.178  1.00 40.09           N  
ATOM   2922  CA  GLY A 372       8.198  12.258  20.357  1.00 40.09           C  
ATOM   2923  C   GLY A 372       6.906  12.655  21.063  1.00 40.09           C  
ATOM   2924  O   GLY A 372       6.764  13.791  21.508  1.00 40.09           O  
ATOM   2925  N   LYS A 373       5.594  12.375  20.662  1.00 30.80           N  
ATOM   2926  CA  LYS A 373       4.596  12.140  21.696  1.00 30.80           C  
ATOM   2927  C   LYS A 373       3.481  11.231  21.189  1.00 30.80           C  
ATOM   2928  O   LYS A 373       2.774  11.576  20.255  1.00 30.80           O  
ATOM   2929  CB  LYS A 373       4.021  13.457  22.204  1.00 30.80           C  
ATOM   2930  CG  LYS A 373       4.895  14.177  23.213  1.00 30.80           C  
ATOM   2931  CD  LYS A 373       4.175  15.361  23.840  1.00 30.80           C  
ATOM   2932  CE  LYS A 373       5.070  16.137  24.802  1.00 30.80           C  
ATOM   2933  NZ  LYS A 373       4.377  17.298  25.400  1.00 30.80           N1+
ATOM   2934  N   HIS A 374       3.637   9.982  21.034  1.00 34.06           N  
ATOM   2935  CA  HIS A 374       2.611   9.094  21.580  1.00 34.06           C  
ATOM   2936  C   HIS A 374       3.234   7.906  22.306  1.00 34.06           C  
ATOM   2937  O   HIS A 374       4.238   7.354  21.840  1.00 34.06           O  
ATOM   2938  CB  HIS A 374       1.689   8.602  20.461  1.00 34.06           C  
ATOM   2939  CG  HIS A 374       0.951   9.700  19.770  1.00 34.06           C  
ATOM   2940  CD2 HIS A 374       1.024  10.162  18.490  1.00 34.06           C  
ATOM   2941  ND1 HIS A 374      -0.005  10.478  20.394  1.00 34.06           N  
ATOM   2942  CE1 HIS A 374      -0.481  11.362  19.538  1.00 34.06           C  
ATOM   2943  NE2 HIS A 374       0.127  11.193  18.381  1.00 34.06           N  
TER    2944      HIS A 374
END   
