# Supplementary material for: Functional divergence and structural changes of Class IV histone deacetylases (HDACs) across the tree of life
Source: Mol Biol Evol. 2026 Jun 17;43(7):msag150. doi: 10.1093/molbev/msag150 (PMC13325672; doi:10.1093/molbev/msag150)
Supplement: msag150_Supplementary_Data [file msag150_supplementary_data.zip › Figure S23 ttHDAC11_B.pdb]

TITLE     S28
REMARK   4      COMPLIES WITH FORMAT V. 3.0, 1-DEC-2006
REMARK 888
REMARK 888 WRITTEN BY MAESTRO (A PRODUCT OF SCHRODINGER, LLC)
ATOM      1  N   MET A   1      23.583  -7.986  -8.462  1.00 82.38           N1+
ATOM      2  CA  MET A   1      24.519  -8.966  -9.025  1.00 82.38           C  
ATOM      3  C   MET A   1      23.796  -9.926  -9.963  1.00 82.38           C  
ATOM      4  O   MET A   1      24.303 -10.251 -11.039  1.00 82.38           O  
ATOM      5  CB  MET A   1      25.208  -9.746  -7.908  1.00 82.38           C  
ATOM      6  CG  MET A   1      26.310 -10.678  -8.405  1.00 82.38           C  
ATOM      7  SD  MET A   1      27.177 -11.537  -7.035  1.00 82.38           S  
ATOM      8  CE  MET A   1      25.849 -12.622  -6.448  1.00 82.38           C  
ATOM      9  N   TYR A   2      22.588 -10.324  -9.630  1.00 87.06           N  
ATOM     10  CA  TYR A   2      21.795 -11.234 -10.447  1.00 87.06           C  
ATOM     11  C   TYR A   2      21.441 -10.600 -11.788  1.00 87.06           C  
ATOM     12  O   TYR A   2      21.560 -11.238 -12.833  1.00 87.06           O  
ATOM     13  CB  TYR A   2      20.522 -11.645  -9.713  1.00 87.06           C  
ATOM     14  CG  TYR A   2      19.757 -12.748 -10.400  1.00 87.06           C  
ATOM     15  CD1 TYR A   2      18.549 -12.480 -11.061  1.00 87.06           C  
ATOM     16  CD2 TYR A   2      20.211 -14.055 -10.386  1.00 87.06           C  
ATOM     17  CE1 TYR A   2      17.841 -13.495 -11.695  1.00 87.06           C  
ATOM     18  CE2 TYR A   2      19.518 -15.076 -11.018  1.00 87.06           C  
ATOM     19  OH  TYR A   2      17.620 -15.790 -12.286  1.00 87.06           O  
ATOM     20  CZ  TYR A   2      18.323 -14.784 -11.663  1.00 87.06           C  
ATOM     21  N   THR A   3      20.994  -9.359 -11.824  1.00 90.25           N  
ATOM     22  CA  THR A   3      20.704  -8.617 -13.045  1.00 90.25           C  
ATOM     23  C   THR A   3      21.937  -8.533 -13.940  1.00 90.25           C  
ATOM     24  O   THR A   3      21.854  -8.740 -15.151  1.00 90.25           O  
ATOM     25  CB  THR A   3      20.203  -7.202 -12.727  1.00 90.25           C  
ATOM     26  CG2 THR A   3      19.913  -6.413 -14.000  1.00 90.25           C  
ATOM     27  OG1 THR A   3      18.984  -7.289 -11.962  1.00 90.25           O  
ATOM     28  N   LEU A   4      23.039  -8.240 -13.421  1.00 91.19           N  
ATOM     29  CA  LEU A   4      24.307  -8.132 -14.151  1.00 91.19           C  
ATOM     30  C   LEU A   4      24.680  -9.464 -14.789  1.00 91.19           C  
ATOM     31  O   LEU A   4      25.096  -9.509 -15.950  1.00 91.19           O  
ATOM     32  CB  LEU A   4      25.421  -7.658 -13.221  1.00 91.19           C  
ATOM     33  CG  LEU A   4      26.789  -7.458 -13.861  1.00 91.19           C  
ATOM     34  CD1 LEU A   4      26.735  -6.359 -14.917  1.00 91.19           C  
ATOM     35  CD2 LEU A   4      27.845  -7.131 -12.802  1.00 91.19           C  
ATOM     36  N   ILE A   5      24.563 -10.538 -14.030  1.00 91.19           N  
ATOM     37  CA  ILE A   5      24.856 -11.877 -14.518  1.00 91.19           C  
ATOM     38  C   ILE A   5      23.969 -12.200 -15.715  1.00 91.19           C  
ATOM     39  O   ILE A   5      24.441 -12.689 -16.738  1.00 91.19           O  
ATOM     40  CB  ILE A   5      24.683 -12.940 -13.414  1.00 91.19           C  
ATOM     41  CG1 ILE A   5      25.748 -12.769 -12.327  1.00 91.19           C  
ATOM     42  CG2 ILE A   5      24.709 -14.348 -14.005  1.00 91.19           C  
ATOM     43  CD1 ILE A   5      25.518 -13.628 -11.092  1.00 91.19           C  
ATOM     44  N   CYS A   6      22.689 -11.903 -15.610  1.00 91.50           N  
ATOM     45  CA  CYS A   6      21.736 -12.150 -16.692  1.00 91.50           C  
ATOM     46  C   CYS A   6      22.064 -11.308 -17.918  1.00 91.50           C  
ATOM     47  O   CYS A   6      22.003 -11.794 -19.046  1.00 91.50           O  
ATOM     48  CB  CYS A   6      20.302 -11.842 -16.230  1.00 91.50           C  
ATOM     49  SG  CYS A   6      19.665 -13.023 -15.025  1.00 91.50           S  
ATOM     50  N   ALA A   7      22.501 -10.102 -17.694  1.00 92.75           N  
ATOM     51  CA  ALA A   7      22.848  -9.196 -18.792  1.00 92.75           C  
ATOM     52  C   ALA A   7      24.059  -9.692 -19.560  1.00 92.75           C  
ATOM     53  O   ALA A   7      24.070  -9.679 -20.791  1.00 92.75           O  
ATOM     54  CB  ALA A   7      23.107  -7.794 -18.257  1.00 92.75           C  
ATOM     55  N   VAL A   8      25.067 -10.069 -18.834  1.00 94.00           N  
ATOM     56  CA  VAL A   8      26.283 -10.583 -19.437  1.00 94.00           C  
ATOM     57  C   VAL A   8      25.961 -11.830 -20.256  1.00 94.00           C  
ATOM     58  O   VAL A   8      26.439 -11.976 -21.388  1.00 94.00           O  
ATOM     59  CB  VAL A   8      27.362 -10.909 -18.374  1.00 94.00           C  
ATOM     60  CG1 VAL A   8      28.532 -11.671 -19.002  1.00 94.00           C  
ATOM     61  CG2 VAL A   8      27.841  -9.625 -17.703  1.00 94.00           C  
ATOM     62  N   GLN A   9      25.093 -12.691 -19.709  1.00 92.56           N  
ATOM     63  CA  GLN A   9      24.679 -13.908 -20.401  1.00 92.56           C  
ATOM     64  C   GLN A   9      23.912 -13.583 -21.679  1.00 92.56           C  
ATOM     65  O   GLN A   9      24.139 -14.202 -22.721  1.00 92.56           O  
ATOM     66  CB  GLN A   9      23.822 -14.780 -19.481  1.00 92.56           C  
ATOM     67  CG  GLN A   9      24.604 -15.429 -18.348  1.00 92.56           C  
ATOM     68  CD  GLN A   9      23.704 -16.132 -17.345  1.00 92.56           C  
ATOM     69  NE2 GLN A   9      24.265 -17.097 -16.623  1.00 92.56           N  
ATOM     70  OE1 GLN A   9      22.519 -15.813 -17.225  1.00 92.56           O  
ATOM     71  N   ASP A  10      22.943 -12.606 -21.547  1.00 91.00           N  
ATOM     72  CA  ASP A  10      22.167 -12.195 -22.704  1.00 91.00           C  
ATOM     73  C   ASP A  10      23.060 -11.651 -23.812  1.00 91.00           C  
ATOM     74  O   ASP A  10      22.879 -11.993 -24.990  1.00 91.00           O  
ATOM     75  CB  ASP A  10      21.126 -11.141 -22.303  1.00 91.00           C  
ATOM     76  CG  ASP A  10      19.963 -11.723 -21.529  1.00 91.00           C  
ATOM     77  OD1 ASP A  10      19.830 -12.962 -21.463  1.00 91.00           O  
ATOM     78  OD2 ASP A  10      19.169 -10.934 -20.977  1.00 91.00           O1-
ATOM     79  N   LEU A  11      24.084 -10.843 -23.466  1.00 92.94           N  
ATOM     80  CA  LEU A  11      24.987 -10.226 -24.429  1.00 92.94           C  
ATOM     81  C   LEU A  11      25.875 -11.279 -25.092  1.00 92.94           C  
ATOM     82  O   LEU A  11      26.105 -11.228 -26.303  1.00 92.94           O  
ATOM     83  CB  LEU A  11      25.854  -9.172 -23.749  1.00 92.94           C  
ATOM     84  CG  LEU A  11      25.166  -7.848 -23.396  1.00 92.94           C  
ATOM     85  CD1 LEU A  11      26.090  -6.975 -22.557  1.00 92.94           C  
ATOM     86  CD2 LEU A  11      24.740  -7.124 -24.668  1.00 92.94           C  
ATOM     87  N   ALA A  12      26.367 -12.172 -24.266  1.00 94.19           N  
ATOM     88  CA  ALA A  12      27.206 -13.250 -24.777  1.00 94.19           C  
ATOM     89  C   ALA A  12      26.442 -14.109 -25.792  1.00 94.19           C  
ATOM     90  O   ALA A  12      26.958 -14.410 -26.861  1.00 94.19           O  
ATOM     91  CB  ALA A  12      27.721 -14.123 -23.636  1.00 94.19           C  
ATOM     92  N   LEU A  13      25.219 -14.499 -25.461  1.00 93.81           N  
ATOM     93  CA  LEU A  13      24.402 -15.331 -26.327  1.00 93.81           C  
ATOM     94  C   LEU A  13      24.045 -14.588 -27.610  1.00 93.81           C  
ATOM     95  O   LEU A  13      24.012 -15.193 -28.692  1.00 93.81           O  
ATOM     96  CB  LEU A  13      23.122 -15.759 -25.601  1.00 93.81           C  
ATOM     97  CG  LEU A  13      23.294 -16.763 -24.465  1.00 93.81           C  
ATOM     98  CD1 LEU A  13      21.970 -16.955 -23.726  1.00 93.81           C  
ATOM     99  CD2 LEU A  13      23.817 -18.093 -24.990  1.00 93.81           C  
ATOM    100  N   PHE A  14      23.797 -13.329 -27.426  1.00 93.38           N  
ATOM    101  CA  PHE A  14      23.504 -12.490 -28.578  1.00 93.38           C  
ATOM    102  C   PHE A  14      24.716 -12.435 -29.519  1.00 93.38           C  
ATOM    103  O   PHE A  14      24.567 -12.524 -30.734  1.00 93.38           O  
ATOM    104  CB  PHE A  14      23.114 -11.079 -28.150  1.00 93.38           C  
ATOM    105  CG  PHE A  14      22.650 -10.206 -29.286  1.00 93.38           C  
ATOM    106  CD1 PHE A  14      23.362  -9.052 -29.614  1.00 93.38           C  
ATOM    107  CD2 PHE A  14      21.519 -10.525 -30.015  1.00 93.38           C  
ATOM    108  CE1 PHE A  14      22.953  -8.244 -30.666  1.00 93.38           C  
ATOM    109  CE2 PHE A  14      21.110  -9.717 -31.066  1.00 93.38           C  
ATOM    110  CZ  PHE A  14      21.819  -8.571 -31.392  1.00 93.38           C  
ATOM    111  N   GLY A  15      25.891 -12.214 -28.963  1.00 94.88           N  
ATOM    112  CA  GLY A  15      27.114 -12.220 -29.729  1.00 94.88           C  
ATOM    113  C   GLY A  15      27.332 -13.502 -30.504  1.00 94.88           C  
ATOM    114  O   GLY A  15      27.700 -13.470 -31.679  1.00 94.88           O  
ATOM    115  N   ILE A  16      27.085 -14.659 -29.881  1.00 95.19           N  
ATOM    116  CA  ILE A  16      27.205 -15.969 -30.490  1.00 95.19           C  
ATOM    117  C   ILE A  16      26.187 -16.110 -31.616  1.00 95.19           C  
ATOM    118  O   ILE A  16      26.511 -16.655 -32.690  1.00 95.19           O  
ATOM    119  CB  ILE A  16      27.008 -17.098 -29.455  1.00 95.19           C  
ATOM    120  CG1 ILE A  16      28.139 -17.066 -28.414  1.00 95.19           C  
ATOM    121  CG2 ILE A  16      26.953 -18.464 -30.149  1.00 95.19           C  
ATOM    122  CD1 ILE A  16      27.939 -18.004 -27.231  1.00 95.19           C  
ATOM    123  N   PHE A  17      25.017 -15.657 -31.337  1.00 95.00           N  
ATOM    124  CA  PHE A  17      23.953 -15.678 -32.336  1.00 95.00           C  
ATOM    125  C   PHE A  17      24.372 -14.908 -33.581  1.00 95.00           C  
ATOM    126  O   PHE A  17      24.239 -15.414 -34.709  1.00 95.00           O  
ATOM    127  CB  PHE A  17      22.661 -15.101 -31.770  1.00 95.00           C  
ATOM    128  CG  PHE A  17      21.537 -15.040 -32.766  1.00 95.00           C  
ATOM    129  CD1 PHE A  17      21.146 -13.828 -33.319  1.00 95.00           C  
ATOM    130  CD2 PHE A  17      20.873 -16.194 -33.144  1.00 95.00           C  
ATOM    131  CE1 PHE A  17      20.095 -13.765 -34.235  1.00 95.00           C  
ATOM    132  CE2 PHE A  17      19.816 -16.144 -34.070  1.00 95.00           C  
ATOM    133  CZ  PHE A  17      19.445 -14.930 -34.613  1.00 95.00           C  
ATOM    134  N   ILE A  18      24.894 -13.721 -33.458  1.00 95.56           N  
ATOM    135  CA  ILE A  18      25.344 -12.867 -34.554  1.00 95.56           C  
ATOM    136  C   ILE A  18      26.475 -13.530 -35.309  1.00 95.56           C  
ATOM    137  O   ILE A  18      26.517 -13.528 -36.539  1.00 95.56           O  
ATOM    138  CB  ILE A  18      25.777 -11.476 -34.049  1.00 95.56           C  
ATOM    139  CG1 ILE A  18      24.575 -10.710 -33.483  1.00 95.56           C  
ATOM    140  CG2 ILE A  18      26.461 -10.674 -35.160  1.00 95.56           C  
ATOM    141  CD1 ILE A  18      23.448 -10.488 -34.485  1.00 95.56           C  
ATOM    142  N   THR A  19      27.403 -14.112 -34.587  1.00 95.44           N  
ATOM    143  CA  THR A  19      28.502 -14.845 -35.200  1.00 95.44           C  
ATOM    144  C   THR A  19      27.994 -15.979 -36.082  1.00 95.44           C  
ATOM    145  O   THR A  19      28.480 -16.183 -37.187  1.00 95.44           O  
ATOM    146  CB  THR A  19      29.460 -15.421 -34.120  1.00 95.44           C  
ATOM    147  CG2 THR A  19      30.604 -16.194 -34.770  1.00 95.44           C  
ATOM    148  OG1 THR A  19      29.987 -14.350 -33.346  1.00 95.44           O  
ATOM    149  N   GLY A  20      27.028 -16.724 -35.589  1.00 95.62           N  
ATOM    150  CA  GLY A  20      26.375 -17.770 -36.360  1.00 95.62           C  
ATOM    151  C   GLY A  20      25.748 -17.259 -37.639  1.00 95.62           C  
ATOM    152  O   GLY A  20      25.879 -17.905 -38.694  1.00 95.62           O  
ATOM    153  N   LEU A  21      25.113 -16.086 -37.549  1.00 95.69           N  
ATOM    154  CA  LEU A  21      24.507 -15.477 -38.736  1.00 95.69           C  
ATOM    155  C   LEU A  21      25.560 -15.094 -39.755  1.00 95.69           C  
ATOM    156  O   LEU A  21      25.351 -15.288 -40.949  1.00 95.69           O  
ATOM    157  CB  LEU A  21      23.692 -14.234 -38.327  1.00 95.69           C  
ATOM    158  CG  LEU A  21      22.359 -14.490 -37.608  1.00 95.69           C  
ATOM    159  CD1 LEU A  21      21.718 -13.173 -37.196  1.00 95.69           C  
ATOM    160  CD2 LEU A  21      21.427 -15.298 -38.494  1.00 95.69           C  
ATOM    161  N   VAL A  22      26.686 -14.542 -39.306  1.00 96.62           N  
ATOM    162  CA  VAL A  22      27.774 -14.086 -40.153  1.00 96.62           C  
ATOM    163  C   VAL A  22      28.448 -15.290 -40.821  1.00 96.62           C  
ATOM    164  O   VAL A  22      28.741 -15.264 -42.018  1.00 96.62           O  
ATOM    165  CB  VAL A  22      28.834 -13.277 -39.358  1.00 96.62           C  
ATOM    166  CG1 VAL A  22      30.066 -13.014 -40.206  1.00 96.62           C  
ATOM    167  CG2 VAL A  22      28.216 -11.960 -38.863  1.00 96.62           C  
ATOM    168  N   LEU A  23      28.634 -16.345 -40.076  1.00 96.06           N  
ATOM    169  CA  LEU A  23      29.334 -17.530 -40.541  1.00 96.06           C  
ATOM    170  C   LEU A  23      28.380 -18.469 -41.296  1.00 96.06           C  
ATOM    171  O   LEU A  23      28.833 -19.444 -41.911  1.00 96.06           O  
ATOM    172  CB  LEU A  23      29.999 -18.266 -39.371  1.00 96.06           C  
ATOM    173  CG  LEU A  23      31.117 -17.531 -38.655  1.00 96.06           C  
ATOM    174  CD1 LEU A  23      31.573 -18.330 -37.443  1.00 96.06           C  
ATOM    175  CD2 LEU A  23      32.259 -17.253 -39.604  1.00 96.06           C  
ATOM    176  N   LEU A  24      27.030 -18.153 -41.284  1.00 94.69           N  
ATOM    177  CA  LEU A  24      26.013 -18.978 -41.902  1.00 94.69           C  
ATOM    178  C   LEU A  24      26.086 -20.419 -41.402  1.00 94.69           C  
ATOM    179  O   LEU A  24      25.935 -21.357 -42.176  1.00 94.69           O  
ATOM    180  CB  LEU A  24      26.123 -18.947 -43.415  1.00 94.69           C  
ATOM    181  CG  LEU A  24      25.932 -17.605 -44.115  1.00 94.69           C  
ATOM    182  CD1 LEU A  24      26.183 -17.699 -45.588  1.00 94.69           C  
ATOM    183  CD2 LEU A  24      24.508 -17.078 -43.860  1.00 94.69           C  
ATOM    184  N   GLU A  25      26.383 -20.616 -40.199  1.00 95.00           N  
ATOM    185  CA  GLU A  25      26.422 -21.898 -39.502  1.00 95.00           C  
ATOM    186  C   GLU A  25      25.183 -22.092 -38.631  1.00 95.00           C  
ATOM    187  O   GLU A  25      25.051 -21.429 -37.602  1.00 95.00           O  
ATOM    188  CB  GLU A  25      27.680 -22.032 -38.674  1.00 95.00           C  
ATOM    189  CG  GLU A  25      28.959 -22.086 -39.495  1.00 95.00           C  
ATOM    190  CD  GLU A  25      30.188 -22.519 -38.693  1.00 95.00           C  
ATOM    191  OE1 GLU A  25      31.286 -22.530 -39.237  1.00 95.00           O  
ATOM    192  OE2 GLU A  25      30.012 -22.834 -37.494  1.00 95.00           O1-
ATOM    193  N   TRP A  26      24.296 -23.007 -39.035  1.00 94.69           N  
ATOM    194  CA  TRP A  26      22.995 -23.125 -38.360  1.00 94.69           C  
ATOM    195  C   TRP A  26      23.161 -23.613 -36.939  1.00 94.69           C  
ATOM    196  O   TRP A  26      22.354 -23.266 -36.069  1.00 94.69           O  
ATOM    197  CB  TRP A  26      22.092 -24.095 -39.141  1.00 94.69           C  
ATOM    198  CG  TRP A  26      22.601 -25.526 -39.162  1.00 94.69           C  
ATOM    199  CD1 TRP A  26      23.429 -26.109 -40.073  1.00 94.69           C  
ATOM    200  CD2 TRP A  26      22.300 -26.521 -38.169  1.00 94.69           C  
ATOM    201  CE2 TRP A  26      22.983 -27.702 -38.573  1.00 94.69           C  
ATOM    202  CE3 TRP A  26      21.524 -26.551 -37.013  1.00 94.69           C  
ATOM    203  NE1 TRP A  26      23.635 -27.417 -39.731  1.00 94.69           N  
ATOM    204  CH2 TRP A  26      22.124 -28.879 -36.700  1.00 94.69           C  
ATOM    205  CZ2 TRP A  26      22.895 -28.885 -37.836  1.00 94.69           C  
ATOM    206  CZ3 TRP A  26      21.435 -27.727 -36.279  1.00 94.69           C  
ATOM    207  N   GLN A  27      24.192 -24.410 -36.599  1.00 94.38           N  
ATOM    208  CA  GLN A  27      24.441 -24.900 -35.248  1.00 94.38           C  
ATOM    209  C   GLN A  27      24.739 -23.747 -34.290  1.00 94.38           C  
ATOM    210  O   GLN A  27      24.333 -23.766 -33.143  1.00 94.38           O  
ATOM    211  CB  GLN A  27      25.584 -25.908 -35.259  1.00 94.38           C  
ATOM    212  CG  GLN A  27      25.300 -27.177 -36.037  1.00 94.38           C  
ATOM    213  CD  GLN A  27      26.532 -28.050 -36.245  1.00 94.38           C  
ATOM    214  NE2 GLN A  27      26.308 -29.355 -36.379  1.00 94.38           N  
ATOM    215  OE1 GLN A  27      27.651 -27.545 -36.273  1.00 94.38           O  
ATOM    216  N   ILE A  28      25.480 -22.772 -34.747  1.00 92.62           N  
ATOM    217  CA  ILE A  28      25.900 -21.607 -33.974  1.00 92.62           C  
ATOM    218  C   ILE A  28      24.743 -20.605 -33.880  1.00 92.62           C  
ATOM    219  O   ILE A  28      24.657 -19.839 -32.923  1.00 92.62           O  
ATOM    220  CB  ILE A  28      27.138 -20.945 -34.614  1.00 92.62           C  
ATOM    221  CG1 ILE A  28      28.315 -21.931 -34.651  1.00 92.62           C  
ATOM    222  CG2 ILE A  28      27.523 -19.673 -33.843  1.00 92.62           C  
ATOM    223  CD1 ILE A  28      29.569 -21.394 -35.345  1.00 92.62           C  
ATOM    224  N   ILE A  29      23.771 -20.728 -34.737  1.00 93.00           N  
ATOM    225  CA  ILE A  29      22.571 -19.917 -34.716  1.00 93.00           C  
ATOM    226  C   ILE A  29      21.572 -20.501 -33.713  1.00 93.00           C  
ATOM    227  O   ILE A  29      21.016 -19.772 -32.894  1.00 93.00           O  
ATOM    228  CB  ILE A  29      21.909 -19.815 -36.112  1.00 93.00           C  
ATOM    229  CG1 ILE A  29      22.828 -19.039 -37.066  1.00 93.00           C  
ATOM    230  CG2 ILE A  29      20.532 -19.158 -36.015  1.00 93.00           C  
ATOM    231  CD1 ILE A  29      22.378 -19.075 -38.518  1.00 93.00           C  
ATOM    232  N   VAL A  30      21.421 -21.749 -33.699  1.00 93.69           N  
ATOM    233  CA  VAL A  30      20.394 -22.444 -32.927  1.00 93.69           C  
ATOM    234  C   VAL A  30      20.846 -22.612 -31.486  1.00 93.69           C  
ATOM    235  O   VAL A  30      20.050 -22.508 -30.554  1.00 93.69           O  
ATOM    236  CB  VAL A  30      20.065 -23.827 -33.554  1.00 93.69           C  
ATOM    237  CG1 VAL A  30      19.150 -24.623 -32.627  1.00 93.69           C  
ATOM    238  CG2 VAL A  30      19.418 -23.647 -34.919  1.00 93.69           C  
ATOM    239  N   PHE A  31      22.093 -22.779 -31.232  1.00 93.81           N  
ATOM    240  CA  PHE A  31      22.668 -23.039 -29.926  1.00 93.81           C  
ATOM    241  C   PHE A  31      22.340 -21.910 -28.955  1.00 93.81           C  
ATOM    242  O   PHE A  31      21.835 -22.154 -27.861  1.00 93.81           O  
ATOM    243  CB  PHE A  31      24.188 -23.213 -30.025  1.00 93.81           C  
ATOM    244  CG  PHE A  31      24.872 -23.354 -28.694  1.00 93.81           C  
ATOM    245  CD1 PHE A  31      25.604 -22.294 -28.148  1.00 93.81           C  
ATOM    246  CD2 PHE A  31      24.808 -24.545 -27.981  1.00 93.81           C  
ATOM    247  CE1 PHE A  31      26.234 -22.418 -26.915  1.00 93.81           C  
ATOM    248  CE2 PHE A  31      25.436 -24.674 -26.745  1.00 93.81           C  
ATOM    249  CZ  PHE A  31      26.159 -23.618 -26.230  1.00 93.81           C  
ATOM    250  N   PRO A  32      22.652 -20.691 -29.208  1.00 93.06           N  
ATOM    251  CA  PRO A  32      22.392 -19.584 -28.273  1.00 93.06           C  
ATOM    252  C   PRO A  32      20.904 -19.365 -28.042  1.00 93.06           C  
ATOM    253  O   PRO A  32      20.508 -18.872 -26.987  1.00 93.06           O  
ATOM    254  CB  PRO A  32      23.016 -18.382 -28.981  1.00 93.06           C  
ATOM    255  CG  PRO A  32      23.116 -18.783 -30.425  1.00 93.06           C  
ATOM    256  CD  PRO A  32      23.366 -20.256 -30.485  1.00 93.06           C  
ATOM    257  N   ILE A  33      20.039 -19.739 -28.968  1.00 91.38           N  
ATOM    258  CA  ILE A  33      18.589 -19.663 -28.812  1.00 91.38           C  
ATOM    259  C   ILE A  33      18.129 -20.677 -27.763  1.00 91.38           C  
ATOM    260  O   ILE A  33      17.372 -20.351 -26.865  1.00 91.38           O  
ATOM    261  CB  ILE A  33      17.846 -19.890 -30.140  1.00 91.38           C  
ATOM    262  CG1 ILE A  33      18.169 -18.766 -31.131  1.00 91.38           C  
ATOM    263  CG2 ILE A  33      16.337 -20.013 -29.917  1.00 91.38           C  
ATOM    264  CD1 ILE A  33      17.650 -19.014 -32.543  1.00 91.38           C  
ATOM    265  N   LEU A  34      18.578 -21.904 -27.860  1.00 92.69           N  
ATOM    266  CA  LEU A  34      18.234 -22.978 -26.940  1.00 92.69           C  
ATOM    267  C   LEU A  34      18.757 -22.660 -25.529  1.00 92.69           C  
ATOM    268  O   LEU A  34      18.033 -22.855 -24.554  1.00 92.69           O  
ATOM    269  CB  LEU A  34      18.805 -24.309 -27.410  1.00 92.69           C  
ATOM    270  CG  LEU A  34      18.168 -24.920 -28.665  1.00 92.69           C  
ATOM    271  CD1 LEU A  34      18.927 -26.171 -29.084  1.00 92.69           C  
ATOM    272  CD2 LEU A  34      16.698 -25.227 -28.404  1.00 92.69           C  
ATOM    273  N   ILE A  35      19.932 -22.132 -25.498  1.00 93.12           N  
ATOM    274  CA  ILE A  35      20.557 -21.796 -24.231  1.00 93.12           C  
ATOM    275  C   ILE A  35      19.838 -20.607 -23.592  1.00 93.12           C  
ATOM    276  O   ILE A  35      19.637 -20.564 -22.377  1.00 93.12           O  
ATOM    277  CB  ILE A  35      22.056 -21.471 -24.401  1.00 93.12           C  
ATOM    278  CG1 ILE A  35      22.818 -22.714 -24.881  1.00 93.12           C  
ATOM    279  CG2 ILE A  35      22.650 -20.939 -23.088  1.00 93.12           C  
ATOM    280  CD1 ILE A  35      22.717 -23.901 -23.933  1.00 93.12           C  
ATOM    281  N   TYR A  36      19.450 -19.654 -24.407  1.00 89.44           N  
ATOM    282  CA  TYR A  36      18.703 -18.488 -23.971  1.00 89.44           C  
ATOM    283  C   TYR A  36      17.402 -18.892 -23.285  1.00 89.44           C  
ATOM    284  O   TYR A  36      17.009 -18.290 -22.284  1.00 89.44           O  
ATOM    285  CB  TYR A  36      18.413 -17.559 -25.150  1.00 89.44           C  
ATOM    286  CG  TYR A  36      17.686 -16.294 -24.750  1.00 89.44           C  
ATOM    287  CD1 TYR A  36      16.307 -16.174 -24.944  1.00 89.44           C  
ATOM    288  CD2 TYR A  36      18.360 -15.219 -24.188  1.00 89.44           C  
ATOM    289  CE1 TYR A  36      15.622 -15.012 -24.586  1.00 89.44           C  
ATOM    290  CE2 TYR A  36      17.690 -14.058 -23.835  1.00 89.44           C  
ATOM    291  OH  TYR A  36      15.661 -12.815 -23.685  1.00 89.44           O  
ATOM    292  CZ  TYR A  36      16.338 -13.961 -24.029  1.00 89.44           C  
ATOM    293  N   ILE A  37      16.824 -20.005 -23.700  1.00 88.19           N  
ATOM    294  CA  ILE A  37      15.560 -20.505 -23.149  1.00 88.19           C  
ATOM    295  C   ILE A  37      15.837 -21.285 -21.871  1.00 88.19           C  
ATOM    296  O   ILE A  37      15.062 -21.193 -20.906  1.00 88.19           O  
ATOM    297  CB  ILE A  37      14.820 -21.397 -24.167  1.00 88.19           C  
ATOM    298  CG1 ILE A  37      14.358 -20.570 -25.372  1.00 88.19           C  
ATOM    299  CG2 ILE A  37      13.638 -22.110 -23.506  1.00 88.19           C  
ATOM    300  CD1 ILE A  37      13.834 -21.398 -26.530  1.00 88.19           C  
ATOM    301  N   LEU A  38      16.952 -21.910 -21.726  1.00 90.25           N  
ATOM    302  CA  LEU A  38      17.230 -22.878 -20.671  1.00 90.25           C  
ATOM    303  C   LEU A  38      18.000 -22.224 -19.529  1.00 90.25           C  
ATOM    304  O   LEU A  38      17.881 -22.641 -18.379  1.00 90.25           O  
ATOM    305  CB  LEU A  38      18.006 -24.075 -21.217  1.00 90.25           C  
ATOM    306  CG  LEU A  38      17.241 -25.020 -22.142  1.00 90.25           C  
ATOM    307  CD1 LEU A  38      18.186 -26.070 -22.721  1.00 90.25           C  
ATOM    308  CD2 LEU A  38      16.084 -25.679 -21.389  1.00 90.25           C  
ATOM    309  N   ILE A  39      18.792 -21.229 -19.758  1.00 91.44           N  
ATOM    310  CA  ILE A  39      19.769 -20.650 -18.832  1.00 91.44           C  
ATOM    311  C   ILE A  39      19.056 -20.067 -17.616  1.00 91.44           C  
ATOM    312  O   ILE A  39      19.545 -20.170 -16.492  1.00 91.44           O  
ATOM    313  CB  ILE A  39      20.630 -19.568 -19.524  1.00 91.44           C  
ATOM    314  CG1 ILE A  39      21.861 -19.247 -18.677  1.00 91.44           C  
ATOM    315  CG2 ILE A  39      19.798 -18.303 -19.769  1.00 91.44           C  
ATOM    316  CD1 ILE A  39      23.149 -19.848 -19.231  1.00 91.44           C  
ATOM    317  N   PRO A  40      17.892 -19.451 -17.810  1.00 90.69           N  
ATOM    318  CA  PRO A  40      17.162 -18.922 -16.663  1.00 90.69           C  
ATOM    319  C   PRO A  40      16.815 -19.998 -15.629  1.00 90.69           C  
ATOM    320  O   PRO A  40      16.812 -19.729 -14.430  1.00 90.69           O  
ATOM    321  CB  PRO A  40      15.886 -18.349 -17.292  1.00 90.69           C  
ATOM    322  CG  PRO A  40      16.307 -17.910 -18.663  1.00 90.69           C  
ATOM    323  CD  PRO A  40      17.277 -18.910 -19.201  1.00 90.69           C  
ATOM    324  N   PHE A  41      16.512 -21.164 -16.086  1.00 92.31           N  
ATOM    325  CA  PHE A  41      16.252 -22.280 -15.181  1.00 92.31           C  
ATOM    326  C   PHE A  41      17.473 -22.580 -14.311  1.00 92.31           C  
ATOM    327  O   PHE A  41      17.344 -22.692 -13.093  1.00 92.31           O  
ATOM    328  CB  PHE A  41      15.852 -23.530 -15.975  1.00 92.31           C  
ATOM    329  CG  PHE A  41      15.600 -24.745 -15.117  1.00 92.31           C  
ATOM    330  CD1 PHE A  41      16.568 -25.713 -14.945  1.00 92.31           C  
ATOM    331  CD2 PHE A  41      14.379 -24.899 -14.476  1.00 92.31           C  
ATOM    332  CE1 PHE A  41      16.333 -26.827 -14.144  1.00 92.31           C  
ATOM    333  CE2 PHE A  41      14.128 -26.009 -13.671  1.00 92.31           C  
ATOM    334  CZ  PHE A  41      15.112 -26.975 -13.507  1.00 92.31           C  
ATOM    335  N   LEU A  42      18.613 -22.682 -14.901  1.00 91.38           N  
ATOM    336  CA  LEU A  42      19.845 -22.973 -14.188  1.00 91.38           C  
ATOM    337  C   LEU A  42      20.201 -21.850 -13.230  1.00 91.38           C  
ATOM    338  O   LEU A  42      20.569 -22.100 -12.077  1.00 91.38           O  
ATOM    339  CB  LEU A  42      20.994 -23.194 -15.181  1.00 91.38           C  
ATOM    340  CG  LEU A  42      22.362 -23.555 -14.574  1.00 91.38           C  
ATOM    341  CD1 LEU A  42      22.264 -24.885 -13.833  1.00 91.38           C  
ATOM    342  CD2 LEU A  42      23.419 -23.606 -15.658  1.00 91.38           C  
ATOM    343  N   ASN A  43      20.082 -20.617 -13.672  1.00 91.31           N  
ATOM    344  CA  ASN A  43      20.351 -19.455 -12.826  1.00 91.31           C  
ATOM    345  C   ASN A  43      19.456 -19.444 -11.594  1.00 91.31           C  
ATOM    346  O   ASN A  43      19.930 -19.185 -10.487  1.00 91.31           O  
ATOM    347  CB  ASN A  43      20.188 -18.162 -13.625  1.00 91.31           C  
ATOM    348  CG  ASN A  43      21.313 -17.920 -14.595  1.00 91.31           C  
ATOM    349  ND2 ASN A  43      21.122 -16.995 -15.525  1.00 91.31           N  
ATOM    350  OD1 ASN A  43      22.370 -18.563 -14.519  1.00 91.31           O  
ATOM    351  N   GLU A  44      18.186 -19.782 -11.875  1.00 92.56           N  
ATOM    352  CA  GLU A  44      17.231 -19.737 -10.775  1.00 92.56           C  
ATOM    353  C   GLU A  44      17.499 -20.861  -9.778  1.00 92.56           C  
ATOM    354  O   GLU A  44      17.362 -20.659  -8.564  1.00 92.56           O  
ATOM    355  CB  GLU A  44      15.799 -19.829 -11.306  1.00 92.56           C  
ATOM    356  CG  GLU A  44      15.286 -18.535 -11.905  1.00 92.56           C  
ATOM    357  CD  GLU A  44      15.325 -17.364 -10.929  1.00 92.56           C  
ATOM    358  OE1 GLU A  44      15.849 -16.289 -11.301  1.00 92.56           O  
ATOM    359  OE2 GLU A  44      14.836 -17.533  -9.795  1.00 92.56           O1-
ATOM    360  N   LEU A  45      17.832 -21.959 -10.264  1.00 91.88           N  
ATOM    361  CA  LEU A  45      18.163 -23.087  -9.401  1.00 91.88           C  
ATOM    362  C   LEU A  45      19.331 -22.752  -8.491  1.00 91.88           C  
ATOM    363  O   LEU A  45      19.261 -22.946  -7.276  1.00 91.88           O  
ATOM    364  CB  LEU A  45      18.477 -24.330 -10.236  1.00 91.88           C  
ATOM    365  CG  LEU A  45      18.809 -25.606  -9.459  1.00 91.88           C  
ATOM    366  CD1 LEU A  45      17.578 -26.081  -8.684  1.00 91.88           C  
ATOM    367  CD2 LEU A  45      19.312 -26.685 -10.399  1.00 91.88           C  
ATOM    368  N   VAL A  46      20.406 -22.254  -9.056  1.00 92.12           N  
ATOM    369  CA  VAL A  46      21.624 -21.934  -8.320  1.00 92.12           C  
ATOM    370  C   VAL A  46      21.335 -20.792  -7.339  1.00 92.12           C  
ATOM    371  O   VAL A  46      21.709 -20.876  -6.163  1.00 92.12           O  
ATOM    372  CB  VAL A  46      22.767 -21.542  -9.269  1.00 92.12           C  
ATOM    373  CG1 VAL A  46      23.971 -21.031  -8.483  1.00 92.12           C  
ATOM    374  CG2 VAL A  46      23.168 -22.736 -10.150  1.00 92.12           C  
ATOM    375  N   TYR A  47      20.682 -19.769  -7.780  1.00 92.19           N  
ATOM    376  CA  TYR A  47      20.409 -18.591  -6.973  1.00 92.19           C  
ATOM    377  C   TYR A  47      19.510 -18.940  -5.788  1.00 92.19           C  
ATOM    378  O   TYR A  47      19.755 -18.508  -4.660  1.00 92.19           O  
ATOM    379  CB  TYR A  47      19.749 -17.503  -7.818  1.00 92.19           C  
ATOM    380  CG  TYR A  47      19.758 -16.138  -7.173  1.00 92.19           C  
ATOM    381  CD1 TYR A  47      18.569 -15.464  -6.899  1.00 92.19           C  
ATOM    382  CD2 TYR A  47      20.959 -15.520  -6.835  1.00 92.19           C  
ATOM    383  CE1 TYR A  47      18.582 -14.205  -6.306  1.00 92.19           C  
ATOM    384  CE2 TYR A  47      20.972 -14.262  -6.238  1.00 92.19           C  
ATOM    385  OH  TYR A  47      19.795 -12.372  -5.389  1.00 92.19           O  
ATOM    386  CZ  TYR A  47      19.786 -13.617  -5.980  1.00 92.19           C  
ATOM    387  N   ASN A  48      18.446 -19.709  -6.076  1.00 93.31           N  
ATOM    388  CA  ASN A  48      17.534 -20.118  -5.001  1.00 93.31           C  
ATOM    389  C   ASN A  48      18.262 -20.976  -3.968  1.00 93.31           C  
ATOM    390  O   ASN A  48      18.045 -20.809  -2.762  1.00 93.31           O  
ATOM    391  CB  ASN A  48      16.332 -20.871  -5.572  1.00 93.31           C  
ATOM    392  CG  ASN A  48      15.367 -19.960  -6.296  1.00 93.31           C  
ATOM    393  ND2 ASN A  48      14.461 -20.553  -7.067  1.00 93.31           N  
ATOM    394  OD1 ASN A  48      15.418 -18.733  -6.155  1.00 93.31           O  
ATOM    395  N   CYS A  49      19.106 -21.869  -4.405  1.00 93.00           N  
ATOM    396  CA  CYS A  49      19.859 -22.742  -3.507  1.00 93.00           C  
ATOM    397  C   CYS A  49      20.794 -21.932  -2.616  1.00 93.00           C  
ATOM    398  O   CYS A  49      20.824 -22.132  -1.399  1.00 93.00           O  
ATOM    399  CB  CYS A  49      20.654 -23.772  -4.297  1.00 93.00           C  
ATOM    400  SG  CYS A  49      19.648 -25.076  -5.027  1.00 93.00           S  
ATOM    401  N   PHE A  50      21.509 -21.030  -3.215  1.00 93.19           N  
ATOM    402  CA  PHE A  50      22.419 -20.182  -2.458  1.00 93.19           C  
ATOM    403  C   PHE A  50      21.666 -19.316  -1.462  1.00 93.19           C  
ATOM    404  O   PHE A  50      22.102 -19.164  -0.317  1.00 93.19           O  
ATOM    405  CB  PHE A  50      23.252 -19.310  -3.403  1.00 93.19           C  
ATOM    406  CG  PHE A  50      24.514 -19.955  -3.882  1.00 93.19           C  
ATOM    407  CD1 PHE A  50      25.646 -19.981  -3.077  1.00 93.19           C  
ATOM    408  CD2 PHE A  50      24.574 -20.541  -5.138  1.00 93.19           C  
ATOM    409  CE1 PHE A  50      26.829 -20.585  -3.519  1.00 93.19           C  
ATOM    410  CE2 PHE A  50      25.755 -21.141  -5.591  1.00 93.19           C  
ATOM    411  CZ  PHE A  50      26.876 -21.161  -4.778  1.00 93.19           C  
ATOM    412  N   ALA A  51      20.582 -18.754  -1.927  1.00 92.50           N  
ATOM    413  CA  ALA A  51      19.771 -17.884  -1.087  1.00 92.50           C  
ATOM    414  C   ALA A  51      19.232 -18.632   0.127  1.00 92.50           C  
ATOM    415  O   ALA A  51      19.250 -18.109   1.245  1.00 92.50           O  
ATOM    416  CB  ALA A  51      18.606 -17.286  -1.894  1.00 92.50           C  
ATOM    417  N   LYS A  52      18.818 -19.843  -0.067  1.00 91.69           N  
ATOM    418  CA  LYS A  52      18.280 -20.649   1.025  1.00 91.69           C  
ATOM    419  C   LYS A  52      19.395 -21.057   1.998  1.00 91.69           C  
ATOM    420  O   LYS A  52      19.179 -21.066   3.215  1.00 91.69           O  
ATOM    421  CB  LYS A  52      17.591 -21.908   0.480  1.00 91.69           C  
ATOM    422  CG  LYS A  52      16.205 -21.651  -0.077  1.00 91.69           C  
ATOM    423  CD  LYS A  52      15.531 -22.930  -0.543  1.00 91.69           C  
ATOM    424  CE  LYS A  52      14.145 -22.673  -1.100  1.00 91.69           C  
ATOM    425  NZ  LYS A  52      13.487 -23.932  -1.559  1.00 91.69           N1+
ATOM    426  N   LEU A  53      20.551 -21.306   1.441  1.00 93.12           N  
ATOM    427  CA  LEU A  53      21.676 -21.761   2.252  1.00 93.12           C  
ATOM    428  C   LEU A  53      22.213 -20.632   3.123  1.00 93.12           C  
ATOM    429  O   LEU A  53      22.531 -20.837   4.293  1.00 93.12           O  
ATOM    430  CB  LEU A  53      22.807 -22.291   1.348  1.00 93.12           C  
ATOM    431  CG  LEU A  53      24.043 -22.851   2.062  1.00 93.12           C  
ATOM    432  CD1 LEU A  53      23.682 -24.120   2.826  1.00 93.12           C  
ATOM    433  CD2 LEU A  53      25.163 -23.108   1.060  1.00 93.12           C  
ATOM    434  N   LEU A  54      22.196 -19.406   2.632  1.00 92.00           N  
ATOM    435  CA  LEU A  54      22.871 -18.292   3.286  1.00 92.00           C  
ATOM    436  C   LEU A  54      21.891 -17.485   4.130  1.00 92.00           C  
ATOM    437  O   LEU A  54      22.301 -16.741   5.023  1.00 92.00           O  
ATOM    438  CB  LEU A  54      23.538 -17.384   2.248  1.00 92.00           C  
ATOM    439  CG  LEU A  54      24.697 -17.991   1.472  1.00 92.00           C  
ATOM    440  CD1 LEU A  54      25.191 -17.020   0.406  1.00 92.00           C  
ATOM    441  CD2 LEU A  54      25.829 -18.372   2.417  1.00 92.00           C  
ATOM    442  N   PHE A  55      20.565 -17.775   3.904  1.00 94.00           N  
ATOM    443  CA  PHE A  55      19.573 -16.898   4.499  1.00 94.00           C  
ATOM    444  C   PHE A  55      19.146 -17.413   5.868  1.00 94.00           C  
ATOM    445  O   PHE A  55      18.918 -18.615   6.044  1.00 94.00           O  
ATOM    446  CB  PHE A  55      18.357 -16.768   3.583  1.00 94.00           C  
ATOM    447  CG  PHE A  55      17.227 -15.959   4.180  1.00 94.00           C  
ATOM    448  CD1 PHE A  55      16.199 -16.583   4.872  1.00 94.00           C  
ATOM    449  CD2 PHE A  55      17.208 -14.585   4.051  1.00 94.00           C  
ATOM    450  CE1 PHE A  55      15.156 -15.839   5.426  1.00 94.00           C  
ATOM    451  CE2 PHE A  55      16.167 -13.832   4.603  1.00 94.00           C  
ATOM    452  CZ  PHE A  55      15.144 -14.462   5.287  1.00 94.00           C  
ATOM    453  N   THR A  56      19.113 -16.543   6.851  1.00 94.12           N  
ATOM    454  CA  THR A  56      18.399 -16.735   8.108  1.00 94.12           C  
ATOM    455  C   THR A  56      17.600 -15.489   8.477  1.00 94.12           C  
ATOM    456  O   THR A  56      18.031 -14.368   8.210  1.00 94.12           O  
ATOM    457  CB  THR A  56      19.376 -17.074   9.247  1.00 94.12           C  
ATOM    458  CG2 THR A  56      20.253 -18.272   8.888  1.00 94.12           C  
ATOM    459  OG1 THR A  56      20.222 -15.945   9.508  1.00 94.12           O  
ATOM    460  N   ILE A  57      16.460 -15.801   8.971  1.00 92.12           N  
ATOM    461  CA  ILE A  57      15.564 -14.712   9.341  1.00 92.12           C  
ATOM    462  C   ILE A  57      16.209 -13.875  10.444  1.00 92.12           C  
ATOM    463  O   ILE A  57      16.003 -12.653  10.508  1.00 92.12           O  
ATOM    464  CB  ILE A  57      14.185 -15.232   9.801  1.00 92.12           C  
ATOM    465  CG1 ILE A  57      13.197 -14.076   9.944  1.00 92.12           C  
ATOM    466  CG2 ILE A  57      14.313 -16.011  11.121  1.00 92.12           C  
ATOM    467  CD1 ILE A  57      12.894 -13.355   8.636  1.00 92.12           C  
ATOM    468  N   GLU A  58      17.079 -14.404  11.295  1.00 92.38           N  
ATOM    469  CA  GLU A  58      17.792 -13.696  12.350  1.00 92.38           C  
ATOM    470  C   GLU A  58      18.785 -12.692  11.764  1.00 92.38           C  
ATOM    471  O   GLU A  58      18.878 -11.560  12.232  1.00 92.38           O  
ATOM    472  CB  GLU A  58      18.516 -14.681  13.266  1.00 92.38           C  
ATOM    473  CG  GLU A  58      17.598 -15.411  14.233  1.00 92.38           C  
ATOM    474  CD  GLU A  58      17.027 -16.694  13.658  1.00 92.38           C  
ATOM    475  OE1 GLU A  58      16.157 -17.318  14.311  1.00 92.38           O  
ATOM    476  OE2 GLU A  58      17.438 -17.073  12.539  1.00 92.38           O1-
ATOM    477  N   LYS A  59      19.565 -13.152  10.728  1.00 91.81           N  
ATOM    478  CA  LYS A  59      20.505 -12.267  10.046  1.00 91.81           C  
ATOM    479  C   LYS A  59      19.790 -11.096   9.398  1.00 91.81           C  
ATOM    480  O   LYS A  59      20.263  -9.955   9.453  1.00 91.81           O  
ATOM    481  CB  LYS A  59      21.304 -13.046   8.993  1.00 91.81           C  
ATOM    482  CG  LYS A  59      22.410 -13.916   9.572  1.00 91.81           C  
ATOM    483  CD  LYS A  59      23.206 -14.611   8.478  1.00 91.81           C  
ATOM    484  CE  LYS A  59      24.258 -15.553   9.059  1.00 91.81           C  
ATOM    485  NZ  LYS A  59      24.999 -16.280   7.986  1.00 91.81           N1+
ATOM    486  N   GLU A  60      18.646 -11.419   8.759  1.00 91.25           N  
ATOM    487  CA  GLU A  60      17.845 -10.392   8.105  1.00 91.25           C  
ATOM    488  C   GLU A  60      17.342  -9.368   9.109  1.00 91.25           C  
ATOM    489  O   GLU A  60      17.391  -8.158   8.850  1.00 91.25           O  
ATOM    490  CB  GLU A  60      16.659 -11.025   7.368  1.00 91.25           C  
ATOM    491  CG  GLU A  60      15.790 -10.025   6.618  1.00 91.25           C  
ATOM    492  CD  GLU A  60      16.547  -9.275   5.530  1.00 91.25           C  
ATOM    493  OE1 GLU A  60      16.056  -8.225   5.067  1.00 91.25           O  
ATOM    494  OE2 GLU A  60      17.640  -9.745   5.141  1.00 91.25           O1-
ATOM    495  N   LYS A  61      16.778  -9.872  10.171  1.00 89.50           N  
ATOM    496  CA  LYS A  61      16.294  -9.007  11.235  1.00 89.50           C  
ATOM    497  C   LYS A  61      17.409  -8.113  11.761  1.00 89.50           C  
ATOM    498  O   LYS A  61      17.197  -6.908  11.985  1.00 89.50           O  
ATOM    499  CB  LYS A  61      15.697  -9.830  12.378  1.00 89.50           C  
ATOM    500  CG  LYS A  61      15.070  -9.003  13.483  1.00 89.50           C  
ATOM    501  CD  LYS A  61      14.498  -9.879  14.586  1.00 89.50           C  
ATOM    502  CE  LYS A  61      13.983  -9.042  15.752  1.00 89.50           C  
ATOM    503  NZ  LYS A  61      13.444  -9.900  16.849  1.00 89.50           N1+
ATOM    504  N   LYS A  62      18.590  -8.620  12.024  1.00 88.88           N  
ATOM    505  CA  LYS A  62      19.743  -7.858  12.498  1.00 88.88           C  
ATOM    506  C   LYS A  62      20.130  -6.770  11.498  1.00 88.88           C  
ATOM    507  O   LYS A  62      20.429  -5.639  11.891  1.00 88.88           O  
ATOM    508  CB  LYS A  62      20.934  -8.788  12.735  1.00 88.88           C  
ATOM    509  CG  LYS A  62      20.843  -9.597  14.023  1.00 88.88           C  
ATOM    510  CD  LYS A  62      22.094 -10.432  14.252  1.00 88.88           C  
ATOM    511  CE  LYS A  62      21.961 -11.308  15.489  1.00 88.88           C  
ATOM    512  NZ  LYS A  62      23.167 -12.175  15.679  1.00 88.88           N1+
ATOM    513  N   ARG A  63      20.131  -7.110  10.214  1.00 86.38           N  
ATOM    514  CA  ARG A  63      20.451  -6.155   9.150  1.00 86.38           C  
ATOM    515  C   ARG A  63      19.473  -4.984   9.160  1.00 86.38           C  
ATOM    516  O   ARG A  63      19.875  -3.832   8.997  1.00 86.38           O  
ATOM    517  CB  ARG A  63      20.435  -6.846   7.788  1.00 86.38           C  
ATOM    518  CG  ARG A  63      21.643  -7.720   7.524  1.00 86.38           C  
ATOM    519  CD  ARG A  63      21.606  -8.356   6.143  1.00 86.38           C  
ATOM    520  NE  ARG A  63      22.751  -9.213   5.908  1.00 86.38           N  
ATOM    521  NH1 ARG A  63      22.044  -9.945   3.829  1.00 86.38           N  
ATOM    522  NH2 ARG A  63      24.019 -10.695   4.693  1.00 86.38           N1+
ATOM    523  CZ  ARG A  63      22.943  -9.951   4.808  1.00 86.38           C  
ATOM    524  N   MET A  64      18.157  -5.363   9.253  1.00 83.69           N  
ATOM    525  CA  MET A  64      17.099  -4.356   9.304  1.00 83.69           C  
ATOM    526  C   MET A  64      17.273  -3.443  10.508  1.00 83.69           C  
ATOM    527  O   MET A  64      17.137  -2.222  10.395  1.00 83.69           O  
ATOM    528  CB  MET A  64      15.717  -5.021   9.343  1.00 83.69           C  
ATOM    529  CG  MET A  64      14.563  -4.037   9.278  1.00 83.69           C  
ATOM    530  SD  MET A  64      14.454  -3.195   7.648  1.00 83.69           S  
ATOM    531  CE  MET A  64      12.701  -2.718   7.656  1.00 83.69           C  
ATOM    532  N   GLU A  65      17.560  -3.996  11.661  1.00 78.88           N  
ATOM    533  CA  GLU A  65      17.772  -3.240  12.900  1.00 78.88           C  
ATOM    534  C   GLU A  65      18.988  -2.329  12.779  1.00 78.88           C  
ATOM    535  O   GLU A  65      18.968  -1.201  13.269  1.00 78.88           O  
ATOM    536  CB  GLU A  65      17.940  -4.191  14.085  1.00 78.88           C  
ATOM    537  CG  GLU A  65      16.647  -4.856  14.526  1.00 78.88           C  
ATOM    538  CD  GLU A  65      16.845  -5.901  15.615  1.00 78.88           C  
ATOM    539  OE1 GLU A  65      15.842  -6.399  16.168  1.00 78.88           O  
ATOM    540  OE2 GLU A  65      18.019  -6.215  15.916  1.00 78.88           O1-
ATOM    541  N   GLN A  66      20.003  -2.828  12.158  1.00 78.38           N  
ATOM    542  CA  GLN A  66      21.216  -2.052  11.957  1.00 78.38           C  
ATOM    543  C   GLN A  66      20.966  -0.869  11.025  1.00 78.38           C  
ATOM    544  O   GLN A  66      21.518   0.220  11.241  1.00 78.38           O  
ATOM    545  CB  GLN A  66      22.336  -2.933  11.407  1.00 78.38           C  
ATOM    546  CG  GLN A  66      22.913  -3.910  12.418  1.00 78.38           C  
ATOM    547  CD  GLN A  66      23.931  -4.860  11.815  1.00 78.38           C  
ATOM    548  NE2 GLN A  66      24.558  -5.661  12.661  1.00 78.38           N  
ATOM    549  OE1 GLN A  66      24.122  -4.873  10.589  1.00 78.38           O  
ATOM    550  N   ARG A  67      20.061  -1.016  10.005  1.00 75.31           N  
ATOM    551  CA  ARG A  67      19.757  -0.021   8.984  1.00 75.31           C  
ATOM    552  C   ARG A  67      19.009   1.167   9.579  1.00 75.31           C  
ATOM    553  O   ARG A  67      19.283   2.317   9.227  1.00 75.31           O  
ATOM    554  CB  ARG A  67      18.923  -0.647   7.855  1.00 75.31           C  
ATOM    555  CG  ARG A  67      19.715  -1.588   6.961  1.00 75.31           C  
ATOM    556  CD  ARG A  67      18.849  -2.182   5.866  1.00 75.31           C  
ATOM    557  NE  ARG A  67      19.480  -3.342   5.241  1.00 75.31           N  
ATOM    558  NH1 ARG A  67      17.536  -4.141   4.276  1.00 75.31           N  
ATOM    559  NH2 ARG A  67      19.519  -5.265   3.983  1.00 75.31           N1+
ATOM    560  CZ  ARG A  67      18.843  -4.247   4.503  1.00 75.31           C  
ATOM    561  N   TYR A  68      18.189   0.800  10.512  1.00 68.19           N  
ATOM    562  CA  TYR A  68      17.280   1.848  10.945  1.00 68.19           C  
ATOM    563  C   TYR A  68      17.528   2.206  12.414  1.00 68.19           C  
ATOM    564  O   TYR A  68      16.935   3.150  12.936  1.00 68.19           O  
ATOM    565  CB  TYR A  68      15.828   1.422  10.755  1.00 68.19           C  
ATOM    566  CG  TYR A  68      15.415   1.304   9.301  1.00 68.19           C  
ATOM    567  CD1 TYR A  68      15.195   2.443   8.527  1.00 68.19           C  
ATOM    568  CD2 TYR A  68      15.246   0.061   8.705  1.00 68.19           C  
ATOM    569  CE1 TYR A  68      14.819   2.344   7.197  1.00 68.19           C  
ATOM    570  CE2 TYR A  68      14.866  -0.050   7.373  1.00 68.19           C  
ATOM    571  OH  TYR A  68      14.278   0.988   5.305  1.00 68.19           O  
ATOM    572  CZ  TYR A  68      14.656   1.096   6.630  1.00 68.19           C  
ATOM    573  N   SER A  69      18.492   1.426  13.146  1.00 61.06           N  
ATOM    574  CA  SER A  69      19.073   1.725  14.450  1.00 61.06           C  
ATOM    575  C   SER A  69      20.237   2.694  14.322  1.00 61.06           C  
ATOM    576  O   SER A  69      20.468   3.511  15.216  1.00 61.06           O  
ATOM    577  CB  SER A  69      19.531   0.443  15.140  1.00 61.06           C  
ATOM    578  OG  SER A  69      20.583  -0.171  14.412  1.00 61.06           O  
ATOM    579  N   GLN A  70      21.131   2.664  13.201  1.00 50.09           N  
ATOM    580  CA  GLN A  70      22.183   3.628  12.880  1.00 50.09           C  
ATOM    581  C   GLN A  70      21.592   5.017  12.640  1.00 50.09           C  
ATOM    582  O   GLN A  70      22.215   6.024  12.997  1.00 50.09           O  
ATOM    583  CB  GLN A  70      22.963   3.173  11.647  1.00 50.09           C  
ATOM    584  CG  GLN A  70      24.402   3.674  11.619  1.00 50.09           C  
ATOM    585  CD  GLN A  70      25.300   2.849  10.706  1.00 50.09           C  
ATOM    586  NE2 GLN A  70      26.547   3.276  10.552  1.00 50.09           N  
ATOM    587  OE1 GLN A  70      24.863   1.839  10.143  1.00 50.09           O  
ATOM    588  N   SER A  71      20.268   5.110  12.307  1.00 51.12           N  
ATOM    589  CA  SER A  71      19.473   6.334  12.308  1.00 51.12           C  
ATOM    590  C   SER A  71      19.060   6.731  13.716  1.00 51.12           C  
ATOM    591  O   SER A  71      18.923   7.921  14.018  1.00 51.12           O  
ATOM    592  CB  SER A  71      18.230   6.157  11.441  1.00 51.12           C  
ATOM    593  OG  SER A  71      17.311   5.262  12.046  1.00 51.12           O  
ATOM    594  N   GLU A  72      19.168   5.877  14.728  1.00 48.06           N  
ATOM    595  CA  GLU A  72      18.925   6.007  16.161  1.00 48.06           C  
ATOM    596  C   GLU A  72      20.161   6.513  16.885  1.00 48.06           C  
ATOM    597  O   GLU A  72      20.061   7.285  17.846  1.00 48.06           O  
ATOM    598  CB  GLU A  72      18.477   4.668  16.753  1.00 48.06           C  
ATOM    599  CG  GLU A  72      16.974   4.426  16.660  1.00 48.06           C  
ATOM    600  CD  GLU A  72      16.536   3.144  17.349  1.00 48.06           C  
ATOM    601  OE1 GLU A  72      15.313   2.912  17.471  1.00 48.06           O  
ATOM    602  OE2 GLU A  72      17.420   2.371  17.776  1.00 48.06           O1-
ATOM    603  N   LEU A  73      21.504   6.426  16.370  1.00 41.59           N  
ATOM    604  CA  LEU A  73      22.790   6.782  16.943  1.00 41.59           C  
ATOM    605  C   LEU A  73      23.276   8.125  16.407  1.00 41.59           C  
ATOM    606  O   LEU A  73      23.942   8.877  17.116  1.00 41.59           O  
ATOM    607  CB  LEU A  73      23.838   5.699  16.655  1.00 41.59           C  
ATOM    608  CG  LEU A  73      23.753   4.432  17.506  1.00 41.59           C  
ATOM    609  CD1 LEU A  73      24.429   3.270  16.798  1.00 41.59           C  
ATOM    610  CD2 LEU A  73      24.392   4.667  18.874  1.00 41.59           C  
ATOM    611  N   GLU A  74      22.445   8.738  15.386  1.00 48.00           N  
ATOM    612  CA  GLU A  74      22.814  10.050  14.860  1.00 48.00           C  
ATOM    613  C   GLU A  74      21.673  11.053  15.041  1.00 48.00           C  
ATOM    614  O   GLU A  74      21.750  12.179  14.541  1.00 48.00           O  
ATOM    615  CB  GLU A  74      23.186   9.944  13.380  1.00 48.00           C  
ATOM    616  CG  GLU A  74      24.562   9.339  13.127  1.00 48.00           C  
ATOM    617  CD  GLU A  74      24.911   9.230  11.659  1.00 48.00           C  
ATOM    618  OE1 GLU A  74      26.030   8.760  11.335  1.00 48.00           O  
ATOM    619  OE2 GLU A  74      24.067   9.611  10.815  1.00 48.00           O1-
ATOM    620  N   ASN A  75      20.819  11.031  16.244  1.00 48.19           N  
ATOM    621  CA  ASN A  75      19.777  12.029  16.459  1.00 48.19           C  
ATOM    622  C   ASN A  75      19.027  12.357  15.175  1.00 48.19           C  
ATOM    623  O   ASN A  75      18.237  13.301  15.145  1.00 48.19           O  
ATOM    624  CB  ASN A  75      20.383  13.301  17.064  1.00 48.19           C  
ATOM    625  CG  ASN A  75      20.537  13.214  18.571  1.00 48.19           C  
ATOM    626  ND2 ASN A  75      21.371  14.084  19.131  1.00 48.19           N  
ATOM    627  OD1 ASN A  75      19.915  12.378  19.226  1.00 48.19           O  
ATOM    628  N   LYS A  76      19.230  11.671  13.979  1.00 52.03           N  
ATOM    629  CA  LYS A  76      18.584  11.823  12.682  1.00 52.03           C  
ATOM    630  C   LYS A  76      17.306  10.980  12.591  1.00 52.03           C  
ATOM    631  O   LYS A  76      16.389  11.318  11.854  1.00 52.03           O  
ATOM    632  CB  LYS A  76      19.539  11.427  11.552  1.00 52.03           C  
ATOM    633  CG  LYS A  76      20.518  12.523  11.158  1.00 52.03           C  
ATOM    634  CD  LYS A  76      21.329  12.141   9.932  1.00 52.03           C  
ATOM    635  CE  LYS A  76      22.327  13.224   9.554  1.00 52.03           C  
ATOM    636  NZ  LYS A  76      23.140  12.844   8.363  1.00 52.03           N1+
ATOM    637  N   TYR A  77      17.088   9.972  13.499  1.00 48.41           N  
ATOM    638  CA  TYR A  77      15.996   9.018  13.628  1.00 48.41           C  
ATOM    639  C   TYR A  77      14.747   9.681  14.190  1.00 48.41           C  
ATOM    640  O   TYR A  77      13.634   9.420  13.740  1.00 48.41           O  
ATOM    641  CB  TYR A  77      16.411   7.846  14.522  1.00 48.41           C  
ATOM    642  CG  TYR A  77      15.366   6.753  14.606  1.00 48.41           C  
ATOM    643  CD1 TYR A  77      14.542   6.650  15.727  1.00 48.41           C  
ATOM    644  CD2 TYR A  77      15.206   5.832  13.586  1.00 48.41           C  
ATOM    645  CE1 TYR A  77      13.580   5.651  15.823  1.00 48.41           C  
ATOM    646  CE2 TYR A  77      14.245   4.828  13.666  1.00 48.41           C  
ATOM    647  OH  TYR A  77      12.490   3.753  14.875  1.00 48.41           O  
ATOM    648  CZ  TYR A  77      13.441   4.746  14.786  1.00 48.41           C  
ATOM    649  N   ILE A  78      14.856  10.810  14.960  1.00 53.38           N  
ATOM    650  CA  ILE A  78      13.759  11.600  15.507  1.00 53.38           C  
ATOM    651  C   ILE A  78      13.489  12.804  14.611  1.00 53.38           C  
ATOM    652  O   ILE A  78      12.346  13.254  14.490  1.00 53.38           O  
ATOM    653  CB  ILE A  78      14.068  12.069  16.952  1.00 53.38           C  
ATOM    654  CG1 ILE A  78      14.207  10.862  17.885  1.00 53.38           C  
ATOM    655  CG2 ILE A  78      12.982  13.026  17.448  1.00 53.38           C  
ATOM    656  CD1 ILE A  78      14.663  11.219  19.286  1.00 53.38           C  
ATOM    657  N   GLU A  79      14.454  13.050  13.696  1.00 63.28           N  
ATOM    658  CA  GLU A  79      14.305  14.226  12.838  1.00 63.28           C  
ATOM    659  C   GLU A  79      13.722  13.859  11.476  1.00 63.28           C  
ATOM    660  O   GLU A  79      13.025  14.665  10.861  1.00 63.28           O  
ATOM    661  CB  GLU A  79      15.656  14.932  12.670  1.00 63.28           C  
ATOM    662  CG  GLU A  79      16.122  15.689  13.906  1.00 63.28           C  
ATOM    663  CD  GLU A  79      17.414  16.451  13.678  1.00 63.28           C  
ATOM    664  OE1 GLU A  79      17.895  17.122  14.634  1.00 63.28           O  
ATOM    665  OE2 GLU A  79      17.958  16.376  12.558  1.00 63.28           O1-
ATOM    666  N   ASN A  80      13.898  12.432  11.126  1.00 76.81           N  
ATOM    667  CA  ASN A  80      13.361  12.018   9.823  1.00 76.81           C  
ATOM    668  C   ASN A  80      11.908  11.585   9.935  1.00 76.81           C  
ATOM    669  O   ASN A  80      11.525  10.887  10.870  1.00 76.81           O  
ATOM    670  CB  ASN A  80      14.211  10.899   9.226  1.00 76.81           C  
ATOM    671  CG  ASN A  80      15.598  11.367   8.827  1.00 76.81           C  
ATOM    672  ND2 ASN A  80      16.497  10.418   8.589  1.00 76.81           N  
ATOM    673  OD1 ASN A  80      15.857  12.567   8.736  1.00 76.81           O  
ATOM    674  N   LEU A  81      11.115  11.972   9.086  1.00 88.94           N  
ATOM    675  CA  LEU A  81       9.733  11.520   8.973  1.00 88.94           C  
ATOM    676  C   LEU A  81       9.669  10.095   8.424  1.00 88.94           C  
ATOM    677  O   LEU A  81      10.418   9.749   7.512  1.00 88.94           O  
ATOM    678  CB  LEU A  81       8.931  12.463   8.074  1.00 88.94           C  
ATOM    679  CG  LEU A  81       8.684  13.867   8.614  1.00 88.94           C  
ATOM    680  CD1 LEU A  81       8.028  14.737   7.541  1.00 88.94           C  
ATOM    681  CD2 LEU A  81       7.823  13.821   9.869  1.00 88.94           C  
ATOM    682  N   PRO A  82       8.874   9.163   9.144  1.00 91.94           N  
ATOM    683  CA  PRO A  82       8.773   7.776   8.685  1.00 91.94           C  
ATOM    684  C   PRO A  82       8.164   7.657   7.293  1.00 91.94           C  
ATOM    685  O   PRO A  82       7.145   6.987   7.119  1.00 91.94           O  
ATOM    686  CB  PRO A  82       7.869   7.126   9.737  1.00 91.94           C  
ATOM    687  CG  PRO A  82       6.978   8.229  10.210  1.00 91.94           C  
ATOM    688  CD  PRO A  82       7.746   9.517  10.163  1.00 91.94           C  
ATOM    689  N   ILE A  83       8.709   8.410   6.348  1.00 95.12           N  
ATOM    690  CA  ILE A  83       8.359   8.366   4.932  1.00 95.12           C  
ATOM    691  C   ILE A  83       9.494   7.721   4.139  1.00 95.12           C  
ATOM    692  O   ILE A  83      10.649   8.143   4.241  1.00 95.12           O  
ATOM    693  CB  ILE A  83       8.053   9.774   4.377  1.00 95.12           C  
ATOM    694  CG1 ILE A  83       6.811  10.359   5.059  1.00 95.12           C  
ATOM    695  CG2 ILE A  83       7.878   9.733   2.860  1.00 95.12           C  
ATOM    696  CD1 ILE A  83       6.455  11.766   4.600  1.00 95.12           C  
ATOM    697  N   LEU A  84       9.188   6.748   3.325  1.00 95.69           N  
ATOM    698  CA  LEU A  84      10.200   6.000   2.588  1.00 95.69           C  
ATOM    699  C   LEU A  84      10.110   6.298   1.095  1.00 95.69           C  
ATOM    700  O   LEU A  84       9.028   6.235   0.511  1.00 95.69           O  
ATOM    701  CB  LEU A  84      10.040   4.497   2.835  1.00 95.69           C  
ATOM    702  CG  LEU A  84      10.328   4.007   4.254  1.00 95.69           C  
ATOM    703  CD1 LEU A  84       9.095   4.183   5.134  1.00 95.69           C  
ATOM    704  CD2 LEU A  84      10.773   2.551   4.234  1.00 95.69           C  
ATOM    705  N   TYR A  85      11.270   6.613   0.517  1.00 95.75           N  
ATOM    706  CA  TYR A  85      11.388   6.871  -0.918  1.00 95.75           C  
ATOM    707  C   TYR A  85      12.797   6.577  -1.408  1.00 95.75           C  
ATOM    708  O   TYR A  85      13.776   6.920  -0.743  1.00 95.75           O  
ATOM    709  CB  TYR A  85      11.008   8.321  -1.235  1.00 95.75           C  
ATOM    710  CG  TYR A  85      11.287   8.717  -2.664  1.00 95.75           C  
ATOM    711  CD1 TYR A  85      12.386   9.512  -2.981  1.00 95.75           C  
ATOM    712  CD2 TYR A  85      10.456   8.308  -3.697  1.00 95.75           C  
ATOM    713  CE1 TYR A  85      12.647   9.885  -4.295  1.00 95.75           C  
ATOM    714  CE2 TYR A  85      10.707   8.669  -5.016  1.00 95.75           C  
ATOM    715  OH  TYR A  85      12.057   9.826  -6.608  1.00 95.75           O  
ATOM    716  CZ  TYR A  85      11.804   9.462  -5.307  1.00 95.75           C  
ATOM    717  N   HIS A  86      12.831   5.947  -2.575  1.00 94.19           N  
ATOM    718  CA  HIS A  86      14.068   5.719  -3.315  1.00 94.19           C  
ATOM    719  C   HIS A  86      13.915   6.096  -4.779  1.00 94.19           C  
ATOM    720  O   HIS A  86      12.900   5.770  -5.406  1.00 94.19           O  
ATOM    721  CB  HIS A  86      14.497   4.255  -3.189  1.00 94.19           C  
ATOM    722  CG  HIS A  86      15.899   4.004  -3.642  1.00 94.19           C  
ATOM    723  CD2 HIS A  86      17.035   3.792  -2.935  1.00 94.19           C  
ATOM    724  ND1 HIS A  86      16.260   3.951  -4.972  1.00 94.19           N  
ATOM    725  CE1 HIS A  86      17.554   3.717  -5.062  1.00 94.19           C  
ATOM    726  NE2 HIS A  86      18.051   3.614  -3.845  1.00 94.19           N  
ATOM    727  N   PRO A  87      14.870   6.867  -5.309  1.00 93.62           N  
ATOM    728  CA  PRO A  87      14.749   7.267  -6.708  1.00 93.62           C  
ATOM    729  C   PRO A  87      14.533   6.087  -7.649  1.00 93.62           C  
ATOM    730  O   PRO A  87      13.955   6.247  -8.727  1.00 93.62           O  
ATOM    731  CB  PRO A  87      16.089   7.952  -6.996  1.00 93.62           C  
ATOM    732  CG  PRO A  87      16.542   8.473  -5.668  1.00 93.62           C  
ATOM    733  CD  PRO A  87      16.095   7.519  -4.603  1.00 93.62           C  
ATOM    734  N   SER A  88      14.994   4.896  -7.236  1.00 92.94           N  
ATOM    735  CA  SER A  88      14.888   3.696  -8.055  1.00 92.94           C  
ATOM    736  C   SER A  88      13.441   3.224  -8.156  1.00 92.94           C  
ATOM    737  O   SER A  88      13.124   2.344  -8.958  1.00 92.94           O  
ATOM    738  CB  SER A  88      15.751   2.574  -7.475  1.00 92.94           C  
ATOM    739  OG  SER A  88      17.127   2.896  -7.597  1.00 92.94           O  
ATOM    740  N   TYR A  89      12.519   3.865  -7.286  1.00 93.44           N  
ATOM    741  CA  TYR A  89      11.103   3.547  -7.393  1.00 93.44           C  
ATOM    742  C   TYR A  89      10.566   3.901  -8.775  1.00 93.44           C  
ATOM    743  O   TYR A  89       9.596   3.297  -9.241  1.00 93.44           O  
ATOM    744  CB  TYR A  89      10.304   4.287  -6.315  1.00 93.44           C  
ATOM    745  CG  TYR A  89      10.497   3.732  -4.924  1.00 93.44           C  
ATOM    746  CD1 TYR A  89      11.369   2.670  -4.694  1.00 93.44           C  
ATOM    747  CD2 TYR A  89       9.812   4.268  -3.841  1.00 93.44           C  
ATOM    748  CE1 TYR A  89      11.553   2.154  -3.415  1.00 93.44           C  
ATOM    749  CE2 TYR A  89       9.986   3.760  -2.557  1.00 93.44           C  
ATOM    750  OH  TYR A  89      11.033   2.203  -1.087  1.00 93.44           O  
ATOM    751  CZ  TYR A  89      10.857   2.706  -2.355  1.00 93.44           C  
ATOM    752  N   ASN A  90      11.130   4.949  -9.364  1.00 93.06           N  
ATOM    753  CA  ASN A  90      10.667   5.454 -10.651  1.00 93.06           C  
ATOM    754  C   ASN A  90      11.134   4.569 -11.803  1.00 93.06           C  
ATOM    755  O   ASN A  90      12.315   4.246 -11.903  1.00 93.06           O  
ATOM    756  CB  ASN A  90      11.137   6.890 -10.861  1.00 93.06           C  
ATOM    757  CG  ASN A  90      10.680   7.826  -9.760  1.00 93.06           C  
ATOM    758  ND2 ASN A  90      11.633   8.378  -9.019  1.00 93.06           N  
ATOM    759  OD1 ASN A  90       9.482   8.045  -9.575  1.00 93.06           O  
ATOM    760  N   ILE A  91      10.187   4.133 -12.591  1.00 89.75           N  
ATOM    761  CA  ILE A  91      10.485   3.292 -13.744  1.00 89.75           C  
ATOM    762  C   ILE A  91      10.490   4.133 -15.012  1.00 89.75           C  
ATOM    763  O   ILE A  91       9.464   4.693 -15.399  1.00 89.75           O  
ATOM    764  CB  ILE A  91       9.476   2.131 -13.878  1.00 89.75           C  
ATOM    765  CG1 ILE A  91       9.497   1.256 -12.614  1.00 89.75           C  
ATOM    766  CG2 ILE A  91       9.772   1.298 -15.127  1.00 89.75           C  
ATOM    767  CD1 ILE A  91       8.384   0.218 -12.565  1.00 89.75           C  
ATOM    768  N   THR A  92      11.630   4.319 -15.522  1.00 85.81           N  
ATOM    769  CA  THR A  92      11.813   5.082 -16.755  1.00 85.81           C  
ATOM    770  C   THR A  92      12.503   4.230 -17.819  1.00 85.81           C  
ATOM    771  O   THR A  92      13.370   3.412 -17.503  1.00 85.81           O  
ATOM    772  CB  THR A  92      12.632   6.356 -16.501  1.00 85.81           C  
ATOM    773  CG2 THR A  92      11.964   7.250 -15.467  1.00 85.81           C  
ATOM    774  OG1 THR A  92      13.937   5.997 -16.037  1.00 85.81           O  
ATOM    775  N   ALA A  93      11.927   4.238 -19.009  1.00 80.81           N  
ATOM    776  CA  ALA A  93      12.516   3.486 -20.117  1.00 80.81           C  
ATOM    777  C   ALA A  93      12.526   4.323 -21.393  1.00 80.81           C  
ATOM    778  O   ALA A  93      11.838   3.996 -22.370  1.00 80.81           O  
ATOM    779  CB  ALA A  93      11.754   2.182 -20.344  1.00 80.81           C  
ATOM    780  N   CYS A  94      13.320   5.459 -21.424  1.00 74.19           N  
ATOM    781  CA  CYS A  94      13.536   6.336 -22.573  1.00 74.19           C  
ATOM    782  C   CYS A  94      12.204   6.691 -23.229  1.00 74.19           C  
ATOM    783  O   CYS A  94      12.079   6.639 -24.455  1.00 74.19           O  
ATOM    784  CB  CYS A  94      14.449   5.664 -23.597  1.00 74.19           C  
ATOM    785  SG  CYS A  94      16.123   5.363 -22.979  1.00 74.19           S  
ATOM    786  N   GLY A  95      11.103   6.886 -22.497  1.00 73.12           N  
ATOM    787  CA  GLY A  95       9.830   7.410 -22.964  1.00 73.12           C  
ATOM    788  C   GLY A  95       8.772   6.334 -23.170  1.00 73.12           C  
ATOM    789  O   GLY A  95       7.602   6.645 -23.378  1.00 73.12           O  
ATOM    790  N   ILE A  96       9.202   4.975 -23.195  1.00 74.12           N  
ATOM    791  CA  ILE A  96       8.320   3.833 -23.358  1.00 74.12           C  
ATOM    792  C   ILE A  96       7.329   3.779 -22.202  1.00 74.12           C  
ATOM    793  O   ILE A  96       6.177   3.374 -22.379  1.00 74.12           O  
ATOM    794  CB  ILE A  96       9.122   2.511 -23.443  1.00 74.12           C  
ATOM    795  CG1 ILE A  96       9.996   2.502 -24.695  1.00 74.12           C  
ATOM    796  CG2 ILE A  96       8.170   1.309 -23.427  1.00 74.12           C  
ATOM    797  CD1 ILE A  96      10.975   1.334 -24.765  1.00 74.12           C  
ATOM    798  N   GLU A  97       7.753   4.269 -21.133  1.00 76.44           N  
ATOM    799  CA  GLU A  97       6.934   4.246 -19.924  1.00 76.44           C  
ATOM    800  C   GLU A  97       5.692   5.118 -20.083  1.00 76.44           C  
ATOM    801  O   GLU A  97       4.695   4.917 -19.384  1.00 76.44           O  
ATOM    802  CB  GLU A  97       7.747   4.696 -18.708  1.00 76.44           C  
ATOM    803  CG  GLU A  97       8.116   6.167 -18.737  1.00 76.44           C  
ATOM    804  CD  GLU A  97       9.369   6.463 -19.554  1.00 76.44           C  
ATOM    805  OE1 GLU A  97       9.935   7.571 -19.420  1.00 76.44           O  
ATOM    806  OE2 GLU A  97       9.785   5.572 -20.326  1.00 76.44           O1-
ATOM    807  N   LYS A  98       5.756   6.139 -21.000  1.00 79.31           N  
ATOM    808  CA  LYS A  98       4.674   7.094 -21.193  1.00 79.31           C  
ATOM    809  C   LYS A  98       3.498   6.458 -21.933  1.00 79.31           C  
ATOM    810  O   LYS A  98       2.398   7.012 -21.947  1.00 79.31           O  
ATOM    811  CB  LYS A  98       5.176   8.312 -21.980  1.00 79.31           C  
ATOM    812  CG  LYS A  98       6.165   9.173 -21.208  1.00 79.31           C  
ATOM    813  CD  LYS A  98       6.593  10.388 -22.020  1.00 79.31           C  
ATOM    814  CE  LYS A  98       7.597  11.244 -21.252  1.00 79.31           C  
ATOM    815  NZ  LYS A  98       8.077  12.408 -22.077  1.00 79.31           N1+
ATOM    816  N   LEU A  99       3.719   5.261 -22.500  1.00 77.50           N  
ATOM    817  CA  LEU A  99       2.692   4.484 -23.194  1.00 77.50           C  
ATOM    818  C   LEU A  99       1.860   3.669 -22.211  1.00 77.50           C  
ATOM    819  O   LEU A  99       0.825   3.115 -22.576  1.00 77.50           O  
ATOM    820  CB  LEU A  99       3.334   3.557 -24.230  1.00 77.50           C  
ATOM    821  CG  LEU A  99       4.078   4.231 -25.377  1.00 77.50           C  
ATOM    822  CD1 LEU A  99       4.772   3.190 -26.245  1.00 77.50           C  
ATOM    823  CD2 LEU A  99       3.118   5.076 -26.217  1.00 77.50           C  
ATOM    824  N   HIS A 100       2.155   3.615 -21.003  1.00 80.94           N  
ATOM    825  CA  HIS A 100       1.479   2.916 -19.918  1.00 80.94           C  
ATOM    826  C   HIS A 100       0.531   3.846 -19.167  1.00 80.94           C  
ATOM    827  O   HIS A 100       0.869   4.995 -18.893  1.00 80.94           O  
ATOM    828  CB  HIS A 100       2.505   2.324 -18.942  1.00 80.94           C  
ATOM    829  CG  HIS A 100       1.936   1.285 -18.031  1.00 80.94           C  
ATOM    830  CD2 HIS A 100       2.065  -0.059 -18.030  1.00 80.94           C  
ATOM    831  ND1 HIS A 100       1.121   1.598 -16.963  1.00 80.94           N  
ATOM    832  CE1 HIS A 100       0.771   0.487 -16.349  1.00 80.94           C  
ATOM    833  NE2 HIS A 100       1.332  -0.537 -16.966  1.00 80.94           N  
ATOM    834  N   PRO A 101      -0.706   3.373 -18.892  1.00 79.44           N  
ATOM    835  CA  PRO A 101      -1.699   4.196 -18.200  1.00 79.44           C  
ATOM    836  C   PRO A 101      -1.249   4.621 -16.803  1.00 79.44           C  
ATOM    837  O   PRO A 101      -1.712   5.637 -16.287  1.00 79.44           O  
ATOM    838  CB  PRO A 101      -2.923   3.281 -18.129  1.00 79.44           C  
ATOM    839  CG  PRO A 101      -2.383   1.903 -18.320  1.00 79.44           C  
ATOM    840  CD  PRO A 101      -1.155   1.988 -19.180  1.00 79.44           C  
ATOM    841  N   PHE A 102      -0.276   3.944 -16.237  1.00 84.56           N  
ATOM    842  CA  PHE A 102       0.258   4.233 -14.917  1.00 84.56           C  
ATOM    843  C   PHE A 102       1.409   5.236 -15.011  1.00 84.56           C  
ATOM    844  O   PHE A 102       2.302   5.079 -15.844  1.00 84.56           O  
ATOM    845  CB  PHE A 102       0.732   2.951 -14.226  1.00 84.56           C  
ATOM    846  CG  PHE A 102       1.190   3.162 -12.808  1.00 84.56           C  
ATOM    847  CD1 PHE A 102       2.543   3.229 -12.506  1.00 84.56           C  
ATOM    848  CD2 PHE A 102       0.264   3.286 -11.782  1.00 84.56           C  
ATOM    849  CE1 PHE A 102       2.969   3.414 -11.188  1.00 84.56           C  
ATOM    850  CE2 PHE A 102       0.683   3.472 -10.467  1.00 84.56           C  
ATOM    851  CZ  PHE A 102       2.036   3.542 -10.175  1.00 84.56           C  
ATOM    852  N   ASP A 103       1.335   6.312 -14.203  1.00 88.56           N  
ATOM    853  CA  ASP A 103       2.437   7.255 -14.060  1.00 88.56           C  
ATOM    854  C   ASP A 103       3.612   6.630 -13.316  1.00 88.56           C  
ATOM    855  O   ASP A 103       3.607   6.562 -12.084  1.00 88.56           O  
ATOM    856  CB  ASP A 103       1.971   8.525 -13.334  1.00 88.56           C  
ATOM    857  CG  ASP A 103       3.068   9.557 -13.182  1.00 88.56           C  
ATOM    858  OD1 ASP A 103       4.170   9.368 -13.741  1.00 88.56           O  
ATOM    859  OD2 ASP A 103       2.832  10.571 -12.494  1.00 88.56           O1-
ATOM    860  N   SER A 104       4.679   6.063 -14.031  1.00 87.31           N  
ATOM    861  CA  SER A 104       5.766   5.251 -13.482  1.00 87.31           C  
ATOM    862  C   SER A 104       6.732   6.102 -12.670  1.00 87.31           C  
ATOM    863  O   SER A 104       7.633   5.576 -12.015  1.00 87.31           O  
ATOM    864  CB  SER A 104       6.522   4.544 -14.610  1.00 87.31           C  
ATOM    865  OG  SER A 104       7.078   5.482 -15.512  1.00 87.31           O  
ATOM    866  N   VAL A 105       6.493   7.478 -12.646  1.00 92.25           N  
ATOM    867  CA  VAL A 105       7.349   8.358 -11.860  1.00 92.25           C  
ATOM    868  C   VAL A 105       6.512   9.093 -10.816  1.00 92.25           C  
ATOM    869  O   VAL A 105       6.968  10.076 -10.227  1.00 92.25           O  
ATOM    870  CB  VAL A 105       8.090   9.371 -12.755  1.00 92.25           C  
ATOM    871  CG1 VAL A 105       9.108   8.665 -13.650  1.00 92.25           C  
ATOM    872  CG2 VAL A 105       7.095  10.166 -13.600  1.00 92.25           C  
ATOM    873  N   LYS A 106       5.192   8.668 -10.637  1.00 94.31           N  
ATOM    874  CA  LYS A 106       4.256   9.232  -9.670  1.00 94.31           C  
ATOM    875  C   LYS A 106       4.921   9.431  -8.312  1.00 94.31           C  
ATOM    876  O   LYS A 106       4.731  10.461  -7.666  1.00 94.31           O  
ATOM    877  CB  LYS A 106       3.028   8.332  -9.526  1.00 94.31           C  
ATOM    878  CG  LYS A 106       2.009   8.832  -8.513  1.00 94.31           C  
ATOM    879  CD  LYS A 106       0.823   7.883  -8.398  1.00 94.31           C  
ATOM    880  CE  LYS A 106       1.220   6.563  -7.749  1.00 94.31           C  
ATOM    881  NZ  LYS A 106       0.091   5.591  -7.739  1.00 94.31           N1+
ATOM    882  N   TYR A 107       5.725   8.547  -7.904  1.00 94.69           N  
ATOM    883  CA  TYR A 107       6.362   8.536  -6.591  1.00 94.69           C  
ATOM    884  C   TYR A 107       7.337   9.697  -6.451  1.00 94.69           C  
ATOM    885  O   TYR A 107       7.370  10.369  -5.417  1.00 94.69           O  
ATOM    886  CB  TYR A 107       7.094   7.213  -6.359  1.00 94.69           C  
ATOM    887  CG  TYR A 107       6.332   6.007  -6.847  1.00 94.69           C  
ATOM    888  CD1 TYR A 107       5.016   5.778  -6.446  1.00 94.69           C  
ATOM    889  CD2 TYR A 107       6.923   5.087  -7.706  1.00 94.69           C  
ATOM    890  CE1 TYR A 107       4.311   4.669  -6.892  1.00 94.69           C  
ATOM    891  CE2 TYR A 107       6.227   3.973  -8.159  1.00 94.69           C  
ATOM    892  OH  TYR A 107       4.228   2.668  -8.191  1.00 94.69           O  
ATOM    893  CZ  TYR A 107       4.923   3.771  -7.746  1.00 94.69           C  
ATOM    894  N   GLY A 108       8.181   9.864  -7.412  1.00 95.62           N  
ATOM    895  CA  GLY A 108       9.114  10.985  -7.448  1.00 95.62           C  
ATOM    896  C   GLY A 108       8.427  12.335  -7.443  1.00 95.62           C  
ATOM    897  O   GLY A 108       8.893  13.270  -6.793  1.00 95.62           O  
ATOM    898  N   ARG A 109       7.321  12.415  -8.162  1.00 97.00           N  
ATOM    899  CA  ARG A 109       6.549  13.644  -8.202  1.00 97.00           C  
ATOM    900  C   ARG A 109       5.975  13.988  -6.837  1.00 97.00           C  
ATOM    901  O   ARG A 109       6.027  15.142  -6.404  1.00 97.00           O  
ATOM    902  CB  ARG A 109       5.423  13.542  -9.235  1.00 97.00           C  
ATOM    903  CG  ARG A 109       5.903  13.581 -10.682  1.00 97.00           C  
ATOM    904  CD  ARG A 109       4.759  13.846 -11.642  1.00 97.00           C  
ATOM    905  NE  ARG A 109       3.735  12.823 -11.584  1.00 97.00           N  
ATOM    906  NH1 ARG A 109       2.125  14.050 -12.689  1.00 97.00           N  
ATOM    907  NH2 ARG A 109       1.652  11.929 -11.962  1.00 97.00           N1+
ATOM    908  CZ  ARG A 109       2.506  12.929 -12.075  1.00 97.00           C  
ATOM    909  N   VAL A 110       5.378  12.957  -6.208  1.00 97.50           N  
ATOM    910  CA  VAL A 110       4.878  13.165  -4.856  1.00 97.50           C  
ATOM    911  C   VAL A 110       6.007  13.661  -3.958  1.00 97.50           C  
ATOM    912  O   VAL A 110       5.842  14.636  -3.225  1.00 97.50           O  
ATOM    913  CB  VAL A 110       4.264  11.870  -4.271  1.00 97.50           C  
ATOM    914  CG1 VAL A 110       3.855  12.077  -2.815  1.00 97.50           C  
ATOM    915  CG2 VAL A 110       3.066  11.427  -5.109  1.00 97.50           C  
ATOM    916  N   PHE A 111       7.122  12.955  -4.019  1.00 96.62           N  
ATOM    917  CA  PHE A 111       8.295  13.297  -3.225  1.00 96.62           C  
ATOM    918  C   PHE A 111       8.711  14.740  -3.468  1.00 96.62           C  
ATOM    919  O   PHE A 111       8.935  15.505  -2.526  1.00 96.62           O  
ATOM    920  CB  PHE A 111       9.458  12.357  -3.548  1.00 96.62           C  
ATOM    921  CG  PHE A 111      10.730  12.687  -2.811  1.00 96.62           C  
ATOM    922  CD1 PHE A 111      11.752  13.380  -3.446  1.00 96.62           C  
ATOM    923  CD2 PHE A 111      10.902  12.306  -1.493  1.00 96.62           C  
ATOM    924  CE1 PHE A 111      12.929  13.689  -2.772  1.00 96.62           C  
ATOM    925  CE2 PHE A 111      12.076  12.612  -0.811  1.00 96.62           C  
ATOM    926  CZ  PHE A 111      13.093  13.304  -1.448  1.00 96.62           C  
ATOM    927  N   ASN A 112       8.816  15.207  -4.670  1.00 96.38           N  
ATOM    928  CA  ASN A 112       9.253  16.539  -5.045  1.00 96.38           C  
ATOM    929  C   ASN A 112       8.281  17.609  -4.554  1.00 96.38           C  
ATOM    930  O   ASN A 112       8.700  18.668  -4.097  1.00 96.38           O  
ATOM    931  CB  ASN A 112       9.428  16.641  -6.560  1.00 96.38           C  
ATOM    932  CG  ASN A 112      10.645  15.891  -7.060  1.00 96.38           C  
ATOM    933  ND2 ASN A 112      10.600  15.451  -8.312  1.00 96.38           N  
ATOM    934  OD1 ASN A 112      11.618  15.705  -6.325  1.00 96.38           O  
ATOM    935  N   ILE A 113       6.973  17.330  -4.723  1.00 97.31           N  
ATOM    936  CA  ILE A 113       5.956  18.269  -4.251  1.00 97.31           C  
ATOM    937  C   ILE A 113       6.096  18.445  -2.735  1.00 97.31           C  
ATOM    938  O   ILE A 113       6.028  19.567  -2.232  1.00 97.31           O  
ATOM    939  CB  ILE A 113       4.532  17.766  -4.596  1.00 97.31           C  
ATOM    940  CG1 ILE A 113       4.304  17.832  -6.117  1.00 97.31           C  
ATOM    941  CG2 ILE A 113       3.480  18.605  -3.858  1.00 97.31           C  
ATOM    942  CD1 ILE A 113       3.040  17.116  -6.575  1.00 97.31           C  
ATOM    943  N   LEU A 114       6.268  17.294  -1.973  1.00 96.50           N  
ATOM    944  CA  LEU A 114       6.429  17.361  -0.518  1.00 96.50           C  
ATOM    945  C   LEU A 114       7.685  18.155  -0.151  1.00 96.50           C  
ATOM    946  O   LEU A 114       7.683  18.902   0.828  1.00 96.50           O  
ATOM    947  CB  LEU A 114       6.500  15.959   0.075  1.00 96.50           C  
ATOM    948  CG  LEU A 114       5.207  15.136   0.016  1.00 96.50           C  
ATOM    949  CD1 LEU A 114       5.466  13.719   0.503  1.00 96.50           C  
ATOM    950  CD2 LEU A 114       4.115  15.800   0.848  1.00 96.50           C  
ATOM    951  N   LYS A 115       8.771  18.006  -0.872  1.00 95.31           N  
ATOM    952  CA  LYS A 115      10.004  18.753  -0.659  1.00 95.31           C  
ATOM    953  C   LYS A 115       9.802  20.237  -0.931  1.00 95.31           C  
ATOM    954  O   LYS A 115      10.222  21.085  -0.141  1.00 95.31           O  
ATOM    955  CB  LYS A 115      11.128  18.215  -1.548  1.00 95.31           C  
ATOM    956  CG  LYS A 115      12.505  18.773  -1.215  1.00 95.31           C  
ATOM    957  CD  LYS A 115      13.580  18.169  -2.106  1.00 95.31           C  
ATOM    958  CE  LYS A 115      14.928  18.834  -1.881  1.00 95.31           C  
ATOM    959  NZ  LYS A 115      15.994  18.230  -2.741  1.00 95.31           N1+
ATOM    960  N   GLU A 116       9.197  20.569  -2.046  1.00 95.75           N  
ATOM    961  CA  GLU A 116       8.946  21.950  -2.453  1.00 95.75           C  
ATOM    962  C   GLU A 116       8.096  22.688  -1.424  1.00 95.75           C  
ATOM    963  O   GLU A 116       8.299  23.877  -1.177  1.00 95.75           O  
ATOM    964  CB  GLU A 116       8.262  21.988  -3.825  1.00 95.75           C  
ATOM    965  CG  GLU A 116       9.185  21.636  -4.983  1.00 95.75           C  
ATOM    966  CD  GLU A 116       8.459  21.510  -6.307  1.00 95.75           C  
ATOM    967  OE1 GLU A 116       9.113  21.201  -7.329  1.00 95.75           O  
ATOM    968  OE2 GLU A 116       7.229  21.735  -6.328  1.00 95.75           O1-
ATOM    969  N   LYS A 117       7.182  21.993  -0.781  1.00 94.69           N  
ATOM    970  CA  LYS A 117       6.260  22.566   0.193  1.00 94.69           C  
ATOM    971  C   LYS A 117       6.876  22.589   1.591  1.00 94.69           C  
ATOM    972  O   LYS A 117       6.243  23.036   2.545  1.00 94.69           O  
ATOM    973  CB  LYS A 117       4.947  21.783   0.216  1.00 94.69           C  
ATOM    974  CG  LYS A 117       4.088  21.976  -1.023  1.00 94.69           C  
ATOM    975  CD  LYS A 117       2.663  21.483  -0.800  1.00 94.69           C  
ATOM    976  CE  LYS A 117       1.759  21.824  -1.980  1.00 94.69           C  
ATOM    977  NZ  LYS A 117       0.326  21.519  -1.680  1.00 94.69           N1+
ATOM    978  N   GLY A 118       8.115  22.098   1.721  1.00 91.56           N  
ATOM    979  CA  GLY A 118       8.891  22.181   2.949  1.00 91.56           C  
ATOM    980  C   GLY A 118       8.547  21.121   3.963  1.00 91.56           C  
ATOM    981  O   GLY A 118       8.907  21.221   5.142  1.00 91.56           O  
ATOM    982  N   PHE A 119       7.684  20.152   3.547  1.00 91.25           N  
ATOM    983  CA  PHE A 119       7.292  19.068   4.427  1.00 91.25           C  
ATOM    984  C   PHE A 119       8.445  18.090   4.630  1.00 91.25           C  
ATOM    985  O   PHE A 119       8.680  17.621   5.742  1.00 91.25           O  
ATOM    986  CB  PHE A 119       6.071  18.329   3.860  1.00 91.25           C  
ATOM    987  CG  PHE A 119       5.533  17.259   4.772  1.00 91.25           C  
ATOM    988  CD1 PHE A 119       5.699  15.919   4.468  1.00 91.25           C  
ATOM    989  CD2 PHE A 119       4.856  17.597   5.938  1.00 91.25           C  
ATOM    990  CE1 PHE A 119       5.206  14.931   5.314  1.00 91.25           C  
ATOM    991  CE2 PHE A 119       4.359  16.622   6.788  1.00 91.25           C  
ATOM    992  CZ  PHE A 119       4.530  15.282   6.471  1.00 91.25           C  
ATOM    993  N   LEU A 120       9.218  17.685   3.531  1.00 90.12           N  
ATOM    994  CA  LEU A 120      10.388  16.813   3.591  1.00 90.12           C  
ATOM    995  C   LEU A 120      11.673  17.618   3.420  1.00 90.12           C  
ATOM    996  O   LEU A 120      11.774  18.458   2.513  1.00 90.12           O  
ATOM    997  CB  LEU A 120      10.304  15.736   2.514  1.00 90.12           C  
ATOM    998  CG  LEU A 120       9.171  14.717   2.664  1.00 90.12           C  
ATOM    999  CD1 LEU A 120       9.127  13.791   1.448  1.00 90.12           C  
ATOM   1000  CD2 LEU A 120       9.335  13.919   3.942  1.00 90.12           C  
ATOM   1001  N   GLN A 121      12.642  17.447   4.294  1.00 84.56           N  
ATOM   1002  CA  GLN A 121      13.963  18.039   4.156  1.00 84.56           C  
ATOM   1003  C   GLN A 121      14.910  17.110   3.407  1.00 84.56           C  
ATOM   1004  O   GLN A 121      14.602  15.934   3.207  1.00 84.56           O  
ATOM   1005  CB  GLN A 121      14.548  18.386   5.528  1.00 84.56           C  
ATOM   1006  CG  GLN A 121      13.659  19.298   6.357  1.00 84.56           C  
ATOM   1007  CD  GLN A 121      13.515  20.683   5.764  1.00 84.56           C  
ATOM   1008  NE2 GLN A 121      12.346  21.287   5.950  1.00 84.56           N  
ATOM   1009  OE1 GLN A 121      14.437  21.199   5.125  1.00 84.56           O  
ATOM   1010  N   GLU A 122      16.092  17.486   2.765  1.00 74.25           N  
ATOM   1011  CA  GLU A 122      17.066  16.787   1.935  1.00 74.25           C  
ATOM   1012  C   GLU A 122      17.532  15.499   2.597  1.00 74.25           C  
ATOM   1013  O   GLU A 122      17.708  14.482   1.922  1.00 74.25           O  
ATOM   1014  CB  GLU A 122      18.272  17.690   1.645  1.00 74.25           C  
ATOM   1015  CG  GLU A 122      19.097  17.240   0.447  1.00 74.25           C  
ATOM   1016  CD  GLU A 122      18.396  17.444  -0.890  1.00 74.25           C  
ATOM   1017  OE1 GLU A 122      18.869  16.908  -1.918  1.00 74.25           O  
ATOM   1018  OE2 GLU A 122      17.358  18.152  -0.904  1.00 74.25           O1-
ATOM   1019  N   GLN A 123      17.353  15.303   3.942  1.00 73.00           N  
ATOM   1020  CA  GLN A 123      17.749  14.101   4.673  1.00 73.00           C  
ATOM   1021  C   GLN A 123      16.721  13.743   5.743  1.00 73.00           C  
ATOM   1022  O   GLN A 123      17.004  12.947   6.636  1.00 73.00           O  
ATOM   1023  CB  GLN A 123      19.121  14.297   5.309  1.00 73.00           C  
ATOM   1024  CG  GLN A 123      20.252  14.492   4.313  1.00 73.00           C  
ATOM   1025  CD  GLN A 123      21.620  14.545   4.965  1.00 73.00           C  
ATOM   1026  NE2 GLN A 123      22.657  14.711   4.153  1.00 73.00           N  
ATOM   1027  OE1 GLN A 123      21.735  14.454   6.191  1.00 73.00           O  
ATOM   1028  N   GLY A 124      15.405  14.316   5.577  1.00 81.19           N  
ATOM   1029  CA  GLY A 124      14.356  14.148   6.563  1.00 81.19           C  
ATOM   1030  C   GLY A 124      13.389  13.028   6.238  1.00 81.19           C  
ATOM   1031  O   GLY A 124      12.228  13.075   6.641  1.00 81.19           O  
ATOM   1032  N   PHE A 125      13.844  11.892   5.506  1.00 89.56           N  
ATOM   1033  CA  PHE A 125      13.041  10.720   5.147  1.00 89.56           C  
ATOM   1034  C   PHE A 125      13.898   9.466   5.126  1.00 89.56           C  
ATOM   1035  O   PHE A 125      15.117   9.535   5.283  1.00 89.56           O  
ATOM   1036  CB  PHE A 125      12.372  10.926   3.787  1.00 89.56           C  
ATOM   1037  CG  PHE A 125      13.343  11.022   2.638  1.00 89.56           C  
ATOM   1038  CD1 PHE A 125      13.989  12.211   2.355  1.00 89.56           C  
ATOM   1039  CD2 PHE A 125      13.608   9.911   1.850  1.00 89.56           C  
ATOM   1040  CE1 PHE A 125      14.893  12.306   1.298  1.00 89.56           C  
ATOM   1041  CE2 PHE A 125      14.506   9.993   0.784  1.00 89.56           C  
ATOM   1042  CZ  PHE A 125      15.147  11.188   0.511  1.00 89.56           C  
ATOM   1043  N   TYR A 126      13.327   8.288   4.982  1.00 90.00           N  
ATOM   1044  CA  TYR A 126      14.037   7.017   4.955  1.00 90.00           C  
ATOM   1045  C   TYR A 126      14.188   6.500   3.530  1.00 90.00           C  
ATOM   1046  O   TYR A 126      13.234   6.524   2.751  1.00 90.00           O  
ATOM   1047  CB  TYR A 126      13.315   5.979   5.818  1.00 90.00           C  
ATOM   1048  CG  TYR A 126      13.382   6.258   7.300  1.00 90.00           C  
ATOM   1049  CD1 TYR A 126      14.338   5.645   8.101  1.00 90.00           C  
ATOM   1050  CD2 TYR A 126      12.485   7.135   7.898  1.00 90.00           C  
ATOM   1051  CE1 TYR A 126      14.407   5.903   9.470  1.00 90.00           C  
ATOM   1052  CE2 TYR A 126      12.539   7.397   9.262  1.00 90.00           C  
ATOM   1053  OH  TYR A 126      13.559   7.031  11.385  1.00 90.00           O  
ATOM   1054  CZ  TYR A 126      13.496   6.773  10.031  1.00 90.00           C  
ATOM   1055  N   LYS A 127      15.379   6.103   3.251  1.00 90.31           N  
ATOM   1056  CA  LYS A 127      15.709   5.540   1.952  1.00 90.31           C  
ATOM   1057  C   LYS A 127      16.070   4.060   2.063  1.00 90.31           C  
ATOM   1058  O   LYS A 127      17.048   3.706   2.716  1.00 90.31           O  
ATOM   1059  CB  LYS A 127      16.867   6.308   1.302  1.00 90.31           C  
ATOM   1060  CG  LYS A 127      17.184   5.879  -0.115  1.00 90.31           C  
ATOM   1061  CD  LYS A 127      18.313   6.702  -0.715  1.00 90.31           C  
ATOM   1062  CE  LYS A 127      18.673   6.229  -2.109  1.00 90.31           C  
ATOM   1063  NZ  LYS A 127      19.762   7.063  -2.717  1.00 90.31           N1+
ATOM   1064  N   PRO A 128      15.211   3.175   1.445  1.00 89.31           N  
ATOM   1065  CA  PRO A 128      15.632   1.771   1.438  1.00 89.31           C  
ATOM   1066  C   PRO A 128      17.003   1.571   0.810  1.00 89.31           C  
ATOM   1067  O   PRO A 128      17.253   2.052  -0.302  1.00 89.31           O  
ATOM   1068  CB  PRO A 128      14.541   1.081   0.615  1.00 89.31           C  
ATOM   1069  CG  PRO A 128      13.357   1.987   0.713  1.00 89.31           C  
ATOM   1070  CD  PRO A 128      13.845   3.405   0.767  1.00 89.31           C  
ATOM   1071  N   LYS A 129      17.876   0.885   1.477  1.00 86.25           N  
ATOM   1072  CA  LYS A 129      19.290   0.802   1.097  1.00 86.25           C  
ATOM   1073  C   LYS A 129      19.537  -0.367   0.148  1.00 86.25           C  
ATOM   1074  O   LYS A 129      20.477  -0.342  -0.642  1.00 86.25           O  
ATOM   1075  CB  LYS A 129      20.170   0.665   2.336  1.00 86.25           C  
ATOM   1076  CG  LYS A 129      20.211   1.912   3.207  1.00 86.25           C  
ATOM   1077  CD  LYS A 129      21.203   1.758   4.351  1.00 86.25           C  
ATOM   1078  CE  LYS A 129      21.256   3.014   5.222  1.00 86.25           C  
ATOM   1079  NZ  LYS A 129      22.211   2.857   6.354  1.00 86.25           N1+
ATOM   1080  N   GLU A 130      18.572  -1.333   0.261  1.00 90.56           N  
ATOM   1081  CA  GLU A 130      18.734  -2.496  -0.601  1.00 90.56           C  
ATOM   1082  C   GLU A 130      17.388  -3.029  -1.074  1.00 90.56           C  
ATOM   1083  O   GLU A 130      16.360  -2.785  -0.438  1.00 90.56           O  
ATOM   1084  CB  GLU A 130      19.507  -3.599   0.125  1.00 90.56           C  
ATOM   1085  CG  GLU A 130      18.811  -4.118   1.375  1.00 90.56           C  
ATOM   1086  CD  GLU A 130      19.658  -5.096   2.171  1.00 90.56           C  
ATOM   1087  OE1 GLU A 130      19.161  -5.655   3.172  1.00 90.56           O  
ATOM   1088  OE2 GLU A 130      20.832  -5.303   1.791  1.00 90.56           O1-
ATOM   1089  N   LYS A 131      17.454  -3.785  -2.187  1.00 93.75           N  
ATOM   1090  CA  LYS A 131      16.263  -4.481  -2.654  1.00 93.75           C  
ATOM   1091  C   LYS A 131      15.973  -5.709  -1.796  1.00 93.75           C  
ATOM   1092  O   LYS A 131      16.877  -6.273  -1.184  1.00 93.75           O  
ATOM   1093  CB  LYS A 131      16.413  -4.888  -4.120  1.00 93.75           C  
ATOM   1094  CG  LYS A 131      17.630  -5.748  -4.396  1.00 93.75           C  
ATOM   1095  CD  LYS A 131      17.773  -6.051  -5.882  1.00 93.75           C  
ATOM   1096  CE  LYS A 131      18.970  -6.955  -6.157  1.00 93.75           C  
ATOM   1097  NZ  LYS A 131      19.165  -7.190  -7.619  1.00 93.75           N1+
ATOM   1098  N   VAL A 132      14.699  -6.073  -1.779  1.00 94.81           N  
ATOM   1099  CA  VAL A 132      14.356  -7.297  -1.066  1.00 94.81           C  
ATOM   1100  C   VAL A 132      15.137  -8.474  -1.643  1.00 94.81           C  
ATOM   1101  O   VAL A 132      15.250  -8.613  -2.864  1.00 94.81           O  
ATOM   1102  CB  VAL A 132      12.834  -7.577  -1.130  1.00 94.81           C  
ATOM   1103  CG1 VAL A 132      12.394  -7.811  -2.573  1.00 94.81           C  
ATOM   1104  CG2 VAL A 132      12.479  -8.783  -0.258  1.00 94.81           C  
ATOM   1105  N   GLY A 133      15.771  -9.203  -0.696  1.00 93.56           N  
ATOM   1106  CA  GLY A 133      16.642 -10.292  -1.098  1.00 93.56           C  
ATOM   1107  C   GLY A 133      15.885 -11.562  -1.440  1.00 93.56           C  
ATOM   1108  O   GLY A 133      14.781 -11.791  -0.936  1.00 93.56           O  
ATOM   1109  N   ARG A 134      16.504 -12.366  -2.254  1.00 94.44           N  
ATOM   1110  CA  ARG A 134      15.933 -13.633  -2.689  1.00 94.44           C  
ATOM   1111  C   ARG A 134      15.631 -14.535  -1.491  1.00 94.44           C  
ATOM   1112  O   ARG A 134      14.579 -15.176  -1.436  1.00 94.44           O  
ATOM   1113  CB  ARG A 134      16.874 -14.350  -3.655  1.00 94.44           C  
ATOM   1114  CG  ARG A 134      16.339 -15.667  -4.183  1.00 94.44           C  
ATOM   1115  CD  ARG A 134      15.223 -15.455  -5.200  1.00 94.44           C  
ATOM   1116  NE  ARG A 134      15.524 -16.127  -6.466  1.00 94.44           N  
ATOM   1117  NH1 ARG A 134      14.283 -14.672  -7.763  1.00 94.44           N  
ATOM   1118  NH2 ARG A 134      15.384 -16.423  -8.737  1.00 94.44           N1+
ATOM   1119  CZ  ARG A 134      15.070 -15.740  -7.656  1.00 94.44           C  
ATOM   1120  N   GLY A 135      16.534 -14.692  -0.582  1.00 95.75           N  
ATOM   1121  CA  GLY A 135      16.330 -15.489   0.618  1.00 95.75           C  
ATOM   1122  C   GLY A 135      15.078 -15.100   1.385  1.00 95.75           C  
ATOM   1123  O   GLY A 135      14.304 -15.967   1.789  1.00 95.75           O  
ATOM   1124  N   LEU A 136      14.935 -13.780   1.608  1.00 96.69           N  
ATOM   1125  CA  LEU A 136      13.758 -13.276   2.310  1.00 96.69           C  
ATOM   1126  C   LEU A 136      12.484 -13.571   1.523  1.00 96.69           C  
ATOM   1127  O   LEU A 136      11.469 -13.963   2.099  1.00 96.69           O  
ATOM   1128  CB  LEU A 136      13.879 -11.768   2.554  1.00 96.69           C  
ATOM   1129  CG  LEU A 136      12.730 -11.111   3.310  1.00 96.69           C  
ATOM   1130  CD1 LEU A 136      12.508 -11.809   4.648  1.00 96.69           C  
ATOM   1131  CD2 LEU A 136      13.010  -9.621   3.514  1.00 96.69           C  
ATOM   1132  N   MET A 137      12.506 -13.339   0.183  1.00 97.25           N  
ATOM   1133  CA  MET A 137      11.340 -13.622  -0.651  1.00 97.25           C  
ATOM   1134  C   MET A 137      10.898 -15.075  -0.493  1.00 97.25           C  
ATOM   1135  O   MET A 137       9.709 -15.345  -0.293  1.00 97.25           O  
ATOM   1136  CB  MET A 137      11.650 -13.327  -2.120  1.00 97.25           C  
ATOM   1137  CG  MET A 137      11.799 -11.847  -2.428  1.00 97.25           C  
ATOM   1138  SD  MET A 137      12.186 -11.535  -4.193  1.00 97.25           S  
ATOM   1139  CE  MET A 137      12.405  -9.735  -4.161  1.00 97.25           C  
ATOM   1140  N   LEU A 138      11.845 -16.034  -0.568  1.00 97.19           N  
ATOM   1141  CA  LEU A 138      11.540 -17.456  -0.434  1.00 97.19           C  
ATOM   1142  C   LEU A 138      11.037 -17.777   0.971  1.00 97.19           C  
ATOM   1143  O   LEU A 138      10.093 -18.547   1.133  1.00 97.19           O  
ATOM   1144  CB  LEU A 138      12.777 -18.298  -0.754  1.00 97.19           C  
ATOM   1145  CG  LEU A 138      13.251 -18.286  -2.205  1.00 97.19           C  
ATOM   1146  CD1 LEU A 138      14.617 -18.955  -2.327  1.00 97.19           C  
ATOM   1147  CD2 LEU A 138      12.231 -18.974  -3.109  1.00 97.19           C  
ATOM   1148  N   HIS A 139      11.738 -17.155   1.949  1.00 97.00           N  
ATOM   1149  CA  HIS A 139      11.364 -17.368   3.339  1.00 97.00           C  
ATOM   1150  C   HIS A 139       9.932 -16.906   3.607  1.00 97.00           C  
ATOM   1151  O   HIS A 139       9.210 -17.539   4.380  1.00 97.00           O  
ATOM   1152  CB  HIS A 139      12.335 -16.647   4.275  1.00 97.00           C  
ATOM   1153  CG  HIS A 139      12.049 -16.875   5.728  1.00 97.00           C  
ATOM   1154  CD2 HIS A 139      11.431 -16.101   6.643  1.00 97.00           C  
ATOM   1155  ND1 HIS A 139      12.438 -18.020   6.383  1.00 97.00           N  
ATOM   1156  CE1 HIS A 139      12.059 -17.941   7.649  1.00 97.00           C  
ATOM   1157  NE2 HIS A 139      11.444 -16.789   7.834  1.00 97.00           N  
ATOM   1158  N   LEU A 140       9.486 -15.838   2.946  1.00 97.25           N  
ATOM   1159  CA  LEU A 140       8.165 -15.264   3.168  1.00 97.25           C  
ATOM   1160  C   LEU A 140       7.124 -15.932   2.276  1.00 97.25           C  
ATOM   1161  O   LEU A 140       5.949 -15.564   2.299  1.00 97.25           O  
ATOM   1162  CB  LEU A 140       8.183 -13.755   2.904  1.00 97.25           C  
ATOM   1163  CG  LEU A 140       9.024 -12.911   3.863  1.00 97.25           C  
ATOM   1164  CD1 LEU A 140       8.989 -11.444   3.444  1.00 97.25           C  
ATOM   1165  CD2 LEU A 140       8.529 -13.073   5.295  1.00 97.25           C  
ATOM   1166  N   GLY A 141       7.552 -16.885   1.445  1.00 96.38           N  
ATOM   1167  CA  GLY A 141       6.565 -17.771   0.839  1.00 96.38           C  
ATOM   1168  C   GLY A 141       6.426 -17.559  -0.659  1.00 96.38           C  
ATOM   1169  O   GLY A 141       5.450 -18.014  -1.265  1.00 96.38           O  
ATOM   1170  N   MET A 142       7.355 -16.698  -1.259  1.00 97.25           N  
ATOM   1171  CA  MET A 142       7.338 -16.530  -2.708  1.00 97.25           C  
ATOM   1172  C   MET A 142       7.621 -17.853  -3.415  1.00 97.25           C  
ATOM   1173  O   MET A 142       8.515 -18.599  -3.011  1.00 97.25           O  
ATOM   1174  CB  MET A 142       8.353 -15.479  -3.138  1.00 97.25           C  
ATOM   1175  CG  MET A 142       8.199 -15.039  -4.586  1.00 97.25           C  
ATOM   1176  SD  MET A 142       7.184 -13.521  -4.756  1.00 97.25           S  
ATOM   1177  CE  MET A 142       7.251 -13.292  -6.556  1.00 97.25           C  
ATOM   1178  N   SER A 143       6.888 -18.195  -4.449  1.00 97.25           N  
ATOM   1179  CA  SER A 143       7.010 -19.425  -5.228  1.00 97.25           C  
ATOM   1180  C   SER A 143       8.273 -19.421  -6.081  1.00 97.25           C  
ATOM   1181  O   SER A 143       8.504 -18.491  -6.854  1.00 97.25           O  
ATOM   1182  CB  SER A 143       5.781 -19.615  -6.122  1.00 97.25           C  
ATOM   1183  OG  SER A 143       6.004 -20.643  -7.062  1.00 97.25           O  
ATOM   1184  N   PRO A 144       9.158 -20.463  -5.884  1.00 96.12           N  
ATOM   1185  CA  PRO A 144      10.335 -20.565  -6.752  1.00 96.12           C  
ATOM   1186  C   PRO A 144       9.963 -20.625  -8.233  1.00 96.12           C  
ATOM   1187  O   PRO A 144      10.684 -20.076  -9.076  1.00 96.12           O  
ATOM   1188  CB  PRO A 144      10.999 -21.867  -6.305  1.00 96.12           C  
ATOM   1189  CG  PRO A 144      10.619 -22.007  -4.866  1.00 96.12           C  
ATOM   1190  CD  PRO A 144       9.220 -21.499  -4.686  1.00 96.12           C  
ATOM   1191  N   LEU A 145       8.886 -21.295  -8.428  1.00 96.06           N  
ATOM   1192  CA  LEU A 145       8.400 -21.379  -9.805  1.00 96.06           C  
ATOM   1193  C   LEU A 145       8.026 -19.992 -10.330  1.00 96.06           C  
ATOM   1194  O   LEU A 145       8.332 -19.660 -11.479  1.00 96.06           O  
ATOM   1195  CB  LEU A 145       7.198 -22.313  -9.893  1.00 96.06           C  
ATOM   1196  CG  LEU A 145       6.625 -22.551 -11.295  1.00 96.06           C  
ATOM   1197  CD1 LEU A 145       7.700 -23.110 -12.218  1.00 96.06           C  
ATOM   1198  CD2 LEU A 145       5.426 -23.492 -11.232  1.00 96.06           C  
ATOM   1199  N   TYR A 146       7.306 -19.242  -9.584  1.00 97.12           N  
ATOM   1200  CA  TYR A 146       6.975 -17.871  -9.962  1.00 97.12           C  
ATOM   1201  C   TYR A 146       8.227 -17.055 -10.218  1.00 97.12           C  
ATOM   1202  O   TYR A 146       8.307 -16.307 -11.191  1.00 97.12           O  
ATOM   1203  CB  TYR A 146       6.118 -17.207  -8.874  1.00 97.12           C  
ATOM   1204  CG  TYR A 146       5.688 -15.801  -9.219  1.00 97.12           C  
ATOM   1205  CD1 TYR A 146       5.612 -14.817  -8.244  1.00 97.12           C  
ATOM   1206  CD2 TYR A 146       5.364 -15.458 -10.530  1.00 97.12           C  
ATOM   1207  CE1 TYR A 146       5.217 -13.520  -8.556  1.00 97.12           C  
ATOM   1208  CE2 TYR A 146       4.960 -14.168 -10.855  1.00 97.12           C  
ATOM   1209  OH  TYR A 146       4.498 -11.924 -10.178  1.00 97.12           O  
ATOM   1210  CZ  TYR A 146       4.894 -13.206  -9.863  1.00 97.12           C  
ATOM   1211  N   LEU A 147       9.236 -17.155  -9.386  1.00 95.94           N  
ATOM   1212  CA  LEU A 147      10.507 -16.459  -9.563  1.00 95.94           C  
ATOM   1213  C   LEU A 147      11.171 -16.868 -10.874  1.00 95.94           C  
ATOM   1214  O   LEU A 147      11.796 -16.037 -11.538  1.00 95.94           O  
ATOM   1215  CB  LEU A 147      11.439 -16.755  -8.389  1.00 95.94           C  
ATOM   1216  CG  LEU A 147      11.062 -16.121  -7.049  1.00 95.94           C  
ATOM   1217  CD1 LEU A 147      11.918 -16.713  -5.928  1.00 95.94           C  
ATOM   1218  CD2 LEU A 147      11.221 -14.607  -7.105  1.00 95.94           C  
ATOM   1219  N   LEU A 148      11.028 -18.148 -11.202  1.00 95.44           N  
ATOM   1220  CA  LEU A 148      11.534 -18.633 -12.483  1.00 95.44           C  
ATOM   1221  C   LEU A 148      10.829 -17.955 -13.644  1.00 95.44           C  
ATOM   1222  O   LEU A 148      11.472 -17.529 -14.607  1.00 95.44           O  
ATOM   1223  CB  LEU A 148      11.365 -20.151 -12.580  1.00 95.44           C  
ATOM   1224  CG  LEU A 148      11.750 -20.787 -13.922  1.00 95.44           C  
ATOM   1225  CD1 LEU A 148      13.222 -20.563 -14.208  1.00 95.44           C  
ATOM   1226  CD2 LEU A 148      11.410 -22.268 -13.918  1.00 95.44           C  
ATOM   1227  N   TYR A 149       9.493 -17.849 -13.561  1.00 95.00           N  
ATOM   1228  CA  TYR A 149       8.712 -17.212 -14.614  1.00 95.00           C  
ATOM   1229  C   TYR A 149       9.174 -15.775 -14.842  1.00 95.00           C  
ATOM   1230  O   TYR A 149       9.189 -15.299 -15.979  1.00 95.00           O  
ATOM   1231  CB  TYR A 149       7.223 -17.236 -14.272  1.00 95.00           C  
ATOM   1232  CG  TYR A 149       6.601 -18.610 -14.372  1.00 95.00           C  
ATOM   1233  CD1 TYR A 149       7.149 -19.586 -15.195  1.00 95.00           C  
ATOM   1234  CD2 TYR A 149       5.455 -18.927 -13.645  1.00 95.00           C  
ATOM   1235  CE1 TYR A 149       6.576 -20.854 -15.293  1.00 95.00           C  
ATOM   1236  CE2 TYR A 149       4.880 -20.187 -13.728  1.00 95.00           C  
ATOM   1237  OH  TYR A 149       4.878 -22.386 -14.645  1.00 95.00           O  
ATOM   1238  CZ  TYR A 149       5.444 -21.137 -14.552  1.00 95.00           C  
ATOM   1239  N   LEU A 150       9.574 -15.100 -13.818  1.00 94.88           N  
ATOM   1240  CA  LEU A 150       9.949 -13.691 -13.892  1.00 94.88           C  
ATOM   1241  C   LEU A 150      11.243 -13.508 -14.670  1.00 94.88           C  
ATOM   1242  O   LEU A 150      11.626 -12.384 -14.997  1.00 94.88           O  
ATOM   1243  CB  LEU A 150      10.097 -13.101 -12.488  1.00 94.88           C  
ATOM   1244  CG  LEU A 150       8.801 -12.918 -11.687  1.00 94.88           C  
ATOM   1245  CD1 LEU A 150       9.105 -12.340 -10.313  1.00 94.88           C  
ATOM   1246  CD2 LEU A 150       7.830 -12.026 -12.443  1.00 94.88           C  
ATOM   1247  N   ASN A 151      11.871 -14.666 -15.025  1.00 93.00           N  
ATOM   1248  CA  ASN A 151      13.080 -14.621 -15.839  1.00 93.00           C  
ATOM   1249  C   ASN A 151      12.756 -14.493 -17.323  1.00 93.00           C  
ATOM   1250  O   ASN A 151      13.655 -14.243 -18.137  1.00 93.00           O  
ATOM   1251  CB  ASN A 151      13.941 -15.858 -15.582  1.00 93.00           C  
ATOM   1252  CG  ASN A 151      14.700 -15.790 -14.265  1.00 93.00           C  
ATOM   1253  ND2 ASN A 151      14.169 -16.451 -13.250  1.00 93.00           N  
ATOM   1254  OD1 ASN A 151      15.743 -15.146 -14.172  1.00 93.00           O  
ATOM   1255  N   TYR A 152      11.555 -14.621 -17.578  1.00 92.56           N  
ATOM   1256  CA  TYR A 152      11.117 -14.552 -18.977  1.00 92.56           C  
ATOM   1257  C   TYR A 152      10.399 -13.242 -19.256  1.00 92.56           C  
ATOM   1258  O   TYR A 152       9.454 -12.878 -18.541  1.00 92.56           O  
ATOM   1259  CB  TYR A 152      10.211 -15.733 -19.315  1.00 92.56           C  
ATOM   1260  CG  TYR A 152      10.890 -17.076 -19.209  1.00 92.56           C  
ATOM   1261  CD1 TYR A 152      11.701 -17.555 -20.238  1.00 92.56           C  
ATOM   1262  CD2 TYR A 152      10.729 -17.866 -18.079  1.00 92.56           C  
ATOM   1263  CE1 TYR A 152      12.316 -18.791 -20.140  1.00 92.56           C  
ATOM   1264  CE2 TYR A 152      11.356 -19.105 -17.965  1.00 92.56           C  
ATOM   1265  OH  TYR A 152      12.758 -20.782 -18.905  1.00 92.56           O  
ATOM   1266  CZ  TYR A 152      12.142 -19.552 -19.000  1.00 92.56           C  
ATOM   1267  N   ALA A 153      10.806 -12.555 -20.324  1.00 92.56           N  
ATOM   1268  CA  ALA A 153      10.289 -11.242 -20.706  1.00 92.56           C  
ATOM   1269  C   ALA A 153       8.789 -11.299 -20.967  1.00 92.56           C  
ATOM   1270  O   ALA A 153       8.055 -10.375 -20.619  1.00 92.56           O  
ATOM   1271  CB  ALA A 153      11.024 -10.735 -21.955  1.00 92.56           C  
ATOM   1272  N   ALA A 154       8.388 -12.456 -21.548  1.00 93.31           N  
ATOM   1273  CA  ALA A 154       6.977 -12.611 -21.871  1.00 93.31           C  
ATOM   1274  C   ALA A 154       6.114 -12.537 -20.617  1.00 93.31           C  
ATOM   1275  O   ALA A 154       5.056 -11.907 -20.621  1.00 93.31           O  
ATOM   1276  CB  ALA A 154       6.739 -13.934 -22.603  1.00 93.31           C  
ATOM   1277  N   TYR A 155       6.566 -13.172 -19.633  1.00 94.25           N  
ATOM   1278  CA  TYR A 155       5.786 -13.191 -18.406  1.00 94.25           C  
ATOM   1279  C   TYR A 155       5.790 -11.826 -17.746  1.00 94.25           C  
ATOM   1280  O   TYR A 155       4.757 -11.359 -17.251  1.00 94.25           O  
ATOM   1281  CB  TYR A 155       6.328 -14.244 -17.437  1.00 94.25           C  
ATOM   1282  CG  TYR A 155       5.388 -14.568 -16.308  1.00 94.25           C  
ATOM   1283  CD1 TYR A 155       5.538 -13.949 -15.058  1.00 94.25           C  
ATOM   1284  CD2 TYR A 155       4.357 -15.486 -16.465  1.00 94.25           C  
ATOM   1285  CE1 TYR A 155       4.676 -14.240 -14.005  1.00 94.25           C  
ATOM   1286  CE2 TYR A 155       3.492 -15.786 -15.416  1.00 94.25           C  
ATOM   1287  OH  TYR A 155       2.804 -15.452 -13.155  1.00 94.25           O  
ATOM   1288  CZ  TYR A 155       3.657 -15.159 -14.195  1.00 94.25           C  
ATOM   1289  N   VAL A 156       6.956 -11.142 -17.639  1.00 94.31           N  
ATOM   1290  CA  VAL A 156       7.045  -9.805 -17.076  1.00 94.31           C  
ATOM   1291  C   VAL A 156       6.145  -8.847 -17.858  1.00 94.31           C  
ATOM   1292  O   VAL A 156       5.453  -8.017 -17.267  1.00 94.31           O  
ATOM   1293  CB  VAL A 156       8.504  -9.290 -17.072  1.00 94.31           C  
ATOM   1294  CG1 VAL A 156       8.566  -7.854 -16.557  1.00 94.31           C  
ATOM   1295  CG2 VAL A 156       9.384 -10.200 -16.223  1.00 94.31           C  
ATOM   1296  N   SER A 157       6.142  -8.994 -19.153  1.00 93.12           N  
ATOM   1297  CA  SER A 157       5.279  -8.199 -20.027  1.00 93.12           C  
ATOM   1298  C   SER A 157       3.808  -8.416 -19.698  1.00 93.12           C  
ATOM   1299  O   SER A 157       3.020  -7.469 -19.692  1.00 93.12           O  
ATOM   1300  CB  SER A 157       5.543  -8.537 -21.495  1.00 93.12           C  
ATOM   1301  OG  SER A 157       4.784  -7.701 -22.340  1.00 93.12           O  
ATOM   1302  N   LYS A 158       3.435  -9.647 -19.451  1.00 93.81           N  
ATOM   1303  CA  LYS A 158       2.075  -9.994 -19.050  1.00 93.81           C  
ATOM   1304  C   LYS A 158       1.693  -9.303 -17.745  1.00 93.81           C  
ATOM   1305  O   LYS A 158       0.588  -8.773 -17.623  1.00 93.81           O  
ATOM   1306  CB  LYS A 158       1.931 -11.509 -18.905  1.00 93.81           C  
ATOM   1307  CG  LYS A 158       0.557 -11.957 -18.428  1.00 93.81           C  
ATOM   1308  CD  LYS A 158       0.531 -13.442 -18.107  1.00 93.81           C  
ATOM   1309  CE  LYS A 158      -0.812 -13.874 -17.538  1.00 93.81           C  
ATOM   1310  NZ  LYS A 158      -0.821 -15.319 -17.169  1.00 93.81           N1+
ATOM   1311  N   CYS A 159       2.552  -9.306 -16.797  1.00 93.75           N  
ATOM   1312  CA  CYS A 159       2.306  -8.753 -15.471  1.00 93.75           C  
ATOM   1313  C   CYS A 159       2.113  -7.241 -15.537  1.00 93.75           C  
ATOM   1314  O   CYS A 159       1.235  -6.694 -14.868  1.00 93.75           O  
ATOM   1315  CB  CYS A 159       3.463  -9.087 -14.529  1.00 93.75           C  
ATOM   1316  SG  CYS A 159       3.551 -10.832 -14.079  1.00 93.75           S  
ATOM   1317  N   ILE A 160       2.883  -6.506 -16.401  1.00 91.44           N  
ATOM   1318  CA  ILE A 160       2.848  -5.052 -16.430  1.00 91.44           C  
ATOM   1319  C   ILE A 160       1.892  -4.574 -17.518  1.00 91.44           C  
ATOM   1320  O   ILE A 160       1.635  -3.379 -17.651  1.00 91.44           O  
ATOM   1321  CB  ILE A 160       4.260  -4.457 -16.661  1.00 91.44           C  
ATOM   1322  CG1 ILE A 160       4.851  -4.979 -17.970  1.00 91.44           C  
ATOM   1323  CG2 ILE A 160       5.179  -4.776 -15.479  1.00 91.44           C  
ATOM   1324  CD1 ILE A 160       6.124  -4.274 -18.402  1.00 91.44           C  
ATOM   1325  N   GLU A 161       1.351  -5.524 -18.384  1.00 90.94           N  
ATOM   1326  CA  GLU A 161       0.297  -5.348 -19.392  1.00 90.94           C  
ATOM   1327  C   GLU A 161       0.739  -4.379 -20.487  1.00 90.94           C  
ATOM   1328  O   GLU A 161      -0.055  -3.561 -20.954  1.00 90.94           O  
ATOM   1329  CB  GLU A 161      -0.990  -4.844 -18.736  1.00 90.94           C  
ATOM   1330  CG  GLU A 161      -1.613  -5.834 -17.761  1.00 90.94           C  
ATOM   1331  CD  GLU A 161      -2.986  -5.409 -17.271  1.00 90.94           C  
ATOM   1332  OE1 GLU A 161      -3.562  -6.106 -16.406  1.00 90.94           O  
ATOM   1333  OE2 GLU A 161      -3.486  -4.367 -17.750  1.00 90.94           O1-
ATOM   1334  N   ILE A 162       2.055  -4.439 -20.799  1.00 86.06           N  
ATOM   1335  CA  ILE A 162       2.674  -3.762 -21.933  1.00 86.06           C  
ATOM   1336  C   ILE A 162       3.464  -4.766 -22.768  1.00 86.06           C  
ATOM   1337  O   ILE A 162       4.229  -5.567 -22.221  1.00 86.06           O  
ATOM   1338  CB  ILE A 162       3.597  -2.602 -21.460  1.00 86.06           C  
ATOM   1339  CG1 ILE A 162       2.788  -1.564 -20.691  1.00 86.06           C  
ATOM   1340  CG2 ILE A 162       4.305  -1.974 -22.663  1.00 86.06           C  
ATOM   1341  CD1 ILE A 162       3.631  -0.441 -20.101  1.00 86.06           C  
ATOM   1342  N   PRO A 163       3.211  -4.804 -24.096  1.00 87.62           N  
ATOM   1343  CA  PRO A 163       3.889  -5.781 -24.953  1.00 87.62           C  
ATOM   1344  C   PRO A 163       5.386  -5.527 -25.068  1.00 87.62           C  
ATOM   1345  O   PRO A 163       5.859  -5.068 -26.107  1.00 87.62           O  
ATOM   1346  CB  PRO A 163       3.200  -5.594 -26.304  1.00 87.62           C  
ATOM   1347  CG  PRO A 163       2.773  -4.167 -26.334  1.00 87.62           C  
ATOM   1348  CD  PRO A 163       2.436  -3.748 -24.932  1.00 87.62           C  
ATOM   1349  N   LEU A 164       6.191  -5.749 -24.009  1.00 87.56           N  
ATOM   1350  CA  LEU A 164       7.628  -5.526 -23.953  1.00 87.56           C  
ATOM   1351  C   LEU A 164       8.392  -6.839 -24.064  1.00 87.56           C  
ATOM   1352  O   LEU A 164       9.569  -6.912 -23.735  1.00 87.56           O  
ATOM   1353  CB  LEU A 164       8.011  -4.808 -22.663  1.00 87.56           C  
ATOM   1354  CG  LEU A 164       7.437  -3.406 -22.471  1.00 87.56           C  
ATOM   1355  CD1 LEU A 164       7.817  -2.864 -21.092  1.00 87.56           C  
ATOM   1356  CD2 LEU A 164       7.936  -2.472 -23.571  1.00 87.56           C  
ATOM   1357  N   PHE A 165       7.693  -7.870 -24.489  1.00 87.00           N  
ATOM   1358  CA  PHE A 165       8.260  -9.215 -24.484  1.00 87.00           C  
ATOM   1359  C   PHE A 165       9.438  -9.311 -25.447  1.00 87.00           C  
ATOM   1360  O   PHE A 165      10.231 -10.249 -25.366  1.00 87.00           O  
ATOM   1361  CB  PHE A 165       7.184 -10.253 -24.861  1.00 87.00           C  
ATOM   1362  CG  PHE A 165       6.616 -10.058 -26.229  1.00 87.00           C  
ATOM   1363  CD1 PHE A 165       5.401  -9.406 -26.403  1.00 87.00           C  
ATOM   1364  CD2 PHE A 165       7.284 -10.536 -27.350  1.00 87.00           C  
ATOM   1365  CE1 PHE A 165       4.860  -9.228 -27.681  1.00 87.00           C  
ATOM   1366  CE2 PHE A 165       6.750 -10.360 -28.630  1.00 87.00           C  
ATOM   1367  CZ  PHE A 165       5.540  -9.708 -28.786  1.00 87.00           C  
ATOM   1368  N   PHE A 166       9.575  -8.327 -26.441  1.00 87.88           N  
ATOM   1369  CA  PHE A 166      10.642  -8.349 -27.432  1.00 87.88           C  
ATOM   1370  C   PHE A 166      11.927  -7.772 -26.857  1.00 87.88           C  
ATOM   1371  O   PHE A 166      12.998  -7.878 -27.454  1.00 87.88           O  
ATOM   1372  CB  PHE A 166      10.232  -7.563 -28.676  1.00 87.88           C  
ATOM   1373  CG  PHE A 166       9.787  -6.155 -28.391  1.00 87.88           C  
ATOM   1374  CD1 PHE A 166       8.440  -5.870 -28.178  1.00 87.88           C  
ATOM   1375  CD2 PHE A 166      10.700  -5.116 -28.339  1.00 87.88           C  
ATOM   1376  CE1 PHE A 166       8.020  -4.574 -27.922  1.00 87.88           C  
ATOM   1377  CE2 PHE A 166      10.294  -3.815 -28.073  1.00 87.88           C  
ATOM   1378  CZ  PHE A 166       8.948  -3.546 -27.870  1.00 87.88           C  
ATOM   1379  N   LEU A 167      11.854  -7.085 -25.661  1.00 88.62           N  
ATOM   1380  CA  LEU A 167      13.027  -6.567 -24.972  1.00 88.62           C  
ATOM   1381  C   LEU A 167      13.754  -7.683 -24.216  1.00 88.62           C  
ATOM   1382  O   LEU A 167      13.120  -8.636 -23.758  1.00 88.62           O  
ATOM   1383  CB  LEU A 167      12.634  -5.454 -24.004  1.00 88.62           C  
ATOM   1384  CG  LEU A 167      12.051  -4.183 -24.616  1.00 88.62           C  
ATOM   1385  CD1 LEU A 167      11.565  -3.233 -23.529  1.00 88.62           C  
ATOM   1386  CD2 LEU A 167      13.082  -3.504 -25.514  1.00 88.62           C  
ATOM   1387  N   PRO A 168      15.094  -7.589 -24.094  1.00 88.56           N  
ATOM   1388  CA  PRO A 168      15.809  -8.595 -23.314  1.00 88.56           C  
ATOM   1389  C   PRO A 168      15.351  -8.665 -21.869  1.00 88.56           C  
ATOM   1390  O   PRO A 168      15.103  -7.628 -21.249  1.00 88.56           O  
ATOM   1391  CB  PRO A 168      17.269  -8.136 -23.404  1.00 88.56           C  
ATOM   1392  CG  PRO A 168      17.327  -7.259 -24.610  1.00 88.56           C  
ATOM   1393  CD  PRO A 168      15.999  -6.595 -24.779  1.00 88.56           C  
ATOM   1394  N   ALA A 169      15.177  -9.838 -21.334  1.00 88.81           N  
ATOM   1395  CA  ALA A 169      14.712 -10.083 -19.967  1.00 88.81           C  
ATOM   1396  C   ALA A 169      15.576  -9.339 -18.955  1.00 88.81           C  
ATOM   1397  O   ALA A 169      15.070  -8.824 -17.958  1.00 88.81           O  
ATOM   1398  CB  ALA A 169      14.718 -11.577 -19.663  1.00 88.81           C  
ATOM   1399  N   SER A 170      16.905  -9.277 -19.214  1.00 91.56           N  
ATOM   1400  CA  SER A 170      17.810  -8.581 -18.306  1.00 91.56           C  
ATOM   1401  C   SER A 170      17.497  -7.092 -18.247  1.00 91.56           C  
ATOM   1402  O   SER A 170      17.645  -6.467 -17.195  1.00 91.56           O  
ATOM   1403  CB  SER A 170      19.266  -8.788 -18.734  1.00 91.56           C  
ATOM   1404  OG  SER A 170      19.473  -8.318 -20.060  1.00 91.56           O  
ATOM   1405  N   PHE A 171      17.094  -6.591 -19.427  1.00 91.81           N  
ATOM   1406  CA  PHE A 171      16.676  -5.192 -19.474  1.00 91.81           C  
ATOM   1407  C   PHE A 171      15.433  -4.977 -18.637  1.00 91.81           C  
ATOM   1408  O   PHE A 171      15.365  -4.026 -17.843  1.00 91.81           O  
ATOM   1409  CB  PHE A 171      16.421  -4.753 -20.919  1.00 91.81           C  
ATOM   1410  CG  PHE A 171      15.989  -3.319 -21.052  1.00 91.81           C  
ATOM   1411  CD1 PHE A 171      14.653  -2.996 -21.215  1.00 91.81           C  
ATOM   1412  CD2 PHE A 171      16.926  -2.295 -21.019  1.00 91.81           C  
ATOM   1413  CE1 PHE A 171      14.251  -1.668 -21.337  1.00 91.81           C  
ATOM   1414  CE2 PHE A 171      16.531  -0.971 -21.143  1.00 91.81           C  
ATOM   1415  CZ  PHE A 171      15.194  -0.660 -21.300  1.00 91.81           C  
ATOM   1416  N   LEU A 172      14.358  -5.744 -18.804  1.00 92.50           N  
ATOM   1417  CA  LEU A 172      13.131  -5.655 -18.021  1.00 92.50           C  
ATOM   1418  C   LEU A 172      13.411  -5.875 -16.539  1.00 92.50           C  
ATOM   1419  O   LEU A 172      12.794  -5.239 -15.687  1.00 92.50           O  
ATOM   1420  CB  LEU A 172      12.110  -6.678 -18.523  1.00 92.50           C  
ATOM   1421  CG  LEU A 172      11.575  -6.470 -19.940  1.00 92.50           C  
ATOM   1422  CD1 LEU A 172      10.560  -7.552 -20.291  1.00 92.50           C  
ATOM   1423  CD2 LEU A 172      10.949  -5.086 -20.078  1.00 92.50           C  
ATOM   1424  N   ARG A 173      14.306  -6.723 -16.210  1.00 93.06           N  
ATOM   1425  CA  ARG A 173      14.723  -6.928 -14.829  1.00 93.06           C  
ATOM   1426  C   ARG A 173      15.284  -5.644 -14.231  1.00 93.06           C  
ATOM   1427  O   ARG A 173      14.914  -5.257 -13.120  1.00 93.06           O  
ATOM   1428  CB  ARG A 173      15.775  -8.047 -14.746  1.00 93.06           C  
ATOM   1429  CG  ARG A 173      16.165  -8.406 -13.325  1.00 93.06           C  
ATOM   1430  CD  ARG A 173      17.051  -9.644 -13.283  1.00 93.06           C  
ATOM   1431  NE  ARG A 173      16.310 -10.850 -13.640  1.00 93.06           N  
ATOM   1432  NH1 ARG A 173      14.409 -10.273 -12.457  1.00 93.06           N  
ATOM   1433  NH2 ARG A 173      14.484 -12.246 -13.620  1.00 93.06           N1+
ATOM   1434  CZ  ARG A 173      15.073 -11.122 -13.242  1.00 93.06           C  
ATOM   1435  N   TRP A 174      16.195  -5.044 -14.955  1.00 93.12           N  
ATOM   1436  CA  TRP A 174      16.864  -3.819 -14.516  1.00 93.12           C  
ATOM   1437  C   TRP A 174      15.870  -2.673 -14.383  1.00 93.12           C  
ATOM   1438  O   TRP A 174      15.844  -1.985 -13.361  1.00 93.12           O  
ATOM   1439  CB  TRP A 174      17.977  -3.439 -15.498  1.00 93.12           C  
ATOM   1440  CG  TRP A 174      18.600  -2.103 -15.225  1.00 93.12           C  
ATOM   1441  CD1 TRP A 174      19.032  -1.627 -14.017  1.00 93.12           C  
ATOM   1442  CD2 TRP A 174      18.841  -1.064 -16.177  1.00 93.12           C  
ATOM   1443  CE2 TRP A 174      19.433   0.013 -15.479  1.00 93.12           C  
ATOM   1444  CE3 TRP A 174      18.627  -0.945 -17.553  1.00 93.12           C  
ATOM   1445  NE1 TRP A 174      19.540  -0.360 -14.165  1.00 93.12           N  
ATOM   1446  CH2 TRP A 174      19.588   1.290 -17.463  1.00 93.12           C  
ATOM   1447  CZ2 TRP A 174      19.819   1.197 -16.116  1.00 93.12           C  
ATOM   1448  CZ3 TRP A 174      18.998   0.243 -18.186  1.00 93.12           C  
ATOM   1449  N   LYS A 175      14.981  -2.539 -15.310  1.00 92.62           N  
ATOM   1450  CA  LYS A 175      14.155  -1.332 -15.404  1.00 92.62           C  
ATOM   1451  C   LYS A 175      12.821  -1.528 -14.696  1.00 92.62           C  
ATOM   1452  O   LYS A 175      12.177  -0.553 -14.295  1.00 92.62           O  
ATOM   1453  CB  LYS A 175      13.927  -0.952 -16.866  1.00 92.62           C  
ATOM   1454  CG  LYS A 175      15.157  -0.370 -17.547  1.00 92.62           C  
ATOM   1455  CD  LYS A 175      15.576   0.949 -16.915  1.00 92.62           C  
ATOM   1456  CE  LYS A 175      16.743   1.576 -17.661  1.00 92.62           C  
ATOM   1457  NZ  LYS A 175      17.160   2.876 -17.048  1.00 92.62           N1+
ATOM   1458  N   VAL A 176      12.399  -2.774 -14.506  1.00 93.88           N  
ATOM   1459  CA  VAL A 176      11.071  -3.017 -13.945  1.00 93.88           C  
ATOM   1460  C   VAL A 176      11.196  -3.813 -12.651  1.00 93.88           C  
ATOM   1461  O   VAL A 176      10.808  -3.338 -11.581  1.00 93.88           O  
ATOM   1462  CB  VAL A 176      10.160  -3.760 -14.946  1.00 93.88           C  
ATOM   1463  CG1 VAL A 176       8.818  -4.098 -14.304  1.00 93.88           C  
ATOM   1464  CG2 VAL A 176       9.955  -2.924 -16.208  1.00 93.88           C  
ATOM   1465  N   LEU A 177      11.781  -5.004 -12.656  1.00 95.62           N  
ATOM   1466  CA  LEU A 177      11.810  -5.906 -11.511  1.00 95.62           C  
ATOM   1467  C   LEU A 177      12.609  -5.302 -10.361  1.00 95.62           C  
ATOM   1468  O   LEU A 177      12.149  -5.307  -9.213  1.00 95.62           O  
ATOM   1469  CB  LEU A 177      12.411  -7.254 -11.909  1.00 95.62           C  
ATOM   1470  CG  LEU A 177      11.654  -8.052 -12.966  1.00 95.62           C  
ATOM   1471  CD1 LEU A 177      12.317  -9.406 -13.192  1.00 95.62           C  
ATOM   1472  CD2 LEU A 177      10.196  -8.229 -12.560  1.00 95.62           C  
ATOM   1473  N   ASP A 178      13.785  -4.737 -10.591  1.00 95.19           N  
ATOM   1474  CA  ASP A 178      14.634  -4.194  -9.534  1.00 95.19           C  
ATOM   1475  C   ASP A 178      13.951  -3.015  -8.841  1.00 95.19           C  
ATOM   1476  O   ASP A 178      13.913  -2.950  -7.610  1.00 95.19           O  
ATOM   1477  CB  ASP A 178      15.991  -3.765 -10.100  1.00 95.19           C  
ATOM   1478  CG  ASP A 178      16.913  -4.933 -10.379  1.00 95.19           C  
ATOM   1479  OD1 ASP A 178      16.561  -6.082 -10.034  1.00 95.19           O  
ATOM   1480  OD2 ASP A 178      18.008  -4.706 -10.947  1.00 95.19           O1-
ATOM   1481  N   PRO A 179      13.446  -2.063  -9.623  1.00 95.56           N  
ATOM   1482  CA  PRO A 179      12.748  -0.962  -8.967  1.00 95.56           C  
ATOM   1483  C   PRO A 179      11.594  -1.440  -8.090  1.00 95.56           C  
ATOM   1484  O   PRO A 179      11.388  -0.919  -6.988  1.00 95.56           O  
ATOM   1485  CB  PRO A 179      12.231  -0.122 -10.137  1.00 95.56           C  
ATOM   1486  CG  PRO A 179      13.235  -0.324 -11.223  1.00 95.56           C  
ATOM   1487  CD  PRO A 179      13.693  -1.752 -11.186  1.00 95.56           C  
ATOM   1488  N   MET A 180      10.790  -2.396  -8.577  1.00 96.81           N  
ATOM   1489  CA  MET A 180       9.658  -2.911  -7.817  1.00 96.81           C  
ATOM   1490  C   MET A 180      10.129  -3.685  -6.590  1.00 96.81           C  
ATOM   1491  O   MET A 180       9.433  -3.737  -5.577  1.00 96.81           O  
ATOM   1492  CB  MET A 180       8.785  -3.807  -8.695  1.00 96.81           C  
ATOM   1493  CG  MET A 180       8.004  -3.049  -9.758  1.00 96.81           C  
ATOM   1494  SD  MET A 180       6.810  -4.117 -10.652  1.00 96.81           S  
ATOM   1495  CE  MET A 180       5.432  -4.111  -9.474  1.00 96.81           C  
ATOM   1496  N   MET A 181      11.325  -4.306  -6.678  1.00 96.94           N  
ATOM   1497  CA  MET A 181      11.916  -4.951  -5.509  1.00 96.94           C  
ATOM   1498  C   MET A 181      12.312  -3.921  -4.458  1.00 96.94           C  
ATOM   1499  O   MET A 181      12.126  -4.146  -3.262  1.00 96.94           O  
ATOM   1500  CB  MET A 181      13.135  -5.777  -5.912  1.00 96.94           C  
ATOM   1501  CG  MET A 181      12.797  -7.057  -6.661  1.00 96.94           C  
ATOM   1502  SD  MET A 181      14.283  -7.998  -7.165  1.00 96.94           S  
ATOM   1503  CE  MET A 181      14.879  -8.552  -5.543  1.00 96.94           C  
ATOM   1504  N   PHE A 182      12.865  -2.789  -4.913  1.00 96.31           N  
ATOM   1505  CA  PHE A 182      13.175  -1.708  -3.986  1.00 96.31           C  
ATOM   1506  C   PHE A 182      11.917  -1.229  -3.277  1.00 96.31           C  
ATOM   1507  O   PHE A 182      11.928  -1.012  -2.063  1.00 96.31           O  
ATOM   1508  CB  PHE A 182      13.840  -0.540  -4.724  1.00 96.31           C  
ATOM   1509  CG  PHE A 182      15.339  -0.630  -4.774  1.00 96.31           C  
ATOM   1510  CD1 PHE A 182      16.105  -0.342  -3.651  1.00 96.31           C  
ATOM   1511  CD2 PHE A 182      15.983  -1.004  -5.945  1.00 96.31           C  
ATOM   1512  CE1 PHE A 182      17.498  -0.424  -3.698  1.00 96.31           C  
ATOM   1513  CE2 PHE A 182      17.375  -1.088  -5.999  1.00 96.31           C  
ATOM   1514  CZ  PHE A 182      18.125  -0.796  -4.873  1.00 96.31           C  
ATOM   1515  N   SER A 183      10.894  -1.035  -4.066  1.00 96.94           N  
ATOM   1516  CA  SER A 183       9.616  -0.591  -3.520  1.00 96.94           C  
ATOM   1517  C   SER A 183       9.070  -1.591  -2.506  1.00 96.94           C  
ATOM   1518  O   SER A 183       8.536  -1.201  -1.464  1.00 96.94           O  
ATOM   1519  CB  SER A 183       8.595  -0.383  -4.640  1.00 96.94           C  
ATOM   1520  OG  SER A 183       7.373   0.115  -4.121  1.00 96.94           O  
ATOM   1521  N   THR A 184       9.151  -2.893  -2.845  1.00 98.19           N  
ATOM   1522  CA  THR A 184       8.711  -3.949  -1.941  1.00 98.19           C  
ATOM   1523  C   THR A 184       9.483  -3.891  -0.626  1.00 98.19           C  
ATOM   1524  O   THR A 184       8.892  -4.004   0.451  1.00 98.19           O  
ATOM   1525  CB  THR A 184       8.890  -5.338  -2.582  1.00 98.19           C  
ATOM   1526  CG2 THR A 184       8.482  -6.445  -1.612  1.00 98.19           C  
ATOM   1527  OG1 THR A 184       8.074  -5.424  -3.757  1.00 98.19           O  
ATOM   1528  N   GLN A 185      10.760  -3.765  -0.681  1.00 97.19           N  
ATOM   1529  CA  GLN A 185      11.556  -3.591   0.528  1.00 97.19           C  
ATOM   1530  C   GLN A 185      11.107  -2.360   1.311  1.00 97.19           C  
ATOM   1531  O   GLN A 185      11.087  -2.373   2.542  1.00 97.19           O  
ATOM   1532  CB  GLN A 185      13.045  -3.480   0.183  1.00 97.19           C  
ATOM   1533  CG  GLN A 185      13.953  -3.395   1.402  1.00 97.19           C  
ATOM   1534  CD  GLN A 185      13.871  -4.625   2.285  1.00 97.19           C  
ATOM   1535  NE2 GLN A 185      13.649  -4.417   3.578  1.00 97.19           N  
ATOM   1536  OE1 GLN A 185      14.003  -5.756   1.806  1.00 97.19           O  
ATOM   1537  N   GLY A 186      10.864  -1.257   0.602  1.00 97.12           N  
ATOM   1538  CA  GLY A 186      10.331  -0.061   1.239  1.00 97.12           C  
ATOM   1539  C   GLY A 186       9.082  -0.327   2.059  1.00 97.12           C  
ATOM   1540  O   GLY A 186       8.921   0.220   3.148  1.00 97.12           O  
ATOM   1541  N   SER A 187       8.149  -1.180   1.521  1.00 98.31           N  
ATOM   1542  CA  SER A 187       6.934  -1.540   2.242  1.00 98.31           C  
ATOM   1543  C   SER A 187       7.254  -2.311   3.517  1.00 98.31           C  
ATOM   1544  O   SER A 187       6.650  -2.066   4.564  1.00 98.31           O  
ATOM   1545  CB  SER A 187       6.012  -2.374   1.351  1.00 98.31           C  
ATOM   1546  OG  SER A 187       5.538  -1.609   0.257  1.00 98.31           O  
ATOM   1547  N   ILE A 188       8.198  -3.234   3.463  1.00 97.56           N  
ATOM   1548  CA  ILE A 188       8.619  -3.991   4.637  1.00 97.56           C  
ATOM   1549  C   ILE A 188       9.232  -3.046   5.667  1.00 97.56           C  
ATOM   1550  O   ILE A 188       8.883  -3.094   6.851  1.00 97.56           O  
ATOM   1551  CB  ILE A 188       9.631  -5.097   4.260  1.00 97.56           C  
ATOM   1552  CG1 ILE A 188       8.953  -6.159   3.389  1.00 97.56           C  
ATOM   1553  CG2 ILE A 188      10.238  -5.723   5.519  1.00 97.56           C  
ATOM   1554  CD1 ILE A 188       9.921  -7.166   2.781  1.00 97.56           C  
ATOM   1555  N   ASP A 189      10.130  -2.157   5.219  1.00 95.56           N  
ATOM   1556  CA  ASP A 189      10.763  -1.183   6.105  1.00 95.56           C  
ATOM   1557  C   ASP A 189       9.723  -0.268   6.743  1.00 95.56           C  
ATOM   1558  O   ASP A 189       9.815   0.044   7.936  1.00 95.56           O  
ATOM   1559  CB  ASP A 189      11.794  -0.353   5.338  1.00 95.56           C  
ATOM   1560  CG  ASP A 189      13.012  -1.158   4.925  1.00 95.56           C  
ATOM   1561  OD1 ASP A 189      13.117  -2.344   5.304  1.00 95.56           O  
ATOM   1562  OD2 ASP A 189      13.884  -0.600   4.220  1.00 95.56           O1-
ATOM   1563  N   ALA A 190       8.814   0.196   5.959  1.00 96.56           N  
ATOM   1564  CA  ALA A 190       7.768   1.085   6.464  1.00 96.56           C  
ATOM   1565  C   ALA A 190       6.948   0.402   7.555  1.00 96.56           C  
ATOM   1566  O   ALA A 190       6.592   1.030   8.554  1.00 96.56           O  
ATOM   1567  CB  ALA A 190       6.857   1.530   5.318  1.00 96.56           C  
ATOM   1568  N   ALA A 191       6.659  -0.867   7.310  1.00 97.06           N  
ATOM   1569  CA  ALA A 191       5.905  -1.625   8.307  1.00 97.06           C  
ATOM   1570  C   ALA A 191       6.664  -1.698   9.629  1.00 97.06           C  
ATOM   1571  O   ALA A 191       6.077  -1.515  10.695  1.00 97.06           O  
ATOM   1572  CB  ALA A 191       5.604  -3.029   7.790  1.00 97.06           C  
ATOM   1573  N   VAL A 192       7.909  -1.981   9.569  1.00 94.19           N  
ATOM   1574  CA  VAL A 192       8.744  -2.050  10.764  1.00 94.19           C  
ATOM   1575  C   VAL A 192       8.800  -0.680  11.438  1.00 94.19           C  
ATOM   1576  O   VAL A 192       8.651  -0.573  12.656  1.00 94.19           O  
ATOM   1577  CB  VAL A 192      10.171  -2.536  10.431  1.00 94.19           C  
ATOM   1578  CG1 VAL A 192      11.080  -2.434  11.660  1.00 94.19           C  
ATOM   1579  CG2 VAL A 192      10.137  -3.967   9.910  1.00 94.19           C  
ATOM   1580  N   LEU A 193       9.006   0.380  10.666  1.00 91.94           N  
ATOM   1581  CA  LEU A 193       9.090   1.741  11.173  1.00 91.94           C  
ATOM   1582  C   LEU A 193       7.797   2.139  11.876  1.00 91.94           C  
ATOM   1583  O   LEU A 193       7.828   2.829  12.897  1.00 91.94           O  
ATOM   1584  CB  LEU A 193       9.390   2.722  10.040  1.00 91.94           C  
ATOM   1585  CG  LEU A 193      10.835   2.753   9.535  1.00 91.94           C  
ATOM   1586  CD1 LEU A 193      10.927   3.572   8.251  1.00 91.94           C  
ATOM   1587  CD2 LEU A 193      11.765   3.310  10.603  1.00 91.94           C  
ATOM   1588  N   SER A 194       6.687   1.728  11.331  1.00 94.44           N  
ATOM   1589  CA  SER A 194       5.401   2.094  11.917  1.00 94.44           C  
ATOM   1590  C   SER A 194       5.236   1.503  13.313  1.00 94.44           C  
ATOM   1591  O   SER A 194       4.562   2.086  14.160  1.00 94.44           O  
ATOM   1592  CB  SER A 194       4.256   1.624  11.016  1.00 94.44           C  
ATOM   1593  OG  SER A 194       4.179   0.213  10.996  1.00 94.44           O  
ATOM   1594  N   LEU A 195       5.785   0.279  13.535  1.00 92.06           N  
ATOM   1595  CA  LEU A 195       5.730  -0.324  14.864  1.00 92.06           C  
ATOM   1596  C   LEU A 195       6.454   0.543  15.890  1.00 92.06           C  
ATOM   1597  O   LEU A 195       6.044   0.613  17.051  1.00 92.06           O  
ATOM   1598  CB  LEU A 195       6.343  -1.727  14.841  1.00 92.06           C  
ATOM   1599  CG  LEU A 195       5.575  -2.794  14.053  1.00 92.06           C  
ATOM   1600  CD1 LEU A 195       6.248  -4.152  14.207  1.00 92.06           C  
ATOM   1601  CD2 LEU A 195       4.122  -2.854  14.510  1.00 92.06           C  
ATOM   1602  N   LYS A 196       7.480   1.216  15.446  1.00 85.88           N  
ATOM   1603  CA  LYS A 196       8.311   2.027  16.336  1.00 85.88           C  
ATOM   1604  C   LYS A 196       7.773   3.450  16.447  1.00 85.88           C  
ATOM   1605  O   LYS A 196       7.728   4.019  17.542  1.00 85.88           O  
ATOM   1606  CB  LYS A 196       9.756   2.050  15.835  1.00 85.88           C  
ATOM   1607  CG  LYS A 196      10.451   0.698  15.884  1.00 85.88           C  
ATOM   1608  CD  LYS A 196      11.883   0.786  15.375  1.00 85.88           C  
ATOM   1609  CE  LYS A 196      12.558  -0.580  15.364  1.00 85.88           C  
ATOM   1610  NZ  LYS A 196      13.969  -0.495  14.884  1.00 85.88           N1+
ATOM   1611  N   ARG A 197       7.261   4.035  15.307  1.00 87.12           N  
ATOM   1612  CA  ARG A 197       6.968   5.460  15.222  1.00 87.12           C  
ATOM   1613  C   ARG A 197       5.468   5.715  15.236  1.00 87.12           C  
ATOM   1614  O   ARG A 197       5.021   6.853  15.395  1.00 87.12           O  
ATOM   1615  CB  ARG A 197       7.595   6.070  13.970  1.00 87.12           C  
ATOM   1616  CG  ARG A 197       9.103   5.928  13.897  1.00 87.12           C  
ATOM   1617  CD  ARG A 197       9.794   6.804  14.944  1.00 87.12           C  
ATOM   1618  NE  ARG A 197       9.521   8.221  14.724  1.00 87.12           N  
ATOM   1619  NH1 ARG A 197      10.905   8.958  16.407  1.00 87.12           N  
ATOM   1620  NH2 ARG A 197       9.736  10.464  15.139  1.00 87.12           N1+
ATOM   1621  CZ  ARG A 197      10.055   9.212  15.424  1.00 87.12           C  
ATOM   1622  N   GLY A 198       4.724   4.552  15.062  1.00 92.25           N  
ATOM   1623  CA  GLY A 198       3.277   4.691  15.111  1.00 92.25           C  
ATOM   1624  C   GLY A 198       2.636   4.810  13.745  1.00 92.25           C  
ATOM   1625  O   GLY A 198       1.482   4.423  13.560  1.00 92.25           O  
ATOM   1626  N   TRP A 199       3.409   5.293  12.746  1.00 96.44           N  
ATOM   1627  CA  TRP A 199       2.945   5.381  11.368  1.00 96.44           C  
ATOM   1628  C   TRP A 199       4.116   5.455  10.397  1.00 96.44           C  
ATOM   1629  O   TRP A 199       5.228   5.833  10.789  1.00 96.44           O  
ATOM   1630  CB  TRP A 199       2.036   6.601  11.185  1.00 96.44           C  
ATOM   1631  CG  TRP A 199       2.739   7.914  11.357  1.00 96.44           C  
ATOM   1632  CD1 TRP A 199       2.933   8.602  12.526  1.00 96.44           C  
ATOM   1633  CD2 TRP A 199       3.342   8.701  10.324  1.00 96.44           C  
ATOM   1634  CE2 TRP A 199       3.878   9.851  10.934  1.00 96.44           C  
ATOM   1635  CE3 TRP A 199       3.476   8.544   8.940  1.00 96.44           C  
ATOM   1636  NE1 TRP A 199       3.614   9.767  12.277  1.00 96.44           N  
ATOM   1637  CH2 TRP A 199       4.666  10.666   8.861  1.00 96.44           C  
ATOM   1638  CZ2 TRP A 199       4.544  10.843  10.211  1.00 96.44           C  
ATOM   1639  CZ3 TRP A 199       4.142   9.532   8.218  1.00 96.44           C  
ATOM   1640  N   SER A 200       3.864   5.042   9.237  1.00 97.25           N  
ATOM   1641  CA  SER A 200       4.837   5.190   8.163  1.00 97.25           C  
ATOM   1642  C   SER A 200       4.148   5.215   6.799  1.00 97.25           C  
ATOM   1643  O   SER A 200       3.024   4.735   6.657  1.00 97.25           O  
ATOM   1644  CB  SER A 200       5.858   4.054   8.201  1.00 97.25           C  
ATOM   1645  OG  SER A 200       5.242   2.812   7.930  1.00 97.25           O  
ATOM   1646  N   ILE A 201       4.812   5.885   5.826  1.00 98.25           N  
ATOM   1647  CA  ILE A 201       4.312   5.925   4.450  1.00 98.25           C  
ATOM   1648  C   ILE A 201       5.414   5.495   3.489  1.00 98.25           C  
ATOM   1649  O   ILE A 201       6.496   6.082   3.464  1.00 98.25           O  
ATOM   1650  CB  ILE A 201       3.799   7.334   4.083  1.00 98.25           C  
ATOM   1651  CG1 ILE A 201       2.684   7.765   5.040  1.00 98.25           C  
ATOM   1652  CG2 ILE A 201       3.318   7.368   2.627  1.00 98.25           C  
ATOM   1653  CD1 ILE A 201       2.232   9.208   4.854  1.00 98.25           C  
ATOM   1654  N   ASN A 202       5.164   4.457   2.746  1.00 98.19           N  
ATOM   1655  CA  ASN A 202       5.984   4.152   1.579  1.00 98.19           C  
ATOM   1656  C   ASN A 202       5.418   4.791   0.313  1.00 98.19           C  
ATOM   1657  O   ASN A 202       4.277   4.530  -0.064  1.00 98.19           O  
ATOM   1658  CB  ASN A 202       6.110   2.639   1.395  1.00 98.19           C  
ATOM   1659  CG  ASN A 202       7.030   2.266   0.248  1.00 98.19           C  
ATOM   1660  ND2 ASN A 202       6.810   1.092  -0.330  1.00 98.19           N  
ATOM   1661  OD1 ASN A 202       7.930   3.028  -0.114  1.00 98.19           O  
ATOM   1662  N   LEU A 203       6.181   5.746  -0.310  1.00 97.75           N  
ATOM   1663  CA  LEU A 203       5.676   6.582  -1.396  1.00 97.75           C  
ATOM   1664  C   LEU A 203       5.489   5.761  -2.670  1.00 97.75           C  
ATOM   1665  O   LEU A 203       5.114   6.300  -3.710  1.00 97.75           O  
ATOM   1666  CB  LEU A 203       6.627   7.750  -1.666  1.00 97.75           C  
ATOM   1667  CG  LEU A 203       6.727   8.804  -0.560  1.00 97.75           C  
ATOM   1668  CD1 LEU A 203       7.535   9.999  -1.048  1.00 97.75           C  
ATOM   1669  CD2 LEU A 203       5.337   9.236  -0.109  1.00 97.75           C  
ATOM   1670  N   SER A 204       5.760   4.422  -2.588  1.00 96.00           N  
ATOM   1671  CA  SER A 204       5.445   3.413  -3.592  1.00 96.00           C  
ATOM   1672  C   SER A 204       4.621   2.279  -2.990  1.00 96.00           C  
ATOM   1673  O   SER A 204       3.868   2.489  -2.036  1.00 96.00           O  
ATOM   1674  CB  SER A 204       6.726   2.850  -4.208  1.00 96.00           C  
ATOM   1675  OG  SER A 204       6.426   2.016  -5.313  1.00 96.00           O  
ATOM   1676  N   GLY A 205       4.624   1.055  -3.562  1.00 96.31           N  
ATOM   1677  CA  GLY A 205       3.995  -0.137  -3.014  1.00 96.31           C  
ATOM   1678  C   GLY A 205       2.516  -0.232  -3.334  1.00 96.31           C  
ATOM   1679  O   GLY A 205       2.016   0.489  -4.199  1.00 96.31           O  
ATOM   1680  N   GLY A 206       1.836  -1.144  -2.643  1.00 97.31           N  
ATOM   1681  CA  GLY A 206       0.429  -1.361  -2.927  1.00 97.31           C  
ATOM   1682  C   GLY A 206       0.191  -2.257  -4.128  1.00 97.31           C  
ATOM   1683  O   GLY A 206      -0.748  -2.040  -4.895  1.00 97.31           O  
ATOM   1684  N   TYR A 207       1.153  -3.183  -4.277  1.00 97.88           N  
ATOM   1685  CA  TYR A 207       1.079  -4.152  -5.363  1.00 97.88           C  
ATOM   1686  C   TYR A 207       0.049  -5.232  -5.062  1.00 97.88           C  
ATOM   1687  O   TYR A 207       0.388  -6.412  -4.965  1.00 97.88           O  
ATOM   1688  CB  TYR A 207       2.450  -4.791  -5.605  1.00 97.88           C  
ATOM   1689  CG  TYR A 207       3.542  -3.794  -5.898  1.00 97.88           C  
ATOM   1690  CD1 TYR A 207       3.277  -2.628  -6.611  1.00 97.88           C  
ATOM   1691  CD2 TYR A 207       4.844  -4.013  -5.458  1.00 97.88           C  
ATOM   1692  CE1 TYR A 207       4.280  -1.707  -6.885  1.00 97.88           C  
ATOM   1693  CE2 TYR A 207       5.857  -3.098  -5.725  1.00 97.88           C  
ATOM   1694  OH  TYR A 207       6.564  -1.040  -6.703  1.00 97.88           O  
ATOM   1695  CZ  TYR A 207       5.566  -1.949  -6.437  1.00 97.88           C  
ATOM   1696  N   HIS A 208      -1.146  -4.803  -4.858  1.00 98.31           N  
ATOM   1697  CA  HIS A 208      -2.197  -5.597  -4.235  1.00 98.31           C  
ATOM   1698  C   HIS A 208      -2.750  -6.635  -5.207  1.00 98.31           C  
ATOM   1699  O   HIS A 208      -3.483  -7.540  -4.801  1.00 98.31           O  
ATOM   1700  CB  HIS A 208      -3.327  -4.693  -3.736  1.00 98.31           C  
ATOM   1701  CG  HIS A 208      -4.157  -4.109  -4.831  1.00 98.31           C  
ATOM   1702  CD2 HIS A 208      -3.853  -3.814  -6.119  1.00 98.31           C  
ATOM   1703  ND1 HIS A 208      -5.477  -3.757  -4.658  1.00 98.31           N  
ATOM   1704  CE1 HIS A 208      -5.951  -3.270  -5.792  1.00 98.31           C  
ATOM   1705  NE2 HIS A 208      -4.983  -3.293  -6.694  1.00 98.31           N  
ATOM   1706  N   HIS A 209      -2.343  -6.672  -6.484  1.00 98.44           N  
ATOM   1707  CA  HIS A 209      -2.739  -7.715  -7.419  1.00 98.44           C  
ATOM   1708  C   HIS A 209      -1.738  -8.867  -7.421  1.00 98.44           C  
ATOM   1709  O   HIS A 209      -2.016  -9.938  -7.964  1.00 98.44           O  
ATOM   1710  CB  HIS A 209      -2.882  -7.146  -8.835  1.00 98.44           C  
ATOM   1711  CG  HIS A 209      -4.075  -6.261  -9.003  1.00 98.44           C  
ATOM   1712  CD2 HIS A 209      -4.174  -4.947  -9.309  1.00 98.44           C  
ATOM   1713  ND1 HIS A 209      -5.366  -6.720  -8.861  1.00 98.44           N  
ATOM   1714  CE1 HIS A 209      -6.210  -5.722  -9.072  1.00 98.44           C  
ATOM   1715  NE2 HIS A 209      -5.506  -4.632  -9.339  1.00 98.44           N  
ATOM   1716  N   ALA A 210      -0.558  -8.591  -6.877  1.00 98.25           N  
ATOM   1717  CA  ALA A 210       0.461  -9.633  -6.809  1.00 98.25           C  
ATOM   1718  C   ALA A 210       0.261 -10.517  -5.578  1.00 98.25           C  
ATOM   1719  O   ALA A 210      -0.030 -10.019  -4.491  1.00 98.25           O  
ATOM   1720  CB  ALA A 210       1.856  -9.016  -6.793  1.00 98.25           C  
ATOM   1721  N   CYS A 211       0.339 -11.870  -5.784  1.00 98.19           N  
ATOM   1722  CA  CYS A 211       0.385 -12.833  -4.692  1.00 98.19           C  
ATOM   1723  C   CYS A 211       1.656 -13.672  -4.757  1.00 98.19           C  
ATOM   1724  O   CYS A 211       2.495 -13.467  -5.635  1.00 98.19           O  
ATOM   1725  CB  CYS A 211      -0.840 -13.747  -4.734  1.00 98.19           C  
ATOM   1726  SG  CYS A 211      -0.836 -14.906  -6.114  1.00 98.19           S  
ATOM   1727  N   ARG A 212       1.861 -14.584  -3.816  1.00 97.88           N  
ATOM   1728  CA  ARG A 212       3.099 -15.347  -3.705  1.00 97.88           C  
ATOM   1729  C   ARG A 212       3.296 -16.252  -4.918  1.00 97.88           C  
ATOM   1730  O   ARG A 212       4.413 -16.683  -5.196  1.00 97.88           O  
ATOM   1731  CB  ARG A 212       3.107 -16.173  -2.421  1.00 97.88           C  
ATOM   1732  CG  ARG A 212       3.228 -15.345  -1.152  1.00 97.88           C  
ATOM   1733  CD  ARG A 212       3.062 -16.202   0.098  1.00 97.88           C  
ATOM   1734  NE  ARG A 212       2.901 -15.381   1.297  1.00 97.88           N  
ATOM   1735  NH1 ARG A 212       1.779 -16.994   2.502  1.00 97.88           N  
ATOM   1736  NH2 ARG A 212       2.205 -14.946   3.438  1.00 97.88           N1+
ATOM   1737  CZ  ARG A 212       2.295 -15.777   2.411  1.00 97.88           C  
ATOM   1738  N   GLN A 213       2.234 -16.432  -5.699  1.00 97.50           N  
ATOM   1739  CA  GLN A 213       2.291 -17.424  -6.766  1.00 97.50           C  
ATOM   1740  C   GLN A 213       2.195 -16.771  -8.140  1.00 97.50           C  
ATOM   1741  O   GLN A 213       2.564 -17.379  -9.145  1.00 97.50           O  
ATOM   1742  CB  GLN A 213       1.174 -18.455  -6.598  1.00 97.50           C  
ATOM   1743  CG  GLN A 213       1.374 -19.388  -5.407  1.00 97.50           C  
ATOM   1744  CD  GLN A 213       1.034 -18.733  -4.084  1.00 97.50           C  
ATOM   1745  NE2 GLN A 213       1.627 -19.235  -3.000  1.00 97.50           N  
ATOM   1746  OE1 GLN A 213       0.245 -17.784  -4.033  1.00 97.50           O  
ATOM   1747  N   SER A 214       1.808 -15.569  -8.224  1.00 97.12           N  
ATOM   1748  CA  SER A 214       1.637 -14.926  -9.516  1.00 97.12           C  
ATOM   1749  C   SER A 214       1.510 -13.413  -9.368  1.00 97.12           C  
ATOM   1750  O   SER A 214       1.262 -12.910  -8.268  1.00 97.12           O  
ATOM   1751  CB  SER A 214       0.405 -15.482 -10.234  1.00 97.12           C  
ATOM   1752  OG  SER A 214      -0.779 -15.153  -9.524  1.00 97.12           O  
ATOM   1753  N   GLY A 215       1.778 -12.676 -10.497  1.00 96.56           N  
ATOM   1754  CA  GLY A 215       1.580 -11.241 -10.598  1.00 96.56           C  
ATOM   1755  C   GLY A 215       0.541 -10.853 -11.636  1.00 96.56           C  
ATOM   1756  O   GLY A 215       0.094 -11.694 -12.418  1.00 96.56           O  
ATOM   1757  N   GLY A 216       0.148  -9.607 -11.654  1.00 95.62           N  
ATOM   1758  CA  GLY A 216      -0.818  -9.052 -12.590  1.00 95.62           C  
ATOM   1759  C   GLY A 216      -1.332  -7.687 -12.171  1.00 95.62           C  
ATOM   1760  O   GLY A 216      -1.035  -7.217 -11.076  1.00 95.62           O  
ATOM   1761  N   GLY A 217      -2.067  -6.991 -13.142  1.00 93.44           N  
ATOM   1762  CA  GLY A 217      -2.607  -5.675 -12.837  1.00 93.44           C  
ATOM   1763  C   GLY A 217      -1.543  -4.672 -12.429  1.00 93.44           C  
ATOM   1764  O   GLY A 217      -1.739  -3.907 -11.490  1.00 93.44           O  
ATOM   1765  N   PHE A 218      -0.327  -4.764 -13.028  1.00 94.50           N  
ATOM   1766  CA  PHE A 218       0.825  -3.889 -12.853  1.00 94.50           C  
ATOM   1767  C   PHE A 218       1.607  -4.262 -11.596  1.00 94.50           C  
ATOM   1768  O   PHE A 218       2.470  -3.504 -11.150  1.00 94.50           O  
ATOM   1769  CB  PHE A 218       0.379  -2.427 -12.782  1.00 94.50           C  
ATOM   1770  CG  PHE A 218      -0.529  -2.008 -13.905  1.00 94.50           C  
ATOM   1771  CD1 PHE A 218      -0.428  -2.602 -15.151  1.00 94.50           C  
ATOM   1772  CD2 PHE A 218      -1.487  -1.021 -13.710  1.00 94.50           C  
ATOM   1773  CE1 PHE A 218      -1.269  -2.217 -16.194  1.00 94.50           C  
ATOM   1774  CE2 PHE A 218      -2.329  -0.635 -14.743  1.00 94.50           C  
ATOM   1775  CZ  PHE A 218      -2.220  -1.234 -15.989  1.00 94.50           C  
ATOM   1776  N   CYS A 219       1.238  -5.381 -10.933  1.00 97.38           N  
ATOM   1777  CA  CYS A 219       1.869  -5.786  -9.682  1.00 97.38           C  
ATOM   1778  C   CYS A 219       2.666  -7.072  -9.866  1.00 97.38           C  
ATOM   1779  O   CYS A 219       2.137  -8.070 -10.359  1.00 97.38           O  
ATOM   1780  CB  CYS A 219       0.818  -5.978  -8.590  1.00 97.38           C  
ATOM   1781  SG  CYS A 219      -0.299  -4.573  -8.397  1.00 97.38           S  
ATOM   1782  N   ILE A 220       3.951  -7.056  -9.375  1.00 97.50           N  
ATOM   1783  CA  ILE A 220       4.828  -8.205  -9.577  1.00 97.50           C  
ATOM   1784  C   ILE A 220       5.101  -8.886  -8.240  1.00 97.50           C  
ATOM   1785  O   ILE A 220       4.906 -10.096  -8.102  1.00 97.50           O  
ATOM   1786  CB  ILE A 220       6.156  -7.793 -10.251  1.00 97.50           C  
ATOM   1787  CG1 ILE A 220       5.902  -7.338 -11.693  1.00 97.50           C  
ATOM   1788  CG2 ILE A 220       7.161  -8.944 -10.208  1.00 97.50           C  
ATOM   1789  CD1 ILE A 220       7.146  -6.826 -12.410  1.00 97.50           C  
ATOM   1790  N   TYR A 221       5.487  -8.056  -7.278  1.00 98.25           N  
ATOM   1791  CA  TYR A 221       5.854  -8.590  -5.973  1.00 98.25           C  
ATOM   1792  C   TYR A 221       4.783  -8.274  -4.935  1.00 98.25           C  
ATOM   1793  O   TYR A 221       4.297  -7.143  -4.858  1.00 98.25           O  
ATOM   1794  CB  TYR A 221       7.201  -8.024  -5.516  1.00 98.25           C  
ATOM   1795  CG  TYR A 221       8.344  -8.356  -6.444  1.00 98.25           C  
ATOM   1796  CD1 TYR A 221       8.856  -9.647  -6.512  1.00 98.25           C  
ATOM   1797  CD2 TYR A 221       8.915  -7.380  -7.256  1.00 98.25           C  
ATOM   1798  CE1 TYR A 221       9.908  -9.958  -7.364  1.00 98.25           C  
ATOM   1799  CE2 TYR A 221       9.967  -7.679  -8.112  1.00 98.25           C  
ATOM   1800  OH  TYR A 221      11.500  -9.272  -9.004  1.00 98.25           O  
ATOM   1801  CZ  TYR A 221      10.461  -8.970  -8.159  1.00 98.25           C  
ATOM   1802  N   PRO A 222       4.356  -9.297  -4.137  1.00 98.19           N  
ATOM   1803  CA  PRO A 222       3.310  -9.120  -3.129  1.00 98.19           C  
ATOM   1804  C   PRO A 222       3.795  -8.353  -1.902  1.00 98.19           C  
ATOM   1805  O   PRO A 222       3.900  -8.920  -0.814  1.00 98.19           O  
ATOM   1806  CB  PRO A 222       2.934 -10.556  -2.756  1.00 98.19           C  
ATOM   1807  CG  PRO A 222       4.198 -11.337  -2.921  1.00 98.19           C  
ATOM   1808  CD  PRO A 222       4.969 -10.761  -4.073  1.00 98.19           C  
ATOM   1809  N   ASP A 223       4.048  -7.057  -2.049  1.00 98.56           N  
ATOM   1810  CA  ASP A 223       4.676  -6.238  -1.017  1.00 98.56           C  
ATOM   1811  C   ASP A 223       3.811  -6.184   0.239  1.00 98.56           C  
ATOM   1812  O   ASP A 223       4.328  -6.212   1.358  1.00 98.56           O  
ATOM   1813  CB  ASP A 223       4.942  -4.826  -1.537  1.00 98.56           C  
ATOM   1814  CG  ASP A 223       3.675  -4.105  -1.964  1.00 98.56           C  
ATOM   1815  OD1 ASP A 223       2.661  -4.773  -2.252  1.00 98.56           O  
ATOM   1816  OD2 ASP A 223       3.694  -2.856  -2.015  1.00 98.56           O1-
ATOM   1817  N   ILE A 224       2.506  -6.121   0.157  1.00 98.69           N  
ATOM   1818  CA  ILE A 224       1.598  -6.074   1.299  1.00 98.69           C  
ATOM   1819  C   ILE A 224       1.719  -7.364   2.106  1.00 98.69           C  
ATOM   1820  O   ILE A 224       1.873  -7.325   3.329  1.00 98.69           O  
ATOM   1821  CB  ILE A 224       0.137  -5.859   0.849  1.00 98.69           C  
ATOM   1822  CG1 ILE A 224      -0.031  -4.466   0.230  1.00 98.69           C  
ATOM   1823  CG2 ILE A 224      -0.823  -6.055   2.025  1.00 98.69           C  
ATOM   1824  CD1 ILE A 224      -1.378  -4.248  -0.446  1.00 98.69           C  
ATOM   1825  N   CYS A 225       1.693  -8.500   1.381  1.00 98.50           N  
ATOM   1826  CA  CYS A 225       1.839  -9.802   2.020  1.00 98.50           C  
ATOM   1827  C   CYS A 225       3.200  -9.927   2.691  1.00 98.50           C  
ATOM   1828  O   CYS A 225       3.294 -10.387   3.831  1.00 98.50           O  
ATOM   1829  CB  CYS A 225       1.658 -10.923   0.998  1.00 98.50           C  
ATOM   1830  SG  CYS A 225      -0.013 -11.027   0.320  1.00 98.50           S  
ATOM   1831  N   PHE A 226       4.218  -9.522   2.027  1.00 98.56           N  
ATOM   1832  CA  PHE A 226       5.572  -9.594   2.565  1.00 98.56           C  
ATOM   1833  C   PHE A 226       5.689  -8.778   3.846  1.00 98.56           C  
ATOM   1834  O   PHE A 226       6.287  -9.230   4.825  1.00 98.56           O  
ATOM   1835  CB  PHE A 226       6.592  -9.108   1.535  1.00 98.56           C  
ATOM   1836  CG  PHE A 226       6.931 -10.133   0.486  1.00 98.56           C  
ATOM   1837  CD1 PHE A 226       6.260 -11.347   0.436  1.00 98.56           C  
ATOM   1838  CD2 PHE A 226       7.922  -9.877  -0.454  1.00 98.56           C  
ATOM   1839  CE1 PHE A 226       6.572 -12.296  -0.533  1.00 98.56           C  
ATOM   1840  CE2 PHE A 226       8.239 -10.820  -1.426  1.00 98.56           C  
ATOM   1841  CZ  PHE A 226       7.564 -12.026  -1.466  1.00 98.56           C  
ATOM   1842  N   ALA A 227       5.187  -7.565   3.793  1.00 98.50           N  
ATOM   1843  CA  ALA A 227       5.258  -6.698   4.966  1.00 98.50           C  
ATOM   1844  C   ALA A 227       4.601  -7.357   6.177  1.00 98.50           C  
ATOM   1845  O   ALA A 227       5.179  -7.387   7.263  1.00 98.50           O  
ATOM   1846  CB  ALA A 227       4.596  -5.354   4.670  1.00 98.50           C  
ATOM   1847  N   ILE A 228       3.439  -7.918   6.092  1.00 98.50           N  
ATOM   1848  CA  ILE A 228       2.683  -8.544   7.174  1.00 98.50           C  
ATOM   1849  C   ILE A 228       3.417  -9.787   7.664  1.00 98.50           C  
ATOM   1850  O   ILE A 228       3.599  -9.970   8.871  1.00 98.50           O  
ATOM   1851  CB  ILE A 228       1.252  -8.909   6.721  1.00 98.50           C  
ATOM   1852  CG1 ILE A 228       0.397  -7.644   6.578  1.00 98.50           C  
ATOM   1853  CG2 ILE A 228       0.612  -9.897   7.705  1.00 98.50           C  
ATOM   1854  CD1 ILE A 228      -1.001  -7.903   6.031  1.00 98.50           C  
ATOM   1855  N   GLU A 229       3.821 -10.621   6.717  1.00 98.25           N  
ATOM   1856  CA  GLU A 229       4.501 -11.852   7.100  1.00 98.25           C  
ATOM   1857  C   GLU A 229       5.838 -11.556   7.775  1.00 98.25           C  
ATOM   1858  O   GLU A 229       6.242 -12.273   8.699  1.00 98.25           O  
ATOM   1859  CB  GLU A 229       4.714 -12.748   5.877  1.00 98.25           C  
ATOM   1860  CG  GLU A 229       3.438 -13.397   5.360  1.00 98.25           C  
ATOM   1861  CD  GLU A 229       2.805 -14.357   6.362  1.00 98.25           C  
ATOM   1862  OE1 GLU A 229       1.557 -14.443   6.408  1.00 98.25           O  
ATOM   1863  OE2 GLU A 229       3.562 -15.020   7.105  1.00 98.25           O1-
ATOM   1864  N   TYR A 230       6.478 -10.551   7.274  1.00 97.69           N  
ATOM   1865  CA  TYR A 230       7.723 -10.162   7.931  1.00 97.69           C  
ATOM   1866  C   TYR A 230       7.473  -9.765   9.383  1.00 97.69           C  
ATOM   1867  O   TYR A 230       8.194 -10.193  10.278  1.00 97.69           O  
ATOM   1868  CB  TYR A 230       8.389  -9.005   7.176  1.00 97.69           C  
ATOM   1869  CG  TYR A 230       9.752  -8.650   7.709  1.00 97.69           C  
ATOM   1870  CD1 TYR A 230       9.908  -7.672   8.693  1.00 97.69           C  
ATOM   1871  CD2 TYR A 230      10.894  -9.280   7.226  1.00 97.69           C  
ATOM   1872  CE1 TYR A 230      11.163  -7.343   9.180  1.00 97.69           C  
ATOM   1873  CE2 TYR A 230      12.160  -8.949   7.703  1.00 97.69           C  
ATOM   1874  OH  TYR A 230      13.527  -7.651   9.161  1.00 97.69           O  
ATOM   1875  CZ  TYR A 230      12.282  -7.980   8.678  1.00 97.69           C  
ATOM   1876  N   LEU A 231       6.496  -8.912   9.662  1.00 97.12           N  
ATOM   1877  CA  LEU A 231       6.156  -8.500  11.019  1.00 97.12           C  
ATOM   1878  C   LEU A 231       5.795  -9.710  11.874  1.00 97.12           C  
ATOM   1879  O   LEU A 231       6.169  -9.778  13.046  1.00 97.12           O  
ATOM   1880  CB  LEU A 231       4.989  -7.507  11.001  1.00 97.12           C  
ATOM   1881  CG  LEU A 231       5.267  -6.144  10.365  1.00 97.12           C  
ATOM   1882  CD1 LEU A 231       4.061  -5.230  10.532  1.00 97.12           C  
ATOM   1883  CD2 LEU A 231       6.512  -5.518  10.979  1.00 97.12           C  
ATOM   1884  N   ARG A 232       5.140 -10.654  11.381  1.00 96.81           N  
ATOM   1885  CA  ARG A 232       4.755 -11.844  12.120  1.00 96.81           C  
ATOM   1886  C   ARG A 232       5.980 -12.664  12.530  1.00 96.81           C  
ATOM   1887  O   ARG A 232       6.093 -13.089  13.673  1.00 96.81           O  
ATOM   1888  CB  ARG A 232       3.802 -12.713  11.296  1.00 96.81           C  
ATOM   1889  CG  ARG A 232       2.392 -12.154  11.194  1.00 96.81           C  
ATOM   1890  CD  ARG A 232       1.490 -13.047  10.357  1.00 96.81           C  
ATOM   1891  NE  ARG A 232       0.099 -12.610  10.411  1.00 96.81           N  
ATOM   1892  NH1 ARG A 232      -0.585 -13.880   8.604  1.00 96.81           N  
ATOM   1893  NH2 ARG A 232      -2.089 -12.549   9.712  1.00 96.81           N1+
ATOM   1894  CZ  ARG A 232      -0.856 -13.016   9.576  1.00 96.81           C  
ATOM   1895  N   LYS A 233       6.829 -12.824  11.629  1.00 95.75           N  
ATOM   1896  CA  LYS A 233       7.979 -13.695  11.831  1.00 95.75           C  
ATOM   1897  C   LYS A 233       9.043 -13.014  12.688  1.00 95.75           C  
ATOM   1898  O   LYS A 233       9.680 -13.667  13.530  1.00 95.75           O  
ATOM   1899  CB  LYS A 233       8.579 -14.120  10.489  1.00 95.75           C  
ATOM   1900  CG  LYS A 233       7.712 -15.096   9.706  1.00 95.75           C  
ATOM   1901  CD  LYS A 233       8.411 -15.565   8.439  1.00 95.75           C  
ATOM   1902  CE  LYS A 233       7.531 -16.502   7.628  1.00 95.75           C  
ATOM   1903  NZ  LYS A 233       7.583 -17.906   8.162  1.00 95.75           N1+
ATOM   1904  N   CYS A 234       9.146 -11.690  12.582  1.00 94.38           N  
ATOM   1905  CA  CYS A 234      10.272 -11.014  13.221  1.00 94.38           C  
ATOM   1906  C   CYS A 234       9.825 -10.281  14.475  1.00 94.38           C  
ATOM   1907  O   CYS A 234      10.631 -10.040  15.380  1.00 94.38           O  
ATOM   1908  CB  CYS A 234      10.923 -10.031  12.247  1.00 94.38           C  
ATOM   1909  SG  CYS A 234      11.755 -10.833  10.857  1.00 94.38           S  
ATOM   1910  N   PHE A 235       8.541  -9.938  14.522  1.00 93.94           N  
ATOM   1911  CA  PHE A 235       8.124  -9.068  15.612  1.00 93.94           C  
ATOM   1912  C   PHE A 235       6.955  -9.677  16.374  1.00 93.94           C  
ATOM   1913  O   PHE A 235       6.434  -9.066  17.310  1.00 93.94           O  
ATOM   1914  CB  PHE A 235       7.741  -7.683  15.082  1.00 93.94           C  
ATOM   1915  CG  PHE A 235       8.903  -6.903  14.528  1.00 93.94           C  
ATOM   1916  CD1 PHE A 235       9.654  -6.066  15.354  1.00 93.94           C  
ATOM   1917  CD2 PHE A 235       9.247  -7.001  13.186  1.00 93.94           C  
ATOM   1918  CE1 PHE A 235      10.728  -5.346  14.847  1.00 93.94           C  
ATOM   1919  CE2 PHE A 235      10.318  -6.284  12.672  1.00 93.94           C  
ATOM   1920  CZ  PHE A 235      11.059  -5.451  13.505  1.00 93.94           C  
ATOM   1921  N   GLY A 236       6.484 -10.864  15.949  1.00 95.19           N  
ATOM   1922  CA  GLY A 236       5.479 -11.604  16.680  1.00 95.19           C  
ATOM   1923  C   GLY A 236       4.091 -11.000  16.584  1.00 95.19           C  
ATOM   1924  O   GLY A 236       3.266 -11.172  17.477  1.00 95.19           O  
ATOM   1925  N   ILE A 237       3.848 -10.087  15.552  1.00 96.12           N  
ATOM   1926  CA  ILE A 237       2.528  -9.511  15.311  1.00 96.12           C  
ATOM   1927  C   ILE A 237       1.549 -10.619  14.910  1.00 96.12           C  
ATOM   1928  O   ILE A 237       1.815 -11.379  13.976  1.00 96.12           O  
ATOM   1929  CB  ILE A 237       2.579  -8.421  14.226  1.00 96.12           C  
ATOM   1930  CG1 ILE A 237       3.498  -7.277  14.661  1.00 96.12           C  
ATOM   1931  CG2 ILE A 237       1.170  -7.908  13.914  1.00 96.12           C  
ATOM   1932  CD1 ILE A 237       3.025  -6.538  15.906  1.00 96.12           C  
ATOM   1933  N   LYS A 238       0.421 -10.724  15.646  1.00 96.00           N  
ATOM   1934  CA  LYS A 238      -0.505 -11.843  15.432  1.00 96.00           C  
ATOM   1935  C   LYS A 238      -1.714 -11.398  14.615  1.00 96.00           C  
ATOM   1936  O   LYS A 238      -2.033 -11.996  13.588  1.00 96.00           O  
ATOM   1937  CB  LYS A 238      -0.968 -12.417  16.767  1.00 96.00           C  
ATOM   1938  CG  LYS A 238       0.133 -13.121  17.544  1.00 96.00           C  
ATOM   1939  CD  LYS A 238      -0.416 -13.822  18.791  1.00 96.00           C  
ATOM   1940  CE  LYS A 238       0.681 -14.529  19.562  1.00 96.00           C  
ATOM   1941  NZ  LYS A 238       0.142 -15.238  20.762  1.00 96.00           N1+
ATOM   1942  N   ARG A 239      -2.354 -10.272  14.973  1.00 97.88           N  
ATOM   1943  CA  ARG A 239      -3.547  -9.792  14.285  1.00 97.88           C  
ATOM   1944  C   ARG A 239      -3.242  -8.561  13.439  1.00 97.88           C  
ATOM   1945  O   ARG A 239      -2.828  -7.523  13.970  1.00 97.88           O  
ATOM   1946  CB  ARG A 239      -4.655  -9.472  15.290  1.00 97.88           C  
ATOM   1947  CG  ARG A 239      -5.162 -10.693  16.052  1.00 97.88           C  
ATOM   1948  CD  ARG A 239      -6.396 -10.354  16.880  1.00 97.88           C  
ATOM   1949  NE  ARG A 239      -6.109  -9.331  17.881  1.00 97.88           N  
ATOM   1950  NH1 ARG A 239      -5.322 -10.796  19.474  1.00 97.88           N  
ATOM   1951  NH2 ARG A 239      -5.382  -8.542  19.905  1.00 97.88           N1+
ATOM   1952  CZ  ARG A 239      -5.602  -9.562  19.088  1.00 97.88           C  
ATOM   1953  N   CYS A 240      -3.395  -8.697  12.187  1.00 98.44           N  
ATOM   1954  CA  CYS A 240      -3.155  -7.605  11.251  1.00 98.44           C  
ATOM   1955  C   CYS A 240      -4.417  -7.264  10.476  1.00 98.44           C  
ATOM   1956  O   CYS A 240      -5.255  -8.133  10.232  1.00 98.44           O  
ATOM   1957  CB  CYS A 240      -2.035  -7.972  10.279  1.00 98.44           C  
ATOM   1958  SG  CYS A 240      -0.470  -8.375  11.090  1.00 98.44           S  
ATOM   1959  N   MET A 241      -4.562  -6.035  10.166  1.00 98.81           N  
ATOM   1960  CA  MET A 241      -5.677  -5.592   9.338  1.00 98.81           C  
ATOM   1961  C   MET A 241      -5.177  -4.916   8.066  1.00 98.81           C  
ATOM   1962  O   MET A 241      -4.249  -4.108   8.113  1.00 98.81           O  
ATOM   1963  CB  MET A 241      -6.580  -4.640  10.121  1.00 98.81           C  
ATOM   1964  CG  MET A 241      -7.782  -4.147   9.327  1.00 98.81           C  
ATOM   1965  SD  MET A 241      -8.851  -3.020  10.300  1.00 98.81           S  
ATOM   1966  CE  MET A 241      -9.586  -4.211  11.460  1.00 98.81           C  
ATOM   1967  N   ILE A 242      -5.825  -5.310   6.898  1.00 98.88           N  
ATOM   1968  CA  ILE A 242      -5.585  -4.658   5.618  1.00 98.88           C  
ATOM   1969  C   ILE A 242      -6.807  -3.831   5.223  1.00 98.88           C  
ATOM   1970  O   ILE A 242      -7.911  -4.364   5.090  1.00 98.88           O  
ATOM   1971  CB  ILE A 242      -5.254  -5.686   4.514  1.00 98.88           C  
ATOM   1972  CG1 ILE A 242      -4.036  -6.530   4.917  1.00 98.88           C  
ATOM   1973  CG2 ILE A 242      -5.010  -4.982   3.176  1.00 98.88           C  
ATOM   1974  CD1 ILE A 242      -3.819  -7.755   4.044  1.00 98.88           C  
ATOM   1975  N   VAL A 243      -6.606  -2.530   5.118  1.00 98.88           N  
ATOM   1976  CA  VAL A 243      -7.635  -1.640   4.589  1.00 98.88           C  
ATOM   1977  C   VAL A 243      -7.266  -1.217   3.168  1.00 98.88           C  
ATOM   1978  O   VAL A 243      -6.336  -0.432   2.968  1.00 98.88           O  
ATOM   1979  CB  VAL A 243      -7.824  -0.396   5.484  1.00 98.88           C  
ATOM   1980  CG1 VAL A 243      -8.855   0.551   4.878  1.00 98.88           C  
ATOM   1981  CG2 VAL A 243      -8.235  -0.812   6.893  1.00 98.88           C  
ATOM   1982  N   ASP A 244      -7.946  -1.856   2.218  1.00 98.81           N  
ATOM   1983  CA  ASP A 244      -7.665  -1.597   0.809  1.00 98.81           C  
ATOM   1984  C   ASP A 244      -8.722  -0.675   0.202  1.00 98.81           C  
ATOM   1985  O   ASP A 244      -9.842  -1.107  -0.072  1.00 98.81           O  
ATOM   1986  CB  ASP A 244      -7.594  -2.908   0.024  1.00 98.81           C  
ATOM   1987  CG  ASP A 244      -7.041  -2.731  -1.378  1.00 98.81           C  
ATOM   1988  OD1 ASP A 244      -7.145  -1.621  -1.938  1.00 98.81           O  
ATOM   1989  OD2 ASP A 244      -6.496  -3.714  -1.924  1.00 98.81           O1-
ATOM   1990  N   LEU A 245      -8.304   0.541  -0.063  1.00 98.75           N  
ATOM   1991  CA  LEU A 245      -9.255   1.524  -0.566  1.00 98.75           C  
ATOM   1992  C   LEU A 245      -8.939   1.900  -2.009  1.00 98.75           C  
ATOM   1993  O   LEU A 245      -9.311   2.983  -2.467  1.00 98.75           O  
ATOM   1994  CB  LEU A 245      -9.252   2.776   0.313  1.00 98.75           C  
ATOM   1995  CG  LEU A 245      -9.660   2.581   1.773  1.00 98.75           C  
ATOM   1996  CD1 LEU A 245      -9.777   3.929   2.474  1.00 98.75           C  
ATOM   1997  CD2 LEU A 245     -10.977   1.812   1.862  1.00 98.75           C  
ATOM   1998  N   ASP A 246      -8.176   1.101  -2.696  1.00 98.50           N  
ATOM   1999  CA  ASP A 246      -8.002   1.121  -4.146  1.00 98.50           C  
ATOM   2000  C   ASP A 246      -9.295   0.724  -4.858  1.00 98.50           C  
ATOM   2001  O   ASP A 246     -10.077  -0.075  -4.340  1.00 98.50           O  
ATOM   2002  CB  ASP A 246      -6.861   0.190  -4.566  1.00 98.50           C  
ATOM   2003  CG  ASP A 246      -6.552   0.270  -6.046  1.00 98.50           C  
ATOM   2004  OD1 ASP A 246      -7.343  -0.238  -6.866  1.00 98.50           O  
ATOM   2005  OD2 ASP A 246      -5.495   0.840  -6.398  1.00 98.50           O1-
ATOM   2006  N   ALA A 247      -9.512   1.390  -6.066  1.00 98.19           N  
ATOM   2007  CA  ALA A 247     -10.758   1.177  -6.807  1.00 98.19           C  
ATOM   2008  C   ALA A 247     -10.914  -0.280  -7.209  1.00 98.19           C  
ATOM   2009  O   ALA A 247     -12.034  -0.763  -7.396  1.00 98.19           O  
ATOM   2010  CB  ALA A 247     -10.802   2.077  -8.037  1.00 98.19           C  
ATOM   2011  N   HIS A 248      -9.777  -1.050  -7.382  1.00 98.44           N  
ATOM   2012  CA  HIS A 248      -9.776  -2.443  -7.806  1.00 98.44           C  
ATOM   2013  C   HIS A 248      -9.706  -3.387  -6.612  1.00 98.44           C  
ATOM   2014  O   HIS A 248      -9.152  -3.031  -5.567  1.00 98.44           O  
ATOM   2015  CB  HIS A 248      -8.605  -2.714  -8.754  1.00 98.44           C  
ATOM   2016  CG  HIS A 248      -8.629  -1.881  -9.996  1.00 98.44           C  
ATOM   2017  CD2 HIS A 248      -9.185  -2.116 -11.212  1.00 98.44           C  
ATOM   2018  ND1 HIS A 248      -8.037  -0.643 -10.076  1.00 98.44           N  
ATOM   2019  CE1 HIS A 248      -8.221  -0.147 -11.289  1.00 98.44           C  
ATOM   2020  NE2 HIS A 248      -8.917  -1.022 -11.999  1.00 98.44           N  
ATOM   2021  N   GLN A 249     -10.366  -4.581  -6.833  1.00 98.44           N  
ATOM   2022  CA  GLN A 249     -10.189  -5.635  -5.842  1.00 98.44           C  
ATOM   2023  C   GLN A 249      -8.710  -5.949  -5.630  1.00 98.44           C  
ATOM   2024  O   GLN A 249      -7.957  -6.096  -6.596  1.00 98.44           O  
ATOM   2025  CB  GLN A 249     -10.939  -6.900  -6.259  1.00 98.44           C  
ATOM   2026  CG  GLN A 249     -10.779  -8.057  -5.285  1.00 98.44           C  
ATOM   2027  CD  GLN A 249     -11.361  -9.354  -5.822  1.00 98.44           C  
ATOM   2028  NE2 GLN A 249     -11.400 -10.379  -4.979  1.00 98.44           N  
ATOM   2029  OE1 GLN A 249     -11.763  -9.433  -6.984  1.00 98.44           O  
ATOM   2030  N   GLY A 250      -8.202  -6.009  -4.351  1.00 98.31           N  
ATOM   2031  CA  GLY A 250      -6.854  -6.452  -4.039  1.00 98.31           C  
ATOM   2032  C   GLY A 250      -6.724  -7.962  -3.993  1.00 98.31           C  
ATOM   2033  O   GLY A 250      -6.637  -8.552  -2.911  1.00 98.31           O  
ATOM   2034  N   ASN A 251      -6.822  -8.652  -5.116  1.00 98.44           N  
ATOM   2035  CA  ASN A 251      -6.957 -10.099  -5.197  1.00 98.44           C  
ATOM   2036  C   ASN A 251      -5.681 -10.811  -4.759  1.00 98.44           C  
ATOM   2037  O   ASN A 251      -5.726 -11.953  -4.312  1.00 98.44           O  
ATOM   2038  CB  ASN A 251      -7.337 -10.523  -6.616  1.00 98.44           C  
ATOM   2039  CG  ASN A 251      -6.367 -10.005  -7.658  1.00 98.44           C  
ATOM   2040  ND2 ASN A 251      -6.122 -10.805  -8.693  1.00 98.44           N  
ATOM   2041  OD1 ASN A 251      -5.841  -8.897  -7.544  1.00 98.44           O  
ATOM   2042  N   GLY A 252      -4.506 -10.130  -4.777  1.00 98.44           N  
ATOM   2043  CA  GLY A 252      -3.251 -10.738  -4.362  1.00 98.44           C  
ATOM   2044  C   GLY A 252      -3.238 -11.136  -2.899  1.00 98.44           C  
ATOM   2045  O   GLY A 252      -3.173 -12.328  -2.575  1.00 98.44           O  
ATOM   2046  N   HIS A 253      -3.317 -10.121  -2.040  1.00 98.38           N  
ATOM   2047  CA  HIS A 253      -3.260 -10.404  -0.610  1.00 98.38           C  
ATOM   2048  C   HIS A 253      -4.511 -11.139  -0.144  1.00 98.38           C  
ATOM   2049  O   HIS A 253      -4.475 -11.858   0.855  1.00 98.38           O  
ATOM   2050  CB  HIS A 253      -3.085  -9.111   0.184  1.00 98.38           C  
ATOM   2051  CG  HIS A 253      -4.100  -8.064  -0.143  1.00 98.38           C  
ATOM   2052  CD2 HIS A 253      -4.008  -6.937  -0.884  1.00 98.38           C  
ATOM   2053  ND1 HIS A 253      -5.397  -8.116   0.322  1.00 98.38           N  
ATOM   2054  CE1 HIS A 253      -6.061  -7.063  -0.126  1.00 98.38           C  
ATOM   2055  NE2 HIS A 253      -5.239  -6.329  -0.861  1.00 98.38           N  
ATOM   2056  N   GLU A 254      -5.645 -11.016  -0.841  1.00 98.56           N  
ATOM   2057  CA  GLU A 254      -6.832 -11.802  -0.529  1.00 98.56           C  
ATOM   2058  C   GLU A 254      -6.571 -13.292  -0.720  1.00 98.56           C  
ATOM   2059  O   GLU A 254      -6.991 -14.107   0.098  1.00 98.56           O  
ATOM   2060  CB  GLU A 254      -8.016 -11.359  -1.393  1.00 98.56           C  
ATOM   2061  CG  GLU A 254      -8.499  -9.948  -1.094  1.00 98.56           C  
ATOM   2062  CD  GLU A 254      -9.444  -9.406  -2.152  1.00 98.56           C  
ATOM   2063  OE1 GLU A 254      -9.928  -8.257  -2.002  1.00 98.56           O  
ATOM   2064  OE2 GLU A 254      -9.704 -10.126  -3.138  1.00 98.56           O1-
ATOM   2065  N   ARG A 255      -5.910 -13.656  -1.777  1.00 98.31           N  
ATOM   2066  CA  ARG A 255      -5.545 -15.041  -2.041  1.00 98.31           C  
ATOM   2067  C   ARG A 255      -4.550 -15.557  -1.006  1.00 98.31           C  
ATOM   2068  O   ARG A 255      -4.667 -16.681  -0.528  1.00 98.31           O  
ATOM   2069  CB  ARG A 255      -4.959 -15.185  -3.451  1.00 98.31           C  
ATOM   2070  CG  ARG A 255      -5.982 -15.028  -4.556  1.00 98.31           C  
ATOM   2071  CD  ARG A 255      -5.340 -15.135  -5.932  1.00 98.31           C  
ATOM   2072  NE  ARG A 255      -6.317 -14.938  -7.002  1.00 98.31           N  
ATOM   2073  NH1 ARG A 255      -7.082 -17.116  -6.988  1.00 98.31           N  
ATOM   2074  NH2 ARG A 255      -7.976 -15.592  -8.454  1.00 98.31           N1+
ATOM   2075  CZ  ARG A 255      -7.122 -15.877  -7.476  1.00 98.31           C  
ATOM   2076  N   ASP A 256      -3.572 -14.741  -0.720  1.00 98.38           N  
ATOM   2077  CA  ASP A 256      -2.497 -15.156   0.179  1.00 98.38           C  
ATOM   2078  C   ASP A 256      -3.029 -15.437   1.583  1.00 98.38           C  
ATOM   2079  O   ASP A 256      -2.524 -16.316   2.276  1.00 98.38           O  
ATOM   2080  CB  ASP A 256      -1.405 -14.087   0.236  1.00 98.38           C  
ATOM   2081  CG  ASP A 256      -0.454 -14.143  -0.950  1.00 98.38           C  
ATOM   2082  OD1 ASP A 256      -0.497 -15.133  -1.715  1.00 98.38           O  
ATOM   2083  OD2 ASP A 256       0.345 -13.199  -1.114  1.00 98.38           O1-
ATOM   2084  N   PHE A 257      -4.066 -14.674   1.994  1.00 98.31           N  
ATOM   2085  CA  PHE A 257      -4.523 -14.791   3.373  1.00 98.31           C  
ATOM   2086  C   PHE A 257      -5.900 -15.444   3.437  1.00 98.31           C  
ATOM   2087  O   PHE A 257      -6.586 -15.358   4.456  1.00 98.31           O  
ATOM   2088  CB  PHE A 257      -4.563 -13.417   4.046  1.00 98.31           C  
ATOM   2089  CG  PHE A 257      -3.207 -12.797   4.242  1.00 98.31           C  
ATOM   2090  CD1 PHE A 257      -2.244 -13.426   5.020  1.00 98.31           C  
ATOM   2091  CD2 PHE A 257      -2.894 -11.582   3.642  1.00 98.31           C  
ATOM   2092  CE1 PHE A 257      -0.987 -12.853   5.201  1.00 98.31           C  
ATOM   2093  CE2 PHE A 257      -1.641 -11.003   3.817  1.00 98.31           C  
ATOM   2094  CZ  PHE A 257      -0.689 -11.638   4.596  1.00 98.31           C  
ATOM   2095  N   ILE A 258      -6.315 -16.089   2.431  1.00 97.81           N  
ATOM   2096  CA  ILE A 258      -7.650 -16.660   2.294  1.00 97.81           C  
ATOM   2097  C   ILE A 258      -7.903 -17.655   3.419  1.00 97.81           C  
ATOM   2098  O   ILE A 258      -9.022 -17.766   3.921  1.00 97.81           O  
ATOM   2099  CB  ILE A 258      -7.838 -17.344   0.924  1.00 97.81           C  
ATOM   2100  CG1 ILE A 258      -9.323 -17.613   0.660  1.00 97.81           C  
ATOM   2101  CG2 ILE A 258      -7.026 -18.643   0.851  1.00 97.81           C  
ATOM   2102  CD1 ILE A 258      -9.634 -17.979  -0.787  1.00 97.81           C  
ATOM   2103  N   ASP A 259      -6.880 -18.328   3.939  1.00 97.31           N  
ATOM   2104  CA  ASP A 259      -7.055 -19.343   4.981  1.00 97.31           C  
ATOM   2105  C   ASP A 259      -6.640 -18.789   6.342  1.00 97.31           C  
ATOM   2106  O   ASP A 259      -6.559 -19.551   7.323  1.00 97.31           O  
ATOM   2107  CB  ASP A 259      -6.252 -20.601   4.655  1.00 97.31           C  
ATOM   2108  CG  ASP A 259      -6.764 -21.323   3.421  1.00 97.31           C  
ATOM   2109  OD1 ASP A 259      -7.997 -21.396   3.220  1.00 97.31           O  
ATOM   2110  OD2 ASP A 259      -5.928 -21.830   2.641  1.00 97.31           O1-
ATOM   2111  N   ASP A 260      -6.400 -17.481   6.517  1.00 97.31           N  
ATOM   2112  CA  ASP A 260      -5.923 -16.892   7.763  1.00 97.31           C  
ATOM   2113  C   ASP A 260      -6.834 -15.747   8.212  1.00 97.31           C  
ATOM   2114  O   ASP A 260      -6.354 -14.679   8.575  1.00 97.31           O  
ATOM   2115  CB  ASP A 260      -4.486 -16.384   7.602  1.00 97.31           C  
ATOM   2116  CG  ASP A 260      -3.879 -15.921   8.916  1.00 97.31           C  
ATOM   2117  OD1 ASP A 260      -4.304 -16.377   9.988  1.00 97.31           O  
ATOM   2118  OD2 ASP A 260      -2.963 -15.060   8.860  1.00 97.31           O1-
ATOM   2119  N   LYS A 261      -8.106 -15.842   8.156  1.00 95.31           N  
ATOM   2120  CA  LYS A 261      -9.068 -14.783   8.437  1.00 95.31           C  
ATOM   2121  C   LYS A 261      -9.146 -14.495   9.934  1.00 95.31           C  
ATOM   2122  O   LYS A 261      -9.572 -13.410  10.339  1.00 95.31           O  
ATOM   2123  CB  LYS A 261     -10.452 -15.163   7.905  1.00 95.31           C  
ATOM   2124  CG  LYS A 261     -10.548 -15.168   6.387  1.00 95.31           C  
ATOM   2125  CD  LYS A 261     -11.974 -15.434   5.916  1.00 95.31           C  
ATOM   2126  CE  LYS A 261     -12.090 -15.342   4.405  1.00 95.31           C  
ATOM   2127  NZ  LYS A 261     -13.495 -15.573   3.941  1.00 95.31           N1+
ATOM   2128  N   GLU A 262      -8.665 -15.500  10.685  1.00 96.06           N  
ATOM   2129  CA  GLU A 262      -8.634 -15.310  12.130  1.00 96.06           C  
ATOM   2130  C   GLU A 262      -7.601 -14.278  12.540  1.00 96.06           C  
ATOM   2131  O   GLU A 262      -7.819 -13.506  13.475  1.00 96.06           O  
ATOM   2132  CB  GLU A 262      -8.354 -16.648  12.845  1.00 96.06           C  
ATOM   2133  CG  GLU A 262      -8.409 -16.551  14.359  1.00 96.06           C  
ATOM   2134  CD  GLU A 262      -8.151 -17.882  15.048  1.00 96.06           C  
ATOM   2135  OE1 GLU A 262      -8.140 -17.925  16.298  1.00 96.06           O  
ATOM   2136  OE2 GLU A 262      -7.961 -18.888  14.332  1.00 96.06           O1-
ATOM   2137  N   ASN A 263      -6.489 -14.227  11.799  1.00 97.88           N  
ATOM   2138  CA  ASN A 263      -5.344 -13.410  12.178  1.00 97.88           C  
ATOM   2139  C   ASN A 263      -5.143 -12.245  11.217  1.00 97.88           C  
ATOM   2140  O   ASN A 263      -4.401 -11.311  11.519  1.00 97.88           O  
ATOM   2141  CB  ASN A 263      -4.072 -14.266  12.244  1.00 97.88           C  
ATOM   2142  CG  ASN A 263      -4.134 -15.325  13.336  1.00 97.88           C  
ATOM   2143  ND2 ASN A 263      -3.709 -16.543  13.013  1.00 97.88           N  
ATOM   2144  OD1 ASN A 263      -4.562 -15.047  14.460  1.00 97.88           O  
ATOM   2145  N   THR A 264      -5.866 -12.245  10.055  1.00 98.44           N  
ATOM   2146  CA  THR A 264      -5.793 -11.158   9.081  1.00 98.44           C  
ATOM   2147  C   THR A 264      -7.194 -10.729   8.652  1.00 98.44           C  
ATOM   2148  O   THR A 264      -7.914 -11.494   8.012  1.00 98.44           O  
ATOM   2149  CB  THR A 264      -4.977 -11.573   7.848  1.00 98.44           C  
ATOM   2150  CG2 THR A 264      -4.831 -10.408   6.872  1.00 98.44           C  
ATOM   2151  OG1 THR A 264      -3.672 -11.996   8.260  1.00 98.44           O  
ATOM   2152  N   PHE A 265      -7.508  -9.502   9.003  1.00 98.75           N  
ATOM   2153  CA  PHE A 265      -8.784  -8.927   8.594  1.00 98.75           C  
ATOM   2154  C   PHE A 265      -8.618  -8.055   7.358  1.00 98.75           C  
ATOM   2155  O   PHE A 265      -7.835  -7.103   7.366  1.00 98.75           O  
ATOM   2156  CB  PHE A 265      -9.395  -8.109   9.735  1.00 98.75           C  
ATOM   2157  CG  PHE A 265     -10.848  -7.779   9.534  1.00 98.75           C  
ATOM   2158  CD1 PHE A 265     -11.229  -6.745   8.684  1.00 98.75           C  
ATOM   2159  CD2 PHE A 265     -11.837  -8.498  10.194  1.00 98.75           C  
ATOM   2160  CE1 PHE A 265     -12.576  -6.440   8.497  1.00 98.75           C  
ATOM   2161  CE2 PHE A 265     -13.176  -8.194  10.008  1.00 98.75           C  
ATOM   2162  CZ  PHE A 265     -13.550  -7.167   9.164  1.00 98.75           C  
ATOM   2163  N   ILE A 266      -9.404  -8.364   6.274  1.00 98.81           N  
ATOM   2164  CA  ILE A 266      -9.261  -7.613   5.026  1.00 98.81           C  
ATOM   2165  C   ILE A 266     -10.537  -6.825   4.755  1.00 98.81           C  
ATOM   2166  O   ILE A 266     -11.610  -7.408   4.572  1.00 98.81           O  
ATOM   2167  CB  ILE A 266      -8.949  -8.549   3.838  1.00 98.81           C  
ATOM   2168  CG1 ILE A 266      -7.646  -9.308   4.086  1.00 98.81           C  
ATOM   2169  CG2 ILE A 266      -8.877  -7.756   2.532  1.00 98.81           C  
ATOM   2170  CD1 ILE A 266      -7.362 -10.406   3.069  1.00 98.81           C  
ATOM   2171  N   LEU A 267     -10.414  -5.522   4.859  1.00 98.81           N  
ATOM   2172  CA  LEU A 267     -11.456  -4.610   4.412  1.00 98.81           C  
ATOM   2173  C   LEU A 267     -11.159  -4.082   3.015  1.00 98.81           C  
ATOM   2174  O   LEU A 267     -10.117  -3.465   2.791  1.00 98.81           O  
ATOM   2175  CB  LEU A 267     -11.603  -3.442   5.391  1.00 98.81           C  
ATOM   2176  CG  LEU A 267     -12.599  -2.344   4.999  1.00 98.81           C  
ATOM   2177  CD1 LEU A 267     -14.008  -2.907   4.954  1.00 98.81           C  
ATOM   2178  CD2 LEU A 267     -12.512  -1.173   5.969  1.00 98.81           C  
ATOM   2179  N   ASP A 268     -12.122  -4.306   2.084  1.00 98.69           N  
ATOM   2180  CA  ASP A 268     -11.905  -3.889   0.701  1.00 98.69           C  
ATOM   2181  C   ASP A 268     -13.086  -3.072   0.186  1.00 98.69           C  
ATOM   2182  O   ASP A 268     -14.193  -3.589   0.056  1.00 98.69           O  
ATOM   2183  CB  ASP A 268     -11.674  -5.102  -0.197  1.00 98.69           C  
ATOM   2184  CG  ASP A 268     -10.957  -4.753  -1.488  1.00 98.69           C  
ATOM   2185  OD1 ASP A 268     -10.932  -3.566  -1.870  1.00 98.69           O  
ATOM   2186  OD2 ASP A 268     -10.412  -5.680  -2.129  1.00 98.69           O1-
ATOM   2187  N   PHE A 269     -12.861  -1.762  -0.025  1.00 98.44           N  
ATOM   2188  CA  PHE A 269     -13.767  -0.877  -0.754  1.00 98.44           C  
ATOM   2189  C   PHE A 269     -13.375  -0.806  -2.228  1.00 98.44           C  
ATOM   2190  O   PHE A 269     -12.293  -0.317  -2.567  1.00 98.44           O  
ATOM   2191  CB  PHE A 269     -13.758   0.523  -0.144  1.00 98.44           C  
ATOM   2192  CG  PHE A 269     -14.530   0.624   1.139  1.00 98.44           C  
ATOM   2193  CD1 PHE A 269     -15.475   1.634   1.322  1.00 98.44           C  
ATOM   2194  CD2 PHE A 269     -14.325  -0.287   2.165  1.00 98.44           C  
ATOM   2195  CE1 PHE A 269     -16.189   1.730   2.508  1.00 98.44           C  
ATOM   2196  CE2 PHE A 269     -15.040  -0.197   3.354  1.00 98.44           C  
ATOM   2197  CZ  PHE A 269     -15.972   0.813   3.525  1.00 98.44           C  
ATOM   2198  N   TYR A 270     -14.128  -1.380  -3.082  1.00 98.31           N  
ATOM   2199  CA  TYR A 270     -13.750  -1.332  -4.491  1.00 98.31           C  
ATOM   2200  C   TYR A 270     -14.979  -1.347  -5.388  1.00 98.31           C  
ATOM   2201  O   TYR A 270     -16.102  -1.530  -4.914  1.00 98.31           O  
ATOM   2202  CB  TYR A 270     -12.830  -2.504  -4.840  1.00 98.31           C  
ATOM   2203  CG  TYR A 270     -13.512  -3.847  -4.791  1.00 98.31           C  
ATOM   2204  CD1 TYR A 270     -13.817  -4.458  -3.579  1.00 98.31           C  
ATOM   2205  CD2 TYR A 270     -13.872  -4.505  -5.962  1.00 98.31           C  
ATOM   2206  CE1 TYR A 270     -14.443  -5.696  -3.531  1.00 98.31           C  
ATOM   2207  CE2 TYR A 270     -14.503  -5.746  -5.929  1.00 98.31           C  
ATOM   2208  OH  TYR A 270     -15.413  -7.554  -4.669  1.00 98.31           O  
ATOM   2209  CZ  TYR A 270     -14.789  -6.330  -4.710  1.00 98.31           C  
ATOM   2210  N   ASN A 271     -14.768  -1.014  -6.609  1.00 98.00           N  
ATOM   2211  CA  ASN A 271     -15.827  -1.124  -7.613  1.00 98.00           C  
ATOM   2212  C   ASN A 271     -15.998  -2.565  -8.090  1.00 98.00           C  
ATOM   2213  O   ASN A 271     -15.155  -3.085  -8.824  1.00 98.00           O  
ATOM   2214  CB  ASN A 271     -15.533  -0.205  -8.798  1.00 98.00           C  
ATOM   2215  CG  ASN A 271     -16.686  -0.140  -9.784  1.00 98.00           C  
ATOM   2216  ND2 ASN A 271     -16.699   0.899 -10.613  1.00 98.00           N  
ATOM   2217  OD1 ASN A 271     -17.556  -1.014  -9.798  1.00 98.00           O  
ATOM   2218  N   HIS A 272     -17.123  -3.287  -7.776  1.00 96.75           N  
ATOM   2219  CA  HIS A 272     -17.326  -4.712  -8.016  1.00 96.75           C  
ATOM   2220  C   HIS A 272     -17.458  -5.010  -9.497  1.00 96.75           C  
ATOM   2221  O   HIS A 272     -17.353  -6.167  -9.915  1.00 96.75           O  
ATOM   2222  CB  HIS A 272     -18.570  -5.202  -7.274  1.00 96.75           C  
ATOM   2223  CG  HIS A 272     -18.413  -5.222  -5.784  1.00 96.75           C  
ATOM   2224  CD2 HIS A 272     -17.328  -5.051  -4.998  1.00 96.75           C  
ATOM   2225  ND1 HIS A 272     -19.477  -5.437  -4.927  1.00 96.75           N  
ATOM   2226  CE1 HIS A 272     -19.031  -5.401  -3.678  1.00 96.75           C  
ATOM   2227  NE2 HIS A 272     -17.739  -5.171  -3.697  1.00 96.75           N  
ATOM   2228  N   SER A 273     -17.660  -3.906 -10.289  1.00 96.19           N  
ATOM   2229  CA  SER A 273     -17.958  -4.088 -11.703  1.00 96.19           C  
ATOM   2230  C   SER A 273     -16.697  -4.012 -12.545  1.00 96.19           C  
ATOM   2231  O   SER A 273     -16.749  -4.159 -13.772  1.00 96.19           O  
ATOM   2232  CB  SER A 273     -18.966  -3.036 -12.181  1.00 96.19           C  
ATOM   2233  OG  SER A 273     -20.177  -3.125 -11.446  1.00 96.19           O  
ATOM   2234  N   ILE A 274     -15.534  -3.803 -11.923  1.00 96.31           N  
ATOM   2235  CA  ILE A 274     -14.340  -3.590 -12.730  1.00 96.31           C  
ATOM   2236  C   ILE A 274     -13.284  -4.632 -12.370  1.00 96.31           C  
ATOM   2237  O   ILE A 274     -13.467  -5.411 -11.432  1.00 96.31           O  
ATOM   2238  CB  ILE A 274     -13.775  -2.167 -12.528  1.00 96.31           C  
ATOM   2239  CG1 ILE A 274     -13.399  -1.942 -11.055  1.00 96.31           C  
ATOM   2240  CG2 ILE A 274     -14.776  -1.114 -13.007  1.00 96.31           C  
ATOM   2241  CD1 ILE A 274     -12.742  -0.603 -10.784  1.00 96.31           C  
ATOM   2242  N   TYR A 275     -12.229  -4.823 -13.310  1.00 95.38           N  
ATOM   2243  CA  TYR A 275     -11.115  -5.728 -13.044  1.00 95.38           C  
ATOM   2244  C   TYR A 275     -10.864  -5.858 -11.548  1.00 95.38           C  
ATOM   2245  O   TYR A 275     -10.887  -4.866 -10.821  1.00 95.38           O  
ATOM   2246  CB  TYR A 275      -9.849  -5.243 -13.756  1.00 95.38           C  
ATOM   2247  CG  TYR A 275      -8.651  -6.122 -13.518  1.00 95.38           C  
ATOM   2248  CD1 TYR A 275      -7.763  -5.864 -12.470  1.00 95.38           C  
ATOM   2249  CD2 TYR A 275      -8.395  -7.215 -14.347  1.00 95.38           C  
ATOM   2250  CE1 TYR A 275      -6.654  -6.672 -12.251  1.00 95.38           C  
ATOM   2251  CE2 TYR A 275      -7.283  -8.025 -14.127  1.00 95.38           C  
ATOM   2252  OH  TYR A 275      -5.326  -8.551 -12.872  1.00 95.38           O  
ATOM   2253  CZ  TYR A 275      -6.425  -7.749 -13.085  1.00 95.38           C  
ATOM   2254  N   PRO A 276     -10.564  -7.144 -11.070  1.00 96.25           N  
ATOM   2255  CA  PRO A 276     -10.199  -8.341 -11.827  1.00 96.25           C  
ATOM   2256  C   PRO A 276     -11.337  -9.362 -11.888  1.00 96.25           C  
ATOM   2257  O   PRO A 276     -11.189 -10.432 -12.497  1.00 96.25           O  
ATOM   2258  CB  PRO A 276      -9.007  -8.904 -11.065  1.00 96.25           C  
ATOM   2259  CG  PRO A 276      -9.276  -8.567  -9.632  1.00 96.25           C  
ATOM   2260  CD  PRO A 276      -9.944  -7.220  -9.577  1.00 96.25           C  
ATOM   2261  N   ALA A 277     -12.457  -9.229 -11.191  1.00 95.50           N  
ATOM   2262  CA  ALA A 277     -13.565 -10.178 -11.096  1.00 95.50           C  
ATOM   2263  C   ALA A 277     -13.093 -11.523 -10.567  1.00 95.50           C  
ATOM   2264  O   ALA A 277     -13.498 -12.568 -11.070  1.00 95.50           O  
ATOM   2265  CB  ALA A 277     -14.244 -10.339 -12.446  1.00 95.50           C  
ATOM   2266  N   ASP A 278     -12.157 -11.543  -9.718  1.00 96.94           N  
ATOM   2267  CA  ASP A 278     -11.573 -12.738  -9.124  1.00 96.94           C  
ATOM   2268  C   ASP A 278     -12.425 -13.249  -7.966  1.00 96.94           C  
ATOM   2269  O   ASP A 278     -12.235 -12.845  -6.822  1.00 96.94           O  
ATOM   2270  CB  ASP A 278     -10.148 -12.461  -8.653  1.00 96.94           C  
ATOM   2271  CG  ASP A 278      -9.365 -13.724  -8.340  1.00 96.94           C  
ATOM   2272  OD1 ASP A 278      -9.987 -14.753  -7.990  1.00 96.94           O  
ATOM   2273  OD2 ASP A 278      -8.121 -13.690  -8.447  1.00 96.94           O1-
ATOM   2274  N   THR A 279     -13.368 -14.146  -8.161  1.00 96.81           N  
ATOM   2275  CA  THR A 279     -14.357 -14.630  -7.192  1.00 96.81           C  
ATOM   2276  C   THR A 279     -13.691 -15.530  -6.156  1.00 96.81           C  
ATOM   2277  O   THR A 279     -14.129 -15.577  -5.001  1.00 96.81           O  
ATOM   2278  CB  THR A 279     -15.491 -15.400  -7.902  1.00 96.81           C  
ATOM   2279  CG2 THR A 279     -16.306 -14.475  -8.805  1.00 96.81           C  
ATOM   2280  OG1 THR A 279     -14.931 -16.449  -8.693  1.00 96.81           O  
ATOM   2281  N   PHE A 280     -12.653 -16.271  -6.637  1.00 97.50           N  
ATOM   2282  CA  PHE A 280     -11.920 -17.108  -5.697  1.00 97.50           C  
ATOM   2283  C   PHE A 280     -11.251 -16.255  -4.622  1.00 97.50           C  
ATOM   2284  O   PHE A 280     -11.392 -16.525  -3.433  1.00 97.50           O  
ATOM   2285  CB  PHE A 280     -10.876 -17.960  -6.425  1.00 97.50           C  
ATOM   2286  CG  PHE A 280     -10.069 -18.841  -5.512  1.00 97.50           C  
ATOM   2287  CD1 PHE A 280      -8.777 -18.482  -5.138  1.00 97.50           C  
ATOM   2288  CD2 PHE A 280     -10.604 -20.023  -5.026  1.00 97.50           C  
ATOM   2289  CE1 PHE A 280      -8.028 -19.305  -4.296  1.00 97.50           C  
ATOM   2290  CE2 PHE A 280      -9.863 -20.850  -4.178  1.00 97.50           C  
ATOM   2291  CZ  PHE A 280      -8.575 -20.481  -3.818  1.00 97.50           C  
ATOM   2292  N   ALA A 281     -10.525 -15.203  -5.000  1.00 98.00           N  
ATOM   2293  CA  ALA A 281      -9.829 -14.316  -4.083  1.00 98.00           C  
ATOM   2294  C   ALA A 281     -10.806 -13.593  -3.162  1.00 98.00           C  
ATOM   2295  O   ALA A 281     -10.502 -13.333  -2.002  1.00 98.00           O  
ATOM   2296  CB  ALA A 281      -8.984 -13.304  -4.855  1.00 98.00           C  
ATOM   2297  N   ALA A 282     -11.985 -13.242  -3.656  1.00 97.81           N  
ATOM   2298  CA  ALA A 282     -12.997 -12.505  -2.913  1.00 97.81           C  
ATOM   2299  C   ALA A 282     -13.407 -13.239  -1.642  1.00 97.81           C  
ATOM   2300  O   ALA A 282     -13.886 -12.631  -0.683  1.00 97.81           O  
ATOM   2301  CB  ALA A 282     -14.223 -12.243  -3.791  1.00 97.81           C  
ATOM   2302  N   LYS A 283     -13.231 -14.599  -1.607  1.00 97.81           N  
ATOM   2303  CA  LYS A 283     -13.540 -15.396  -0.420  1.00 97.81           C  
ATOM   2304  C   LYS A 283     -12.642 -15.013   0.747  1.00 97.81           C  
ATOM   2305  O   LYS A 283     -12.963 -15.293   1.904  1.00 97.81           O  
ATOM   2306  CB  LYS A 283     -13.394 -16.888  -0.726  1.00 97.81           C  
ATOM   2307  CG  LYS A 283     -14.424 -17.423  -1.716  1.00 97.81           C  
ATOM   2308  CD  LYS A 283     -14.205 -18.902  -2.011  1.00 97.81           C  
ATOM   2309  CE  LYS A 283     -15.190 -19.410  -3.053  1.00 97.81           C  
ATOM   2310  NZ  LYS A 283     -14.930 -20.849  -3.395  1.00 97.81           N1+
ATOM   2311  N   GLY A 284     -11.518 -14.420   0.414  1.00 97.88           N  
ATOM   2312  CA  GLY A 284     -10.557 -14.029   1.434  1.00 97.88           C  
ATOM   2313  C   GLY A 284     -10.888 -12.699   2.078  1.00 97.88           C  
ATOM   2314  O   GLY A 284     -10.295 -12.328   3.094  1.00 97.88           O  
ATOM   2315  N   ILE A 285     -11.859 -11.950   1.513  1.00 98.31           N  
ATOM   2316  CA  ILE A 285     -12.237 -10.645   2.036  1.00 98.31           C  
ATOM   2317  C   ILE A 285     -13.121 -10.824   3.270  1.00 98.31           C  
ATOM   2318  O   ILE A 285     -14.153 -11.496   3.214  1.00 98.31           O  
ATOM   2319  CB  ILE A 285     -12.978  -9.804   0.971  1.00 98.31           C  
ATOM   2320  CG1 ILE A 285     -12.129  -9.707  -0.309  1.00 98.31           C  
ATOM   2321  CG2 ILE A 285     -13.308  -8.412   1.515  1.00 98.31           C  
ATOM   2322  CD1 ILE A 285     -12.864  -9.083  -1.487  1.00 98.31           C  
ATOM   2323  N   SER A 286     -12.699 -10.205   4.378  1.00 98.50           N  
ATOM   2324  CA  SER A 286     -13.500 -10.261   5.598  1.00 98.50           C  
ATOM   2325  C   SER A 286     -14.742  -9.383   5.482  1.00 98.50           C  
ATOM   2326  O   SER A 286     -15.829  -9.790   5.899  1.00 98.50           O  
ATOM   2327  CB  SER A 286     -12.669  -9.827   6.805  1.00 98.50           C  
ATOM   2328  OG  SER A 286     -11.532 -10.666   6.963  1.00 98.50           O  
ATOM   2329  N   LEU A 287     -14.578  -8.222   4.922  1.00 98.44           N  
ATOM   2330  CA  LEU A 287     -15.677  -7.295   4.690  1.00 98.44           C  
ATOM   2331  C   LEU A 287     -15.472  -6.518   3.390  1.00 98.44           C  
ATOM   2332  O   LEU A 287     -14.480  -5.816   3.233  1.00 98.44           O  
ATOM   2333  CB  LEU A 287     -15.811  -6.315   5.860  1.00 98.44           C  
ATOM   2334  CG  LEU A 287     -16.980  -5.321   5.790  1.00 98.44           C  
ATOM   2335  CD1 LEU A 287     -18.307  -6.073   5.755  1.00 98.44           C  
ATOM   2336  CD2 LEU A 287     -16.932  -4.362   6.971  1.00 98.44           C  
ATOM   2337  N   SER A 288     -16.452  -6.647   2.512  1.00 98.00           N  
ATOM   2338  CA  SER A 288     -16.399  -5.979   1.212  1.00 98.00           C  
ATOM   2339  C   SER A 288     -17.469  -4.901   1.102  1.00 98.00           C  
ATOM   2340  O   SER A 288     -18.621  -5.113   1.496  1.00 98.00           O  
ATOM   2341  CB  SER A 288     -16.582  -6.992   0.084  1.00 98.00           C  
ATOM   2342  OG  SER A 288     -16.574  -6.345  -1.177  1.00 98.00           O  
ATOM   2343  N   LYS A 289     -17.079  -3.667   0.614  1.00 98.19           N  
ATOM   2344  CA  LYS A 289     -18.018  -2.574   0.350  1.00 98.19           C  
ATOM   2345  C   LYS A 289     -17.958  -2.136  -1.109  1.00 98.19           C  
ATOM   2346  O   LYS A 289     -16.872  -1.867  -1.633  1.00 98.19           O  
ATOM   2347  CB  LYS A 289     -17.722  -1.388   1.266  1.00 98.19           C  
ATOM   2348  CG  LYS A 289     -17.872  -1.697   2.747  1.00 98.19           C  
ATOM   2349  CD  LYS A 289     -19.330  -1.950   3.117  1.00 98.19           C  
ATOM   2350  CE  LYS A 289     -19.502  -2.176   4.613  1.00 98.19           C  
ATOM   2351  NZ  LYS A 289     -20.930  -2.440   4.977  1.00 98.19           N1+
ATOM   2352  N   ASN A 290     -19.147  -2.076  -1.719  1.00 97.50           N  
ATOM   2353  CA  ASN A 290     -19.197  -1.627  -3.103  1.00 97.50           C  
ATOM   2354  C   ASN A 290     -19.190  -0.105  -3.204  1.00 97.50           C  
ATOM   2355  O   ASN A 290     -19.973   0.567  -2.536  1.00 97.50           O  
ATOM   2356  CB  ASN A 290     -20.419  -2.202  -3.818  1.00 97.50           C  
ATOM   2357  CG  ASN A 290     -20.479  -1.821  -5.286  1.00 97.50           C  
ATOM   2358  ND2 ASN A 290     -21.648  -1.385  -5.742  1.00 97.50           N  
ATOM   2359  OD1 ASN A 290     -19.471  -1.919  -6.000  1.00 97.50           O  
ATOM   2360  N   VAL A 291     -18.281   0.413  -4.035  1.00 97.19           N  
ATOM   2361  CA  VAL A 291     -18.202   1.828  -4.371  1.00 97.19           C  
ATOM   2362  C   VAL A 291     -18.217   2.006  -5.887  1.00 97.19           C  
ATOM   2363  O   VAL A 291     -17.282   1.587  -6.579  1.00 97.19           O  
ATOM   2364  CB  VAL A 291     -16.948   2.491  -3.764  1.00 97.19           C  
ATOM   2365  CG1 VAL A 291     -16.930   3.990  -4.044  1.00 97.19           C  
ATOM   2366  CG2 VAL A 291     -16.865   2.217  -2.266  1.00 97.19           C  
ATOM   2367  N   ASP A 292     -19.277   2.565  -6.385  1.00 95.88           N  
ATOM   2368  CA  ASP A 292     -19.400   2.721  -7.836  1.00 95.88           C  
ATOM   2369  C   ASP A 292     -19.485   4.192  -8.225  1.00 95.88           C  
ATOM   2370  O   ASP A 292     -19.299   5.073  -7.382  1.00 95.88           O  
ATOM   2371  CB  ASP A 292     -20.609   1.958  -8.360  1.00 95.88           C  
ATOM   2372  CG  ASP A 292     -21.918   2.417  -7.727  1.00 95.88           C  
ATOM   2373  OD1 ASP A 292     -21.993   3.575  -7.285  1.00 95.88           O  
ATOM   2374  OD2 ASP A 292     -22.870   1.608  -7.673  1.00 95.88           O1-
ATOM   2375  N   PHE A 293     -19.743   4.441  -9.406  1.00 96.62           N  
ATOM   2376  CA  PHE A 293     -19.763   5.786  -9.974  1.00 96.62           C  
ATOM   2377  C   PHE A 293     -20.771   6.666  -9.256  1.00 96.62           C  
ATOM   2378  O   PHE A 293     -20.556   7.866  -9.096  1.00 96.62           O  
ATOM   2379  CB  PHE A 293     -20.078   5.735 -11.473  1.00 96.62           C  
ATOM   2380  CG  PHE A 293     -19.920   7.055 -12.168  1.00 96.62           C  
ATOM   2381  CD1 PHE A 293     -21.019   7.909 -12.322  1.00 96.62           C  
ATOM   2382  CD2 PHE A 293     -18.690   7.455 -12.674  1.00 96.62           C  
ATOM   2383  CE1 PHE A 293     -20.875   9.134 -12.964  1.00 96.62           C  
ATOM   2384  CE2 PHE A 293     -18.547   8.680 -13.316  1.00 96.62           C  
ATOM   2385  CZ  PHE A 293     -19.647   9.521 -13.462  1.00 96.62           C  
ATOM   2386  N   ASP A 294     -21.793   6.097  -8.725  1.00 96.62           N  
ATOM   2387  CA  ASP A 294     -22.918   6.841  -8.162  1.00 96.62           C  
ATOM   2388  C   ASP A 294     -22.704   7.121  -6.668  1.00 96.62           C  
ATOM   2389  O   ASP A 294     -23.487   7.826  -6.042  1.00 96.62           O  
ATOM   2390  CB  ASP A 294     -24.227   6.079  -8.366  1.00 96.62           C  
ATOM   2391  CG  ASP A 294     -24.639   6.003  -9.822  1.00 96.62           C  
ATOM   2392  OD1 ASP A 294     -24.416   6.974 -10.575  1.00 96.62           O  
ATOM   2393  OD2 ASP A 294     -25.208   4.964 -10.224  1.00 96.62           O1-
ATOM   2394  N   THR A 295     -21.740   6.550  -6.077  1.00 97.44           N  
ATOM   2395  CA  THR A 295     -21.428   6.794  -4.677  1.00 97.44           C  
ATOM   2396  C   THR A 295     -20.945   8.226  -4.472  1.00 97.44           C  
ATOM   2397  O   THR A 295     -19.941   8.633  -5.074  1.00 97.44           O  
ATOM   2398  CB  THR A 295     -20.370   5.809  -4.156  1.00 97.44           C  
ATOM   2399  CG2 THR A 295     -20.137   5.983  -2.659  1.00 97.44           C  
ATOM   2400  OG1 THR A 295     -20.805   4.467  -4.406  1.00 97.44           O  
ATOM   2401  N   SER A 296     -21.648   9.024  -3.716  1.00 98.12           N  
ATOM   2402  CA  SER A 296     -21.251  10.402  -3.455  1.00 98.12           C  
ATOM   2403  C   SER A 296     -20.117  10.473  -2.441  1.00 98.12           C  
ATOM   2404  O   SER A 296     -19.859   9.509  -1.717  1.00 98.12           O  
ATOM   2405  CB  SER A 296     -22.456  11.209  -2.945  1.00 98.12           C  
ATOM   2406  OG  SER A 296     -22.791  10.821  -1.629  1.00 98.12           O  
ATOM   2407  N   ASP A 297     -19.426  11.594  -2.368  1.00 98.56           N  
ATOM   2408  CA  ASP A 297     -18.361  11.809  -1.392  1.00 98.56           C  
ATOM   2409  C   ASP A 297     -18.873  11.576   0.033  1.00 98.56           C  
ATOM   2410  O   ASP A 297     -18.228  10.890   0.824  1.00 98.56           O  
ATOM   2411  CB  ASP A 297     -17.789  13.220  -1.523  1.00 98.56           C  
ATOM   2412  CG  ASP A 297     -16.887  13.382  -2.737  1.00 98.56           C  
ATOM   2413  OD1 ASP A 297     -16.670  12.398  -3.471  1.00 98.56           O  
ATOM   2414  OD2 ASP A 297     -16.406  14.513  -2.958  1.00 98.56           O1-
ATOM   2415  N   SER A 298     -20.013  12.165   0.401  1.00 98.25           N  
ATOM   2416  CA  SER A 298     -20.560  12.062   1.743  1.00 98.25           C  
ATOM   2417  C   SER A 298     -20.879  10.615   2.103  1.00 98.25           C  
ATOM   2418  O   SER A 298     -20.610  10.173   3.224  1.00 98.25           O  
ATOM   2419  CB  SER A 298     -21.837  12.911   1.872  1.00 98.25           C  
ATOM   2420  OG  SER A 298     -22.817  12.495   0.938  1.00 98.25           O  
ATOM   2421  N   GLU A 299     -21.555   9.939   1.083  1.00 98.38           N  
ATOM   2422  CA  GLU A 299     -21.873   8.528   1.283  1.00 98.38           C  
ATOM   2423  C   GLU A 299     -20.608   7.708   1.518  1.00 98.38           C  
ATOM   2424  O   GLU A 299     -20.568   6.868   2.419  1.00 98.38           O  
ATOM   2425  CB  GLU A 299     -22.645   7.977   0.082  1.00 98.38           C  
ATOM   2426  CG  GLU A 299     -23.016   6.508   0.213  1.00 98.38           C  
ATOM   2427  CD  GLU A 299     -23.769   5.970  -0.994  1.00 98.38           C  
ATOM   2428  OE1 GLU A 299     -23.959   4.738  -1.088  1.00 98.38           O  
ATOM   2429  OE2 GLU A 299     -24.159   6.784  -1.855  1.00 98.38           O1-
ATOM   2430  N   TYR A 300     -19.555   7.923   0.746  1.00 98.62           N  
ATOM   2431  CA  TYR A 300     -18.299   7.201   0.839  1.00 98.62           C  
ATOM   2432  C   TYR A 300     -17.639   7.402   2.200  1.00 98.62           C  
ATOM   2433  O   TYR A 300     -17.292   6.436   2.879  1.00 98.62           O  
ATOM   2434  CB  TYR A 300     -17.335   7.647  -0.269  1.00 98.62           C  
ATOM   2435  CG  TYR A 300     -16.010   6.934  -0.246  1.00 98.62           C  
ATOM   2436  CD1 TYR A 300     -14.925   7.474   0.437  1.00 98.62           C  
ATOM   2437  CD2 TYR A 300     -15.840   5.725  -0.904  1.00 98.62           C  
ATOM   2438  CE1 TYR A 300     -13.685   6.821   0.455  1.00 98.62           C  
ATOM   2439  CE2 TYR A 300     -14.619   5.065  -0.887  1.00 98.62           C  
ATOM   2440  OH  TYR A 300     -12.339   4.970  -0.186  1.00 98.62           O  
ATOM   2441  CZ  TYR A 300     -13.548   5.618  -0.205  1.00 98.62           C  
ATOM   2442  N   ILE A 301     -17.456   8.650   2.623  1.00 98.62           N  
ATOM   2443  CA  ILE A 301     -16.770   8.991   3.865  1.00 98.62           C  
ATOM   2444  C   ILE A 301     -17.560   8.441   5.049  1.00 98.62           C  
ATOM   2445  O   ILE A 301     -16.985   7.890   5.989  1.00 98.62           O  
ATOM   2446  CB  ILE A 301     -16.594  10.519   4.009  1.00 98.62           C  
ATOM   2447  CG1 ILE A 301     -15.610  11.037   2.956  1.00 98.62           C  
ATOM   2448  CG2 ILE A 301     -16.125  10.878   5.423  1.00 98.62           C  
ATOM   2449  CD1 ILE A 301     -14.230  10.402   3.036  1.00 98.62           C  
ATOM   2450  N   SER A 302     -18.937   8.648   5.077  1.00 98.44           N  
ATOM   2451  CA  SER A 302     -19.783   8.129   6.147  1.00 98.44           C  
ATOM   2452  C   SER A 302     -19.646   6.615   6.271  1.00 98.44           C  
ATOM   2453  O   SER A 302     -19.492   6.088   7.375  1.00 98.44           O  
ATOM   2454  CB  SER A 302     -21.235   8.500   5.901  1.00 98.44           C  
ATOM   2455  OG  SER A 302     -22.072   7.990   6.931  1.00 98.44           O  
ATOM   2456  N   MET A 303     -19.746   5.923   5.096  1.00 98.44           N  
ATOM   2457  CA  MET A 303     -19.616   4.471   5.067  1.00 98.44           C  
ATOM   2458  C   MET A 303     -18.254   4.038   5.608  1.00 98.44           C  
ATOM   2459  O   MET A 303     -18.178   3.115   6.421  1.00 98.44           O  
ATOM   2460  CB  MET A 303     -19.802   3.941   3.645  1.00 98.44           C  
ATOM   2461  CG  MET A 303     -19.775   2.425   3.547  1.00 98.44           C  
ATOM   2462  SD  MET A 303     -20.172   1.823   1.859  1.00 98.44           S  
ATOM   2463  CE  MET A 303     -18.865   2.650   0.912  1.00 98.44           C  
ATOM   2464  N   LEU A 304     -17.163   4.680   5.196  1.00 98.69           N  
ATOM   2465  CA  LEU A 304     -15.798   4.363   5.622  1.00 98.69           C  
ATOM   2466  C   LEU A 304     -15.642   4.551   7.128  1.00 98.69           C  
ATOM   2467  O   LEU A 304     -15.165   3.663   7.825  1.00 98.69           O  
ATOM   2468  CB  LEU A 304     -14.791   5.240   4.883  1.00 98.69           C  
ATOM   2469  CG  LEU A 304     -13.325   5.093   5.306  1.00 98.69           C  
ATOM   2470  CD1 LEU A 304     -12.864   3.658   5.108  1.00 98.69           C  
ATOM   2471  CD2 LEU A 304     -12.451   6.064   4.531  1.00 98.69           C  
ATOM   2472  N   ARG A 305     -16.009   5.669   7.650  1.00 98.44           N  
ATOM   2473  CA  ARG A 305     -15.856   5.984   9.068  1.00 98.44           C  
ATOM   2474  C   ARG A 305     -16.628   4.988   9.935  1.00 98.44           C  
ATOM   2475  O   ARG A 305     -16.087   4.463  10.907  1.00 98.44           O  
ATOM   2476  CB  ARG A 305     -16.347   7.405   9.356  1.00 98.44           C  
ATOM   2477  CG  ARG A 305     -16.063   7.878  10.772  1.00 98.44           C  
ATOM   2478  CD  ARG A 305     -16.466   9.334  10.973  1.00 98.44           C  
ATOM   2479  NE  ARG A 305     -15.639  10.232  10.165  1.00 98.44           N  
ATOM   2480  NH1 ARG A 305     -13.885  10.310  11.668  1.00 98.44           N  
ATOM   2481  NH2 ARG A 305     -13.786  11.495   9.706  1.00 98.44           N1+
ATOM   2482  CZ  ARG A 305     -14.437  10.676  10.514  1.00 98.44           C  
ATOM   2483  N   LYS A 306     -17.892   4.748   9.631  1.00 98.31           N  
ATOM   2484  CA  LYS A 306     -18.719   3.825  10.402  1.00 98.31           C  
ATOM   2485  C   LYS A 306     -18.136   2.415  10.380  1.00 98.31           C  
ATOM   2486  O   LYS A 306     -18.073   1.754  11.419  1.00 98.31           O  
ATOM   2487  CB  LYS A 306     -20.162   3.809   9.869  1.00 98.31           C  
ATOM   2488  CG  LYS A 306     -20.963   5.057  10.200  1.00 98.31           C  
ATOM   2489  CD  LYS A 306     -22.380   4.977   9.647  1.00 98.31           C  
ATOM   2490  CE  LYS A 306     -23.156   6.260   9.907  1.00 98.31           C  
ATOM   2491  NZ  LYS A 306     -24.512   6.215   9.292  1.00 98.31           N1+
ATOM   2492  N   THR A 307     -17.732   2.023   9.182  1.00 98.56           N  
ATOM   2493  CA  THR A 307     -17.185   0.683   9.013  1.00 98.56           C  
ATOM   2494  C   THR A 307     -15.879   0.521   9.798  1.00 98.56           C  
ATOM   2495  O   THR A 307     -15.698  -0.466  10.508  1.00 98.56           O  
ATOM   2496  CB  THR A 307     -16.921   0.362   7.526  1.00 98.56           C  
ATOM   2497  CG2 THR A 307     -16.338  -1.027   7.356  1.00 98.56           C  
ATOM   2498  OG1 THR A 307     -18.167   0.437   6.811  1.00 98.56           O  
ATOM   2499  N   LEU A 308     -14.987   1.459   9.632  1.00 98.38           N  
ATOM   2500  CA  LEU A 308     -13.690   1.386  10.283  1.00 98.38           C  
ATOM   2501  C   LEU A 308     -13.829   1.369  11.796  1.00 98.38           C  
ATOM   2502  O   LEU A 308     -13.149   0.605  12.485  1.00 98.38           O  
ATOM   2503  CB  LEU A 308     -12.798   2.559   9.854  1.00 98.38           C  
ATOM   2504  CG  LEU A 308     -12.104   2.429   8.504  1.00 98.38           C  
ATOM   2505  CD1 LEU A 308     -11.321   3.699   8.189  1.00 98.38           C  
ATOM   2506  CD2 LEU A 308     -11.190   1.214   8.496  1.00 98.38           C  
ATOM   2507  N   GLN A 309     -14.711   2.229  12.382  1.00 97.75           N  
ATOM   2508  CA  GLN A 309     -14.972   2.262  13.824  1.00 97.75           C  
ATOM   2509  C   GLN A 309     -15.430   0.898  14.326  1.00 97.75           C  
ATOM   2510  O   GLN A 309     -14.948   0.414  15.349  1.00 97.75           O  
ATOM   2511  CB  GLN A 309     -16.010   3.332  14.161  1.00 97.75           C  
ATOM   2512  CG  GLN A 309     -15.476   4.757  14.059  1.00 97.75           C  
ATOM   2513  CD  GLN A 309     -16.559   5.801  14.259  1.00 97.75           C  
ATOM   2514  NE2 GLN A 309     -16.180   7.066  14.133  1.00 97.75           N  
ATOM   2515  OE1 GLN A 309     -17.715   5.471  14.523  1.00 97.75           O  
ATOM   2516  N   LYS A 310     -16.340   0.309  13.596  1.00 98.06           N  
ATOM   2517  CA  LYS A 310     -16.909  -0.974  13.973  1.00 98.06           C  
ATOM   2518  C   LYS A 310     -15.871  -2.081  13.934  1.00 98.06           C  
ATOM   2519  O   LYS A 310     -15.693  -2.816  14.910  1.00 98.06           O  
ATOM   2520  CB  LYS A 310     -18.085  -1.336  13.060  1.00 98.06           C  
ATOM   2521  CG  LYS A 310     -18.759  -2.652  13.399  1.00 98.06           C  
ATOM   2522  CD  LYS A 310     -19.910  -2.955  12.454  1.00 98.06           C  
ATOM   2523  CE  LYS A 310     -20.527  -4.318  12.739  1.00 98.06           C  
ATOM   2524  NZ  LYS A 310     -21.655  -4.616  11.810  1.00 98.06           N1+
ATOM   2525  N   ILE A 311     -15.137  -2.157  12.797  1.00 98.00           N  
ATOM   2526  CA  ILE A 311     -14.273  -3.305  12.589  1.00 98.00           C  
ATOM   2527  C   ILE A 311     -13.008  -3.160  13.444  1.00 98.00           C  
ATOM   2528  O   ILE A 311     -12.421  -4.159  13.863  1.00 98.00           O  
ATOM   2529  CB  ILE A 311     -13.894  -3.462  11.101  1.00 98.00           C  
ATOM   2530  CG1 ILE A 311     -13.120  -2.231  10.606  1.00 98.00           C  
ATOM   2531  CG2 ILE A 311     -15.138  -3.709  10.247  1.00 98.00           C  
ATOM   2532  CD1 ILE A 311     -12.459  -2.416   9.257  1.00 98.00           C  
ATOM   2533  N   LEU A 312     -12.488  -1.968  13.681  1.00 98.12           N  
ATOM   2534  CA  LEU A 312     -11.341  -1.780  14.550  1.00 98.12           C  
ATOM   2535  C   LEU A 312     -11.665  -2.133  15.995  1.00 98.12           C  
ATOM   2536  O   LEU A 312     -10.822  -2.658  16.715  1.00 98.12           O  
ATOM   2537  CB  LEU A 312     -10.830  -0.333  14.465  1.00 98.12           C  
ATOM   2538  CG  LEU A 312     -10.116   0.059  13.172  1.00 98.12           C  
ATOM   2539  CD1 LEU A 312      -9.879   1.564  13.134  1.00 98.12           C  
ATOM   2540  CD2 LEU A 312      -8.794  -0.696  13.044  1.00 98.12           C  
ATOM   2541  N   ASP A 313     -12.909  -1.917  16.517  1.00 96.12           N  
ATOM   2542  CA  ASP A 313     -13.362  -2.272  17.859  1.00 96.12           C  
ATOM   2543  C   ASP A 313     -13.507  -3.785  18.002  1.00 96.12           C  
ATOM   2544  O   ASP A 313     -13.177  -4.350  19.049  1.00 96.12           O  
ATOM   2545  CB  ASP A 313     -14.687  -1.587  18.181  1.00 96.12           C  
ATOM   2546  CG  ASP A 313     -14.530  -0.095  18.424  1.00 96.12           C  
ATOM   2547  OD1 ASP A 313     -13.402   0.368  18.665  1.00 96.12           O  
ATOM   2548  OD2 ASP A 313     -15.558   0.619  18.377  1.00 96.12           O1-
ATOM   2549  N   GLN A 314     -13.873  -4.413  16.959  1.00 97.00           N  
ATOM   2550  CA  GLN A 314     -14.157  -5.848  16.995  1.00 97.00           C  
ATOM   2551  C   GLN A 314     -12.876  -6.665  16.845  1.00 97.00           C  
ATOM   2552  O   GLN A 314     -12.644  -7.599  17.623  1.00 97.00           O  
ATOM   2553  CB  GLN A 314     -15.152  -6.224  15.896  1.00 97.00           C  
ATOM   2554  CG  GLN A 314     -16.567  -5.713  16.142  1.00 97.00           C  
ATOM   2555  CD  GLN A 314     -17.510  -6.052  15.009  1.00 97.00           C  
ATOM   2556  NE2 GLN A 314     -18.786  -5.687  15.177  1.00 97.00           N  
ATOM   2557  OE1 GLN A 314     -17.114  -6.639  14.000  1.00 97.00           O  
ATOM   2558  N   PHE A 315     -12.045  -6.326  15.866  1.00 97.81           N  
ATOM   2559  CA  PHE A 315     -10.904  -7.135  15.463  1.00 97.81           C  
ATOM   2560  C   PHE A 315      -9.669  -6.779  16.286  1.00 97.81           C  
ATOM   2561  O   PHE A 315      -8.865  -7.651  16.617  1.00 97.81           O  
ATOM   2562  CB  PHE A 315     -10.610  -6.957  13.972  1.00 97.81           C  
ATOM   2563  CG  PHE A 315      -9.505  -7.841  13.460  1.00 97.81           C  
ATOM   2564  CD1 PHE A 315      -8.290  -7.295  13.051  1.00 97.81           C  
ATOM   2565  CD2 PHE A 315      -9.683  -9.212  13.382  1.00 97.81           C  
ATOM   2566  CE1 PHE A 315      -7.272  -8.109  12.576  1.00 97.81           C  
ATOM   2567  CE2 PHE A 315      -8.659 -10.036  12.906  1.00 97.81           C  
ATOM   2568  CZ  PHE A 315      -7.458  -9.483  12.504  1.00 97.81           C  
ATOM   2569  N   LYS A 316      -9.505  -5.462  16.717  1.00 97.25           N  
ATOM   2570  CA  LYS A 316      -8.409  -4.944  17.530  1.00 97.25           C  
ATOM   2571  C   LYS A 316      -7.057  -5.378  16.969  1.00 97.25           C  
ATOM   2572  O   LYS A 316      -6.338  -6.155  17.596  1.00 97.25           O  
ATOM   2573  CB  LYS A 316      -8.546  -5.404  18.979  1.00 97.25           C  
ATOM   2574  CG  LYS A 316      -9.785  -4.881  19.680  1.00 97.25           C  
ATOM   2575  CD  LYS A 316      -9.857  -5.352  21.128  1.00 97.25           C  
ATOM   2576  CE  LYS A 316     -11.099  -4.839  21.826  1.00 97.25           C  
ATOM   2577  NZ  LYS A 316     -11.154  -5.287  23.254  1.00 97.25           N1+
ATOM   2578  N   PRO A 317      -6.700  -4.907  15.795  1.00 98.12           N  
ATOM   2579  CA  PRO A 317      -5.432  -5.284  15.167  1.00 98.12           C  
ATOM   2580  C   PRO A 317      -4.215  -4.701  15.888  1.00 98.12           C  
ATOM   2581  O   PRO A 317      -4.301  -3.607  16.451  1.00 98.12           O  
ATOM   2582  CB  PRO A 317      -5.555  -4.712  13.752  1.00 98.12           C  
ATOM   2583  CG  PRO A 317      -6.429  -3.515  13.901  1.00 98.12           C  
ATOM   2584  CD  PRO A 317      -7.478  -3.811  14.931  1.00 98.12           C  
ATOM   2585  N   GLU A 318      -3.135  -5.450  15.821  1.00 98.06           N  
ATOM   2586  CA  GLU A 318      -1.860  -4.975  16.349  1.00 98.06           C  
ATOM   2587  C   GLU A 318      -1.117  -4.123  15.328  1.00 98.06           C  
ATOM   2588  O   GLU A 318      -0.211  -3.362  15.689  1.00 98.06           O  
ATOM   2589  CB  GLU A 318      -0.987  -6.163  16.782  1.00 98.06           C  
ATOM   2590  CG  GLU A 318      -1.614  -7.021  17.870  1.00 98.06           C  
ATOM   2591  CD  GLU A 318      -0.793  -8.258  18.200  1.00 98.06           C  
ATOM   2592  OE1 GLU A 318      -0.336  -8.391  19.361  1.00 98.06           O  
ATOM   2593  OE2 GLU A 318      -0.603  -9.104  17.304  1.00 98.06           O1-
ATOM   2594  N   PHE A 319      -1.560  -4.179  14.078  1.00 98.56           N  
ATOM   2595  CA  PHE A 319      -0.981  -3.476  12.938  1.00 98.56           C  
ATOM   2596  C   PHE A 319      -2.002  -3.332  11.811  1.00 98.56           C  
ATOM   2597  O   PHE A 319      -2.777  -4.256  11.550  1.00 98.56           O  
ATOM   2598  CB  PHE A 319       0.263  -4.207  12.432  1.00 98.56           C  
ATOM   2599  CG  PHE A 319       0.824  -3.635  11.150  1.00 98.56           C  
ATOM   2600  CD1 PHE A 319       0.574  -4.252   9.932  1.00 98.56           C  
ATOM   2601  CD2 PHE A 319       1.603  -2.487  11.176  1.00 98.56           C  
ATOM   2602  CE1 PHE A 319       1.094  -3.723   8.750  1.00 98.56           C  
ATOM   2603  CE2 PHE A 319       2.123  -1.957   9.998  1.00 98.56           C  
ATOM   2604  CZ  PHE A 319       1.869  -2.577   8.788  1.00 98.56           C  
ATOM   2605  N   LEU A 320      -1.975  -2.098  11.176  1.00 98.75           N  
ATOM   2606  CA  LEU A 320      -2.861  -1.866  10.042  1.00 98.75           C  
ATOM   2607  C   LEU A 320      -2.073  -1.460   8.806  1.00 98.75           C  
ATOM   2608  O   LEU A 320      -1.289  -0.507   8.848  1.00 98.75           O  
ATOM   2609  CB  LEU A 320      -3.893  -0.781  10.383  1.00 98.75           C  
ATOM   2610  CG  LEU A 320      -4.979  -0.525   9.340  1.00 98.75           C  
ATOM   2611  CD1 LEU A 320      -6.271  -0.076  10.015  1.00 98.75           C  
ATOM   2612  CD2 LEU A 320      -4.515   0.507   8.321  1.00 98.75           C  
ATOM   2613  N   LEU A 321      -2.203  -2.249   7.725  1.00 98.81           N  
ATOM   2614  CA  LEU A 321      -1.680  -1.862   6.416  1.00 98.81           C  
ATOM   2615  C   LEU A 321      -2.754  -1.167   5.586  1.00 98.81           C  
ATOM   2616  O   LEU A 321      -3.800  -1.750   5.301  1.00 98.81           O  
ATOM   2617  CB  LEU A 321      -1.153  -3.091   5.666  1.00 98.81           C  
ATOM   2618  CG  LEU A 321      -0.356  -2.816   4.394  1.00 98.81           C  
ATOM   2619  CD1 LEU A 321       0.984  -3.544   4.443  1.00 98.81           C  
ATOM   2620  CD2 LEU A 321      -1.151  -3.233   3.161  1.00 98.81           C  
ATOM   2621  N   TYR A 322      -2.524   0.068   5.226  1.00 98.88           N  
ATOM   2622  CA  TYR A 322      -3.468   0.891   4.474  1.00 98.88           C  
ATOM   2623  C   TYR A 322      -3.030   1.026   3.018  1.00 98.88           C  
ATOM   2624  O   TYR A 322      -2.030   1.683   2.723  1.00 98.88           O  
ATOM   2625  CB  TYR A 322      -3.599   2.275   5.110  1.00 98.88           C  
ATOM   2626  CG  TYR A 322      -4.461   3.227   4.320  1.00 98.88           C  
ATOM   2627  CD1 TYR A 322      -4.185   4.591   4.298  1.00 98.88           C  
ATOM   2628  CD2 TYR A 322      -5.551   2.762   3.593  1.00 98.88           C  
ATOM   2629  CE1 TYR A 322      -4.983   5.472   3.574  1.00 98.88           C  
ATOM   2630  CE2 TYR A 322      -6.359   3.636   2.867  1.00 98.88           C  
ATOM   2631  OH  TYR A 322      -6.850   5.854   2.140  1.00 98.88           O  
ATOM   2632  CZ  TYR A 322      -6.059   4.986   2.859  1.00 98.88           C  
ATOM   2633  N   ASN A 323      -3.711   0.352   2.092  1.00 98.75           N  
ATOM   2634  CA  ASN A 323      -3.515   0.506   0.655  1.00 98.75           C  
ATOM   2635  C   ASN A 323      -4.342   1.659   0.096  1.00 98.75           C  
ATOM   2636  O   ASN A 323      -5.544   1.517  -0.119  1.00 98.75           O  
ATOM   2637  CB  ASN A 323      -3.855  -0.794  -0.077  1.00 98.75           C  
ATOM   2638  CG  ASN A 323      -3.566  -0.721  -1.564  1.00 98.75           C  
ATOM   2639  ND2 ASN A 323      -4.519  -1.169  -2.374  1.00 98.75           N  
ATOM   2640  OD1 ASN A 323      -2.498  -0.267  -1.980  1.00 98.75           O  
ATOM   2641  N   ALA A 324      -3.662   2.802  -0.180  1.00 98.44           N  
ATOM   2642  CA  ALA A 324      -4.316   4.077  -0.462  1.00 98.44           C  
ATOM   2643  C   ALA A 324      -4.293   4.390  -1.955  1.00 98.44           C  
ATOM   2644  O   ALA A 324      -3.754   5.416  -2.373  1.00 98.44           O  
ATOM   2645  CB  ALA A 324      -3.644   5.201   0.324  1.00 98.44           C  
ATOM   2646  N   GLY A 325      -4.885   3.519  -2.815  1.00 97.81           N  
ATOM   2647  CA  GLY A 325      -4.954   3.802  -4.239  1.00 97.81           C  
ATOM   2648  C   GLY A 325      -5.819   5.005  -4.569  1.00 97.81           C  
ATOM   2649  O   GLY A 325      -6.879   5.198  -3.967  1.00 97.81           O  
ATOM   2650  N   THR A 326      -5.400   5.824  -5.558  1.00 97.56           N  
ATOM   2651  CA  THR A 326      -6.145   7.039  -5.860  1.00 97.56           C  
ATOM   2652  C   THR A 326      -6.885   6.910  -7.192  1.00 97.56           C  
ATOM   2653  O   THR A 326      -7.276   7.913  -7.793  1.00 97.56           O  
ATOM   2654  CB  THR A 326      -5.218   8.266  -5.904  1.00 97.56           C  
ATOM   2655  CG2 THR A 326      -4.660   8.585  -4.522  1.00 97.56           C  
ATOM   2656  OG1 THR A 326      -4.132   8.001  -6.799  1.00 97.56           O  
ATOM   2657  N   ASP A 327      -6.993   5.681  -7.699  1.00 97.31           N  
ATOM   2658  CA  ASP A 327      -7.697   5.459  -8.953  1.00 97.31           C  
ATOM   2659  C   ASP A 327      -9.212   5.529  -8.749  1.00 97.31           C  
ATOM   2660  O   ASP A 327      -9.979   5.319  -9.685  1.00 97.31           O  
ATOM   2661  CB  ASP A 327      -7.311   4.117  -9.567  1.00 97.31           C  
ATOM   2662  CG  ASP A 327      -7.304   2.981  -8.553  1.00 97.31           C  
ATOM   2663  OD1 ASP A 327      -7.737   3.201  -7.398  1.00 97.31           O  
ATOM   2664  OD2 ASP A 327      -6.864   1.872  -8.911  1.00 97.31           O1-
ATOM   2665  N   CYS A 328      -9.711   5.950  -7.532  1.00 97.06           N  
ATOM   2666  CA  CYS A 328     -11.119   6.205  -7.227  1.00 97.06           C  
ATOM   2667  C   CYS A 328     -11.487   7.656  -7.520  1.00 97.06           C  
ATOM   2668  O   CYS A 328     -12.663   8.018  -7.477  1.00 97.06           O  
ATOM   2669  CB  CYS A 328     -11.412   5.881  -5.761  1.00 97.06           C  
ATOM   2670  SG  CYS A 328     -10.290   6.681  -4.596  1.00 97.06           S  
ATOM   2671  N   LEU A 329     -10.423   8.480  -7.861  1.00 97.62           N  
ATOM   2672  CA  LEU A 329     -10.554   9.908  -8.117  1.00 97.62           C  
ATOM   2673  C   LEU A 329     -11.404  10.165  -9.353  1.00 97.62           C  
ATOM   2674  O   LEU A 329     -11.342   9.413 -10.326  1.00 97.62           O  
ATOM   2675  CB  LEU A 329      -9.172  10.550  -8.294  1.00 97.62           C  
ATOM   2676  CG  LEU A 329      -9.147  12.076  -8.398  1.00 97.62           C  
ATOM   2677  CD1 LEU A 329      -9.574  12.708  -7.076  1.00 97.62           C  
ATOM   2678  CD2 LEU A 329      -7.757  12.561  -8.806  1.00 97.62           C  
ATOM   2679  N   GLU A 330     -12.234  11.158  -9.316  1.00 97.06           N  
ATOM   2680  CA  GLU A 330     -13.051  11.554 -10.453  1.00 97.06           C  
ATOM   2681  C   GLU A 330     -12.199  11.727 -11.708  1.00 97.06           C  
ATOM   2682  O   GLU A 330     -11.111  12.302 -11.650  1.00 97.06           O  
ATOM   2683  CB  GLU A 330     -13.808  12.859 -10.145  1.00 97.06           C  
ATOM   2684  CG  GLU A 330     -12.900  14.071  -9.995  1.00 97.06           C  
ATOM   2685  CD  GLU A 330     -13.652  15.348  -9.703  1.00 97.06           C  
ATOM   2686  OE1 GLU A 330     -13.028  16.436  -9.656  1.00 97.06           O  
ATOM   2687  OE2 GLU A 330     -14.890  15.271  -9.523  1.00 97.06           O1-
ATOM   2688  N   GLY A 331     -12.639  11.097 -12.841  1.00 95.00           N  
ATOM   2689  CA  GLY A 331     -11.925  11.263 -14.095  1.00 95.00           C  
ATOM   2690  C   GLY A 331     -10.954  10.131 -14.392  1.00 95.00           C  
ATOM   2691  O   GLY A 331     -10.379  10.064 -15.472  1.00 95.00           O  
ATOM   2692  N   ASP A 332     -10.701   9.302 -13.340  1.00 96.12           N  
ATOM   2693  CA  ASP A 332      -9.833   8.150 -13.555  1.00 96.12           C  
ATOM   2694  C   ASP A 332     -10.482   7.148 -14.519  1.00 96.12           C  
ATOM   2695  O   ASP A 332     -11.619   6.737 -14.316  1.00 96.12           O  
ATOM   2696  CB  ASP A 332      -9.508   7.461 -12.231  1.00 96.12           C  
ATOM   2697  CG  ASP A 332      -8.427   6.407 -12.361  1.00 96.12           C  
ATOM   2698  OD1 ASP A 332      -8.737   5.257 -12.740  1.00 96.12           O  
ATOM   2699  OD2 ASP A 332      -7.249   6.720 -12.084  1.00 96.12           O1-
ATOM   2700  N   ARG A 333      -9.830   6.591 -15.518  1.00 91.88           N  
ATOM   2701  CA  ARG A 333     -10.362   5.789 -16.611  1.00 91.88           C  
ATOM   2702  C   ARG A 333     -10.439   4.318 -16.229  1.00 91.88           C  
ATOM   2703  O   ARG A 333     -11.229   3.559 -16.797  1.00 91.88           O  
ATOM   2704  CB  ARG A 333      -9.495   5.953 -17.862  1.00 91.88           C  
ATOM   2705  CG  ARG A 333      -9.522   7.349 -18.453  1.00 91.88           C  
ATOM   2706  CD  ARG A 333      -8.662   7.461 -19.704  1.00 91.88           C  
ATOM   2707  NE  ARG A 333      -9.424   7.171 -20.909  1.00 91.88           N  
ATOM   2708  NH1 ARG A 333      -7.894   8.121 -22.353  1.00 91.88           N  
ATOM   2709  NH2 ARG A 333      -9.822   7.191 -23.174  1.00 91.88           N1+
ATOM   2710  CZ  ARG A 333      -9.043   7.491 -22.140  1.00 91.88           C  
ATOM   2711  N   LEU A 334      -9.720   3.890 -15.206  1.00 94.19           N  
ATOM   2712  CA  LEU A 334      -9.638   2.486 -14.840  1.00 94.19           C  
ATOM   2713  C   LEU A 334     -10.502   2.189 -13.616  1.00 94.19           C  
ATOM   2714  O   LEU A 334     -11.057   1.095 -13.493  1.00 94.19           O  
ATOM   2715  CB  LEU A 334      -8.187   2.081 -14.562  1.00 94.19           C  
ATOM   2716  CG  LEU A 334      -7.226   2.161 -15.746  1.00 94.19           C  
ATOM   2717  CD1 LEU A 334      -5.863   1.599 -15.354  1.00 94.19           C  
ATOM   2718  CD2 LEU A 334      -7.794   1.420 -16.948  1.00 94.19           C  
ATOM   2719  N   GLY A 335     -10.715   3.162 -12.699  1.00 95.19           N  
ATOM   2720  CA  GLY A 335     -11.385   2.984 -11.420  1.00 95.19           C  
ATOM   2721  C   GLY A 335     -12.893   3.118 -11.512  1.00 95.19           C  
ATOM   2722  O   GLY A 335     -13.627   2.484 -10.751  1.00 95.19           O  
ATOM   2723  N   GLN A 336     -13.430   3.816 -12.567  1.00 94.81           N  
ATOM   2724  CA  GLN A 336     -14.842   4.052 -12.860  1.00 94.81           C  
ATOM   2725  C   GLN A 336     -15.610   4.410 -11.602  1.00 94.81           C  
ATOM   2726  O   GLN A 336     -16.738   3.945 -11.395  1.00 94.81           O  
ATOM   2727  CB  GLN A 336     -15.464   2.825 -13.527  1.00 94.81           C  
ATOM   2728  CG  GLN A 336     -14.906   2.519 -14.910  1.00 94.81           C  
ATOM   2729  CD  GLN A 336     -15.669   1.420 -15.619  1.00 94.81           C  
ATOM   2730  NE2 GLN A 336     -15.144   0.981 -16.755  1.00 94.81           N  
ATOM   2731  OE1 GLN A 336     -16.712   0.969 -15.147  1.00 94.81           O  
ATOM   2732  N   MET A 337     -15.090   5.185 -10.649  1.00 96.88           N  
ATOM   2733  CA  MET A 337     -15.680   5.836  -9.489  1.00 96.88           C  
ATOM   2734  C   MET A 337     -15.716   7.351  -9.679  1.00 96.88           C  
ATOM   2735  O   MET A 337     -15.319   7.863 -10.723  1.00 96.88           O  
ATOM   2736  CB  MET A 337     -14.908   5.480  -8.218  1.00 96.88           C  
ATOM   2737  CG  MET A 337     -14.927   3.997  -7.891  1.00 96.88           C  
ATOM   2738  SD  MET A 337     -13.978   3.611  -6.367  1.00 96.88           S  
ATOM   2739  CE  MET A 337     -15.121   4.240  -5.111  1.00 96.88           C  
ATOM   2740  N   ASN A 338     -16.200   8.090  -8.728  1.00 97.19           N  
ATOM   2741  CA  ASN A 338     -16.363   9.526  -8.929  1.00 97.19           C  
ATOM   2742  C   ASN A 338     -16.090  10.309  -7.649  1.00 97.19           C  
ATOM   2743  O   ASN A 338     -16.850  11.223  -7.298  1.00 97.19           O  
ATOM   2744  CB  ASN A 338     -17.772   9.835  -9.446  1.00 97.19           C  
ATOM   2745  CG  ASN A 338     -17.893  11.238 -10.019  1.00 97.19           C  
ATOM   2746  ND2 ASN A 338     -19.070  11.824  -9.914  1.00 97.19           N  
ATOM   2747  OD1 ASN A 338     -16.918  11.780 -10.564  1.00 97.19           O  
ATOM   2748  N   LEU A 339     -14.995   9.984  -6.969  1.00 98.25           N  
ATOM   2749  CA  LEU A 339     -14.672  10.679  -5.722  1.00 98.25           C  
ATOM   2750  C   LEU A 339     -13.851  11.933  -6.002  1.00 98.25           C  
ATOM   2751  O   LEU A 339     -12.947  11.929  -6.834  1.00 98.25           O  
ATOM   2752  CB  LEU A 339     -13.879   9.744  -4.794  1.00 98.25           C  
ATOM   2753  CG  LEU A 339     -14.567   8.442  -4.402  1.00 98.25           C  
ATOM   2754  CD1 LEU A 339     -13.739   7.694  -3.366  1.00 98.25           C  
ATOM   2755  CD2 LEU A 339     -15.976   8.714  -3.873  1.00 98.25           C  
ATOM   2756  N   SER A 340     -14.232  13.036  -5.325  1.00 98.50           N  
ATOM   2757  CA  SER A 340     -13.544  14.303  -5.490  1.00 98.50           C  
ATOM   2758  C   SER A 340     -12.156  14.271  -4.856  1.00 98.50           C  
ATOM   2759  O   SER A 340     -11.855  13.381  -4.059  1.00 98.50           O  
ATOM   2760  CB  SER A 340     -14.370  15.443  -4.882  1.00 98.50           C  
ATOM   2761  OG  SER A 340     -14.368  15.367  -3.468  1.00 98.50           O  
ATOM   2762  N   GLN A 341     -11.292  15.138  -5.237  1.00 98.44           N  
ATOM   2763  CA  GLN A 341      -9.981  15.303  -4.608  1.00 98.44           C  
ATOM   2764  C   GLN A 341     -10.119  15.455  -3.096  1.00 98.44           C  
ATOM   2765  O   GLN A 341      -9.355  14.856  -2.335  1.00 98.44           O  
ATOM   2766  CB  GLN A 341      -9.253  16.511  -5.189  1.00 98.44           C  
ATOM   2767  CG  GLN A 341      -8.885  16.356  -6.659  1.00 98.44           C  
ATOM   2768  CD  GLN A 341      -8.158  17.564  -7.210  1.00 98.44           C  
ATOM   2769  NE2 GLN A 341      -8.483  17.949  -8.447  1.00 98.44           N  
ATOM   2770  OE1 GLN A 341      -7.311  18.159  -6.534  1.00 98.44           O  
ATOM   2771  N   ASN A 342     -11.083  16.282  -2.649  1.00 98.44           N  
ATOM   2772  CA  ASN A 342     -11.313  16.490  -1.225  1.00 98.44           C  
ATOM   2773  C   ASN A 342     -11.714  15.193  -0.522  1.00 98.44           C  
ATOM   2774  O   ASN A 342     -11.353  14.973   0.633  1.00 98.44           O  
ATOM   2775  CB  ASN A 342     -12.382  17.558  -1.004  1.00 98.44           C  
ATOM   2776  CG  ASN A 342     -11.876  18.962  -1.246  1.00 98.44           C  
ATOM   2777  ND2 ASN A 342     -12.784  19.872  -1.571  1.00 98.44           N  
ATOM   2778  OD1 ASN A 342     -10.675  19.222  -1.138  1.00 98.44           O  
ATOM   2779  N   CYS A 343     -12.512  14.459  -1.177  1.00 98.56           N  
ATOM   2780  CA  CYS A 343     -12.914  13.173  -0.613  1.00 98.56           C  
ATOM   2781  C   CYS A 343     -11.688  12.281  -0.382  1.00 98.56           C  
ATOM   2782  O   CYS A 343     -11.595  11.617   0.650  1.00 98.56           O  
ATOM   2783  CB  CYS A 343     -13.895  12.467  -1.541  1.00 98.56           C  
ATOM   2784  SG  CYS A 343     -14.521  10.908  -0.882  1.00 98.56           S  
ATOM   2785  N   ILE A 344     -10.730  12.174  -1.336  1.00 98.50           N  
ATOM   2786  CA  ILE A 344      -9.503  11.383  -1.211  1.00 98.50           C  
ATOM   2787  C   ILE A 344      -8.708  11.854   0.004  1.00 98.50           C  
ATOM   2788  O   ILE A 344      -8.213  11.042   0.783  1.00 98.50           O  
ATOM   2789  CB  ILE A 344      -8.639  11.471  -2.487  1.00 98.50           C  
ATOM   2790  CG1 ILE A 344      -9.390  10.877  -3.684  1.00 98.50           C  
ATOM   2791  CG2 ILE A 344      -7.294  10.773  -2.277  1.00 98.50           C  
ATOM   2792  CD1 ILE A 344      -9.778   9.414  -3.500  1.00 98.50           C  
ATOM   2793  N   ILE A 345      -8.571  13.181   0.171  1.00 98.69           N  
ATOM   2794  CA  ILE A 345      -7.856  13.776   1.298  1.00 98.69           C  
ATOM   2795  C   ILE A 345      -8.553  13.400   2.603  1.00 98.69           C  
ATOM   2796  O   ILE A 345      -7.890  12.989   3.560  1.00 98.69           O  
ATOM   2797  CB  ILE A 345      -7.777  15.319   1.158  1.00 98.69           C  
ATOM   2798  CG1 ILE A 345      -6.867  15.700  -0.016  1.00 98.69           C  
ATOM   2799  CG2 ILE A 345      -7.282  15.948   2.463  1.00 98.69           C  
ATOM   2800  CD1 ILE A 345      -6.920  17.172  -0.382  1.00 98.69           C  
ATOM   2801  N   GLN A 346      -9.875  13.519   2.688  1.00 98.56           N  
ATOM   2802  CA  GLN A 346     -10.656  13.174   3.864  1.00 98.56           C  
ATOM   2803  C   GLN A 346     -10.570  11.676   4.160  1.00 98.56           C  
ATOM   2804  O   GLN A 346     -10.532  11.269   5.323  1.00 98.56           O  
ATOM   2805  CB  GLN A 346     -12.113  13.588   3.682  1.00 98.56           C  
ATOM   2806  CG  GLN A 346     -12.344  15.093   3.779  1.00 98.56           C  
ATOM   2807  CD  GLN A 346     -13.797  15.477   3.642  1.00 98.56           C  
ATOM   2808  NE2 GLN A 346     -14.054  16.760   3.450  1.00 98.56           N  
ATOM   2809  OE1 GLN A 346     -14.691  14.622   3.714  1.00 98.56           O  
ATOM   2810  N   ARG A 347     -10.651  10.892   3.099  1.00 98.69           N  
ATOM   2811  CA  ARG A 347     -10.550   9.441   3.208  1.00 98.69           C  
ATOM   2812  C   ARG A 347      -9.295   9.038   3.978  1.00 98.69           C  
ATOM   2813  O   ARG A 347      -9.369   8.253   4.925  1.00 98.69           O  
ATOM   2814  CB  ARG A 347     -10.541   8.798   1.820  1.00 98.69           C  
ATOM   2815  CG  ARG A 347     -10.355   7.292   1.838  1.00 98.69           C  
ATOM   2816  CD  ARG A 347      -9.938   6.753   0.476  1.00 98.69           C  
ATOM   2817  NE  ARG A 347      -8.556   7.100   0.158  1.00 98.69           N  
ATOM   2818  NH1 ARG A 347      -8.634   6.299  -2.006  1.00 98.69           N  
ATOM   2819  NH2 ARG A 347      -6.708   7.229  -1.191  1.00 98.69           N1+
ATOM   2820  CZ  ARG A 347      -7.969   6.876  -1.012  1.00 98.69           C  
ATOM   2821  N   ASP A 348      -8.133   9.513   3.547  1.00 98.69           N  
ATOM   2822  CA  ASP A 348      -6.856   9.187   4.184  1.00 98.69           C  
ATOM   2823  C   ASP A 348      -6.822   9.702   5.622  1.00 98.69           C  
ATOM   2824  O   ASP A 348      -6.270   9.041   6.508  1.00 98.69           O  
ATOM   2825  CB  ASP A 348      -5.692   9.771   3.385  1.00 98.69           C  
ATOM   2826  CG  ASP A 348      -5.503   9.100   2.041  1.00 98.69           C  
ATOM   2827  OD1 ASP A 348      -6.066   8.008   1.817  1.00 98.69           O  
ATOM   2828  OD2 ASP A 348      -4.770   9.664   1.195  1.00 98.69           O1-
ATOM   2829  N   GLN A 349      -7.383  10.898   5.903  1.00 98.62           N  
ATOM   2830  CA  GLN A 349      -7.465  11.448   7.250  1.00 98.62           C  
ATOM   2831  C   GLN A 349      -8.257  10.528   8.177  1.00 98.62           C  
ATOM   2832  O   GLN A 349      -7.857  10.286   9.313  1.00 98.62           O  
ATOM   2833  CB  GLN A 349      -8.105  12.841   7.232  1.00 98.62           C  
ATOM   2834  CG  GLN A 349      -8.257  13.468   8.604  1.00 98.62           C  
ATOM   2835  CD  GLN A 349      -8.867  14.855   8.549  1.00 98.62           C  
ATOM   2836  NE2 GLN A 349      -9.652  15.200   9.570  1.00 98.62           N  
ATOM   2837  OE1 GLN A 349      -8.638  15.617   7.609  1.00 98.62           O  
ATOM   2838  N   VAL A 350      -9.406  10.025   7.713  1.00 98.62           N  
ATOM   2839  CA  VAL A 350     -10.264   9.148   8.506  1.00 98.62           C  
ATOM   2840  C   VAL A 350      -9.470   7.918   8.947  1.00 98.62           C  
ATOM   2841  O   VAL A 350      -9.524   7.535  10.118  1.00 98.62           O  
ATOM   2842  CB  VAL A 350     -11.530   8.716   7.716  1.00 98.62           C  
ATOM   2843  CG1 VAL A 350     -12.240   7.566   8.425  1.00 98.62           C  
ATOM   2844  CG2 VAL A 350     -12.471   9.900   7.532  1.00 98.62           C  
ATOM   2845  N   VAL A 351      -8.764   7.306   8.026  1.00 98.69           N  
ATOM   2846  CA  VAL A 351      -8.017   6.094   8.333  1.00 98.69           C  
ATOM   2847  C   VAL A 351      -6.940   6.400   9.375  1.00 98.69           C  
ATOM   2848  O   VAL A 351      -6.823   5.694  10.377  1.00 98.69           O  
ATOM   2849  CB  VAL A 351      -7.368   5.488   7.065  1.00 98.69           C  
ATOM   2850  CG1 VAL A 351      -6.494   4.289   7.425  1.00 98.69           C  
ATOM   2851  CG2 VAL A 351      -8.446   5.087   6.061  1.00 98.69           C  
ATOM   2852  N   PHE A 352      -6.136   7.472   9.170  1.00 98.56           N  
ATOM   2853  CA  PHE A 352      -5.078   7.846  10.097  1.00 98.56           C  
ATOM   2854  C   PHE A 352      -5.656   8.213  11.458  1.00 98.56           C  
ATOM   2855  O   PHE A 352      -5.134   7.796  12.492  1.00 98.56           O  
ATOM   2856  CB  PHE A 352      -4.263   9.016   9.540  1.00 98.56           C  
ATOM   2857  CG  PHE A 352      -3.078   8.593   8.718  1.00 98.56           C  
ATOM   2858  CD1 PHE A 352      -1.785   8.688   9.232  1.00 98.56           C  
ATOM   2859  CD2 PHE A 352      -3.249   8.101   7.432  1.00 98.56           C  
ATOM   2860  CE1 PHE A 352      -0.681   8.298   8.473  1.00 98.56           C  
ATOM   2861  CE2 PHE A 352      -2.148   7.708   6.667  1.00 98.56           C  
ATOM   2862  CZ  PHE A 352      -0.870   7.805   7.186  1.00 98.56           C  
ATOM   2863  N   GLU A 353      -6.665   9.005  11.428  1.00 97.88           N  
ATOM   2864  CA  GLU A 353      -7.293   9.450  12.669  1.00 97.88           C  
ATOM   2865  C   GLU A 353      -7.757   8.267  13.516  1.00 97.88           C  
ATOM   2866  O   GLU A 353      -7.486   8.211  14.716  1.00 97.88           O  
ATOM   2867  CB  GLU A 353      -8.479  10.371  12.369  1.00 97.88           C  
ATOM   2868  CG  GLU A 353      -9.124  10.979  13.619  1.00 97.88           C  
ATOM   2869  CD  GLU A 353     -10.178  12.014  13.300  1.00 97.88           C  
ATOM   2870  OE1 GLU A 353     -10.448  12.886  14.151  1.00 97.88           O  
ATOM   2871  OE2 GLU A 353     -10.750  11.949  12.184  1.00 97.88           O1-
ATOM   2872  N   GLU A 354      -8.446   7.282  12.923  1.00 97.94           N  
ATOM   2873  CA  GLU A 354      -8.938   6.112  13.646  1.00 97.94           C  
ATOM   2874  C   GLU A 354      -7.783   5.295  14.224  1.00 97.94           C  
ATOM   2875  O   GLU A 354      -7.882   4.800  15.349  1.00 97.94           O  
ATOM   2876  CB  GLU A 354      -9.796   5.241  12.732  1.00 97.94           C  
ATOM   2877  CG  GLU A 354     -11.141   5.863  12.358  1.00 97.94           C  
ATOM   2878  CD  GLU A 354     -12.037   6.125  13.559  1.00 97.94           C  
ATOM   2879  OE1 GLU A 354     -12.815   7.098  13.529  1.00 97.94           O  
ATOM   2880  OE2 GLU A 354     -11.940   5.349  14.538  1.00 97.94           O1-
ATOM   2881  N   CYS A 355      -6.737   5.159  13.503  1.00 97.62           N  
ATOM   2882  CA  CYS A 355      -5.591   4.371  13.949  1.00 97.62           C  
ATOM   2883  C   CYS A 355      -4.819   5.103  15.041  1.00 97.62           C  
ATOM   2884  O   CYS A 355      -4.435   4.501  16.047  1.00 97.62           O  
ATOM   2885  CB  CYS A 355      -4.660   4.058  12.777  1.00 97.62           C  
ATOM   2886  SG  CYS A 355      -5.339   2.845  11.624  1.00 97.62           S  
ATOM   2887  N   LEU A 356      -4.551   6.394  14.790  1.00 95.50           N  
ATOM   2888  CA  LEU A 356      -3.798   7.164  15.769  1.00 95.50           C  
ATOM   2889  C   LEU A 356      -4.555   7.249  17.094  1.00 95.50           C  
ATOM   2890  O   LEU A 356      -3.949   7.133  18.166  1.00 95.50           O  
ATOM   2891  CB  LEU A 356      -3.519   8.573  15.240  1.00 95.50           C  
ATOM   2892  CG  LEU A 356      -2.604   8.670  14.021  1.00 95.50           C  
ATOM   2893  CD1 LEU A 356      -2.417  10.121  13.604  1.00 95.50           C  
ATOM   2894  CD2 LEU A 356      -1.254   8.011  14.300  1.00 95.50           C  
ATOM   2895  N   ASN A 357      -5.917   7.437  17.139  1.00 94.38           N  
ATOM   2896  CA  ASN A 357      -6.744   7.510  18.340  1.00 94.38           C  
ATOM   2897  C   ASN A 357      -6.726   6.197  19.116  1.00 94.38           C  
ATOM   2898  O   ASN A 357      -6.893   6.186  20.326  1.00 94.38           O  
ATOM   2899  CB  ASN A 357      -8.184   7.872  17.958  1.00 94.38           C  
ATOM   2900  CG  ASN A 357      -8.324   9.331  17.569  1.00 94.38           C  
ATOM   2901  ND2 ASN A 357      -9.430   9.658  16.908  1.00 94.38           N  
ATOM   2902  OD1 ASN A 357      -7.466  10.154  17.845  1.00 94.38           O  
ATOM   2903  N   ARG A 358      -6.440   5.122  18.489  1.00 94.88           N  
ATOM   2904  CA  ARG A 358      -6.467   3.793  19.088  1.00 94.88           C  
ATOM   2905  C   ARG A 358      -5.049   3.250  19.271  1.00 94.88           C  
ATOM   2906  O   ARG A 358      -4.874   2.081  19.630  1.00 94.88           O  
ATOM   2907  CB  ARG A 358      -7.300   2.832  18.245  1.00 94.88           C  
ATOM   2908  CG  ARG A 358      -8.794   3.133  18.270  1.00 94.88           C  
ATOM   2909  CD  ARG A 358      -9.532   2.374  17.176  1.00 94.88           C  
ATOM   2910  NE  ARG A 358     -10.985   2.516  17.310  1.00 94.88           N  
ATOM   2911  NH1 ARG A 358     -10.989   4.810  17.063  1.00 94.88           N  
ATOM   2912  NH2 ARG A 358     -12.955   3.684  17.389  1.00 94.88           N1+
ATOM   2913  CZ  ARG A 358     -11.634   3.666  17.249  1.00 94.88           C  
ATOM   2914  N   ASP A 359      -4.061   4.078  18.894  1.00 93.81           N  
ATOM   2915  CA  ASP A 359      -2.650   3.709  19.013  1.00 93.81           C  
ATOM   2916  C   ASP A 359      -2.346   2.440  18.234  1.00 93.81           C  
ATOM   2917  O   ASP A 359      -1.672   1.541  18.735  1.00 93.81           O  
ATOM   2918  CB  ASP A 359      -2.267   3.527  20.490  1.00 93.81           C  
ATOM   2919  CG  ASP A 359      -0.772   3.521  20.709  1.00 93.81           C  
ATOM   2920  OD1 ASP A 359      -0.039   4.180  19.946  1.00 93.81           O  
ATOM   2921  OD2 ASP A 359      -0.310   2.852  21.669  1.00 93.81           O1-
ATOM   2922  N   ILE A 360      -2.914   2.295  17.089  1.00 97.00           N  
ATOM   2923  CA  ILE A 360      -2.629   1.206  16.162  1.00 97.00           C  
ATOM   2924  C   ILE A 360      -1.564   1.641  15.159  1.00 97.00           C  
ATOM   2925  O   ILE A 360      -1.754   2.618  14.427  1.00 97.00           O  
ATOM   2926  CB  ILE A 360      -3.906   0.748  15.422  1.00 97.00           C  
ATOM   2927  CG1 ILE A 360      -4.949   0.245  16.423  1.00 97.00           C  
ATOM   2928  CG2 ILE A 360      -3.579  -0.333  14.391  1.00 97.00           C  
ATOM   2929  CD1 ILE A 360      -6.335   0.056  15.828  1.00 97.00           C  
ATOM   2930  N   PRO A 361      -0.393   0.913  15.193  1.00 97.12           N  
ATOM   2931  CA  PRO A 361       0.599   1.239  14.162  1.00 97.12           C  
ATOM   2932  C   PRO A 361       0.069   1.028  12.746  1.00 97.12           C  
ATOM   2933  O   PRO A 361      -0.578   0.013  12.469  1.00 97.12           O  
ATOM   2934  CB  PRO A 361       1.753   0.281  14.466  1.00 97.12           C  
ATOM   2935  CG  PRO A 361       1.557  -0.116  15.890  1.00 97.12           C  
ATOM   2936  CD  PRO A 361       0.087  -0.089  16.200  1.00 97.12           C  
ATOM   2937  N   LEU A 362       0.341   2.028  11.847  1.00 98.12           N  
ATOM   2938  CA  LEU A 362      -0.216   1.955  10.505  1.00 98.12           C  
ATOM   2939  C   LEU A 362       0.843   2.293   9.458  1.00 98.12           C  
ATOM   2940  O   LEU A 362       1.642   3.215   9.655  1.00 98.12           O  
ATOM   2941  CB  LEU A 362      -1.410   2.902  10.362  1.00 98.12           C  
ATOM   2942  CG  LEU A 362      -1.302   3.964   9.267  1.00 98.12           C  
ATOM   2943  CD1 LEU A 362      -1.933   3.460   7.975  1.00 98.12           C  
ATOM   2944  CD2 LEU A 362      -1.970   5.263   9.719  1.00 98.12           C  
ATOM   2945  N   THR A 363       0.805   1.472   8.394  1.00 98.69           N  
ATOM   2946  CA  THR A 363       1.623   1.729   7.219  1.00 98.69           C  
ATOM   2947  C   THR A 363       0.747   2.000   6.000  1.00 98.69           C  
ATOM   2948  O   THR A 363      -0.137   1.205   5.674  1.00 98.69           O  
ATOM   2949  CB  THR A 363       2.561   0.543   6.920  1.00 98.69           C  
ATOM   2950  CG2 THR A 363       3.327   0.759   5.619  1.00 98.69           C  
ATOM   2951  OG1 THR A 363       3.500   0.406   7.998  1.00 98.69           O  
ATOM   2952  N   MET A 364       1.010   3.164   5.339  1.00 98.81           N  
ATOM   2953  CA  MET A 364       0.300   3.530   4.116  1.00 98.81           C  
ATOM   2954  C   MET A 364       1.156   3.257   2.886  1.00 98.81           C  
ATOM   2955  O   MET A 364       2.335   3.618   2.855  1.00 98.81           O  
ATOM   2956  CB  MET A 364      -0.111   5.005   4.154  1.00 98.81           C  
ATOM   2957  CG  MET A 364      -0.800   5.482   2.887  1.00 98.81           C  
ATOM   2958  SD  MET A 364      -1.209   7.265   2.937  1.00 98.81           S  
ATOM   2959  CE  MET A 364      -1.859   7.493   1.260  1.00 98.81           C  
ATOM   2960  N   VAL A 365       0.587   2.604   1.848  1.00 98.69           N  
ATOM   2961  CA  VAL A 365       1.195   2.433   0.532  1.00 98.69           C  
ATOM   2962  C   VAL A 365       0.284   3.025  -0.541  1.00 98.69           C  
ATOM   2963  O   VAL A 365      -0.923   3.153  -0.335  1.00 98.69           O  
ATOM   2964  CB  VAL A 365       1.481   0.946   0.226  1.00 98.69           C  
ATOM   2965  CG1 VAL A 365       2.522   0.385   1.195  1.00 98.69           C  
ATOM   2966  CG2 VAL A 365       0.190   0.132   0.294  1.00 98.69           C  
ATOM   2967  N   LEU A 366       0.762   3.435  -1.734  1.00 97.56           N  
ATOM   2968  CA  LEU A 366       0.080   4.393  -2.598  1.00 97.56           C  
ATOM   2969  C   LEU A 366      -0.709   3.672  -3.686  1.00 97.56           C  
ATOM   2970  O   LEU A 366      -1.700   4.203  -4.194  1.00 97.56           O  
ATOM   2971  CB  LEU A 366       1.085   5.355  -3.232  1.00 97.56           C  
ATOM   2972  CG  LEU A 366       1.854   6.264  -2.272  1.00 97.56           C  
ATOM   2973  CD1 LEU A 366       2.682   7.277  -3.048  1.00 97.56           C  
ATOM   2974  CD2 LEU A 366       0.895   6.963  -1.316  1.00 97.56           C  
ATOM   2975  N   SER A 367      -0.317   2.397  -4.113  1.00 95.69           N  
ATOM   2976  CA  SER A 367      -1.027   1.573  -5.087  1.00 95.69           C  
ATOM   2977  C   SER A 367      -1.340   2.360  -6.354  1.00 95.69           C  
ATOM   2978  O   SER A 367      -0.457   3.015  -6.918  1.00 95.69           O  
ATOM   2979  CB  SER A 367      -2.322   1.028  -4.485  1.00 95.69           C  
ATOM   2980  OG  SER A 367      -2.863   0.001  -5.296  1.00 95.69           O  
ATOM   2981  N   GLY A 368      -2.670   2.205  -6.939  1.00 92.62           N  
ATOM   2982  CA  GLY A 368      -3.080   2.705  -8.245  1.00 92.62           C  
ATOM   2983  C   GLY A 368      -3.308   4.201  -8.267  1.00 92.62           C  
ATOM   2984  O   GLY A 368      -3.120   4.879  -7.254  1.00 92.62           O  
ATOM   2985  N   GLY A 369      -3.684   4.784  -9.285  1.00 93.44           N  
ATOM   2986  CA  GLY A 369      -3.817   6.160  -9.733  1.00 93.44           C  
ATOM   2987  C   GLY A 369      -3.221   6.402 -11.110  1.00 93.44           C  
ATOM   2988  O   GLY A 369      -2.003   6.329 -11.287  1.00 93.44           O  
ATOM   2989  N   TYR A 370      -4.111   6.844 -11.961  1.00 92.62           N  
ATOM   2990  CA  TYR A 370      -3.680   6.777 -13.354  1.00 92.62           C  
ATOM   2991  C   TYR A 370      -3.885   8.111 -14.054  1.00 92.62           C  
ATOM   2992  O   TYR A 370      -4.054   8.159 -15.274  1.00 92.62           O  
ATOM   2993  CB  TYR A 370      -4.445   5.672 -14.097  1.00 92.62           C  
ATOM   2994  CG  TYR A 370      -4.412   4.341 -13.403  1.00 92.62           C  
ATOM   2995  CD1 TYR A 370      -3.276   3.535 -13.445  1.00 92.62           C  
ATOM   2996  CD2 TYR A 370      -5.521   3.871 -12.698  1.00 92.62           C  
ATOM   2997  CE1 TYR A 370      -3.240   2.302 -12.800  1.00 92.62           C  
ATOM   2998  CE2 TYR A 370      -5.499   2.639 -12.057  1.00 92.62           C  
ATOM   2999  OH  TYR A 370      -4.331   0.639 -11.482  1.00 92.62           O  
ATOM   3000  CZ  TYR A 370      -4.359   1.863 -12.117  1.00 92.62           C  
ATOM   3001  N   GLN A 371      -3.906   9.156 -13.160  1.00 93.44           N  
ATOM   3002  CA  GLN A 371      -4.000  10.524 -13.643  1.00 93.44           C  
ATOM   3003  C   GLN A 371      -2.798  11.350 -13.185  1.00 93.44           C  
ATOM   3004  O   GLN A 371      -2.208  11.069 -12.141  1.00 93.44           O  
ATOM   3005  CB  GLN A 371      -5.297  11.180 -13.169  1.00 93.44           C  
ATOM   3006  CG  GLN A 371      -6.555  10.436 -13.608  1.00 93.44           C  
ATOM   3007  CD  GLN A 371      -7.818  11.056 -13.047  1.00 93.44           C  
ATOM   3008  NE2 GLN A 371      -8.329  10.486 -11.960  1.00 93.44           N  
ATOM   3009  OE1 GLN A 371      -8.342  12.041 -13.588  1.00 93.44           O  
ATOM   3010  N   GLN A 372      -2.455  12.319 -13.973  1.00 92.81           N  
ATOM   3011  CA  GLN A 372      -1.351  13.207 -13.608  1.00 92.81           C  
ATOM   3012  C   GLN A 372      -1.649  13.943 -12.305  1.00 92.81           C  
ATOM   3013  O   GLN A 372      -0.740  14.229 -11.521  1.00 92.81           O  
ATOM   3014  CB  GLN A 372      -1.073  14.205 -14.718  1.00 92.81           C  
ATOM   3015  CG  GLN A 372      -0.442  13.580 -15.958  1.00 92.81           C  
ATOM   3016  CD  GLN A 372       0.885  12.912 -15.670  1.00 92.81           C  
ATOM   3017  NE2 GLN A 372       1.072  11.714 -16.213  1.00 92.81           N  
ATOM   3018  OE1 GLN A 372       1.738  13.467 -14.965  1.00 92.81           O  
ATOM   3019  N   ILE A 373      -2.864  14.213 -12.017  1.00 95.88           N  
ATOM   3020  CA  ILE A 373      -3.279  14.995 -10.858  1.00 95.88           C  
ATOM   3021  C   ILE A 373      -3.127  14.167  -9.589  1.00 95.88           C  
ATOM   3022  O   ILE A 373      -3.167  14.703  -8.479  1.00 95.88           O  
ATOM   3023  CB  ILE A 373      -4.735  15.491 -11.005  1.00 95.88           C  
ATOM   3024  CG1 ILE A 373      -5.063  16.513  -9.912  1.00 95.88           C  
ATOM   3025  CG2 ILE A 373      -5.710  14.316 -10.979  1.00 95.88           C  
ATOM   3026  CD1 ILE A 373      -4.300  17.816 -10.024  1.00 95.88           C  
ATOM   3027  N   ASN A 374      -2.961  12.821  -9.709  1.00 97.06           N  
ATOM   3028  CA  ASN A 374      -2.873  11.944  -8.544  1.00 97.06           C  
ATOM   3029  C   ASN A 374      -1.735  12.363  -7.619  1.00 97.06           C  
ATOM   3030  O   ASN A 374      -1.895  12.367  -6.397  1.00 97.06           O  
ATOM   3031  CB  ASN A 374      -2.701  10.491  -8.982  1.00 97.06           C  
ATOM   3032  CG  ASN A 374      -3.951   9.922  -9.622  1.00 97.06           C  
ATOM   3033  ND2 ASN A 374      -4.869   9.430  -8.795  1.00 97.06           N  
ATOM   3034  OD1 ASN A 374      -4.087   9.917 -10.847  1.00 97.06           O  
ATOM   3035  N   ALA A 375      -0.548  12.673  -8.216  1.00 97.50           N  
ATOM   3036  CA  ALA A 375       0.619  13.007  -7.404  1.00 97.50           C  
ATOM   3037  C   ALA A 375       0.351  14.229  -6.532  1.00 97.50           C  
ATOM   3038  O   ALA A 375       0.554  14.185  -5.314  1.00 97.50           O  
ATOM   3039  CB  ALA A 375       1.838  13.249  -8.293  1.00 97.50           C  
ATOM   3040  N   PRO A 376      -0.128  15.379  -7.105  1.00 98.00           N  
ATOM   3041  CA  PRO A 376      -0.437  16.520  -6.245  1.00 98.00           C  
ATOM   3042  C   PRO A 376      -1.504  16.213  -5.204  1.00 98.00           C  
ATOM   3043  O   PRO A 376      -1.433  16.707  -4.076  1.00 98.00           O  
ATOM   3044  CB  PRO A 376      -0.932  17.587  -7.242  1.00 98.00           C  
ATOM   3045  CG  PRO A 376      -0.368  17.163  -8.561  1.00 98.00           C  
ATOM   3046  CD  PRO A 376      -0.206  15.665  -8.551  1.00 98.00           C  
ATOM   3047  N   VAL A 377      -2.550  15.448  -5.496  1.00 98.31           N  
ATOM   3048  CA  VAL A 377      -3.614  15.083  -4.561  1.00 98.31           C  
ATOM   3049  C   VAL A 377      -3.027  14.267  -3.410  1.00 98.31           C  
ATOM   3050  O   VAL A 377      -3.369  14.501  -2.244  1.00 98.31           O  
ATOM   3051  CB  VAL A 377      -4.737  14.289  -5.265  1.00 98.31           C  
ATOM   3052  CG1 VAL A 377      -5.717  13.726  -4.240  1.00 98.31           C  
ATOM   3053  CG2 VAL A 377      -5.461  15.166  -6.278  1.00 98.31           C  
ATOM   3054  N   ILE A 378      -2.192  13.278  -3.746  1.00 98.44           N  
ATOM   3055  CA  ILE A 378      -1.535  12.480  -2.724  1.00 98.44           C  
ATOM   3056  C   ILE A 378      -0.717  13.378  -1.803  1.00 98.44           C  
ATOM   3057  O   ILE A 378      -0.774  13.249  -0.580  1.00 98.44           O  
ATOM   3058  CB  ILE A 378      -0.630  11.391  -3.349  1.00 98.44           C  
ATOM   3059  CG1 ILE A 378      -1.478  10.335  -4.061  1.00 98.44           C  
ATOM   3060  CG2 ILE A 378       0.260  10.754  -2.282  1.00 98.44           C  
ATOM   3061  CD1 ILE A 378      -0.684   9.411  -4.970  1.00 98.44           C  
ATOM   3062  N   ALA A 379       0.094  14.281  -2.361  1.00 98.25           N  
ATOM   3063  CA  ALA A 379       0.895  15.221  -1.579  1.00 98.25           C  
ATOM   3064  C   ALA A 379       0.011  16.064  -0.663  1.00 98.25           C  
ATOM   3065  O   ALA A 379       0.319  16.234   0.515  1.00 98.25           O  
ATOM   3066  CB  ALA A 379       1.707  16.125  -2.506  1.00 98.25           C  
ATOM   3067  N   ASP A 380      -1.122  16.604  -1.224  1.00 98.38           N  
ATOM   3068  CA  ASP A 380      -2.063  17.394  -0.434  1.00 98.38           C  
ATOM   3069  C   ASP A 380      -2.630  16.572   0.721  1.00 98.38           C  
ATOM   3070  O   ASP A 380      -2.837  17.092   1.820  1.00 98.38           O  
ATOM   3071  CB  ASP A 380      -3.194  17.918  -1.314  1.00 98.38           C  
ATOM   3072  CG  ASP A 380      -2.766  19.063  -2.220  1.00 98.38           C  
ATOM   3073  OD1 ASP A 380      -1.696  19.657  -1.969  1.00 98.38           O  
ATOM   3074  OD2 ASP A 380      -3.495  19.350  -3.191  1.00 98.38           O1-
ATOM   3075  N   SER A 381      -2.915  15.316   0.431  1.00 98.44           N  
ATOM   3076  CA  SER A 381      -3.429  14.424   1.457  1.00 98.44           C  
ATOM   3077  C   SER A 381      -2.434  14.255   2.598  1.00 98.44           C  
ATOM   3078  O   SER A 381      -2.811  14.308   3.771  1.00 98.44           O  
ATOM   3079  CB  SER A 381      -3.770  13.057   0.859  1.00 98.44           C  
ATOM   3080  OG  SER A 381      -4.199  12.159   1.866  1.00 98.44           O  
ATOM   3081  N   ILE A 382      -1.179  14.007   2.312  1.00 98.12           N  
ATOM   3082  CA  ILE A 382      -0.137  13.841   3.311  1.00 98.12           C  
ATOM   3083  C   ILE A 382       0.032  15.134   4.104  1.00 98.12           C  
ATOM   3084  O   ILE A 382       0.150  15.106   5.327  1.00 98.12           O  
ATOM   3085  CB  ILE A 382       1.208  13.426   2.670  1.00 98.12           C  
ATOM   3086  CG1 ILE A 382       1.103  12.017   2.073  1.00 98.12           C  
ATOM   3087  CG2 ILE A 382       2.345  13.508   3.683  1.00 98.12           C  
ATOM   3088  CD1 ILE A 382       2.294  11.620   1.213  1.00 98.12           C  
ATOM   3089  N   LEU A 383       0.125  16.270   3.464  1.00 97.69           N  
ATOM   3090  CA  LEU A 383       0.219  17.566   4.130  1.00 97.69           C  
ATOM   3091  C   LEU A 383      -0.971  17.787   5.064  1.00 97.69           C  
ATOM   3092  O   LEU A 383      -0.815  18.315   6.161  1.00 97.69           O  
ATOM   3093  CB  LEU A 383       0.290  18.695   3.102  1.00 97.69           C  
ATOM   3094  CG  LEU A 383       1.568  18.767   2.264  1.00 97.69           C  
ATOM   3095  CD1 LEU A 383       1.383  19.745   1.109  1.00 97.69           C  
ATOM   3096  CD2 LEU A 383       2.758  19.163   3.127  1.00 97.69           C  
ATOM   3097  N   ASN A 384      -2.221  17.366   4.574  1.00 98.19           N  
ATOM   3098  CA  ASN A 384      -3.432  17.465   5.381  1.00 98.19           C  
ATOM   3099  C   ASN A 384      -3.310  16.662   6.670  1.00 98.19           C  
ATOM   3100  O   ASN A 384      -3.773  17.089   7.731  1.00 98.19           O  
ATOM   3101  CB  ASN A 384      -4.650  17.002   4.582  1.00 98.19           C  
ATOM   3102  CG  ASN A 384      -5.940  17.098   5.378  1.00 98.19           C  
ATOM   3103  ND2 ASN A 384      -6.459  15.947   5.795  1.00 98.19           N  
ATOM   3104  OD1 ASN A 384      -6.452  18.185   5.619  1.00 98.19           O  
ATOM   3105  N   LEU A 385      -2.717  15.486   6.581  1.00 97.62           N  
ATOM   3106  CA  LEU A 385      -2.527  14.645   7.758  1.00 97.62           C  
ATOM   3107  C   LEU A 385      -1.712  15.379   8.822  1.00 97.62           C  
ATOM   3108  O   LEU A 385      -2.023  15.300  10.016  1.00 97.62           O  
ATOM   3109  CB  LEU A 385      -1.832  13.339   7.384  1.00 97.62           C  
ATOM   3110  CG  LEU A 385      -2.626  12.390   6.482  1.00 97.62           C  
ATOM   3111  CD1 LEU A 385      -1.781  11.171   6.124  1.00 97.62           C  
ATOM   3112  CD2 LEU A 385      -3.919  11.960   7.160  1.00 97.62           C  
ATOM   3113  N   ASP A 386      -0.657  16.078   8.400  1.00 94.94           N  
ATOM   3114  CA  ASP A 386       0.164  16.826   9.344  1.00 94.94           C  
ATOM   3115  C   ASP A 386      -0.589  18.038   9.891  1.00 94.94           C  
ATOM   3116  O   ASP A 386      -0.552  18.310  11.081  1.00 94.94           O  
ATOM   3117  CB  ASP A 386       1.465  17.276   8.672  1.00 94.94           C  
ATOM   3118  CG  ASP A 386       2.419  17.966   9.644  1.00 94.94           C  
ATOM   3119  OD1 ASP A 386       2.834  17.335  10.642  1.00 94.94           O  
ATOM   3120  OD2 ASP A 386       2.765  19.141   9.401  1.00 94.94           O1-
ATOM   3121  N   GLN A 387      -1.306  18.730   9.082  1.00 95.38           N  
ATOM   3122  CA  GLN A 387      -2.045  19.929   9.481  1.00 95.38           C  
ATOM   3123  C   GLN A 387      -3.141  19.587  10.480  1.00 95.38           C  
ATOM   3124  O   GLN A 387      -3.334  20.317  11.462  1.00 95.38           O  
ATOM   3125  CB  GLN A 387      -2.650  20.612   8.248  1.00 95.38           C  
ATOM   3126  CG  GLN A 387      -1.635  21.327   7.377  1.00 95.38           C  
ATOM   3127  CD  GLN A 387      -2.241  21.898   6.107  1.00 95.38           C  
ATOM   3128  NE2 GLN A 387      -1.477  22.707   5.386  1.00 95.38           N  
ATOM   3129  OE1 GLN A 387      -3.397  21.616   5.778  1.00 95.38           O  
ATOM   3130  N   ASN A 388      -3.819  18.452  10.349  1.00 96.25           N  
ATOM   3131  CA  ASN A 388      -5.005  18.146  11.134  1.00 96.25           C  
ATOM   3132  C   ASN A 388      -4.707  17.140  12.236  1.00 96.25           C  
ATOM   3133  O   ASN A 388      -5.386  17.102  13.263  1.00 96.25           O  
ATOM   3134  CB  ASN A 388      -6.137  17.635  10.238  1.00 96.25           C  
ATOM   3135  CG  ASN A 388      -6.785  18.735   9.420  1.00 96.25           C  
ATOM   3136  ND2 ASN A 388      -6.725  18.598   8.096  1.00 96.25           N  
ATOM   3137  OD1 ASN A 388      -7.324  19.702   9.974  1.00 96.25           O  
ATOM   3138  N   LEU A 389      -3.693  16.352  12.002  1.00 94.75           N  
ATOM   3139  CA  LEU A 389      -3.428  15.297  12.976  1.00 94.75           C  
ATOM   3140  C   LEU A 389      -2.023  15.428  13.554  1.00 94.75           C  
ATOM   3141  O   LEU A 389      -1.630  14.630  14.403  1.00 94.75           O  
ATOM   3142  CB  LEU A 389      -3.601  13.917  12.328  1.00 94.75           C  
ATOM   3143  CG  LEU A 389      -4.977  13.603  11.753  1.00 94.75           C  
ATOM   3144  CD1 LEU A 389      -4.983  12.221  11.103  1.00 94.75           C  
ATOM   3145  CD2 LEU A 389      -6.049  13.694  12.833  1.00 94.75           C  
ATOM   3146  N   LYS A 390      -1.307  16.376  13.158  1.00 92.19           N  
ATOM   3147  CA  LYS A 390       0.042  16.674  13.621  1.00 92.19           C  
ATOM   3148  C   LYS A 390       0.925  15.427  13.596  1.00 92.19           C  
ATOM   3149  O   LYS A 390       1.581  15.108  14.580  1.00 92.19           O  
ATOM   3150  CB  LYS A 390       0.008  17.262  15.037  1.00 92.19           C  
ATOM   3151  CG  LYS A 390      -0.848  18.508  15.165  1.00 92.19           C  
ATOM   3152  CD  LYS A 390      -0.312  19.650  14.317  1.00 92.19           C  
ATOM   3153  CE  LYS A 390      -1.115  20.928  14.518  1.00 92.19           C  
ATOM   3154  NZ  LYS A 390      -0.726  21.981  13.534  1.00 92.19           N1+
ATOM   3155  N   ILE A 391       0.909  14.674  12.488  1.00 90.75           N  
ATOM   3156  CA  ILE A 391       1.556  13.372  12.364  1.00 90.75           C  
ATOM   3157  C   ILE A 391       3.075  13.550  12.482  1.00 90.75           C  
ATOM   3158  O   ILE A 391       3.786  12.611  12.839  1.00 90.75           O  
ATOM   3159  CB  ILE A 391       1.195  12.671  11.047  1.00 90.75           C  
ATOM   3160  CG1 ILE A 391       1.568  13.552   9.849  1.00 90.75           C  
ATOM   3161  CG2 ILE A 391      -0.299  12.317  11.015  1.00 90.75           C  
ATOM   3162  CD1 ILE A 391       1.477  12.846   8.507  1.00 90.75           C  
ATOM   3163  N   LYS A 392       3.695  14.747  12.224  1.00 85.50           N  
ATOM   3164  CA  LYS A 392       5.127  15.010  12.391  1.00 85.50           C  
ATOM   3165  C   LYS A 392       5.546  14.885  13.844  1.00 85.50           C  
ATOM   3166  O   LYS A 392       6.673  14.482  14.133  1.00 85.50           O  
ATOM   3167  CB  LYS A 392       5.485  16.396  11.850  1.00 85.50           C  
ATOM   3168  CG  LYS A 392       5.605  16.461  10.335  1.00 85.50           C  
ATOM   3169  CD  LYS A 392       6.077  17.827   9.869  1.00 85.50           C  
ATOM   3170  CE  LYS A 392       6.238  17.886   8.357  1.00 85.50           C  
ATOM   3171  NZ  LYS A 392       6.705  19.224   7.888  1.00 85.50           N1+
ATOM   3172  N   ASN A 393       4.595  15.234  14.698  1.00 81.56           N  
ATOM   3173  CA  ASN A 393       4.886  15.266  16.124  1.00 81.56           C  
ATOM   3174  C   ASN A 393       4.429  13.987  16.821  1.00 81.56           C  
ATOM   3175  O   ASN A 393       4.629  13.829  18.027  1.00 81.56           O  
ATOM   3176  CB  ASN A 393       4.230  16.486  16.777  1.00 81.56           C  
ATOM   3177  CG  ASN A 393       4.783  17.796  16.249  1.00 81.56           C  
ATOM   3178  ND2 ASN A 393       3.953  18.838  16.262  1.00 81.56           N  
ATOM   3179  OD1 ASN A 393       5.938  17.873  15.823  1.00 81.56           O  
ATOM   3180  N   TYR A 394       3.809  13.149  15.987  1.00 82.06           N  
ATOM   3181  CA  TYR A 394       3.316  11.895  16.537  1.00 82.06           C  
ATOM   3182  C   TYR A 394       4.429  10.863  16.644  1.00 82.06           C  
ATOM   3183  O   TYR A 394       5.120  10.582  15.659  1.00 82.06           O  
ATOM   3184  CB  TYR A 394       2.177  11.346  15.663  1.00 82.06           C  
ATOM   3185  CG  TYR A 394       1.509  10.120  16.235  1.00 82.06           C  
ATOM   3186  CD1 TYR A 394       1.968   8.839  15.918  1.00 82.06           C  
ATOM   3187  CD2 TYR A 394       0.420  10.240  17.094  1.00 82.06           C  
ATOM   3188  CE1 TYR A 394       1.362   7.712  16.452  1.00 82.06           C  
ATOM   3189  CE2 TYR A 394      -0.206   9.112  17.618  1.00 82.06           C  
ATOM   3190  OH  TYR A 394      -0.342   6.736  17.813  1.00 82.06           O  
ATOM   3191  CZ  TYR A 394       0.276   7.857  17.296  1.00 82.06           C  
ATOM   3192  N   ASN A 395       4.865  10.448  17.842  1.00 71.62           N  
ATOM   3193  CA  ASN A 395       5.846   9.400  18.104  1.00 71.62           C  
ATOM   3194  C   ASN A 395       5.361   8.431  19.179  1.00 71.62           C  
ATOM   3195  O   ASN A 395       5.120   8.825  20.313  1.00 71.62           O  
ATOM   3196  CB  ASN A 395       7.191  10.006  18.510  1.00 71.62           C  
ATOM   3197  CG  ASN A 395       8.320   8.995  18.469  1.00 71.62           C  
ATOM   3198  ND2 ASN A 395       9.514   9.453  18.117  1.00 71.62           N  
ATOM   3199  OD1 ASN A 395       8.121   7.810  18.750  1.00 71.62           O  
ATOM   3200  N   ARG A 396       5.111   7.191  18.671  1.00 66.38           N  
ATOM   3201  CA  ARG A 396       4.572   6.121  19.503  1.00 66.38           C  
ATOM   3202  C   ARG A 396       5.489   5.828  20.681  1.00 66.38           C  
ATOM   3203  O   ARG A 396       5.017   5.526  21.773  1.00 66.38           O  
ATOM   3204  CB  ARG A 396       4.357   4.846  18.662  1.00 66.38           C  
ATOM   3205  CG  ARG A 396       3.449   3.820  19.327  1.00 66.38           C  
ATOM   3206  CD  ARG A 396       3.148   2.661  18.408  1.00 66.38           C  
ATOM   3207  NE  ARG A 396       2.384   1.612  19.081  1.00 66.38           N  
ATOM   3208  NH1 ARG A 396       1.797   0.495  17.144  1.00 66.38           N  
ATOM   3209  NH2 ARG A 396       1.099  -0.287  19.181  1.00 66.38           N1+
ATOM   3210  CZ  ARG A 396       1.764   0.614  18.476  1.00 66.38           C  
ATOM   3211  N   LYS A 397       6.893   6.007  20.568  1.00 56.56           N  
ATOM   3212  CA  LYS A 397       7.894   5.812  21.607  1.00 56.56           C  
ATOM   3213  C   LYS A 397       7.861   6.947  22.620  1.00 56.56           C  
ATOM   3214  O   LYS A 397       8.121   6.738  23.808  1.00 56.56           O  
ATOM   3215  CB  LYS A 397       9.290   5.695  20.992  1.00 56.56           C  
ATOM   3216  CG  LYS A 397       9.666   4.282  20.571  1.00 56.56           C  
ATOM   3217  CD  LYS A 397      11.143   4.185  20.210  1.00 56.56           C  
ATOM   3218  CE  LYS A 397      11.515   2.771  19.772  1.00 56.56           C  
ATOM   3219  NZ  LYS A 397      12.964   2.664  19.427  1.00 56.56           N1+
ATOM   3220  N   LYS A 398       7.397   8.161  22.283  1.00 50.72           N  
ATOM   3221  CA  LYS A 398       7.210   9.298  23.174  1.00 50.72           C  
ATOM   3222  C   LYS A 398       5.946   9.144  24.018  1.00 50.72           C  
ATOM   3223  O   LYS A 398       5.897   9.571  25.166  1.00 50.72           O  
ATOM   3224  CB  LYS A 398       7.152  10.603  22.381  1.00 50.72           C  
ATOM   3225  CG  LYS A 398       8.523  11.200  22.073  1.00 50.72           C  
ATOM   3226  CD  LYS A 398       8.391  12.565  21.410  1.00 50.72           C  
ATOM   3227  CE  LYS A 398       9.752  13.114  21.000  1.00 50.72           C  
ATOM   3228  NZ  LYS A 398       9.638  14.458  20.360  1.00 50.72           N1+
ATOM   3229  N   LEU A 399       5.012   8.196  23.723  1.00 46.19           N  
ATOM   3230  CA  LEU A 399       3.747   7.939  24.396  1.00 46.19           C  
ATOM   3231  C   LEU A 399       3.844   6.704  25.286  1.00 46.19           C  
ATOM   3232  O   LEU A 399       3.123   6.582  26.279  1.00 46.19           O  
ATOM   3233  CB  LEU A 399       2.613   7.777  23.384  1.00 46.19           C  
ATOM   3234  CG  LEU A 399       2.151   9.046  22.665  1.00 46.19           C  
ATOM   3235  CD1 LEU A 399       1.367   8.693  21.417  1.00 46.19           C  
ATOM   3236  CD2 LEU A 399       1.323   9.915  23.601  1.00 46.19           C  
ATOM   3237  N   GLN A 400       4.906   5.744  25.061  1.00 47.69           N  
ATOM   3238  CA  GLN A 400       5.156   4.531  25.841  1.00 47.69           C  
ATOM   3239  C   GLN A 400       6.249   4.757  26.875  1.00 47.69           C  
ATOM   3240  O   GLN A 400       6.343   4.024  27.871  1.00 47.69           O  
ATOM   3241  CB  GLN A 400       5.536   3.376  24.917  1.00 47.69           C  
ATOM   3242  CG  GLN A 400       4.375   2.834  24.105  1.00 47.69           C  
ATOM   3243  CD  GLN A 400       4.772   1.659  23.222  1.00 47.69           C  
ATOM   3244  NE2 GLN A 400       3.799   1.098  22.509  1.00 47.69           N  
ATOM   3245  OE1 GLN A 400       5.942   1.268  23.190  1.00 47.69           O  
ATOM   3246  N   ASN A 401       6.934   5.979  26.950  1.00 33.66           N  
ATOM   3247  CA  ASN A 401       7.796   6.369  28.055  1.00 33.66           C  
ATOM   3248  C   ASN A 401       7.519   7.804  28.499  1.00 33.66           C  
ATOM   3249  O   ASN A 401       7.983   8.754  27.871  1.00 33.66           O  
ATOM   3250  CB  ASN A 401       9.266   6.206  27.674  1.00 33.66           C  
ATOM   3251  CG  ASN A 401       9.795   4.817  27.959  1.00 33.66           C  
ATOM   3252  ND2 ASN A 401      10.929   4.478  27.358  1.00 33.66           N  
ATOM   3253  OD1 ASN A 401       9.184   4.049  28.706  1.00 33.66           O  
ATOM   3254  N   PRO A 402       6.365   8.190  29.327  1.00 33.34           N  
ATOM   3255  CA  PRO A 402       6.153   9.526  29.886  1.00 33.34           C  
ATOM   3256  C   PRO A 402       7.386  10.061  30.596  1.00 33.34           C  
ATOM   3257  O   PRO A 402       8.198   9.292  31.125  1.00 33.34           O  
ATOM   3258  CB  PRO A 402       4.991   9.313  30.847  1.00 33.34           C  
ATOM   3259  CG  PRO A 402       4.816   7.837  30.928  1.00 33.34           C  
ATOM   3260  CD  PRO A 402       5.763   7.195  29.960  1.00 33.34           C  
TER    3261      PRO A 402
END   
