# Supplementary material for: Functional divergence and structural changes of Class IV histone deacetylases (HDACs) across the tree of life
Source: Mol Biol Evol. 2026 Jun 17;43(7):msag150. doi: 10.1093/molbev/msag150 (PMC13325672; doi:10.1093/molbev/msag150)
Supplement: msag150_Supplementary_Data [file msag150_supplementary_data.zip › Figure S24 chrHDAC11_B.pdb]

TITLE     S8
REMARK   4      COMPLIES WITH FORMAT V. 3.0, 1-DEC-2006
REMARK 888
REMARK 888 WRITTEN BY MAESTRO (A PRODUCT OF SCHRODINGER, LLC)
ATOM      1  N   MET A   1     -19.780 -51.363  -4.173  1.00 35.72           N1+
ATOM      2  CA  MET A   1     -18.308 -51.420  -4.207  1.00 35.72           C  
ATOM      3  C   MET A   1     -17.710 -50.119  -3.696  1.00 35.72           C  
ATOM      4  O   MET A   1     -17.794 -49.075  -4.355  1.00 35.72           O  
ATOM      5  CB  MET A   1     -17.814 -51.694  -5.627  1.00 35.72           C  
ATOM      6  CG  MET A   1     -17.472 -53.156  -5.887  1.00 35.72           C  
ATOM      7  SD  MET A   1     -16.267 -53.358  -7.258  1.00 35.72           S  
ATOM      8  CE  MET A   1     -16.757 -54.999  -7.867  1.00 35.72           C  
ATOM      9  N   GLU A   2     -18.065 -49.747  -2.376  1.00 29.14           N  
ATOM     10  CA  GLU A   2     -17.576 -49.594  -1.008  1.00 29.14           C  
ATOM     11  C   GLU A   2     -16.196 -48.982  -0.990  1.00 29.14           C  
ATOM     12  O   GLU A   2     -15.268 -49.489  -1.618  1.00 29.14           O  
ATOM     13  CB  GLU A   2     -17.554 -50.928  -0.279  1.00 29.14           C  
ATOM     14  CG  GLU A   2     -18.773 -51.162   0.618  1.00 29.14           C  
ATOM     15  CD  GLU A   2     -18.758 -52.528   1.300  1.00 29.14           C  
ATOM     16  OE1 GLU A   2     -19.703 -52.825   2.070  1.00 29.14           O  
ATOM     17  OE2 GLU A   2     -17.814 -53.307   1.055  1.00 29.14           O1-
ATOM     18  N   HIS A   3     -16.116 -47.681  -0.447  1.00 34.38           N  
ATOM     19  CA  HIS A   3     -15.680 -47.265   0.889  1.00 34.38           C  
ATOM     20  C   HIS A   3     -15.552 -45.745   0.999  1.00 34.38           C  
ATOM     21  O   HIS A   3     -14.733 -45.132   0.313  1.00 34.38           O  
ATOM     22  CB  HIS A   3     -14.337 -47.930   1.248  1.00 34.38           C  
ATOM     23  CG  HIS A   3     -14.472 -49.175   2.056  1.00 34.38           C  
ATOM     24  CD2 HIS A   3     -14.289 -50.482   1.720  1.00 34.38           C  
ATOM     25  ND1 HIS A   3     -14.883 -49.174   3.371  1.00 34.38           N  
ATOM     26  CE1 HIS A   3     -14.920 -50.422   3.819  1.00 34.38           C  
ATOM     27  NE2 HIS A   3     -14.561 -51.219   2.836  1.00 34.38           N  
ATOM     28  N   ARG A   4     -16.585 -45.023   1.704  1.00 29.33           N  
ATOM     29  CA  ARG A   4     -17.006 -44.415   2.965  1.00 29.33           C  
ATOM     30  C   ARG A   4     -15.823 -43.981   3.820  1.00 29.33           C  
ATOM     31  O   ARG A   4     -14.913 -44.786   4.036  1.00 29.33           O  
ATOM     32  CB  ARG A   4     -17.899 -45.394   3.740  1.00 29.33           C  
ATOM     33  CG  ARG A   4     -19.382 -45.246   3.452  1.00 29.33           C  
ATOM     34  CD  ARG A   4     -20.235 -46.071   4.406  1.00 29.33           C  
ATOM     35  NE  ARG A   4     -21.624 -46.198   3.938  1.00 29.33           N  
ATOM     36  NH1 ARG A   4     -22.293 -47.578   5.658  1.00 29.33           N  
ATOM     37  NH2 ARG A   4     -23.777 -46.928   4.033  1.00 29.33           N1+
ATOM     38  CZ  ARG A   4     -22.564 -46.903   4.544  1.00 29.33           C  
ATOM     39  N   THR A   5     -15.801 -42.665   4.323  1.00 33.81           N  
ATOM     40  CA  THR A   5     -16.355 -41.966   5.472  1.00 33.81           C  
ATOM     41  C   THR A   5     -15.255 -41.143   6.178  1.00 33.81           C  
ATOM     42  O   THR A   5     -14.161 -41.652   6.412  1.00 33.81           O  
ATOM     43  CB  THR A   5     -17.006 -42.938   6.475  1.00 33.81           C  
ATOM     44  CG2 THR A   5     -18.218 -43.589   5.872  1.00 33.81           C  
ATOM     45  OG1 THR A   5     -16.037 -43.942   6.838  1.00 33.81           O  
ATOM     46  N   GLY A   6     -15.529 -39.808   6.277  1.00 34.34           N  
ATOM     47  CA  GLY A   6     -15.850 -39.164   7.548  1.00 34.34           C  
ATOM     48  C   GLY A   6     -15.702 -37.645   7.517  1.00 34.34           C  
ATOM     49  O   GLY A   6     -14.709 -37.130   7.038  1.00 34.34           O  
ATOM     50  N   THR A   7     -16.844 -36.865   7.500  1.00 29.58           N  
ATOM     51  CA  THR A   7     -17.665 -35.815   8.108  1.00 29.58           C  
ATOM     52  C   THR A   7     -16.941 -35.175   9.288  1.00 29.58           C  
ATOM     53  O   THR A   7     -16.363 -35.882  10.115  1.00 29.58           O  
ATOM     54  CB  THR A   7     -19.022 -36.381   8.573  1.00 29.58           C  
ATOM     55  CG2 THR A   7     -19.979 -36.599   7.388  1.00 29.58           C  
ATOM     56  OG1 THR A   7     -18.824 -37.654   9.223  1.00 29.58           O  
ATOM     57  N   ALA A   8     -16.694 -33.813   9.112  1.00 30.42           N  
ATOM     58  CA  ALA A   8     -16.997 -32.866  10.189  1.00 30.42           C  
ATOM     59  C   ALA A   8     -17.257 -31.464   9.639  1.00 30.42           C  
ATOM     60  O   ALA A   8     -16.446 -30.920   8.878  1.00 30.42           O  
ATOM     61  CB  ALA A   8     -15.866 -32.828  11.218  1.00 30.42           C  
ATOM     62  N   ALA A   9     -18.551 -31.029   9.412  1.00 26.30           N  
ATOM     63  CA  ALA A   9     -19.572 -30.076   9.856  1.00 26.30           C  
ATOM     64  C   ALA A   9     -18.931 -28.818  10.408  1.00 26.30           C  
ATOM     65  O   ALA A   9     -18.054 -28.871  11.281  1.00 26.30           O  
ATOM     66  CB  ALA A   9     -20.467 -30.706  10.912  1.00 26.30           C  
ATOM     67  N   SER A  10     -18.810 -27.680   9.533  1.00 29.41           N  
ATOM     68  CA  SER A  10     -18.980 -26.375  10.155  1.00 29.41           C  
ATOM     69  C   SER A  10     -19.761 -25.431   9.242  1.00 29.41           C  
ATOM     70  O   SER A  10     -19.492 -25.359   8.038  1.00 29.41           O  
ATOM     71  CB  SER A  10     -17.611 -25.750  10.491  1.00 29.41           C  
ATOM     72  OG  SER A  10     -17.016 -25.175   9.342  1.00 29.41           O  
ATOM     73  N   GLU A  11     -21.118 -25.401   9.332  1.00 26.67           N  
ATOM     74  CA  GLU A  11     -22.183 -24.414   9.476  1.00 26.67           C  
ATOM     75  C   GLU A  11     -21.838 -23.113   8.727  1.00 26.67           C  
ATOM     76  O   GLU A  11     -20.775 -22.532   8.926  1.00 26.67           O  
ATOM     77  CB  GLU A  11     -22.437 -24.111  10.955  1.00 26.67           C  
ATOM     78  CG  GLU A  11     -23.836 -24.469  11.427  1.00 26.67           C  
ATOM     79  CD  GLU A  11     -24.095 -24.072  12.872  1.00 26.67           C  
ATOM     80  OE1 GLU A  11     -25.267 -24.166  13.323  1.00 26.67           O  
ATOM     81  OE2 GLU A  11     -23.128 -23.676  13.560  1.00 26.67           O1-
ATOM     82  N   ALA A  12     -22.227 -22.988   7.466  1.00 24.52           N  
ATOM     83  CA  ALA A  12     -22.727 -21.998   6.510  1.00 24.52           C  
ATOM     84  C   ALA A  12     -23.256 -20.761   7.220  1.00 24.52           C  
ATOM     85  O   ALA A  12     -24.099 -20.869   8.117  1.00 24.52           O  
ATOM     86  CB  ALA A  12     -23.833 -22.629   5.651  1.00 24.52           C  
ATOM     87  N   ALA A  13     -22.374 -19.744   7.615  1.00 28.36           N  
ATOM     88  CA  ALA A  13     -22.810 -18.399   7.972  1.00 28.36           C  
ATOM     89  C   ALA A  13     -23.403 -17.675   6.765  1.00 28.36           C  
ATOM     90  O   ALA A  13     -22.793 -17.631   5.697  1.00 28.36           O  
ATOM     91  CB  ALA A  13     -21.642 -17.599   8.541  1.00 28.36           C  
ATOM     92  N   ARG A  14     -24.705 -17.875   6.430  1.00 26.34           N  
ATOM     93  CA  ARG A  14     -25.869 -17.127   5.967  1.00 26.34           C  
ATOM     94  C   ARG A  14     -25.578 -15.630   5.932  1.00 26.34           C  
ATOM     95  O   ARG A  14     -25.072 -15.063   6.902  1.00 26.34           O  
ATOM     96  CB  ARG A  14     -27.072 -17.396   6.860  1.00 26.34           C  
ATOM     97  CG  ARG A  14     -27.755 -18.733   6.589  1.00 26.34           C  
ATOM     98  CD  ARG A  14     -29.091 -18.839   7.305  1.00 26.34           C  
ATOM     99  NE  ARG A  14     -29.716 -20.153   7.090  1.00 26.34           N  
ATOM    100  NH1 ARG A  14     -31.263 -19.935   8.797  1.00 26.34           N  
ATOM    101  NH2 ARG A  14     -31.202 -21.824   7.531  1.00 26.34           N1+
ATOM    102  CZ  ARG A  14     -30.727 -20.637   7.803  1.00 26.34           C  
ATOM    103  N   TYR A  15     -25.129 -15.066   4.739  1.00 29.20           N  
ATOM    104  CA  TYR A  15     -25.163 -13.768   4.061  1.00 29.20           C  
ATOM    105  C   TYR A  15     -26.374 -12.962   4.512  1.00 29.20           C  
ATOM    106  O   TYR A  15     -27.496 -13.450   4.511  1.00 29.20           O  
ATOM    107  CB  TYR A  15     -25.207 -13.968   2.538  1.00 29.20           C  
ATOM    108  CG  TYR A  15     -23.851 -14.252   1.933  1.00 29.20           C  
ATOM    109  CD1 TYR A  15     -22.985 -13.217   1.595  1.00 29.20           C  
ATOM    110  CD2 TYR A  15     -23.447 -15.561   1.693  1.00 29.20           C  
ATOM    111  CE1 TYR A  15     -21.736 -13.474   1.029  1.00 29.20           C  
ATOM    112  CE2 TYR A  15     -22.203 -15.834   1.129  1.00 29.20           C  
ATOM    113  OH  TYR A  15     -20.121 -15.048   0.247  1.00 29.20           O  
ATOM    114  CZ  TYR A  15     -21.355 -14.784   0.803  1.00 29.20           C  
ATOM    115  N   VAL A  16     -26.219 -12.089   5.579  1.00 27.27           N  
ATOM    116  CA  VAL A  16     -27.253 -11.072   5.769  1.00 27.27           C  
ATOM    117  C   VAL A  16     -26.906  -9.827   4.946  1.00 27.27           C  
ATOM    118  O   VAL A  16     -25.819  -9.280   5.066  1.00 27.27           O  
ATOM    119  CB  VAL A  16     -27.406 -10.693   7.259  1.00 27.27           C  
ATOM    120  CG1 VAL A  16     -28.531  -9.677   7.445  1.00 27.27           C  
ATOM    121  CG2 VAL A  16     -27.664 -11.938   8.109  1.00 27.27           C  
ATOM    122  N   SER A  17     -27.360  -9.704   3.657  1.00 28.61           N  
ATOM    123  CA  SER A  17     -27.597  -8.559   2.775  1.00 28.61           C  
ATOM    124  C   SER A  17     -28.353  -7.457   3.502  1.00 28.61           C  
ATOM    125  O   SER A  17     -29.327  -7.720   4.208  1.00 28.61           O  
ATOM    126  CB  SER A  17     -28.367  -8.981   1.532  1.00 28.61           C  
ATOM    127  OG  SER A  17     -29.596  -9.606   1.895  1.00 28.61           O  
ATOM    128  N   ALA A  18     -27.691  -6.417   4.122  1.00 31.41           N  
ATOM    129  CA  ALA A  18     -28.446  -5.262   4.584  1.00 31.41           C  
ATOM    130  C   ALA A  18     -29.075  -4.510   3.419  1.00 31.41           C  
ATOM    131  O   ALA A  18     -28.448  -4.336   2.370  1.00 31.41           O  
ATOM    132  CB  ALA A  18     -27.541  -4.317   5.395  1.00 31.41           C  
ATOM    133  N   PRO A  19     -30.452  -4.193   3.565  1.00 26.47           N  
ATOM    134  CA  PRO A  19     -31.392  -3.566   2.612  1.00 26.47           C  
ATOM    135  C   PRO A  19     -31.134  -2.068   2.450  1.00 26.47           C  
ATOM    136  O   PRO A  19     -30.523  -1.435   3.319  1.00 26.47           O  
ATOM    137  CB  PRO A  19     -32.758  -3.825   3.236  1.00 26.47           C  
ATOM    138  CG  PRO A  19     -32.513  -3.824   4.714  1.00 26.47           C  
ATOM    139  CD  PRO A  19     -31.030  -3.734   4.957  1.00 26.47           C  
ATOM    140  N   ASP A  20     -31.002  -1.547   1.189  1.00 29.22           N  
ATOM    141  CA  ASP A  20     -31.285  -0.315   0.462  1.00 29.22           C  
ATOM    142  C   ASP A  20     -32.191   0.615   1.278  1.00 29.22           C  
ATOM    143  O   ASP A  20     -33.230   0.182   1.775  1.00 29.22           O  
ATOM    144  CB  ASP A  20     -31.940  -0.615  -0.898  1.00 29.22           C  
ATOM    145  CG  ASP A  20     -30.935  -1.058  -1.944  1.00 29.22           C  
ATOM    146  OD1 ASP A  20     -29.757  -0.673  -1.863  1.00 29.22           O  
ATOM    147  OD2 ASP A  20     -31.339  -1.809  -2.865  1.00 29.22           O1-
ATOM    148  N   VAL A  21     -31.597   1.618   2.014  1.00 34.41           N  
ATOM    149  CA  VAL A  21     -32.541   2.625   2.482  1.00 34.41           C  
ATOM    150  C   VAL A  21     -32.516   3.837   1.547  1.00 34.41           C  
ATOM    151  O   VAL A  21     -31.433   4.357   1.231  1.00 34.41           O  
ATOM    152  CB  VAL A  21     -32.234   3.060   3.933  1.00 34.41           C  
ATOM    153  CG1 VAL A  21     -33.276   4.069   4.420  1.00 34.41           C  
ATOM    154  CG2 VAL A  21     -32.196   1.836   4.857  1.00 34.41           C  
ATOM    155  N   PRO A  22     -33.705   4.319   1.021  1.00 28.08           N  
ATOM    156  CA  PRO A  22     -34.009   5.444   0.122  1.00 28.08           C  
ATOM    157  C   PRO A  22     -33.937   6.793   0.829  1.00 28.08           C  
ATOM    158  O   PRO A  22     -34.246   6.886   2.018  1.00 28.08           O  
ATOM    159  CB  PRO A  22     -35.419   5.147  -0.356  1.00 28.08           C  
ATOM    160  CG  PRO A  22     -35.970   4.190   0.661  1.00 28.08           C  
ATOM    161  CD  PRO A  22     -34.932   3.949   1.707  1.00 28.08           C  
ATOM    162  N   THR A  23     -33.222   7.787   0.221  1.00 30.33           N  
ATOM    163  CA  THR A  23     -33.144   9.246   0.166  1.00 30.33           C  
ATOM    164  C   THR A  23     -34.538   9.862   0.059  1.00 30.33           C  
ATOM    165  O   THR A  23     -35.365   9.396  -0.739  1.00 30.33           O  
ATOM    166  CB  THR A  23     -32.282   9.731  -1.018  1.00 30.33           C  
ATOM    167  CG2 THR A  23     -30.823   9.319  -0.824  1.00 30.33           C  
ATOM    168  OG1 THR A  23     -32.779   9.143  -2.231  1.00 30.33           O  
ATOM    169  N   ASP A  24     -34.978  10.590   1.171  1.00 34.50           N  
ATOM    170  CA  ASP A  24     -35.821  11.774   1.004  1.00 34.50           C  
ATOM    171  C   ASP A  24     -35.421  12.881   1.978  1.00 34.50           C  
ATOM    172  O   ASP A  24     -35.259  12.632   3.171  1.00 34.50           O  
ATOM    173  CB  ASP A  24     -37.292  11.409   1.197  1.00 34.50           C  
ATOM    174  CG  ASP A  24     -37.951  10.867  -0.066  1.00 34.50           C  
ATOM    175  OD1 ASP A  24     -37.349  11.007  -1.159  1.00 34.50           O  
ATOM    176  OD2 ASP A  24     -39.047  10.302   0.038  1.00 34.50           O1-
ATOM    177  N   ASN A  25     -34.960  14.076   1.497  1.00 31.77           N  
ATOM    178  CA  ASN A  25     -35.090  15.516   1.405  1.00 31.77           C  
ATOM    179  C   ASN A  25     -36.234  16.041   2.286  1.00 31.77           C  
ATOM    180  O   ASN A  25     -37.340  15.500   2.267  1.00 31.77           O  
ATOM    181  CB  ASN A  25     -35.332  15.933  -0.048  1.00 31.77           C  
ATOM    182  CG  ASN A  25     -34.059  16.166  -0.821  1.00 31.77           C  
ATOM    183  ND2 ASN A  25     -34.165  16.316  -2.139  1.00 31.77           N  
ATOM    184  OD1 ASN A  25     -32.972  16.202  -0.237  1.00 31.77           O  
ATOM    185  N   ALA A  26     -35.918  17.007   3.298  1.00 32.59           N  
ATOM    186  CA  ALA A  26     -36.564  18.305   3.432  1.00 32.59           C  
ATOM    187  C   ALA A  26     -36.394  18.846   4.856  1.00 32.59           C  
ATOM    188  O   ALA A  26     -36.618  18.137   5.829  1.00 32.59           O  
ATOM    189  CB  ALA A  26     -38.054  18.202   3.079  1.00 32.59           C  
ATOM    190  N   ALA A  27     -35.645  20.014   5.068  1.00 30.59           N  
ATOM    191  CA  ALA A  27     -35.921  21.426   5.332  1.00 30.59           C  
ATOM    192  C   ALA A  27     -36.311  21.635   6.783  1.00 30.59           C  
ATOM    193  O   ALA A  27     -37.189  20.936   7.317  1.00 30.59           O  
ATOM    194  CB  ALA A  27     -37.004  21.937   4.394  1.00 30.59           C  
ATOM    195  N   ALA A  28     -35.542  22.484   7.567  1.00 29.56           N  
ATOM    196  CA  ALA A  28     -35.638  23.842   8.112  1.00 29.56           C  
ATOM    197  C   ALA A  28     -36.220  23.831   9.522  1.00 29.56           C  
ATOM    198  O   ALA A  28     -37.239  23.179   9.772  1.00 29.56           O  
ATOM    199  CB  ALA A  28     -36.474  24.714   7.194  1.00 29.56           C  
ATOM    200  N   ALA A  29     -35.448  24.421  10.547  1.00 33.59           N  
ATOM    201  CA  ALA A  29     -35.652  25.689  11.240  1.00 33.59           C  
ATOM    202  C   ALA A  29     -35.707  25.467  12.750  1.00 33.59           C  
ATOM    203  O   ALA A  29     -36.445  24.604  13.238  1.00 33.59           O  
ATOM    204  CB  ALA A  29     -36.928  26.366  10.762  1.00 33.59           C  
ATOM    205  N   SER A  30     -34.802  26.119  13.525  1.00 31.27           N  
ATOM    206  CA  SER A  30     -34.552  27.214  14.453  1.00 31.27           C  
ATOM    207  C   SER A  30     -35.406  27.078  15.699  1.00 31.27           C  
ATOM    208  O   SER A  30     -36.597  26.756  15.626  1.00 31.27           O  
ATOM    209  CB  SER A  30     -34.830  28.550  13.785  1.00 31.27           C  
ATOM    210  OG  SER A  30     -36.202  28.883  13.880  1.00 31.27           O  
ATOM    211  N   ALA A  31     -34.760  27.192  16.894  1.00 35.38           N  
ATOM    212  CA  ALA A  31     -34.822  28.209  17.937  1.00 35.38           C  
ATOM    213  C   ALA A  31     -34.784  27.593  19.325  1.00 35.38           C  
ATOM    214  O   ALA A  31     -35.514  26.642  19.615  1.00 35.38           O  
ATOM    215  CB  ALA A  31     -36.096  29.045  17.782  1.00 35.38           C  
ATOM    216  N   SER A  32     -33.778  28.036  20.133  1.00 34.31           N  
ATOM    217  CA  SER A  32     -33.433  28.928  21.224  1.00 34.31           C  
ATOM    218  C   SER A  32     -33.965  28.410  22.566  1.00 34.31           C  
ATOM    219  O   SER A  32     -35.097  27.941  22.651  1.00 34.31           O  
ATOM    220  CB  SER A  32     -34.030  30.327  20.975  1.00 34.31           C  
ATOM    221  OG  SER A  32     -35.398  30.380  21.365  1.00 34.31           O  
ATOM    222  N   ALA A  33     -33.070  28.408  23.577  1.00 35.34           N  
ATOM    223  CA  ALA A  33     -32.733  29.189  24.750  1.00 35.34           C  
ATOM    224  C   ALA A  33     -33.038  28.406  26.040  1.00 35.34           C  
ATOM    225  O   ALA A  33     -34.112  27.825  26.161  1.00 35.34           O  
ATOM    226  CB  ALA A  33     -33.486  30.506  24.763  1.00 35.34           C  
ATOM    227  N   SER A  34     -31.998  28.335  26.942  1.00 37.34           N  
ATOM    228  CA  SER A  34     -31.596  29.004  28.186  1.00 37.34           C  
ATOM    229  C   SER A  34     -31.667  28.061  29.378  1.00 37.34           C  
ATOM    230  O   SER A  34     -32.646  27.343  29.551  1.00 37.34           O  
ATOM    231  CB  SER A  34     -32.474  30.216  28.443  1.00 37.34           C  
ATOM    232  OG  SER A  34     -33.523  29.890  29.327  1.00 37.34           O  
ATOM    233  N   ALA A  35     -30.515  27.995  30.149  1.00 35.75           N  
ATOM    234  CA  ALA A  35     -29.928  28.514  31.375  1.00 35.75           C  
ATOM    235  C   ALA A  35     -30.114  27.532  32.537  1.00 35.75           C  
ATOM    236  O   ALA A  35     -31.212  27.013  32.741  1.00 35.75           O  
ATOM    237  CB  ALA A  35     -30.549  29.871  31.723  1.00 35.75           C  
ATOM    238  N   ALA A  36     -29.013  27.158  33.276  1.00 33.78           N  
ATOM    239  CA  ALA A  36     -28.354  27.500  34.521  1.00 33.78           C  
ATOM    240  C   ALA A  36     -28.383  26.328  35.498  1.00 33.78           C  
ATOM    241  O   ALA A  36     -29.425  25.687  35.672  1.00 33.78           O  
ATOM    242  CB  ALA A  36     -29.020  28.728  35.140  1.00 33.78           C  
ATOM    243  N   ALA A  37     -27.164  25.913  36.047  1.00 37.66           N  
ATOM    244  CA  ALA A  37     -26.761  26.039  37.446  1.00 37.66           C  
ATOM    245  C   ALA A  37     -25.728  24.961  37.814  1.00 37.66           C  
ATOM    246  O   ALA A  37     -25.955  23.773  37.570  1.00 37.66           O  
ATOM    247  CB  ALA A  37     -27.973  25.947  38.373  1.00 37.66           C  
ATOM    248  N   ALA A  38     -24.470  25.317  38.151  1.00 32.66           N  
ATOM    249  CA  ALA A  38     -23.392  25.376  39.142  1.00 32.66           C  
ATOM    250  C   ALA A  38     -23.612  24.347  40.235  1.00 32.66           C  
ATOM    251  O   ALA A  38     -24.713  24.264  40.798  1.00 32.66           O  
ATOM    252  CB  ALA A  38     -23.303  26.783  39.738  1.00 32.66           C  
ATOM    253  N   THR A  39     -22.651  23.402  40.392  1.00 41.44           N  
ATOM    254  CA  THR A  39     -22.144  23.023  41.707  1.00 41.44           C  
ATOM    255  C   THR A  39     -20.813  22.303  41.611  1.00 41.44           C  
ATOM    256  O   THR A  39     -20.649  21.413  40.781  1.00 41.44           O  
ATOM    257  CB  THR A  39     -23.162  22.141  42.458  1.00 41.44           C  
ATOM    258  CG2 THR A  39     -24.305  22.967  43.026  1.00 41.44           C  
ATOM    259  OG1 THR A  39     -23.696  21.167  41.553  1.00 41.44           O  
ATOM    260  N   THR A  40     -19.659  22.978  41.997  1.00 41.47           N  
ATOM    261  CA  THR A  40     -18.363  22.567  42.538  1.00 41.47           C  
ATOM    262  C   THR A  40     -18.534  21.501  43.618  1.00 41.47           C  
ATOM    263  O   THR A  40     -19.417  21.612  44.483  1.00 41.47           O  
ATOM    264  CB  THR A  40     -17.588  23.763  43.118  1.00 41.47           C  
ATOM    265  CG2 THR A  40     -16.253  23.957  42.378  1.00 41.47           C  
ATOM    266  OG1 THR A  40     -18.381  24.951  42.974  1.00 41.47           O  
ATOM    267  N   PRO A  41     -17.549  20.505  43.625  1.00 36.12           N  
ATOM    268  CA  PRO A  41     -17.115  20.237  44.999  1.00 36.12           C  
ATOM    269  C   PRO A  41     -15.605  20.039  45.107  1.00 36.12           C  
ATOM    270  O   PRO A  41     -14.919  19.875  44.090  1.00 36.12           O  
ATOM    271  CB  PRO A  41     -17.869  18.954  45.367  1.00 36.12           C  
ATOM    272  CG  PRO A  41     -17.932  18.176  44.081  1.00 36.12           C  
ATOM    273  CD  PRO A  41     -17.387  19.030  42.988  1.00 36.12           C  
ATOM    274  N   PRO A  42     -15.042  20.091  46.403  1.00 32.69           N  
ATOM    275  CA  PRO A  42     -13.956  20.582  47.261  1.00 32.69           C  
ATOM    276  C   PRO A  42     -12.709  19.717  47.196  1.00 32.69           C  
ATOM    277  O   PRO A  42     -12.751  18.601  46.635  1.00 32.69           O  
ATOM    278  CB  PRO A  42     -14.566  20.539  48.668  1.00 32.69           C  
ATOM    279  CG  PRO A  42     -15.453  19.333  48.651  1.00 32.69           C  
ATOM    280  CD  PRO A  42     -15.505  18.788  47.264  1.00 32.69           C  
ATOM    281  N   ALA A  43     -11.466  20.420  47.307  1.00 40.09           N  
ATOM    282  CA  ALA A  43     -10.061  20.352  47.693  1.00 40.09           C  
ATOM    283  C   ALA A  43      -9.840  19.264  48.735  1.00 40.09           C  
ATOM    284  O   ALA A  43     -10.602  19.175  49.736  1.00 40.09           O  
ATOM    285  CB  ALA A  43      -9.592  21.704  48.218  1.00 40.09           C  
ATOM    286  N   SER A  44      -9.053  18.100  48.275  1.00 35.22           N  
ATOM    287  CA  SER A  44      -8.212  17.441  49.277  1.00 35.22           C  
ATOM    288  C   SER A  44      -7.328  16.383  48.632  1.00 35.22           C  
ATOM    289  O   SER A  44      -7.801  15.566  47.820  1.00 35.22           O  
ATOM    290  CB  SER A  44      -9.068  16.803  50.371  1.00 35.22           C  
ATOM    291  OG  SER A  44      -9.181  15.408  50.164  1.00 35.22           O  
ATOM    292  N   ALA A  45      -5.944  16.552  48.609  1.00 36.38           N  
ATOM    293  CA  ALA A  45      -4.810  15.970  49.325  1.00 36.38           C  
ATOM    294  C   ALA A  45      -3.674  15.630  48.378  1.00 36.38           C  
ATOM    295  O   ALA A  45      -3.881  14.934  47.365  1.00 36.38           O  
ATOM    296  CB  ALA A  45      -5.252  14.722  50.084  1.00 36.38           C  
ATOM    297  N   ALA A  46      -2.701  16.516  48.208  1.00 32.88           N  
ATOM    298  CA  ALA A  46      -1.249  16.572  48.092  1.00 32.88           C  
ATOM    299  C   ALA A  46      -0.625  15.205  48.344  1.00 32.88           C  
ATOM    300  O   ALA A  46      -0.740  14.649  49.425  1.00 32.88           O  
ATOM    301  CB  ALA A  46      -0.673  17.603  49.067  1.00 32.88           C  
ATOM    302  N   THR A  47      -0.571  14.334  47.275  1.00 38.56           N  
ATOM    303  CA  THR A  47       0.324  13.178  47.180  1.00 38.56           C  
ATOM    304  C   THR A  47       1.417  13.418  46.126  1.00 38.56           C  
ATOM    305  O   THR A  47       1.144  13.952  45.058  1.00 38.56           O  
ATOM    306  CB  THR A  47      -0.450  11.891  46.815  1.00 38.56           C  
ATOM    307  CG2 THR A  47      -1.135  11.313  48.053  1.00 38.56           C  
ATOM    308  OG1 THR A  47      -1.440  12.197  45.824  1.00 38.56           O  
ATOM    309  N   ALA A  48       2.584  13.929  46.475  1.00 33.28           N  
ATOM    310  CA  ALA A  48       4.003  13.743  46.156  1.00 33.28           C  
ATOM    311  C   ALA A  48       4.181  13.300  44.725  1.00 33.28           C  
ATOM    312  O   ALA A  48       3.684  12.246  44.309  1.00 33.28           O  
ATOM    313  CB  ALA A  48       4.635  12.739  47.115  1.00 33.28           C  
ATOM    314  N   ALA A  49       4.035  14.158  43.712  1.00 35.19           N  
ATOM    315  CA  ALA A  49       4.356  14.114  42.295  1.00 35.19           C  
ATOM    316  C   ALA A  49       5.751  13.527  42.066  1.00 35.19           C  
ATOM    317  O   ALA A  49       6.732  13.995  42.664  1.00 35.19           O  
ATOM    318  CB  ALA A  49       4.273  15.512  41.678  1.00 35.19           C  
ATOM    319  N   THR A  50       5.902  12.195  42.065  1.00 39.19           N  
ATOM    320  CA  THR A  50       6.851  11.341  41.340  1.00 39.19           C  
ATOM    321  C   THR A  50       7.312  12.012  40.051  1.00 39.19           C  
ATOM    322  O   THR A  50       6.503  12.579  39.306  1.00 39.19           O  
ATOM    323  CB  THR A  50       6.223   9.968  41.035  1.00 39.19           C  
ATOM    324  CG2 THR A  50       6.348   9.023  42.222  1.00 39.19           C  
ATOM    325  OG1 THR A  50       4.838  10.139  40.705  1.00 39.19           O  
ATOM    326  N   ALA A  51       8.391  12.739  39.974  1.00 35.53           N  
ATOM    327  CA  ALA A  51       9.304  13.104  38.875  1.00 35.53           C  
ATOM    328  C   ALA A  51       8.904  12.418  37.568  1.00 35.53           C  
ATOM    329  O   ALA A  51       8.554  11.236  37.551  1.00 35.53           O  
ATOM    330  CB  ALA A  51      10.739  12.735  39.253  1.00 35.53           C  
ATOM    331  N   PRO A  52       8.453  13.114  36.419  1.00 31.52           N  
ATOM    332  CA  PRO A  52       8.017  12.546  35.114  1.00 31.52           C  
ATOM    333  C   PRO A  52       8.970  11.494  34.588  1.00 31.52           C  
ATOM    334  O   PRO A  52      10.184  11.627  34.733  1.00 31.52           O  
ATOM    335  CB  PRO A  52       7.970  13.777  34.203  1.00 31.52           C  
ATOM    336  CG  PRO A  52       8.896  14.767  34.830  1.00 31.52           C  
ATOM    337  CD  PRO A  52       9.458  14.170  36.099  1.00 31.52           C  
ATOM    338  N   THR A  53       8.832  10.251  34.797  1.00 39.19           N  
ATOM    339  CA  THR A  53       9.247   9.093  34.004  1.00 39.19           C  
ATOM    340  C   THR A  53       9.421   9.485  32.538  1.00 39.19           C  
ATOM    341  O   THR A  53       8.703  10.344  32.023  1.00 39.19           O  
ATOM    342  CB  THR A  53       8.240   7.940  34.107  1.00 39.19           C  
ATOM    343  CG2 THR A  53       8.180   7.398  35.535  1.00 39.19           C  
ATOM    344  OG1 THR A  53       6.935   8.422  33.752  1.00 39.19           O  
ATOM    345  N   ALA A  54      10.556   9.983  31.918  1.00 41.06           N  
ATOM    346  CA  ALA A  54      10.968  10.002  30.519  1.00 41.06           C  
ATOM    347  C   ALA A  54       9.757  10.162  29.600  1.00 41.06           C  
ATOM    348  O   ALA A  54       8.750   9.466  29.761  1.00 41.06           O  
ATOM    349  CB  ALA A  54      11.731   8.732  30.169  1.00 41.06           C  
ATOM    350  N   GLY A  55       9.062  11.312  29.393  1.00 44.62           N  
ATOM    351  CA  GLY A  55       8.147  12.023  28.510  1.00 44.62           C  
ATOM    352  C   GLY A  55       7.190  11.105  27.778  1.00 44.62           C  
ATOM    353  O   GLY A  55       7.620  10.237  27.026  1.00 44.62           O  
ATOM    354  N   ALA A  56       6.097  10.471  28.250  1.00 57.81           N  
ATOM    355  CA  ALA A  56       5.062   9.626  27.664  1.00 57.81           C  
ATOM    356  C   ALA A  56       4.755  10.067  26.237  1.00 57.81           C  
ATOM    357  O   ALA A  56       4.629  11.261  25.953  1.00 57.81           O  
ATOM    358  CB  ALA A  56       3.798   9.662  28.504  1.00 57.81           C  
ATOM    359  N   ALA A  57       5.325   9.457  25.189  1.00 69.12           N  
ATOM    360  CA  ALA A  57       5.031   9.642  23.756  1.00 69.12           C  
ATOM    361  C   ALA A  57       3.578  10.068  23.563  1.00 69.12           C  
ATOM    362  O   ALA A  57       2.684   9.615  24.284  1.00 69.12           O  
ATOM    363  CB  ALA A  57       5.331   8.366  22.981  1.00 69.12           C  
ATOM    364  N   SER A  58       3.197  11.255  22.902  1.00 80.75           N  
ATOM    365  CA  SER A  58       1.884  11.777  22.538  1.00 80.75           C  
ATOM    366  C   SER A  58       1.595  11.573  21.054  1.00 80.75           C  
ATOM    367  O   SER A  58       2.485  11.221  20.297  1.00 80.75           O  
ATOM    368  CB  SER A  58       1.780  13.265  22.894  1.00 80.75           C  
ATOM    369  OG  SER A  58       2.623  14.033  22.056  1.00 80.75           O  
ATOM    370  N   GLY A  59       0.367  11.542  20.691  1.00 91.44           N  
ATOM    371  CA  GLY A  59      -0.018  11.371  19.304  1.00 91.44           C  
ATOM    372  C   GLY A  59       0.209   9.960  18.792  1.00 91.44           C  
ATOM    373  O   GLY A  59      -0.083   8.985  19.488  1.00 91.44           O  
ATOM    374  N   PHE A  60       0.762   9.846  17.608  1.00 94.75           N  
ATOM    375  CA  PHE A  60       0.972   8.543  16.974  1.00 94.75           C  
ATOM    376  C   PHE A  60       2.156   7.825  17.613  1.00 94.75           C  
ATOM    377  O   PHE A  60       2.256   6.597  17.528  1.00 94.75           O  
ATOM    378  CB  PHE A  60       1.190   8.703  15.475  1.00 94.75           C  
ATOM    379  CG  PHE A  60      -0.078   8.658  14.661  1.00 94.75           C  
ATOM    380  CD1 PHE A  60      -0.567   7.456  14.172  1.00 94.75           C  
ATOM    381  CD2 PHE A  60      -0.786   9.826  14.399  1.00 94.75           C  
ATOM    382  CE1 PHE A  60      -1.740   7.413  13.421  1.00 94.75           C  
ATOM    383  CE2 PHE A  60      -1.962   9.790  13.654  1.00 94.75           C  
ATOM    384  CZ  PHE A  60      -2.435   8.586  13.162  1.00 94.75           C  
ATOM    385  N   GLY A  61       3.093   8.569  18.267  1.00 93.88           N  
ATOM    386  CA  GLY A  61       4.189   7.946  18.993  1.00 93.88           C  
ATOM    387  C   GLY A  61       3.728   7.038  20.106  1.00 93.88           C  
ATOM    388  O   GLY A  61       4.391   6.051  20.425  1.00 93.88           O  
ATOM    389  N   ALA A  62       2.532   7.385  20.752  1.00 94.81           N  
ATOM    390  CA  ALA A  62       1.968   6.614  21.843  1.00 94.81           C  
ATOM    391  C   ALA A  62       1.428   5.274  21.361  1.00 94.81           C  
ATOM    392  O   ALA A  62       1.134   4.384  22.159  1.00 94.81           O  
ATOM    393  CB  ALA A  62       0.857   7.411  22.542  1.00 94.81           C  
ATOM    394  N   LEU A  63       1.341   5.159  19.993  1.00 96.12           N  
ATOM    395  CA  LEU A  63       0.754   3.958  19.406  1.00 96.12           C  
ATOM    396  C   LEU A  63       1.832   2.928  19.083  1.00 96.12           C  
ATOM    397  O   LEU A  63       1.522   1.826  18.634  1.00 96.12           O  
ATOM    398  CB  LEU A  63      -0.030   4.309  18.142  1.00 96.12           C  
ATOM    399  CG  LEU A  63      -1.136   5.351  18.288  1.00 96.12           C  
ATOM    400  CD1 LEU A  63      -1.761   5.663  16.931  1.00 96.12           C  
ATOM    401  CD2 LEU A  63      -2.196   4.867  19.277  1.00 96.12           C  
ATOM    402  N   ALA A  64       3.167   3.247  19.269  1.00 95.94           N  
ATOM    403  CA  ALA A  64       4.275   2.345  18.985  1.00 95.94           C  
ATOM    404  C   ALA A  64       4.136   1.032  19.750  1.00 95.94           C  
ATOM    405  O   ALA A  64       3.667   1.023  20.897  1.00 95.94           O  
ATOM    406  CB  ALA A  64       5.608   3.013  19.328  1.00 95.94           C  
ATOM    407  N   ARG A  65       4.550  -0.117  19.122  1.00 95.31           N  
ATOM    408  CA  ARG A  65       4.341  -1.429  19.733  1.00 95.31           C  
ATOM    409  C   ARG A  65       5.654  -2.004  20.239  1.00 95.31           C  
ATOM    410  O   ARG A  65       5.653  -2.940  21.054  1.00 95.31           O  
ATOM    411  CB  ARG A  65       3.706  -2.390  18.728  1.00 95.31           C  
ATOM    412  CG  ARG A  65       2.301  -1.995  18.289  1.00 95.31           C  
ATOM    413  CD  ARG A  65       1.332  -2.006  19.478  1.00 95.31           C  
ATOM    414  NE  ARG A  65      -0.035  -1.714  19.051  1.00 95.31           N  
ATOM    415  NH1 ARG A  65      -0.284   0.133  20.414  1.00 95.31           N  
ATOM    416  NH2 ARG A  65      -2.005  -0.531  19.052  1.00 95.31           N1+
ATOM    417  CZ  ARG A  65      -0.770  -0.706  19.502  1.00 95.31           C  
ATOM    418  N   VAL A  66       6.724  -1.334  19.870  1.00 94.69           N  
ATOM    419  CA  VAL A  66       8.040  -1.771  20.338  1.00 94.69           C  
ATOM    420  C   VAL A  66       8.875  -0.554  20.734  1.00 94.69           C  
ATOM    421  O   VAL A  66       8.585   0.569  20.312  1.00 94.69           O  
ATOM    422  CB  VAL A  66       8.777  -2.598  19.269  1.00 94.69           C  
ATOM    423  CG1 VAL A  66       8.012  -3.884  18.948  1.00 94.69           C  
ATOM    424  CG2 VAL A  66       8.988  -1.772  18.001  1.00 94.69           C  
ATOM    425  N   SER A  67       9.951  -0.808  21.577  1.00 92.62           N  
ATOM    426  CA  SER A  67      10.817   0.275  22.022  1.00 92.62           C  
ATOM    427  C   SER A  67      11.689   0.793  20.886  1.00 92.62           C  
ATOM    428  O   SER A  67      12.011   0.054  19.955  1.00 92.62           O  
ATOM    429  CB  SER A  67      11.707  -0.200  23.174  1.00 92.62           C  
ATOM    430  OG  SER A  67      12.571  -1.234  22.752  1.00 92.62           O  
ATOM    431  N   PRO A  68      12.031   2.051  20.954  1.00 93.00           N  
ATOM    432  CA  PRO A  68      12.939   2.592  19.934  1.00 93.00           C  
ATOM    433  C   PRO A  68      14.207   1.762  19.772  1.00 93.00           C  
ATOM    434  O   PRO A  68      14.828   1.374  20.775  1.00 93.00           O  
ATOM    435  CB  PRO A  68      13.259   3.994  20.462  1.00 93.00           C  
ATOM    436  CG  PRO A  68      12.081   4.364  21.292  1.00 93.00           C  
ATOM    437  CD  PRO A  68      11.583   3.142  21.997  1.00 93.00           C  
ATOM    438  N   GLY A  69      14.525   1.349  18.545  1.00 93.81           N  
ATOM    439  CA  GLY A  69      15.752   0.626  18.228  1.00 93.81           C  
ATOM    440  C   GLY A  69      15.606  -0.882  18.327  1.00 93.81           C  
ATOM    441  O   GLY A  69      16.529  -1.611  17.990  1.00 93.81           O  
ATOM    442  N   ALA A  70      14.442  -1.354  18.767  1.00 95.00           N  
ATOM    443  CA  ALA A  70      14.210  -2.772  18.991  1.00 95.00           C  
ATOM    444  C   ALA A  70      14.245  -3.543  17.677  1.00 95.00           C  
ATOM    445  O   ALA A  70      14.503  -4.754  17.672  1.00 95.00           O  
ATOM    446  CB  ALA A  70      12.868  -2.988  19.698  1.00 95.00           C  
ATOM    447  N   LEU A  71      14.029  -2.872  16.588  1.00 96.38           N  
ATOM    448  CA  LEU A  71      13.875  -3.579  15.321  1.00 96.38           C  
ATOM    449  C   LEU A  71      15.080  -3.341  14.417  1.00 96.38           C  
ATOM    450  O   LEU A  71      15.120  -3.828  13.286  1.00 96.38           O  
ATOM    451  CB  LEU A  71      12.596  -3.130  14.605  1.00 96.38           C  
ATOM    452  CG  LEU A  71      11.280  -3.392  15.336  1.00 96.38           C  
ATOM    453  CD1 LEU A  71      10.101  -2.968  14.475  1.00 96.38           C  
ATOM    454  CD2 LEU A  71      11.168  -4.868  15.723  1.00 96.38           C  
ATOM    455  N   ALA A  72      16.114  -2.604  14.888  1.00 96.06           N  
ATOM    456  CA  ALA A  72      17.276  -2.215  14.092  1.00 96.06           C  
ATOM    457  C   ALA A  72      17.978  -3.434  13.511  1.00 96.06           C  
ATOM    458  O   ALA A  72      18.307  -3.459  12.322  1.00 96.06           O  
ATOM    459  CB  ALA A  72      18.243  -1.393  14.929  1.00 96.06           C  
ATOM    460  N   ALA A  73      18.131  -4.483  14.301  1.00 95.50           N  
ATOM    461  CA  ALA A  73      18.859  -5.678  13.862  1.00 95.50           C  
ATOM    462  C   ALA A  73      18.047  -6.440  12.814  1.00 95.50           C  
ATOM    463  O   ALA A  73      18.606  -6.915  11.820  1.00 95.50           O  
ATOM    464  CB  ALA A  73      19.174  -6.578  15.051  1.00 95.50           C  
ATOM    465  N   ALA A  74      16.757  -6.489  12.927  1.00 95.00           N  
ATOM    466  CA  ALA A  74      15.863  -7.269  12.068  1.00 95.00           C  
ATOM    467  C   ALA A  74      15.711  -6.622  10.693  1.00 95.00           C  
ATOM    468  O   ALA A  74      15.400  -7.306   9.714  1.00 95.00           O  
ATOM    469  CB  ALA A  74      14.499  -7.435  12.732  1.00 95.00           C  
ATOM    470  N   TYR A  75      16.080  -5.379  10.649  1.00 96.81           N  
ATOM    471  CA  TYR A  75      15.868  -4.670   9.385  1.00 96.81           C  
ATOM    472  C   TYR A  75      17.183  -4.146   8.827  1.00 96.81           C  
ATOM    473  O   TYR A  75      17.199  -3.349   7.891  1.00 96.81           O  
ATOM    474  CB  TYR A  75      14.884  -3.519   9.574  1.00 96.81           C  
ATOM    475  CG  TYR A  75      13.444  -3.955   9.651  1.00 96.81           C  
ATOM    476  CD1 TYR A  75      12.666  -4.065   8.503  1.00 96.81           C  
ATOM    477  CD2 TYR A  75      12.854  -4.258  10.874  1.00 96.81           C  
ATOM    478  CE1 TYR A  75      11.334  -4.466   8.569  1.00 96.81           C  
ATOM    479  CE2 TYR A  75      11.524  -4.662  10.954  1.00 96.81           C  
ATOM    480  OH  TYR A  75       9.459  -5.162   9.871  1.00 96.81           O  
ATOM    481  CZ  TYR A  75      10.772  -4.760   9.796  1.00 96.81           C  
ATOM    482  N   ALA A  76      18.321  -4.501   9.381  1.00 95.81           N  
ATOM    483  CA  ALA A  76      19.648  -4.025   8.991  1.00 95.81           C  
ATOM    484  C   ALA A  76      19.907  -4.290   7.509  1.00 95.81           C  
ATOM    485  O   ALA A  76      20.600  -3.513   6.844  1.00 95.81           O  
ATOM    486  CB  ALA A  76      20.730  -4.671   9.846  1.00 95.81           C  
ATOM    487  N   ASP A  77      19.298  -5.381   6.961  1.00 95.12           N  
ATOM    488  CA  ASP A  77      19.524  -5.798   5.579  1.00 95.12           C  
ATOM    489  C   ASP A  77      18.613  -5.049   4.618  1.00 95.12           C  
ATOM    490  O   ASP A  77      18.732  -5.188   3.398  1.00 95.12           O  
ATOM    491  CB  ASP A  77      19.313  -7.303   5.434  1.00 95.12           C  
ATOM    492  CG  ASP A  77      17.945  -7.761   5.896  1.00 95.12           C  
ATOM    493  OD1 ASP A  77      17.275  -7.021   6.645  1.00 95.12           O  
ATOM    494  OD2 ASP A  77      17.532  -8.880   5.513  1.00 95.12           O1-
ATOM    495  N   LEU A  78      17.685  -4.141   5.091  1.00 94.75           N  
ATOM    496  CA  LEU A  78      16.702  -3.468   4.249  1.00 94.75           C  
ATOM    497  C   LEU A  78      16.840  -1.951   4.356  1.00 94.75           C  
ATOM    498  O   LEU A  78      16.248  -1.214   3.570  1.00 94.75           O  
ATOM    499  CB  LEU A  78      15.282  -3.887   4.638  1.00 94.75           C  
ATOM    500  CG  LEU A  78      14.824  -5.263   4.140  1.00 94.75           C  
ATOM    501  CD1 LEU A  78      13.555  -5.690   4.868  1.00 94.75           C  
ATOM    502  CD2 LEU A  78      14.597  -5.235   2.632  1.00 94.75           C  
ATOM    503  N   CYS A  79      17.703  -1.491   5.383  1.00 92.50           N  
ATOM    504  CA  CYS A  79      18.003  -0.065   5.522  1.00 92.50           C  
ATOM    505  C   CYS A  79      19.337   0.278   4.867  1.00 92.50           C  
ATOM    506  O   CYS A  79      20.343  -0.395   5.100  1.00 92.50           O  
ATOM    507  CB  CYS A  79      18.033   0.331   6.998  1.00 92.50           C  
ATOM    508  SG  CYS A  79      16.400   0.423   7.763  1.00 92.50           S  
ATOM    509  N   ALA A  80      19.367   1.218   3.878  1.00 90.88           N  
ATOM    510  CA  ALA A  80      20.577   1.617   3.165  1.00 90.88           C  
ATOM    511  C   ALA A  80      21.620   2.186   4.133  1.00 90.88           C  
ATOM    512  O   ALA A  80      22.819   2.095   3.877  1.00 90.88           O  
ATOM    513  CB  ALA A  80      20.242   2.643   2.082  1.00 90.88           C  
ATOM    514  N   GLY A  81      21.305   2.497   5.391  1.00 90.44           N  
ATOM    515  CA  GLY A  81      22.126   2.964   6.496  1.00 90.44           C  
ATOM    516  C   GLY A  81      21.694   2.409   7.839  1.00 90.44           C  
ATOM    517  O   GLY A  81      21.171   1.296   7.919  1.00 90.44           O  
ATOM    518  N   ALA A  82      22.127   3.163   8.948  1.00 92.31           N  
ATOM    519  CA  ALA A  82      21.658   2.790  10.279  1.00 92.31           C  
ATOM    520  C   ALA A  82      20.147   2.915  10.390  1.00 92.31           C  
ATOM    521  O   ALA A  82      19.518   3.623   9.600  1.00 92.31           O  
ATOM    522  CB  ALA A  82      22.346   3.646  11.344  1.00 92.31           C  
ATOM    523  N   TRP A  83      19.591   2.155  11.309  1.00 94.50           N  
ATOM    524  CA  TRP A  83      18.162   2.301  11.582  1.00 94.50           C  
ATOM    525  C   TRP A  83      17.808   3.766  11.826  1.00 94.50           C  
ATOM    526  O   TRP A  83      18.510   4.470  12.550  1.00 94.50           O  
ATOM    527  CB  TRP A  83      17.754   1.455  12.789  1.00 94.50           C  
ATOM    528  CG  TRP A  83      16.271   1.374  13.003  1.00 94.50           C  
ATOM    529  CD1 TRP A  83      15.543   2.008  13.976  1.00 94.50           C  
ATOM    530  CD2 TRP A  83      15.330   0.615  12.233  1.00 94.50           C  
ATOM    531  CE2 TRP A  83      14.055   0.833  12.792  1.00 94.50           C  
ATOM    532  CE3 TRP A  83      15.448  -0.235  11.124  1.00 94.50           C  
ATOM    533  NE1 TRP A  83      14.212   1.694  13.850  1.00 94.50           N  
ATOM    534  CH2 TRP A  83      13.047  -0.591  11.194  1.00 94.50           C  
ATOM    535  CZ2 TRP A  83      12.899   0.237  12.278  1.00 94.50           C  
ATOM    536  CZ3 TRP A  83      14.302  -0.829  10.616  1.00 94.50           C  
ATOM    537  N   PRO A  84      16.737   4.321  11.122  1.00 94.12           N  
ATOM    538  CA  PRO A  84      16.420   5.750  11.118  1.00 94.12           C  
ATOM    539  C   PRO A  84      16.254   6.322  12.522  1.00 94.12           C  
ATOM    540  O   PRO A  84      15.573   5.725  13.358  1.00 94.12           O  
ATOM    541  CB  PRO A  84      15.103   5.808  10.342  1.00 94.12           C  
ATOM    542  CG  PRO A  84      15.085   4.572   9.505  1.00 94.12           C  
ATOM    543  CD  PRO A  84      15.776   3.475  10.269  1.00 94.12           C  
ATOM    544  N   GLY A  85      17.002   7.409  12.813  1.00 91.94           N  
ATOM    545  CA  GLY A  85      16.903   8.152  14.054  1.00 91.94           C  
ATOM    546  C   GLY A  85      15.796   9.195  14.042  1.00 91.94           C  
ATOM    547  O   GLY A  85      15.011   9.258  13.089  1.00 91.94           O  
ATOM    548  N   PRO A  86      15.645  10.051  15.090  1.00 89.19           N  
ATOM    549  CA  PRO A  86      14.559  11.009  15.274  1.00 89.19           C  
ATOM    550  C   PRO A  86      14.571  12.118  14.228  1.00 89.19           C  
ATOM    551  O   PRO A  86      13.557  12.786  14.016  1.00 89.19           O  
ATOM    552  CB  PRO A  86      14.821  11.574  16.673  1.00 89.19           C  
ATOM    553  CG  PRO A  86      16.262  11.277  16.942  1.00 89.19           C  
ATOM    554  CD  PRO A  86      16.633  10.016  16.202  1.00 89.19           C  
ATOM    555  N   GLU A  87      15.697  12.352  13.516  1.00 90.31           N  
ATOM    556  CA  GLU A  87      15.832  13.407  12.525  1.00 90.31           C  
ATOM    557  C   GLU A  87      15.237  12.987  11.179  1.00 90.31           C  
ATOM    558  O   GLU A  87      14.974  13.836  10.321  1.00 90.31           O  
ATOM    559  CB  GLU A  87      17.304  13.789  12.353  1.00 90.31           C  
ATOM    560  CG  GLU A  87      17.950  14.365  13.606  1.00 90.31           C  
ATOM    561  CD  GLU A  87      17.371  15.705  14.011  1.00 90.31           C  
ATOM    562  OE1 GLU A  87      17.553  16.117  15.187  1.00 90.31           O  
ATOM    563  OE2 GLU A  87      16.736  16.361  13.159  1.00 90.31           O1-
ATOM    564  N   GLN A  88      15.082  11.608  10.974  1.00 95.12           N  
ATOM    565  CA  GLN A  88      14.431  11.095   9.766  1.00 95.12           C  
ATOM    566  C   GLN A  88      12.940  10.860   9.999  1.00 95.12           C  
ATOM    567  O   GLN A  88      12.553  10.272  11.009  1.00 95.12           O  
ATOM    568  CB  GLN A  88      15.103   9.804   9.300  1.00 95.12           C  
ATOM    569  CG  GLN A  88      16.527   9.995   8.801  1.00 95.12           C  
ATOM    570  CD  GLN A  88      17.200   8.693   8.415  1.00 95.12           C  
ATOM    571  NE2 GLN A  88      17.137   8.356   7.132  1.00 95.12           N  
ATOM    572  OE1 GLN A  88      17.768   7.994   9.263  1.00 95.12           O  
ATOM    573  N   LEU A  89      12.096  11.361   9.102  1.00 96.38           N  
ATOM    574  CA  LEU A  89      10.672  11.048   9.123  1.00 96.38           C  
ATOM    575  C   LEU A  89      10.410   9.636   8.595  1.00 96.38           C  
ATOM    576  O   LEU A  89      11.087   9.190   7.665  1.00 96.38           O  
ATOM    577  CB  LEU A  89       9.881  12.063   8.296  1.00 96.38           C  
ATOM    578  CG  LEU A  89       9.938  13.518   8.782  1.00 96.38           C  
ATOM    579  CD1 LEU A  89       9.257  14.435   7.773  1.00 96.38           C  
ATOM    580  CD2 LEU A  89       9.283  13.646  10.155  1.00 96.38           C  
ATOM    581  N   PRO A  90       9.490   8.851   9.275  1.00 97.12           N  
ATOM    582  CA  PRO A  90       9.190   7.514   8.763  1.00 97.12           C  
ATOM    583  C   PRO A  90       8.516   7.538   7.391  1.00 97.12           C  
ATOM    584  O   PRO A  90       7.426   6.999   7.219  1.00 97.12           O  
ATOM    585  CB  PRO A  90       8.242   6.931   9.819  1.00 97.12           C  
ATOM    586  CG  PRO A  90       7.565   8.125  10.420  1.00 97.12           C  
ATOM    587  CD  PRO A  90       8.471   9.313  10.271  1.00 97.12           C  
ATOM    588  N   LEU A  91       9.083   8.343   6.473  1.00 98.00           N  
ATOM    589  CA  LEU A  91       8.752   8.391   5.052  1.00 98.00           C  
ATOM    590  C   LEU A  91       9.802   7.660   4.222  1.00 98.00           C  
ATOM    591  O   LEU A  91      10.937   8.130   4.096  1.00 98.00           O  
ATOM    592  CB  LEU A  91       8.628   9.840   4.579  1.00 98.00           C  
ATOM    593  CG  LEU A  91       7.531  10.678   5.233  1.00 98.00           C  
ATOM    594  CD1 LEU A  91       7.617  12.127   4.766  1.00 98.00           C  
ATOM    595  CD2 LEU A  91       6.158  10.094   4.931  1.00 98.00           C  
ATOM    596  N   VAL A  92       9.442   6.523   3.629  1.00 98.38           N  
ATOM    597  CA  VAL A  92      10.379   5.645   2.933  1.00 98.38           C  
ATOM    598  C   VAL A  92      10.301   5.898   1.428  1.00 98.38           C  
ATOM    599  O   VAL A  92       9.224   5.865   0.840  1.00 98.38           O  
ATOM    600  CB  VAL A  92      10.099   4.159   3.238  1.00 98.38           C  
ATOM    601  CG1 VAL A  92      11.150   3.269   2.578  1.00 98.38           C  
ATOM    602  CG2 VAL A  92      10.066   3.921   4.748  1.00 98.38           C  
ATOM    603  N   TYR A  93      11.485   6.170   0.837  1.00 97.81           N  
ATOM    604  CA  TYR A  93      11.533   6.458  -0.592  1.00 97.81           C  
ATOM    605  C   TYR A  93      12.927   6.198  -1.154  1.00 97.81           C  
ATOM    606  O   TYR A  93      13.928   6.459  -0.486  1.00 97.81           O  
ATOM    607  CB  TYR A  93      11.127   7.914  -0.860  1.00 97.81           C  
ATOM    608  CG  TYR A  93      11.325   8.343  -2.291  1.00 97.81           C  
ATOM    609  CD1 TYR A  93      12.406   9.155  -2.651  1.00 97.81           C  
ATOM    610  CD2 TYR A  93      10.442   7.950  -3.288  1.00 97.81           C  
ATOM    611  CE1 TYR A  93      12.593   9.557  -3.971  1.00 97.81           C  
ATOM    612  CE2 TYR A  93      10.617   8.344  -4.610  1.00 97.81           C  
ATOM    613  OH  TYR A  93      11.876   9.541  -6.249  1.00 97.81           O  
ATOM    614  CZ  TYR A  93      11.694   9.145  -4.941  1.00 97.81           C  
ATOM    615  N   HIS A  94      12.879   5.701  -2.373  1.00 96.12           N  
ATOM    616  CA  HIS A  94      14.073   5.547  -3.196  1.00 96.12           C  
ATOM    617  C   HIS A  94      13.827   6.028  -4.623  1.00 96.12           C  
ATOM    618  O   HIS A  94      12.766   5.755  -5.198  1.00 96.12           O  
ATOM    619  CB  HIS A  94      14.537   4.092  -3.203  1.00 96.12           C  
ATOM    620  CG  HIS A  94      15.923   3.910  -3.737  1.00 96.12           C  
ATOM    621  CD2 HIS A  94      17.095   3.663  -3.109  1.00 96.12           C  
ATOM    622  ND1 HIS A  94      16.213   3.970  -5.085  1.00 96.12           N  
ATOM    623  CE1 HIS A  94      17.505   3.765  -5.259  1.00 96.12           C  
ATOM    624  NE2 HIS A  94      18.065   3.581  -4.075  1.00 96.12           N  
ATOM    625  N   PRO A  95      14.797   6.787  -5.207  1.00 93.44           N  
ATOM    626  CA  PRO A  95      14.592   7.275  -6.578  1.00 93.44           C  
ATOM    627  C   PRO A  95      14.310   6.149  -7.569  1.00 93.44           C  
ATOM    628  O   PRO A  95      13.663   6.372  -8.596  1.00 93.44           O  
ATOM    629  CB  PRO A  95      15.908   7.976  -6.900  1.00 93.44           C  
ATOM    630  CG  PRO A  95      16.443   8.421  -5.577  1.00 93.44           C  
ATOM    631  CD  PRO A  95      16.065   7.400  -4.544  1.00 93.44           C  
ATOM    632  N   ASN A  96      14.717   4.900  -7.280  1.00 91.69           N  
ATOM    633  CA  ASN A  96      14.548   3.767  -8.178  1.00 91.69           C  
ATOM    634  C   ASN A  96      13.126   3.216  -8.129  1.00 91.69           C  
ATOM    635  O   ASN A  96      12.796   2.275  -8.851  1.00 91.69           O  
ATOM    636  CB  ASN A  96      15.559   2.664  -7.847  1.00 91.69           C  
ATOM    637  CG  ASN A  96      16.956   2.977  -8.354  1.00 91.69           C  
ATOM    638  ND2 ASN A  96      17.908   2.118  -8.023  1.00 91.69           N  
ATOM    639  OD1 ASN A  96      17.168   3.978  -9.038  1.00 91.69           O  
ATOM    640  N   TYR A  97      12.287   3.877  -7.248  1.00 91.56           N  
ATOM    641  CA  TYR A  97      10.861   3.557  -7.280  1.00 91.56           C  
ATOM    642  C   TYR A  97      10.261   3.879  -8.647  1.00 91.56           C  
ATOM    643  O   TYR A  97       9.275   3.260  -9.056  1.00 91.56           O  
ATOM    644  CB  TYR A  97      10.118   4.324  -6.187  1.00 91.56           C  
ATOM    645  CG  TYR A  97      10.210   3.678  -4.822  1.00 91.56           C  
ATOM    646  CD1 TYR A  97      11.138   2.672  -4.571  1.00 91.56           C  
ATOM    647  CD2 TYR A  97       9.366   4.071  -3.788  1.00 91.56           C  
ATOM    648  CE1 TYR A  97      11.225   2.072  -3.319  1.00 91.56           C  
ATOM    649  CE2 TYR A  97       9.447   3.481  -2.532  1.00 91.56           C  
ATOM    650  OH  TYR A  97      10.458   1.893  -1.066  1.00 91.56           O  
ATOM    651  CZ  TYR A  97      10.377   2.482  -2.306  1.00 91.56           C  
ATOM    652  N   ASN A  98      10.786   4.835  -9.284  1.00 87.38           N  
ATOM    653  CA  ASN A  98      10.255   5.342 -10.545  1.00 87.38           C  
ATOM    654  C   ASN A  98      10.752   4.524 -11.730  1.00 87.38           C  
ATOM    655  O   ASN A  98      11.922   4.145 -11.782  1.00 87.38           O  
ATOM    656  CB  ASN A  98      10.621   6.820 -10.727  1.00 87.38           C  
ATOM    657  CG  ASN A  98      10.155   7.683  -9.571  1.00 87.38           C  
ATOM    658  ND2 ASN A  98      11.071   8.014  -8.674  1.00 87.38           N  
ATOM    659  OD1 ASN A  98       8.975   8.040  -9.487  1.00 87.38           O  
ATOM    660  N   ILE A  99       9.741   4.124 -12.547  1.00 78.06           N  
ATOM    661  CA  ILE A  99      10.065   3.323 -13.724  1.00 78.06           C  
ATOM    662  C   ILE A  99      10.074   4.213 -14.968  1.00 78.06           C  
ATOM    663  O   ILE A  99       9.113   4.951 -15.207  1.00 78.06           O  
ATOM    664  CB  ILE A  99       9.069   2.157 -13.905  1.00 78.06           C  
ATOM    665  CG1 ILE A  99       9.093   1.237 -12.680  1.00 78.06           C  
ATOM    666  CG2 ILE A  99       9.383   1.374 -15.188  1.00 78.06           C  
ATOM    667  CD1 ILE A  99       8.005   0.174 -12.683  1.00 78.06           C  
ATOM    668  N   SER A 100      11.200   4.313 -15.642  1.00 68.69           N  
ATOM    669  CA  SER A 100      11.317   5.058 -16.902  1.00 68.69           C  
ATOM    670  C   SER A 100      11.828   4.171 -18.023  1.00 68.69           C  
ATOM    671  O   SER A 100      12.747   3.375 -17.821  1.00 68.69           O  
ATOM    672  CB  SER A 100      12.243   6.262 -16.724  1.00 68.69           C  
ATOM    673  OG  SER A 100      12.487   6.890 -17.959  1.00 68.69           O  
ATOM    674  N   PHE A 101      11.048   4.115 -19.155  1.00 58.00           N  
ATOM    675  CA  PHE A 101      11.490   3.416 -20.344  1.00 58.00           C  
ATOM    676  C   PHE A 101      11.761   4.399 -21.479  1.00 58.00           C  
ATOM    677  O   PHE A 101      11.070   4.386 -22.507  1.00 58.00           O  
ATOM    678  CB  PHE A 101      10.450   2.384 -20.785  1.00 58.00           C  
ATOM    679  CG  PHE A 101      10.218   1.289 -19.786  1.00 58.00           C  
ATOM    680  CD1 PHE A 101      11.086   0.212 -19.686  1.00 58.00           C  
ATOM    681  CD2 PHE A 101       9.128   1.342 -18.926  1.00 58.00           C  
ATOM    682  CE1 PHE A 101      10.874  -0.801 -18.760  1.00 58.00           C  
ATOM    683  CE2 PHE A 101       8.907   0.336 -17.988  1.00 58.00           C  
ATOM    684  CZ  PHE A 101       9.780  -0.735 -17.904  1.00 58.00           C  
ATOM    685  N   PHE A 102      12.632   5.411 -21.320  1.00 55.75           N  
ATOM    686  CA  PHE A 102      12.974   6.342 -22.391  1.00 55.75           C  
ATOM    687  C   PHE A 102      11.720   6.822 -23.111  1.00 55.75           C  
ATOM    688  O   PHE A 102      11.686   6.874 -24.341  1.00 55.75           O  
ATOM    689  CB  PHE A 102      13.943   5.694 -23.390  1.00 55.75           C  
ATOM    690  CG  PHE A 102      15.225   5.221 -22.761  1.00 55.75           C  
ATOM    691  CD1 PHE A 102      16.243   6.116 -22.471  1.00 55.75           C  
ATOM    692  CD2 PHE A 102      15.417   3.871 -22.482  1.00 55.75           C  
ATOM    693  CE1 PHE A 102      17.437   5.686 -21.893  1.00 55.75           C  
ATOM    694  CE2 PHE A 102      16.608   3.433 -21.905  1.00 55.75           C  
ATOM    695  CZ  PHE A 102      17.616   4.338 -21.619  1.00 55.75           C  
ATOM    696  N   GLY A 103      10.524   6.981 -22.402  1.00 52.97           N  
ATOM    697  CA  GLY A 103       9.319   7.594 -22.930  1.00 52.97           C  
ATOM    698  C   GLY A 103       8.217   6.592 -23.231  1.00 52.97           C  
ATOM    699  O   GLY A 103       7.083   6.975 -23.516  1.00 52.97           O  
ATOM    700  N   ILE A 104       8.537   5.203 -23.236  1.00 57.19           N  
ATOM    701  CA  ILE A 104       7.608   4.110 -23.517  1.00 57.19           C  
ATOM    702  C   ILE A 104       6.627   3.968 -22.342  1.00 57.19           C  
ATOM    703  O   ILE A 104       5.484   3.547 -22.534  1.00 57.19           O  
ATOM    704  CB  ILE A 104       8.351   2.781 -23.764  1.00 57.19           C  
ATOM    705  CG1 ILE A 104       9.204   2.874 -25.035  1.00 57.19           C  
ATOM    706  CG2 ILE A 104       7.362   1.616 -23.852  1.00 57.19           C  
ATOM    707  CD1 ILE A 104      10.150   1.699 -25.227  1.00 57.19           C  
ATOM    708  N   GLU A 105       7.098   4.458 -21.197  1.00 59.31           N  
ATOM    709  CA  GLU A 105       6.262   4.361 -20.018  1.00 59.31           C  
ATOM    710  C   GLU A 105       5.026   5.248 -20.136  1.00 59.31           C  
ATOM    711  O   GLU A 105       4.032   5.046 -19.421  1.00 59.31           O  
ATOM    712  CB  GLU A 105       7.056   4.745 -18.754  1.00 59.31           C  
ATOM    713  CG  GLU A 105       7.483   6.204 -18.723  1.00 59.31           C  
ATOM    714  CD  GLU A 105       8.804   6.463 -19.445  1.00 59.31           C  
ATOM    715  OE1 GLU A 105       9.427   7.521 -19.206  1.00 59.31           O  
ATOM    716  OE2 GLU A 105       9.211   5.602 -20.254  1.00 59.31           O1-
ATOM    717  N   LYS A 106       5.080   6.308 -21.153  1.00 59.16           N  
ATOM    718  CA  LYS A 106       4.002   7.266 -21.365  1.00 59.16           C  
ATOM    719  C   LYS A 106       2.829   6.619 -22.093  1.00 59.16           C  
ATOM    720  O   LYS A 106       1.742   7.206 -22.182  1.00 59.16           O  
ATOM    721  CB  LYS A 106       4.504   8.476 -22.149  1.00 59.16           C  
ATOM    722  CG  LYS A 106       5.499   9.340 -21.381  1.00 59.16           C  
ATOM    723  CD  LYS A 106       5.928  10.558 -22.189  1.00 59.16           C  
ATOM    724  CE  LYS A 106       6.940  11.404 -21.445  1.00 59.16           C  
ATOM    725  NZ  LYS A 106       7.418  12.561 -22.261  1.00 59.16           N1+
ATOM    726  N   LEU A 107       2.984   5.376 -22.654  1.00 58.53           N  
ATOM    727  CA  LEU A 107       1.952   4.614 -23.353  1.00 58.53           C  
ATOM    728  C   LEU A 107       1.099   3.828 -22.366  1.00 58.53           C  
ATOM    729  O   LEU A 107       0.130   3.175 -22.763  1.00 58.53           O  
ATOM    730  CB  LEU A 107       2.587   3.657 -24.374  1.00 58.53           C  
ATOM    731  CG  LEU A 107       3.295   4.310 -25.566  1.00 58.53           C  
ATOM    732  CD1 LEU A 107       4.046   3.259 -26.370  1.00 58.53           C  
ATOM    733  CD2 LEU A 107       2.294   5.051 -26.449  1.00 58.53           C  
ATOM    734  N   HIS A 108       1.236   3.954 -21.084  1.00 60.06           N  
ATOM    735  CA  HIS A 108       0.516   3.279 -20.007  1.00 60.06           C  
ATOM    736  C   HIS A 108      -0.104   4.279 -19.055  1.00 60.06           C  
ATOM    737  O   HIS A 108       0.449   5.360 -18.824  1.00 60.06           O  
ATOM    738  CB  HIS A 108       1.457   2.333 -19.260  1.00 60.06           C  
ATOM    739  CG  HIS A 108       0.736   1.338 -18.397  1.00 60.06           C  
ATOM    740  CD2 HIS A 108       0.449   0.031 -18.623  1.00 60.06           C  
ATOM    741  ND1 HIS A 108       0.225   1.646 -17.165  1.00 60.06           N  
ATOM    742  CE1 HIS A 108      -0.352   0.573 -16.650  1.00 60.06           C  
ATOM    743  NE2 HIS A 108      -0.233  -0.418 -17.505  1.00 60.06           N  
ATOM    744  N   PRO A 109      -1.325   3.971 -18.593  1.00 58.62           N  
ATOM    745  CA  PRO A 109      -2.083   4.909 -17.764  1.00 58.62           C  
ATOM    746  C   PRO A 109      -1.413   5.191 -16.423  1.00 58.62           C  
ATOM    747  O   PRO A 109      -1.657   6.235 -15.815  1.00 58.62           O  
ATOM    748  CB  PRO A 109      -3.426   4.200 -17.575  1.00 58.62           C  
ATOM    749  CG  PRO A 109      -3.151   2.768 -17.902  1.00 58.62           C  
ATOM    750  CD  PRO A 109      -1.984   2.711 -18.844  1.00 58.62           C  
ATOM    751  N   PHE A 110      -0.345   4.320 -16.046  1.00 59.28           N  
ATOM    752  CA  PHE A 110       0.356   4.509 -14.779  1.00 59.28           C  
ATOM    753  C   PHE A 110       1.505   5.499 -14.943  1.00 59.28           C  
ATOM    754  O   PHE A 110       2.327   5.363 -15.848  1.00 59.28           O  
ATOM    755  CB  PHE A 110       0.890   3.169 -14.261  1.00 59.28           C  
ATOM    756  CG  PHE A 110       1.582   3.269 -12.925  1.00 59.28           C  
ATOM    757  CD1 PHE A 110       2.970   3.266 -12.853  1.00 59.28           C  
ATOM    758  CD2 PHE A 110       0.846   3.366 -11.754  1.00 59.28           C  
ATOM    759  CE1 PHE A 110       3.616   3.357 -11.620  1.00 59.28           C  
ATOM    760  CE2 PHE A 110       1.484   3.458 -10.516  1.00 59.28           C  
ATOM    761  CZ  PHE A 110       2.869   3.453 -10.453  1.00 59.28           C  
ATOM    762  N   ASP A 111       1.523   6.667 -14.140  1.00 75.56           N  
ATOM    763  CA  ASP A 111       2.632   7.617 -14.104  1.00 75.56           C  
ATOM    764  C   ASP A 111       3.835   7.033 -13.366  1.00 75.56           C  
ATOM    765  O   ASP A 111       3.869   7.027 -12.136  1.00 75.56           O  
ATOM    766  CB  ASP A 111       2.190   8.924 -13.436  1.00 75.56           C  
ATOM    767  CG  ASP A 111       3.269   9.991 -13.452  1.00 75.56           C  
ATOM    768  OD1 ASP A 111       4.377   9.728 -13.964  1.00 75.56           O  
ATOM    769  OD2 ASP A 111       3.014  11.100 -12.932  1.00 75.56           O1-
ATOM    770  N   ALA A 112       4.875   6.471 -14.051  1.00 73.56           N  
ATOM    771  CA  ALA A 112       6.031   5.751 -13.529  1.00 73.56           C  
ATOM    772  C   ALA A 112       6.993   6.698 -12.816  1.00 73.56           C  
ATOM    773  O   ALA A 112       7.902   6.257 -12.111  1.00 73.56           O  
ATOM    774  CB  ALA A 112       6.749   5.011 -14.651  1.00 73.56           C  
ATOM    775  N   GLY A 113       6.717   8.049 -12.833  1.00 83.62           N  
ATOM    776  CA  GLY A 113       7.482   9.066 -12.136  1.00 83.62           C  
ATOM    777  C   GLY A 113       6.706   9.726 -11.011  1.00 83.62           C  
ATOM    778  O   GLY A 113       7.086  10.793 -10.526  1.00 83.62           O  
ATOM    779  N   LYS A 114       5.547   9.175 -10.656  1.00 88.69           N  
ATOM    780  CA  LYS A 114       4.610   9.701  -9.669  1.00 88.69           C  
ATOM    781  C   LYS A 114       5.294   9.923  -8.321  1.00 88.69           C  
ATOM    782  O   LYS A 114       5.090  10.950  -7.673  1.00 88.69           O  
ATOM    783  CB  LYS A 114       3.418   8.758  -9.500  1.00 88.69           C  
ATOM    784  CG  LYS A 114       2.428   9.196  -8.432  1.00 88.69           C  
ATOM    785  CD  LYS A 114       1.236   8.248  -8.346  1.00 88.69           C  
ATOM    786  CE  LYS A 114       1.656   6.870  -7.845  1.00 88.69           C  
ATOM    787  NZ  LYS A 114       0.521   5.899  -7.892  1.00 88.69           N1+
ATOM    788  N   PHE A 115       6.141   9.078  -7.918  1.00 93.50           N  
ATOM    789  CA  PHE A 115       6.718   9.082  -6.581  1.00 93.50           C  
ATOM    790  C   PHE A 115       7.752  10.193  -6.445  1.00 93.50           C  
ATOM    791  O   PHE A 115       7.812  10.870  -5.412  1.00 93.50           O  
ATOM    792  CB  PHE A 115       7.357   7.726  -6.264  1.00 93.50           C  
ATOM    793  CG  PHE A 115       6.422   6.560  -6.430  1.00 93.50           C  
ATOM    794  CD1 PHE A 115       5.261   6.464  -5.670  1.00 93.50           C  
ATOM    795  CD2 PHE A 115       6.705   5.555  -7.352  1.00 93.50           C  
ATOM    796  CE1 PHE A 115       4.394   5.386  -5.825  1.00 93.50           C  
ATOM    797  CE2 PHE A 115       5.839   4.473  -7.506  1.00 93.50           C  
ATOM    798  CZ  PHE A 115       4.688   4.391  -6.744  1.00 93.50           C  
ATOM    799  N   ALA A 116       8.545  10.363  -7.486  1.00 94.44           N  
ATOM    800  CA  ALA A 116       9.495  11.484  -7.495  1.00 94.44           C  
ATOM    801  C   ALA A 116       8.760  12.818  -7.449  1.00 94.44           C  
ATOM    802  O   ALA A 116       9.202  13.754  -6.769  1.00 94.44           O  
ATOM    803  CB  ALA A 116      10.388  11.408  -8.727  1.00 94.44           C  
ATOM    804  N   LYS A 117       7.665  12.924  -8.178  1.00 94.94           N  
ATOM    805  CA  LYS A 117       6.854  14.132  -8.178  1.00 94.94           C  
ATOM    806  C   LYS A 117       6.315  14.429  -6.779  1.00 94.94           C  
ATOM    807  O   LYS A 117       6.288  15.586  -6.349  1.00 94.94           O  
ATOM    808  CB  LYS A 117       5.699  14.017  -9.173  1.00 94.94           C  
ATOM    809  CG  LYS A 117       6.136  14.022 -10.628  1.00 94.94           C  
ATOM    810  CD  LYS A 117       4.946  13.847 -11.569  1.00 94.94           C  
ATOM    811  CE  LYS A 117       5.388  13.729 -13.019  1.00 94.94           C  
ATOM    812  NZ  LYS A 117       4.249  13.377 -13.917  1.00 94.94           N1+
ATOM    813  N   VAL A 118       5.883  13.402  -6.085  1.00 96.62           N  
ATOM    814  CA  VAL A 118       5.375  13.560  -4.729  1.00 96.62           C  
ATOM    815  C   VAL A 118       6.479  14.080  -3.812  1.00 96.62           C  
ATOM    816  O   VAL A 118       6.274  15.040  -3.067  1.00 96.62           O  
ATOM    817  CB  VAL A 118       4.806  12.230  -4.183  1.00 96.62           C  
ATOM    818  CG1 VAL A 118       4.500  12.348  -2.690  1.00 96.62           C  
ATOM    819  CG2 VAL A 118       3.550  11.821  -4.962  1.00 96.62           C  
ATOM    820  N   VAL A 119       7.643  13.445  -3.861  1.00 97.31           N  
ATOM    821  CA  VAL A 119       8.753  13.829  -2.998  1.00 97.31           C  
ATOM    822  C   VAL A 119       9.171  15.266  -3.304  1.00 97.31           C  
ATOM    823  O   VAL A 119       9.366  16.066  -2.388  1.00 97.31           O  
ATOM    824  CB  VAL A 119       9.964  12.883  -3.165  1.00 97.31           C  
ATOM    825  CG1 VAL A 119      11.189  13.433  -2.443  1.00 97.31           C  
ATOM    826  CG2 VAL A 119       9.616  11.485  -2.649  1.00 97.31           C  
ATOM    827  N   LYS A 120       9.305  15.594  -4.574  1.00 97.19           N  
ATOM    828  CA  LYS A 120       9.660  16.942  -4.984  1.00 97.19           C  
ATOM    829  C   LYS A 120       8.665  17.965  -4.447  1.00 97.19           C  
ATOM    830  O   LYS A 120       9.051  19.014  -3.939  1.00 97.19           O  
ATOM    831  CB  LYS A 120       9.749  17.046  -6.507  1.00 97.19           C  
ATOM    832  CG  LYS A 120      10.227  18.388  -7.018  1.00 97.19           C  
ATOM    833  CD  LYS A 120      10.303  18.420  -8.540  1.00 97.19           C  
ATOM    834  CE  LYS A 120      10.709  19.786  -9.056  1.00 97.19           C  
ATOM    835  NZ  LYS A 120      10.803  19.819 -10.549  1.00 97.19           N1+
ATOM    836  N   ALA A 121       7.412  17.659  -4.539  1.00 97.50           N  
ATOM    837  CA  ALA A 121       6.357  18.557  -4.083  1.00 97.50           C  
ATOM    838  C   ALA A 121       6.383  18.719  -2.567  1.00 97.50           C  
ATOM    839  O   ALA A 121       6.193  19.823  -2.046  1.00 97.50           O  
ATOM    840  CB  ALA A 121       4.988  18.052  -4.540  1.00 97.50           C  
ATOM    841  N   LEU A 122       6.569  17.598  -1.846  1.00 97.44           N  
ATOM    842  CA  LEU A 122       6.660  17.667  -0.391  1.00 97.44           C  
ATOM    843  C   LEU A 122       7.816  18.568   0.038  1.00 97.44           C  
ATOM    844  O   LEU A 122       7.697  19.320   1.006  1.00 97.44           O  
ATOM    845  CB  LEU A 122       6.840  16.269   0.203  1.00 97.44           C  
ATOM    846  CG  LEU A 122       5.623  15.338   0.123  1.00 97.44           C  
ATOM    847  CD1 LEU A 122       6.004  13.934   0.579  1.00 97.44           C  
ATOM    848  CD2 LEU A 122       4.473  15.884   0.960  1.00 97.44           C  
ATOM    849  N   LYS A 123       8.927  18.491  -0.620  1.00 97.44           N  
ATOM    850  CA  LYS A 123      10.075  19.366  -0.349  1.00 97.44           C  
ATOM    851  C   LYS A 123       9.747  20.821  -0.665  1.00 97.44           C  
ATOM    852  O   LYS A 123      10.061  21.713   0.114  1.00 97.44           O  
ATOM    853  CB  LYS A 123      11.294  18.912  -1.155  1.00 97.44           C  
ATOM    854  CG  LYS A 123      11.892  17.596  -0.688  1.00 97.44           C  
ATOM    855  CD  LYS A 123      13.053  17.163  -1.573  1.00 97.44           C  
ATOM    856  CE  LYS A 123      13.676  15.864  -1.090  1.00 97.44           C  
ATOM    857  NZ  LYS A 123      14.764  15.393  -1.998  1.00 97.44           N1+
ATOM    858  N   ARG A 124       9.145  20.975  -1.807  1.00 96.94           N  
ATOM    859  CA  ARG A 124       8.744  22.319  -2.222  1.00 96.94           C  
ATOM    860  C   ARG A 124       7.839  22.968  -1.183  1.00 96.94           C  
ATOM    861  O   ARG A 124       7.984  24.152  -0.872  1.00 96.94           O  
ATOM    862  CB  ARG A 124       8.037  22.276  -3.583  1.00 96.94           C  
ATOM    863  CG  ARG A 124       7.559  23.635  -4.071  1.00 96.94           C  
ATOM    864  CD  ARG A 124       6.573  23.501  -5.217  1.00 96.94           C  
ATOM    865  NE  ARG A 124       5.334  22.835  -4.794  1.00 96.94           N  
ATOM    866  NH1 ARG A 124       4.583  22.399  -6.938  1.00 96.94           N  
ATOM    867  NH2 ARG A 124       3.333  21.744  -5.128  1.00 96.94           N1+
ATOM    868  CZ  ARG A 124       4.419  22.324  -5.620  1.00 96.94           C  
ATOM    869  N   ASP A 125       6.932  22.200  -0.486  1.00 95.00           N  
ATOM    870  CA  ASP A 125       5.933  22.694   0.460  1.00 95.00           C  
ATOM    871  C   ASP A 125       6.516  22.777   1.873  1.00 95.00           C  
ATOM    872  O   ASP A 125       5.836  23.215   2.804  1.00 95.00           O  
ATOM    873  CB  ASP A 125       4.687  21.810   0.453  1.00 95.00           C  
ATOM    874  CG  ASP A 125       3.899  21.918  -0.840  1.00 95.00           C  
ATOM    875  OD1 ASP A 125       4.198  22.785  -1.677  1.00 95.00           O  
ATOM    876  OD2 ASP A 125       2.957  21.110  -1.024  1.00 95.00           O1-
ATOM    877  N   GLY A 126       7.788  22.367   2.053  1.00 95.00           N  
ATOM    878  CA  GLY A 126       8.469  22.464   3.335  1.00 95.00           C  
ATOM    879  C   GLY A 126       8.069  21.375   4.310  1.00 95.00           C  
ATOM    880  O   GLY A 126       8.317  21.491   5.513  1.00 95.00           O  
ATOM    881  N   VAL A 127       7.291  20.385   3.791  1.00 93.94           N  
ATOM    882  CA  VAL A 127       6.905  19.240   4.597  1.00 93.94           C  
ATOM    883  C   VAL A 127       8.120  18.362   4.876  1.00 93.94           C  
ATOM    884  O   VAL A 127       8.317  17.901   5.999  1.00 93.94           O  
ATOM    885  CB  VAL A 127       5.793  18.405   3.903  1.00 93.94           C  
ATOM    886  CG1 VAL A 127       5.497  17.138   4.694  1.00 93.94           C  
ATOM    887  CG2 VAL A 127       4.529  19.250   3.733  1.00 93.94           C  
ATOM    888  N   VAL A 128       8.965  18.119   3.909  1.00 94.81           N  
ATOM    889  CA  VAL A 128      10.289  17.503   4.001  1.00 94.81           C  
ATOM    890  C   VAL A 128      11.364  18.519   3.658  1.00 94.81           C  
ATOM    891  O   VAL A 128      11.309  19.181   2.615  1.00 94.81           O  
ATOM    892  CB  VAL A 128      10.396  16.272   3.063  1.00 94.81           C  
ATOM    893  CG1 VAL A 128      11.791  15.658   3.142  1.00 94.81           C  
ATOM    894  CG2 VAL A 128       9.338  15.239   3.419  1.00 94.81           C  
ATOM    895  N   LEU A 129      12.380  18.656   4.547  1.00 93.81           N  
ATOM    896  CA  LEU A 129      13.376  19.720   4.400  1.00 93.81           C  
ATOM    897  C   LEU A 129      14.486  19.298   3.442  1.00 93.81           C  
ATOM    898  O   LEU A 129      15.151  20.145   2.842  1.00 93.81           O  
ATOM    899  CB  LEU A 129      13.974  20.092   5.760  1.00 93.81           C  
ATOM    900  CG  LEU A 129      13.001  20.656   6.796  1.00 93.81           C  
ATOM    901  CD1 LEU A 129      13.726  20.920   8.117  1.00 93.81           C  
ATOM    902  CD2 LEU A 129      12.354  21.938   6.278  1.00 93.81           C  
ATOM    903  N   GLY A 130      14.626  17.989   3.254  1.00 94.25           N  
ATOM    904  CA  GLY A 130      15.644  17.453   2.363  1.00 94.25           C  
ATOM    905  C   GLY A 130      15.667  15.933   2.333  1.00 94.25           C  
ATOM    906  O   GLY A 130      14.926  15.287   3.065  1.00 94.25           O  
ATOM    907  N   ASP A 131      16.620  15.319   1.532  1.00 94.12           N  
ATOM    908  CA  ASP A 131      16.720  13.873   1.366  1.00 94.12           C  
ATOM    909  C   ASP A 131      17.150  13.200   2.668  1.00 94.12           C  
ATOM    910  O   ASP A 131      16.843  12.033   2.897  1.00 94.12           O  
ATOM    911  CB  ASP A 131      17.713  13.535   0.247  1.00 94.12           C  
ATOM    912  CG  ASP A 131      17.167  13.837  -1.136  1.00 94.12           C  
ATOM    913  OD1 ASP A 131      15.944  14.050  -1.279  1.00 94.12           O  
ATOM    914  OD2 ASP A 131      17.969  13.863  -2.098  1.00 94.12           O1-
ATOM    915  N   ALA A 132      17.856  13.963   3.499  1.00 94.50           N  
ATOM    916  CA  ALA A 132      18.377  13.424   4.754  1.00 94.50           C  
ATOM    917  C   ALA A 132      17.240  13.068   5.706  1.00 94.50           C  
ATOM    918  O   ALA A 132      17.424  12.281   6.636  1.00 94.50           O  
ATOM    919  CB  ALA A 132      19.323  14.414   5.415  1.00 94.50           C  
ATOM    920  N   GLN A 133      16.023  13.650   5.445  1.00 94.88           N  
ATOM    921  CA  GLN A 133      14.871  13.402   6.304  1.00 94.88           C  
ATOM    922  C   GLN A 133      14.084  12.182   5.830  1.00 94.88           C  
ATOM    923  O   GLN A 133      13.237  11.675   6.556  1.00 94.88           O  
ATOM    924  CB  GLN A 133      13.956  14.624   6.351  1.00 94.88           C  
ATOM    925  CG  GLN A 133      14.428  15.709   7.323  1.00 94.88           C  
ATOM    926  CD  GLN A 133      13.410  16.819   7.494  1.00 94.88           C  
ATOM    927  NE2 GLN A 133      13.372  17.407   8.687  1.00 94.88           N  
ATOM    928  OE1 GLN A 133      12.672  17.154   6.561  1.00 94.88           O  
ATOM    929  N   LEU A 134      14.383  11.677   4.625  1.00 97.12           N  
ATOM    930  CA  LEU A 134      13.742  10.479   4.107  1.00 97.12           C  
ATOM    931  C   LEU A 134      14.505   9.231   4.530  1.00 97.12           C  
ATOM    932  O   LEU A 134      15.719   9.273   4.733  1.00 97.12           O  
ATOM    933  CB  LEU A 134      13.646  10.540   2.579  1.00 97.12           C  
ATOM    934  CG  LEU A 134      12.879  11.726   1.994  1.00 97.12           C  
ATOM    935  CD1 LEU A 134      13.006  11.743   0.474  1.00 97.12           C  
ATOM    936  CD2 LEU A 134      11.414  11.678   2.414  1.00 97.12           C  
ATOM    937  N   VAL A 135      13.758   8.137   4.636  1.00 97.69           N  
ATOM    938  CA  VAL A 135      14.356   6.829   4.877  1.00 97.69           C  
ATOM    939  C   VAL A 135      14.526   6.085   3.554  1.00 97.69           C  
ATOM    940  O   VAL A 135      13.573   5.950   2.783  1.00 97.69           O  
ATOM    941  CB  VAL A 135      13.505   5.988   5.855  1.00 97.69           C  
ATOM    942  CG1 VAL A 135      14.132   4.613   6.067  1.00 97.69           C  
ATOM    943  CG2 VAL A 135      13.350   6.717   7.189  1.00 97.69           C  
ATOM    944  N   THR A 136      15.796   5.619   3.340  1.00 97.44           N  
ATOM    945  CA  THR A 136      16.116   4.965   2.074  1.00 97.44           C  
ATOM    946  C   THR A 136      16.153   3.452   2.238  1.00 97.44           C  
ATOM    947  O   THR A 136      16.952   2.931   3.027  1.00 97.44           O  
ATOM    948  CB  THR A 136      17.460   5.468   1.511  1.00 97.44           C  
ATOM    949  CG2 THR A 136      17.746   4.847   0.145  1.00 97.44           C  
ATOM    950  OG1 THR A 136      17.424   6.892   1.386  1.00 97.44           O  
ATOM    951  N   PRO A 137      15.305   2.746   1.479  1.00 97.62           N  
ATOM    952  CA  PRO A 137      15.283   1.284   1.577  1.00 97.62           C  
ATOM    953  C   PRO A 137      16.325   0.621   0.682  1.00 97.62           C  
ATOM    954  O   PRO A 137      16.813   1.236  -0.268  1.00 97.62           O  
ATOM    955  CB  PRO A 137      13.864   0.919   1.126  1.00 97.62           C  
ATOM    956  CG  PRO A 137      13.528   1.921   0.066  1.00 97.62           C  
ATOM    957  CD  PRO A 137      14.117   3.244   0.460  1.00 97.62           C  
ATOM    958  N   ARG A 138      16.665  -0.672   0.965  1.00 97.31           N  
ATOM    959  CA  ARG A 138      17.377  -1.552   0.039  1.00 97.31           C  
ATOM    960  C   ARG A 138      16.394  -2.444  -0.718  1.00 97.31           C  
ATOM    961  O   ARG A 138      15.295  -2.720  -0.235  1.00 97.31           O  
ATOM    962  CB  ARG A 138      18.395  -2.414   0.784  1.00 97.31           C  
ATOM    963  CG  ARG A 138      19.588  -1.632   1.305  1.00 97.31           C  
ATOM    964  CD  ARG A 138      20.599  -2.545   2.008  1.00 97.31           C  
ATOM    965  NE  ARG A 138      21.777  -1.800   2.435  1.00 97.31           N  
ATOM    966  NH1 ARG A 138      22.934  -3.664   3.171  1.00 97.31           N  
ATOM    967  NH2 ARG A 138      23.886  -1.594   3.338  1.00 97.31           N1+
ATOM    968  CZ  ARG A 138      22.866  -2.353   2.983  1.00 97.31           C  
ATOM    969  N   GLU A 139      16.888  -2.889  -1.900  1.00 97.00           N  
ATOM    970  CA  GLU A 139      16.105  -3.807  -2.721  1.00 97.00           C  
ATOM    971  C   GLU A 139      15.880  -5.133  -2.005  1.00 97.00           C  
ATOM    972  O   GLU A 139      16.792  -5.669  -1.371  1.00 97.00           O  
ATOM    973  CB  GLU A 139      16.800  -4.049  -4.064  1.00 97.00           C  
ATOM    974  CG  GLU A 139      16.034  -4.972  -5.000  1.00 97.00           C  
ATOM    975  CD  GLU A 139      16.775  -5.273  -6.294  1.00 97.00           C  
ATOM    976  OE1 GLU A 139      16.346  -6.180  -7.043  1.00 97.00           O  
ATOM    977  OE2 GLU A 139      17.791  -4.594  -6.556  1.00 97.00           O1-
ATOM    978  N   ALA A 140      14.633  -5.653  -2.052  1.00 97.69           N  
ATOM    979  CA  ALA A 140      14.349  -6.974  -1.492  1.00 97.69           C  
ATOM    980  C   ALA A 140      15.073  -8.066  -2.272  1.00 97.69           C  
ATOM    981  O   ALA A 140      15.046  -8.077  -3.506  1.00 97.69           O  
ATOM    982  CB  ALA A 140      12.847  -7.236  -1.486  1.00 97.69           C  
ATOM    983  N   THR A 141      15.689  -8.994  -1.514  1.00 96.69           N  
ATOM    984  CA  THR A 141      16.425 -10.079  -2.134  1.00 96.69           C  
ATOM    985  C   THR A 141      15.490 -11.219  -2.525  1.00 96.69           C  
ATOM    986  O   THR A 141      14.390 -11.339  -1.990  1.00 96.69           O  
ATOM    987  CB  THR A 141      17.519 -10.620  -1.189  1.00 96.69           C  
ATOM    988  CG2 THR A 141      18.446  -9.499  -0.719  1.00 96.69           C  
ATOM    989  OG1 THR A 141      16.892 -11.213  -0.042  1.00 96.69           O  
ATOM    990  N   PRO A 142      15.911 -12.032  -3.430  1.00 95.06           N  
ATOM    991  CA  PRO A 142      15.102 -13.206  -3.767  1.00 95.06           C  
ATOM    992  C   PRO A 142      14.775 -14.063  -2.536  1.00 95.06           C  
ATOM    993  O   PRO A 142      13.695 -14.656  -2.473  1.00 95.06           O  
ATOM    994  CB  PRO A 142      16.002 -13.979  -4.734  1.00 95.06           C  
ATOM    995  CG  PRO A 142      16.811 -12.926  -5.422  1.00 95.06           C  
ATOM    996  CD  PRO A 142      17.171 -11.871  -4.419  1.00 95.06           C  
ATOM    997  N   GLU A 143      15.712 -14.138  -1.617  1.00 96.00           N  
ATOM    998  CA  GLU A 143      15.459 -14.872  -0.388  1.00 96.00           C  
ATOM    999  C   GLU A 143      14.280 -14.296   0.379  1.00 96.00           C  
ATOM   1000  O   GLU A 143      13.439 -15.036   0.898  1.00 96.00           O  
ATOM   1001  CB  GLU A 143      16.712 -14.873   0.499  1.00 96.00           C  
ATOM   1002  CG  GLU A 143      17.873 -15.660  -0.078  1.00 96.00           C  
ATOM   1003  CD  GLU A 143      18.573 -14.946  -1.225  1.00 96.00           C  
ATOM   1004  OE1 GLU A 143      19.190 -15.624  -2.074  1.00 96.00           O  
ATOM   1005  OE2 GLU A 143      18.509 -13.703  -1.273  1.00 96.00           O1-
ATOM   1006  N   MET A 144      14.253 -13.016   0.424  1.00 97.62           N  
ATOM   1007  CA  MET A 144      13.134 -12.334   1.085  1.00 97.62           C  
ATOM   1008  C   MET A 144      11.828 -12.599   0.352  1.00 97.62           C  
ATOM   1009  O   MET A 144      10.797 -12.840   0.983  1.00 97.62           O  
ATOM   1010  CB  MET A 144      13.394 -10.829   1.175  1.00 97.62           C  
ATOM   1011  CG  MET A 144      14.493 -10.461   2.169  1.00 97.62           C  
ATOM   1012  SD  MET A 144      14.878  -8.667   2.145  1.00 97.62           S  
ATOM   1013  CE  MET A 144      16.239  -8.617   3.347  1.00 97.62           C  
ATOM   1014  N   LEU A 145      11.873 -12.539  -0.936  1.00 98.25           N  
ATOM   1015  CA  LEU A 145      10.677 -12.732  -1.757  1.00 98.25           C  
ATOM   1016  C   LEU A 145      10.129 -14.147  -1.584  1.00 98.25           C  
ATOM   1017  O   LEU A 145       8.920 -14.361  -1.664  1.00 98.25           O  
ATOM   1018  CB  LEU A 145      10.995 -12.471  -3.237  1.00 98.25           C  
ATOM   1019  CG  LEU A 145      11.469 -11.063  -3.581  1.00 98.25           C  
ATOM   1020  CD1 LEU A 145      11.741 -10.952  -5.081  1.00 98.25           C  
ATOM   1021  CD2 LEU A 145      10.438 -10.029  -3.145  1.00 98.25           C  
ATOM   1022  N   SER A 146      10.967 -15.138  -1.305  1.00 97.75           N  
ATOM   1023  CA  SER A 146      10.605 -16.549  -1.231  1.00 97.75           C  
ATOM   1024  C   SER A 146       9.783 -16.840   0.020  1.00 97.75           C  
ATOM   1025  O   SER A 146       9.222 -17.927   0.162  1.00 97.75           O  
ATOM   1026  CB  SER A 146      11.854 -17.422  -1.244  1.00 97.75           C  
ATOM   1027  OG  SER A 146      12.597 -17.256  -0.051  1.00 97.75           O  
ATOM   1028  N   ASP A 147       9.684 -15.796   0.856  1.00 96.81           N  
ATOM   1029  CA  ASP A 147       8.868 -15.965   2.057  1.00 96.81           C  
ATOM   1030  C   ASP A 147       7.390 -16.130   1.698  1.00 96.81           C  
ATOM   1031  O   ASP A 147       6.646 -16.831   2.382  1.00 96.81           O  
ATOM   1032  CB  ASP A 147       9.046 -14.770   2.998  1.00 96.81           C  
ATOM   1033  CG  ASP A 147       8.494 -15.022   4.390  1.00 96.81           C  
ATOM   1034  OD1 ASP A 147       8.822 -16.075   4.996  1.00 96.81           O  
ATOM   1035  OD2 ASP A 147       7.724 -14.176   4.886  1.00 96.81           O1-
ATOM   1036  N   VAL A 148       7.004 -15.619   0.620  1.00 97.56           N  
ATOM   1037  CA  VAL A 148       5.601 -15.686   0.206  1.00 97.56           C  
ATOM   1038  C   VAL A 148       5.506 -16.309  -1.186  1.00 97.56           C  
ATOM   1039  O   VAL A 148       4.666 -17.170  -1.426  1.00 97.56           O  
ATOM   1040  CB  VAL A 148       4.935 -14.292   0.214  1.00 97.56           C  
ATOM   1041  CG1 VAL A 148       3.563 -14.349  -0.442  1.00 97.56           C  
ATOM   1042  CG2 VAL A 148       4.831 -13.760   1.645  1.00 97.56           C  
ATOM   1043  N   HIS A 149       6.389 -15.962  -2.087  1.00 98.38           N  
ATOM   1044  CA  HIS A 149       6.254 -16.368  -3.481  1.00 98.38           C  
ATOM   1045  C   HIS A 149       6.873 -17.744  -3.718  1.00 98.38           C  
ATOM   1046  O   HIS A 149       7.874 -18.090  -3.099  1.00 98.38           O  
ATOM   1047  CB  HIS A 149       6.901 -15.339  -4.407  1.00 98.38           C  
ATOM   1048  CG  HIS A 149       6.204 -14.021  -4.416  1.00 98.38           C  
ATOM   1049  CD2 HIS A 149       6.544 -12.823  -3.882  1.00 98.38           C  
ATOM   1050  ND1 HIS A 149       4.989 -13.831  -5.044  1.00 98.38           N  
ATOM   1051  CE1 HIS A 149       4.615 -12.570  -4.886  1.00 98.38           C  
ATOM   1052  NE2 HIS A 149       5.544 -11.941  -4.186  1.00 98.38           N  
ATOM   1053  N   THR A 150       6.254 -18.507  -4.592  1.00 98.00           N  
ATOM   1054  CA  THR A 150       6.725 -19.844  -4.924  1.00 98.00           C  
ATOM   1055  C   THR A 150       8.028 -19.782  -5.719  1.00 98.00           C  
ATOM   1056  O   THR A 150       8.293 -18.797  -6.408  1.00 98.00           O  
ATOM   1057  CB  THR A 150       5.668 -20.632  -5.725  1.00 98.00           C  
ATOM   1058  CG2 THR A 150       4.339 -20.674  -4.975  1.00 98.00           C  
ATOM   1059  OG1 THR A 150       5.472 -19.994  -6.992  1.00 98.00           O  
ATOM   1060  N   ALA A 151       8.805 -20.833  -5.627  1.00 98.00           N  
ATOM   1061  CA  ALA A 151      10.055 -20.943  -6.368  1.00 98.00           C  
ATOM   1062  C   ALA A 151       9.813 -20.837  -7.878  1.00 98.00           C  
ATOM   1063  O   ALA A 151      10.579 -20.196  -8.587  1.00 98.00           O  
ATOM   1064  CB  ALA A 151      10.764 -22.258  -6.040  1.00 98.00           C  
ATOM   1065  N   ASP A 152       8.748 -21.480  -8.241  1.00 97.81           N  
ATOM   1066  CA  ASP A 152       8.396 -21.467  -9.656  1.00 97.81           C  
ATOM   1067  C   ASP A 152       8.133 -20.049 -10.142  1.00 97.81           C  
ATOM   1068  O   ASP A 152       8.634 -19.635 -11.187  1.00 97.81           O  
ATOM   1069  CB  ASP A 152       7.185 -22.359  -9.925  1.00 97.81           C  
ATOM   1070  CG  ASP A 152       6.786 -22.392 -11.386  1.00 97.81           C  
ATOM   1071  OD1 ASP A 152       7.578 -22.880 -12.219  1.00 97.81           O  
ATOM   1072  OD2 ASP A 152       5.671 -21.927 -11.713  1.00 97.81           O1-
ATOM   1073  N   TYR A 153       7.337 -19.307  -9.460  1.00 97.81           N  
ATOM   1074  CA  TYR A 153       7.016 -17.943  -9.857  1.00 97.81           C  
ATOM   1075  C   TYR A 153       8.265 -17.070  -9.880  1.00 97.81           C  
ATOM   1076  O   TYR A 153       8.487 -16.319 -10.835  1.00 97.81           O  
ATOM   1077  CB  TYR A 153       5.969 -17.345  -8.915  1.00 97.81           C  
ATOM   1078  CG  TYR A 153       5.652 -15.890  -9.210  1.00 97.81           C  
ATOM   1079  CD1 TYR A 153       5.936 -14.897  -8.270  1.00 97.81           C  
ATOM   1080  CD2 TYR A 153       5.065 -15.520 -10.415  1.00 97.81           C  
ATOM   1081  CE1 TYR A 153       5.642 -13.562  -8.538  1.00 97.81           C  
ATOM   1082  CE2 TYR A 153       4.764 -14.191 -10.684  1.00 97.81           C  
ATOM   1083  OH  TYR A 153       4.772 -11.901 -10.008  1.00 97.81           O  
ATOM   1084  CZ  TYR A 153       5.061 -13.220  -9.746  1.00 97.81           C  
ATOM   1085  N   LEU A 154       9.063 -17.144  -8.854  1.00 97.88           N  
ATOM   1086  CA  LEU A 154      10.274 -16.338  -8.787  1.00 97.88           C  
ATOM   1087  C   LEU A 154      11.206 -16.667  -9.957  1.00 97.88           C  
ATOM   1088  O   LEU A 154      11.842 -15.767 -10.517  1.00 97.88           O  
ATOM   1089  CB  LEU A 154      10.999 -16.566  -7.461  1.00 97.88           C  
ATOM   1090  CG  LEU A 154      10.323 -16.024  -6.203  1.00 97.88           C  
ATOM   1091  CD1 LEU A 154      11.156 -16.328  -4.972  1.00 97.88           C  
ATOM   1092  CD2 LEU A 154      10.082 -14.520  -6.340  1.00 97.88           C  
ATOM   1093  N   HIS A 155      11.236 -17.992 -10.297  1.00 96.94           N  
ATOM   1094  CA  HIS A 155      12.033 -18.392 -11.447  1.00 96.94           C  
ATOM   1095  C   HIS A 155      11.499 -17.742 -12.733  1.00 96.94           C  
ATOM   1096  O   HIS A 155      12.263 -17.186 -13.511  1.00 96.94           O  
ATOM   1097  CB  HIS A 155      12.039 -19.912 -11.598  1.00 96.94           C  
ATOM   1098  CG  HIS A 155      12.789 -20.390 -12.809  1.00 96.94           C  
ATOM   1099  CD2 HIS A 155      12.348 -20.874 -13.980  1.00 96.94           C  
ATOM   1100  ND1 HIS A 155      14.158 -20.416 -12.855  1.00 96.94           N  
ATOM   1101  CE1 HIS A 155      14.545 -20.898 -14.031  1.00 96.94           C  
ATOM   1102  NE2 HIS A 155      13.460 -21.184 -14.741  1.00 96.94           N  
ATOM   1103  N   ARG A 156      10.218 -17.743 -12.953  1.00 96.25           N  
ATOM   1104  CA  ARG A 156       9.593 -17.211 -14.163  1.00 96.25           C  
ATOM   1105  C   ARG A 156       9.756 -15.699 -14.241  1.00 96.25           C  
ATOM   1106  O   ARG A 156      10.094 -15.163 -15.299  1.00 96.25           O  
ATOM   1107  CB  ARG A 156       8.107 -17.587 -14.204  1.00 96.25           C  
ATOM   1108  CG  ARG A 156       7.847 -19.041 -14.581  1.00 96.25           C  
ATOM   1109  CD  ARG A 156       6.381 -19.298 -14.884  1.00 96.25           C  
ATOM   1110  NE  ARG A 156       5.543 -19.065 -13.692  1.00 96.25           N  
ATOM   1111  NH1 ARG A 156       4.261 -17.409 -14.663  1.00 96.25           N  
ATOM   1112  NH2 ARG A 156       3.864 -18.063 -12.502  1.00 96.25           N1+
ATOM   1113  CZ  ARG A 156       4.567 -18.180 -13.629  1.00 96.25           C  
ATOM   1114  N   ILE A 157       9.503 -14.999 -13.125  1.00 95.62           N  
ATOM   1115  CA  ILE A 157       9.541 -13.541 -13.167  1.00 95.62           C  
ATOM   1116  C   ILE A 157      10.974 -13.064 -13.391  1.00 95.62           C  
ATOM   1117  O   ILE A 157      11.203 -12.018 -14.003  1.00 95.62           O  
ATOM   1118  CB  ILE A 157       8.970 -12.926 -11.863  1.00 95.62           C  
ATOM   1119  CG1 ILE A 157       8.799 -11.416 -12.012  1.00 95.62           C  
ATOM   1120  CG2 ILE A 157       9.876 -13.254 -10.663  1.00 95.62           C  
ATOM   1121  CD1 ILE A 157       7.702 -11.013 -12.994  1.00 95.62           C  
ATOM   1122  N   HIS A 158      11.972 -13.821 -13.071  1.00 95.00           N  
ATOM   1123  CA  HIS A 158      13.366 -13.405 -13.214  1.00 95.00           C  
ATOM   1124  C   HIS A 158      13.974 -13.921 -14.514  1.00 95.00           C  
ATOM   1125  O   HIS A 158      14.931 -13.338 -15.021  1.00 95.00           O  
ATOM   1126  CB  HIS A 158      14.189 -13.890 -12.015  1.00 95.00           C  
ATOM   1127  CG  HIS A 158      13.948 -13.111 -10.758  1.00 95.00           C  
ATOM   1128  CD2 HIS A 158      14.507 -11.965 -10.312  1.00 95.00           C  
ATOM   1129  ND1 HIS A 158      13.045 -13.510  -9.800  1.00 95.00           N  
ATOM   1130  CE1 HIS A 158      13.049 -12.631  -8.815  1.00 95.00           C  
ATOM   1131  NE2 HIS A 158      13.930 -11.687  -9.097  1.00 95.00           N  
ATOM   1132  N   ASN A 159      13.344 -14.927 -15.112  1.00 93.56           N  
ATOM   1133  CA  ASN A 159      14.049 -15.550 -16.231  1.00 93.56           C  
ATOM   1134  C   ASN A 159      13.192 -15.571 -17.492  1.00 93.56           C  
ATOM   1135  O   ASN A 159      13.707 -15.796 -18.587  1.00 93.56           O  
ATOM   1136  CB  ASN A 159      14.489 -16.971 -15.862  1.00 93.56           C  
ATOM   1137  CG  ASN A 159      15.530 -16.989 -14.754  1.00 93.56           C  
ATOM   1138  ND2 ASN A 159      15.187 -17.600 -13.619  1.00 93.56           N  
ATOM   1139  OD1 ASN A 159      16.637 -16.466 -14.922  1.00 93.56           O  
ATOM   1140  N   HIS A 160      11.888 -15.267 -17.338  1.00 91.12           N  
ATOM   1141  CA  HIS A 160      11.003 -15.290 -18.491  1.00 91.12           C  
ATOM   1142  C   HIS A 160      10.400 -13.914 -18.754  1.00 91.12           C  
ATOM   1143  O   HIS A 160       9.620 -13.410 -17.937  1.00 91.12           O  
ATOM   1144  CB  HIS A 160       9.890 -16.322 -18.308  1.00 91.12           C  
ATOM   1145  CG  HIS A 160      10.384 -17.730 -18.223  1.00 91.12           C  
ATOM   1146  CD2 HIS A 160      11.625 -18.245 -18.412  1.00 91.12           C  
ATOM   1147  ND1 HIS A 160       9.562 -18.790 -17.911  1.00 91.12           N  
ATOM   1148  CE1 HIS A 160      10.275 -19.901 -17.904  1.00 91.12           C  
ATOM   1149  NE2 HIS A 160      11.529 -19.601 -18.206  1.00 91.12           N  
ATOM   1150  N   ASN A 161      10.748 -13.309 -19.886  1.00 89.25           N  
ATOM   1151  CA  ASN A 161      10.270 -11.980 -20.269  1.00 89.25           C  
ATOM   1152  C   ASN A 161       8.752 -11.931 -20.356  1.00 89.25           C  
ATOM   1153  O   ASN A 161       8.142 -10.926 -19.998  1.00 89.25           O  
ATOM   1154  CB  ASN A 161      10.892 -11.556 -21.601  1.00 89.25           C  
ATOM   1155  CG  ASN A 161      12.345 -11.139 -21.477  1.00 89.25           C  
ATOM   1156  ND2 ASN A 161      12.929 -10.658 -22.565  1.00 89.25           N  
ATOM   1157  OD1 ASN A 161      12.938 -11.254 -20.394  1.00 89.25           O  
ATOM   1158  N   PHE A 162       8.180 -13.118 -20.691  1.00 91.06           N  
ATOM   1159  CA  PHE A 162       6.738 -13.159 -20.905  1.00 91.06           C  
ATOM   1160  C   PHE A 162       5.992 -12.982 -19.594  1.00 91.06           C  
ATOM   1161  O   PHE A 162       4.892 -12.425 -19.566  1.00 91.06           O  
ATOM   1162  CB  PHE A 162       6.330 -14.473 -21.583  1.00 91.06           C  
ATOM   1163  CG  PHE A 162       6.625 -14.518 -23.057  1.00 91.06           C  
ATOM   1164  CD1 PHE A 162       5.853 -13.787 -23.949  1.00 91.06           C  
ATOM   1165  CD2 PHE A 162       7.664 -15.294 -23.534  1.00 91.06           C  
ATOM   1166  CE1 PHE A 162       6.124 -13.834 -25.316  1.00 91.06           C  
ATOM   1167  CE2 PHE A 162       7.938 -15.343 -24.898  1.00 91.06           C  
ATOM   1168  CZ  PHE A 162       7.166 -14.612 -25.789  1.00 91.06           C  
ATOM   1169  N   THR A 163       6.623 -13.464 -18.572  1.00 93.00           N  
ATOM   1170  CA  THR A 163       6.021 -13.312 -17.260  1.00 93.00           C  
ATOM   1171  C   THR A 163       5.975 -11.839 -16.850  1.00 93.00           C  
ATOM   1172  O   THR A 163       4.969 -11.367 -16.315  1.00 93.00           O  
ATOM   1173  CB  THR A 163       6.792 -14.107 -16.193  1.00 93.00           C  
ATOM   1174  CG2 THR A 163       6.144 -13.964 -14.812  1.00 93.00           C  
ATOM   1175  OG1 THR A 163       6.799 -15.494 -16.563  1.00 93.00           O  
ATOM   1176  N   VAL A 164       7.010 -11.047 -17.068  1.00 91.75           N  
ATOM   1177  CA  VAL A 164       7.060  -9.619 -16.787  1.00 91.75           C  
ATOM   1178  C   VAL A 164       6.035  -8.884 -17.643  1.00 91.75           C  
ATOM   1179  O   VAL A 164       5.320  -8.003 -17.148  1.00 91.75           O  
ATOM   1180  CB  VAL A 164       8.469  -9.035 -17.019  1.00 91.75           C  
ATOM   1181  CG1 VAL A 164       8.484  -7.527 -16.779  1.00 91.75           C  
ATOM   1182  CG2 VAL A 164       9.499  -9.734 -16.135  1.00 91.75           C  
ATOM   1183  N   VAL A 165       5.858  -9.274 -18.878  1.00 89.25           N  
ATOM   1184  CA  VAL A 165       4.894  -8.696 -19.806  1.00 89.25           C  
ATOM   1185  C   VAL A 165       3.477  -8.971 -19.328  1.00 89.25           C  
ATOM   1186  O   VAL A 165       2.631  -8.071 -19.308  1.00 89.25           O  
ATOM   1187  CB  VAL A 165       5.083  -9.248 -21.248  1.00 89.25           C  
ATOM   1188  CG1 VAL A 165       3.948  -8.783 -22.161  1.00 89.25           C  
ATOM   1189  CG2 VAL A 165       6.435  -8.821 -21.804  1.00 89.25           C  
ATOM   1190  N   GLN A 166       3.231 -10.158 -18.913  1.00 91.31           N  
ATOM   1191  CA  GLN A 166       1.921 -10.557 -18.416  1.00 91.31           C  
ATOM   1192  C   GLN A 166       1.555  -9.778 -17.149  1.00 91.31           C  
ATOM   1193  O   GLN A 166       0.431  -9.295 -17.016  1.00 91.31           O  
ATOM   1194  CB  GLN A 166       1.887 -12.062 -18.133  1.00 91.31           C  
ATOM   1195  CG  GLN A 166       1.785 -12.918 -19.385  1.00 91.31           C  
ATOM   1196  CD  GLN A 166       1.820 -14.403 -19.083  1.00 91.31           C  
ATOM   1197  NE2 GLN A 166       1.214 -15.198 -19.957  1.00 91.31           N  
ATOM   1198  OE1 GLN A 166       2.384 -14.834 -18.073  1.00 91.31           O  
ATOM   1199  N   VAL A 167       2.509  -9.691 -16.250  1.00 91.88           N  
ATOM   1200  CA  VAL A 167       2.291  -9.037 -14.965  1.00 91.88           C  
ATOM   1201  C   VAL A 167       2.020  -7.549 -15.193  1.00 91.88           C  
ATOM   1202  O   VAL A 167       1.119  -6.980 -14.565  1.00 91.88           O  
ATOM   1203  CB  VAL A 167       3.506  -9.217 -14.024  1.00 91.88           C  
ATOM   1204  CG1 VAL A 167       3.385  -8.305 -12.801  1.00 91.88           C  
ATOM   1205  CG2 VAL A 167       3.628 -10.675 -13.592  1.00 91.88           C  
ATOM   1206  N   THR A 168       2.745  -6.894 -16.132  1.00 86.69           N  
ATOM   1207  CA  THR A 168       2.646  -5.457 -16.346  1.00 86.69           C  
ATOM   1208  C   THR A 168       1.589  -5.131 -17.394  1.00 86.69           C  
ATOM   1209  O   THR A 168       1.192  -3.973 -17.541  1.00 86.69           O  
ATOM   1210  CB  THR A 168       4.000  -4.853 -16.765  1.00 86.69           C  
ATOM   1211  CG2 THR A 168       5.057  -5.072 -15.684  1.00 86.69           C  
ATOM   1212  OG1 THR A 168       4.433  -5.477 -17.986  1.00 86.69           O  
ATOM   1213  N   GLU A 169       1.092  -6.081 -18.026  1.00 85.44           N  
ATOM   1214  CA  GLU A 169       0.120  -5.948 -19.115  1.00 85.44           C  
ATOM   1215  C   GLU A 169       0.586  -4.941 -20.160  1.00 85.44           C  
ATOM   1216  O   GLU A 169      -0.217  -4.159 -20.672  1.00 85.44           O  
ATOM   1217  CB  GLU A 169      -1.246  -5.533 -18.551  1.00 85.44           C  
ATOM   1218  CG  GLU A 169      -1.861  -6.561 -17.616  1.00 85.44           C  
ATOM   1219  CD  GLU A 169      -3.293  -6.226 -17.209  1.00 85.44           C  
ATOM   1220  OE1 GLU A 169      -3.923  -7.033 -16.497  1.00 85.44           O  
ATOM   1221  OE2 GLU A 169      -3.783  -5.151 -17.620  1.00 85.44           O1-
ATOM   1222  N   LEU A 170       1.907  -4.920 -20.411  1.00 82.62           N  
ATOM   1223  CA  LEU A 170       2.523  -4.046 -21.405  1.00 82.62           C  
ATOM   1224  C   LEU A 170       3.258  -4.861 -22.466  1.00 82.62           C  
ATOM   1225  O   LEU A 170       4.401  -5.274 -22.255  1.00 82.62           O  
ATOM   1226  CB  LEU A 170       3.491  -3.070 -20.728  1.00 82.62           C  
ATOM   1227  CG  LEU A 170       2.869  -2.030 -19.799  1.00 82.62           C  
ATOM   1228  CD1 LEU A 170       3.959  -1.253 -19.069  1.00 82.62           C  
ATOM   1229  CD2 LEU A 170       1.965  -1.084 -20.585  1.00 82.62           C  
ATOM   1230  N   ALA A 171       2.546  -5.081 -23.583  1.00 83.38           N  
ATOM   1231  CA  ALA A 171       3.045  -5.947 -24.645  1.00 83.38           C  
ATOM   1232  C   ALA A 171       4.347  -5.407 -25.235  1.00 83.38           C  
ATOM   1233  O   ALA A 171       5.203  -6.176 -25.670  1.00 83.38           O  
ATOM   1234  CB  ALA A 171       1.993  -6.106 -25.745  1.00 83.38           C  
ATOM   1235  N   ALA A 172       4.553  -4.085 -25.185  1.00 78.75           N  
ATOM   1236  CA  ALA A 172       5.718  -3.402 -25.726  1.00 78.75           C  
ATOM   1237  C   ALA A 172       7.000  -3.859 -25.033  1.00 78.75           C  
ATOM   1238  O   ALA A 172       8.082  -3.809 -25.614  1.00 78.75           O  
ATOM   1239  CB  ALA A 172       5.561  -1.890 -25.607  1.00 78.75           C  
ATOM   1240  N   LEU A 173       6.885  -4.408 -23.837  1.00 83.12           N  
ATOM   1241  CA  LEU A 173       8.031  -4.822 -23.029  1.00 83.12           C  
ATOM   1242  C   LEU A 173       8.619  -6.127 -23.560  1.00 83.12           C  
ATOM   1243  O   LEU A 173       9.753  -6.476 -23.230  1.00 83.12           O  
ATOM   1244  CB  LEU A 173       7.636  -4.985 -21.568  1.00 83.12           C  
ATOM   1245  CG  LEU A 173       7.265  -3.704 -20.815  1.00 83.12           C  
ATOM   1246  CD1 LEU A 173       6.968  -4.011 -19.350  1.00 83.12           C  
ATOM   1247  CD2 LEU A 173       8.383  -2.672 -20.930  1.00 83.12           C  
ATOM   1248  N   ALA A 174       7.857  -6.831 -24.431  1.00 85.06           N  
ATOM   1249  CA  ALA A 174       8.275  -8.114 -24.987  1.00 85.06           C  
ATOM   1250  C   ALA A 174       9.497  -7.945 -25.890  1.00 85.06           C  
ATOM   1251  O   ALA A 174      10.260  -8.893 -26.094  1.00 85.06           O  
ATOM   1252  CB  ALA A 174       7.132  -8.757 -25.773  1.00 85.06           C  
ATOM   1253  N   MET A 175       9.809  -6.789 -26.327  1.00 83.69           N  
ATOM   1254  CA  MET A 175      10.872  -6.512 -27.282  1.00 83.69           C  
ATOM   1255  C   MET A 175      12.169  -6.143 -26.569  1.00 83.69           C  
ATOM   1256  O   MET A 175      13.229  -6.074 -27.193  1.00 83.69           O  
ATOM   1257  CB  MET A 175      10.462  -5.388 -28.240  1.00 83.69           C  
ATOM   1258  CG  MET A 175       9.246  -5.719 -29.082  1.00 83.69           C  
ATOM   1259  SD  MET A 175       8.872  -4.408 -30.323  1.00 83.69           S  
ATOM   1260  CE  MET A 175       8.418  -3.049 -29.195  1.00 83.69           C  
ATOM   1261  N   LEU A 176      12.113  -5.999 -25.201  1.00 85.56           N  
ATOM   1262  CA  LEU A 176      13.281  -5.603 -24.418  1.00 85.56           C  
ATOM   1263  C   LEU A 176      14.057  -6.826 -23.943  1.00 85.56           C  
ATOM   1264  O   LEU A 176      13.463  -7.864 -23.646  1.00 85.56           O  
ATOM   1265  CB  LEU A 176      12.859  -4.754 -23.230  1.00 85.56           C  
ATOM   1266  CG  LEU A 176      12.213  -3.405 -23.552  1.00 85.56           C  
ATOM   1267  CD1 LEU A 176      11.804  -2.691 -22.255  1.00 85.56           C  
ATOM   1268  CD2 LEU A 176      13.162  -2.538 -24.372  1.00 85.56           C  
ATOM   1269  N   PRO A 177      15.446  -6.736 -24.002  1.00 89.75           N  
ATOM   1270  CA  PRO A 177      16.225  -7.808 -23.385  1.00 89.75           C  
ATOM   1271  C   PRO A 177      15.873  -8.020 -21.902  1.00 89.75           C  
ATOM   1272  O   PRO A 177      15.513  -7.068 -21.208  1.00 89.75           O  
ATOM   1273  CB  PRO A 177      17.673  -7.328 -23.538  1.00 89.75           C  
ATOM   1274  CG  PRO A 177      17.614  -6.292 -24.603  1.00 89.75           C  
ATOM   1275  CD  PRO A 177      16.259  -5.651 -24.585  1.00 89.75           C  
ATOM   1276  N   ASN A 178      15.883  -9.228 -21.471  1.00 90.25           N  
ATOM   1277  CA  ASN A 178      15.516  -9.585 -20.103  1.00 90.25           C  
ATOM   1278  C   ASN A 178      16.314  -8.781 -19.087  1.00 90.25           C  
ATOM   1279  O   ASN A 178      15.777  -8.364 -18.064  1.00 90.25           O  
ATOM   1280  CB  ASN A 178      15.704 -11.082 -19.868  1.00 90.25           C  
ATOM   1281  CG  ASN A 178      15.292 -11.514 -18.484  1.00 90.25           C  
ATOM   1282  ND2 ASN A 178      13.992 -11.555 -18.240  1.00 90.25           N  
ATOM   1283  OD1 ASN A 178      16.140 -11.813 -17.639  1.00 90.25           O  
ATOM   1284  N   LYS A 179      17.579  -8.593 -19.301  1.00 91.25           N  
ATOM   1285  CA  LYS A 179      18.430  -7.825 -18.396  1.00 91.25           C  
ATOM   1286  C   LYS A 179      17.868  -6.414 -18.187  1.00 91.25           C  
ATOM   1287  O   LYS A 179      17.862  -5.906 -17.062  1.00 91.25           O  
ATOM   1288  CB  LYS A 179      19.854  -7.744 -18.923  1.00 91.25           C  
ATOM   1289  CG  LYS A 179      20.842  -7.085 -17.974  1.00 91.25           C  
ATOM   1290  CD  LYS A 179      22.259  -7.099 -18.537  1.00 91.25           C  
ATOM   1291  CE  LYS A 179      23.235  -6.373 -17.618  1.00 91.25           C  
ATOM   1292  NZ  LYS A 179      24.616  -6.359 -18.165  1.00 91.25           N1+
ATOM   1293  N   LEU A 180      17.378  -5.844 -19.263  1.00 89.44           N  
ATOM   1294  CA  LEU A 180      16.801  -4.508 -19.197  1.00 89.44           C  
ATOM   1295  C   LEU A 180      15.466  -4.527 -18.452  1.00 89.44           C  
ATOM   1296  O   LEU A 180      15.180  -3.627 -17.661  1.00 89.44           O  
ATOM   1297  CB  LEU A 180      16.608  -3.941 -20.610  1.00 89.44           C  
ATOM   1298  CG  LEU A 180      16.202  -2.469 -20.694  1.00 89.44           C  
ATOM   1299  CD1 LEU A 180      17.219  -1.594 -19.969  1.00 89.44           C  
ATOM   1300  CD2 LEU A 180      16.059  -2.041 -22.151  1.00 89.44           C  
ATOM   1301  N   LEU A 181      14.611  -5.519 -18.627  1.00 90.12           N  
ATOM   1302  CA  LEU A 181      13.355  -5.691 -17.900  1.00 90.12           C  
ATOM   1303  C   LEU A 181      13.611  -5.882 -16.413  1.00 90.12           C  
ATOM   1304  O   LEU A 181      12.913  -5.304 -15.582  1.00 90.12           O  
ATOM   1305  CB  LEU A 181      12.578  -6.888 -18.463  1.00 90.12           C  
ATOM   1306  CG  LEU A 181      11.977  -6.719 -19.857  1.00 90.12           C  
ATOM   1307  CD1 LEU A 181      11.405  -8.044 -20.353  1.00 90.12           C  
ATOM   1308  CD2 LEU A 181      10.906  -5.637 -19.855  1.00 90.12           C  
ATOM   1309  N   GLN A 182      14.598  -6.577 -16.090  1.00 93.12           N  
ATOM   1310  CA  GLN A 182      14.984  -6.809 -14.704  1.00 93.12           C  
ATOM   1311  C   GLN A 182      15.443  -5.508 -14.042  1.00 93.12           C  
ATOM   1312  O   GLN A 182      15.081  -5.226 -12.891  1.00 93.12           O  
ATOM   1313  CB  GLN A 182      16.077  -7.860 -14.604  1.00 93.12           C  
ATOM   1314  CG  GLN A 182      15.608  -9.272 -14.937  1.00 93.12           C  
ATOM   1315  CD  GLN A 182      14.503  -9.752 -14.029  1.00 93.12           C  
ATOM   1316  NE2 GLN A 182      13.422 -10.263 -14.601  1.00 93.12           N  
ATOM   1317  OE1 GLN A 182      14.615  -9.665 -12.799  1.00 93.12           O  
ATOM   1318  N   TRP A 183      16.179  -4.822 -14.767  1.00 90.62           N  
ATOM   1319  CA  TRP A 183      16.758  -3.588 -14.255  1.00 90.62           C  
ATOM   1320  C   TRP A 183      15.687  -2.501 -14.120  1.00 90.62           C  
ATOM   1321  O   TRP A 183      15.578  -1.846 -13.084  1.00 90.62           O  
ATOM   1322  CB  TRP A 183      17.892  -3.098 -15.154  1.00 90.62           C  
ATOM   1323  CG  TRP A 183      18.458  -1.770 -14.761  1.00 90.62           C  
ATOM   1324  CD1 TRP A 183      18.950  -1.410 -13.538  1.00 90.62           C  
ATOM   1325  CD2 TRP A 183      18.587  -0.611 -15.589  1.00 90.62           C  
ATOM   1326  CE2 TRP A 183      19.167   0.409 -14.809  1.00 90.62           C  
ATOM   1327  CE3 TRP A 183      18.271  -0.344 -16.924  1.00 90.62           C  
ATOM   1328  NE1 TRP A 183      19.376  -0.102 -13.550  1.00 90.62           N  
ATOM   1329  CH2 TRP A 183      19.120   1.918 -16.627  1.00 90.62           C  
ATOM   1330  CZ2 TRP A 183      19.433   1.678 -15.312  1.00 90.62           C  
ATOM   1331  CZ3 TRP A 183      18.544   0.920 -17.442  1.00 90.62           C  
ATOM   1332  N   ARG A 184      14.799  -2.365 -15.035  1.00 88.88           N  
ATOM   1333  CA  ARG A 184      13.949  -1.188 -15.129  1.00 88.88           C  
ATOM   1334  C   ARG A 184      12.553  -1.479 -14.575  1.00 88.88           C  
ATOM   1335  O   ARG A 184      11.807  -0.561 -14.245  1.00 88.88           O  
ATOM   1336  CB  ARG A 184      13.853  -0.694 -16.565  1.00 88.88           C  
ATOM   1337  CG  ARG A 184      15.142  -0.097 -17.102  1.00 88.88           C  
ATOM   1338  CD  ARG A 184      15.469   1.229 -16.435  1.00 88.88           C  
ATOM   1339  NE  ARG A 184      16.614   1.889 -17.061  1.00 88.88           N  
ATOM   1340  NH1 ARG A 184      15.915   4.036 -16.568  1.00 88.88           N  
ATOM   1341  NH2 ARG A 184      17.878   3.692 -17.719  1.00 88.88           N1+
ATOM   1342  CZ  ARG A 184      16.796   3.200 -17.117  1.00 88.88           C  
ATOM   1343  N   VAL A 185      12.189  -2.774 -14.380  1.00 89.44           N  
ATOM   1344  CA  VAL A 185      10.847  -3.117 -13.917  1.00 89.44           C  
ATOM   1345  C   VAL A 185      10.936  -3.954 -12.643  1.00 89.44           C  
ATOM   1346  O   VAL A 185      10.484  -3.528 -11.578  1.00 89.44           O  
ATOM   1347  CB  VAL A 185      10.052  -3.879 -15.004  1.00 89.44           C  
ATOM   1348  CG1 VAL A 185       8.674  -4.282 -14.478  1.00 89.44           C  
ATOM   1349  CG2 VAL A 185       9.920  -3.029 -16.261  1.00 89.44           C  
ATOM   1350  N   VAL A 186      11.577  -5.068 -12.708  1.00 94.06           N  
ATOM   1351  CA  VAL A 186      11.592  -6.014 -11.606  1.00 94.06           C  
ATOM   1352  C   VAL A 186      12.376  -5.423 -10.436  1.00 94.06           C  
ATOM   1353  O   VAL A 186      11.918  -5.458  -9.290  1.00 94.06           O  
ATOM   1354  CB  VAL A 186      12.198  -7.373 -12.024  1.00 94.06           C  
ATOM   1355  CG1 VAL A 186      12.298  -8.311 -10.821  1.00 94.06           C  
ATOM   1356  CG2 VAL A 186      11.362  -8.008 -13.127  1.00 94.06           C  
ATOM   1357  N   ALA A 187      13.543  -4.808 -10.616  1.00 94.81           N  
ATOM   1358  CA  ALA A 187      14.374  -4.238  -9.560  1.00 94.81           C  
ATOM   1359  C   ALA A 187      13.644  -3.102  -8.847  1.00 94.81           C  
ATOM   1360  O   ALA A 187      13.608  -3.049  -7.615  1.00 94.81           O  
ATOM   1361  CB  ALA A 187      15.703  -3.739 -10.127  1.00 94.81           C  
ATOM   1362  N   PRO A 188      13.081  -2.150  -9.585  1.00 94.50           N  
ATOM   1363  CA  PRO A 188      12.307  -1.110  -8.903  1.00 94.50           C  
ATOM   1364  C   PRO A 188      11.155  -1.675  -8.070  1.00 94.50           C  
ATOM   1365  O   PRO A 188      10.868  -1.169  -6.983  1.00 94.50           O  
ATOM   1366  CB  PRO A 188      11.777  -0.258 -10.061  1.00 94.50           C  
ATOM   1367  CG  PRO A 188      12.810  -0.376 -11.126  1.00 94.50           C  
ATOM   1368  CD  PRO A 188      13.346  -1.779 -11.120  1.00 94.50           C  
ATOM   1369  N   MET A 189      10.457  -2.703  -8.579  1.00 95.44           N  
ATOM   1370  CA  MET A 189       9.362  -3.329  -7.843  1.00 95.44           C  
ATOM   1371  C   MET A 189       9.879  -4.032  -6.597  1.00 95.44           C  
ATOM   1372  O   MET A 189       9.211  -4.029  -5.557  1.00 95.44           O  
ATOM   1373  CB  MET A 189       8.614  -4.323  -8.738  1.00 95.44           C  
ATOM   1374  CG  MET A 189       7.909  -3.681  -9.916  1.00 95.44           C  
ATOM   1375  SD  MET A 189       6.555  -2.558  -9.406  1.00 95.44           S  
ATOM   1376  CE  MET A 189       5.974  -1.993 -11.031  1.00 95.44           C  
ATOM   1377  N   ARG A 190      11.037  -4.622  -6.652  1.00 97.56           N  
ATOM   1378  CA  ARG A 190      11.671  -5.206  -5.471  1.00 97.56           C  
ATOM   1379  C   ARG A 190      12.043  -4.134  -4.459  1.00 97.56           C  
ATOM   1380  O   ARG A 190      12.007  -4.376  -3.246  1.00 97.56           O  
ATOM   1381  CB  ARG A 190      12.917  -5.997  -5.871  1.00 97.56           C  
ATOM   1382  CG  ARG A 190      12.618  -7.299  -6.608  1.00 97.56           C  
ATOM   1383  CD  ARG A 190      13.886  -7.986  -7.084  1.00 97.56           C  
ATOM   1384  NE  ARG A 190      14.720  -8.412  -5.957  1.00 97.56           N  
ATOM   1385  NH1 ARG A 190      16.454  -9.193  -7.274  1.00 97.56           N  
ATOM   1386  NH2 ARG A 190      16.593  -9.325  -4.989  1.00 97.56           N1+
ATOM   1387  CZ  ARG A 190      15.919  -8.974  -6.078  1.00 97.56           C  
ATOM   1388  N   MET A 191      12.491  -2.966  -4.997  1.00 97.31           N  
ATOM   1389  CA  MET A 191      12.775  -1.834  -4.113  1.00 97.31           C  
ATOM   1390  C   MET A 191      11.529  -1.415  -3.342  1.00 97.31           C  
ATOM   1391  O   MET A 191      11.612  -1.067  -2.162  1.00 97.31           O  
ATOM   1392  CB  MET A 191      13.324  -0.652  -4.911  1.00 97.31           C  
ATOM   1393  CG  MET A 191      14.762  -0.833  -5.367  1.00 97.31           C  
ATOM   1394  SD  MET A 191      15.921  -1.047  -3.965  1.00 97.31           S  
ATOM   1395  CE  MET A 191      16.169   0.685  -3.480  1.00 97.31           C  
ATOM   1396  N   HIS A 192      10.342  -1.389  -4.013  1.00 97.75           N  
ATOM   1397  CA  HIS A 192       9.075  -1.116  -3.349  1.00 97.75           C  
ATOM   1398  C   HIS A 192       8.817  -2.104  -2.217  1.00 97.75           C  
ATOM   1399  O   HIS A 192       8.347  -1.716  -1.143  1.00 97.75           O  
ATOM   1400  CB  HIS A 192       7.920  -1.159  -4.355  1.00 97.75           C  
ATOM   1401  CG  HIS A 192       7.839   0.052  -5.228  1.00 97.75           C  
ATOM   1402  CD2 HIS A 192       8.611   0.453  -6.264  1.00 97.75           C  
ATOM   1403  ND1 HIS A 192       6.868   1.016  -5.073  1.00 97.75           N  
ATOM   1404  CE1 HIS A 192       7.048   1.962  -5.981  1.00 97.75           C  
ATOM   1405  NE2 HIS A 192       8.099   1.645  -6.718  1.00 97.75           N  
ATOM   1406  N   VAL A 193       9.171  -3.384  -2.462  1.00 98.56           N  
ATOM   1407  CA  VAL A 193       9.002  -4.421  -1.448  1.00 98.56           C  
ATOM   1408  C   VAL A 193       9.833  -4.074  -0.216  1.00 98.56           C  
ATOM   1409  O   VAL A 193       9.332  -4.104   0.910  1.00 98.56           O  
ATOM   1410  CB  VAL A 193       9.392  -5.814  -1.987  1.00 98.56           C  
ATOM   1411  CG1 VAL A 193       9.358  -6.851  -0.867  1.00 98.56           C  
ATOM   1412  CG2 VAL A 193       8.460  -6.224  -3.128  1.00 98.56           C  
ATOM   1413  N   GLY A 194      11.126  -3.775  -0.434  1.00 98.31           N  
ATOM   1414  CA  GLY A 194      11.964  -3.358   0.679  1.00 98.31           C  
ATOM   1415  C   GLY A 194      11.402  -2.170   1.434  1.00 98.31           C  
ATOM   1416  O   GLY A 194      11.445  -2.131   2.665  1.00 98.31           O  
ATOM   1417  N   GLY A 195      10.901  -1.206   0.696  1.00 98.50           N  
ATOM   1418  CA  GLY A 195      10.289  -0.026   1.285  1.00 98.50           C  
ATOM   1419  C   GLY A 195       9.098  -0.347   2.164  1.00 98.50           C  
ATOM   1420  O   GLY A 195       8.958   0.202   3.259  1.00 98.50           O  
ATOM   1421  N   THR A 196       8.201  -1.229   1.650  1.00 98.75           N  
ATOM   1422  CA  THR A 196       7.020  -1.621   2.411  1.00 98.75           C  
ATOM   1423  C   THR A 196       7.418  -2.326   3.703  1.00 98.75           C  
ATOM   1424  O   THR A 196       6.869  -2.037   4.768  1.00 98.75           O  
ATOM   1425  CB  THR A 196       6.099  -2.539   1.581  1.00 98.75           C  
ATOM   1426  CG2 THR A 196       4.937  -3.057   2.422  1.00 98.75           C  
ATOM   1427  OG1 THR A 196       5.581  -1.808   0.467  1.00 98.75           O  
ATOM   1428  N   MET A 197       8.399  -3.254   3.633  1.00 98.62           N  
ATOM   1429  CA  MET A 197       8.861  -3.953   4.828  1.00 98.62           C  
ATOM   1430  C   MET A 197       9.411  -2.971   5.857  1.00 98.62           C  
ATOM   1431  O   MET A 197       9.089  -3.061   7.042  1.00 98.62           O  
ATOM   1432  CB  MET A 197       9.930  -4.981   4.466  1.00 98.62           C  
ATOM   1433  CG  MET A 197       9.398  -6.177   3.689  1.00 98.62           C  
ATOM   1434  SD  MET A 197      10.719  -7.362   3.225  1.00 98.62           S  
ATOM   1435  CE  MET A 197       9.725  -8.648   2.416  1.00 98.62           C  
ATOM   1436  N   LEU A 198      10.200  -2.026   5.359  1.00 98.12           N  
ATOM   1437  CA  LEU A 198      10.792  -1.011   6.223  1.00 98.12           C  
ATOM   1438  C   LEU A 198       9.715  -0.122   6.830  1.00 98.12           C  
ATOM   1439  O   LEU A 198       9.759   0.196   8.020  1.00 98.12           O  
ATOM   1440  CB  LEU A 198      11.796  -0.158   5.442  1.00 98.12           C  
ATOM   1441  CG  LEU A 198      12.627   0.833   6.259  1.00 98.12           C  
ATOM   1442  CD1 LEU A 198      13.376   0.105   7.364  1.00 98.12           C  
ATOM   1443  CD2 LEU A 198      13.590   1.595   5.354  1.00 98.12           C  
ATOM   1444  N   ALA A 199       8.742   0.312   6.086  1.00 98.69           N  
ATOM   1445  CA  ALA A 199       7.661   1.169   6.562  1.00 98.69           C  
ATOM   1446  C   ALA A 199       6.867   0.482   7.673  1.00 98.69           C  
ATOM   1447  O   ALA A 199       6.500   1.121   8.665  1.00 98.69           O  
ATOM   1448  CB  ALA A 199       6.733   1.544   5.408  1.00 98.69           C  
ATOM   1449  N   LEU A 200       6.621  -0.790   7.483  1.00 98.69           N  
ATOM   1450  CA  LEU A 200       5.883  -1.512   8.512  1.00 98.69           C  
ATOM   1451  C   LEU A 200       6.672  -1.552   9.819  1.00 98.69           C  
ATOM   1452  O   LEU A 200       6.107  -1.341  10.892  1.00 98.69           O  
ATOM   1453  CB  LEU A 200       5.568  -2.936   8.048  1.00 98.69           C  
ATOM   1454  CG  LEU A 200       4.202  -3.149   7.392  1.00 98.69           C  
ATOM   1455  CD1 LEU A 200       4.038  -2.218   6.195  1.00 98.69           C  
ATOM   1456  CD2 LEU A 200       4.026  -4.601   6.971  1.00 98.69           C  
ATOM   1457  N   GLY A 201       7.980  -1.814   9.739  1.00 98.25           N  
ATOM   1458  CA  GLY A 201       8.826  -1.772  10.922  1.00 98.25           C  
ATOM   1459  C   GLY A 201       8.841  -0.413  11.600  1.00 98.25           C  
ATOM   1460  O   GLY A 201       8.720  -0.322  12.824  1.00 98.25           O  
ATOM   1461  N   LEU A 202       8.956   0.645  10.815  1.00 98.31           N  
ATOM   1462  CA  LEU A 202       8.984   2.004  11.344  1.00 98.31           C  
ATOM   1463  C   LEU A 202       7.654   2.359  12.005  1.00 98.31           C  
ATOM   1464  O   LEU A 202       7.629   3.011  13.051  1.00 98.31           O  
ATOM   1465  CB  LEU A 202       9.301   3.006  10.234  1.00 98.31           C  
ATOM   1466  CG  LEU A 202      10.739   3.007   9.711  1.00 98.31           C  
ATOM   1467  CD1 LEU A 202      10.825   3.776   8.400  1.00 98.31           C  
ATOM   1468  CD2 LEU A 202      11.683   3.604  10.748  1.00 98.31           C  
ATOM   1469  N   ALA A 203       6.540   1.931  11.418  1.00 98.56           N  
ATOM   1470  CA  ALA A 203       5.229   2.187  12.008  1.00 98.56           C  
ATOM   1471  C   ALA A 203       5.106   1.534  13.377  1.00 98.56           C  
ATOM   1472  O   ALA A 203       4.595   2.146  14.318  1.00 98.56           O  
ATOM   1473  CB  ALA A 203       4.122   1.678  11.080  1.00 98.56           C  
ATOM   1474  N   LEU A 204       5.602   0.313  13.499  1.00 98.31           N  
ATOM   1475  CA  LEU A 204       5.542  -0.416  14.766  1.00 98.31           C  
ATOM   1476  C   LEU A 204       6.384   0.278  15.830  1.00 98.31           C  
ATOM   1477  O   LEU A 204       6.031   0.262  17.014  1.00 98.31           O  
ATOM   1478  CB  LEU A 204       6.029  -1.861  14.573  1.00 98.31           C  
ATOM   1479  CG  LEU A 204       5.042  -2.821  13.906  1.00 98.31           C  
ATOM   1480  CD1 LEU A 204       5.773  -4.065  13.409  1.00 98.31           C  
ATOM   1481  CD2 LEU A 204       3.931  -3.205  14.879  1.00 98.31           C  
ATOM   1482  N   GLU A 205       7.501   0.923  15.480  1.00 96.19           N  
ATOM   1483  CA  GLU A 205       8.408   1.565  16.423  1.00 96.19           C  
ATOM   1484  C   GLU A 205       8.006   3.013  16.684  1.00 96.19           C  
ATOM   1485  O   GLU A 205       8.133   3.506  17.811  1.00 96.19           O  
ATOM   1486  CB  GLU A 205       9.852   1.507  15.908  1.00 96.19           C  
ATOM   1487  CG  GLU A 205      10.880   2.038  16.899  1.00 96.19           C  
ATOM   1488  CD  GLU A 205      12.304   1.968  16.380  1.00 96.19           C  
ATOM   1489  OE1 GLU A 205      12.810   2.991  15.860  1.00 96.19           O  
ATOM   1490  OE2 GLU A 205      12.920   0.880  16.493  1.00 96.19           O1-
ATOM   1491  N   ARG A 206       7.362   3.663  15.597  1.00 96.31           N  
ATOM   1492  CA  ARG A 206       7.208   5.107  15.728  1.00 96.31           C  
ATOM   1493  C   ARG A 206       5.740   5.508  15.691  1.00 96.31           C  
ATOM   1494  O   ARG A 206       5.402   6.676  15.901  1.00 96.31           O  
ATOM   1495  CB  ARG A 206       7.973   5.830  14.616  1.00 96.31           C  
ATOM   1496  CG  ARG A 206       9.483   5.661  14.696  1.00 96.31           C  
ATOM   1497  CD  ARG A 206      10.203   6.540  13.685  1.00 96.31           C  
ATOM   1498  NE  ARG A 206      11.642   6.289  13.673  1.00 96.31           N  
ATOM   1499  NH1 ARG A 206      12.168   8.110  12.349  1.00 96.31           N  
ATOM   1500  NH2 ARG A 206      13.820   6.716  13.103  1.00 96.31           N1+
ATOM   1501  CZ  ARG A 206      12.539   7.034  13.047  1.00 96.31           C  
ATOM   1502  N   GLY A 207       4.909   4.507  15.435  1.00 97.38           N  
ATOM   1503  CA  GLY A 207       3.488   4.800  15.504  1.00 97.38           C  
ATOM   1504  C   GLY A 207       2.880   5.137  14.157  1.00 97.38           C  
ATOM   1505  O   GLY A 207       1.659   5.139  13.997  1.00 97.38           O  
ATOM   1506  N   TRP A 208       3.759   5.394  13.081  1.00 98.50           N  
ATOM   1507  CA  TRP A 208       3.297   5.643  11.719  1.00 98.50           C  
ATOM   1508  C   TRP A 208       4.453   5.559  10.729  1.00 98.50           C  
ATOM   1509  O   TRP A 208       5.619   5.730  11.100  1.00 98.50           O  
ATOM   1510  CB  TRP A 208       2.625   7.014  11.618  1.00 98.50           C  
ATOM   1511  CG  TRP A 208       3.566   8.168  11.783  1.00 98.50           C  
ATOM   1512  CD1 TRP A 208       4.009   8.714  12.953  1.00 98.50           C  
ATOM   1513  CD2 TRP A 208       4.180   8.924  10.736  1.00 98.50           C  
ATOM   1514  CE2 TRP A 208       4.981   9.913  11.349  1.00 98.50           C  
ATOM   1515  CE3 TRP A 208       4.135   8.862   9.330  1.00 98.50           C  
ATOM   1516  NE1 TRP A 208       4.861   9.763  12.702  1.00 98.50           N  
ATOM   1517  CH2 TRP A 208       5.664  10.747   9.240  1.00 98.50           C  
ATOM   1518  CZ2 TRP A 208       5.734  10.834  10.606  1.00 98.50           C  
ATOM   1519  CZ3 TRP A 208       4.880   9.778   8.596  1.00 98.50           C  
ATOM   1520  N   ALA A 209       4.114   5.252   9.552  1.00 98.69           N  
ATOM   1521  CA  ALA A 209       5.072   5.287   8.452  1.00 98.69           C  
ATOM   1522  C   ALA A 209       4.359   5.296   7.103  1.00 98.69           C  
ATOM   1523  O   ALA A 209       3.246   4.778   6.978  1.00 98.69           O  
ATOM   1524  CB  ALA A 209       6.025   4.100   8.538  1.00 98.69           C  
ATOM   1525  N   VAL A 210       5.074   5.922   6.132  1.00 98.75           N  
ATOM   1526  CA  VAL A 210       4.578   5.933   4.761  1.00 98.75           C  
ATOM   1527  C   VAL A 210       5.657   5.405   3.817  1.00 98.75           C  
ATOM   1528  O   VAL A 210       6.796   5.875   3.840  1.00 98.75           O  
ATOM   1529  CB  VAL A 210       4.142   7.352   4.329  1.00 98.75           C  
ATOM   1530  CG1 VAL A 210       3.652   7.346   2.881  1.00 98.75           C  
ATOM   1531  CG2 VAL A 210       3.055   7.883   5.263  1.00 98.75           C  
ATOM   1532  N   ASN A 211       5.333   4.331   3.144  1.00 98.56           N  
ATOM   1533  CA  ASN A 211       6.123   4.004   1.962  1.00 98.56           C  
ATOM   1534  C   ASN A 211       5.606   4.732   0.724  1.00 98.56           C  
ATOM   1535  O   ASN A 211       4.506   4.451   0.246  1.00 98.56           O  
ATOM   1536  CB  ASN A 211       6.130   2.493   1.723  1.00 98.56           C  
ATOM   1537  CG  ASN A 211       7.014   2.089   0.560  1.00 98.56           C  
ATOM   1538  ND2 ASN A 211       6.763   0.910   0.003  1.00 98.56           N  
ATOM   1539  OD1 ASN A 211       7.920   2.832   0.166  1.00 98.56           O  
ATOM   1540  N   ILE A 212       6.374   5.833   0.230  1.00 96.94           N  
ATOM   1541  CA  ILE A 212       5.969   6.658  -0.904  1.00 96.94           C  
ATOM   1542  C   ILE A 212       6.031   5.834  -2.191  1.00 96.94           C  
ATOM   1543  O   ILE A 212       6.821   6.133  -3.087  1.00 96.94           O  
ATOM   1544  CB  ILE A 212       6.852   7.917  -1.032  1.00 96.94           C  
ATOM   1545  CG1 ILE A 212       6.781   8.757   0.252  1.00 96.94           C  
ATOM   1546  CG2 ILE A 212       6.437   8.747  -2.251  1.00 96.94           C  
ATOM   1547  CD1 ILE A 212       7.658   9.997   0.233  1.00 96.94           C  
ATOM   1548  N   GLY A 213       5.530   4.613  -2.129  1.00 95.00           N  
ATOM   1549  CA  GLY A 213       5.331   3.559  -3.112  1.00 95.00           C  
ATOM   1550  C   GLY A 213       4.538   2.384  -2.572  1.00 95.00           C  
ATOM   1551  O   GLY A 213       3.528   2.570  -1.888  1.00 95.00           O  
ATOM   1552  N   GLY A 214       4.836   1.115  -3.012  1.00 96.81           N  
ATOM   1553  CA  GLY A 214       4.284  -0.121  -2.486  1.00 96.81           C  
ATOM   1554  C   GLY A 214       2.808  -0.296  -2.795  1.00 96.81           C  
ATOM   1555  O   GLY A 214       2.279   0.346  -3.704  1.00 96.81           O  
ATOM   1556  N   GLY A 215       2.156  -1.238  -2.125  1.00 97.56           N  
ATOM   1557  CA  GLY A 215       0.726  -1.469  -2.267  1.00 97.56           C  
ATOM   1558  C   GLY A 215       0.377  -2.317  -3.476  1.00 97.56           C  
ATOM   1559  O   GLY A 215      -0.668  -2.120  -4.097  1.00 97.56           O  
ATOM   1560  N   MET A 216       1.231  -3.254  -3.801  1.00 97.62           N  
ATOM   1561  CA  MET A 216       1.032  -4.146  -4.937  1.00 97.62           C  
ATOM   1562  C   MET A 216       0.085  -5.286  -4.573  1.00 97.62           C  
ATOM   1563  O   MET A 216       0.512  -6.431  -4.423  1.00 97.62           O  
ATOM   1564  CB  MET A 216       2.368  -4.713  -5.420  1.00 97.62           C  
ATOM   1565  CG  MET A 216       3.338  -3.653  -5.917  1.00 97.62           C  
ATOM   1566  SD  MET A 216       4.955  -4.360  -6.417  1.00 97.62           S  
ATOM   1567  CE  MET A 216       5.724  -4.586  -4.792  1.00 97.62           C  
ATOM   1568  N   HIS A 217      -1.100  -4.977  -4.441  1.00 98.31           N  
ATOM   1569  CA  HIS A 217      -2.093  -5.805  -3.771  1.00 98.31           C  
ATOM   1570  C   HIS A 217      -2.720  -6.807  -4.736  1.00 98.31           C  
ATOM   1571  O   HIS A 217      -3.555  -7.624  -4.339  1.00 98.31           O  
ATOM   1572  CB  HIS A 217      -3.182  -4.935  -3.141  1.00 98.31           C  
ATOM   1573  CG  HIS A 217      -3.997  -4.177  -4.140  1.00 98.31           C  
ATOM   1574  CD2 HIS A 217      -3.789  -3.931  -5.455  1.00 98.31           C  
ATOM   1575  ND1 HIS A 217      -5.186  -3.559  -3.818  1.00 98.31           N  
ATOM   1576  CE1 HIS A 217      -5.674  -2.968  -4.894  1.00 98.31           C  
ATOM   1577  NE2 HIS A 217      -4.846  -3.180  -5.905  1.00 98.31           N  
ATOM   1578  N   HIS A 218      -2.290  -6.925  -6.010  1.00 98.38           N  
ATOM   1579  CA  HIS A 218      -2.802  -7.913  -6.956  1.00 98.38           C  
ATOM   1580  C   HIS A 218      -1.903  -9.142  -7.005  1.00 98.38           C  
ATOM   1581  O   HIS A 218      -2.295 -10.181  -7.544  1.00 98.38           O  
ATOM   1582  CB  HIS A 218      -2.936  -7.305  -8.353  1.00 98.38           C  
ATOM   1583  CG  HIS A 218      -4.037  -6.297  -8.464  1.00 98.38           C  
ATOM   1584  CD2 HIS A 218      -4.026  -5.003  -8.845  1.00 98.38           C  
ATOM   1585  ND1 HIS A 218      -5.349  -6.598  -8.160  1.00 98.38           N  
ATOM   1586  CE1 HIS A 218      -6.093  -5.521  -8.354  1.00 98.38           C  
ATOM   1587  NE2 HIS A 218      -5.318  -4.542  -8.770  1.00 98.38           N  
ATOM   1588  N   ALA A 219      -0.695  -9.026  -6.503  1.00 98.06           N  
ATOM   1589  CA  ALA A 219       0.229 -10.152  -6.540  1.00 98.06           C  
ATOM   1590  C   ALA A 219      -0.110 -11.172  -5.458  1.00 98.06           C  
ATOM   1591  O   ALA A 219      -0.423 -10.805  -4.322  1.00 98.06           O  
ATOM   1592  CB  ALA A 219       1.668  -9.673  -6.381  1.00 98.06           C  
ATOM   1593  N   SER A 220      -0.168 -12.457  -5.856  1.00 98.00           N  
ATOM   1594  CA  SER A 220      -0.251 -13.583  -4.928  1.00 98.00           C  
ATOM   1595  C   SER A 220       1.007 -14.447  -4.989  1.00 98.00           C  
ATOM   1596  O   SER A 220       1.907 -14.182  -5.781  1.00 98.00           O  
ATOM   1597  CB  SER A 220      -1.482 -14.433  -5.227  1.00 98.00           C  
ATOM   1598  OG  SER A 220      -1.392 -15.012  -6.518  1.00 98.00           O  
ATOM   1599  N   ALA A 221       1.084 -15.436  -4.134  1.00 97.50           N  
ATOM   1600  CA  ALA A 221       2.288 -16.238  -3.956  1.00 97.50           C  
ATOM   1601  C   ALA A 221       2.768 -16.818  -5.283  1.00 97.50           C  
ATOM   1602  O   ALA A 221       3.978 -16.896  -5.536  1.00 97.50           O  
ATOM   1603  CB  ALA A 221       2.034 -17.357  -2.952  1.00 97.50           C  
ATOM   1604  N   ASP A 222       1.949 -17.188  -6.150  1.00 97.12           N  
ATOM   1605  CA  ASP A 222       2.368 -17.930  -7.341  1.00 97.12           C  
ATOM   1606  C   ASP A 222       2.071 -17.137  -8.616  1.00 97.12           C  
ATOM   1607  O   ASP A 222       2.219 -17.653  -9.720  1.00 97.12           O  
ATOM   1608  CB  ASP A 222       1.670 -19.291  -7.397  1.00 97.12           C  
ATOM   1609  CG  ASP A 222       0.160 -19.184  -7.401  1.00 97.12           C  
ATOM   1610  OD1 ASP A 222      -0.380 -18.079  -7.177  1.00 97.12           O  
ATOM   1611  OD2 ASP A 222      -0.505 -20.227  -7.630  1.00 97.12           O1-
ATOM   1612  N   ARG A 223       1.651 -15.890  -8.436  1.00 96.12           N  
ATOM   1613  CA  ARG A 223       1.267 -15.166  -9.644  1.00 96.12           C  
ATOM   1614  C   ARG A 223       1.339 -13.660  -9.418  1.00 96.12           C  
ATOM   1615  O   ARG A 223       1.026 -13.171  -8.336  1.00 96.12           O  
ATOM   1616  CB  ARG A 223      -0.143 -15.561 -10.080  1.00 96.12           C  
ATOM   1617  CG  ARG A 223      -0.600 -14.887 -11.369  1.00 96.12           C  
ATOM   1618  CD  ARG A 223      -2.036 -15.269 -11.726  1.00 96.12           C  
ATOM   1619  NE  ARG A 223      -2.167 -16.698 -11.957  1.00 96.12           N  
ATOM   1620  NH1 ARG A 223      -4.350 -16.581 -12.704  1.00 96.12           N  
ATOM   1621  NH2 ARG A 223      -3.288 -18.612 -12.588  1.00 96.12           N1+
ATOM   1622  CZ  ARG A 223      -3.268 -17.297 -12.422  1.00 96.12           C  
ATOM   1623  N   GLY A 224       1.815 -12.857 -10.434  1.00 96.25           N  
ATOM   1624  CA  GLY A 224       1.668 -11.414 -10.516  1.00 96.25           C  
ATOM   1625  C   GLY A 224       0.644 -10.977 -11.546  1.00 96.25           C  
ATOM   1626  O   GLY A 224       0.433 -11.659 -12.547  1.00 96.25           O  
ATOM   1627  N   MET A 225       0.010  -9.779 -11.211  1.00 95.00           N  
ATOM   1628  CA  MET A 225      -0.938  -9.179 -12.145  1.00 95.00           C  
ATOM   1629  C   MET A 225      -1.221  -7.731 -11.780  1.00 95.00           C  
ATOM   1630  O   MET A 225      -0.880  -7.284 -10.676  1.00 95.00           O  
ATOM   1631  CB  MET A 225      -2.250  -9.978 -12.171  1.00 95.00           C  
ATOM   1632  CG  MET A 225      -3.005  -9.953 -10.854  1.00 95.00           C  
ATOM   1633  SD  MET A 225      -4.490 -11.030 -10.880  1.00 95.00           S  
ATOM   1634  CE  MET A 225      -5.512 -10.140 -12.083  1.00 95.00           C  
ATOM   1635  N   GLY A 226      -1.783  -6.971 -12.801  1.00 91.25           N  
ATOM   1636  CA  GLY A 226      -2.214  -5.607 -12.562  1.00 91.25           C  
ATOM   1637  C   GLY A 226      -1.095  -4.706 -12.066  1.00 91.25           C  
ATOM   1638  O   GLY A 226      -1.297  -3.899 -11.158  1.00 91.25           O  
ATOM   1639  N   TRP A 227       0.172  -4.940 -12.517  1.00 90.19           N  
ATOM   1640  CA  TRP A 227       1.365  -4.150 -12.228  1.00 90.19           C  
ATOM   1641  C   TRP A 227       1.903  -4.462 -10.832  1.00 90.19           C  
ATOM   1642  O   TRP A 227       2.577  -3.630 -10.225  1.00 90.19           O  
ATOM   1643  CB  TRP A 227       1.064  -2.654 -12.351  1.00 90.19           C  
ATOM   1644  CG  TRP A 227       0.671  -2.220 -13.729  1.00 90.19           C  
ATOM   1645  CD1 TRP A 227      -0.560  -2.337 -14.312  1.00 90.19           C  
ATOM   1646  CD2 TRP A 227       1.521  -1.605 -14.706  1.00 90.19           C  
ATOM   1647  CE2 TRP A 227       0.732  -1.374 -15.853  1.00 90.19           C  
ATOM   1648  CE3 TRP A 227       2.869  -1.226 -14.717  1.00 90.19           C  
ATOM   1649  NE1 TRP A 227      -0.531  -1.827 -15.588  1.00 90.19           N  
ATOM   1650  CH2 TRP A 227       2.576  -0.417 -16.987  1.00 90.19           C  
ATOM   1651  CZ2 TRP A 227       1.255  -0.782 -17.011  1.00 90.19           C  
ATOM   1652  CZ3 TRP A 227       3.386  -0.635 -15.868  1.00 90.19           C  
ATOM   1653  N   CYS A 228       1.466  -5.592 -10.372  1.00 95.94           N  
ATOM   1654  CA  CYS A 228       1.916  -6.026  -9.049  1.00 95.94           C  
ATOM   1655  C   CYS A 228       2.693  -7.335  -9.149  1.00 95.94           C  
ATOM   1656  O   CYS A 228       2.106  -8.415  -9.124  1.00 95.94           O  
ATOM   1657  CB  CYS A 228       0.724  -6.200  -8.111  1.00 95.94           C  
ATOM   1658  SG  CYS A 228      -0.253  -4.700  -7.891  1.00 95.94           S  
ATOM   1659  N   PRO A 229       3.954  -7.242  -9.331  1.00 96.38           N  
ATOM   1660  CA  PRO A 229       4.763  -8.455  -9.493  1.00 96.38           C  
ATOM   1661  C   PRO A 229       5.013  -9.170  -8.163  1.00 96.38           C  
ATOM   1662  O   PRO A 229       5.225 -10.389  -8.148  1.00 96.38           O  
ATOM   1663  CB  PRO A 229       6.069  -7.935 -10.087  1.00 96.38           C  
ATOM   1664  CG  PRO A 229       6.122  -6.494  -9.699  1.00 96.38           C  
ATOM   1665  CD  PRO A 229       4.713  -5.973  -9.605  1.00 96.38           C  
ATOM   1666  N   PHE A 230       4.971  -8.409  -7.016  1.00 98.31           N  
ATOM   1667  CA  PHE A 230       5.260  -8.993  -5.711  1.00 98.31           C  
ATOM   1668  C   PHE A 230       4.221  -8.566  -4.681  1.00 98.31           C  
ATOM   1669  O   PHE A 230       3.799  -7.408  -4.666  1.00 98.31           O  
ATOM   1670  CB  PHE A 230       6.665  -8.601  -5.242  1.00 98.31           C  
ATOM   1671  CG  PHE A 230       7.753  -8.953  -6.210  1.00 98.31           C  
ATOM   1672  CD1 PHE A 230       8.118 -10.279  -6.411  1.00 98.31           C  
ATOM   1673  CD2 PHE A 230       8.419  -7.970  -6.932  1.00 98.31           C  
ATOM   1674  CE1 PHE A 230       9.128 -10.618  -7.306  1.00 98.31           C  
ATOM   1675  CE2 PHE A 230       9.425  -8.293  -7.831  1.00 98.31           C  
ATOM   1676  CZ  PHE A 230       9.782  -9.618  -8.017  1.00 98.31           C  
ATOM   1677  N   ASP A 231       3.815  -9.515  -3.846  1.00 98.25           N  
ATOM   1678  CA  ASP A 231       2.924  -9.222  -2.728  1.00 98.25           C  
ATOM   1679  C   ASP A 231       3.681  -8.559  -1.582  1.00 98.25           C  
ATOM   1680  O   ASP A 231       4.027  -9.219  -0.598  1.00 98.25           O  
ATOM   1681  CB  ASP A 231       2.237 -10.501  -2.239  1.00 98.25           C  
ATOM   1682  CG  ASP A 231       1.091 -10.226  -1.282  1.00 98.25           C  
ATOM   1683  OD1 ASP A 231       0.984  -9.098  -0.766  1.00 98.25           O  
ATOM   1684  OD2 ASP A 231       0.289 -11.158  -1.041  1.00 98.25           O1-
ATOM   1685  N   ASP A 232       3.931  -7.294  -1.717  1.00 98.62           N  
ATOM   1686  CA  ASP A 232       4.765  -6.592  -0.743  1.00 98.62           C  
ATOM   1687  C   ASP A 232       4.046  -6.459   0.599  1.00 98.62           C  
ATOM   1688  O   ASP A 232       4.687  -6.363   1.646  1.00 98.62           O  
ATOM   1689  CB  ASP A 232       5.157  -5.209  -1.268  1.00 98.62           C  
ATOM   1690  CG  ASP A 232       3.956  -4.344  -1.618  1.00 98.62           C  
ATOM   1691  OD1 ASP A 232       2.863  -4.895  -1.877  1.00 98.62           O  
ATOM   1692  OD2 ASP A 232       4.107  -3.104  -1.639  1.00 98.62           O1-
ATOM   1693  N   ILE A 233       2.747  -6.498   0.629  1.00 98.69           N  
ATOM   1694  CA  ILE A 233       1.959  -6.358   1.850  1.00 98.69           C  
ATOM   1695  C   ILE A 233       2.116  -7.608   2.709  1.00 98.69           C  
ATOM   1696  O   ILE A 233       2.451  -7.520   3.892  1.00 98.69           O  
ATOM   1697  CB  ILE A 233       0.471  -6.101   1.538  1.00 98.69           C  
ATOM   1698  CG1 ILE A 233       0.294  -4.746   0.842  1.00 98.69           C  
ATOM   1699  CG2 ILE A 233      -0.371  -6.172   2.817  1.00 98.69           C  
ATOM   1700  CD1 ILE A 233      -1.116  -4.494   0.325  1.00 98.69           C  
ATOM   1701  N   MET A 234       1.931  -8.812   2.122  1.00 98.38           N  
ATOM   1702  CA  MET A 234       2.083 -10.051   2.883  1.00 98.38           C  
ATOM   1703  C   MET A 234       3.537 -10.268   3.286  1.00 98.38           C  
ATOM   1704  O   MET A 234       3.822 -10.728   4.395  1.00 98.38           O  
ATOM   1705  CB  MET A 234       1.581 -11.244   2.070  1.00 98.38           C  
ATOM   1706  CG  MET A 234       1.497 -12.535   2.869  1.00 98.38           C  
ATOM   1707  SD  MET A 234       0.378 -12.397   4.319  1.00 98.38           S  
ATOM   1708  CE  MET A 234      -1.227 -12.550   3.501  1.00 98.38           C  
ATOM   1709  N   LEU A 235       4.483  -9.942   2.356  1.00 98.69           N  
ATOM   1710  CA  LEU A 235       5.901 -10.016   2.691  1.00 98.69           C  
ATOM   1711  C   LEU A 235       6.233  -9.115   3.878  1.00 98.69           C  
ATOM   1712  O   LEU A 235       6.960  -9.510   4.786  1.00 98.69           O  
ATOM   1713  CB  LEU A 235       6.759  -9.629   1.485  1.00 98.69           C  
ATOM   1714  CG  LEU A 235       6.850 -10.658   0.357  1.00 98.69           C  
ATOM   1715  CD1 LEU A 235       7.328  -9.992  -0.929  1.00 98.69           C  
ATOM   1716  CD2 LEU A 235       7.773 -11.804   0.746  1.00 98.69           C  
ATOM   1717  N   GLY A 236       5.719  -7.872   3.838  1.00 98.62           N  
ATOM   1718  CA  GLY A 236       5.923  -6.943   4.939  1.00 98.62           C  
ATOM   1719  C   GLY A 236       5.331  -7.431   6.249  1.00 98.62           C  
ATOM   1720  O   GLY A 236       5.961  -7.319   7.302  1.00 98.62           O  
ATOM   1721  N   VAL A 237       4.124  -7.961   6.221  1.00 98.56           N  
ATOM   1722  CA  VAL A 237       3.436  -8.455   7.407  1.00 98.56           C  
ATOM   1723  C   VAL A 237       4.236  -9.592   8.029  1.00 98.56           C  
ATOM   1724  O   VAL A 237       4.461  -9.610   9.242  1.00 98.56           O  
ATOM   1725  CB  VAL A 237       2.002  -8.928   7.079  1.00 98.56           C  
ATOM   1726  CG1 VAL A 237       1.417  -9.731   8.240  1.00 98.56           C  
ATOM   1727  CG2 VAL A 237       1.108  -7.736   6.745  1.00 98.56           C  
ATOM   1728  N   ARG A 238       4.699 -10.540   7.295  1.00 98.00           N  
ATOM   1729  CA  ARG A 238       5.456 -11.678   7.814  1.00 98.00           C  
ATOM   1730  C   ARG A 238       6.792 -11.227   8.397  1.00 98.00           C  
ATOM   1731  O   ARG A 238       7.226 -11.734   9.432  1.00 98.00           O  
ATOM   1732  CB  ARG A 238       5.686 -12.714   6.713  1.00 98.00           C  
ATOM   1733  CG  ARG A 238       4.428 -13.463   6.298  1.00 98.00           C  
ATOM   1734  CD  ARG A 238       4.712 -14.462   5.184  1.00 98.00           C  
ATOM   1735  NE  ARG A 238       5.593 -15.533   5.627  1.00 98.00           N  
ATOM   1736  NH1 ARG A 238       3.912 -16.805   6.574  1.00 98.00           N  
ATOM   1737  NH2 ARG A 238       6.079 -17.533   6.634  1.00 98.00           N1+
ATOM   1738  CZ  ARG A 238       5.195 -16.627   6.279  1.00 98.00           C  
ATOM   1739  N   ARG A 239       7.453 -10.221   7.661  1.00 97.81           N  
ATOM   1740  CA  ARG A 239       8.697  -9.668   8.188  1.00 97.81           C  
ATOM   1741  C   ARG A 239       8.473  -8.993   9.537  1.00 97.81           C  
ATOM   1742  O   ARG A 239       9.254  -9.176  10.471  1.00 97.81           O  
ATOM   1743  CB  ARG A 239       9.307  -8.676   7.195  1.00 97.81           C  
ATOM   1744  CG  ARG A 239      10.562  -7.986   7.711  1.00 97.81           C  
ATOM   1745  CD  ARG A 239      11.703  -8.974   7.936  1.00 97.81           C  
ATOM   1746  NE  ARG A 239      12.979  -8.286   8.089  1.00 97.81           N  
ATOM   1747  NH1 ARG A 239      13.604  -9.448   9.984  1.00 97.81           N  
ATOM   1748  NH2 ARG A 239      14.998  -7.855   9.107  1.00 97.81           N1+
ATOM   1749  CZ  ARG A 239      13.862  -8.535   9.061  1.00 97.81           C  
ATOM   1750  N   ALA A 240       7.424  -8.220   9.625  1.00 98.12           N  
ATOM   1751  CA  ALA A 240       7.075  -7.536  10.867  1.00 98.12           C  
ATOM   1752  C   ALA A 240       6.810  -8.536  11.990  1.00 98.12           C  
ATOM   1753  O   ALA A 240       7.267  -8.345  13.114  1.00 98.12           O  
ATOM   1754  CB  ALA A 240       5.853  -6.639  10.652  1.00 98.12           C  
ATOM   1755  N   ARG A 241       6.126  -9.535  11.742  1.00 97.12           N  
ATOM   1756  CA  ARG A 241       5.815 -10.546  12.749  1.00 97.12           C  
ATOM   1757  C   ARG A 241       7.083 -11.198  13.270  1.00 97.12           C  
ATOM   1758  O   ARG A 241       7.252 -11.378  14.488  1.00 97.12           O  
ATOM   1759  CB  ARG A 241       4.871 -11.605  12.177  1.00 97.12           C  
ATOM   1760  CG  ARG A 241       3.434 -11.139  12.023  1.00 97.12           C  
ATOM   1761  CD  ARG A 241       2.576 -12.183  11.326  1.00 97.12           C  
ATOM   1762  NE  ARG A 241       1.168 -11.777  11.282  1.00 97.12           N  
ATOM   1763  NH1 ARG A 241       0.559 -13.327   9.676  1.00 97.12           N  
ATOM   1764  NH2 ARG A 241      -1.000 -11.886  10.536  1.00 97.12           N1+
ATOM   1765  CZ  ARG A 241       0.248 -12.332  10.498  1.00 97.12           C  
ATOM   1766  N   ARG A 242       7.979 -11.539  12.368  1.00 96.25           N  
ATOM   1767  CA  ARG A 242       9.238 -12.158  12.756  1.00 96.25           C  
ATOM   1768  C   ARG A 242      10.090 -11.200  13.585  1.00 96.25           C  
ATOM   1769  O   ARG A 242      10.697 -11.602  14.587  1.00 96.25           O  
ATOM   1770  CB  ARG A 242      10.017 -12.616  11.525  1.00 96.25           C  
ATOM   1771  CG  ARG A 242       9.412 -13.825  10.827  1.00 96.25           C  
ATOM   1772  CD  ARG A 242      10.323 -14.363   9.735  1.00 96.25           C  
ATOM   1773  NE  ARG A 242      10.127 -13.662   8.469  1.00 96.25           N  
ATOM   1774  NH1 ARG A 242       9.115 -15.447   7.407  1.00 96.25           N  
ATOM   1775  NH2 ARG A 242       9.431 -13.473   6.295  1.00 96.25           N1+
ATOM   1776  CZ  ARG A 242       9.553 -14.191   7.391  1.00 96.25           C  
ATOM   1777  N   ALA A 243      10.108  -9.978  13.123  1.00 96.38           N  
ATOM   1778  CA  ALA A 243      10.943  -8.977  13.783  1.00 96.38           C  
ATOM   1779  C   ALA A 243      10.451  -8.702  15.200  1.00 96.38           C  
ATOM   1780  O   ALA A 243      11.257  -8.620  16.136  1.00 96.38           O  
ATOM   1781  CB  ALA A 243      10.949  -7.677  12.973  1.00 96.38           C  
ATOM   1782  N   VAL A 244       9.162  -8.583  15.363  1.00 96.06           N  
ATOM   1783  CA  VAL A 244       8.597  -8.314  16.676  1.00 96.06           C  
ATOM   1784  C   VAL A 244       8.807  -9.503  17.598  1.00 96.06           C  
ATOM   1785  O   VAL A 244       9.113  -9.340  18.787  1.00 96.06           O  
ATOM   1786  CB  VAL A 244       7.088  -7.980  16.579  1.00 96.06           C  
ATOM   1787  CG1 VAL A 244       6.429  -8.040  17.956  1.00 96.06           C  
ATOM   1788  CG2 VAL A 244       6.885  -6.606  15.952  1.00 96.06           C  
ATOM   1789  N   ALA A 245       8.613 -10.682  17.107  1.00 94.44           N  
ATOM   1790  CA  ALA A 245       8.860 -11.897  17.895  1.00 94.44           C  
ATOM   1791  C   ALA A 245      10.312 -11.966  18.362  1.00 94.44           C  
ATOM   1792  O   ALA A 245      10.580 -12.289  19.518  1.00 94.44           O  
ATOM   1793  CB  ALA A 245       8.506 -13.137  17.082  1.00 94.44           C  
ATOM   1794  N   ALA A 246      11.251 -11.659  17.431  1.00 93.88           N  
ATOM   1795  CA  ALA A 246      12.674 -11.662  17.755  1.00 93.88           C  
ATOM   1796  C   ALA A 246      13.000 -10.615  18.814  1.00 93.88           C  
ATOM   1797  O   ALA A 246      13.802 -10.862  19.719  1.00 93.88           O  
ATOM   1798  CB  ALA A 246      13.512 -11.426  16.504  1.00 93.88           C  
ATOM   1799  N   ALA A 247      12.405  -9.452  18.662  1.00 92.62           N  
ATOM   1800  CA  ALA A 247      12.610  -8.366  19.619  1.00 92.62           C  
ATOM   1801  C   ALA A 247      12.092  -8.752  21.002  1.00 92.62           C  
ATOM   1802  O   ALA A 247      12.728  -8.449  22.024  1.00 92.62           O  
ATOM   1803  CB  ALA A 247      11.933  -7.091  19.141  1.00 92.62           C  
ATOM   1804  N   ALA A 248      10.934  -9.376  21.072  1.00 91.56           N  
ATOM   1805  CA  ALA A 248      10.347  -9.821  22.335  1.00 91.56           C  
ATOM   1806  C   ALA A 248      11.246 -10.862  23.018  1.00 91.56           C  
ATOM   1807  O   ALA A 248      11.437 -10.808  24.230  1.00 91.56           O  
ATOM   1808  CB  ALA A 248       8.961 -10.404  22.094  1.00 91.56           C  
ATOM   1809  N   GLU A 249      11.803 -11.762  22.229  1.00 91.19           N  
ATOM   1810  CA  GLU A 249      12.718 -12.793  22.750  1.00 91.19           C  
ATOM   1811  C   GLU A 249      13.998 -12.170  23.299  1.00 91.19           C  
ATOM   1812  O   GLU A 249      14.488 -12.574  24.348  1.00 91.19           O  
ATOM   1813  CB  GLU A 249      13.052 -13.811  21.661  1.00 91.19           C  
ATOM   1814  CG  GLU A 249      11.877 -14.700  21.271  1.00 91.19           C  
ATOM   1815  CD  GLU A 249      12.202 -15.641  20.116  1.00 91.19           C  
ATOM   1816  OE1 GLU A 249      11.294 -16.377  19.668  1.00 91.19           O  
ATOM   1817  OE2 GLU A 249      13.356 -15.622  19.647  1.00 91.19           O1-
ATOM   1818  N   ALA A 250      14.573 -11.213  22.521  1.00 89.88           N  
ATOM   1819  CA  ALA A 250      15.779 -10.510  22.952  1.00 89.88           C  
ATOM   1820  C   ALA A 250      15.545  -9.758  24.256  1.00 89.88           C  
ATOM   1821  O   ALA A 250      16.411  -9.735  25.138  1.00 89.88           O  
ATOM   1822  CB  ALA A 250      16.251  -9.549  21.867  1.00 89.88           C  
ATOM   1823  N   ALA A 251      14.378  -9.096  24.346  1.00 88.19           N  
ATOM   1824  CA  ALA A 251      14.023  -8.350  25.556  1.00 88.19           C  
ATOM   1825  C   ALA A 251      13.908  -9.283  26.765  1.00 88.19           C  
ATOM   1826  O   ALA A 251      14.360  -8.943  27.863  1.00 88.19           O  
ATOM   1827  CB  ALA A 251      12.722  -7.596  25.339  1.00 88.19           C  
ATOM   1828  N   GLU A 252      13.254 -10.435  26.580  1.00 88.81           N  
ATOM   1829  CA  GLU A 252      13.105 -11.429  27.639  1.00 88.81           C  
ATOM   1830  C   GLU A 252      14.463 -11.970  28.071  1.00 88.81           C  
ATOM   1831  O   GLU A 252      14.693 -12.170  29.269  1.00 88.81           O  
ATOM   1832  CB  GLU A 252      12.200 -12.573  27.176  1.00 88.81           C  
ATOM   1833  CG  GLU A 252      10.738 -12.202  27.054  1.00 88.81           C  
ATOM   1834  CD  GLU A 252       9.868 -13.337  26.534  1.00 88.81           C  
ATOM   1835  OE1 GLU A 252       8.659 -13.101  26.281  1.00 88.81           O  
ATOM   1836  OE2 GLU A 252      10.391 -14.462  26.384  1.00 88.81           O1-
ATOM   1837  N   ALA A 253      15.363 -12.296  27.098  1.00 88.56           N  
ATOM   1838  CA  ALA A 253      16.712 -12.776  27.384  1.00 88.56           C  
ATOM   1839  C   ALA A 253      17.512 -11.745  28.181  1.00 88.56           C  
ATOM   1840  O   ALA A 253      18.288 -12.094  29.077  1.00 88.56           O  
ATOM   1841  CB  ALA A 253      17.437 -13.129  26.094  1.00 88.56           C  
ATOM   1842  N   ALA A 254      17.458 -10.439  27.802  1.00 85.62           N  
ATOM   1843  CA  ALA A 254      18.140  -9.347  28.486  1.00 85.62           C  
ATOM   1844  C   ALA A 254      17.667  -9.223  29.942  1.00 85.62           C  
ATOM   1845  O   ALA A 254      18.464  -8.952  30.844  1.00 85.62           O  
ATOM   1846  CB  ALA A 254      17.922  -8.033  27.740  1.00 85.62           C  
ATOM   1847  N   GLU A 255      16.320  -9.375  30.206  1.00 82.19           N  
ATOM   1848  CA  GLU A 255      15.723  -9.324  31.535  1.00 82.19           C  
ATOM   1849  C   GLU A 255      16.168 -10.526  32.367  1.00 82.19           C  
ATOM   1850  O   GLU A 255      16.396 -10.387  33.576  1.00 82.19           O  
ATOM   1851  CB  GLU A 255      14.198  -9.287  31.448  1.00 82.19           C  
ATOM   1852  CG  GLU A 255      13.646  -7.943  30.989  1.00 82.19           C  
ATOM   1853  CD  GLU A 255      12.130  -7.903  30.938  1.00 82.19           C  
ATOM   1854  OE1 GLU A 255      11.561  -6.864  30.524  1.00 82.19           O  
ATOM   1855  OE2 GLU A 255      11.503  -8.916  31.319  1.00 82.19           O1-
ATOM   1856  N   ALA A 256      16.285 -11.735  31.788  1.00 79.00           N  
ATOM   1857  CA  ALA A 256      16.726 -12.956  32.439  1.00 79.00           C  
ATOM   1858  C   ALA A 256      18.230 -12.904  32.754  1.00 79.00           C  
ATOM   1859  O   ALA A 256      18.683 -13.462  33.766  1.00 79.00           O  
ATOM   1860  CB  ALA A 256      16.426 -14.173  31.564  1.00 79.00           C  
ATOM   1861  N   GLY A 257      19.142 -12.360  31.876  1.00 72.31           N  
ATOM   1862  CA  GLY A 257      20.575 -12.146  32.042  1.00 72.31           C  
ATOM   1863  C   GLY A 257      20.900 -11.042  33.025  1.00 72.31           C  
ATOM   1864  O   GLY A 257      21.960 -11.057  33.660  1.00 72.31           O  
ATOM   1865  N   ALA A 258      20.042 -10.014  33.203  1.00 62.00           N  
ATOM   1866  CA  ALA A 258      20.134  -8.938  34.184  1.00 62.00           C  
ATOM   1867  C   ALA A 258      19.735  -9.433  35.581  1.00 62.00           C  
ATOM   1868  O   ALA A 258      20.191  -8.891  36.598  1.00 62.00           O  
ATOM   1869  CB  ALA A 258      19.263  -7.762  33.770  1.00 62.00           C  
ATOM   1870  N   GLY A 259      19.069 -10.682  35.757  1.00 57.34           N  
ATOM   1871  CA  GLY A 259      18.684 -11.361  36.989  1.00 57.34           C  
ATOM   1872  C   GLY A 259      19.640 -12.466  37.369  1.00 57.34           C  
ATOM   1873  O   GLY A 259      19.612 -12.995  38.491  1.00 57.34           O  
ATOM   1874  N   ALA A 260      20.748 -12.752  36.570  1.00 56.34           N  
ATOM   1875  CA  ALA A 260      21.748 -13.772  36.834  1.00 56.34           C  
ATOM   1876  C   ALA A 260      23.118 -13.153  37.132  1.00 56.34           C  
ATOM   1877  O   ALA A 260      24.103 -13.853  37.306  1.00 56.34           O  
ATOM   1878  CB  ALA A 260      21.868 -14.747  35.655  1.00 56.34           C  
ATOM   1879  N   GLY A 261      23.222 -11.936  37.745  1.00 43.41           N  
ATOM   1880  CA  GLY A 261      24.415 -11.319  38.319  1.00 43.41           C  
ATOM   1881  C   GLY A 261      24.481 -11.422  39.816  1.00 43.41           C  
ATOM   1882  O   GLY A 261      23.576 -11.018  40.526  1.00 43.41           O  
ATOM   1883  N   VAL A 262      24.731 -12.717  40.435  1.00 41.84           N  
ATOM   1884  CA  VAL A 262      25.587 -12.975  41.591  1.00 41.84           C  
ATOM   1885  C   VAL A 262      25.707 -14.489  41.842  1.00 41.84           C  
ATOM   1886  O   VAL A 262      24.698 -15.177  42.000  1.00 41.84           O  
ATOM   1887  CB  VAL A 262      25.052 -12.288  42.870  1.00 41.84           C  
ATOM   1888  CG1 VAL A 262      26.013 -12.474  44.048  1.00 41.84           C  
ATOM   1889  CG2 VAL A 262      24.816 -10.806  42.605  1.00 41.84           C  
ATOM   1890  N   ALA A 263      26.542 -15.313  41.110  1.00 44.56           N  
ATOM   1891  CA  ALA A 263      27.331 -16.273  41.846  1.00 44.56           C  
ATOM   1892  C   ALA A 263      28.498 -16.759  40.998  1.00 44.56           C  
ATOM   1893  O   ALA A 263      28.319 -17.254  39.879  1.00 44.56           O  
ATOM   1894  CB  ALA A 263      26.459 -17.446  42.276  1.00 44.56           C  
ATOM   1895  N   GLN A 264      29.674 -16.085  41.142  1.00 40.06           N  
ATOM   1896  CA  GLN A 264      31.077 -16.424  41.257  1.00 40.06           C  
ATOM   1897  C   GLN A 264      31.250 -17.841  41.790  1.00 40.06           C  
ATOM   1898  O   GLN A 264      30.653 -18.198  42.820  1.00 40.06           O  
ATOM   1899  CB  GLN A 264      31.794 -15.427  42.165  1.00 40.06           C  
ATOM   1900  CG  GLN A 264      32.249 -14.157  41.456  1.00 40.06           C  
ATOM   1901  CD  GLN A 264      33.202 -13.323  42.299  1.00 40.06           C  
ATOM   1902  NE2 GLN A 264      33.626 -12.191  41.768  1.00 40.06           N  
ATOM   1903  OE1 GLN A 264      33.574 -13.720  43.426  1.00 40.06           O  
ATOM   1904  N   GLY A 265      31.612 -18.871  40.960  1.00 42.06           N  
ATOM   1905  CA  GLY A 265      32.587 -19.835  41.390  1.00 42.06           C  
ATOM   1906  C   GLY A 265      32.949 -20.846  40.308  1.00 42.06           C  
ATOM   1907  O   GLY A 265      32.073 -21.377  39.622  1.00 42.06           O  
ATOM   1908  N   GLU A 266      34.133 -20.669  39.707  1.00 40.88           N  
ATOM   1909  CA  GLU A 266      35.385 -21.336  39.379  1.00 40.88           C  
ATOM   1910  C   GLU A 266      35.237 -22.839  39.443  1.00 40.88           C  
ATOM   1911  O   GLU A 266      34.716 -23.368  40.444  1.00 40.88           O  
ATOM   1912  CB  GLU A 266      36.514 -20.860  40.286  1.00 40.88           C  
ATOM   1913  CG  GLU A 266      36.966 -19.427  40.014  1.00 40.88           C  
ATOM   1914  CD  GLU A 266      38.270 -19.070  40.697  1.00 40.88           C  
ATOM   1915  OE1 GLU A 266      38.969 -18.126  40.266  1.00 40.88           O  
ATOM   1916  OE2 GLU A 266      38.610 -19.752  41.694  1.00 40.88           O1-
ATOM   1917  N   GLY A 267      35.304 -23.608  38.313  1.00 40.94           N  
ATOM   1918  CA  GLY A 267      36.168 -24.774  38.178  1.00 40.94           C  
ATOM   1919  C   GLY A 267      35.926 -25.554  36.902  1.00 40.94           C  
ATOM   1920  O   GLY A 267      34.775 -25.864  36.574  1.00 40.94           O  
ATOM   1921  N   ALA A 268      36.828 -25.421  35.938  1.00 42.41           N  
ATOM   1922  CA  ALA A 268      37.775 -26.106  35.053  1.00 42.41           C  
ATOM   1923  C   ALA A 268      37.470 -27.599  34.984  1.00 42.41           C  
ATOM   1924  O   ALA A 268      37.270 -28.260  36.006  1.00 42.41           O  
ATOM   1925  CB  ALA A 268      39.219 -25.889  35.538  1.00 42.41           C  
ATOM   1926  N   SER A 269      37.311 -28.169  33.766  1.00 41.47           N  
ATOM   1927  CA  SER A 269      38.110 -29.101  32.984  1.00 41.47           C  
ATOM   1928  C   SER A 269      37.270 -29.784  31.911  1.00 41.47           C  
ATOM   1929  O   SER A 269      36.235 -30.386  32.205  1.00 41.47           O  
ATOM   1930  CB  SER A 269      38.730 -30.154  33.896  1.00 41.47           C  
ATOM   1931  OG  SER A 269      37.730 -30.925  34.544  1.00 41.47           O  
ATOM   1932  N   ALA A 270      37.648 -29.508  30.700  1.00 46.91           N  
ATOM   1933  CA  ALA A 270      38.070 -29.872  29.350  1.00 46.91           C  
ATOM   1934  C   ALA A 270      37.448 -31.203  28.923  1.00 46.91           C  
ATOM   1935  O   ALA A 270      37.323 -32.131  29.730  1.00 46.91           O  
ATOM   1936  CB  ALA A 270      39.606 -29.973  29.285  1.00 46.91           C  
ATOM   1937  N   PRO A 271      37.606 -31.536  27.518  1.00 58.06           N  
ATOM   1938  CA  PRO A 271      36.910 -31.742  26.239  1.00 58.06           C  
ATOM   1939  C   PRO A 271      37.122 -33.167  25.700  1.00 58.06           C  
ATOM   1940  O   PRO A 271      37.792 -33.974  26.323  1.00 58.06           O  
ATOM   1941  CB  PRO A 271      37.560 -30.710  25.314  1.00 58.06           C  
ATOM   1942  CG  PRO A 271      38.981 -30.627  25.768  1.00 58.06           C  
ATOM   1943  CD  PRO A 271      39.147 -31.461  27.021  1.00 58.06           C  
ATOM   1944  N   ALA A 272      36.132 -33.662  24.844  1.00 40.12           N  
ATOM   1945  CA  ALA A 272      36.529 -34.477  23.696  1.00 40.12           C  
ATOM   1946  C   ALA A 272      35.305 -35.051  22.981  1.00 40.12           C  
ATOM   1947  O   ALA A 272      34.418 -35.608  23.634  1.00 40.12           O  
ATOM   1948  CB  ALA A 272      37.473 -35.607  24.146  1.00 40.12           C  
ATOM   1949  N   ALA A 273      35.258 -34.892  21.656  1.00 38.56           N  
ATOM   1950  CA  ALA A 273      35.474 -35.419  20.312  1.00 38.56           C  
ATOM   1951  C   ALA A 273      34.337 -36.335  19.887  1.00 38.56           C  
ATOM   1952  O   ALA A 273      33.915 -37.216  20.637  1.00 38.56           O  
ATOM   1953  CB  ALA A 273      36.809 -36.196  20.268  1.00 38.56           C  
ATOM   1954  N   GLY A 274      33.774 -36.094  18.754  1.00 35.19           N  
ATOM   1955  CA  GLY A 274      33.910 -36.653  17.417  1.00 35.19           C  
ATOM   1956  C   GLY A 274      32.592 -36.724  16.669  1.00 35.19           C  
ATOM   1957  O   GLY A 274      31.526 -36.818  17.283  1.00 35.19           O  
ATOM   1958  N   PRO A 275      32.707 -36.755  15.290  1.00 51.66           N  
ATOM   1959  CA  PRO A 275      32.057 -36.377  14.037  1.00 51.66           C  
ATOM   1960  C   PRO A 275      31.134 -37.463  13.487  1.00 51.66           C  
ATOM   1961  O   PRO A 275      31.236 -38.626  13.911  1.00 51.66           O  
ATOM   1962  CB  PRO A 275      33.241 -36.131  13.093  1.00 51.66           C  
ATOM   1963  CG  PRO A 275      34.266 -37.101  13.501  1.00 51.66           C  
ATOM   1964  CD  PRO A 275      33.808 -37.828  14.744  1.00 51.66           C  
ATOM   1965  N   GLN A 276      29.888 -37.088  12.914  1.00 35.62           N  
ATOM   1966  CA  GLN A 276      29.477 -37.888  11.763  1.00 35.62           C  
ATOM   1967  C   GLN A 276      28.092 -37.476  11.267  1.00 35.62           C  
ATOM   1968  O   GLN A 276      27.146 -37.360  12.056  1.00 35.62           O  
ATOM   1969  CB  GLN A 276      29.490 -39.369  12.113  1.00 35.62           C  
ATOM   1970  CG  GLN A 276      30.894 -39.936  12.349  1.00 35.62           C  
ATOM   1971  CD  GLN A 276      31.000 -41.392  11.967  1.00 35.62           C  
ATOM   1972  NE2 GLN A 276      32.228 -41.921  11.974  1.00 35.62           N  
ATOM   1973  OE1 GLN A 276      29.996 -42.057  11.672  1.00 35.62           O  
ATOM   1974  N   SER A 277      28.031 -36.901  10.040  1.00 39.44           N  
ATOM   1975  CA  SER A 277      27.561 -37.060   8.670  1.00 39.44           C  
ATOM   1976  C   SER A 277      26.305 -37.917   8.618  1.00 39.44           C  
ATOM   1977  O   SER A 277      26.230 -38.965   9.261  1.00 39.44           O  
ATOM   1978  CB  SER A 277      28.653 -37.686   7.793  1.00 39.44           C  
ATOM   1979  OG  SER A 277      28.914 -39.029   8.189  1.00 39.44           O  
ATOM   1980  N   GLY A 278      25.123 -37.290   8.228  1.00 31.91           N  
ATOM   1981  CA  GLY A 278      24.142 -37.960   7.386  1.00 31.91           C  
ATOM   1982  C   GLY A 278      22.783 -37.283   7.379  1.00 31.91           C  
ATOM   1983  O   GLY A 278      22.273 -36.874   8.425  1.00 31.91           O  
ATOM   1984  N   GLY A 279      22.525 -36.273   6.389  1.00 33.28           N  
ATOM   1985  CA  GLY A 279      21.329 -36.472   5.606  1.00 33.28           C  
ATOM   1986  C   GLY A 279      20.767 -35.180   5.063  1.00 33.28           C  
ATOM   1987  O   GLY A 279      20.283 -34.315   5.814  1.00 33.28           O  
ATOM   1988  N   GLU A 280      21.407 -34.639   4.127  1.00 41.19           N  
ATOM   1989  CA  GLU A 280      21.141 -33.463   3.298  1.00 41.19           C  
ATOM   1990  C   GLU A 280      19.977 -33.713   2.343  1.00 41.19           C  
ATOM   1991  O   GLU A 280      19.227 -32.796   2.017  1.00 41.19           O  
ATOM   1992  CB  GLU A 280      22.392 -33.071   2.508  1.00 41.19           C  
ATOM   1993  CG  GLU A 280      23.316 -32.125   3.258  1.00 41.19           C  
ATOM   1994  CD  GLU A 280      24.589 -31.796   2.487  1.00 41.19           C  
ATOM   1995  OE1 GLU A 280      25.373 -30.943   2.951  1.00 41.19           O  
ATOM   1996  OE2 GLU A 280      24.777 -32.373   1.396  1.00 41.19           O1-
ATOM   1997  N   ALA A 281      19.015 -34.640   2.688  1.00 41.84           N  
ATOM   1998  CA  ALA A 281      17.849 -34.796   1.834  1.00 41.84           C  
ATOM   1999  C   ALA A 281      16.575 -35.003   2.661  1.00 41.84           C  
ATOM   2000  O   ALA A 281      15.480 -34.578   2.255  1.00 41.84           O  
ATOM   2001  CB  ALA A 281      18.026 -35.946   0.857  1.00 41.84           C  
ATOM   2002  N   ALA A 282      16.630 -34.900   4.020  1.00 40.16           N  
ATOM   2003  CA  ALA A 282      15.532 -34.955   4.977  1.00 40.16           C  
ATOM   2004  C   ALA A 282      15.392 -33.639   5.727  1.00 40.16           C  
ATOM   2005  O   ALA A 282      14.295 -33.283   6.161  1.00 40.16           O  
ATOM   2006  CB  ALA A 282      15.752 -36.099   5.969  1.00 40.16           C  
ATOM   2007  N   ALA A 283      16.317 -32.682   5.423  1.00 37.81           N  
ATOM   2008  CA  ALA A 283      16.342 -31.336   5.982  1.00 37.81           C  
ATOM   2009  C   ALA A 283      15.699 -30.331   5.021  1.00 37.81           C  
ATOM   2010  O   ALA A 283      15.036 -29.383   5.453  1.00 37.81           O  
ATOM   2011  CB  ALA A 283      17.779 -30.918   6.309  1.00 37.81           C  
ATOM   2012  N   GLU A 284      15.484 -30.840   3.760  1.00 36.84           N  
ATOM   2013  CA  GLU A 284      14.826 -30.018   2.748  1.00 36.84           C  
ATOM   2014  C   GLU A 284      13.342 -30.347   2.655  1.00 36.84           C  
ATOM   2015  O   GLU A 284      12.522 -29.452   2.430  1.00 36.84           O  
ATOM   2016  CB  GLU A 284      15.501 -30.219   1.389  1.00 36.84           C  
ATOM   2017  CG  GLU A 284      15.722 -28.910   0.625  1.00 36.84           C  
ATOM   2018  CD  GLU A 284      16.566 -29.097  -0.630  1.00 36.84           C  
ATOM   2019  OE1 GLU A 284      16.833 -28.091  -1.331  1.00 36.84           O  
ATOM   2020  OE2 GLU A 284      16.950 -30.244  -0.919  1.00 36.84           O1-
ATOM   2021  N   ALA A 285      12.925 -31.482   3.167  1.00 35.09           N  
ATOM   2022  CA  ALA A 285      11.529 -31.913   3.263  1.00 35.09           C  
ATOM   2023  C   ALA A 285      10.952 -31.579   4.637  1.00 35.09           C  
ATOM   2024  O   ALA A 285       9.782 -31.235   4.761  1.00 35.09           O  
ATOM   2025  CB  ALA A 285      11.408 -33.396   2.968  1.00 35.09           C  
ATOM   2026  N   ALA A 286      11.769 -31.343   5.670  1.00 33.50           N  
ATOM   2027  CA  ALA A 286      11.446 -30.899   7.023  1.00 33.50           C  
ATOM   2028  C   ALA A 286      11.485 -29.380   7.121  1.00 33.50           C  
ATOM   2029  O   ALA A 286      10.678 -28.779   7.833  1.00 33.50           O  
ATOM   2030  CB  ALA A 286      12.421 -31.509   8.031  1.00 33.50           C  
ATOM   2031  N   ALA A 287      12.182 -28.682   6.192  1.00 36.12           N  
ATOM   2032  CA  ALA A 287      12.205 -27.229   5.997  1.00 36.12           C  
ATOM   2033  C   ALA A 287      11.074 -26.775   5.098  1.00 36.12           C  
ATOM   2034  O   ALA A 287      10.485 -25.709   5.316  1.00 36.12           O  
ATOM   2035  CB  ALA A 287      13.553 -26.801   5.415  1.00 36.12           C  
ATOM   2036  N   ALA A 288      10.496 -27.685   4.270  1.00 35.16           N  
ATOM   2037  CA  ALA A 288       9.350 -27.475   3.390  1.00 35.16           C  
ATOM   2038  C   ALA A 288       8.045 -27.828   4.085  1.00 35.16           C  
ATOM   2039  O   ALA A 288       7.029 -27.163   3.905  1.00 35.16           O  
ATOM   2040  CB  ALA A 288       9.507 -28.274   2.103  1.00 35.16           C  
ATOM   2041  N   GLU A 289       8.118 -28.744   5.171  1.00 29.92           N  
ATOM   2042  CA  GLU A 289       7.015 -29.125   6.056  1.00 29.92           C  
ATOM   2043  C   GLU A 289       6.988 -28.236   7.300  1.00 29.92           C  
ATOM   2044  O   GLU A 289       5.910 -27.917   7.813  1.00 29.92           O  
ATOM   2045  CB  GLU A 289       7.132 -30.592   6.459  1.00 29.92           C  
ATOM   2046  CG  GLU A 289       5.806 -31.249   6.770  1.00 29.92           C  
ATOM   2047  CD  GLU A 289       5.890 -32.776   6.873  1.00 29.92           C  
ATOM   2048  OE1 GLU A 289       4.855 -33.416   7.134  1.00 29.92           O  
ATOM   2049  OE2 GLU A 289       7.008 -33.298   6.689  1.00 29.92           O1-
ATOM   2050  N   ALA A 290       8.085 -27.490   7.706  1.00 32.88           N  
ATOM   2051  CA  ALA A 290       8.225 -26.461   8.733  1.00 32.88           C  
ATOM   2052  C   ALA A 290       7.928 -25.077   8.157  1.00 32.88           C  
ATOM   2053  O   ALA A 290       7.388 -24.207   8.848  1.00 32.88           O  
ATOM   2054  CB  ALA A 290       9.621 -26.496   9.344  1.00 32.88           C  
ATOM   2055  N   ALA A 291       8.056 -24.885   6.768  1.00 37.59           N  
ATOM   2056  CA  ALA A 291       7.677 -23.692   6.023  1.00 37.59           C  
ATOM   2057  C   ALA A 291       6.210 -23.763   5.589  1.00 37.59           C  
ATOM   2058  O   ALA A 291       5.525 -22.731   5.505  1.00 37.59           O  
ATOM   2059  CB  ALA A 291       8.579 -23.514   4.807  1.00 37.59           C  
ATOM   2060  N   ALA A 292       5.621 -25.061   5.601  1.00 37.88           N  
ATOM   2061  CA  ALA A 292       4.218 -25.341   5.288  1.00 37.88           C  
ATOM   2062  C   ALA A 292       3.420 -25.621   6.558  1.00 37.88           C  
ATOM   2063  O   ALA A 292       2.227 -25.333   6.619  1.00 37.88           O  
ATOM   2064  CB  ALA A 292       4.108 -26.521   4.325  1.00 37.88           C  
ATOM   2065  N   ALA A 293       4.155 -25.653   7.802  1.00 37.47           N  
ATOM   2066  CA  ALA A 293       3.631 -25.872   9.150  1.00 37.47           C  
ATOM   2067  C   ALA A 293       4.062 -24.748  10.094  1.00 37.47           C  
ATOM   2068  O   ALA A 293       3.565 -24.646  11.214  1.00 37.47           O  
ATOM   2069  CB  ALA A 293       4.094 -27.223   9.686  1.00 37.47           C  
ATOM   2070  N   GLY A 294       4.098 -23.350   9.811  1.00 32.03           N  
ATOM   2071  CA  GLY A 294       4.427 -22.413  10.882  1.00 32.03           C  
ATOM   2072  C   GLY A 294       3.681 -21.102  10.770  1.00 32.03           C  
ATOM   2073  O   GLY A 294       3.846 -20.361   9.790  1.00 32.03           O  
ATOM   2074  N   ASP A 295       2.385 -21.054  11.043  1.00 44.19           N  
ATOM   2075  CA  ASP A 295       1.767 -20.074  11.929  1.00 44.19           C  
ATOM   2076  C   ASP A 295       0.237 -20.166  11.878  1.00 44.19           C  
ATOM   2077  O   ASP A 295      -0.468 -19.224  12.241  1.00 44.19           O  
ATOM   2078  CB  ASP A 295       2.210 -18.652  11.556  1.00 44.19           C  
ATOM   2079  CG  ASP A 295       3.694 -18.562  11.262  1.00 44.19           C  
ATOM   2080  OD1 ASP A 295       4.452 -19.463  11.650  1.00 44.19           O  
ATOM   2081  OD2 ASP A 295       4.107 -17.558  10.632  1.00 44.19           O1-
ATOM   2082  N   GLY A 296      -0.431 -21.336  11.589  1.00 33.12           N  
ATOM   2083  CA  GLY A 296      -1.816 -21.751  11.739  1.00 33.12           C  
ATOM   2084  C   GLY A 296      -2.260 -21.864  13.183  1.00 33.12           C  
ATOM   2085  O   GLY A 296      -1.477 -22.273  14.043  1.00 33.12           O  
ATOM   2086  N   ALA A 297      -2.425 -20.704  13.913  1.00 35.38           N  
ATOM   2087  CA  ALA A 297      -3.495 -20.640  14.909  1.00 35.38           C  
ATOM   2088  C   ALA A 297      -3.043 -21.232  16.241  1.00 35.38           C  
ATOM   2089  O   ALA A 297      -2.727 -22.414  16.317  1.00 35.38           O  
ATOM   2090  CB  ALA A 297      -4.749 -21.349  14.398  1.00 35.38           C  
ATOM   2091  N   GLY A 298      -1.976 -20.632  16.952  1.00 31.34           N  
ATOM   2092  CA  GLY A 298      -1.866 -20.968  18.367  1.00 31.34           C  
ATOM   2093  C   GLY A 298      -0.794 -20.172  19.080  1.00 31.34           C  
ATOM   2094  O   GLY A 298       0.279 -19.921  18.523  1.00 31.34           O  
ATOM   2095  N   ALA A 299      -1.064 -18.690  19.518  1.00 38.72           N  
ATOM   2096  CA  ALA A 299      -0.692 -18.161  20.833  1.00 38.72           C  
ATOM   2097  C   ALA A 299       0.341 -17.050  20.712  1.00 38.72           C  
ATOM   2098  O   ALA A 299       1.365 -17.216  20.041  1.00 38.72           O  
ATOM   2099  CB  ALA A 299      -0.151 -19.285  21.716  1.00 38.72           C  
ATOM   2100  N   GLY A 300      -0.056 -15.615  20.305  1.00 56.75           N  
ATOM   2101  CA  GLY A 300       0.558 -14.343  20.672  1.00 56.75           C  
ATOM   2102  C   GLY A 300       1.199 -13.628  19.507  1.00 56.75           C  
ATOM   2103  O   GLY A 300       2.115 -12.824  19.689  1.00 56.75           O  
ATOM   2104  N   GLY A 301       0.622 -13.749  18.176  1.00 75.25           N  
ATOM   2105  CA  GLY A 301       1.284 -13.141  17.034  1.00 75.25           C  
ATOM   2106  C   GLY A 301       0.616 -11.866  16.560  1.00 75.25           C  
ATOM   2107  O   GLY A 301      -0.453 -11.499  17.051  1.00 75.25           O  
ATOM   2108  N   LEU A 302       1.365 -10.858  16.175  1.00 92.12           N  
ATOM   2109  CA  LEU A 302       1.016  -9.536  15.678  1.00 92.12           C  
ATOM   2110  C   LEU A 302      -0.231  -9.598  14.798  1.00 92.12           C  
ATOM   2111  O   LEU A 302      -0.215 -10.200  13.724  1.00 92.12           O  
ATOM   2112  CB  LEU A 302       2.183  -8.935  14.886  1.00 92.12           C  
ATOM   2113  CG  LEU A 302       2.055  -7.452  14.514  1.00 92.12           C  
ATOM   2114  CD1 LEU A 302       2.492  -6.580  15.686  1.00 92.12           C  
ATOM   2115  CD2 LEU A 302       2.888  -7.144  13.275  1.00 92.12           C  
ATOM   2116  N   LYS A 303      -1.536  -9.165  15.370  1.00 97.19           N  
ATOM   2117  CA  LYS A 303      -2.760  -9.044  14.594  1.00 97.19           C  
ATOM   2118  C   LYS A 303      -2.714  -7.826  13.673  1.00 97.19           C  
ATOM   2119  O   LYS A 303      -2.506  -6.700  14.135  1.00 97.19           O  
ATOM   2120  CB  LYS A 303      -3.974  -8.947  15.523  1.00 97.19           C  
ATOM   2121  CG  LYS A 303      -4.190 -10.179  16.383  1.00 97.19           C  
ATOM   2122  CD  LYS A 303      -5.399 -10.031  17.290  1.00 97.19           C  
ATOM   2123  CE  LYS A 303      -5.122  -9.056  18.428  1.00 97.19           C  
ATOM   2124  NZ  LYS A 303      -6.295  -8.922  19.348  1.00 97.19           N1+
ATOM   2125  N   VAL A 304      -2.871  -8.086  12.415  1.00 98.56           N  
ATOM   2126  CA  VAL A 304      -2.725  -7.020  11.425  1.00 98.56           C  
ATOM   2127  C   VAL A 304      -4.051  -6.793  10.706  1.00 98.56           C  
ATOM   2128  O   VAL A 304      -4.722  -7.756  10.312  1.00 98.56           O  
ATOM   2129  CB  VAL A 304      -1.610  -7.342  10.403  1.00 98.56           C  
ATOM   2130  CG1 VAL A 304      -1.505  -6.241   9.353  1.00 98.56           C  
ATOM   2131  CG2 VAL A 304      -0.272  -7.533  11.119  1.00 98.56           C  
ATOM   2132  N   LEU A 305      -4.473  -5.470  10.624  1.00 98.75           N  
ATOM   2133  CA  LEU A 305      -5.605  -5.076   9.791  1.00 98.75           C  
ATOM   2134  C   LEU A 305      -5.126  -4.391   8.513  1.00 98.75           C  
ATOM   2135  O   LEU A 305      -4.438  -3.370   8.571  1.00 98.75           O  
ATOM   2136  CB  LEU A 305      -6.537  -4.139  10.573  1.00 98.75           C  
ATOM   2137  CG  LEU A 305      -7.693  -3.526   9.778  1.00 98.75           C  
ATOM   2138  CD1 LEU A 305      -8.640  -4.622   9.294  1.00 98.75           C  
ATOM   2139  CD2 LEU A 305      -8.442  -2.509  10.629  1.00 98.75           C  
ATOM   2140  N   VAL A 306      -5.414  -5.029   7.374  1.00 98.88           N  
ATOM   2141  CA  VAL A 306      -5.177  -4.383   6.083  1.00 98.88           C  
ATOM   2142  C   VAL A 306      -6.432  -3.635   5.642  1.00 98.88           C  
ATOM   2143  O   VAL A 306      -7.511  -4.232   5.532  1.00 98.88           O  
ATOM   2144  CB  VAL A 306      -4.759  -5.408   5.005  1.00 98.88           C  
ATOM   2145  CG1 VAL A 306      -4.626  -4.729   3.643  1.00 98.88           C  
ATOM   2146  CG2 VAL A 306      -3.446  -6.085   5.395  1.00 98.88           C  
ATOM   2147  N   ILE A 307      -6.328  -2.310   5.501  1.00 98.88           N  
ATOM   2148  CA  ILE A 307      -7.382  -1.484   4.924  1.00 98.88           C  
ATOM   2149  C   ILE A 307      -7.025  -1.124   3.482  1.00 98.88           C  
ATOM   2150  O   ILE A 307      -6.094  -0.350   3.243  1.00 98.88           O  
ATOM   2151  CB  ILE A 307      -7.618  -0.203   5.753  1.00 98.88           C  
ATOM   2152  CG1 ILE A 307      -7.977  -0.563   7.203  1.00 98.88           C  
ATOM   2153  CG2 ILE A 307      -8.713   0.657   5.116  1.00 98.88           C  
ATOM   2154  CD1 ILE A 307      -8.103   0.640   8.120  1.00 98.88           C  
ATOM   2155  N   ASP A 308      -7.699  -1.805   2.560  1.00 98.88           N  
ATOM   2156  CA  ASP A 308      -7.427  -1.567   1.145  1.00 98.88           C  
ATOM   2157  C   ASP A 308      -8.492  -0.661   0.527  1.00 98.88           C  
ATOM   2158  O   ASP A 308      -9.634  -1.091   0.323  1.00 98.88           O  
ATOM   2159  CB  ASP A 308      -7.351  -2.886   0.381  1.00 98.88           C  
ATOM   2160  CG  ASP A 308      -6.858  -2.724  -1.046  1.00 98.88           C  
ATOM   2161  OD1 ASP A 308      -7.019  -1.626  -1.624  1.00 98.88           O  
ATOM   2162  OD2 ASP A 308      -6.303  -3.698  -1.597  1.00 98.88           O1-
ATOM   2163  N   LEU A 309      -8.042   0.585   0.195  1.00 98.81           N  
ATOM   2164  CA  LEU A 309      -9.010   1.530  -0.352  1.00 98.81           C  
ATOM   2165  C   LEU A 309      -8.678   1.877  -1.800  1.00 98.81           C  
ATOM   2166  O   LEU A 309      -9.064   2.935  -2.293  1.00 98.81           O  
ATOM   2167  CB  LEU A 309      -9.050   2.807   0.493  1.00 98.81           C  
ATOM   2168  CG  LEU A 309      -9.574   2.657   1.923  1.00 98.81           C  
ATOM   2169  CD1 LEU A 309      -9.771   4.027   2.563  1.00 98.81           C  
ATOM   2170  CD2 LEU A 309     -10.875   1.864   1.938  1.00 98.81           C  
ATOM   2171  N   ASP A 310      -7.901   1.049  -2.420  1.00 98.50           N  
ATOM   2172  CA  ASP A 310      -7.757   1.042  -3.872  1.00 98.50           C  
ATOM   2173  C   ASP A 310      -9.075   0.665  -4.552  1.00 98.50           C  
ATOM   2174  O   ASP A 310      -9.852  -0.124  -4.012  1.00 98.50           O  
ATOM   2175  CB  ASP A 310      -6.648   0.076  -4.299  1.00 98.50           C  
ATOM   2176  CG  ASP A 310      -6.282   0.204  -5.767  1.00 98.50           C  
ATOM   2177  OD1 ASP A 310      -7.081  -0.211  -6.633  1.00 98.50           O  
ATOM   2178  OD2 ASP A 310      -5.184   0.722  -6.060  1.00 98.50           O1-
ATOM   2179  N   ALA A 311      -9.317   1.360  -5.808  1.00 98.25           N  
ATOM   2180  CA  ALA A 311     -10.573   1.136  -6.511  1.00 98.25           C  
ATOM   2181  C   ALA A 311     -10.721  -0.318  -6.933  1.00 98.25           C  
ATOM   2182  O   ALA A 311     -11.837  -0.805  -7.159  1.00 98.25           O  
ATOM   2183  CB  ALA A 311     -10.668   2.047  -7.732  1.00 98.25           C  
ATOM   2184  N   HIS A 312      -9.586  -1.086  -7.045  1.00 98.56           N  
ATOM   2185  CA  HIS A 312      -9.573  -2.488  -7.436  1.00 98.56           C  
ATOM   2186  C   HIS A 312      -9.532  -3.394  -6.209  1.00 98.56           C  
ATOM   2187  O   HIS A 312      -8.955  -3.034  -5.183  1.00 98.56           O  
ATOM   2188  CB  HIS A 312      -8.386  -2.783  -8.349  1.00 98.56           C  
ATOM   2189  CG  HIS A 312      -8.340  -1.927  -9.571  1.00 98.56           C  
ATOM   2190  CD2 HIS A 312      -8.956  -2.049 -10.773  1.00 98.56           C  
ATOM   2191  ND1 HIS A 312      -7.581  -0.774  -9.640  1.00 98.56           N  
ATOM   2192  CE1 HIS A 312      -7.735  -0.226 -10.835  1.00 98.56           C  
ATOM   2193  NE2 HIS A 312      -8.561  -0.980 -11.544  1.00 98.56           N  
ATOM   2194  N   GLN A 313     -10.255  -4.566  -6.410  1.00 98.56           N  
ATOM   2195  CA  GLN A 313     -10.137  -5.572  -5.360  1.00 98.56           C  
ATOM   2196  C   GLN A 313      -8.674  -5.941  -5.114  1.00 98.56           C  
ATOM   2197  O   GLN A 313      -7.922  -6.176  -6.062  1.00 98.56           O  
ATOM   2198  CB  GLN A 313     -10.944  -6.819  -5.720  1.00 98.56           C  
ATOM   2199  CG  GLN A 313     -10.873  -7.919  -4.669  1.00 98.56           C  
ATOM   2200  CD  GLN A 313     -11.549  -9.201  -5.117  1.00 98.56           C  
ATOM   2201  NE2 GLN A 313     -11.802 -10.101  -4.172  1.00 98.56           N  
ATOM   2202  OE1 GLN A 313     -11.844  -9.382  -6.302  1.00 98.56           O  
ATOM   2203  N   GLY A 314      -8.172  -5.937  -3.821  1.00 98.44           N  
ATOM   2204  CA  GLY A 314      -6.835  -6.403  -3.479  1.00 98.44           C  
ATOM   2205  C   GLY A 314      -6.732  -7.919  -3.431  1.00 98.44           C  
ATOM   2206  O   GLY A 314      -6.441  -8.490  -2.378  1.00 98.44           O  
ATOM   2207  N   ASN A 315      -7.063  -8.599  -4.529  1.00 98.50           N  
ATOM   2208  CA  ASN A 315      -7.307 -10.036  -4.629  1.00 98.50           C  
ATOM   2209  C   ASN A 315      -6.063 -10.844  -4.269  1.00 98.50           C  
ATOM   2210  O   ASN A 315      -6.159 -11.926  -3.699  1.00 98.50           O  
ATOM   2211  CB  ASN A 315      -7.789 -10.404  -6.034  1.00 98.50           C  
ATOM   2212  CG  ASN A 315      -6.825  -9.959  -7.117  1.00 98.50           C  
ATOM   2213  ND2 ASN A 315      -6.665 -10.781  -8.148  1.00 98.50           N  
ATOM   2214  OD1 ASN A 315      -6.225  -8.883  -7.029  1.00 98.50           O  
ATOM   2215  N   GLY A 316      -4.786 -10.275  -4.523  1.00 98.44           N  
ATOM   2216  CA  GLY A 316      -3.561 -10.996  -4.216  1.00 98.44           C  
ATOM   2217  C   GLY A 316      -3.388 -11.269  -2.733  1.00 98.44           C  
ATOM   2218  O   GLY A 316      -3.096 -12.395  -2.335  1.00 98.44           O  
ATOM   2219  N   VAL A 317      -3.592 -10.260  -1.950  1.00 98.44           N  
ATOM   2220  CA  VAL A 317      -3.446 -10.356  -0.500  1.00 98.44           C  
ATOM   2221  C   VAL A 317      -4.513 -11.300   0.060  1.00 98.44           C  
ATOM   2222  O   VAL A 317      -4.230 -12.107   0.949  1.00 98.44           O  
ATOM   2223  CB  VAL A 317      -3.549  -8.970   0.175  1.00 98.44           C  
ATOM   2224  CG1 VAL A 317      -3.378  -9.097   1.689  1.00 98.44           C  
ATOM   2225  CG2 VAL A 317      -2.513  -8.017  -0.409  1.00 98.44           C  
ATOM   2226  N   GLU A 318      -5.714 -11.213  -0.518  1.00 98.62           N  
ATOM   2227  CA  GLU A 318      -6.827 -12.074  -0.116  1.00 98.62           C  
ATOM   2228  C   GLU A 318      -6.519 -13.535  -0.401  1.00 98.62           C  
ATOM   2229  O   GLU A 318      -6.752 -14.399   0.446  1.00 98.62           O  
ATOM   2230  CB  GLU A 318      -8.112 -11.653  -0.829  1.00 98.62           C  
ATOM   2231  CG  GLU A 318      -8.540 -10.222  -0.538  1.00 98.62           C  
ATOM   2232  CD  GLU A 318      -9.561  -9.687  -1.529  1.00 98.62           C  
ATOM   2233  OE1 GLU A 318      -9.940  -8.500  -1.431  1.00 98.62           O  
ATOM   2234  OE2 GLU A 318      -9.992 -10.469  -2.413  1.00 98.62           O1-
ATOM   2235  N   ARG A 319      -6.035 -13.833  -1.541  1.00 98.44           N  
ATOM   2236  CA  ARG A 319      -5.671 -15.195  -1.911  1.00 98.44           C  
ATOM   2237  C   ARG A 319      -4.571 -15.729  -1.000  1.00 98.44           C  
ATOM   2238  O   ARG A 319      -4.639 -16.885  -0.553  1.00 98.44           O  
ATOM   2239  CB  ARG A 319      -5.219 -15.258  -3.370  1.00 98.44           C  
ATOM   2240  CG  ARG A 319      -6.350 -15.087  -4.375  1.00 98.44           C  
ATOM   2241  CD  ARG A 319      -5.857 -15.253  -5.810  1.00 98.44           C  
ATOM   2242  NE  ARG A 319      -6.953 -15.139  -6.769  1.00 98.44           N  
ATOM   2243  NH1 ARG A 319      -7.641 -17.334  -6.563  1.00 98.44           N  
ATOM   2244  NH2 ARG A 319      -8.739 -15.917  -7.991  1.00 98.44           N1+
ATOM   2245  CZ  ARG A 319      -7.777 -16.131  -7.107  1.00 98.44           C  
ATOM   2246  N   ASP A 320      -3.531 -14.885  -0.802  1.00 98.19           N  
ATOM   2247  CA  ASP A 320      -2.442 -15.317   0.061  1.00 98.19           C  
ATOM   2248  C   ASP A 320      -2.938 -15.592   1.478  1.00 98.19           C  
ATOM   2249  O   ASP A 320      -2.462 -16.524   2.139  1.00 98.19           O  
ATOM   2250  CB  ASP A 320      -1.329 -14.265   0.087  1.00 98.19           C  
ATOM   2251  CG  ASP A 320      -0.458 -14.288  -1.155  1.00 98.19           C  
ATOM   2252  OD1 ASP A 320      -0.507 -15.282  -1.916  1.00 98.19           O  
ATOM   2253  OD2 ASP A 320       0.290 -13.308  -1.378  1.00 98.19           O1-
ATOM   2254  N   LYS A 321      -3.817 -14.706   1.947  1.00 98.00           N  
ATOM   2255  CA  LYS A 321      -4.408 -14.955   3.258  1.00 98.00           C  
ATOM   2256  C   LYS A 321      -5.048 -16.329   3.317  1.00 98.00           C  
ATOM   2257  O   LYS A 321      -4.835 -17.082   4.272  1.00 98.00           O  
ATOM   2258  CB  LYS A 321      -5.439 -13.875   3.593  1.00 98.00           C  
ATOM   2259  CG  LYS A 321      -6.178 -14.116   4.903  1.00 98.00           C  
ATOM   2260  CD  LYS A 321      -7.204 -13.022   5.174  1.00 98.00           C  
ATOM   2261  CE  LYS A 321      -8.024 -13.320   6.423  1.00 98.00           C  
ATOM   2262  NZ  LYS A 321      -9.070 -12.276   6.655  1.00 98.00           N1+
ATOM   2263  N   LEU A 322      -5.797 -16.720   2.348  1.00 97.94           N  
ATOM   2264  CA  LEU A 322      -6.501 -18.002   2.305  1.00 97.94           C  
ATOM   2265  C   LEU A 322      -5.514 -19.155   2.180  1.00 97.94           C  
ATOM   2266  O   LEU A 322      -5.617 -20.144   2.909  1.00 97.94           O  
ATOM   2267  CB  LEU A 322      -7.490 -18.025   1.138  1.00 97.94           C  
ATOM   2268  CG  LEU A 322      -8.678 -17.068   1.228  1.00 97.94           C  
ATOM   2269  CD1 LEU A 322      -9.445 -17.040  -0.090  1.00 97.94           C  
ATOM   2270  CD2 LEU A 322      -9.587 -17.444   2.382  1.00 97.94           C  
ATOM   2271  N   ALA A 323      -4.612 -19.033   1.264  1.00 97.06           N  
ATOM   2272  CA  ALA A 323      -3.655 -20.095   0.974  1.00 97.06           C  
ATOM   2273  C   ALA A 323      -2.785 -20.394   2.191  1.00 97.06           C  
ATOM   2274  O   ALA A 323      -2.487 -21.565   2.469  1.00 97.06           O  
ATOM   2275  CB  ALA A 323      -2.782 -19.724  -0.221  1.00 97.06           C  
ATOM   2276  N   LEU A 324      -2.427 -19.346   2.914  1.00 95.00           N  
ATOM   2277  CA  LEU A 324      -1.537 -19.487   4.064  1.00 95.00           C  
ATOM   2278  C   LEU A 324      -2.329 -19.813   5.327  1.00 95.00           C  
ATOM   2279  O   LEU A 324      -1.749 -20.145   6.363  1.00 95.00           O  
ATOM   2280  CB  LEU A 324      -0.712 -18.217   4.276  1.00 95.00           C  
ATOM   2281  CG  LEU A 324       0.299 -17.877   3.183  1.00 95.00           C  
ATOM   2282  CD1 LEU A 324       0.839 -16.466   3.387  1.00 95.00           C  
ATOM   2283  CD2 LEU A 324       1.432 -18.898   3.165  1.00 95.00           C  
ATOM   2284  N   GLY A 325      -3.666 -19.741   5.278  1.00 95.81           N  
ATOM   2285  CA  GLY A 325      -4.481 -19.910   6.471  1.00 95.81           C  
ATOM   2286  C   GLY A 325      -4.136 -18.939   7.578  1.00 95.81           C  
ATOM   2287  O   GLY A 325      -4.032 -19.322   8.742  1.00 95.81           O  
ATOM   2288  N   ASP A 326      -3.933 -17.632   7.140  1.00 95.12           N  
ATOM   2289  CA  ASP A 326      -3.469 -16.623   8.096  1.00 95.12           C  
ATOM   2290  C   ASP A 326      -4.632 -16.050   8.897  1.00 95.12           C  
ATOM   2291  O   ASP A 326      -5.304 -15.124   8.445  1.00 95.12           O  
ATOM   2292  CB  ASP A 326      -2.722 -15.497   7.373  1.00 95.12           C  
ATOM   2293  CG  ASP A 326      -1.965 -14.583   8.316  1.00 95.12           C  
ATOM   2294  OD1 ASP A 326      -2.272 -14.570   9.531  1.00 95.12           O  
ATOM   2295  OD2 ASP A 326      -1.050 -13.872   7.846  1.00 95.12           O1-
ATOM   2296  N   GLY A 327      -4.859 -16.544  10.120  1.00 94.25           N  
ATOM   2297  CA  GLY A 327      -5.959 -16.118  10.973  1.00 94.25           C  
ATOM   2298  C   GLY A 327      -5.671 -14.830  11.725  1.00 94.25           C  
ATOM   2299  O   GLY A 327      -6.556 -14.279  12.377  1.00 94.25           O  
ATOM   2300  N   GLN A 328      -4.463 -14.314  11.623  1.00 95.38           N  
ATOM   2301  CA  GLN A 328      -4.050 -13.098  12.310  1.00 95.38           C  
ATOM   2302  C   GLN A 328      -4.008 -11.911  11.360  1.00 95.38           C  
ATOM   2303  O   GLN A 328      -3.557 -10.820  11.730  1.00 95.38           O  
ATOM   2304  CB  GLN A 328      -2.678 -13.287  12.971  1.00 95.38           C  
ATOM   2305  CG  GLN A 328      -2.654 -14.388  14.027  1.00 95.38           C  
ATOM   2306  CD  GLN A 328      -3.440 -14.010  15.277  1.00 95.38           C  
ATOM   2307  NE2 GLN A 328      -4.291 -14.924  15.730  1.00 95.38           N  
ATOM   2308  OE1 GLN A 328      -3.273 -12.916  15.823  1.00 95.38           O  
ATOM   2309  N   LEU A 329      -4.407 -12.120  10.125  1.00 98.00           N  
ATOM   2310  CA  LEU A 329      -4.546 -11.079   9.117  1.00 98.00           C  
ATOM   2311  C   LEU A 329      -6.019 -10.802   8.825  1.00 98.00           C  
ATOM   2312  O   LEU A 329      -6.751 -11.694   8.387  1.00 98.00           O  
ATOM   2313  CB  LEU A 329      -3.828 -11.476   7.823  1.00 98.00           C  
ATOM   2314  CG  LEU A 329      -3.830 -10.439   6.698  1.00 98.00           C  
ATOM   2315  CD1 LEU A 329      -2.940  -9.257   7.063  1.00 98.00           C  
ATOM   2316  CD2 LEU A 329      -3.375 -11.071   5.389  1.00 98.00           C  
ATOM   2317  N   TYR A 330      -6.419  -9.623   9.154  1.00 98.62           N  
ATOM   2318  CA  TYR A 330      -7.766  -9.163   8.847  1.00 98.62           C  
ATOM   2319  C   TYR A 330      -7.763  -8.179   7.685  1.00 98.62           C  
ATOM   2320  O   TYR A 330      -6.869  -7.335   7.580  1.00 98.62           O  
ATOM   2321  CB  TYR A 330      -8.405  -8.513  10.082  1.00 98.62           C  
ATOM   2322  CG  TYR A 330      -8.640  -9.476  11.217  1.00 98.62           C  
ATOM   2323  CD1 TYR A 330      -9.914  -9.965  11.493  1.00 98.62           C  
ATOM   2324  CD2 TYR A 330      -7.587  -9.891  12.030  1.00 98.62           C  
ATOM   2325  CE1 TYR A 330     -10.137 -10.853  12.544  1.00 98.62           C  
ATOM   2326  CE2 TYR A 330      -7.796 -10.781  13.078  1.00 98.62           C  
ATOM   2327  OH  TYR A 330      -9.281 -12.123  14.370  1.00 98.62           O  
ATOM   2328  CZ  TYR A 330      -9.069 -11.248  13.334  1.00 98.62           C  
ATOM   2329  N   ILE A 331      -8.839  -8.308   6.825  1.00 98.81           N  
ATOM   2330  CA  ILE A 331      -8.829  -7.484   5.621  1.00 98.81           C  
ATOM   2331  C   ILE A 331     -10.152  -6.729   5.502  1.00 98.81           C  
ATOM   2332  O   ILE A 331     -11.222  -7.332   5.541  1.00 98.81           O  
ATOM   2333  CB  ILE A 331      -8.576  -8.330   4.355  1.00 98.81           C  
ATOM   2334  CG1 ILE A 331      -7.211  -9.024   4.440  1.00 98.81           C  
ATOM   2335  CG2 ILE A 331      -8.676  -7.463   3.097  1.00 98.81           C  
ATOM   2336  CD1 ILE A 331      -6.953 -10.020   3.320  1.00 98.81           C  
ATOM   2337  N   LEU A 332     -10.063  -5.435   5.506  1.00 98.88           N  
ATOM   2338  CA  LEU A 332     -11.116  -4.551   5.020  1.00 98.88           C  
ATOM   2339  C   LEU A 332     -10.827  -4.099   3.591  1.00 98.88           C  
ATOM   2340  O   LEU A 332      -9.837  -3.410   3.342  1.00 98.88           O  
ATOM   2341  CB  LEU A 332     -11.262  -3.335   5.932  1.00 98.88           C  
ATOM   2342  CG  LEU A 332     -12.418  -2.380   5.622  1.00 98.88           C  
ATOM   2343  CD1 LEU A 332     -12.653  -1.431   6.786  1.00 98.88           C  
ATOM   2344  CD2 LEU A 332     -12.133  -1.604   4.338  1.00 98.88           C  
ATOM   2345  N   ASP A 333     -11.646  -4.558   2.666  1.00 98.88           N  
ATOM   2346  CA  ASP A 333     -11.464  -4.203   1.261  1.00 98.88           C  
ATOM   2347  C   ASP A 333     -12.704  -3.503   0.708  1.00 98.88           C  
ATOM   2348  O   ASP A 333     -13.785  -4.094   0.645  1.00 98.88           O  
ATOM   2349  CB  ASP A 333     -11.148  -5.446   0.427  1.00 98.88           C  
ATOM   2350  CG  ASP A 333     -10.529  -5.112  -0.921  1.00 98.88           C  
ATOM   2351  OD1 ASP A 333     -10.507  -3.921  -1.305  1.00 98.88           O  
ATOM   2352  OD2 ASP A 333     -10.060  -6.044  -1.605  1.00 98.88           O1-
ATOM   2353  N   MET A 334     -12.580  -2.215   0.410  1.00 98.81           N  
ATOM   2354  CA  MET A 334     -13.608  -1.400  -0.225  1.00 98.81           C  
ATOM   2355  C   MET A 334     -13.217  -1.050  -1.657  1.00 98.81           C  
ATOM   2356  O   MET A 334     -12.238  -0.332  -1.882  1.00 98.81           O  
ATOM   2357  CB  MET A 334     -13.849  -0.115   0.578  1.00 98.81           C  
ATOM   2358  CG  MET A 334     -14.974   0.745   0.032  1.00 98.81           C  
ATOM   2359  SD  MET A 334     -15.255   2.251   1.037  1.00 98.81           S  
ATOM   2360  CE  MET A 334     -16.472   3.107  -0.006  1.00 98.81           C  
ATOM   2361  N   TYR A 335     -13.919  -1.594  -2.663  1.00 98.75           N  
ATOM   2362  CA  TYR A 335     -13.480  -1.506  -4.051  1.00 98.75           C  
ATOM   2363  C   TYR A 335     -14.672  -1.413  -5.000  1.00 98.75           C  
ATOM   2364  O   TYR A 335     -15.808  -1.661  -4.599  1.00 98.75           O  
ATOM   2365  CB  TYR A 335     -12.611  -2.710  -4.419  1.00 98.75           C  
ATOM   2366  CG  TYR A 335     -13.319  -4.035  -4.271  1.00 98.75           C  
ATOM   2367  CD1 TYR A 335     -13.358  -4.698  -3.046  1.00 98.75           C  
ATOM   2368  CD2 TYR A 335     -13.956  -4.628  -5.358  1.00 98.75           C  
ATOM   2369  CE1 TYR A 335     -14.006  -5.916  -2.906  1.00 98.75           C  
ATOM   2370  CE2 TYR A 335     -14.612  -5.849  -5.229  1.00 98.75           C  
ATOM   2371  OH  TYR A 335     -15.277  -7.696  -3.867  1.00 98.75           O  
ATOM   2372  CZ  TYR A 335     -14.631  -6.488  -4.000  1.00 98.75           C  
ATOM   2373  N   ASN A 336     -14.429  -0.986  -6.226  1.00 98.50           N  
ATOM   2374  CA  ASN A 336     -15.430  -1.011  -7.289  1.00 98.50           C  
ATOM   2375  C   ASN A 336     -15.640  -2.415  -7.839  1.00 98.50           C  
ATOM   2376  O   ASN A 336     -14.765  -2.954  -8.515  1.00 98.50           O  
ATOM   2377  CB  ASN A 336     -15.031  -0.051  -8.413  1.00 98.50           C  
ATOM   2378  CG  ASN A 336     -16.120   0.099  -9.464  1.00 98.50           C  
ATOM   2379  ND2 ASN A 336     -16.094   1.210 -10.192  1.00 98.50           N  
ATOM   2380  OD1 ASN A 336     -16.974  -0.781  -9.620  1.00 98.50           O  
ATOM   2381  N   ALA A 337     -16.836  -2.999  -7.704  1.00 97.75           N  
ATOM   2382  CA  ALA A 337     -17.100  -4.404  -8.020  1.00 97.75           C  
ATOM   2383  C   ALA A 337     -17.233  -4.610  -9.523  1.00 97.75           C  
ATOM   2384  O   ALA A 337     -17.171  -5.748 -10.011  1.00 97.75           O  
ATOM   2385  CB  ALA A 337     -18.349  -4.886  -7.299  1.00 97.75           C  
ATOM   2386  N   GLY A 338     -17.402  -3.419 -10.233  1.00 96.94           N  
ATOM   2387  CA  GLY A 338     -17.646  -3.490 -11.661  1.00 96.94           C  
ATOM   2388  C   GLY A 338     -16.384  -3.430 -12.494  1.00 96.94           C  
ATOM   2389  O   GLY A 338     -16.434  -3.511 -13.722  1.00 96.94           O  
ATOM   2390  N   VAL A 339     -15.171  -3.334 -11.763  1.00 96.75           N  
ATOM   2391  CA  VAL A 339     -13.936  -3.195 -12.524  1.00 96.75           C  
ATOM   2392  C   VAL A 339     -12.945  -4.279 -12.104  1.00 96.75           C  
ATOM   2393  O   VAL A 339     -13.179  -4.999 -11.132  1.00 96.75           O  
ATOM   2394  CB  VAL A 339     -13.298  -1.796 -12.335  1.00 96.75           C  
ATOM   2395  CG1 VAL A 339     -14.252  -0.705 -12.821  1.00 96.75           C  
ATOM   2396  CG2 VAL A 339     -12.930  -1.576 -10.868  1.00 96.75           C  
ATOM   2397  N   PHE A 340     -11.873  -4.584 -13.035  1.00 96.12           N  
ATOM   2398  CA  PHE A 340     -10.799  -5.519 -12.720  1.00 96.12           C  
ATOM   2399  C   PHE A 340     -10.550  -5.567 -11.217  1.00 96.12           C  
ATOM   2400  O   PHE A 340     -10.536  -4.529 -10.548  1.00 96.12           O  
ATOM   2401  CB  PHE A 340      -9.511  -5.135 -13.456  1.00 96.12           C  
ATOM   2402  CG  PHE A 340      -8.339  -6.011 -13.119  1.00 96.12           C  
ATOM   2403  CD1 PHE A 340      -7.457  -5.653 -12.096  1.00 96.12           C  
ATOM   2404  CD2 PHE A 340      -8.115  -7.188 -13.811  1.00 96.12           C  
ATOM   2405  CE1 PHE A 340      -6.367  -6.464 -11.787  1.00 96.12           C  
ATOM   2406  CE2 PHE A 340      -7.024  -8.000 -13.503  1.00 96.12           C  
ATOM   2407  CZ  PHE A 340      -6.155  -7.638 -12.493  1.00 96.12           C  
ATOM   2408  N   PRO A 341     -10.365  -6.910 -10.668  1.00 96.56           N  
ATOM   2409  CA  PRO A 341     -10.135  -8.188 -11.350  1.00 96.56           C  
ATOM   2410  C   PRO A 341     -11.364  -9.099 -11.339  1.00 96.56           C  
ATOM   2411  O   PRO A 341     -11.334 -10.176 -11.926  1.00 96.56           O  
ATOM   2412  CB  PRO A 341      -8.990  -8.813 -10.548  1.00 96.56           C  
ATOM   2413  CG  PRO A 341      -9.212  -8.350  -9.140  1.00 96.56           C  
ATOM   2414  CD  PRO A 341      -9.743  -6.945  -9.178  1.00 96.56           C  
ATOM   2415  N   ARG A 342     -12.418  -8.832 -10.574  1.00 96.94           N  
ATOM   2416  CA  ARG A 342     -13.649  -9.619 -10.427  1.00 96.94           C  
ATOM   2417  C   ARG A 342     -13.343 -11.033  -9.940  1.00 96.94           C  
ATOM   2418  O   ARG A 342     -13.874 -12.011 -10.470  1.00 96.94           O  
ATOM   2419  CB  ARG A 342     -14.410  -9.679 -11.755  1.00 96.94           C  
ATOM   2420  CG  ARG A 342     -14.905  -8.328 -12.245  1.00 96.94           C  
ATOM   2421  CD  ARG A 342     -15.720  -8.452 -13.517  1.00 96.94           C  
ATOM   2422  NE  ARG A 342     -15.041  -7.868 -14.667  1.00 96.94           N  
ATOM   2423  NH1 ARG A 342     -16.692  -8.413 -16.191  1.00 96.94           N  
ATOM   2424  NH2 ARG A 342     -14.810  -7.302 -16.874  1.00 96.94           N1+
ATOM   2425  CZ  ARG A 342     -15.515  -7.861 -15.911  1.00 96.94           C  
ATOM   2426  N   ASP A 343     -12.424 -11.084  -9.043  1.00 97.44           N  
ATOM   2427  CA  ASP A 343     -11.972 -12.345  -8.468  1.00 97.44           C  
ATOM   2428  C   ASP A 343     -12.928 -12.821  -7.365  1.00 97.44           C  
ATOM   2429  O   ASP A 343     -12.709 -12.527  -6.188  1.00 97.44           O  
ATOM   2430  CB  ASP A 343     -10.552 -12.214  -7.915  1.00 97.44           C  
ATOM   2431  CG  ASP A 343      -9.904 -13.555  -7.622  1.00 97.44           C  
ATOM   2432  OD1 ASP A 343     -10.627 -14.554  -7.430  1.00 97.44           O  
ATOM   2433  OD2 ASP A 343      -8.654 -13.611  -7.577  1.00 97.44           O1-
ATOM   2434  N   ASP A 344     -13.935 -13.613  -7.627  1.00 97.38           N  
ATOM   2435  CA  ASP A 344     -14.987 -14.063  -6.717  1.00 97.38           C  
ATOM   2436  C   ASP A 344     -14.430 -15.012  -5.658  1.00 97.38           C  
ATOM   2437  O   ASP A 344     -14.833 -14.957  -4.494  1.00 97.38           O  
ATOM   2438  CB  ASP A 344     -16.117 -14.746  -7.491  1.00 97.38           C  
ATOM   2439  CG  ASP A 344     -17.005 -13.768  -8.239  1.00 97.38           C  
ATOM   2440  OD1 ASP A 344     -17.045 -12.572  -7.862  1.00 97.38           O  
ATOM   2441  OD2 ASP A 344     -17.656 -14.183  -9.214  1.00 97.38           O1-
ATOM   2442  N   GLU A 345     -13.458 -15.773  -6.099  1.00 97.19           N  
ATOM   2443  CA  GLU A 345     -12.877 -16.747  -5.178  1.00 97.19           C  
ATOM   2444  C   GLU A 345     -12.120 -16.048  -4.043  1.00 97.19           C  
ATOM   2445  O   GLU A 345     -12.168 -16.502  -2.897  1.00 97.19           O  
ATOM   2446  CB  GLU A 345     -11.938 -17.696  -5.923  1.00 97.19           C  
ATOM   2447  CG  GLU A 345     -12.651 -18.626  -6.895  1.00 97.19           C  
ATOM   2448  CD  GLU A 345     -11.698 -19.520  -7.670  1.00 97.19           C  
ATOM   2449  OE1 GLU A 345     -12.175 -20.318  -8.515  1.00 97.19           O  
ATOM   2450  OE2 GLU A 345     -10.482 -19.441  -7.433  1.00 97.19           O1-
ATOM   2451  N   ALA A 346     -11.473 -14.990  -4.326  1.00 97.94           N  
ATOM   2452  CA  ALA A 346     -10.622 -14.290  -3.354  1.00 97.94           C  
ATOM   2453  C   ALA A 346     -11.469 -13.590  -2.295  1.00 97.94           C  
ATOM   2454  O   ALA A 346     -10.975 -13.257  -1.219  1.00 97.94           O  
ATOM   2455  CB  ALA A 346      -9.717 -13.289  -4.057  1.00 97.94           C  
ATOM   2456  N   LYS A 347     -12.768 -13.398  -2.569  1.00 98.12           N  
ATOM   2457  CA  LYS A 347     -13.641 -12.656  -1.666  1.00 98.12           C  
ATOM   2458  C   LYS A 347     -13.750 -13.356  -0.311  1.00 98.12           C  
ATOM   2459  O   LYS A 347     -14.033 -12.716   0.702  1.00 98.12           O  
ATOM   2460  CB  LYS A 347     -15.040 -12.501  -2.282  1.00 98.12           C  
ATOM   2461  CG  LYS A 347     -15.085 -11.536  -3.458  1.00 98.12           C  
ATOM   2462  CD  LYS A 347     -16.501 -11.395  -4.008  1.00 98.12           C  
ATOM   2463  CE  LYS A 347     -16.548 -10.388  -5.157  1.00 98.12           C  
ATOM   2464  NZ  LYS A 347     -17.928 -10.298  -5.740  1.00 98.12           N1+
ATOM   2465  N   ALA A 348     -13.562 -14.646  -0.317  1.00 98.00           N  
ATOM   2466  CA  ALA A 348     -13.649 -15.416   0.922  1.00 98.00           C  
ATOM   2467  C   ALA A 348     -12.578 -14.982   1.914  1.00 98.00           C  
ATOM   2468  O   ALA A 348     -12.694 -15.234   3.116  1.00 98.00           O  
ATOM   2469  CB  ALA A 348     -13.524 -16.911   0.633  1.00 98.00           C  
ATOM   2470  N   GLY A 349     -11.541 -14.314   1.414  1.00 97.94           N  
ATOM   2471  CA  GLY A 349     -10.447 -13.860   2.243  1.00 97.94           C  
ATOM   2472  C   GLY A 349     -10.677 -12.476   2.836  1.00 97.94           C  
ATOM   2473  O   GLY A 349      -9.885 -12.001   3.657  1.00 97.94           O  
ATOM   2474  N   ILE A 350     -11.866 -11.804   2.494  1.00 98.56           N  
ATOM   2475  CA  ILE A 350     -12.177 -10.460   2.968  1.00 98.56           C  
ATOM   2476  C   ILE A 350     -13.045 -10.547   4.226  1.00 98.56           C  
ATOM   2477  O   ILE A 350     -14.157 -11.082   4.187  1.00 98.56           O  
ATOM   2478  CB  ILE A 350     -12.888  -9.622   1.882  1.00 98.56           C  
ATOM   2479  CG1 ILE A 350     -12.107  -9.681   0.564  1.00 98.56           C  
ATOM   2480  CG2 ILE A 350     -13.077  -8.176   2.344  1.00 98.56           C  
ATOM   2481  CD1 ILE A 350     -12.835  -9.051  -0.617  1.00 98.56           C  
ATOM   2482  N   ASP A 351     -12.582  -9.913   5.313  1.00 98.62           N  
ATOM   2483  CA  ASP A 351     -13.313  -9.935   6.575  1.00 98.62           C  
ATOM   2484  C   ASP A 351     -14.403  -8.867   6.597  1.00 98.62           C  
ATOM   2485  O   ASP A 351     -15.492  -9.091   7.128  1.00 98.62           O  
ATOM   2486  CB  ASP A 351     -12.356  -9.737   7.754  1.00 98.62           C  
ATOM   2487  CG  ASP A 351     -11.329 -10.848   7.877  1.00 98.62           C  
ATOM   2488  OD1 ASP A 351     -11.681 -11.959   8.319  1.00 98.62           O  
ATOM   2489  OD2 ASP A 351     -10.150 -10.602   7.527  1.00 98.62           O1-
ATOM   2490  N   ILE A 352     -14.070  -7.709   6.066  1.00 98.69           N  
ATOM   2491  CA  ILE A 352     -15.023  -6.616   5.897  1.00 98.69           C  
ATOM   2492  C   ILE A 352     -15.050  -6.181   4.433  1.00 98.69           C  
ATOM   2493  O   ILE A 352     -14.180  -5.422   3.991  1.00 98.69           O  
ATOM   2494  CB  ILE A 352     -14.669  -5.417   6.808  1.00 98.69           C  
ATOM   2495  CG1 ILE A 352     -14.550  -5.873   8.269  1.00 98.69           C  
ATOM   2496  CG2 ILE A 352     -15.717  -4.306   6.672  1.00 98.69           C  
ATOM   2497  CD1 ILE A 352     -13.745  -4.929   9.149  1.00 98.69           C  
ATOM   2498  N   ARG A 353     -16.079  -6.651   3.763  1.00 98.50           N  
ATOM   2499  CA  ARG A 353     -16.181  -6.426   2.323  1.00 98.50           C  
ATOM   2500  C   ARG A 353     -17.167  -5.307   2.014  1.00 98.50           C  
ATOM   2501  O   ARG A 353     -18.315  -5.340   2.463  1.00 98.50           O  
ATOM   2502  CB  ARG A 353     -16.604  -7.713   1.612  1.00 98.50           C  
ATOM   2503  CG  ARG A 353     -16.790  -7.552   0.110  1.00 98.50           C  
ATOM   2504  CD  ARG A 353     -17.307  -8.827  -0.533  1.00 98.50           C  
ATOM   2505  NE  ARG A 353     -16.454  -9.972  -0.233  1.00 98.50           N  
ATOM   2506  NH1 ARG A 353     -17.800 -11.524  -1.301  1.00 98.50           N  
ATOM   2507  NH2 ARG A 353     -15.850 -12.182  -0.277  1.00 98.50           N1+
ATOM   2508  CZ  ARG A 353     -16.704 -11.223  -0.605  1.00 98.50           C  
ATOM   2509  N   VAL A 354     -16.669  -4.296   1.215  1.00 98.69           N  
ATOM   2510  CA  VAL A 354     -17.530  -3.219   0.750  1.00 98.69           C  
ATOM   2511  C   VAL A 354     -17.408  -3.071  -0.766  1.00 98.69           C  
ATOM   2512  O   VAL A 354     -16.352  -2.684  -1.273  1.00 98.69           O  
ATOM   2513  CB  VAL A 354     -17.187  -1.879   1.445  1.00 98.69           C  
ATOM   2514  CG1 VAL A 354     -18.137  -0.774   0.979  1.00 98.69           C  
ATOM   2515  CG2 VAL A 354     -17.251  -2.037   2.962  1.00 98.69           C  
ATOM   2516  N   GLU A 355     -18.473  -3.451  -1.469  1.00 98.44           N  
ATOM   2517  CA  GLU A 355     -18.471  -3.340  -2.924  1.00 98.44           C  
ATOM   2518  C   GLU A 355     -19.169  -2.062  -3.378  1.00 98.44           C  
ATOM   2519  O   GLU A 355     -20.301  -1.788  -2.964  1.00 98.44           O  
ATOM   2520  CB  GLU A 355     -19.141  -4.561  -3.556  1.00 98.44           C  
ATOM   2521  CG  GLU A 355     -18.401  -5.872  -3.312  1.00 98.44           C  
ATOM   2522  CD  GLU A 355     -19.049  -7.066  -3.984  1.00 98.44           C  
ATOM   2523  OE1 GLU A 355     -18.349  -8.072  -4.224  1.00 98.44           O  
ATOM   2524  OE2 GLU A 355     -20.261  -6.993  -4.275  1.00 98.44           O1-
ATOM   2525  N   LEU A 356     -18.453  -1.300  -4.173  1.00 98.62           N  
ATOM   2526  CA  LEU A 356     -18.965  -0.020  -4.649  1.00 98.62           C  
ATOM   2527  C   LEU A 356     -19.370  -0.110  -6.116  1.00 98.62           C  
ATOM   2528  O   LEU A 356     -18.832  -0.928  -6.865  1.00 98.62           O  
ATOM   2529  CB  LEU A 356     -17.920   1.086  -4.465  1.00 98.62           C  
ATOM   2530  CG  LEU A 356     -17.418   1.307  -3.038  1.00 98.62           C  
ATOM   2531  CD1 LEU A 356     -16.207   2.232  -3.044  1.00 98.62           C  
ATOM   2532  CD2 LEU A 356     -18.519   1.877  -2.159  1.00 98.62           C  
ATOM   2533  N   LYS A 357     -20.307   0.803  -6.491  1.00 98.19           N  
ATOM   2534  CA  LYS A 357     -20.704   0.919  -7.892  1.00 98.19           C  
ATOM   2535  C   LYS A 357     -19.874   1.980  -8.606  1.00 98.19           C  
ATOM   2536  O   LYS A 357     -19.461   2.970  -7.995  1.00 98.19           O  
ATOM   2537  CB  LYS A 357     -22.188   1.249  -8.004  1.00 98.19           C  
ATOM   2538  CG  LYS A 357     -23.111   0.137  -7.484  1.00 98.19           C  
ATOM   2539  CD  LYS A 357     -24.573   0.506  -7.661  1.00 98.19           C  
ATOM   2540  CE  LYS A 357     -25.483  -0.578  -7.111  1.00 98.19           C  
ATOM   2541  NZ  LYS A 357     -26.920  -0.180  -7.185  1.00 98.19           N1+
ATOM   2542  N   SER A 358     -19.713   1.758  -9.895  1.00 98.25           N  
ATOM   2543  CA  SER A 358     -19.075   2.791 -10.697  1.00 98.25           C  
ATOM   2544  C   SER A 358     -19.784   4.131 -10.535  1.00 98.25           C  
ATOM   2545  O   SER A 358     -21.018   4.177 -10.445  1.00 98.25           O  
ATOM   2546  CB  SER A 358     -19.048   2.385 -12.168  1.00 98.25           C  
ATOM   2547  OG  SER A 358     -18.216   1.268 -12.377  1.00 98.25           O  
ATOM   2548  N   GLY A 359     -18.975   5.142 -10.432  1.00 98.00           N  
ATOM   2549  CA  GLY A 359     -19.552   6.476 -10.324  1.00 98.00           C  
ATOM   2550  C   GLY A 359     -19.794   6.901  -8.888  1.00 98.00           C  
ATOM   2551  O   GLY A 359     -20.380   7.960  -8.642  1.00 98.00           O  
ATOM   2552  N   THR A 360     -19.513   6.036  -7.946  1.00 98.56           N  
ATOM   2553  CA  THR A 360     -19.668   6.375  -6.534  1.00 98.56           C  
ATOM   2554  C   THR A 360     -18.939   7.675  -6.207  1.00 98.56           C  
ATOM   2555  O   THR A 360     -17.740   7.796  -6.463  1.00 98.56           O  
ATOM   2556  CB  THR A 360     -19.165   5.249  -5.623  1.00 98.56           C  
ATOM   2557  CG2 THR A 360     -19.277   5.637  -4.151  1.00 98.56           C  
ATOM   2558  OG1 THR A 360     -19.935   4.070  -5.859  1.00 98.56           O  
ATOM   2559  N   GLU A 361     -19.608   8.685  -5.635  1.00 98.38           N  
ATOM   2560  CA  GLU A 361     -19.082  10.016  -5.347  1.00 98.38           C  
ATOM   2561  C   GLU A 361     -18.786  10.174  -3.854  1.00 98.38           C  
ATOM   2562  O   GLU A 361     -19.044   9.269  -3.061  1.00 98.38           O  
ATOM   2563  CB  GLU A 361     -20.048  11.092  -5.815  1.00 98.38           C  
ATOM   2564  CG  GLU A 361     -20.306  11.089  -7.318  1.00 98.38           C  
ATOM   2565  CD  GLU A 361     -21.203  12.216  -7.779  1.00 98.38           C  
ATOM   2566  OE1 GLU A 361     -20.957  12.796  -8.866  1.00 98.38           O  
ATOM   2567  OE2 GLU A 361     -22.174  12.534  -7.055  1.00 98.38           O1-
ATOM   2568  N   ASP A 362     -18.379  11.279  -3.431  1.00 98.62           N  
ATOM   2569  CA  ASP A 362     -17.795  11.531  -2.112  1.00 98.62           C  
ATOM   2570  C   ASP A 362     -18.745  11.087  -1.000  1.00 98.62           C  
ATOM   2571  O   ASP A 362     -18.337  10.363  -0.087  1.00 98.62           O  
ATOM   2572  CB  ASP A 362     -17.469  13.018  -1.956  1.00 98.62           C  
ATOM   2573  CG  ASP A 362     -16.308  13.466  -2.829  1.00 98.62           C  
ATOM   2574  OD1 ASP A 362     -15.701  12.621  -3.512  1.00 98.62           O  
ATOM   2575  OD2 ASP A 362     -16.009  14.681  -2.832  1.00 98.62           O1-
ATOM   2576  N   ASP A 363     -20.011  11.576  -1.054  1.00 98.44           N  
ATOM   2577  CA  ASP A 363     -20.922  11.343   0.065  1.00 98.44           C  
ATOM   2578  C   ASP A 363     -21.126   9.844   0.306  1.00 98.44           C  
ATOM   2579  O   ASP A 363     -20.990   9.372   1.436  1.00 98.44           O  
ATOM   2580  CB  ASP A 363     -22.274  12.025  -0.193  1.00 98.44           C  
ATOM   2581  CG  ASP A 363     -22.209  13.536  -0.061  1.00 98.44           C  
ATOM   2582  OD1 ASP A 363     -21.221  14.055   0.505  1.00 98.44           O  
ATOM   2583  OD2 ASP A 363     -23.153  14.208  -0.524  1.00 98.44           O1-
ATOM   2584  N   VAL A 364     -21.405   9.147  -0.771  1.00 98.62           N  
ATOM   2585  CA  VAL A 364     -21.657   7.715  -0.679  1.00 98.62           C  
ATOM   2586  C   VAL A 364     -20.369   6.980  -0.297  1.00 98.62           C  
ATOM   2587  O   VAL A 364     -20.379   6.112   0.578  1.00 98.62           O  
ATOM   2588  CB  VAL A 364     -22.215   7.153  -2.007  1.00 98.62           C  
ATOM   2589  CG1 VAL A 364     -22.404   5.642  -1.917  1.00 98.62           C  
ATOM   2590  CG2 VAL A 364     -23.543   7.835  -2.360  1.00 98.62           C  
ATOM   2591  N   TYR A 365     -19.259   7.340  -0.901  1.00 98.81           N  
ATOM   2592  CA  TYR A 365     -17.957   6.726  -0.641  1.00 98.81           C  
ATOM   2593  C   TYR A 365     -17.573   6.867   0.824  1.00 98.81           C  
ATOM   2594  O   TYR A 365     -17.263   5.871   1.489  1.00 98.81           O  
ATOM   2595  CB  TYR A 365     -16.874   7.350  -1.525  1.00 98.81           C  
ATOM   2596  CG  TYR A 365     -15.529   6.687  -1.410  1.00 98.81           C  
ATOM   2597  CD1 TYR A 365     -14.641   7.047  -0.397  1.00 98.81           C  
ATOM   2598  CD2 TYR A 365     -15.144   5.697  -2.307  1.00 98.81           C  
ATOM   2599  CE1 TYR A 365     -13.394   6.435  -0.288  1.00 98.81           C  
ATOM   2600  CE2 TYR A 365     -13.900   5.078  -2.203  1.00 98.81           C  
ATOM   2601  OH  TYR A 365     -11.801   4.845  -1.086  1.00 98.81           O  
ATOM   2602  CZ  TYR A 365     -13.032   5.452  -1.191  1.00 98.81           C  
ATOM   2603  N   LEU A 366     -17.587   8.093   1.317  1.00 98.81           N  
ATOM   2604  CA  LEU A 366     -17.130   8.373   2.671  1.00 98.81           C  
ATOM   2605  C   LEU A 366     -18.068   7.758   3.702  1.00 98.81           C  
ATOM   2606  O   LEU A 366     -17.627   7.295   4.761  1.00 98.81           O  
ATOM   2607  CB  LEU A 366     -17.020   9.884   2.900  1.00 98.81           C  
ATOM   2608  CG  LEU A 366     -15.931  10.610   2.113  1.00 98.81           C  
ATOM   2609  CD1 LEU A 366     -16.031  12.113   2.334  1.00 98.81           C  
ATOM   2610  CD2 LEU A 366     -14.552  10.100   2.495  1.00 98.81           C  
ATOM   2611  N   ASN A 367     -19.413   7.743   3.465  1.00 98.75           N  
ATOM   2612  CA  ASN A 367     -20.350   7.094   4.378  1.00 98.75           C  
ATOM   2613  C   ASN A 367     -20.104   5.592   4.458  1.00 98.75           C  
ATOM   2614  O   ASN A 367     -20.151   5.017   5.547  1.00 98.75           O  
ATOM   2615  CB  ASN A 367     -21.801   7.369   3.935  1.00 98.75           C  
ATOM   2616  CG  ASN A 367     -22.249   8.781   4.269  1.00 98.75           C  
ATOM   2617  ND2 ASN A 367     -23.233   9.273   3.525  1.00 98.75           N  
ATOM   2618  OD1 ASN A 367     -21.719   9.418   5.178  1.00 98.75           O  
ATOM   2619  N   ARG A 368     -19.833   4.972   3.367  1.00 98.75           N  
ATOM   2620  CA  ARG A 368     -19.540   3.547   3.360  1.00 98.75           C  
ATOM   2621  C   ARG A 368     -18.237   3.253   4.098  1.00 98.75           C  
ATOM   2622  O   ARG A 368     -18.125   2.242   4.786  1.00 98.75           O  
ATOM   2623  CB  ARG A 368     -19.454   3.030   1.921  1.00 98.75           C  
ATOM   2624  CG  ARG A 368     -20.772   3.086   1.165  1.00 98.75           C  
ATOM   2625  CD  ARG A 368     -21.754   2.040   1.674  1.00 98.75           C  
ATOM   2626  NE  ARG A 368     -22.867   1.846   0.750  1.00 98.75           N  
ATOM   2627  NH1 ARG A 368     -24.104   0.517   2.176  1.00 98.75           N  
ATOM   2628  NH2 ARG A 368     -24.914   1.037   0.092  1.00 98.75           N1+
ATOM   2629  CZ  ARG A 368     -23.962   1.143   1.009  1.00 98.75           C  
ATOM   2630  N   LEU A 369     -17.251   4.123   3.877  1.00 98.88           N  
ATOM   2631  CA  LEU A 369     -15.988   3.974   4.588  1.00 98.88           C  
ATOM   2632  C   LEU A 369     -16.199   4.088   6.094  1.00 98.88           C  
ATOM   2633  O   LEU A 369     -15.662   3.286   6.866  1.00 98.88           O  
ATOM   2634  CB  LEU A 369     -14.974   5.017   4.124  1.00 98.88           C  
ATOM   2635  CG  LEU A 369     -13.630   5.036   4.858  1.00 98.88           C  
ATOM   2636  CD1 LEU A 369     -12.969   3.665   4.783  1.00 98.88           C  
ATOM   2637  CD2 LEU A 369     -12.721   6.110   4.265  1.00 98.88           C  
ATOM   2638  N   ARG A 370     -16.953   5.049   6.572  1.00 98.81           N  
ATOM   2639  CA  ARG A 370     -17.243   5.202   7.989  1.00 98.81           C  
ATOM   2640  C   ARG A 370     -17.905   3.945   8.557  1.00 98.81           C  
ATOM   2641  O   ARG A 370     -17.537   3.471   9.628  1.00 98.81           O  
ATOM   2642  CB  ARG A 370     -18.143   6.419   8.231  1.00 98.81           C  
ATOM   2643  CG  ARG A 370     -17.423   7.753   8.091  1.00 98.81           C  
ATOM   2644  CD  ARG A 370     -18.310   8.920   8.518  1.00 98.81           C  
ATOM   2645  NE  ARG A 370     -17.771  10.197   8.057  1.00 98.81           N  
ATOM   2646  NH1 ARG A 370     -19.761  10.941   7.146  1.00 98.81           N  
ATOM   2647  NH2 ARG A 370     -17.881  12.256   7.051  1.00 98.81           N1+
ATOM   2648  CZ  ARG A 370     -18.473  11.130   7.420  1.00 98.81           C  
ATOM   2649  N   ALA A 371     -18.905   3.467   7.831  1.00 98.75           N  
ATOM   2650  CA  ALA A 371     -19.598   2.253   8.258  1.00 98.75           C  
ATOM   2651  C   ALA A 371     -18.632   1.075   8.347  1.00 98.75           C  
ATOM   2652  O   ALA A 371     -18.680   0.284   9.289  1.00 98.75           O  
ATOM   2653  CB  ALA A 371     -20.747   1.927   7.312  1.00 98.75           C  
ATOM   2654  N   ALA A 372     -17.751   0.986   7.387  1.00 98.75           N  
ATOM   2655  CA  ALA A 372     -16.770  -0.095   7.348  1.00 98.75           C  
ATOM   2656  C   ALA A 372     -15.808  -0.008   8.523  1.00 98.75           C  
ATOM   2657  O   ALA A 372     -15.461  -1.019   9.136  1.00 98.75           O  
ATOM   2658  CB  ALA A 372     -16.005  -0.076   6.027  1.00 98.75           C  
ATOM   2659  N   LEU A 373     -15.312   1.162   8.788  1.00 98.69           N  
ATOM   2660  CA  LEU A 373     -14.397   1.362   9.904  1.00 98.69           C  
ATOM   2661  C   LEU A 373     -15.082   1.039  11.224  1.00 98.69           C  
ATOM   2662  O   LEU A 373     -14.453   0.497  12.140  1.00 98.69           O  
ATOM   2663  CB  LEU A 373     -13.878   2.800   9.917  1.00 98.69           C  
ATOM   2664  CG  LEU A 373     -12.932   3.194   8.782  1.00 98.69           C  
ATOM   2665  CD1 LEU A 373     -12.602   4.680   8.852  1.00 98.69           C  
ATOM   2666  CD2 LEU A 373     -11.658   2.354   8.830  1.00 98.69           C  
ATOM   2667  N   GLU A 374     -16.407   1.309  11.370  1.00 98.38           N  
ATOM   2668  CA  GLU A 374     -17.172   0.926  12.559  1.00 98.38           C  
ATOM   2669  C   GLU A 374     -17.226  -0.596  12.689  1.00 98.38           C  
ATOM   2670  O   GLU A 374     -17.054  -1.128  13.791  1.00 98.38           O  
ATOM   2671  CB  GLU A 374     -18.591   1.498  12.484  1.00 98.38           C  
ATOM   2672  CG  GLU A 374     -18.650   3.002  12.719  1.00 98.38           C  
ATOM   2673  CD  GLU A 374     -20.046   3.578  12.535  1.00 98.38           C  
ATOM   2674  OE1 GLU A 374     -20.222   4.803  12.712  1.00 98.38           O  
ATOM   2675  OE2 GLU A 374     -20.973   2.790  12.239  1.00 98.38           O1-
ATOM   2676  N   ARG A 375     -17.447  -1.224  11.570  1.00 98.50           N  
ATOM   2677  CA  ARG A 375     -17.459  -2.684  11.579  1.00 98.50           C  
ATOM   2678  C   ARG A 375     -16.091  -3.236  11.957  1.00 98.50           C  
ATOM   2679  O   ARG A 375     -15.996  -4.196  12.723  1.00 98.50           O  
ATOM   2680  CB  ARG A 375     -17.890  -3.228  10.214  1.00 98.50           C  
ATOM   2681  CG  ARG A 375     -17.916  -4.750  10.138  1.00 98.50           C  
ATOM   2682  CD  ARG A 375     -18.957  -5.338  11.067  1.00 98.50           C  
ATOM   2683  NE  ARG A 375     -19.038  -6.794  10.938  1.00 98.50           N  
ATOM   2684  NH1 ARG A 375     -20.783  -7.046  12.420  1.00 98.50           N  
ATOM   2685  NH2 ARG A 375     -19.874  -8.884  11.387  1.00 98.50           N1+
ATOM   2686  CZ  ARG A 375     -19.900  -7.573  11.581  1.00 98.50           C  
ATOM   2687  N   ALA A 376     -15.040  -2.624  11.385  1.00 98.31           N  
ATOM   2688  CA  ALA A 376     -13.672  -3.041  11.692  1.00 98.31           C  
ATOM   2689  C   ALA A 376     -13.401  -2.971  13.191  1.00 98.31           C  
ATOM   2690  O   ALA A 376     -12.727  -3.838  13.750  1.00 98.31           O  
ATOM   2691  CB  ALA A 376     -12.664  -2.189  10.925  1.00 98.31           C  
ATOM   2692  N   ALA A 377     -13.930  -1.970  13.848  1.00 97.69           N  
ATOM   2693  CA  ALA A 377     -13.764  -1.789  15.297  1.00 97.69           C  
ATOM   2694  C   ALA A 377     -14.414  -2.935  16.074  1.00 97.69           C  
ATOM   2695  O   ALA A 377     -13.953  -3.292  17.155  1.00 97.69           O  
ATOM   2696  CB  ALA A 377     -14.353  -0.453  15.740  1.00 97.69           C  
ATOM   2697  N   LEU A 378     -15.408  -3.581  15.469  1.00 97.25           N  
ATOM   2698  CA  LEU A 378     -16.121  -4.685  16.119  1.00 97.25           C  
ATOM   2699  C   LEU A 378     -15.426  -6.009  15.841  1.00 97.25           C  
ATOM   2700  O   LEU A 378     -15.294  -6.850  16.731  1.00 97.25           O  
ATOM   2701  CB  LEU A 378     -17.575  -4.741  15.639  1.00 97.25           C  
ATOM   2702  CG  LEU A 378     -18.445  -3.529  15.965  1.00 97.25           C  
ATOM   2703  CD1 LEU A 378     -19.799  -3.650  15.277  1.00 97.25           C  
ATOM   2704  CD2 LEU A 378     -18.608  -3.384  17.464  1.00 97.25           C  
ATOM   2705  N   VAL A 379     -14.938  -6.173  14.595  1.00 95.75           N  
ATOM   2706  CA  VAL A 379     -14.380  -7.432  14.112  1.00 95.75           C  
ATOM   2707  C   VAL A 379     -12.994  -7.647  14.715  1.00 95.75           C  
ATOM   2708  O   VAL A 379     -12.644  -8.762  15.106  1.00 95.75           O  
ATOM   2709  CB  VAL A 379     -14.310  -7.467  12.574  1.00 95.75           C  
ATOM   2710  CG1 VAL A 379     -13.486  -8.661  12.099  1.00 95.75           C  
ATOM   2711  CG2 VAL A 379     -15.714  -7.511  11.974  1.00 95.75           C  
ATOM   2712  N   LEU A 380     -12.170  -6.619  14.841  1.00 94.31           N  
ATOM   2713  CA  LEU A 380     -10.808  -6.686  15.363  1.00 94.31           C  
ATOM   2714  C   LEU A 380     -10.493  -5.481  16.227  1.00 94.31           C  
ATOM   2715  O   LEU A 380      -9.898  -4.501  15.758  1.00 94.31           O  
ATOM   2716  CB  LEU A 380      -9.802  -6.767  14.199  1.00 94.31           C  
ATOM   2717  CG  LEU A 380      -8.331  -6.905  14.585  1.00 94.31           C  
ATOM   2718  CD1 LEU A 380      -8.091  -8.225  15.305  1.00 94.31           C  
ATOM   2719  CD2 LEU A 380      -7.440  -6.790  13.354  1.00 94.31           C  
ATOM   2720  N   PRO A 381     -10.956  -5.527  17.531  1.00 91.38           N  
ATOM   2721  CA  PRO A 381     -10.649  -4.398  18.407  1.00 91.38           C  
ATOM   2722  C   PRO A 381      -9.157  -4.284  18.723  1.00 91.38           C  
ATOM   2723  O   PRO A 381      -8.478  -5.297  18.885  1.00 91.38           O  
ATOM   2724  CB  PRO A 381     -11.451  -4.696  19.677  1.00 91.38           C  
ATOM   2725  CG  PRO A 381     -11.644  -6.178  19.659  1.00 91.38           C  
ATOM   2726  CD  PRO A 381     -11.653  -6.643  18.239  1.00 91.38           C  
ATOM   2727  N   ARG A 382      -8.524  -3.207  18.482  1.00 92.56           N  
ATOM   2728  CA  ARG A 382      -7.158  -2.845  18.836  1.00 92.56           C  
ATOM   2729  C   ARG A 382      -6.152  -3.699  18.065  1.00 92.56           C  
ATOM   2730  O   ARG A 382      -5.391  -4.454  18.675  1.00 92.56           O  
ATOM   2731  CB  ARG A 382      -6.929  -2.993  20.341  1.00 92.56           C  
ATOM   2732  CG  ARG A 382      -7.686  -1.976  21.182  1.00 92.56           C  
ATOM   2733  CD  ARG A 382      -7.074  -1.816  22.575  1.00 92.56           C  
ATOM   2734  NE  ARG A 382      -7.353  -2.967  23.419  1.00 92.56           N  
ATOM   2735  NH1 ARG A 382      -7.031  -1.833  25.408  1.00 92.56           N  
ATOM   2736  NH2 ARG A 382      -7.601  -4.054  25.424  1.00 92.56           N1+
ATOM   2737  CZ  ARG A 382      -7.327  -2.950  24.751  1.00 92.56           C  
ATOM   2738  N   PRO A 383      -6.284  -3.700  16.747  1.00 97.25           N  
ATOM   2739  CA  PRO A 383      -5.218  -4.382  16.007  1.00 97.25           C  
ATOM   2740  C   PRO A 383      -3.821  -3.923  16.421  1.00 97.25           C  
ATOM   2741  O   PRO A 383      -3.660  -2.809  16.930  1.00 97.25           O  
ATOM   2742  CB  PRO A 383      -5.507  -4.014  14.556  1.00 97.25           C  
ATOM   2743  CG  PRO A 383      -6.196  -2.690  14.621  1.00 97.25           C  
ATOM   2744  CD  PRO A 383      -7.022  -2.648  15.880  1.00 97.25           C  
ATOM   2745  N   ASP A 384      -2.804  -4.841  16.185  1.00 97.94           N  
ATOM   2746  CA  ASP A 384      -1.430  -4.508  16.547  1.00 97.94           C  
ATOM   2747  C   ASP A 384      -0.798  -3.588  15.502  1.00 97.94           C  
ATOM   2748  O   ASP A 384       0.134  -2.839  15.806  1.00 97.94           O  
ATOM   2749  CB  ASP A 384      -0.592  -5.781  16.702  1.00 97.94           C  
ATOM   2750  CG  ASP A 384      -1.063  -6.666  17.841  1.00 97.94           C  
ATOM   2751  OD1 ASP A 384      -1.102  -6.201  18.997  1.00 97.94           O  
ATOM   2752  OD2 ASP A 384      -1.393  -7.843  17.572  1.00 97.94           O1-
ATOM   2753  N   LEU A 385      -1.331  -3.623  14.313  1.00 98.69           N  
ATOM   2754  CA  LEU A 385      -0.828  -2.843  13.184  1.00 98.69           C  
ATOM   2755  C   LEU A 385      -1.895  -2.701  12.104  1.00 98.69           C  
ATOM   2756  O   LEU A 385      -2.599  -3.663  11.791  1.00 98.69           O  
ATOM   2757  CB  LEU A 385       0.425  -3.492  12.597  1.00 98.69           C  
ATOM   2758  CG  LEU A 385       1.009  -2.839  11.340  1.00 98.69           C  
ATOM   2759  CD1 LEU A 385       1.551  -1.450  11.675  1.00 98.69           C  
ATOM   2760  CD2 LEU A 385       2.097  -3.715  10.738  1.00 98.69           C  
ATOM   2761  N   VAL A 386      -1.978  -1.460  11.570  1.00 98.88           N  
ATOM   2762  CA  VAL A 386      -2.828  -1.214  10.410  1.00 98.88           C  
ATOM   2763  C   VAL A 386      -1.955  -0.946   9.182  1.00 98.88           C  
ATOM   2764  O   VAL A 386      -1.073  -0.086   9.221  1.00 98.88           O  
ATOM   2765  CB  VAL A 386      -3.794  -0.032  10.652  1.00 98.88           C  
ATOM   2766  CG1 VAL A 386      -4.548   0.314   9.365  1.00 98.88           C  
ATOM   2767  CG2 VAL A 386      -4.767  -0.360  11.775  1.00 98.88           C  
ATOM   2768  N   VAL A 387      -2.118  -1.820   8.124  1.00 98.88           N  
ATOM   2769  CA  VAL A 387      -1.549  -1.539   6.812  1.00 98.88           C  
ATOM   2770  C   VAL A 387      -2.608  -0.908   5.912  1.00 98.88           C  
ATOM   2771  O   VAL A 387      -3.615  -1.543   5.587  1.00 98.88           O  
ATOM   2772  CB  VAL A 387      -0.982  -2.818   6.154  1.00 98.88           C  
ATOM   2773  CG1 VAL A 387      -0.339  -2.493   4.806  1.00 98.88           C  
ATOM   2774  CG2 VAL A 387       0.025  -3.492   7.080  1.00 98.88           C  
ATOM   2775  N   TYR A 388      -2.409   0.370   5.593  1.00 98.88           N  
ATOM   2776  CA  TYR A 388      -3.374   1.154   4.832  1.00 98.88           C  
ATOM   2777  C   TYR A 388      -2.920   1.327   3.388  1.00 98.88           C  
ATOM   2778  O   TYR A 388      -1.937   2.022   3.121  1.00 98.88           O  
ATOM   2779  CB  TYR A 388      -3.582   2.527   5.481  1.00 98.88           C  
ATOM   2780  CG  TYR A 388      -4.484   3.443   4.688  1.00 98.88           C  
ATOM   2781  CD1 TYR A 388      -4.240   4.812   4.634  1.00 98.88           C  
ATOM   2782  CD2 TYR A 388      -5.579   2.940   3.995  1.00 98.88           C  
ATOM   2783  CE1 TYR A 388      -5.068   5.660   3.904  1.00 98.88           C  
ATOM   2784  CE2 TYR A 388      -6.414   3.777   3.260  1.00 98.88           C  
ATOM   2785  OH  TYR A 388      -6.972   5.968   2.501  1.00 98.88           O  
ATOM   2786  CZ  TYR A 388      -6.150   5.134   3.223  1.00 98.88           C  
ATOM   2787  N   ASN A 389      -3.567   0.608   2.452  1.00 98.75           N  
ATOM   2788  CA  ASN A 389      -3.343   0.752   1.018  1.00 98.75           C  
ATOM   2789  C   ASN A 389      -4.214   1.857   0.423  1.00 98.75           C  
ATOM   2790  O   ASN A 389      -5.417   1.669   0.234  1.00 98.75           O  
ATOM   2791  CB  ASN A 389      -3.603  -0.573   0.296  1.00 98.75           C  
ATOM   2792  CG  ASN A 389      -3.139  -0.552  -1.147  1.00 98.75           C  
ATOM   2793  ND2 ASN A 389      -3.918  -1.169  -2.028  1.00 98.75           N  
ATOM   2794  OD1 ASN A 389      -2.088   0.012  -1.467  1.00 98.75           O  
ATOM   2795  N   ALA A 390      -3.553   3.035   0.119  1.00 98.25           N  
ATOM   2796  CA  ALA A 390      -4.247   4.289  -0.146  1.00 98.25           C  
ATOM   2797  C   ALA A 390      -4.197   4.638  -1.631  1.00 98.25           C  
ATOM   2798  O   ALA A 390      -3.709   5.707  -2.010  1.00 98.25           O  
ATOM   2799  CB  ALA A 390      -3.641   5.420   0.682  1.00 98.25           C  
ATOM   2800  N   GLY A 391      -4.713   3.781  -2.543  1.00 97.38           N  
ATOM   2801  CA  GLY A 391      -4.699   4.055  -3.973  1.00 97.38           C  
ATOM   2802  C   GLY A 391      -5.552   5.245  -4.361  1.00 97.38           C  
ATOM   2803  O   GLY A 391      -6.662   5.413  -3.849  1.00 97.38           O  
ATOM   2804  N   THR A 392      -5.114   6.072  -5.331  1.00 97.38           N  
ATOM   2805  CA  THR A 392      -5.855   7.262  -5.727  1.00 97.38           C  
ATOM   2806  C   THR A 392      -6.703   6.987  -6.969  1.00 97.38           C  
ATOM   2807  O   THR A 392      -7.271   7.907  -7.555  1.00 97.38           O  
ATOM   2808  CB  THR A 392      -4.908   8.445  -6.004  1.00 97.38           C  
ATOM   2809  CG2 THR A 392      -4.204   8.896  -4.728  1.00 97.38           C  
ATOM   2810  OG1 THR A 392      -3.924   8.047  -6.963  1.00 97.38           O  
ATOM   2811  N   ASP A 393      -6.729   5.713  -7.425  1.00 97.25           N  
ATOM   2812  CA  ASP A 393      -7.509   5.390  -8.616  1.00 97.25           C  
ATOM   2813  C   ASP A 393      -9.006   5.451  -8.326  1.00 97.25           C  
ATOM   2814  O   ASP A 393      -9.828   5.146  -9.197  1.00 97.25           O  
ATOM   2815  CB  ASP A 393      -7.129   4.002  -9.146  1.00 97.25           C  
ATOM   2816  CG  ASP A 393      -7.089   2.946  -8.058  1.00 97.25           C  
ATOM   2817  OD1 ASP A 393      -7.459   3.245  -6.901  1.00 97.25           O  
ATOM   2818  OD2 ASP A 393      -6.685   1.802  -8.360  1.00 97.25           O1-
ATOM   2819  N   VAL A 394      -9.427   6.059  -7.208  1.00 98.12           N  
ATOM   2820  CA  VAL A 394     -10.822   6.303  -6.856  1.00 98.12           C  
ATOM   2821  C   VAL A 394     -11.242   7.689  -7.339  1.00 98.12           C  
ATOM   2822  O   VAL A 394     -12.439   8.021  -7.353  1.00 98.12           O  
ATOM   2823  CB  VAL A 394     -11.056   6.172  -5.335  1.00 98.12           C  
ATOM   2824  CG1 VAL A 394     -10.779   4.750  -4.865  1.00 98.12           C  
ATOM   2825  CG2 VAL A 394     -10.181   7.169  -4.574  1.00 98.12           C  
ATOM   2826  N   LEU A 395     -10.196   8.476  -7.759  1.00 97.62           N  
ATOM   2827  CA  LEU A 395     -10.397   9.869  -8.160  1.00 97.62           C  
ATOM   2828  C   LEU A 395     -11.353   9.961  -9.347  1.00 97.62           C  
ATOM   2829  O   LEU A 395     -11.329   9.101 -10.232  1.00 97.62           O  
ATOM   2830  CB  LEU A 395      -9.057  10.518  -8.517  1.00 97.62           C  
ATOM   2831  CG  LEU A 395      -8.165  10.925  -7.340  1.00 97.62           C  
ATOM   2832  CD1 LEU A 395      -6.786  11.343  -7.838  1.00 97.62           C  
ATOM   2833  CD2 LEU A 395      -8.816  12.054  -6.545  1.00 97.62           C  
ATOM   2834  N   ALA A 396     -12.209  10.982  -9.285  1.00 97.31           N  
ATOM   2835  CA  ALA A 396     -13.003  11.314 -10.471  1.00 97.31           C  
ATOM   2836  C   ALA A 396     -12.100  11.541 -11.683  1.00 97.31           C  
ATOM   2837  O   ALA A 396     -11.114  12.276 -11.595  1.00 97.31           O  
ATOM   2838  CB  ALA A 396     -13.867  12.542 -10.209  1.00 97.31           C  
ATOM   2839  N   GLY A 397     -12.387  10.759 -12.768  1.00 93.88           N  
ATOM   2840  CA  GLY A 397     -11.611  10.977 -13.977  1.00 93.88           C  
ATOM   2841  C   GLY A 397     -10.472   9.988 -14.139  1.00 93.88           C  
ATOM   2842  O   GLY A 397      -9.765  10.015 -15.147  1.00 93.88           O  
ATOM   2843  N   ASP A 398     -10.251   9.213 -13.027  1.00 95.75           N  
ATOM   2844  CA  ASP A 398      -9.279   8.145 -13.191  1.00 95.75           C  
ATOM   2845  C   ASP A 398      -9.712   7.163 -14.279  1.00 95.75           C  
ATOM   2846  O   ASP A 398     -10.865   6.734 -14.306  1.00 95.75           O  
ATOM   2847  CB  ASP A 398      -9.068   7.406 -11.866  1.00 95.75           C  
ATOM   2848  CG  ASP A 398      -7.961   6.373 -11.927  1.00 95.75           C  
ATOM   2849  OD1 ASP A 398      -6.773   6.747 -11.838  1.00 95.75           O  
ATOM   2850  OD2 ASP A 398      -8.279   5.174 -12.072  1.00 95.75           O1-
ATOM   2851  N   PRO A 399      -8.873   6.714 -15.227  1.00 93.06           N  
ATOM   2852  CA  PRO A 399      -9.235   5.935 -16.416  1.00 93.06           C  
ATOM   2853  C   PRO A 399      -9.488   4.467 -16.108  1.00 93.06           C  
ATOM   2854  O   PRO A 399     -10.142   3.765 -16.880  1.00 93.06           O  
ATOM   2855  CB  PRO A 399      -8.024   6.106 -17.331  1.00 93.06           C  
ATOM   2856  CG  PRO A 399      -6.883   6.384 -16.413  1.00 93.06           C  
ATOM   2857  CD  PRO A 399      -7.389   7.199 -15.253  1.00 93.06           C  
ATOM   2858  N   LEU A 400      -9.138   3.966 -14.856  1.00 93.94           N  
ATOM   2859  CA  LEU A 400      -9.214   2.537 -14.574  1.00 93.94           C  
ATOM   2860  C   LEU A 400     -10.172   2.258 -13.421  1.00 93.94           C  
ATOM   2861  O   LEU A 400     -10.934   1.291 -13.461  1.00 93.94           O  
ATOM   2862  CB  LEU A 400      -7.825   1.981 -14.237  1.00 93.94           C  
ATOM   2863  CG  LEU A 400      -6.765   2.104 -15.341  1.00 93.94           C  
ATOM   2864  CD1 LEU A 400      -5.464   1.451 -14.893  1.00 93.94           C  
ATOM   2865  CD2 LEU A 400      -7.263   1.474 -16.639  1.00 93.94           C  
ATOM   2866  N   GLY A 401     -10.242   3.138 -12.449  1.00 95.88           N  
ATOM   2867  CA  GLY A 401     -10.953   2.922 -11.205  1.00 95.88           C  
ATOM   2868  C   GLY A 401     -12.449   3.152 -11.326  1.00 95.88           C  
ATOM   2869  O   GLY A 401     -13.241   2.486 -10.659  1.00 95.88           O  
ATOM   2870  N   ARG A 402     -12.975   4.017 -12.187  1.00 96.62           N  
ATOM   2871  CA  ARG A 402     -14.344   4.339 -12.582  1.00 96.62           C  
ATOM   2872  C   ARG A 402     -15.188   4.721 -11.368  1.00 96.62           C  
ATOM   2873  O   ARG A 402     -16.363   4.368 -11.294  1.00 96.62           O  
ATOM   2874  CB  ARG A 402     -14.974   3.158 -13.318  1.00 96.62           C  
ATOM   2875  CG  ARG A 402     -14.328   2.842 -14.655  1.00 96.62           C  
ATOM   2876  CD  ARG A 402     -15.136   1.828 -15.449  1.00 96.62           C  
ATOM   2877  NE  ARG A 402     -14.512   1.537 -16.739  1.00 96.62           N  
ATOM   2878  NH1 ARG A 402     -16.340   0.407 -17.594  1.00 96.62           N  
ATOM   2879  NH2 ARG A 402     -14.443   0.665 -18.863  1.00 96.62           N1+
ATOM   2880  CZ  ARG A 402     -15.102   0.869 -17.727  1.00 96.62           C  
ATOM   2881  N   LEU A 403     -14.563   5.323 -10.349  1.00 98.12           N  
ATOM   2882  CA  LEU A 403     -15.313   5.932  -9.258  1.00 98.12           C  
ATOM   2883  C   LEU A 403     -15.382   7.443  -9.430  1.00 98.12           C  
ATOM   2884  O   LEU A 403     -14.871   7.994 -10.411  1.00 98.12           O  
ATOM   2885  CB  LEU A 403     -14.670   5.594  -7.907  1.00 98.12           C  
ATOM   2886  CG  LEU A 403     -14.675   4.117  -7.508  1.00 98.12           C  
ATOM   2887  CD1 LEU A 403     -13.910   3.924  -6.198  1.00 98.12           C  
ATOM   2888  CD2 LEU A 403     -16.105   3.596  -7.383  1.00 98.12           C  
ATOM   2889  N   GLY A 404     -16.003   8.151  -8.557  1.00 97.94           N  
ATOM   2890  CA  GLY A 404     -16.242   9.578  -8.733  1.00 97.94           C  
ATOM   2891  C   GLY A 404     -15.857  10.405  -7.521  1.00 97.94           C  
ATOM   2892  O   GLY A 404     -16.504  11.407  -7.210  1.00 97.94           O  
ATOM   2893  N   VAL A 405     -14.743  10.023  -6.827  1.00 98.56           N  
ATOM   2894  CA  VAL A 405     -14.317  10.704  -5.609  1.00 98.56           C  
ATOM   2895  C   VAL A 405     -13.492  11.936  -5.966  1.00 98.56           C  
ATOM   2896  O   VAL A 405     -12.589  11.870  -6.802  1.00 98.56           O  
ATOM   2897  CB  VAL A 405     -13.498   9.763  -4.696  1.00 98.56           C  
ATOM   2898  CG1 VAL A 405     -13.068  10.480  -3.415  1.00 98.56           C  
ATOM   2899  CG2 VAL A 405     -14.298   8.502  -4.360  1.00 98.56           C  
ATOM   2900  N   SER A 406     -13.833  13.060  -5.375  1.00 98.50           N  
ATOM   2901  CA  SER A 406     -13.141  14.316  -5.641  1.00 98.50           C  
ATOM   2902  C   SER A 406     -11.770  14.346  -4.989  1.00 98.50           C  
ATOM   2903  O   SER A 406     -11.455  13.492  -4.148  1.00 98.50           O  
ATOM   2904  CB  SER A 406     -13.973  15.503  -5.144  1.00 98.50           C  
ATOM   2905  OG  SER A 406     -14.006  15.541  -3.731  1.00 98.50           O  
ATOM   2906  N   HIS A 407     -10.912  15.304  -5.346  1.00 98.44           N  
ATOM   2907  CA  HIS A 407      -9.640  15.544  -4.689  1.00 98.44           C  
ATOM   2908  C   HIS A 407      -9.812  15.697  -3.180  1.00 98.44           C  
ATOM   2909  O   HIS A 407      -9.100  15.061  -2.395  1.00 98.44           O  
ATOM   2910  CB  HIS A 407      -8.945  16.770  -5.266  1.00 98.44           C  
ATOM   2911  CG  HIS A 407      -8.460  16.588  -6.670  1.00 98.44           C  
ATOM   2912  CD2 HIS A 407      -7.222  16.418  -7.170  1.00 98.44           C  
ATOM   2913  ND1 HIS A 407      -9.314  16.574  -7.755  1.00 98.44           N  
ATOM   2914  CE1 HIS A 407      -8.616  16.402  -8.862  1.00 98.44           C  
ATOM   2915  NE2 HIS A 407      -7.336  16.300  -8.531  1.00 98.44           N  
ATOM   2916  N   ALA A 408     -10.752  16.556  -2.784  1.00 98.44           N  
ATOM   2917  CA  ALA A 408     -11.040  16.779  -1.372  1.00 98.44           C  
ATOM   2918  C   ALA A 408     -11.520  15.492  -0.699  1.00 98.44           C  
ATOM   2919  O   ALA A 408     -11.226  15.250   0.472  1.00 98.44           O  
ATOM   2920  CB  ALA A 408     -12.075  17.882  -1.200  1.00 98.44           C  
ATOM   2921  N   GLY A 409     -12.269  14.787  -1.422  1.00 98.56           N  
ATOM   2922  CA  GLY A 409     -12.752  13.516  -0.898  1.00 98.56           C  
ATOM   2923  C   GLY A 409     -11.631  12.541  -0.555  1.00 98.56           C  
ATOM   2924  O   GLY A 409     -11.686  11.866   0.470  1.00 98.56           O  
ATOM   2925  N   VAL A 410     -10.630  12.384  -1.400  1.00 98.50           N  
ATOM   2926  CA  VAL A 410      -9.489  11.503  -1.174  1.00 98.50           C  
ATOM   2927  C   VAL A 410      -8.715  11.970   0.056  1.00 98.50           C  
ATOM   2928  O   VAL A 410      -8.300  11.152   0.884  1.00 98.50           O  
ATOM   2929  CB  VAL A 410      -8.557  11.455  -2.404  1.00 98.50           C  
ATOM   2930  CG1 VAL A 410      -7.256  10.723  -2.068  1.00 98.50           C  
ATOM   2931  CG2 VAL A 410      -9.265  10.785  -3.582  1.00 98.50           C  
ATOM   2932  N   VAL A 411      -8.514  13.321   0.200  1.00 98.75           N  
ATOM   2933  CA  VAL A 411      -7.846  13.864   1.378  1.00 98.75           C  
ATOM   2934  C   VAL A 411      -8.644  13.518   2.634  1.00 98.75           C  
ATOM   2935  O   VAL A 411      -8.081  13.083   3.639  1.00 98.75           O  
ATOM   2936  CB  VAL A 411      -7.654  15.393   1.269  1.00 98.75           C  
ATOM   2937  CG1 VAL A 411      -7.147  15.970   2.589  1.00 98.75           C  
ATOM   2938  CG2 VAL A 411      -6.700  15.732   0.129  1.00 98.75           C  
ATOM   2939  N   GLU A 412      -9.993  13.703   2.548  1.00 98.75           N  
ATOM   2940  CA  GLU A 412     -10.869  13.379   3.677  1.00 98.75           C  
ATOM   2941  C   GLU A 412     -10.839  11.880   3.979  1.00 98.75           C  
ATOM   2942  O   GLU A 412     -10.857  11.478   5.141  1.00 98.75           O  
ATOM   2943  CB  GLU A 412     -12.295  13.829   3.395  1.00 98.75           C  
ATOM   2944  CG  GLU A 412     -13.252  13.614   4.555  1.00 98.75           C  
ATOM   2945  CD  GLU A 412     -14.633  14.207   4.324  1.00 98.75           C  
ATOM   2946  OE1 GLU A 412     -15.535  13.983   5.154  1.00 98.75           O  
ATOM   2947  OE2 GLU A 412     -14.812  14.898   3.293  1.00 98.75           O1-
ATOM   2948  N   ARG A 413     -10.834  11.084   2.949  1.00 98.81           N  
ATOM   2949  CA  ARG A 413     -10.734   9.634   3.079  1.00 98.81           C  
ATOM   2950  C   ARG A 413      -9.523   9.243   3.916  1.00 98.81           C  
ATOM   2951  O   ARG A 413      -9.646   8.476   4.873  1.00 98.81           O  
ATOM   2952  CB  ARG A 413     -10.652   8.972   1.699  1.00 98.81           C  
ATOM   2953  CG  ARG A 413     -10.438   7.469   1.749  1.00 98.81           C  
ATOM   2954  CD  ARG A 413      -9.909   6.933   0.428  1.00 98.81           C  
ATOM   2955  NE  ARG A 413      -8.527   7.342   0.196  1.00 98.81           N  
ATOM   2956  NH1 ARG A 413      -8.430   6.519  -1.962  1.00 98.81           N  
ATOM   2957  NH2 ARG A 413      -6.598   7.544  -1.038  1.00 98.81           N1+
ATOM   2958  CZ  ARG A 413      -7.854   7.132  -0.935  1.00 98.81           C  
ATOM   2959  N   ASP A 414      -8.345   9.698   3.558  1.00 98.81           N  
ATOM   2960  CA  ASP A 414      -7.103   9.364   4.251  1.00 98.81           C  
ATOM   2961  C   ASP A 414      -7.122   9.880   5.686  1.00 98.81           C  
ATOM   2962  O   ASP A 414      -6.673   9.188   6.603  1.00 98.81           O  
ATOM   2963  CB  ASP A 414      -5.900   9.940   3.500  1.00 98.81           C  
ATOM   2964  CG  ASP A 414      -5.649   9.254   2.169  1.00 98.81           C  
ATOM   2965  OD1 ASP A 414      -6.196   8.155   1.936  1.00 98.81           O  
ATOM   2966  OD2 ASP A 414      -4.893   9.816   1.346  1.00 98.81           O1-
ATOM   2967  N   GLU A 415      -7.645  11.068   5.893  1.00 98.75           N  
ATOM   2968  CA  GLU A 415      -7.774  11.616   7.239  1.00 98.75           C  
ATOM   2969  C   GLU A 415      -8.672  10.738   8.110  1.00 98.75           C  
ATOM   2970  O   GLU A 415      -8.375  10.498   9.279  1.00 98.75           O  
ATOM   2971  CB  GLU A 415      -8.313  13.043   7.194  1.00 98.75           C  
ATOM   2972  CG  GLU A 415      -8.479  13.683   8.563  1.00 98.75           C  
ATOM   2973  CD  GLU A 415      -9.011  15.112   8.504  1.00 98.75           C  
ATOM   2974  OE1 GLU A 415      -9.742  15.529   9.425  1.00 98.75           O  
ATOM   2975  OE2 GLU A 415      -8.689  15.809   7.515  1.00 98.75           O1-
ATOM   2976  N   LEU A 416      -9.821  10.296   7.556  1.00 98.75           N  
ATOM   2977  CA  LEU A 416     -10.754   9.444   8.288  1.00 98.75           C  
ATOM   2978  C   LEU A 416     -10.063   8.180   8.784  1.00 98.75           C  
ATOM   2979  O   LEU A 416     -10.244   7.781   9.935  1.00 98.75           O  
ATOM   2980  CB  LEU A 416     -11.945   9.070   7.402  1.00 98.75           C  
ATOM   2981  CG  LEU A 416     -13.005  10.153   7.200  1.00 98.75           C  
ATOM   2982  CD1 LEU A 416     -14.058   9.687   6.199  1.00 98.75           C  
ATOM   2983  CD2 LEU A 416     -13.650  10.524   8.528  1.00 98.75           C  
ATOM   2984  N   VAL A 417      -9.272   7.578   7.962  1.00 98.81           N  
ATOM   2985  CA  VAL A 417      -8.580   6.344   8.313  1.00 98.81           C  
ATOM   2986  C   VAL A 417      -7.557   6.619   9.411  1.00 98.81           C  
ATOM   2987  O   VAL A 417      -7.487   5.887  10.396  1.00 98.81           O  
ATOM   2988  CB  VAL A 417      -7.888   5.719   7.082  1.00 98.81           C  
ATOM   2989  CG1 VAL A 417      -7.008   4.538   7.493  1.00 98.81           C  
ATOM   2990  CG2 VAL A 417      -8.926   5.276   6.049  1.00 98.81           C  
ATOM   2991  N   TRP A 418      -6.734   7.678   9.207  1.00 98.75           N  
ATOM   2992  CA  TRP A 418      -5.710   8.013  10.196  1.00 98.75           C  
ATOM   2993  C   TRP A 418      -6.340   8.380  11.530  1.00 98.75           C  
ATOM   2994  O   TRP A 418      -5.861   7.959  12.585  1.00 98.75           O  
ATOM   2995  CB  TRP A 418      -4.839   9.168   9.693  1.00 98.75           C  
ATOM   2996  CG  TRP A 418      -3.743   8.743   8.756  1.00 98.75           C  
ATOM   2997  CD1 TRP A 418      -3.884   8.246   7.491  1.00 98.75           C  
ATOM   2998  CD2 TRP A 418      -2.339   8.777   9.025  1.00 98.75           C  
ATOM   2999  CE2 TRP A 418      -1.683   8.283   7.870  1.00 98.75           C  
ATOM   3000  CE3 TRP A 418      -1.566   9.173  10.125  1.00 98.75           C  
ATOM   3001  NE1 TRP A 418      -2.652   7.966   6.953  1.00 98.75           N  
ATOM   3002  CH2 TRP A 418       0.438   8.576   8.878  1.00 98.75           C  
ATOM   3003  CZ2 TRP A 418      -0.294   8.175   7.785  1.00 98.75           C  
ATOM   3004  CZ3 TRP A 418      -0.180   9.068  10.038  1.00 98.75           C  
ATOM   3005  N   ARG A 419      -7.326   9.182  11.496  1.00 98.62           N  
ATOM   3006  CA  ARG A 419      -8.038   9.529  12.724  1.00 98.62           C  
ATOM   3007  C   ARG A 419      -8.595   8.287  13.413  1.00 98.62           C  
ATOM   3008  O   ARG A 419      -8.487   8.143  14.631  1.00 98.62           O  
ATOM   3009  CB  ARG A 419      -9.177  10.511  12.423  1.00 98.62           C  
ATOM   3010  CG  ARG A 419      -9.871  11.048  13.659  1.00 98.62           C  
ATOM   3011  CD  ARG A 419     -10.927  12.087  13.307  1.00 98.62           C  
ATOM   3012  NE  ARG A 419     -10.337  13.244  12.642  1.00 98.62           N  
ATOM   3013  NH1 ARG A 419     -12.049  13.485  11.104  1.00 98.62           N  
ATOM   3014  NH2 ARG A 419     -10.266  14.926  11.082  1.00 98.62           N1+
ATOM   3015  CZ  ARG A 419     -10.889  13.884  11.619  1.00 98.62           C  
ATOM   3016  N   TRP A 420      -9.267   7.387  12.602  1.00 98.62           N  
ATOM   3017  CA  TRP A 420      -9.797   6.138  13.135  1.00 98.62           C  
ATOM   3018  C   TRP A 420      -8.696   5.316  13.797  1.00 98.62           C  
ATOM   3019  O   TRP A 420      -8.880   4.778  14.888  1.00 98.62           O  
ATOM   3020  CB  TRP A 420     -10.476   5.323  12.035  1.00 98.62           C  
ATOM   3021  CG  TRP A 420     -11.051   4.020  12.505  1.00 98.62           C  
ATOM   3022  CD1 TRP A 420     -12.288   3.813  13.045  1.00 98.62           C  
ATOM   3023  CD2 TRP A 420     -10.403   2.743  12.485  1.00 98.62           C  
ATOM   3024  CE2 TRP A 420     -11.311   1.806  13.023  1.00 98.62           C  
ATOM   3025  CE3 TRP A 420      -9.142   2.302  12.057  1.00 98.62           C  
ATOM   3026  NE1 TRP A 420     -12.454   2.482  13.358  1.00 98.62           N  
ATOM   3027  CH2 TRP A 420      -9.759   0.044  12.727  1.00 98.62           C  
ATOM   3028  CZ2 TRP A 420     -10.998   0.451  13.150  1.00 98.62           C  
ATOM   3029  CZ3 TRP A 420      -8.835   0.952  12.183  1.00 98.62           C  
ATOM   3030  N   CYS A 421      -7.503   5.218  13.201  1.00 98.50           N  
ATOM   3031  CA  CYS A 421      -6.381   4.465  13.751  1.00 98.50           C  
ATOM   3032  C   CYS A 421      -5.928   5.054  15.090  1.00 98.50           C  
ATOM   3033  O   CYS A 421      -5.627   4.313  16.018  1.00 98.50           O  
ATOM   3034  CB  CYS A 421      -5.214   4.448  12.769  1.00 98.50           C  
ATOM   3035  SG  CYS A 421      -5.484   3.380  11.333  1.00 98.50           S  
ATOM   3036  N   ARG A 422      -5.886   6.392  15.169  1.00 97.75           N  
ATOM   3037  CA  ARG A 422      -5.419   7.063  16.367  1.00 97.75           C  
ATOM   3038  C   ARG A 422      -6.453   6.955  17.484  1.00 97.75           C  
ATOM   3039  O   ARG A 422      -6.120   6.600  18.624  1.00 97.75           O  
ATOM   3040  CB  ARG A 422      -5.112   8.536  16.092  1.00 97.75           C  
ATOM   3041  CG  ARG A 422      -4.567   9.294  17.284  1.00 97.75           C  
ATOM   3042  CD  ARG A 422      -4.578  10.799  17.053  1.00 97.75           C  
ATOM   3043  NE  ARG A 422      -5.942  11.328  17.019  1.00 97.75           N  
ATOM   3044  NH1 ARG A 422      -5.313  13.450  16.358  1.00 97.75           N  
ATOM   3045  NH2 ARG A 422      -7.527  12.949  16.672  1.00 97.75           N1+
ATOM   3046  CZ  ARG A 422      -6.256  12.576  16.684  1.00 97.75           C  
ATOM   3047  N   ASP A 423      -7.734   7.169  17.147  1.00 97.00           N  
ATOM   3048  CA  ASP A 423      -8.730   7.415  18.187  1.00 97.00           C  
ATOM   3049  C   ASP A 423      -9.469   6.130  18.544  1.00 97.00           C  
ATOM   3050  O   ASP A 423      -9.829   5.925  19.707  1.00 97.00           O  
ATOM   3051  CB  ASP A 423      -9.724   8.485  17.734  1.00 97.00           C  
ATOM   3052  CG  ASP A 423      -9.079   9.843  17.517  1.00 97.00           C  
ATOM   3053  OD1 ASP A 423      -7.957  10.074  18.014  1.00 97.00           O  
ATOM   3054  OD2 ASP A 423      -9.690  10.688  16.824  1.00 97.00           O1-
ATOM   3055  N   VAL A 424      -9.753   5.281  17.582  1.00 97.62           N  
ATOM   3056  CA  VAL A 424     -10.630   4.142  17.823  1.00 97.62           C  
ATOM   3057  C   VAL A 424      -9.809   2.861  17.906  1.00 97.62           C  
ATOM   3058  O   VAL A 424      -9.824   2.159  18.911  1.00 97.62           O  
ATOM   3059  CB  VAL A 424     -11.714   4.017  16.723  1.00 97.62           C  
ATOM   3060  CG1 VAL A 424     -12.614   2.810  16.984  1.00 97.62           C  
ATOM   3061  CG2 VAL A 424     -12.543   5.298  16.652  1.00 97.62           C  
ATOM   3062  N   ALA A 425      -8.935   2.624  16.828  1.00 97.50           N  
ATOM   3063  CA  ALA A 425      -8.182   1.380  16.736  1.00 97.50           C  
ATOM   3064  C   ALA A 425      -7.022   1.354  17.718  1.00 97.50           C  
ATOM   3065  O   ALA A 425      -6.593   0.285  18.158  1.00 97.50           O  
ATOM   3066  CB  ALA A 425      -7.659   1.181  15.307  1.00 97.50           C  
ATOM   3067  N   ARG A 426      -6.531   2.585  18.103  1.00 97.50           N  
ATOM   3068  CA  ARG A 426      -5.349   2.744  18.946  1.00 97.50           C  
ATOM   3069  C   ARG A 426      -4.207   1.856  18.454  1.00 97.50           C  
ATOM   3070  O   ARG A 426      -3.617   1.109  19.241  1.00 97.50           O  
ATOM   3071  CB  ARG A 426      -5.681   2.419  20.403  1.00 97.50           C  
ATOM   3072  CG  ARG A 426      -6.792   3.278  20.991  1.00 97.50           C  
ATOM   3073  CD  ARG A 426      -6.336   4.711  21.217  1.00 97.50           C  
ATOM   3074  NE  ARG A 426      -5.264   4.786  22.205  1.00 97.50           N  
ATOM   3075  NH1 ARG A 426      -5.035   7.081  22.087  1.00 97.50           N  
ATOM   3076  NH2 ARG A 426      -3.711   5.865  23.513  1.00 97.50           N1+
ATOM   3077  CZ  ARG A 426      -4.670   5.909  22.591  1.00 97.50           C  
ATOM   3078  N   ALA A 427      -3.918   2.003  17.062  1.00 97.81           N  
ATOM   3079  CA  ALA A 427      -2.902   1.172  16.405  1.00 97.81           C  
ATOM   3080  C   ALA A 427      -2.018   2.008  15.487  1.00 97.81           C  
ATOM   3081  O   ALA A 427      -2.480   2.983  14.894  1.00 97.81           O  
ATOM   3082  CB  ALA A 427      -3.565   0.042  15.626  1.00 97.81           C  
ATOM   3083  N   PRO A 428      -0.682   1.511  15.491  1.00 98.44           N  
ATOM   3084  CA  PRO A 428       0.172   2.152  14.486  1.00 98.44           C  
ATOM   3085  C   PRO A 428      -0.311   1.912  13.056  1.00 98.44           C  
ATOM   3086  O   PRO A 428      -0.948   0.892  12.780  1.00 98.44           O  
ATOM   3087  CB  PRO A 428       1.540   1.501  14.715  1.00 98.44           C  
ATOM   3088  CG  PRO A 428       1.228   0.181  15.345  1.00 98.44           C  
ATOM   3089  CD  PRO A 428      -0.040   0.308  16.127  1.00 98.44           C  
ATOM   3090  N   ILE A 429       0.050   2.855  12.146  1.00 98.81           N  
ATOM   3091  CA  ILE A 429      -0.428   2.770  10.774  1.00 98.81           C  
ATOM   3092  C   ILE A 429       0.750   2.894   9.807  1.00 98.81           C  
ATOM   3093  O   ILE A 429       1.629   3.737   9.996  1.00 98.81           O  
ATOM   3094  CB  ILE A 429      -1.484   3.857  10.474  1.00 98.81           C  
ATOM   3095  CG1 ILE A 429      -2.021   3.699   9.046  1.00 98.81           C  
ATOM   3096  CG2 ILE A 429      -0.897   5.253  10.688  1.00 98.81           C  
ATOM   3097  CD1 ILE A 429      -3.260   4.533   8.754  1.00 98.81           C  
ATOM   3098  N   ALA A 430       0.832   1.911   8.839  1.00 98.81           N  
ATOM   3099  CA  ALA A 430       1.713   1.990   7.683  1.00 98.81           C  
ATOM   3100  C   ALA A 430       0.917   2.223   6.400  1.00 98.81           C  
ATOM   3101  O   ALA A 430       0.077   1.402   6.025  1.00 98.81           O  
ATOM   3102  CB  ALA A 430       2.547   0.713   7.559  1.00 98.81           C  
ATOM   3103  N   MET A 431       1.150   3.368   5.778  1.00 98.81           N  
ATOM   3104  CA  MET A 431       0.410   3.764   4.582  1.00 98.81           C  
ATOM   3105  C   MET A 431       1.220   3.482   3.320  1.00 98.81           C  
ATOM   3106  O   MET A 431       2.406   3.809   3.254  1.00 98.81           O  
ATOM   3107  CB  MET A 431       0.042   5.247   4.644  1.00 98.81           C  
ATOM   3108  CG  MET A 431      -0.702   5.748   3.418  1.00 98.81           C  
ATOM   3109  SD  MET A 431      -1.185   7.513   3.560  1.00 98.81           S  
ATOM   3110  CE  MET A 431      -2.014   7.745   1.962  1.00 98.81           C  
ATOM   3111  N   LEU A 432       0.565   2.778   2.313  1.00 98.69           N  
ATOM   3112  CA  LEU A 432       1.113   2.519   0.985  1.00 98.69           C  
ATOM   3113  C   LEU A 432       0.307   3.247  -0.086  1.00 98.69           C  
ATOM   3114  O   LEU A 432      -0.908   3.407   0.047  1.00 98.69           O  
ATOM   3115  CB  LEU A 432       1.130   1.017   0.696  1.00 98.69           C  
ATOM   3116  CG  LEU A 432       1.621   0.114   1.828  1.00 98.69           C  
ATOM   3117  CD1 LEU A 432       1.472  -1.353   1.438  1.00 98.69           C  
ATOM   3118  CD2 LEU A 432       3.070   0.435   2.179  1.00 98.69           C  
ATOM   3119  N   LEU A 433       0.975   3.735  -1.207  1.00 96.50           N  
ATOM   3120  CA  LEU A 433       0.308   4.664  -2.111  1.00 96.50           C  
ATOM   3121  C   LEU A 433      -0.422   3.915  -3.223  1.00 96.50           C  
ATOM   3122  O   LEU A 433      -1.388   4.423  -3.791  1.00 96.50           O  
ATOM   3123  CB  LEU A 433       1.319   5.643  -2.718  1.00 96.50           C  
ATOM   3124  CG  LEU A 433       1.990   6.612  -1.743  1.00 96.50           C  
ATOM   3125  CD1 LEU A 433       2.795   7.659  -2.509  1.00 96.50           C  
ATOM   3126  CD2 LEU A 433       0.952   7.278  -0.848  1.00 96.50           C  
ATOM   3127  N   SER A 434      -0.008   2.592  -3.461  1.00 93.50           N  
ATOM   3128  CA  SER A 434      -0.693   1.705  -4.397  1.00 93.50           C  
ATOM   3129  C   SER A 434      -0.977   2.408  -5.720  1.00 93.50           C  
ATOM   3130  O   SER A 434      -0.135   3.148  -6.230  1.00 93.50           O  
ATOM   3131  CB  SER A 434      -2.000   1.192  -3.790  1.00 93.50           C  
ATOM   3132  OG  SER A 434      -2.544   0.145  -4.577  1.00 93.50           O  
ATOM   3133  N   GLY A 435      -2.156   2.016  -6.499  1.00 89.56           N  
ATOM   3134  CA  GLY A 435      -2.503   2.470  -7.834  1.00 89.56           C  
ATOM   3135  C   GLY A 435      -2.969   3.915  -7.871  1.00 89.56           C  
ATOM   3136  O   GLY A 435      -3.248   4.509  -6.828  1.00 89.56           O  
ATOM   3137  N   GLY A 436      -3.181   4.555  -8.957  1.00 90.94           N  
ATOM   3138  CA  GLY A 436      -3.563   5.899  -9.349  1.00 90.94           C  
ATOM   3139  C   GLY A 436      -3.055   6.295 -10.720  1.00 90.94           C  
ATOM   3140  O   GLY A 436      -1.842   6.378 -10.941  1.00 90.94           O  
ATOM   3141  N   TYR A 437      -4.025   6.651 -11.481  1.00 88.44           N  
ATOM   3142  CA  TYR A 437      -3.636   6.762 -12.885  1.00 88.44           C  
ATOM   3143  C   TYR A 437      -4.096   8.089 -13.476  1.00 88.44           C  
ATOM   3144  O   TYR A 437      -3.800   8.392 -14.634  1.00 88.44           O  
ATOM   3145  CB  TYR A 437      -4.214   5.597 -13.698  1.00 88.44           C  
ATOM   3146  CG  TYR A 437      -3.933   4.242 -13.100  1.00 88.44           C  
ATOM   3147  CD1 TYR A 437      -2.690   3.628 -13.273  1.00 88.44           C  
ATOM   3148  CD2 TYR A 437      -4.902   3.568 -12.367  1.00 88.44           C  
ATOM   3149  CE1 TYR A 437      -2.425   2.378 -12.729  1.00 88.44           C  
ATOM   3150  CE2 TYR A 437      -4.647   2.316 -11.818  1.00 88.44           C  
ATOM   3151  OH  TYR A 437      -3.149   0.491 -11.458  1.00 88.44           O  
ATOM   3152  CZ  TYR A 437      -3.407   1.729 -12.005  1.00 88.44           C  
ATOM   3153  N   ALA A 438      -4.707   8.791 -12.564  1.00 89.00           N  
ATOM   3154  CA  ALA A 438      -5.118  10.123 -12.983  1.00 89.00           C  
ATOM   3155  C   ALA A 438      -3.932  11.083 -13.032  1.00 89.00           C  
ATOM   3156  O   ALA A 438      -2.963  10.910 -12.286  1.00 89.00           O  
ATOM   3157  CB  ALA A 438      -6.201  10.666 -12.053  1.00 89.00           C  
ATOM   3158  N   LYS A 439      -3.964  12.064 -13.905  1.00 87.50           N  
ATOM   3159  CA  LYS A 439      -2.899  13.051 -14.054  1.00 87.50           C  
ATOM   3160  C   LYS A 439      -2.637  13.780 -12.731  1.00 87.50           C  
ATOM   3161  O   LYS A 439      -1.518  14.224 -12.476  1.00 87.50           O  
ATOM   3162  CB  LYS A 439      -3.250  14.056 -15.148  1.00 87.50           C  
ATOM   3163  CG  LYS A 439      -3.221  13.471 -16.552  1.00 87.50           C  
ATOM   3164  CD  LYS A 439      -3.492  14.531 -17.605  1.00 87.50           C  
ATOM   3165  CE  LYS A 439      -3.492  13.940 -19.009  1.00 87.50           C  
ATOM   3166  NZ  LYS A 439      -3.796  14.974 -20.044  1.00 87.50           N1+
ATOM   3167  N   ASP A 440      -3.648  13.809 -11.885  1.00 90.31           N  
ATOM   3168  CA  ASP A 440      -3.557  14.587 -10.657  1.00 90.31           C  
ATOM   3169  C   ASP A 440      -3.200  13.708  -9.465  1.00 90.31           C  
ATOM   3170  O   ASP A 440      -3.272  14.147  -8.316  1.00 90.31           O  
ATOM   3171  CB  ASP A 440      -4.872  15.315 -10.388  1.00 90.31           C  
ATOM   3172  CG  ASP A 440      -5.161  16.427 -11.393  1.00 90.31           C  
ATOM   3173  OD1 ASP A 440      -4.203  17.013 -11.941  1.00 90.31           O  
ATOM   3174  OD2 ASP A 440      -6.346  16.718 -11.634  1.00 90.31           O1-
ATOM   3175  N   SER A 441      -2.848  12.511  -9.670  1.00 92.44           N  
ATOM   3176  CA  SER A 441      -2.586  11.557  -8.597  1.00 92.44           C  
ATOM   3177  C   SER A 441      -1.477  12.055  -7.674  1.00 92.44           C  
ATOM   3178  O   SER A 441      -1.627  12.047  -6.449  1.00 92.44           O  
ATOM   3179  CB  SER A 441      -2.209  10.194  -9.168  1.00 92.44           C  
ATOM   3180  OG  SER A 441      -2.099   9.228  -8.140  1.00 92.44           O  
ATOM   3181  N   ALA A 442      -0.348  12.494  -8.232  1.00 95.00           N  
ATOM   3182  CA  ALA A 442       0.771  12.987  -7.434  1.00 95.00           C  
ATOM   3183  C   ALA A 442       0.354  14.199  -6.601  1.00 95.00           C  
ATOM   3184  O   ALA A 442       0.713  14.303  -5.423  1.00 95.00           O  
ATOM   3185  CB  ALA A 442       1.946  13.341  -8.336  1.00 95.00           C  
ATOM   3186  N   ALA A 443      -0.391  15.096  -7.225  1.00 96.25           N  
ATOM   3187  CA  ALA A 443      -0.837  16.303  -6.532  1.00 96.25           C  
ATOM   3188  C   ALA A 443      -1.750  15.949  -5.360  1.00 96.25           C  
ATOM   3189  O   ALA A 443      -1.624  16.517  -4.273  1.00 96.25           O  
ATOM   3190  CB  ALA A 443      -1.555  17.238  -7.499  1.00 96.25           C  
ATOM   3191  N   VAL A 444      -2.682  15.063  -5.532  1.00 97.44           N  
ATOM   3192  CA  VAL A 444      -3.625  14.703  -4.478  1.00 97.44           C  
ATOM   3193  C   VAL A 444      -2.902  13.967  -3.360  1.00 97.44           C  
ATOM   3194  O   VAL A 444      -3.217  14.144  -2.181  1.00 97.44           O  
ATOM   3195  CB  VAL A 444      -4.784  13.838  -5.025  1.00 97.44           C  
ATOM   3196  CG1 VAL A 444      -4.299  12.424  -5.343  1.00 97.44           C  
ATOM   3197  CG2 VAL A 444      -5.941  13.801  -4.026  1.00 97.44           C  
ATOM   3198  N   ILE A 445      -1.947  13.123  -3.733  1.00 97.94           N  
ATOM   3199  CA  ILE A 445      -1.137  12.448  -2.727  1.00 97.94           C  
ATOM   3200  C   ILE A 445      -0.396  13.478  -1.876  1.00 97.94           C  
ATOM   3201  O   ILE A 445      -0.380  13.383  -0.646  1.00 97.94           O  
ATOM   3202  CB  ILE A 445      -0.128  11.467  -3.374  1.00 97.94           C  
ATOM   3203  CG1 ILE A 445      -0.867  10.269  -3.983  1.00 97.94           C  
ATOM   3204  CG2 ILE A 445       0.914  11.009  -2.351  1.00 97.94           C  
ATOM   3205  CD1 ILE A 445      -0.005   9.418  -4.906  1.00 97.94           C  
ATOM   3206  N   THR A 446       0.213  14.424  -2.530  1.00 98.06           N  
ATOM   3207  CA  THR A 446       0.939  15.482  -1.838  1.00 98.06           C  
ATOM   3208  C   THR A 446       0.015  16.245  -0.891  1.00 98.06           C  
ATOM   3209  O   THR A 446       0.372  16.490   0.264  1.00 98.06           O  
ATOM   3210  CB  THR A 446       1.576  16.466  -2.836  1.00 98.06           C  
ATOM   3211  CG2 THR A 446       2.328  17.581  -2.108  1.00 98.06           C  
ATOM   3212  OG1 THR A 446       2.499  15.755  -3.674  1.00 98.06           O  
ATOM   3213  N   ALA A 447      -1.191  16.600  -1.371  1.00 98.38           N  
ATOM   3214  CA  ALA A 447      -2.164  17.304  -0.540  1.00 98.38           C  
ATOM   3215  C   ALA A 447      -2.557  16.465   0.674  1.00 98.38           C  
ATOM   3216  O   ALA A 447      -2.656  16.989   1.789  1.00 98.38           O  
ATOM   3217  CB  ALA A 447      -3.401  17.652  -1.357  1.00 98.38           C  
ATOM   3218  N   SER A 448      -2.755  15.194   0.468  1.00 98.50           N  
ATOM   3219  CA  SER A 448      -3.140  14.284   1.545  1.00 98.50           C  
ATOM   3220  C   SER A 448      -2.038  14.167   2.589  1.00 98.50           C  
ATOM   3221  O   SER A 448      -2.293  14.288   3.791  1.00 98.50           O  
ATOM   3222  CB  SER A 448      -3.481  12.905   0.984  1.00 98.50           C  
ATOM   3223  OG  SER A 448      -3.792  11.997   2.030  1.00 98.50           O  
ATOM   3224  N   LEU A 449      -0.824  13.881   2.172  1.00 98.38           N  
ATOM   3225  CA  LEU A 449       0.290  13.724   3.107  1.00 98.38           C  
ATOM   3226  C   LEU A 449       0.546  15.018   3.869  1.00 98.38           C  
ATOM   3227  O   LEU A 449       0.811  14.991   5.075  1.00 98.38           O  
ATOM   3228  CB  LEU A 449       1.557  13.293   2.365  1.00 98.38           C  
ATOM   3229  CG  LEU A 449       1.558  11.870   1.800  1.00 98.38           C  
ATOM   3230  CD1 LEU A 449       2.870  11.586   1.078  1.00 98.38           C  
ATOM   3231  CD2 LEU A 449       1.326  10.850   2.912  1.00 98.38           C  
ATOM   3232  N   THR A 450       0.524  16.171   3.156  1.00 98.19           N  
ATOM   3233  CA  THR A 450       0.683  17.458   3.822  1.00 98.19           C  
ATOM   3234  C   THR A 450      -0.383  17.647   4.894  1.00 98.19           C  
ATOM   3235  O   THR A 450      -0.084  18.054   6.016  1.00 98.19           O  
ATOM   3236  CB  THR A 450       0.613  18.618   2.812  1.00 98.19           C  
ATOM   3237  CG2 THR A 450       0.751  19.963   3.516  1.00 98.19           C  
ATOM   3238  OG1 THR A 450       1.679  18.477   1.862  1.00 98.19           O  
ATOM   3239  N   ASN A 451      -1.656  17.300   4.505  1.00 98.38           N  
ATOM   3240  CA  ASN A 451      -2.763  17.393   5.448  1.00 98.38           C  
ATOM   3241  C   ASN A 451      -2.533  16.518   6.673  1.00 98.38           C  
ATOM   3242  O   ASN A 451      -2.702  16.967   7.806  1.00 98.38           O  
ATOM   3243  CB  ASN A 451      -4.085  17.031   4.768  1.00 98.38           C  
ATOM   3244  CG  ASN A 451      -5.259  17.061   5.720  1.00 98.38           C  
ATOM   3245  ND2 ASN A 451      -5.796  15.889   6.048  1.00 98.38           N  
ATOM   3246  OD1 ASN A 451      -5.688  18.129   6.166  1.00 98.38           O  
ATOM   3247  N   LEU A 452      -2.138  15.297   6.474  1.00 98.25           N  
ATOM   3248  CA  LEU A 452      -1.948  14.330   7.551  1.00 98.25           C  
ATOM   3249  C   LEU A 452      -0.821  14.773   8.481  1.00 98.25           C  
ATOM   3250  O   LEU A 452      -0.961  14.720   9.705  1.00 98.25           O  
ATOM   3251  CB  LEU A 452      -1.632  12.945   6.980  1.00 98.25           C  
ATOM   3252  CG  LEU A 452      -2.766  12.260   6.213  1.00 98.25           C  
ATOM   3253  CD1 LEU A 452      -2.256  10.993   5.531  1.00 98.25           C  
ATOM   3254  CD2 LEU A 452      -3.923  11.933   7.146  1.00 98.25           C  
ATOM   3255  N   ILE A 453       0.279  15.205   7.885  1.00 96.50           N  
ATOM   3256  CA  ILE A 453       1.441  15.615   8.664  1.00 96.50           C  
ATOM   3257  C   ILE A 453       1.085  16.840   9.506  1.00 96.50           C  
ATOM   3258  O   ILE A 453       1.429  16.914  10.688  1.00 96.50           O  
ATOM   3259  CB  ILE A 453       2.655  15.919   7.762  1.00 96.50           C  
ATOM   3260  CG1 ILE A 453       3.241  14.620   7.204  1.00 96.50           C  
ATOM   3261  CG2 ILE A 453       3.717  16.716   8.531  1.00 96.50           C  
ATOM   3262  CD1 ILE A 453       4.279  14.831   6.107  1.00 96.50           C  
ATOM   3263  N   ASN A 454       0.362  17.741   9.026  1.00 96.06           N  
ATOM   3264  CA  ASN A 454      -0.021  18.952   9.737  1.00 96.06           C  
ATOM   3265  C   ASN A 454      -1.114  18.684  10.763  1.00 96.06           C  
ATOM   3266  O   ASN A 454      -1.016  19.112  11.916  1.00 96.06           O  
ATOM   3267  CB  ASN A 454      -0.460  20.039   8.758  1.00 96.06           C  
ATOM   3268  CG  ASN A 454       0.676  20.573   7.919  1.00 96.06           C  
ATOM   3269  ND2 ASN A 454       0.358  21.128   6.760  1.00 96.06           N  
ATOM   3270  OD1 ASN A 454       1.851  20.490   8.317  1.00 96.06           O  
ATOM   3271  N   LYS A 455      -2.121  17.975  10.337  1.00 96.38           N  
ATOM   3272  CA  LYS A 455      -3.304  17.770  11.167  1.00 96.38           C  
ATOM   3273  C   LYS A 455      -2.972  16.948  12.407  1.00 96.38           C  
ATOM   3274  O   LYS A 455      -3.494  17.205  13.486  1.00 96.38           O  
ATOM   3275  CB  LYS A 455      -4.413  17.071  10.369  1.00 96.38           C  
ATOM   3276  CG  LYS A 455      -5.741  16.976  11.102  1.00 96.38           C  
ATOM   3277  CD  LYS A 455      -6.532  18.276  10.990  1.00 96.38           C  
ATOM   3278  CE  LYS A 455      -7.906  18.149  11.633  1.00 96.38           C  
ATOM   3279  NZ  LYS A 455      -8.738  19.370  11.422  1.00 96.38           N1+
ATOM   3280  N   PHE A 456      -2.029  15.981  12.231  1.00 96.44           N  
ATOM   3281  CA  PHE A 456      -1.732  15.081  13.340  1.00 96.44           C  
ATOM   3282  C   PHE A 456      -0.392  15.422  13.971  1.00 96.44           C  
ATOM   3283  O   PHE A 456       0.112  14.674  14.814  1.00 96.44           O  
ATOM   3284  CB  PHE A 456      -1.738  13.621  12.871  1.00 96.44           C  
ATOM   3285  CG  PHE A 456      -3.091  13.125  12.435  1.00 96.44           C  
ATOM   3286  CD1 PHE A 456      -4.097  12.901  13.366  1.00 96.44           C  
ATOM   3287  CD2 PHE A 456      -3.358  12.885  11.089  1.00 96.44           C  
ATOM   3288  CE1 PHE A 456      -5.352  12.444  12.970  1.00 96.44           C  
ATOM   3289  CE2 PHE A 456      -4.611  12.427  10.687  1.00 96.44           C  
ATOM   3290  CZ  PHE A 456      -5.607  12.207  11.628  1.00 96.44           C  
ATOM   3291  N   ASP A 457       0.139  16.522  13.595  1.00 93.94           N  
ATOM   3292  CA  ASP A 457       1.390  17.003  14.167  1.00 93.94           C  
ATOM   3293  C   ASP A 457       2.445  15.899  14.181  1.00 93.94           C  
ATOM   3294  O   ASP A 457       3.061  15.641  15.220  1.00 93.94           O  
ATOM   3295  CB  ASP A 457       1.169  17.539  15.577  1.00 93.94           C  
ATOM   3296  CG  ASP A 457       2.360  18.323  16.106  1.00 93.94           C  
ATOM   3297  OD1 ASP A 457       3.099  18.927  15.295  1.00 93.94           O  
ATOM   3298  OD2 ASP A 457       2.560  18.331  17.344  1.00 93.94           O1-
ATOM   3299  N   LEU A 458       2.720  15.240  13.039  1.00 93.44           N  
ATOM   3300  CA  LEU A 458       3.546  14.041  12.938  1.00 93.44           C  
ATOM   3301  C   LEU A 458       5.022  14.383  13.065  1.00 93.44           C  
ATOM   3302  O   LEU A 458       5.838  13.530  13.418  1.00 93.44           O  
ATOM   3303  CB  LEU A 458       3.281  13.320  11.612  1.00 93.44           C  
ATOM   3304  CG  LEU A 458       1.877  12.751  11.421  1.00 93.44           C  
ATOM   3305  CD1 LEU A 458       1.779  12.030  10.082  1.00 93.44           C  
ATOM   3306  CD2 LEU A 458       1.517  11.806  12.564  1.00 93.44           C  
ATOM   3307  N   LYS A 459       5.409  15.607  12.912  1.00 87.31           N  
ATOM   3308  CA  LYS A 459       6.811  16.004  12.974  1.00 87.31           C  
ATOM   3309  C   LYS A 459       7.233  16.337  14.403  1.00 87.31           C  
ATOM   3310  O   LYS A 459       8.422  16.497  14.693  1.00 87.31           O  
ATOM   3311  CB  LYS A 459       7.072  17.211  12.065  1.00 87.31           C  
ATOM   3312  CG  LYS A 459       6.898  16.913  10.583  1.00 87.31           C  
ATOM   3313  CD  LYS A 459       7.254  18.113   9.722  1.00 87.31           C  
ATOM   3314  CE  LYS A 459       6.255  19.247   9.903  1.00 87.31           C  
ATOM   3315  NZ  LYS A 459       6.590  20.424   9.038  1.00 87.31           N1+
ATOM   3316  N   SER A 460       6.268  16.396  15.351  1.00 75.88           N  
ATOM   3317  CA  SER A 460       6.533  16.792  16.737  1.00 75.88           C  
ATOM   3318  C   SER A 460       7.141  15.640  17.529  1.00 75.88           C  
ATOM   3319  O   SER A 460       7.027  14.479  17.135  1.00 75.88           O  
ATOM   3320  CB  SER A 460       5.244  17.262  17.416  1.00 75.88           C  
ATOM   3321  OG  SER A 460       4.303  16.198  17.492  1.00 75.88           O  
TER    3322      SER A 460
END   
