# Supplementary material for: Functional divergence and structural changes of Class IV histone deacetylases (HDACs) across the tree of life
Source: Mol Biol Evol. 2026 Jun 17;43(7):msag150. doi: 10.1093/molbev/msag150 (PMC13325672; doi:10.1093/molbev/msag150)
Supplement: msag150_Supplementary_Data [file msag150_supplementary_data.zip › Figure S25 ceHDAC11_B.pdb]

TITLE     S5
REMARK   4      COMPLIES WITH FORMAT V. 3.0, 1-DEC-2006
REMARK 888
REMARK 888 WRITTEN BY MAESTRO (A PRODUCT OF SCHRODINGER, LLC)
ATOM      1  N   MET A   1      28.858 -13.206  13.633  1.00 37.44           N1+
ATOM      2  CA  MET A   1      28.351 -11.967  13.076  1.00 37.44           C  
ATOM      3  C   MET A   1      27.260 -11.382  13.968  1.00 37.44           C  
ATOM      4  O   MET A   1      26.254 -12.039  14.263  1.00 37.44           O  
ATOM      5  CB  MET A   1      27.784 -12.198  11.663  1.00 37.44           C  
ATOM      6  CG  MET A   1      28.781 -11.902  10.560  1.00 37.44           C  
ATOM      7  SD  MET A   1      28.036 -12.032   8.883  1.00 37.44           S  
ATOM      8  CE  MET A   1      28.639 -10.477   8.150  1.00 37.44           C  
ATOM      9  N   ALA A   2      27.640 -10.974  15.236  1.00 34.47           N  
ATOM     10  CA  ALA A   2      27.140 -10.236  16.390  1.00 34.47           C  
ATOM     11  C   ALA A   2      25.836  -9.505  16.059  1.00 34.47           C  
ATOM     12  O   ALA A   2      25.744  -8.809  15.036  1.00 34.47           O  
ATOM     13  CB  ALA A   2      28.203  -9.232  16.870  1.00 34.47           C  
ATOM     14  N   GLU A   3      24.617 -10.183  16.172  1.00 36.84           N  
ATOM     15  CA  GLU A   3      23.194  -9.835  16.302  1.00 36.84           C  
ATOM     16  C   GLU A   3      23.036  -8.359  16.678  1.00 36.84           C  
ATOM     17  O   GLU A   3      23.449  -7.939  17.763  1.00 36.84           O  
ATOM     18  CB  GLU A   3      22.515 -10.714  17.340  1.00 36.84           C  
ATOM     19  CG  GLU A   3      21.382 -11.556  16.779  1.00 36.84           C  
ATOM     20  CD  GLU A   3      20.807 -12.544  17.785  1.00 36.84           C  
ATOM     21  OE1 GLU A   3      19.906 -13.335  17.420  1.00 36.84           O  
ATOM     22  OE2 GLU A   3      21.257 -12.528  18.946  1.00 36.84           O1-
ATOM     23  N   ARG A   4      23.622  -7.371  15.877  1.00 41.88           N  
ATOM     24  CA  ARG A   4      23.207  -5.965  15.961  1.00 41.88           C  
ATOM     25  C   ARG A   4      21.797  -5.857  16.532  1.00 41.88           C  
ATOM     26  O   ARG A   4      20.914  -6.653  16.182  1.00 41.88           O  
ATOM     27  CB  ARG A   4      23.282  -5.297  14.601  1.00 41.88           C  
ATOM     28  CG  ARG A   4      24.678  -4.818  14.210  1.00 41.88           C  
ATOM     29  CD  ARG A   4      24.655  -3.969  12.947  1.00 41.88           C  
ATOM     30  NE  ARG A   4      24.734  -4.791  11.743  1.00 41.88           N  
ATOM     31  NH1 ARG A   4      25.309  -3.053  10.339  1.00 41.88           N  
ATOM     32  NH2 ARG A   4      25.079  -5.179   9.502  1.00 41.88           N1+
ATOM     33  CZ  ARG A   4      25.045  -4.342  10.534  1.00 41.88           C  
ATOM     34  N   ASP A   5      21.532  -5.702  17.853  1.00 43.50           N  
ATOM     35  CA  ASP A   5      20.322  -5.326  18.580  1.00 43.50           C  
ATOM     36  C   ASP A   5      19.212  -4.877  17.643  1.00 43.50           C  
ATOM     37  O   ASP A   5      19.384  -3.913  16.880  1.00 43.50           O  
ATOM     38  CB  ASP A   5      20.643  -4.218  19.600  1.00 43.50           C  
ATOM     39  CG  ASP A   5      19.804  -4.309  20.855  1.00 43.50           C  
ATOM     40  OD1 ASP A   5      18.897  -5.168  20.923  1.00 43.50           O  
ATOM     41  OD2 ASP A   5      20.050  -3.511  21.785  1.00 43.50           O1-
ATOM     42  N   LYS A   6      18.552  -5.731  16.908  1.00 48.97           N  
ATOM     43  CA  LYS A   6      17.332  -5.615  16.110  1.00 48.97           C  
ATOM     44  C   LYS A   6      16.572  -4.331  16.446  1.00 48.97           C  
ATOM     45  O   LYS A   6      15.908  -3.751  15.588  1.00 48.97           O  
ATOM     46  CB  LYS A   6      16.442  -6.827  16.327  1.00 48.97           C  
ATOM     47  CG  LYS A   6      16.889  -8.074  15.577  1.00 48.97           C  
ATOM     48  CD  LYS A   6      15.871  -9.206  15.709  1.00 48.97           C  
ATOM     49  CE  LYS A   6      16.357 -10.479  15.032  1.00 48.97           C  
ATOM     50  NZ  LYS A   6      15.360 -11.583  15.126  1.00 48.97           N1+
ATOM     51  N   ASP A   7      17.021  -3.584  17.680  1.00 51.00           N  
ATOM     52  CA  ASP A   7      16.425  -2.316  18.096  1.00 51.00           C  
ATOM     53  C   ASP A   7      17.153  -1.126  17.439  1.00 51.00           C  
ATOM     54  O   ASP A   7      16.544  -0.082  17.203  1.00 51.00           O  
ATOM     55  CB  ASP A   7      16.470  -2.174  19.619  1.00 51.00           C  
ATOM     56  CG  ASP A   7      15.280  -2.824  20.293  1.00 51.00           C  
ATOM     57  OD1 ASP A   7      14.244  -3.073  19.623  1.00 51.00           O  
ATOM     58  OD2 ASP A   7      15.373  -3.091  21.511  1.00 51.00           O1-
ATOM     59  N   GLU A   8      18.275  -1.313  16.744  1.00 55.72           N  
ATOM     60  CA  GLU A   8      19.112  -0.279  16.138  1.00 55.72           C  
ATOM     61  C   GLU A   8      18.847  -0.164  14.645  1.00 55.72           C  
ATOM     62  O   GLU A   8      19.004   0.911  14.060  1.00 55.72           O  
ATOM     63  CB  GLU A   8      20.589  -0.570  16.387  1.00 55.72           C  
ATOM     64  CG  GLU A   8      21.190   0.212  17.560  1.00 55.72           C  
ATOM     65  CD  GLU A   8      22.690   0.047  17.686  1.00 55.72           C  
ATOM     66  OE1 GLU A   8      23.292   0.680  18.578  1.00 55.72           O  
ATOM     67  OE2 GLU A   8      23.268  -0.715  16.881  1.00 55.72           O1-
ATOM     68  N   ILE A   9      18.146  -1.156  13.975  1.00 59.16           N  
ATOM     69  CA  ILE A   9      18.018  -1.261  12.528  1.00 59.16           C  
ATOM     70  C   ILE A   9      16.820  -0.429  12.055  1.00 59.16           C  
ATOM     71  O   ILE A   9      16.859   0.157  10.966  1.00 59.16           O  
ATOM     72  CB  ILE A   9      17.844  -2.736  12.082  1.00 59.16           C  
ATOM     73  CG1 ILE A   9      19.132  -3.526  12.359  1.00 59.16           C  
ATOM     74  CG2 ILE A   9      17.466  -2.810  10.605  1.00 59.16           C  
ATOM     75  CD1 ILE A   9      18.994  -5.026  12.126  1.00 59.16           C  
ATOM     76  N   PHE A  10      16.031   0.095  13.042  1.00 71.69           N  
ATOM     77  CA  PHE A  10      14.903   0.905  12.619  1.00 71.69           C  
ATOM     78  C   PHE A  10      14.856   2.225  13.372  1.00 71.69           C  
ATOM     79  O   PHE A  10      13.802   2.869  13.449  1.00 71.69           O  
ATOM     80  CB  PHE A  10      13.582   0.136  12.828  1.00 71.69           C  
ATOM     81  CG  PHE A  10      13.505  -1.153  12.062  1.00 71.69           C  
ATOM     82  CD1 PHE A  10      13.386  -1.145  10.676  1.00 71.69           C  
ATOM     83  CD2 PHE A  10      13.543  -2.373  12.720  1.00 71.69           C  
ATOM     84  CE1 PHE A  10      13.308  -2.336   9.956  1.00 71.69           C  
ATOM     85  CE2 PHE A  10      13.467  -3.572  12.014  1.00 71.69           C  
ATOM     86  CZ  PHE A  10      13.347  -3.549  10.633  1.00 71.69           C  
ATOM     87  N   SER A  11      16.028   2.562  14.047  1.00 81.12           N  
ATOM     88  CA  SER A  11      16.153   3.862  14.680  1.00 81.12           C  
ATOM     89  C   SER A  11      16.463   4.951  13.658  1.00 81.12           C  
ATOM     90  O   SER A  11      17.245   4.735  12.734  1.00 81.12           O  
ATOM     91  CB  SER A  11      17.266   3.834  15.740  1.00 81.12           C  
ATOM     92  OG  SER A  11      18.530   3.587  15.149  1.00 81.12           O  
ATOM     93  N   LEU A  12      15.619   5.917  13.633  1.00 89.88           N  
ATOM     94  CA  LEU A  12      15.773   7.041  12.712  1.00 89.88           C  
ATOM     95  C   LEU A  12      16.682   8.103  13.303  1.00 89.88           C  
ATOM     96  O   LEU A  12      16.696   8.304  14.518  1.00 89.88           O  
ATOM     97  CB  LEU A  12      14.402   7.648  12.376  1.00 89.88           C  
ATOM     98  CG  LEU A  12      13.415   6.739  11.664  1.00 89.88           C  
ATOM     99  CD1 LEU A  12      12.090   7.464  11.452  1.00 89.88           C  
ATOM    100  CD2 LEU A  12      13.979   6.258  10.332  1.00 89.88           C  
ATOM    101  N   LYS A  13      17.536   8.682  12.474  1.00 90.56           N  
ATOM    102  CA  LYS A  13      18.224   9.900  12.901  1.00 90.56           C  
ATOM    103  C   LYS A  13      17.212  10.988  13.275  1.00 90.56           C  
ATOM    104  O   LYS A  13      16.066  10.956  12.849  1.00 90.56           O  
ATOM    105  CB  LYS A  13      19.149  10.399  11.800  1.00 90.56           C  
ATOM    106  CG  LYS A  13      20.241   9.408  11.419  1.00 90.56           C  
ATOM    107  CD  LYS A  13      21.110   9.941  10.278  1.00 90.56           C  
ATOM    108  CE  LYS A  13      22.178   8.936   9.874  1.00 90.56           C  
ATOM    109  NZ  LYS A  13      22.972   9.415   8.698  1.00 90.56           N1+
ATOM    110  N   SER A  14      17.680  11.946  14.219  1.00 87.31           N  
ATOM    111  CA  SER A  14      16.800  12.961  14.783  1.00 87.31           C  
ATOM    112  C   SER A  14      16.116  13.777  13.693  1.00 87.31           C  
ATOM    113  O   SER A  14      15.016  14.307  13.896  1.00 87.31           O  
ATOM    114  CB  SER A  14      17.578  13.885  15.722  1.00 87.31           C  
ATOM    115  OG  SER A  14      18.587  14.570  15.011  1.00 87.31           O  
ATOM    116  N   TYR A  15      16.740  13.790  12.468  1.00 89.81           N  
ATOM    117  CA  TYR A  15      16.210  14.637  11.403  1.00 89.81           C  
ATOM    118  C   TYR A  15      15.374  13.825  10.424  1.00 89.81           C  
ATOM    119  O   TYR A  15      14.765  14.384   9.507  1.00 89.81           O  
ATOM    120  CB  TYR A  15      17.356  15.341  10.658  1.00 89.81           C  
ATOM    121  CG  TYR A  15      18.418  14.399  10.158  1.00 89.81           C  
ATOM    122  CD1 TYR A  15      19.600  14.209  10.875  1.00 89.81           C  
ATOM    123  CD2 TYR A  15      18.253  13.693   8.970  1.00 89.81           C  
ATOM    124  CE1 TYR A  15      20.585  13.343  10.412  1.00 89.81           C  
ATOM    125  CE2 TYR A  15      19.239  12.828   8.505  1.00 89.81           C  
ATOM    126  OH  TYR A  15      21.375  11.800   8.774  1.00 89.81           O  
ATOM    127  CZ  TYR A  15      20.393  12.658   9.231  1.00 89.81           C  
ATOM    128  N   GLN A  16      15.390  12.440  10.555  1.00 95.12           N  
ATOM    129  CA  GLN A  16      14.652  11.571   9.638  1.00 95.12           C  
ATOM    130  C   GLN A  16      13.209  11.423  10.074  1.00 95.12           C  
ATOM    131  O   GLN A  16      12.895  11.470  11.265  1.00 95.12           O  
ATOM    132  CB  GLN A  16      15.329  10.203   9.551  1.00 95.12           C  
ATOM    133  CG  GLN A  16      16.641  10.207   8.786  1.00 95.12           C  
ATOM    134  CD  GLN A  16      17.250   8.823   8.644  1.00 95.12           C  
ATOM    135  NE2 GLN A  16      17.519   8.416   7.407  1.00 95.12           N  
ATOM    136  OE1 GLN A  16      17.471   8.122   9.636  1.00 95.12           O  
ATOM    137  N   ARG A  17      12.368  11.222   9.008  1.00 95.31           N  
ATOM    138  CA  ARG A  17      10.959  10.949   9.203  1.00 95.31           C  
ATOM    139  C   ARG A  17      10.553   9.631   8.540  1.00 95.31           C  
ATOM    140  O   ARG A  17      11.111   9.271   7.497  1.00 95.31           O  
ATOM    141  CB  ARG A  17      10.111  12.095   8.646  1.00 95.31           C  
ATOM    142  CG  ARG A  17      10.423  13.454   9.258  1.00 95.31           C  
ATOM    143  CD  ARG A  17      10.014  13.512  10.722  1.00 95.31           C  
ATOM    144  NE  ARG A  17      10.244  14.842  11.283  1.00 95.31           N  
ATOM    145  NH1 ARG A  17      12.361  14.373  12.083  1.00 95.31           N  
ATOM    146  NH2 ARG A  17      11.454  16.455  12.392  1.00 95.31           N1+
ATOM    147  CZ  ARG A  17      11.354  15.221  11.918  1.00 95.31           C  
ATOM    148  N   PRO A  18       9.640   8.781   9.255  1.00 96.94           N  
ATOM    149  CA  PRO A  18       9.256   7.464   8.741  1.00 96.94           C  
ATOM    150  C   PRO A  18       8.563   7.541   7.385  1.00 96.94           C  
ATOM    151  O   PRO A  18       7.425   7.078   7.243  1.00 96.94           O  
ATOM    152  CB  PRO A  18       8.308   6.928   9.816  1.00 96.94           C  
ATOM    153  CG  PRO A  18       8.191   8.039  10.807  1.00 96.94           C  
ATOM    154  CD  PRO A  18       8.971   9.217  10.305  1.00 96.94           C  
ATOM    155  N   ILE A  19       9.149   8.314   6.484  1.00 98.06           N  
ATOM    156  CA  ILE A  19       8.757   8.379   5.082  1.00 98.06           C  
ATOM    157  C   ILE A  19       9.820   7.707   4.214  1.00 98.06           C  
ATOM    158  O   ILE A  19      10.956   8.178   4.139  1.00 98.06           O  
ATOM    159  CB  ILE A  19       8.540   9.842   4.625  1.00 98.06           C  
ATOM    160  CG1 ILE A  19       7.448  10.509   5.472  1.00 98.06           C  
ATOM    161  CG2 ILE A  19       8.181   9.891   3.135  1.00 98.06           C  
ATOM    162  CD1 ILE A  19       7.247  11.984   5.165  1.00 98.06           C  
ATOM    163  N   VAL A  20       9.469   6.615   3.523  1.00 98.31           N  
ATOM    164  CA  VAL A  20      10.421   5.758   2.826  1.00 98.31           C  
ATOM    165  C   VAL A  20      10.370   6.041   1.326  1.00 98.31           C  
ATOM    166  O   VAL A  20       9.292   6.054   0.726  1.00 98.31           O  
ATOM    167  CB  VAL A  20      10.145   4.263   3.097  1.00 98.31           C  
ATOM    168  CG1 VAL A  20      11.150   3.383   2.355  1.00 98.31           C  
ATOM    169  CG2 VAL A  20      10.181   3.974   4.597  1.00 98.31           C  
ATOM    170  N   TYR A  21      11.478   6.293   0.791  1.00 97.81           N  
ATOM    171  CA  TYR A  21      11.617   6.563  -0.637  1.00 97.81           C  
ATOM    172  C   TYR A  21      13.063   6.370  -1.086  1.00 97.81           C  
ATOM    173  O   TYR A  21      13.992   6.679  -0.347  1.00 97.81           O  
ATOM    174  CB  TYR A  21      11.156   7.987  -0.963  1.00 97.81           C  
ATOM    175  CG  TYR A  21      11.430   8.403  -2.386  1.00 97.81           C  
ATOM    176  CD1 TYR A  21      12.502   9.239  -2.699  1.00 97.81           C  
ATOM    177  CD2 TYR A  21      10.620   7.964  -3.428  1.00 97.81           C  
ATOM    178  CE1 TYR A  21      12.756   9.626  -4.011  1.00 97.81           C  
ATOM    179  CE2 TYR A  21      10.861   8.343  -4.744  1.00 97.81           C  
ATOM    180  OH  TYR A  21      12.184   9.554  -6.321  1.00 97.81           O  
ATOM    181  CZ  TYR A  21      11.936   9.174  -5.023  1.00 97.81           C  
ATOM    182  N   HIS A  22      13.185   5.858  -2.303  1.00 96.25           N  
ATOM    183  CA  HIS A  22      14.466   5.733  -2.981  1.00 96.25           C  
ATOM    184  C   HIS A  22      14.408   6.329  -4.385  1.00 96.25           C  
ATOM    185  O   HIS A  22      13.394   6.215  -5.075  1.00 96.25           O  
ATOM    186  CB  HIS A  22      14.896   4.267  -3.052  1.00 96.25           C  
ATOM    187  CG  HIS A  22      16.347   4.081  -3.372  1.00 96.25           C  
ATOM    188  CD2 HIS A  22      17.396   3.764  -2.579  1.00 96.25           C  
ATOM    189  ND1 HIS A  22      16.857   4.223  -4.647  1.00 96.25           N  
ATOM    190  CE1 HIS A  22      18.159   4.000  -4.622  1.00 96.25           C  
ATOM    191  NE2 HIS A  22      18.512   3.721  -3.382  1.00 96.25           N  
ATOM    192  N   SER A  23      15.484   6.984  -4.848  1.00 94.00           N  
ATOM    193  CA  SER A  23      15.509   7.687  -6.129  1.00 94.00           C  
ATOM    194  C   SER A  23      15.313   6.724  -7.296  1.00 94.00           C  
ATOM    195  O   SER A  23      14.974   7.147  -8.394  1.00 94.00           O  
ATOM    196  CB  SER A  23      16.844   8.439  -6.284  1.00 94.00           C  
ATOM    197  OG  SER A  23      17.941   7.548  -6.217  1.00 94.00           O  
ATOM    198  N   GLU A  24      15.450   5.385  -7.001  1.00 93.62           N  
ATOM    199  CA  GLU A  24      15.324   4.391  -8.069  1.00 93.62           C  
ATOM    200  C   GLU A  24      13.929   3.788  -8.105  1.00 93.62           C  
ATOM    201  O   GLU A  24      13.707   2.766  -8.758  1.00 93.62           O  
ATOM    202  CB  GLU A  24      16.377   3.292  -7.895  1.00 93.62           C  
ATOM    203  CG  GLU A  24      17.810   3.763  -8.112  1.00 93.62           C  
ATOM    204  CD  GLU A  24      18.825   2.631  -8.068  1.00 93.62           C  
ATOM    205  OE1 GLU A  24      19.961   2.827  -8.537  1.00 93.62           O  
ATOM    206  OE2 GLU A  24      18.465   1.541  -7.561  1.00 93.62           O1-
ATOM    207  N   TYR A  25      12.948   4.288  -7.357  1.00 92.19           N  
ATOM    208  CA  TYR A  25      11.567   3.819  -7.315  1.00 92.19           C  
ATOM    209  C   TYR A  25      10.907   3.946  -8.682  1.00 92.19           C  
ATOM    210  O   TYR A  25       9.975   3.204  -9.000  1.00 92.19           O  
ATOM    211  CB  TYR A  25      10.764   4.605  -6.269  1.00 92.19           C  
ATOM    212  CG  TYR A  25      10.801   3.992  -4.891  1.00 92.19           C  
ATOM    213  CD1 TYR A  25      11.823   3.115  -4.522  1.00 92.19           C  
ATOM    214  CD2 TYR A  25       9.822   4.294  -3.951  1.00 92.19           C  
ATOM    215  CE1 TYR A  25      11.860   2.549  -3.252  1.00 92.19           C  
ATOM    216  CE2 TYR A  25       9.849   3.733  -2.678  1.00 92.19           C  
ATOM    217  OH  TYR A  25      10.902   2.303  -1.080  1.00 92.19           O  
ATOM    218  CZ  TYR A  25      10.873   2.863  -2.339  1.00 92.19           C  
ATOM    219  N   ASN A  26      11.302   4.800  -9.502  1.00 87.75           N  
ATOM    220  CA  ASN A  26      10.632   5.047 -10.775  1.00 87.75           C  
ATOM    221  C   ASN A  26      10.924   3.942 -11.789  1.00 87.75           C  
ATOM    222  O   ASN A  26      12.029   3.393 -11.807  1.00 87.75           O  
ATOM    223  CB  ASN A  26      11.033   6.411 -11.340  1.00 87.75           C  
ATOM    224  CG  ASN A  26      10.592   7.560 -10.454  1.00 87.75           C  
ATOM    225  ND2 ASN A  26      11.438   8.579 -10.346  1.00 87.75           N  
ATOM    226  OD1 ASN A  26       9.506   7.540  -9.879  1.00 87.75           O  
ATOM    227  N   VAL A  27       9.861   3.594 -12.503  1.00 79.69           N  
ATOM    228  CA  VAL A  27       9.993   2.640 -13.605  1.00 79.69           C  
ATOM    229  C   VAL A  27      10.077   3.388 -14.929  1.00 79.69           C  
ATOM    230  O   VAL A  27       9.152   4.108 -15.305  1.00 79.69           O  
ATOM    231  CB  VAL A  27       8.815   1.638 -13.629  1.00 79.69           C  
ATOM    232  CG1 VAL A  27       8.974   0.651 -14.788  1.00 79.69           C  
ATOM    233  CG2 VAL A  27       8.714   0.895 -12.294  1.00 79.69           C  
ATOM    234  N   THR A  28      11.242   3.505 -15.494  1.00 68.50           N  
ATOM    235  CA  THR A  28      11.482   4.201 -16.755  1.00 68.50           C  
ATOM    236  C   THR A  28      11.895   3.219 -17.849  1.00 68.50           C  
ATOM    237  O   THR A  28      12.633   2.258 -17.575  1.00 68.50           O  
ATOM    238  CB  THR A  28      12.560   5.283 -16.600  1.00 68.50           C  
ATOM    239  CG2 THR A  28      12.152   6.327 -15.564  1.00 68.50           C  
ATOM    240  OG1 THR A  28      13.786   4.672 -16.181  1.00 68.50           O  
ATOM    241  N   ALA A  29      10.997   2.965 -18.811  1.00 56.00           N  
ATOM    242  CA  ALA A  29      11.464   2.140 -19.919  1.00 56.00           C  
ATOM    243  C   ALA A  29      11.524   2.937 -21.222  1.00 56.00           C  
ATOM    244  O   ALA A  29      10.615   2.842 -22.044  1.00 56.00           O  
ATOM    245  CB  ALA A  29      10.562   0.918 -20.085  1.00 56.00           C  
ATOM    246  N   PHE A  30      12.570   3.766 -21.406  1.00 51.41           N  
ATOM    247  CA  PHE A  30      12.943   4.431 -22.645  1.00 51.41           C  
ATOM    248  C   PHE A  30      11.723   5.047 -23.319  1.00 51.41           C  
ATOM    249  O   PHE A  30      11.523   4.879 -24.529  1.00 51.41           O  
ATOM    250  CB  PHE A  30      13.631   3.445 -23.601  1.00 51.41           C  
ATOM    251  CG  PHE A  30      14.906   2.858 -23.051  1.00 51.41           C  
ATOM    252  CD1 PHE A  30      16.091   3.590 -23.071  1.00 51.41           C  
ATOM    253  CD2 PHE A  30      14.915   1.578 -22.515  1.00 51.41           C  
ATOM    254  CE1 PHE A  30      17.269   3.050 -22.569  1.00 51.41           C  
ATOM    255  CE2 PHE A  30      16.097   1.031 -22.017  1.00 51.41           C  
ATOM    256  CZ  PHE A  30      17.265   1.764 -22.037  1.00 51.41           C  
ATOM    257  N   GLY A  31      10.682   5.655 -22.588  1.00 49.16           N  
ATOM    258  CA  GLY A  31       9.573   6.396 -23.170  1.00 49.16           C  
ATOM    259  C   GLY A  31       8.297   5.572 -23.262  1.00 49.16           C  
ATOM    260  O   GLY A  31       7.245   6.092 -23.635  1.00 49.16           O  
ATOM    261  N   ILE A  32       8.428   4.161 -23.041  1.00 53.78           N  
ATOM    262  CA  ILE A  32       7.315   3.221 -23.065  1.00 53.78           C  
ATOM    263  C   ILE A  32       6.378   3.506 -21.895  1.00 53.78           C  
ATOM    264  O   ILE A  32       5.198   3.144 -21.931  1.00 53.78           O  
ATOM    265  CB  ILE A  32       7.809   1.752 -23.005  1.00 53.78           C  
ATOM    266  CG1 ILE A  32       8.663   1.435 -24.240  1.00 53.78           C  
ATOM    267  CG2 ILE A  32       6.624   0.793 -22.899  1.00 53.78           C  
ATOM    268  CD1 ILE A  32       9.402   0.101 -24.152  1.00 53.78           C  
ATOM    269  N   GLU A  33       6.950   4.289 -20.936  1.00 57.47           N  
ATOM    270  CA  GLU A  33       6.159   4.673 -19.773  1.00 57.47           C  
ATOM    271  C   GLU A  33       5.028   5.622 -20.158  1.00 57.47           C  
ATOM    272  O   GLU A  33       4.039   5.740 -19.426  1.00 57.47           O  
ATOM    273  CB  GLU A  33       7.052   5.321 -18.700  1.00 57.47           C  
ATOM    274  CG  GLU A  33       7.706   6.616 -19.155  1.00 57.47           C  
ATOM    275  CD  GLU A  33       9.064   6.412 -19.804  1.00 57.47           C  
ATOM    276  OE1 GLU A  33       9.877   7.369 -19.828  1.00 57.47           O  
ATOM    277  OE2 GLU A  33       9.327   5.282 -20.280  1.00 57.47           O1-
ATOM    278  N   HIS A  34       5.131   6.305 -21.410  1.00 56.12           N  
ATOM    279  CA  HIS A  34       4.144   7.241 -21.936  1.00 56.12           C  
ATOM    280  C   HIS A  34       2.989   6.513 -22.618  1.00 56.12           C  
ATOM    281  O   HIS A  34       1.951   7.110 -22.904  1.00 56.12           O  
ATOM    282  CB  HIS A  34       4.800   8.211 -22.933  1.00 56.12           C  
ATOM    283  CG  HIS A  34       5.895   9.032 -22.330  1.00 56.12           C  
ATOM    284  CD2 HIS A  34       7.223   9.068 -22.596  1.00 56.12           C  
ATOM    285  ND1 HIS A  34       5.673   9.953 -21.331  1.00 56.12           N  
ATOM    286  CE1 HIS A  34       6.823  10.518 -20.997  1.00 56.12           C  
ATOM    287  NE2 HIS A  34       7.776  10.002 -21.757  1.00 56.12           N  
ATOM    288  N   LEU A  35       3.093   5.215 -22.914  1.00 53.31           N  
ATOM    289  CA  LEU A  35       2.078   4.374 -23.542  1.00 53.31           C  
ATOM    290  C   LEU A  35       1.234   3.671 -22.494  1.00 53.31           C  
ATOM    291  O   LEU A  35       0.300   2.932 -22.819  1.00 53.31           O  
ATOM    292  CB  LEU A  35       2.733   3.344 -24.467  1.00 53.31           C  
ATOM    293  CG  LEU A  35       3.418   3.898 -25.720  1.00 53.31           C  
ATOM    294  CD1 LEU A  35       4.259   2.803 -26.383  1.00 53.31           C  
ATOM    295  CD2 LEU A  35       2.386   4.453 -26.696  1.00 53.31           C  
ATOM    296  N   HIS A  36       1.356   4.094 -21.221  1.00 58.28           N  
ATOM    297  CA  HIS A  36       0.679   3.434 -20.118  1.00 58.28           C  
ATOM    298  C   HIS A  36      -0.006   4.445 -19.202  1.00 58.28           C  
ATOM    299  O   HIS A  36       0.513   5.538 -18.977  1.00 58.28           O  
ATOM    300  CB  HIS A  36       1.670   2.588 -19.310  1.00 58.28           C  
ATOM    301  CG  HIS A  36       1.016   1.620 -18.381  1.00 58.28           C  
ATOM    302  CD2 HIS A  36       0.789   0.284 -18.490  1.00 58.28           C  
ATOM    303  ND1 HIS A  36       0.503   1.990 -17.153  1.00 58.28           N  
ATOM    304  CE1 HIS A  36      -0.012   0.928 -16.557  1.00 58.28           C  
ATOM    305  NE2 HIS A  36       0.149  -0.118 -17.347  1.00 58.28           N  
ATOM    306  N   PRO A  37      -1.286   4.190 -18.898  1.00 56.00           N  
ATOM    307  CA  PRO A  37      -2.066   5.096 -18.047  1.00 56.00           C  
ATOM    308  C   PRO A  37      -1.413   5.345 -16.694  1.00 56.00           C  
ATOM    309  O   PRO A  37      -1.685   6.360 -16.048  1.00 56.00           O  
ATOM    310  CB  PRO A  37      -3.402   4.369 -17.889  1.00 56.00           C  
ATOM    311  CG  PRO A  37      -3.098   2.938 -18.209  1.00 56.00           C  
ATOM    312  CD  PRO A  37      -1.896   2.900 -19.110  1.00 56.00           C  
ATOM    313  N   PHE A  38      -0.275   4.495 -16.333  1.00 57.12           N  
ATOM    314  CA  PHE A  38       0.364   4.582 -15.028  1.00 57.12           C  
ATOM    315  C   PHE A  38       1.525   5.568 -15.052  1.00 57.12           C  
ATOM    316  O   PHE A  38       2.385   5.502 -15.942  1.00 57.12           O  
ATOM    317  CB  PHE A  38       0.857   3.202 -14.576  1.00 57.12           C  
ATOM    318  CG  PHE A  38       1.456   3.193 -13.194  1.00 57.12           C  
ATOM    319  CD1 PHE A  38       2.835   3.173 -13.022  1.00 57.12           C  
ATOM    320  CD2 PHE A  38       0.640   3.207 -12.071  1.00 57.12           C  
ATOM    321  CE1 PHE A  38       3.392   3.165 -11.743  1.00 57.12           C  
ATOM    322  CE2 PHE A  38       1.190   3.199 -10.792  1.00 57.12           C  
ATOM    323  CZ  PHE A  38       2.566   3.175 -10.629  1.00 57.12           C  
ATOM    324  N   ASP A  39       1.512   6.656 -14.260  1.00 74.25           N  
ATOM    325  CA  ASP A  39       2.608   7.598 -14.048  1.00 74.25           C  
ATOM    326  C   ASP A  39       3.799   6.911 -13.381  1.00 74.25           C  
ATOM    327  O   ASP A  39       3.825   6.745 -12.161  1.00 74.25           O  
ATOM    328  CB  ASP A  39       2.141   8.782 -13.197  1.00 74.25           C  
ATOM    329  CG  ASP A  39       3.206   9.855 -13.039  1.00 74.25           C  
ATOM    330  OD1 ASP A  39       4.310   9.707 -13.604  1.00 74.25           O  
ATOM    331  OD2 ASP A  39       2.935  10.855 -12.338  1.00 74.25           O1-
ATOM    332  N   SER A  40       4.802   6.384 -14.178  1.00 76.00           N  
ATOM    333  CA  SER A  40       5.917   5.563 -13.709  1.00 76.00           C  
ATOM    334  C   SER A  40       6.917   6.392 -12.914  1.00 76.00           C  
ATOM    335  O   SER A  40       7.850   5.848 -12.330  1.00 76.00           O  
ATOM    336  CB  SER A  40       6.618   4.892 -14.892  1.00 76.00           C  
ATOM    337  OG  SER A  40       7.090   5.861 -15.813  1.00 76.00           O  
ATOM    338  N   SER A  41       6.646   7.753 -12.824  1.00 85.50           N  
ATOM    339  CA  SER A  41       7.468   8.662 -12.028  1.00 85.50           C  
ATOM    340  C   SER A  41       6.668   9.281 -10.887  1.00 85.50           C  
ATOM    341  O   SER A  41       7.068  10.291 -10.315  1.00 85.50           O  
ATOM    342  CB  SER A  41       8.053   9.770 -12.911  1.00 85.50           C  
ATOM    343  OG  SER A  41       8.817   9.220 -13.970  1.00 85.50           O  
ATOM    344  N   LYS A  42       5.466   8.726 -10.608  1.00 90.31           N  
ATOM    345  CA  LYS A  42       4.532   9.197  -9.586  1.00 90.31           C  
ATOM    346  C   LYS A  42       5.251   9.443  -8.260  1.00 90.31           C  
ATOM    347  O   LYS A  42       5.040  10.473  -7.614  1.00 90.31           O  
ATOM    348  CB  LYS A  42       3.396   8.194  -9.388  1.00 90.31           C  
ATOM    349  CG  LYS A  42       2.395   8.596  -8.313  1.00 90.31           C  
ATOM    350  CD  LYS A  42       1.279   7.566  -8.179  1.00 90.31           C  
ATOM    351  CE  LYS A  42       1.778   6.278  -7.540  1.00 90.31           C  
ATOM    352  NZ  LYS A  42       0.682   5.279  -7.374  1.00 90.31           N1+
ATOM    353  N   TRP A  43       6.086   8.616  -7.890  1.00 93.62           N  
ATOM    354  CA  TRP A  43       6.715   8.626  -6.576  1.00 93.62           C  
ATOM    355  C   TRP A  43       7.714   9.766  -6.456  1.00 93.62           C  
ATOM    356  O   TRP A  43       7.784  10.447  -5.426  1.00 93.62           O  
ATOM    357  CB  TRP A  43       7.409   7.289  -6.302  1.00 93.62           C  
ATOM    358  CG  TRP A  43       6.521   6.093  -6.473  1.00 93.62           C  
ATOM    359  CD1 TRP A  43       5.434   5.759  -5.714  1.00 93.62           C  
ATOM    360  CD2 TRP A  43       6.653   5.068  -7.459  1.00 93.62           C  
ATOM    361  CE2 TRP A  43       5.606   4.145  -7.246  1.00 93.62           C  
ATOM    362  CE3 TRP A  43       7.552   4.844  -8.515  1.00 93.62           C  
ATOM    363  NE1 TRP A  43       4.877   4.589  -6.175  1.00 93.62           N  
ATOM    364  CH2 TRP A  43       6.328   2.812  -9.067  1.00 93.62           C  
ATOM    365  CZ2 TRP A  43       5.434   3.010  -8.045  1.00 93.62           C  
ATOM    366  CZ3 TRP A  43       7.378   3.711  -9.304  1.00 93.62           C  
ATOM    367  N   ARG A  44       8.559   9.925  -7.501  1.00 95.12           N  
ATOM    368  CA  ARG A  44       9.442  11.086  -7.535  1.00 95.12           C  
ATOM    369  C   ARG A  44       8.644  12.382  -7.461  1.00 95.12           C  
ATOM    370  O   ARG A  44       9.032  13.323  -6.765  1.00 95.12           O  
ATOM    371  CB  ARG A  44      10.311  11.070  -8.797  1.00 95.12           C  
ATOM    372  CG  ARG A  44      11.262  12.249  -8.908  1.00 95.12           C  
ATOM    373  CD  ARG A  44      12.125  12.160 -10.160  1.00 95.12           C  
ATOM    374  NE  ARG A  44      11.319  12.171 -11.370  1.00 95.12           N  
ATOM    375  NH1 ARG A  44      13.102  11.926 -12.815  1.00 95.12           N  
ATOM    376  NH2 ARG A  44      10.970  12.079 -13.636  1.00 95.12           N1+
ATOM    377  CZ  ARG A  44      11.799  12.062 -12.609  1.00 95.12           C  
ATOM    378  N   ARG A  45       7.566  12.484  -8.168  1.00 95.50           N  
ATOM    379  CA  ARG A  45       6.735  13.687  -8.205  1.00 95.50           C  
ATOM    380  C   ARG A  45       6.115  13.957  -6.834  1.00 95.50           C  
ATOM    381  O   ARG A  45       6.018  15.113  -6.414  1.00 95.50           O  
ATOM    382  CB  ARG A  45       5.639  13.555  -9.259  1.00 95.50           C  
ATOM    383  CG  ARG A  45       6.150  13.607 -10.690  1.00 95.50           C  
ATOM    384  CD  ARG A  45       5.008  13.497 -11.700  1.00 95.50           C  
ATOM    385  NE  ARG A  45       5.490  13.646 -13.071  1.00 95.50           N  
ATOM    386  NH1 ARG A  45       3.387  13.712 -14.018  1.00 95.50           N  
ATOM    387  NH2 ARG A  45       5.254  13.876 -15.336  1.00 95.50           N1+
ATOM    388  CZ  ARG A  45       4.712  13.750 -14.146  1.00 95.50           C  
ATOM    389  N   VAL A  46       5.663  12.881  -6.116  1.00 97.31           N  
ATOM    390  CA  VAL A  46       5.165  13.054  -4.754  1.00 97.31           C  
ATOM    391  C   VAL A  46       6.246  13.695  -3.889  1.00 97.31           C  
ATOM    392  O   VAL A  46       5.993  14.672  -3.183  1.00 97.31           O  
ATOM    393  CB  VAL A  46       4.718  11.713  -4.138  1.00 97.31           C  
ATOM    394  CG1 VAL A  46       4.405  11.880  -2.653  1.00 97.31           C  
ATOM    395  CG2 VAL A  46       3.494  11.168  -4.884  1.00 97.31           C  
ATOM    396  N   ILE A  47       7.442  13.150  -3.981  1.00 97.50           N  
ATOM    397  CA  ILE A  47       8.568  13.636  -3.187  1.00 97.50           C  
ATOM    398  C   ILE A  47       8.869  15.084  -3.558  1.00 97.50           C  
ATOM    399  O   ILE A  47       9.100  15.921  -2.680  1.00 97.50           O  
ATOM    400  CB  ILE A  47       9.820  12.755  -3.392  1.00 97.50           C  
ATOM    401  CG1 ILE A  47       9.581  11.345  -2.844  1.00 97.50           C  
ATOM    402  CG2 ILE A  47      11.042  13.403  -2.729  1.00 97.50           C  
ATOM    403  CD1 ILE A  47       9.211  11.308  -1.366  1.00 97.50           C  
ATOM    404  N   THR A  48       8.835  15.424  -4.837  1.00 97.44           N  
ATOM    405  CA  THR A  48       9.089  16.784  -5.308  1.00 97.44           C  
ATOM    406  C   THR A  48       8.073  17.756  -4.713  1.00 97.44           C  
ATOM    407  O   THR A  48       8.449  18.821  -4.219  1.00 97.44           O  
ATOM    408  CB  THR A  48       9.032  16.856  -6.846  1.00 97.44           C  
ATOM    409  CG2 THR A  48       9.230  18.291  -7.327  1.00 97.44           C  
ATOM    410  OG1 THR A  48      10.070  16.030  -7.393  1.00 97.44           O  
ATOM    411  N   HIS A  49       6.794  17.419  -4.772  1.00 98.06           N  
ATOM    412  CA  HIS A  49       5.749  18.270  -4.206  1.00 98.06           C  
ATOM    413  C   HIS A  49       5.919  18.434  -2.706  1.00 98.06           C  
ATOM    414  O   HIS A  49       5.744  19.533  -2.166  1.00 98.06           O  
ATOM    415  CB  HIS A  49       4.367  17.690  -4.522  1.00 98.06           C  
ATOM    416  CG  HIS A  49       3.956  17.853  -5.952  1.00 98.06           C  
ATOM    417  CD2 HIS A  49       3.600  16.927  -6.881  1.00 98.06           C  
ATOM    418  ND1 HIS A  49       3.892  19.077  -6.574  1.00 98.06           N  
ATOM    419  CE1 HIS A  49       3.503  18.906  -7.830  1.00 98.06           C  
ATOM    420  NE2 HIS A  49       3.322  17.615  -8.038  1.00 98.06           N  
ATOM    421  N   LEU A  50       6.237  17.300  -1.990  1.00 97.88           N  
ATOM    422  CA  LEU A  50       6.444  17.367  -0.548  1.00 97.88           C  
ATOM    423  C   LEU A  50       7.595  18.311  -0.210  1.00 97.88           C  
ATOM    424  O   LEU A  50       7.531  19.063   0.766  1.00 97.88           O  
ATOM    425  CB  LEU A  50       6.719  15.974   0.025  1.00 97.88           C  
ATOM    426  CG  LEU A  50       5.533  15.014   0.065  1.00 97.88           C  
ATOM    427  CD1 LEU A  50       5.998  13.618   0.480  1.00 97.88           C  
ATOM    428  CD2 LEU A  50       4.454  15.524   1.014  1.00 97.88           C  
ATOM    429  N   LYS A  51       8.667  18.293  -0.974  1.00 97.81           N  
ATOM    430  CA  LYS A  51       9.797  19.200  -0.794  1.00 97.81           C  
ATOM    431  C   LYS A  51       9.399  20.650  -1.059  1.00 97.81           C  
ATOM    432  O   LYS A  51       9.776  21.550  -0.305  1.00 97.81           O  
ATOM    433  CB  LYS A  51      10.965  18.807  -1.709  1.00 97.81           C  
ATOM    434  CG  LYS A  51      11.653  17.505  -1.308  1.00 97.81           C  
ATOM    435  CD  LYS A  51      12.778  17.151  -2.266  1.00 97.81           C  
ATOM    436  CE  LYS A  51      13.546  15.917  -1.807  1.00 97.81           C  
ATOM    437  NZ  LYS A  51      14.626  15.546  -2.765  1.00 97.81           N1+
ATOM    438  N   GLU A  52       8.605  20.872  -2.139  1.00 97.75           N  
ATOM    439  CA  GLU A  52       8.136  22.211  -2.497  1.00 97.75           C  
ATOM    440  C   GLU A  52       7.234  22.789  -1.410  1.00 97.75           C  
ATOM    441  O   GLU A  52       7.206  24.002  -1.204  1.00 97.75           O  
ATOM    442  CB  GLU A  52       7.382  22.179  -3.830  1.00 97.75           C  
ATOM    443  CG  GLU A  52       8.291  21.963  -5.036  1.00 97.75           C  
ATOM    444  CD  GLU A  52       7.516  21.742  -6.335  1.00 97.75           C  
ATOM    445  OE1 GLU A  52       8.156  21.648  -7.410  1.00 97.75           O  
ATOM    446  OE2 GLU A  52       6.267  21.681  -6.277  1.00 97.75           O1-
ATOM    447  N   MET A  53       6.549  21.931  -0.696  1.00 97.25           N  
ATOM    448  CA  MET A  53       5.665  22.324   0.400  1.00 97.25           C  
ATOM    449  C   MET A  53       6.443  22.478   1.699  1.00 97.25           C  
ATOM    450  O   MET A  53       5.869  22.752   2.749  1.00 97.25           O  
ATOM    451  CB  MET A  53       4.547  21.301   0.576  1.00 97.25           C  
ATOM    452  CG  MET A  53       3.590  21.226  -0.601  1.00 97.25           C  
ATOM    453  SD  MET A  53       2.370  19.858  -0.432  1.00 97.25           S  
ATOM    454  CE  MET A  53       1.456  20.061  -1.985  1.00 97.25           C  
ATOM    455  N   ASN A  54       7.762  22.231   1.692  1.00 96.44           N  
ATOM    456  CA  ASN A  54       8.672  22.360   2.820  1.00 96.44           C  
ATOM    457  C   ASN A  54       8.339  21.365   3.929  1.00 96.44           C  
ATOM    458  O   ASN A  54       8.462  21.686   5.113  1.00 96.44           O  
ATOM    459  CB  ASN A  54       8.659  23.781   3.361  1.00 96.44           C  
ATOM    460  CG  ASN A  54       9.217  24.799   2.376  1.00 96.44           C  
ATOM    461  ND2 ASN A  54       8.526  25.917   2.213  1.00 96.44           N  
ATOM    462  OD1 ASN A  54      10.260  24.560   1.753  1.00 96.44           O  
ATOM    463  N   LEU A  55       7.819  20.262   3.541  1.00 96.38           N  
ATOM    464  CA  LEU A  55       7.479  19.231   4.510  1.00 96.38           C  
ATOM    465  C   LEU A  55       8.637  18.280   4.743  1.00 96.38           C  
ATOM    466  O   LEU A  55       8.835  17.779   5.856  1.00 96.38           O  
ATOM    467  CB  LEU A  55       6.245  18.443   4.033  1.00 96.38           C  
ATOM    468  CG  LEU A  55       4.914  19.186   4.063  1.00 96.38           C  
ATOM    469  CD1 LEU A  55       3.809  18.320   3.461  1.00 96.38           C  
ATOM    470  CD2 LEU A  55       4.562  19.593   5.491  1.00 96.38           C  
ATOM    471  N   ILE A  56       9.482  17.998   3.647  1.00 97.06           N  
ATOM    472  CA  ILE A  56      10.599  17.076   3.768  1.00 97.06           C  
ATOM    473  C   ILE A  56      11.805  17.617   2.991  1.00 97.06           C  
ATOM    474  O   ILE A  56      11.665  18.529   2.172  1.00 97.06           O  
ATOM    475  CB  ILE A  56      10.234  15.667   3.269  1.00 97.06           C  
ATOM    476  CG1 ILE A  56       9.845  15.706   1.780  1.00 97.06           C  
ATOM    477  CG2 ILE A  56       9.091  15.073   4.107  1.00 97.06           C  
ATOM    478  CD1 ILE A  56       9.734  14.340   1.130  1.00 97.06           C  
ATOM    479  N   THR A  57      12.994  17.121   3.303  1.00 96.50           N  
ATOM    480  CA  THR A  57      14.229  17.227   2.536  1.00 96.50           C  
ATOM    481  C   THR A  57      14.773  15.842   2.194  1.00 96.50           C  
ATOM    482  O   THR A  57      14.276  14.828   2.702  1.00 96.50           O  
ATOM    483  CB  THR A  57      15.301  18.031   3.303  1.00 96.50           C  
ATOM    484  CG2 THR A  57      14.750  19.375   3.766  1.00 96.50           C  
ATOM    485  OG1 THR A  57      15.722  17.279   4.448  1.00 96.50           O  
ATOM    486  N   ASP A  58      15.798  15.840   1.328  1.00 95.38           N  
ATOM    487  CA  ASP A  58      16.416  14.555   1.012  1.00 95.38           C  
ATOM    488  C   ASP A  58      16.938  13.872   2.273  1.00 95.38           C  
ATOM    489  O   ASP A  58      16.851  12.649   2.402  1.00 95.38           O  
ATOM    490  CB  ASP A  58      17.545  14.739   0.002  1.00 95.38           C  
ATOM    491  CG  ASP A  58      17.061  15.076  -1.394  1.00 95.38           C  
ATOM    492  OD1 ASP A  58      15.891  14.734  -1.728  1.00 95.38           O  
ATOM    493  OD2 ASP A  58      17.825  15.675  -2.167  1.00 95.38           O1-
ATOM    494  N   GLU A  59      17.387  14.620   3.252  1.00 94.88           N  
ATOM    495  CA  GLU A  59      17.990  14.092   4.473  1.00 94.88           C  
ATOM    496  C   GLU A  59      16.914  13.534   5.414  1.00 94.88           C  
ATOM    497  O   GLU A  59      17.217  12.706   6.278  1.00 94.88           O  
ATOM    498  CB  GLU A  59      18.801  15.168   5.184  1.00 94.88           C  
ATOM    499  CG  GLU A  59      20.044  15.617   4.413  1.00 94.88           C  
ATOM    500  CD  GLU A  59      19.734  16.646   3.337  1.00 94.88           C  
ATOM    501  OE1 GLU A  59      20.593  16.874   2.454  1.00 94.88           O  
ATOM    502  OE2 GLU A  59      18.638  17.239   3.385  1.00 94.88           O1-
ATOM    503  N   THR A  60      15.671  14.042   5.176  1.00 95.25           N  
ATOM    504  CA  THR A  60      14.577  13.635   6.055  1.00 95.25           C  
ATOM    505  C   THR A  60      14.054  12.264   5.660  1.00 95.25           C  
ATOM    506  O   THR A  60      13.443  11.569   6.474  1.00 95.25           O  
ATOM    507  CB  THR A  60      13.430  14.661   6.030  1.00 95.25           C  
ATOM    508  CG2 THR A  60      13.903  16.030   6.509  1.00 95.25           C  
ATOM    509  OG1 THR A  60      12.942  14.781   4.689  1.00 95.25           O  
ATOM    510  N   LEU A  61      14.291  11.752   4.465  1.00 96.81           N  
ATOM    511  CA  LEU A  61      13.765  10.495   3.927  1.00 96.81           C  
ATOM    512  C   LEU A  61      14.589   9.311   4.424  1.00 96.81           C  
ATOM    513  O   LEU A  61      15.780   9.440   4.681  1.00 96.81           O  
ATOM    514  CB  LEU A  61      13.768  10.527   2.396  1.00 96.81           C  
ATOM    515  CG  LEU A  61      12.862  11.571   1.740  1.00 96.81           C  
ATOM    516  CD1 LEU A  61      13.194  11.702   0.256  1.00 96.81           C  
ATOM    517  CD2 LEU A  61      11.391  11.201   1.932  1.00 96.81           C  
ATOM    518  N   VAL A  62      13.912   8.152   4.509  1.00 97.00           N  
ATOM    519  CA  VAL A  62      14.550   6.879   4.835  1.00 97.00           C  
ATOM    520  C   VAL A  62      14.596   5.991   3.594  1.00 97.00           C  
ATOM    521  O   VAL A  62      13.583   5.810   2.917  1.00 97.00           O  
ATOM    522  CB  VAL A  62      13.816   6.153   5.985  1.00 97.00           C  
ATOM    523  CG1 VAL A  62      14.561   4.879   6.383  1.00 97.00           C  
ATOM    524  CG2 VAL A  62      13.657   7.079   7.189  1.00 97.00           C  
ATOM    525  N   GLU A  63      15.767   5.437   3.350  1.00 96.12           N  
ATOM    526  CA  GLU A  63      15.944   4.630   2.145  1.00 96.12           C  
ATOM    527  C   GLU A  63      15.847   3.136   2.460  1.00 96.12           C  
ATOM    528  O   GLU A  63      16.442   2.666   3.432  1.00 96.12           O  
ATOM    529  CB  GLU A  63      17.277   4.944   1.474  1.00 96.12           C  
ATOM    530  CG  GLU A  63      17.348   6.343   0.883  1.00 96.12           C  
ATOM    531  CD  GLU A  63      18.620   6.587   0.073  1.00 96.12           C  
ATOM    532  OE1 GLU A  63      18.754   7.678  -0.523  1.00 96.12           O  
ATOM    533  OE2 GLU A  63      19.471   5.672   0.033  1.00 96.12           O1-
ATOM    534  N   PRO A  64      15.100   2.445   1.557  1.00 96.25           N  
ATOM    535  CA  PRO A  64      14.982   0.999   1.752  1.00 96.25           C  
ATOM    536  C   PRO A  64      16.156   0.224   1.157  1.00 96.25           C  
ATOM    537  O   PRO A  64      16.881   0.748   0.305  1.00 96.25           O  
ATOM    538  CB  PRO A  64      13.677   0.653   1.030  1.00 96.25           C  
ATOM    539  CG  PRO A  64      13.625   1.584  -0.140  1.00 96.25           C  
ATOM    540  CD  PRO A  64      14.187   2.913   0.284  1.00 96.25           C  
ATOM    541  N   ASN A  65      16.307  -1.013   1.669  1.00 93.44           N  
ATOM    542  CA  ASN A  65      17.212  -1.964   1.023  1.00 93.44           C  
ATOM    543  C   ASN A  65      16.468  -2.835   0.006  1.00 93.44           C  
ATOM    544  O   ASN A  65      15.278  -3.099   0.165  1.00 93.44           O  
ATOM    545  CB  ASN A  65      17.897  -2.845   2.069  1.00 93.44           C  
ATOM    546  CG  ASN A  65      18.827  -2.053   2.970  1.00 93.44           C  
ATOM    547  ND2 ASN A  65      18.775  -2.341   4.268  1.00 93.44           N  
ATOM    548  OD1 ASN A  65      19.588  -1.192   2.510  1.00 93.44           O  
ATOM    549  N   LEU A  66      17.221  -3.208  -0.947  1.00 95.94           N  
ATOM    550  CA  LEU A  66      16.697  -4.165  -1.920  1.00 95.94           C  
ATOM    551  C   LEU A  66      16.541  -5.544  -1.292  1.00 95.94           C  
ATOM    552  O   LEU A  66      17.502  -6.102  -0.751  1.00 95.94           O  
ATOM    553  CB  LEU A  66      17.619  -4.246  -3.139  1.00 95.94           C  
ATOM    554  CG  LEU A  66      17.075  -4.999  -4.357  1.00 95.94           C  
ATOM    555  CD1 LEU A  66      15.929  -4.211  -4.991  1.00 95.94           C  
ATOM    556  CD2 LEU A  66      18.180  -5.257  -5.372  1.00 95.94           C  
ATOM    557  N   PRO A  67      15.271  -6.093  -1.334  1.00 95.62           N  
ATOM    558  CA  PRO A  67      15.101  -7.432  -0.768  1.00 95.62           C  
ATOM    559  C   PRO A  67      15.964  -8.479  -1.472  1.00 95.62           C  
ATOM    560  O   PRO A  67      16.080  -8.473  -2.703  1.00 95.62           O  
ATOM    561  CB  PRO A  67      13.613  -7.717  -0.976  1.00 95.62           C  
ATOM    562  CG  PRO A  67      12.976  -6.370  -1.080  1.00 95.62           C  
ATOM    563  CD  PRO A  67      13.949  -5.428  -1.730  1.00 95.62           C  
ATOM    564  N   THR A  68      16.596  -9.351  -0.611  1.00 94.62           N  
ATOM    565  CA  THR A  68      17.342 -10.473  -1.177  1.00 94.62           C  
ATOM    566  C   THR A  68      16.397 -11.536  -1.724  1.00 94.62           C  
ATOM    567  O   THR A  68      15.208 -11.554  -1.374  1.00 94.62           O  
ATOM    568  CB  THR A  68      18.282 -11.101  -0.124  1.00 94.62           C  
ATOM    569  CG2 THR A  68      19.192 -10.052   0.499  1.00 94.62           C  
ATOM    570  OG1 THR A  68      17.487 -11.712   0.905  1.00 94.62           O  
ATOM    571  N   PHE A  69      16.932 -12.310  -2.593  1.00 94.88           N  
ATOM    572  CA  PHE A  69      16.139 -13.420  -3.112  1.00 94.88           C  
ATOM    573  C   PHE A  69      15.592 -14.272  -1.975  1.00 94.88           C  
ATOM    574  O   PHE A  69      14.451 -14.731  -2.029  1.00 94.88           O  
ATOM    575  CB  PHE A  69      16.980 -14.280  -4.063  1.00 94.88           C  
ATOM    576  CG  PHE A  69      16.168 -15.291  -4.826  1.00 94.88           C  
ATOM    577  CD1 PHE A  69      16.107 -16.613  -4.404  1.00 94.88           C  
ATOM    578  CD2 PHE A  69      15.468 -14.918  -5.965  1.00 94.88           C  
ATOM    579  CE1 PHE A  69      15.367 -17.555  -5.111  1.00 94.88           C  
ATOM    580  CE2 PHE A  69      14.720 -15.860  -6.678  1.00 94.88           C  
ATOM    581  CZ  PHE A  69      14.674 -17.177  -6.250  1.00 94.88           C  
ATOM    582  N   GLU A  70      16.393 -14.513  -0.933  1.00 94.44           N  
ATOM    583  CA  GLU A  70      15.980 -15.291   0.234  1.00 94.44           C  
ATOM    584  C   GLU A  70      14.793 -14.636   0.946  1.00 94.44           C  
ATOM    585  O   GLU A  70      13.857 -15.324   1.348  1.00 94.44           O  
ATOM    586  CB  GLU A  70      17.153 -15.459   1.210  1.00 94.44           C  
ATOM    587  CG  GLU A  70      18.231 -16.404   0.721  1.00 94.44           C  
ATOM    588  CD  GLU A  70      19.207 -15.761  -0.251  1.00 94.44           C  
ATOM    589  OE1 GLU A  70      19.988 -16.498  -0.913  1.00 94.44           O  
ATOM    590  OE2 GLU A  70      19.211 -14.518  -0.353  1.00 94.44           O1-
ATOM    591  N   GLU A  71      14.854 -13.324   1.095  1.00 95.00           N  
ATOM    592  CA  GLU A  71      13.756 -12.587   1.708  1.00 95.00           C  
ATOM    593  C   GLU A  71      12.483 -12.693   0.866  1.00 95.00           C  
ATOM    594  O   GLU A  71      11.380 -12.827   1.406  1.00 95.00           O  
ATOM    595  CB  GLU A  71      14.128 -11.115   1.906  1.00 95.00           C  
ATOM    596  CG  GLU A  71      15.134 -10.884   3.026  1.00 95.00           C  
ATOM    597  CD  GLU A  71      15.660  -9.455   3.072  1.00 95.00           C  
ATOM    598  OE1 GLU A  71      15.969  -8.964   4.177  1.00 95.00           O  
ATOM    599  OE2 GLU A  71      15.758  -8.834   1.995  1.00 95.00           O1-
ATOM    600  N   LEU A  72      12.622 -12.630  -0.421  1.00 97.06           N  
ATOM    601  CA  LEU A  72      11.476 -12.731  -1.317  1.00 97.06           C  
ATOM    602  C   LEU A  72      10.864 -14.124  -1.249  1.00 97.06           C  
ATOM    603  O   LEU A  72       9.641 -14.275  -1.279  1.00 97.06           O  
ATOM    604  CB  LEU A  72      11.896 -12.416  -2.755  1.00 97.06           C  
ATOM    605  CG  LEU A  72      12.258 -10.963  -3.058  1.00 97.06           C  
ATOM    606  CD1 LEU A  72      12.883 -10.839  -4.441  1.00 97.06           C  
ATOM    607  CD2 LEU A  72      11.021 -10.073  -2.945  1.00 97.06           C  
ATOM    608  N   THR A  73      11.688 -15.235  -1.115  1.00 96.94           N  
ATOM    609  CA  THR A  73      11.229 -16.625  -1.131  1.00 96.94           C  
ATOM    610  C   THR A  73      10.494 -16.963   0.161  1.00 96.94           C  
ATOM    611  O   THR A  73       9.790 -17.973   0.238  1.00 96.94           O  
ATOM    612  CB  THR A  73      12.401 -17.596  -1.326  1.00 96.94           C  
ATOM    613  CG2 THR A  73      13.056 -17.400  -2.691  1.00 96.94           C  
ATOM    614  OG1 THR A  73      13.378 -17.375  -0.305  1.00 96.94           O  
ATOM    615  N   ARG A  74      10.610 -16.125   1.176  1.00 95.25           N  
ATOM    616  CA  ARG A  74       9.860 -16.330   2.407  1.00 95.25           C  
ATOM    617  C   ARG A  74       8.357 -16.209   2.167  1.00 95.25           C  
ATOM    618  O   ARG A  74       7.555 -16.828   2.867  1.00 95.25           O  
ATOM    619  CB  ARG A  74      10.297 -15.330   3.481  1.00 95.25           C  
ATOM    620  CG  ARG A  74      11.678 -15.611   4.059  1.00 95.25           C  
ATOM    621  CD  ARG A  74      12.035 -14.631   5.167  1.00 95.25           C  
ATOM    622  NE  ARG A  74      13.369 -14.874   5.692  1.00 95.25           N  
ATOM    623  NH1 ARG A  74      13.287 -13.199   7.274  1.00 95.25           N  
ATOM    624  NH2 ARG A  74      15.162 -14.506   7.082  1.00 95.25           N1+
ATOM    625  CZ  ARG A  74      13.937 -14.188   6.685  1.00 95.25           C  
ATOM    626  N   VAL A  75       7.974 -15.420   1.149  1.00 95.12           N  
ATOM    627  CA  VAL A  75       6.563 -15.155   0.885  1.00 95.12           C  
ATOM    628  C   VAL A  75       6.199 -15.654  -0.518  1.00 95.12           C  
ATOM    629  O   VAL A  75       5.086 -16.138  -0.734  1.00 95.12           O  
ATOM    630  CB  VAL A  75       6.231 -13.657   1.030  1.00 95.12           C  
ATOM    631  CG1 VAL A  75       4.799 -13.376   0.580  1.00 95.12           C  
ATOM    632  CG2 VAL A  75       6.444 -13.196   2.471  1.00 95.12           C  
ATOM    633  N   HIS A  76       7.123 -15.610  -1.444  1.00 98.00           N  
ATOM    634  CA  HIS A  76       6.818 -15.945  -2.825  1.00 98.00           C  
ATOM    635  C   HIS A  76       7.333 -17.341  -3.175  1.00 98.00           C  
ATOM    636  O   HIS A  76       8.375 -17.762  -2.676  1.00 98.00           O  
ATOM    637  CB  HIS A  76       7.427 -14.915  -3.778  1.00 98.00           C  
ATOM    638  CG  HIS A  76       6.873 -13.533  -3.591  1.00 98.00           C  
ATOM    639  CD2 HIS A  76       5.832 -12.905  -4.188  1.00 98.00           C  
ATOM    640  ND1 HIS A  76       7.411 -12.627  -2.700  1.00 98.00           N  
ATOM    641  CE1 HIS A  76       6.723 -11.499  -2.757  1.00 98.00           C  
ATOM    642  NE2 HIS A  76       5.757 -11.640  -3.649  1.00 98.00           N  
ATOM    643  N   ASP A  77       6.617 -18.046  -4.044  1.00 97.31           N  
ATOM    644  CA  ASP A  77       7.063 -19.306  -4.650  1.00 97.31           C  
ATOM    645  C   ASP A  77       8.324 -19.090  -5.482  1.00 97.31           C  
ATOM    646  O   ASP A  77       8.402 -18.144  -6.272  1.00 97.31           O  
ATOM    647  CB  ASP A  77       5.950 -19.896  -5.515  1.00 97.31           C  
ATOM    648  CG  ASP A  77       6.289 -21.289  -6.036  1.00 97.31           C  
ATOM    649  OD1 ASP A  77       6.690 -22.160  -5.234  1.00 97.31           O  
ATOM    650  OD2 ASP A  77       6.153 -21.513  -7.259  1.00 97.31           O1-
ATOM    651  N   ARG A  78       9.304 -19.991  -5.252  1.00 97.12           N  
ATOM    652  CA  ARG A  78      10.574 -19.885  -5.959  1.00 97.12           C  
ATOM    653  C   ARG A  78      10.364 -19.922  -7.470  1.00 97.12           C  
ATOM    654  O   ARG A  78      10.998 -19.165  -8.207  1.00 97.12           O  
ATOM    655  CB  ARG A  78      11.516 -21.008  -5.533  1.00 97.12           C  
ATOM    656  CG  ARG A  78      12.942 -20.837  -6.029  1.00 97.12           C  
ATOM    657  CD  ARG A  78      13.884 -21.861  -5.404  1.00 97.12           C  
ATOM    658  NE  ARG A  78      15.204 -21.291  -5.141  1.00 97.12           N  
ATOM    659  NH1 ARG A  78      16.078 -23.212  -4.198  1.00 97.12           N  
ATOM    660  NH2 ARG A  78      17.368 -21.322  -4.374  1.00 97.12           N1+
ATOM    661  CZ  ARG A  78      16.214 -21.948  -4.572  1.00 97.12           C  
ATOM    662  N   LYS A  79       9.464 -20.832  -7.884  1.00 97.00           N  
ATOM    663  CA  LYS A  79       9.156 -20.962  -9.305  1.00 97.00           C  
ATOM    664  C   LYS A  79       8.593 -19.672  -9.871  1.00 97.00           C  
ATOM    665  O   LYS A  79       8.945 -19.257 -10.977  1.00 97.00           O  
ATOM    666  CB  LYS A  79       8.171 -22.111  -9.538  1.00 97.00           C  
ATOM    667  CG  LYS A  79       8.773 -23.500  -9.338  1.00 97.00           C  
ATOM    668  CD  LYS A  79       7.770 -24.600  -9.660  1.00 97.00           C  
ATOM    669  CE  LYS A  79       8.324 -25.973  -9.340  1.00 97.00           C  
ATOM    670  NZ  LYS A  79       7.309 -27.048  -9.562  1.00 97.00           N1+
ATOM    671  N   TYR A  80       7.761 -19.001  -9.165  1.00 97.44           N  
ATOM    672  CA  TYR A  80       7.192 -17.723  -9.584  1.00 97.44           C  
ATOM    673  C   TYR A  80       8.272 -16.652  -9.700  1.00 97.44           C  
ATOM    674  O   TYR A  80       8.333 -15.927 -10.696  1.00 97.44           O  
ATOM    675  CB  TYR A  80       6.105 -17.255  -8.594  1.00 97.44           C  
ATOM    676  CG  TYR A  80       5.653 -15.837  -8.812  1.00 97.44           C  
ATOM    677  CD1 TYR A  80       5.887 -14.856  -7.852  1.00 97.44           C  
ATOM    678  CD2 TYR A  80       4.988 -15.470  -9.978  1.00 97.44           C  
ATOM    679  CE1 TYR A  80       5.469 -13.544  -8.047  1.00 97.44           C  
ATOM    680  CE2 TYR A  80       4.563 -14.159 -10.181  1.00 97.44           C  
ATOM    681  OH  TYR A  80       4.391 -11.910  -9.410  1.00 97.44           O  
ATOM    682  CZ  TYR A  80       4.811 -13.210  -9.215  1.00 97.44           C  
ATOM    683  N   LEU A  81       9.144 -16.523  -8.720  1.00 96.50           N  
ATOM    684  CA  LEU A  81      10.202 -15.517  -8.719  1.00 96.50           C  
ATOM    685  C   LEU A  81      11.121 -15.692  -9.924  1.00 96.50           C  
ATOM    686  O   LEU A  81      11.551 -14.703 -10.527  1.00 96.50           O  
ATOM    687  CB  LEU A  81      11.016 -15.597  -7.425  1.00 96.50           C  
ATOM    688  CG  LEU A  81      10.310 -15.135  -6.150  1.00 96.50           C  
ATOM    689  CD1 LEU A  81      11.218 -15.318  -4.938  1.00 96.50           C  
ATOM    690  CD2 LEU A  81       9.876 -13.672  -6.276  1.00 96.50           C  
ATOM    691  N   LYS A  82      11.383 -16.929 -10.288  1.00 94.62           N  
ATOM    692  CA  LYS A  82      12.229 -17.200 -11.447  1.00 94.62           C  
ATOM    693  C   LYS A  82      11.505 -16.860 -12.748  1.00 94.62           C  
ATOM    694  O   LYS A  82      12.130 -16.422 -13.716  1.00 94.62           O  
ATOM    695  CB  LYS A  82      12.666 -18.656 -11.458  1.00 94.62           C  
ATOM    696  CG  LYS A  82      13.693 -19.018 -10.391  1.00 94.62           C  
ATOM    697  CD  LYS A  82      14.118 -20.466 -10.476  1.00 94.62           C  
ATOM    698  CE  LYS A  82      15.129 -20.823  -9.393  1.00 94.62           C  
ATOM    699  NZ  LYS A  82      15.505 -22.276  -9.439  1.00 94.62           N1+
ATOM    700  N   SER A  83      10.194 -17.006 -12.721  1.00 95.06           N  
ATOM    701  CA  SER A  83       9.398 -16.803 -13.927  1.00 95.06           C  
ATOM    702  C   SER A  83       9.320 -15.332 -14.294  1.00 95.06           C  
ATOM    703  O   SER A  83       9.073 -14.979 -15.450  1.00 95.06           O  
ATOM    704  CB  SER A  83       7.991 -17.374 -13.741  1.00 95.06           C  
ATOM    705  OG  SER A  83       7.222 -16.543 -12.894  1.00 95.06           O  
ATOM    706  N   VAL A  84       9.409 -14.390 -13.331  1.00 93.12           N  
ATOM    707  CA  VAL A  84       9.157 -12.973 -13.566  1.00 93.12           C  
ATOM    708  C   VAL A  84      10.279 -12.384 -14.419  1.00 93.12           C  
ATOM    709  O   VAL A  84      10.128 -11.282 -14.976  1.00 93.12           O  
ATOM    710  CB  VAL A  84       9.032 -12.194 -12.236  1.00 93.12           C  
ATOM    711  CG1 VAL A  84       7.803 -12.654 -11.454  1.00 93.12           C  
ATOM    712  CG2 VAL A  84      10.298 -12.364 -11.399  1.00 93.12           C  
ATOM    713  N   ARG A  85      11.413 -13.181 -14.579  1.00 88.62           N  
ATOM    714  CA  ARG A  85      12.541 -12.755 -15.402  1.00 88.62           C  
ATOM    715  C   ARG A  85      12.291 -13.056 -16.879  1.00 88.62           C  
ATOM    716  O   ARG A  85      12.958 -12.504 -17.756  1.00 88.62           O  
ATOM    717  CB  ARG A  85      13.838 -13.441 -14.944  1.00 88.62           C  
ATOM    718  CG  ARG A  85      14.304 -13.001 -13.567  1.00 88.62           C  
ATOM    719  CD  ARG A  85      15.608 -13.675 -13.171  1.00 88.62           C  
ATOM    720  NE  ARG A  85      16.073 -13.225 -11.857  1.00 88.62           N  
ATOM    721  NH1 ARG A  85      17.976 -14.528 -11.858  1.00 88.62           N  
ATOM    722  NH2 ARG A  85      17.511 -13.164 -10.070  1.00 88.62           N1+
ATOM    723  CZ  ARG A  85      17.191 -13.647 -11.268  1.00 88.62           C  
ATOM    724  N   ASN A  86      11.319 -13.899 -17.106  1.00 93.62           N  
ATOM    725  CA  ASN A  86      10.871 -14.185 -18.465  1.00 93.62           C  
ATOM    726  C   ASN A  86      10.106 -13.007 -19.061  1.00 93.62           C  
ATOM    727  O   ASN A  86       9.143 -12.509 -18.457  1.00 93.62           O  
ATOM    728  CB  ASN A  86      10.004 -15.442 -18.492  1.00 93.62           C  
ATOM    729  CG  ASN A  86       9.562 -15.821 -19.893  1.00 93.62           C  
ATOM    730  ND2 ASN A  86       9.977 -16.992 -20.352  1.00 93.62           N  
ATOM    731  OD1 ASN A  86       8.851 -15.058 -20.557  1.00 93.62           O  
ATOM    732  N   PRO A  87      10.482 -12.449 -20.204  1.00 93.50           N  
ATOM    733  CA  PRO A  87       9.892 -11.262 -20.828  1.00 93.50           C  
ATOM    734  C   PRO A  87       8.408 -11.439 -21.143  1.00 93.50           C  
ATOM    735  O   PRO A  87       7.632 -10.495 -21.021  1.00 93.50           O  
ATOM    736  CB  PRO A  87      10.708 -11.095 -22.111  1.00 93.50           C  
ATOM    737  CG  PRO A  87      12.061 -11.638 -21.781  1.00 93.50           C  
ATOM    738  CD  PRO A  87      11.891 -12.833 -20.881  1.00 93.50           C  
ATOM    739  N   ILE A  88       8.027 -12.687 -21.471  1.00 94.50           N  
ATOM    740  CA  ILE A  88       6.619 -12.949 -21.763  1.00 94.50           C  
ATOM    741  C   ILE A  88       5.797 -12.849 -20.489  1.00 94.50           C  
ATOM    742  O   ILE A  88       4.721 -12.236 -20.485  1.00 94.50           O  
ATOM    743  CB  ILE A  88       6.438 -14.348 -22.407  1.00 94.50           C  
ATOM    744  CG1 ILE A  88       7.117 -14.398 -23.788  1.00 94.50           C  
ATOM    745  CG2 ILE A  88       4.949 -14.696 -22.515  1.00 94.50           C  
ATOM    746  CD1 ILE A  88       7.178 -15.784 -24.390  1.00 94.50           C  
ATOM    747  N   LYS A  89       6.340 -13.436 -19.481  1.00 94.81           N  
ATOM    748  CA  LYS A  89       5.670 -13.345 -18.183  1.00 94.81           C  
ATOM    749  C   LYS A  89       5.592 -11.895 -17.699  1.00 94.81           C  
ATOM    750  O   LYS A  89       4.553 -11.457 -17.217  1.00 94.81           O  
ATOM    751  CB  LYS A  89       6.398 -14.209 -17.146  1.00 94.81           C  
ATOM    752  CG  LYS A  89       5.712 -14.231 -15.779  1.00 94.81           C  
ATOM    753  CD  LYS A  89       4.402 -15.007 -15.828  1.00 94.81           C  
ATOM    754  CE  LYS A  89       3.790 -15.154 -14.439  1.00 94.81           C  
ATOM    755  NZ  LYS A  89       2.516 -15.932 -14.481  1.00 94.81           N1+
ATOM    756  N   ALA A  90       6.665 -11.188 -17.731  1.00 93.62           N  
ATOM    757  CA  ALA A  90       6.723  -9.777 -17.339  1.00 93.62           C  
ATOM    758  C   ALA A  90       5.711  -8.947 -18.121  1.00 93.62           C  
ATOM    759  O   ALA A  90       5.034  -8.084 -17.555  1.00 93.62           O  
ATOM    760  CB  ALA A  90       8.135  -9.233 -17.546  1.00 93.62           C  
ATOM    761  N   ALA A  91       5.557  -9.168 -19.415  1.00 92.69           N  
ATOM    762  CA  ALA A  91       4.590  -8.477 -20.259  1.00 92.69           C  
ATOM    763  C   ALA A  91       3.158  -8.776 -19.822  1.00 92.69           C  
ATOM    764  O   ALA A  91       2.305  -7.892 -19.822  1.00 92.69           O  
ATOM    765  CB  ALA A  91       4.787  -8.874 -21.724  1.00 92.69           C  
ATOM    766  N   GLN A  92       2.964 -10.015 -19.484  1.00 93.56           N  
ATOM    767  CA  GLN A  92       1.649 -10.438 -19.016  1.00 93.56           C  
ATOM    768  C   GLN A  92       1.271  -9.717 -17.722  1.00 93.56           C  
ATOM    769  O   GLN A  92       0.138  -9.237 -17.574  1.00 93.56           O  
ATOM    770  CB  GLN A  92       1.604 -11.941 -18.805  1.00 93.56           C  
ATOM    771  CG  GLN A  92       1.625 -12.754 -20.099  1.00 93.56           C  
ATOM    772  CD  GLN A  92       1.728 -14.247 -19.866  1.00 93.56           C  
ATOM    773  NE2 GLN A  92       1.399 -15.022 -20.889  1.00 93.56           N  
ATOM    774  OE1 GLN A  92       2.094 -14.696 -18.779  1.00 93.56           O  
ATOM    775  N   ILE A  93       2.178  -9.667 -16.716  1.00 93.50           N  
ATOM    776  CA  ILE A  93       1.942  -9.094 -15.394  1.00 93.50           C  
ATOM    777  C   ILE A  93       1.730  -7.587 -15.510  1.00 93.50           C  
ATOM    778  O   ILE A  93       0.809  -7.030 -14.904  1.00 93.50           O  
ATOM    779  CB  ILE A  93       3.115  -9.398 -14.433  1.00 93.50           C  
ATOM    780  CG1 ILE A  93       3.157 -10.893 -14.098  1.00 93.50           C  
ATOM    781  CG2 ILE A  93       2.993  -8.555 -13.155  1.00 93.50           C  
ATOM    782  CD1 ILE A  93       4.373 -11.308 -13.282  1.00 93.50           C  
ATOM    783  N   VAL A  94       2.523  -6.871 -16.373  1.00 89.31           N  
ATOM    784  CA  VAL A  94       2.439  -5.417 -16.495  1.00 89.31           C  
ATOM    785  C   VAL A  94       1.351  -5.040 -17.500  1.00 89.31           C  
ATOM    786  O   VAL A  94       0.988  -3.873 -17.626  1.00 89.31           O  
ATOM    787  CB  VAL A  94       3.793  -4.804 -16.920  1.00 89.31           C  
ATOM    788  CG1 VAL A  94       4.771  -4.792 -15.748  1.00 89.31           C  
ATOM    789  CG2 VAL A  94       4.378  -5.571 -18.103  1.00 89.31           C  
ATOM    790  N   GLU A  95       0.828  -6.039 -18.249  1.00 88.12           N  
ATOM    791  CA  GLU A  95      -0.255  -5.920 -19.223  1.00 88.12           C  
ATOM    792  C   GLU A  95       0.136  -4.992 -20.370  1.00 88.12           C  
ATOM    793  O   GLU A  95      -0.695  -4.224 -20.868  1.00 88.12           O  
ATOM    794  CB  GLU A  95      -1.533  -5.410 -18.547  1.00 88.12           C  
ATOM    795  CG  GLU A  95      -2.086  -6.355 -17.487  1.00 88.12           C  
ATOM    796  CD  GLU A  95      -3.432  -5.919 -16.939  1.00 88.12           C  
ATOM    797  OE1 GLU A  95      -3.961  -6.589 -16.019  1.00 88.12           O  
ATOM    798  OE2 GLU A  95      -3.964  -4.897 -17.423  1.00 88.12           O1-
ATOM    799  N   ILE A  96       1.422  -5.092 -20.766  1.00 85.12           N  
ATOM    800  CA  ILE A  96       1.997  -4.386 -21.900  1.00 85.12           C  
ATOM    801  C   ILE A  96       2.776  -5.359 -22.780  1.00 85.12           C  
ATOM    802  O   ILE A  96       3.889  -5.757 -22.439  1.00 85.12           O  
ATOM    803  CB  ILE A  96       2.911  -3.220 -21.450  1.00 85.12           C  
ATOM    804  CG1 ILE A  96       2.146  -2.269 -20.528  1.00 85.12           C  
ATOM    805  CG2 ILE A  96       3.484  -2.475 -22.654  1.00 85.12           C  
ATOM    806  CD1 ILE A  96       3.017  -1.201 -19.884  1.00 85.12           C  
ATOM    807  N   PRO A  97       2.116  -5.762 -23.895  1.00 87.00           N  
ATOM    808  CA  PRO A  97       2.722  -6.760 -24.772  1.00 87.00           C  
ATOM    809  C   PRO A  97       4.129  -6.374 -25.221  1.00 87.00           C  
ATOM    810  O   PRO A  97       5.006  -7.250 -25.337  1.00 87.00           O  
ATOM    811  CB  PRO A  97       1.764  -6.822 -25.957  1.00 87.00           C  
ATOM    812  CG  PRO A  97       0.435  -6.431 -25.394  1.00 87.00           C  
ATOM    813  CD  PRO A  97       0.653  -5.402 -24.326  1.00 87.00           C  
ATOM    814  N   PHE A  98       4.447  -5.077 -25.351  1.00 86.06           N  
ATOM    815  CA  PHE A  98       5.730  -4.579 -25.837  1.00 86.06           C  
ATOM    816  C   PHE A  98       6.852  -4.945 -24.862  1.00 86.06           C  
ATOM    817  O   PHE A  98       8.008  -5.106 -25.270  1.00 86.06           O  
ATOM    818  CB  PHE A  98       5.683  -3.067 -26.045  1.00 86.06           C  
ATOM    819  CG  PHE A  98       6.933  -2.493 -26.651  1.00 86.06           C  
ATOM    820  CD1 PHE A  98       7.857  -1.811 -25.872  1.00 86.06           C  
ATOM    821  CD2 PHE A  98       7.189  -2.638 -28.018  1.00 86.06           C  
ATOM    822  CE1 PHE A  98       9.018  -1.287 -26.431  1.00 86.06           C  
ATOM    823  CE2 PHE A  98       8.345  -2.115 -28.579  1.00 86.06           C  
ATOM    824  CZ  PHE A  98       9.257  -1.436 -27.784  1.00 86.06           C  
ATOM    825  N   VAL A  99       6.574  -5.034 -23.635  1.00 86.94           N  
ATOM    826  CA  VAL A  99       7.548  -5.441 -22.610  1.00 86.94           C  
ATOM    827  C   VAL A  99       8.138  -6.812 -22.970  1.00 86.94           C  
ATOM    828  O   VAL A  99       9.302  -7.074 -22.684  1.00 86.94           O  
ATOM    829  CB  VAL A  99       6.918  -5.479 -21.208  1.00 86.94           C  
ATOM    830  CG1 VAL A  99       7.857  -6.149 -20.210  1.00 86.94           C  
ATOM    831  CG2 VAL A  99       6.567  -4.067 -20.743  1.00 86.94           C  
ATOM    832  N   GLY A 100       7.363  -7.687 -23.613  1.00 91.38           N  
ATOM    833  CA  GLY A 100       7.803  -9.025 -24.009  1.00 91.38           C  
ATOM    834  C   GLY A 100       8.904  -9.011 -25.041  1.00 91.38           C  
ATOM    835  O   GLY A 100       9.601 -10.006 -25.229  1.00 91.38           O  
ATOM    836  N   CYS A 101       9.207  -7.856 -25.614  1.00 90.94           N  
ATOM    837  CA  CYS A 101      10.208  -7.697 -26.666  1.00 90.94           C  
ATOM    838  C   CYS A 101      11.496  -7.102 -26.112  1.00 90.94           C  
ATOM    839  O   CYS A 101      12.503  -7.023 -26.807  1.00 90.94           O  
ATOM    840  CB  CYS A 101       9.673  -6.804 -27.793  1.00 90.94           C  
ATOM    841  SG  CYS A 101       8.209  -7.463 -28.618  1.00 90.94           S  
ATOM    842  N   LEU A 102      11.486  -6.677 -24.788  1.00 88.69           N  
ATOM    843  CA  LEU A 102      12.656  -6.087 -24.152  1.00 88.69           C  
ATOM    844  C   LEU A 102      13.638  -7.177 -23.711  1.00 88.69           C  
ATOM    845  O   LEU A 102      13.224  -8.272 -23.318  1.00 88.69           O  
ATOM    846  CB  LEU A 102      12.238  -5.250 -22.952  1.00 88.69           C  
ATOM    847  CG  LEU A 102      11.350  -4.047 -23.238  1.00 88.69           C  
ATOM    848  CD1 LEU A 102      10.933  -3.355 -21.949  1.00 88.69           C  
ATOM    849  CD2 LEU A 102      12.068  -3.053 -24.154  1.00 88.69           C  
ATOM    850  N   PRO A 103      14.933  -6.904 -23.870  1.00 91.00           N  
ATOM    851  CA  PRO A 103      15.914  -7.834 -23.323  1.00 91.00           C  
ATOM    852  C   PRO A 103      15.752  -8.046 -21.816  1.00 91.00           C  
ATOM    853  O   PRO A 103      15.373  -7.122 -21.100  1.00 91.00           O  
ATOM    854  CB  PRO A 103      17.248  -7.164 -23.644  1.00 91.00           C  
ATOM    855  CG  PRO A 103      16.945  -6.195 -24.717  1.00 91.00           C  
ATOM    856  CD  PRO A 103      15.522  -5.723 -24.548  1.00 91.00           C  
ATOM    857  N   PRO A 104      15.957  -9.278 -21.283  1.00 90.56           N  
ATOM    858  CA  PRO A 104      15.827  -9.605 -19.862  1.00 90.56           C  
ATOM    859  C   PRO A 104      16.617  -8.649 -18.959  1.00 90.56           C  
ATOM    860  O   PRO A 104      16.165  -8.313 -17.867  1.00 90.56           O  
ATOM    861  CB  PRO A 104      16.379 -11.027 -19.772  1.00 90.56           C  
ATOM    862  CG  PRO A 104      16.085 -11.627 -21.102  1.00 90.56           C  
ATOM    863  CD  PRO A 104      16.255 -10.571 -22.157  1.00 90.56           C  
ATOM    864  N   CYS A 105      17.765  -8.186 -19.333  1.00 91.62           N  
ATOM    865  CA  CYS A 105      18.583  -7.284 -18.533  1.00 91.62           C  
ATOM    866  C   CYS A 105      17.889  -5.947 -18.344  1.00 91.62           C  
ATOM    867  O   CYS A 105      17.981  -5.334 -17.276  1.00 91.62           O  
ATOM    868  CB  CYS A 105      19.956  -7.073 -19.181  1.00 91.62           C  
ATOM    869  SG  CYS A 105      19.873  -6.199 -20.759  1.00 91.62           S  
ATOM    870  N   ILE A 106      17.143  -5.457 -19.415  1.00 90.31           N  
ATOM    871  CA  ILE A 106      16.386  -4.213 -19.346  1.00 90.31           C  
ATOM    872  C   ILE A 106      15.167  -4.400 -18.445  1.00 90.31           C  
ATOM    873  O   ILE A 106      14.843  -3.528 -17.632  1.00 90.31           O  
ATOM    874  CB  ILE A 106      15.939  -3.724 -20.741  1.00 90.31           C  
ATOM    875  CG1 ILE A 106      17.169  -3.330 -21.582  1.00 90.31           C  
ATOM    876  CG2 ILE A 106      14.956  -2.559 -20.632  1.00 90.31           C  
ATOM    877  CD1 ILE A 106      16.833  -2.920 -23.012  1.00 90.31           C  
ATOM    878  N   ILE A 107      14.445  -5.482 -18.520  1.00 91.12           N  
ATOM    879  CA  ILE A 107      13.328  -5.831 -17.647  1.00 91.12           C  
ATOM    880  C   ILE A 107      13.805  -5.889 -16.204  1.00 91.12           C  
ATOM    881  O   ILE A 107      13.161  -5.338 -15.307  1.00 91.12           O  
ATOM    882  CB  ILE A 107      12.692  -7.175 -18.056  1.00 91.12           C  
ATOM    883  CG1 ILE A 107      12.014  -7.065 -19.426  1.00 91.12           C  
ATOM    884  CG2 ILE A 107      11.705  -7.659 -16.986  1.00 91.12           C  
ATOM    885  CD1 ILE A 107      11.556  -8.391 -20.005  1.00 91.12           C  
ATOM    886  N   GLU A 108      14.946  -6.511 -15.987  1.00 93.00           N  
ATOM    887  CA  GLU A 108      15.512  -6.628 -14.647  1.00 93.00           C  
ATOM    888  C   GLU A 108      15.828  -5.243 -14.068  1.00 93.00           C  
ATOM    889  O   GLU A 108      15.440  -4.934 -12.945  1.00 93.00           O  
ATOM    890  CB  GLU A 108      16.767  -7.487 -14.658  1.00 93.00           C  
ATOM    891  CG  GLU A 108      17.422  -7.661 -13.298  1.00 93.00           C  
ATOM    892  CD  GLU A 108      16.555  -8.443 -12.312  1.00 93.00           C  
ATOM    893  OE1 GLU A 108      16.803  -8.350 -11.088  1.00 93.00           O  
ATOM    894  OE2 GLU A 108      15.625  -9.139 -12.771  1.00 93.00           O1-
ATOM    895  N   SER A 109      16.592  -4.422 -14.754  1.00 92.25           N  
ATOM    896  CA  SER A 109      17.103  -3.168 -14.225  1.00 92.25           C  
ATOM    897  C   SER A 109      16.021  -2.096 -14.195  1.00 92.25           C  
ATOM    898  O   SER A 109      15.926  -1.324 -13.236  1.00 92.25           O  
ATOM    899  CB  SER A 109      18.294  -2.672 -15.047  1.00 92.25           C  
ATOM    900  OG  SER A 109      17.892  -2.360 -16.375  1.00 92.25           O  
ATOM    901  N   LYS A 110      15.085  -2.005 -15.189  1.00 89.75           N  
ATOM    902  CA  LYS A 110      14.199  -0.856 -15.353  1.00 89.75           C  
ATOM    903  C   LYS A 110      12.802  -1.159 -14.823  1.00 89.75           C  
ATOM    904  O   LYS A 110      12.014  -0.250 -14.572  1.00 89.75           O  
ATOM    905  CB  LYS A 110      14.121  -0.445 -16.823  1.00 89.75           C  
ATOM    906  CG  LYS A 110      15.447   0.026 -17.406  1.00 89.75           C  
ATOM    907  CD  LYS A 110      15.936   1.301 -16.723  1.00 89.75           C  
ATOM    908  CE  LYS A 110      17.228   1.808 -17.341  1.00 89.75           C  
ATOM    909  NZ  LYS A 110      17.739   3.022 -16.641  1.00 89.75           N1+
ATOM    910  N   LEU A 111      12.462  -2.404 -14.600  1.00 91.31           N  
ATOM    911  CA  LEU A 111      11.128  -2.775 -14.144  1.00 91.31           C  
ATOM    912  C   LEU A 111      11.195  -3.524 -12.819  1.00 91.31           C  
ATOM    913  O   LEU A 111      10.675  -3.056 -11.804  1.00 91.31           O  
ATOM    914  CB  LEU A 111      10.424  -3.635 -15.200  1.00 91.31           C  
ATOM    915  CG  LEU A 111       9.016  -4.120 -14.847  1.00 91.31           C  
ATOM    916  CD1 LEU A 111       8.097  -2.932 -14.590  1.00 91.31           C  
ATOM    917  CD2 LEU A 111       8.461  -5.000 -15.961  1.00 91.31           C  
ATOM    918  N   LEU A 112      11.850  -4.688 -12.766  1.00 94.56           N  
ATOM    919  CA  LEU A 112      11.844  -5.549 -11.594  1.00 94.56           C  
ATOM    920  C   LEU A 112      12.614  -4.915 -10.443  1.00 94.56           C  
ATOM    921  O   LEU A 112      12.191  -4.978  -9.292  1.00 94.56           O  
ATOM    922  CB  LEU A 112      12.441  -6.917 -11.931  1.00 94.56           C  
ATOM    923  CG  LEU A 112      11.696  -7.758 -12.974  1.00 94.56           C  
ATOM    924  CD1 LEU A 112      12.388  -9.087 -13.181  1.00 94.56           C  
ATOM    925  CD2 LEU A 112      10.241  -7.958 -12.548  1.00 94.56           C  
ATOM    926  N   HIS A 113      13.780  -4.275 -10.724  1.00 95.38           N  
ATOM    927  CA  HIS A 113      14.616  -3.665  -9.696  1.00 95.38           C  
ATOM    928  C   HIS A 113      13.849  -2.578  -8.951  1.00 95.38           C  
ATOM    929  O   HIS A 113      13.784  -2.586  -7.719  1.00 95.38           O  
ATOM    930  CB  HIS A 113      15.892  -3.085 -10.306  1.00 95.38           C  
ATOM    931  CG  HIS A 113      16.788  -2.421  -9.308  1.00 95.38           C  
ATOM    932  CD2 HIS A 113      17.820  -2.910  -8.582  1.00 95.38           C  
ATOM    933  ND1 HIS A 113      16.658  -1.094  -8.970  1.00 95.38           N  
ATOM    934  CE1 HIS A 113      17.581  -0.789  -8.069  1.00 95.38           C  
ATOM    935  NE2 HIS A 113      18.300  -1.875  -7.818  1.00 95.38           N  
ATOM    936  N   PRO A 114      13.320  -1.549  -9.595  1.00 95.12           N  
ATOM    937  CA  PRO A 114      12.573  -0.517  -8.872  1.00 95.12           C  
ATOM    938  C   PRO A 114      11.402  -1.089  -8.072  1.00 95.12           C  
ATOM    939  O   PRO A 114      11.155  -0.643  -6.945  1.00 95.12           O  
ATOM    940  CB  PRO A 114      12.070   0.399  -9.996  1.00 95.12           C  
ATOM    941  CG  PRO A 114      13.010   0.175 -11.130  1.00 95.12           C  
ATOM    942  CD  PRO A 114      13.492  -1.250 -11.076  1.00 95.12           C  
ATOM    943  N   LEU A 115      10.675  -2.098  -8.616  1.00 95.75           N  
ATOM    944  CA  LEU A 115       9.528  -2.697  -7.939  1.00 95.75           C  
ATOM    945  C   LEU A 115       9.975  -3.495  -6.719  1.00 95.75           C  
ATOM    946  O   LEU A 115       9.281  -3.510  -5.697  1.00 95.75           O  
ATOM    947  CB  LEU A 115       8.756  -3.604  -8.905  1.00 95.75           C  
ATOM    948  CG  LEU A 115       8.042  -2.907 -10.062  1.00 95.75           C  
ATOM    949  CD1 LEU A 115       7.421  -3.940 -10.998  1.00 95.75           C  
ATOM    950  CD2 LEU A 115       6.979  -1.944  -9.534  1.00 95.75           C  
ATOM    951  N   ARG A 116      11.118  -4.152  -6.822  1.00 97.06           N  
ATOM    952  CA  ARG A 116      11.675  -4.862  -5.674  1.00 97.06           C  
ATOM    953  C   ARG A 116      12.068  -3.883  -4.567  1.00 97.06           C  
ATOM    954  O   ARG A 116      11.885  -4.177  -3.387  1.00 97.06           O  
ATOM    955  CB  ARG A 116      12.888  -5.692  -6.090  1.00 97.06           C  
ATOM    956  CG  ARG A 116      12.528  -7.015  -6.756  1.00 97.06           C  
ATOM    957  CD  ARG A 116      13.754  -7.893  -6.968  1.00 97.06           C  
ATOM    958  NE  ARG A 116      14.652  -7.331  -7.979  1.00 97.06           N  
ATOM    959  NH1 ARG A 116      16.330  -8.887  -7.657  1.00 97.06           N  
ATOM    960  NH2 ARG A 116      16.578  -7.236  -9.226  1.00 97.06           N1+
ATOM    961  CZ  ARG A 116      15.854  -7.826  -8.289  1.00 97.06           C  
ATOM    962  N   LEU A 117      12.660  -2.744  -4.957  1.00 97.31           N  
ATOM    963  CA  LEU A 117      13.018  -1.696  -4.000  1.00 97.31           C  
ATOM    964  C   LEU A 117      11.781  -1.169  -3.285  1.00 97.31           C  
ATOM    965  O   LEU A 117      11.810  -0.944  -2.072  1.00 97.31           O  
ATOM    966  CB  LEU A 117      13.739  -0.546  -4.707  1.00 97.31           C  
ATOM    967  CG  LEU A 117      15.249  -0.720  -4.912  1.00 97.31           C  
ATOM    968  CD1 LEU A 117      15.784   0.378  -5.826  1.00 97.31           C  
ATOM    969  CD2 LEU A 117      15.975  -0.707  -3.569  1.00 97.31           C  
ATOM    970  N   GLN A 118      10.711  -0.970  -4.019  1.00 97.81           N  
ATOM    971  CA  GLN A 118       9.449  -0.534  -3.422  1.00 97.81           C  
ATOM    972  C   GLN A 118       8.929  -1.563  -2.425  1.00 97.81           C  
ATOM    973  O   GLN A 118       8.436  -1.206  -1.354  1.00 97.81           O  
ATOM    974  CB  GLN A 118       8.405  -0.271  -4.505  1.00 97.81           C  
ATOM    975  CG  GLN A 118       8.706   0.944  -5.370  1.00 97.81           C  
ATOM    976  CD  GLN A 118       7.577   1.269  -6.337  1.00 97.81           C  
ATOM    977  NE2 GLN A 118       7.921   1.441  -7.609  1.00 97.81           N  
ATOM    978  OE1 GLN A 118       6.408   1.364  -5.943  1.00 97.81           O  
ATOM    979  N   ALA A 119       9.008  -2.859  -2.815  1.00 98.12           N  
ATOM    980  CA  ALA A 119       8.603  -3.927  -1.904  1.00 98.12           C  
ATOM    981  C   ALA A 119       9.412  -3.882  -0.611  1.00 98.12           C  
ATOM    982  O   ALA A 119       8.851  -4.010   0.482  1.00 98.12           O  
ATOM    983  CB  ALA A 119       8.756  -5.289  -2.579  1.00 98.12           C  
ATOM    984  N   GLY A 120      10.717  -3.737  -0.738  1.00 98.12           N  
ATOM    985  CA  GLY A 120      11.540  -3.554   0.447  1.00 98.12           C  
ATOM    986  C   GLY A 120      11.147  -2.343   1.264  1.00 98.12           C  
ATOM    987  O   GLY A 120      11.241  -2.358   2.494  1.00 98.12           O  
ATOM    988  N   GLY A 121      10.824  -1.264   0.569  1.00 98.38           N  
ATOM    989  CA  GLY A 121      10.337  -0.066   1.232  1.00 98.38           C  
ATOM    990  C   GLY A 121       9.102  -0.315   2.084  1.00 98.38           C  
ATOM    991  O   GLY A 121       8.979   0.239   3.180  1.00 98.38           O  
ATOM    992  N   THR A 122       8.173  -1.145   1.523  1.00 98.69           N  
ATOM    993  CA  THR A 122       6.967  -1.480   2.272  1.00 98.69           C  
ATOM    994  C   THR A 122       7.317  -2.218   3.560  1.00 98.69           C  
ATOM    995  O   THR A 122       6.750  -1.934   4.619  1.00 98.69           O  
ATOM    996  CB  THR A 122       6.007  -2.342   1.428  1.00 98.69           C  
ATOM    997  CG2 THR A 122       4.785  -2.763   2.243  1.00 98.69           C  
ATOM    998  OG1 THR A 122       5.572  -1.588   0.290  1.00 98.69           O  
ATOM    999  N   VAL A 123       8.261  -3.151   3.513  1.00 98.38           N  
ATOM   1000  CA  VAL A 123       8.709  -3.885   4.694  1.00 98.38           C  
ATOM   1001  C   VAL A 123       9.346  -2.917   5.687  1.00 98.38           C  
ATOM   1002  O   VAL A 123       9.042  -2.960   6.887  1.00 98.38           O  
ATOM   1003  CB  VAL A 123       9.708  -5.005   4.323  1.00 98.38           C  
ATOM   1004  CG1 VAL A 123      10.304  -5.634   5.582  1.00 98.38           C  
ATOM   1005  CG2 VAL A 123       9.028  -6.063   3.461  1.00 98.38           C  
ATOM   1006  N   LEU A 124      10.255  -2.063   5.192  1.00 98.12           N  
ATOM   1007  CA  LEU A 124      10.898  -1.060   6.033  1.00 98.12           C  
ATOM   1008  C   LEU A 124       9.862  -0.141   6.673  1.00 98.12           C  
ATOM   1009  O   LEU A 124       9.919   0.126   7.875  1.00 98.12           O  
ATOM   1010  CB  LEU A 124      11.901  -0.232   5.219  1.00 98.12           C  
ATOM   1011  CG  LEU A 124      12.587   0.923   5.953  1.00 98.12           C  
ATOM   1012  CD1 LEU A 124      13.326   0.399   7.180  1.00 98.12           C  
ATOM   1013  CD2 LEU A 124      13.533   1.661   5.015  1.00 98.12           C  
ATOM   1014  N   ALA A 125       8.889   0.361   5.928  1.00 98.56           N  
ATOM   1015  CA  ALA A 125       7.860   1.264   6.436  1.00 98.56           C  
ATOM   1016  C   ALA A 125       7.023   0.586   7.521  1.00 98.56           C  
ATOM   1017  O   ALA A 125       6.661   1.219   8.517  1.00 98.56           O  
ATOM   1018  CB  ALA A 125       6.956   1.731   5.294  1.00 98.56           C  
ATOM   1019  N   ALA A 126       6.718  -0.667   7.287  1.00 98.50           N  
ATOM   1020  CA  ALA A 126       5.952  -1.407   8.288  1.00 98.50           C  
ATOM   1021  C   ALA A 126       6.694  -1.465   9.614  1.00 98.50           C  
ATOM   1022  O   ALA A 126       6.094  -1.277  10.681  1.00 98.50           O  
ATOM   1023  CB  ALA A 126       5.648  -2.816   7.784  1.00 98.50           C  
ATOM   1024  N   ASN A 127       7.948  -1.781   9.609  1.00 98.00           N  
ATOM   1025  CA  ASN A 127       8.764  -1.812  10.811  1.00 98.00           C  
ATOM   1026  C   ASN A 127       8.852  -0.432  11.462  1.00 98.00           C  
ATOM   1027  O   ASN A 127       8.777  -0.315  12.690  1.00 98.00           O  
ATOM   1028  CB  ASN A 127      10.170  -2.337  10.497  1.00 98.00           C  
ATOM   1029  CG  ASN A 127      10.218  -3.854  10.411  1.00 98.00           C  
ATOM   1030  ND2 ASN A 127      10.188  -4.374   9.189  1.00 98.00           N  
ATOM   1031  OD1 ASN A 127      10.275  -4.546  11.428  1.00 98.00           O  
ATOM   1032  N   LEU A 128       9.038   0.653  10.668  1.00 97.88           N  
ATOM   1033  CA  LEU A 128       9.082   2.020  11.176  1.00 97.88           C  
ATOM   1034  C   LEU A 128       7.749   2.406  11.812  1.00 97.88           C  
ATOM   1035  O   LEU A 128       7.729   3.090  12.843  1.00 97.88           O  
ATOM   1036  CB  LEU A 128       9.424   3.000  10.053  1.00 97.88           C  
ATOM   1037  CG  LEU A 128      10.852   2.936   9.502  1.00 97.88           C  
ATOM   1038  CD1 LEU A 128      10.979   3.810   8.260  1.00 97.88           C  
ATOM   1039  CD2 LEU A 128      11.848   3.354  10.574  1.00 97.88           C  
ATOM   1040  N   ALA A 129       6.619   1.973  11.171  1.00 98.31           N  
ATOM   1041  CA  ALA A 129       5.298   2.269  11.724  1.00 98.31           C  
ATOM   1042  C   ALA A 129       5.142   1.691  13.125  1.00 98.31           C  
ATOM   1043  O   ALA A 129       4.586   2.339  14.015  1.00 98.31           O  
ATOM   1044  CB  ALA A 129       4.209   1.727  10.801  1.00 98.31           C  
ATOM   1045  N   LEU A 130       5.664   0.494  13.393  1.00 96.88           N  
ATOM   1046  CA  LEU A 130       5.591  -0.141  14.709  1.00 96.88           C  
ATOM   1047  C   LEU A 130       6.377   0.664  15.741  1.00 96.88           C  
ATOM   1048  O   LEU A 130       5.936   0.807  16.883  1.00 96.88           O  
ATOM   1049  CB  LEU A 130       6.126  -1.574  14.648  1.00 96.88           C  
ATOM   1050  CG  LEU A 130       5.170  -2.631  14.093  1.00 96.88           C  
ATOM   1051  CD1 LEU A 130       5.858  -3.992  14.040  1.00 96.88           C  
ATOM   1052  CD2 LEU A 130       3.904  -2.698  14.937  1.00 96.88           C  
ATOM   1053  N   LYS A 131       7.449   1.178  15.295  1.00 94.62           N  
ATOM   1054  CA  LYS A 131       8.335   1.882  16.213  1.00 94.62           C  
ATOM   1055  C   LYS A 131       7.853   3.310  16.453  1.00 94.62           C  
ATOM   1056  O   LYS A 131       7.904   3.805  17.586  1.00 94.62           O  
ATOM   1057  CB  LYS A 131       9.765   1.897  15.664  1.00 94.62           C  
ATOM   1058  CG  LYS A 131      10.779   2.539  16.598  1.00 94.62           C  
ATOM   1059  CD  LYS A 131      12.215   2.271  16.143  1.00 94.62           C  
ATOM   1060  CE  LYS A 131      13.234   2.865  17.107  1.00 94.62           C  
ATOM   1061  NZ  LYS A 131      14.625   2.513  16.717  1.00 94.62           N1+
ATOM   1062  N   HIS A 132       7.292   3.952  15.426  1.00 95.31           N  
ATOM   1063  CA  HIS A 132       7.078   5.392  15.511  1.00 95.31           C  
ATOM   1064  C   HIS A 132       5.596   5.736  15.433  1.00 95.31           C  
ATOM   1065  O   HIS A 132       5.220   6.908  15.523  1.00 95.31           O  
ATOM   1066  CB  HIS A 132       7.848   6.117  14.403  1.00 95.31           C  
ATOM   1067  CG  HIS A 132       9.334   5.957  14.497  1.00 95.31           C  
ATOM   1068  CD2 HIS A 132      10.191   5.191  13.779  1.00 95.31           C  
ATOM   1069  ND1 HIS A 132      10.092   6.639  15.412  1.00 95.31           N  
ATOM   1070  CE1 HIS A 132      11.366   6.301  15.269  1.00 95.31           C  
ATOM   1071  NE2 HIS A 132      11.445   5.420  14.279  1.00 95.31           N  
ATOM   1072  N   GLY A 133       4.796   4.629  15.329  1.00 97.06           N  
ATOM   1073  CA  GLY A 133       3.355   4.851  15.349  1.00 97.06           C  
ATOM   1074  C   GLY A 133       2.757   5.023  13.964  1.00 97.06           C  
ATOM   1075  O   GLY A 133       1.580   4.742  13.751  1.00 97.06           O  
ATOM   1076  N   TRP A 134       3.563   5.376  12.912  1.00 98.44           N  
ATOM   1077  CA  TRP A 134       3.144   5.531  11.530  1.00 98.44           C  
ATOM   1078  C   TRP A 134       4.344   5.505  10.583  1.00 98.44           C  
ATOM   1079  O   TRP A 134       5.477   5.770  11.003  1.00 98.44           O  
ATOM   1080  CB  TRP A 134       2.367   6.841  11.345  1.00 98.44           C  
ATOM   1081  CG  TRP A 134       3.186   8.071  11.565  1.00 98.44           C  
ATOM   1082  CD1 TRP A 134       3.401   8.721  12.754  1.00 98.44           C  
ATOM   1083  CD2 TRP A 134       3.905   8.815  10.577  1.00 98.44           C  
ATOM   1084  CE2 TRP A 134       4.534   9.900  11.236  1.00 98.44           C  
ATOM   1085  CE3 TRP A 134       4.086   8.668   9.191  1.00 98.44           C  
ATOM   1086  NE1 TRP A 134       4.205   9.816  12.561  1.00 98.44           N  
ATOM   1087  CH2 TRP A 134       5.476  10.661   9.199  1.00 98.44           C  
ATOM   1088  CZ2 TRP A 134       5.320  10.827  10.552  1.00 98.44           C  
ATOM   1089  CZ3 TRP A 134       4.869   9.596   8.520  1.00 98.44           C  
ATOM   1090  N   ALA A 135       4.124   5.141   9.451  1.00 98.62           N  
ATOM   1091  CA  ALA A 135       5.113   5.236   8.382  1.00 98.62           C  
ATOM   1092  C   ALA A 135       4.445   5.204   7.011  1.00 98.62           C  
ATOM   1093  O   ALA A 135       3.369   4.614   6.852  1.00 98.62           O  
ATOM   1094  CB  ALA A 135       6.138   4.110   8.497  1.00 98.62           C  
ATOM   1095  N   ILE A 136       5.118   5.865   6.046  1.00 98.69           N  
ATOM   1096  CA  ILE A 136       4.604   5.912   4.680  1.00 98.69           C  
ATOM   1097  C   ILE A 136       5.688   5.462   3.705  1.00 98.69           C  
ATOM   1098  O   ILE A 136       6.798   5.995   3.713  1.00 98.69           O  
ATOM   1099  CB  ILE A 136       4.104   7.329   4.313  1.00 98.69           C  
ATOM   1100  CG1 ILE A 136       2.980   7.764   5.261  1.00 98.69           C  
ATOM   1101  CG2 ILE A 136       3.642   7.379   2.854  1.00 98.69           C  
ATOM   1102  CD1 ILE A 136       2.606   9.232   5.140  1.00 98.69           C  
ATOM   1103  N   ASN A 137       5.412   4.402   3.007  1.00 98.56           N  
ATOM   1104  CA  ASN A 137       6.169   4.123   1.791  1.00 98.56           C  
ATOM   1105  C   ASN A 137       5.510   4.746   0.565  1.00 98.56           C  
ATOM   1106  O   ASN A 137       4.383   4.393   0.211  1.00 98.56           O  
ATOM   1107  CB  ASN A 137       6.331   2.613   1.596  1.00 98.56           C  
ATOM   1108  CG  ASN A 137       7.199   2.267   0.401  1.00 98.56           C  
ATOM   1109  ND2 ASN A 137       6.965   1.094  -0.182  1.00 98.56           N  
ATOM   1110  OD1 ASN A 137       8.069   3.047   0.003  1.00 98.56           O  
ATOM   1111  N   VAL A 138       6.153   5.810  -0.044  1.00 96.88           N  
ATOM   1112  CA  VAL A 138       5.557   6.624  -1.101  1.00 96.88           C  
ATOM   1113  C   VAL A 138       5.310   5.762  -2.336  1.00 96.88           C  
ATOM   1114  O   VAL A 138       4.523   6.133  -3.210  1.00 96.88           O  
ATOM   1115  CB  VAL A 138       6.455   7.826  -1.465  1.00 96.88           C  
ATOM   1116  CG1 VAL A 138       5.861   8.612  -2.635  1.00 96.88           C  
ATOM   1117  CG2 VAL A 138       6.647   8.735  -0.250  1.00 96.88           C  
ATOM   1118  N   GLY A 139       5.883   4.495  -2.361  1.00 95.50           N  
ATOM   1119  CA  GLY A 139       5.626   3.451  -3.342  1.00 95.50           C  
ATOM   1120  C   GLY A 139       4.870   2.264  -2.770  1.00 95.50           C  
ATOM   1121  O   GLY A 139       4.123   2.409  -1.799  1.00 95.50           O  
ATOM   1122  N   GLY A 140       4.883   1.079  -3.403  1.00 96.81           N  
ATOM   1123  CA  GLY A 140       4.308  -0.152  -2.881  1.00 96.81           C  
ATOM   1124  C   GLY A 140       2.815  -0.266  -3.131  1.00 96.81           C  
ATOM   1125  O   GLY A 140       2.272   0.419  -4.003  1.00 96.81           O  
ATOM   1126  N   GLY A 141       2.152  -1.164  -2.403  1.00 97.31           N  
ATOM   1127  CA  GLY A 141       0.725  -1.375  -2.593  1.00 97.31           C  
ATOM   1128  C   GLY A 141       0.409  -2.285  -3.766  1.00 97.31           C  
ATOM   1129  O   GLY A 141      -0.584  -2.076  -4.468  1.00 97.31           O  
ATOM   1130  N   PHE A 142       1.287  -3.242  -3.951  1.00 97.38           N  
ATOM   1131  CA  PHE A 142       1.162  -4.202  -5.044  1.00 97.38           C  
ATOM   1132  C   PHE A 142       0.119  -5.265  -4.716  1.00 97.38           C  
ATOM   1133  O   PHE A 142       0.438  -6.451  -4.630  1.00 97.38           O  
ATOM   1134  CB  PHE A 142       2.511  -4.865  -5.337  1.00 97.38           C  
ATOM   1135  CG  PHE A 142       3.603  -3.889  -5.682  1.00 97.38           C  
ATOM   1136  CD1 PHE A 142       3.327  -2.743  -6.420  1.00 97.38           C  
ATOM   1137  CD2 PHE A 142       4.912  -4.121  -5.273  1.00 97.38           C  
ATOM   1138  CE1 PHE A 142       4.336  -1.840  -6.741  1.00 97.38           C  
ATOM   1139  CE2 PHE A 142       5.924  -3.221  -5.591  1.00 97.38           C  
ATOM   1140  CZ  PHE A 142       5.635  -2.083  -6.327  1.00 97.38           C  
ATOM   1141  N   HIS A 143      -1.078  -4.832  -4.534  1.00 98.06           N  
ATOM   1142  CA  HIS A 143      -2.135  -5.626  -3.919  1.00 98.06           C  
ATOM   1143  C   HIS A 143      -2.675  -6.672  -4.890  1.00 98.06           C  
ATOM   1144  O   HIS A 143      -3.449  -7.551  -4.499  1.00 98.06           O  
ATOM   1145  CB  HIS A 143      -3.273  -4.725  -3.435  1.00 98.06           C  
ATOM   1146  CG  HIS A 143      -4.115  -4.176  -4.541  1.00 98.06           C  
ATOM   1147  CD2 HIS A 143      -3.821  -3.908  -5.836  1.00 98.06           C  
ATOM   1148  ND1 HIS A 143      -5.440  -3.835  -4.368  1.00 98.06           N  
ATOM   1149  CE1 HIS A 143      -5.927  -3.380  -5.513  1.00 98.06           C  
ATOM   1150  NE2 HIS A 143      -4.963  -3.414  -6.419  1.00 98.06           N  
ATOM   1151  N   HIS A 144      -2.215  -6.776  -6.150  1.00 98.12           N  
ATOM   1152  CA  HIS A 144      -2.596  -7.819  -7.092  1.00 98.12           C  
ATOM   1153  C   HIS A 144      -1.581  -8.959  -7.094  1.00 98.12           C  
ATOM   1154  O   HIS A 144      -1.827 -10.021  -7.674  1.00 98.12           O  
ATOM   1155  CB  HIS A 144      -2.740  -7.241  -8.503  1.00 98.12           C  
ATOM   1156  CG  HIS A 144      -3.899  -6.316  -8.655  1.00 98.12           C  
ATOM   1157  CD2 HIS A 144      -3.954  -5.000  -8.977  1.00 98.12           C  
ATOM   1158  ND1 HIS A 144      -5.205  -6.716  -8.468  1.00 98.12           N  
ATOM   1159  CE1 HIS A 144      -6.010  -5.689  -8.669  1.00 98.12           C  
ATOM   1160  NE2 HIS A 144      -5.275  -4.635  -8.980  1.00 98.12           N  
ATOM   1161  N   ALA A 145      -0.388  -8.697  -6.523  1.00 97.81           N  
ATOM   1162  CA  ALA A 145       0.626  -9.744  -6.437  1.00 97.81           C  
ATOM   1163  C   ALA A 145       0.357 -10.679  -5.260  1.00 97.81           C  
ATOM   1164  O   ALA A 145      -0.022 -10.225  -4.177  1.00 97.81           O  
ATOM   1165  CB  ALA A 145       2.017  -9.128  -6.317  1.00 97.81           C  
ATOM   1166  N   SER A 146       0.494 -12.026  -5.481  1.00 97.88           N  
ATOM   1167  CA  SER A 146       0.332 -13.054  -4.459  1.00 97.88           C  
ATOM   1168  C   SER A 146       1.555 -13.971  -4.401  1.00 97.88           C  
ATOM   1169  O   SER A 146       2.535 -13.747  -5.110  1.00 97.88           O  
ATOM   1170  CB  SER A 146      -0.923 -13.883  -4.727  1.00 97.88           C  
ATOM   1171  OG  SER A 146      -0.776 -14.651  -5.908  1.00 97.88           O  
ATOM   1172  N   HIS A 147       1.492 -14.976  -3.480  1.00 97.31           N  
ATOM   1173  CA  HIS A 147       2.546 -15.970  -3.276  1.00 97.31           C  
ATOM   1174  C   HIS A 147       2.977 -16.585  -4.596  1.00 97.31           C  
ATOM   1175  O   HIS A 147       4.180 -16.754  -4.850  1.00 97.31           O  
ATOM   1176  CB  HIS A 147       2.075 -17.058  -2.310  1.00 97.31           C  
ATOM   1177  CG  HIS A 147       3.032 -18.193  -2.178  1.00 97.31           C  
ATOM   1178  CD2 HIS A 147       2.969 -19.465  -2.629  1.00 97.31           C  
ATOM   1179  ND1 HIS A 147       4.236 -18.094  -1.506  1.00 97.31           N  
ATOM   1180  CE1 HIS A 147       4.864 -19.245  -1.550  1.00 97.31           C  
ATOM   1181  NE2 HIS A 147       4.122 -20.106  -2.229  1.00 97.31           N  
ATOM   1182  N   SER A 148       2.092 -16.851  -5.495  1.00 96.31           N  
ATOM   1183  CA  SER A 148       2.426 -17.669  -6.667  1.00 96.31           C  
ATOM   1184  C   SER A 148       2.058 -16.939  -7.958  1.00 96.31           C  
ATOM   1185  O   SER A 148       2.117 -17.522  -9.039  1.00 96.31           O  
ATOM   1186  CB  SER A 148       1.706 -19.020  -6.609  1.00 96.31           C  
ATOM   1187  OG  SER A 148       0.306 -18.837  -6.487  1.00 96.31           O  
ATOM   1188  N   GLY A 149       1.707 -15.635  -7.889  1.00 95.94           N  
ATOM   1189  CA  GLY A 149       1.324 -14.960  -9.117  1.00 95.94           C  
ATOM   1190  C   GLY A 149       1.362 -13.446  -9.000  1.00 95.94           C  
ATOM   1191  O   GLY A 149       1.368 -12.907  -7.893  1.00 95.94           O  
ATOM   1192  N   GLY A 150       1.450 -12.810 -10.166  1.00 95.56           N  
ATOM   1193  CA  GLY A 150       1.367 -11.364 -10.292  1.00 95.56           C  
ATOM   1194  C   GLY A 150       0.326 -10.912 -11.301  1.00 95.56           C  
ATOM   1195  O   GLY A 150      -0.145 -11.714 -12.114  1.00 95.56           O  
ATOM   1196  N   GLY A 151      -0.098  -9.667 -11.229  1.00 94.31           N  
ATOM   1197  CA  GLY A 151      -1.055  -9.049 -12.131  1.00 94.31           C  
ATOM   1198  C   GLY A 151      -1.379  -7.607 -11.768  1.00 94.31           C  
ATOM   1199  O   GLY A 151      -0.982  -7.127 -10.707  1.00 94.31           O  
ATOM   1200  N   GLY A 152      -1.995  -6.877 -12.712  1.00 90.81           N  
ATOM   1201  CA  GLY A 152      -2.392  -5.503 -12.453  1.00 90.81           C  
ATOM   1202  C   GLY A 152      -1.226  -4.596 -12.102  1.00 90.81           C  
ATOM   1203  O   GLY A 152      -1.322  -3.773 -11.194  1.00 90.81           O  
ATOM   1204  N   PHE A 153       0.003  -4.923 -12.653  1.00 91.25           N  
ATOM   1205  CA  PHE A 153       1.233  -4.149 -12.525  1.00 91.25           C  
ATOM   1206  C   PHE A 153       2.004  -4.561 -11.281  1.00 91.25           C  
ATOM   1207  O   PHE A 153       2.949  -3.880 -10.876  1.00 91.25           O  
ATOM   1208  CB  PHE A 153       0.925  -2.649 -12.482  1.00 91.25           C  
ATOM   1209  CG  PHE A 153       0.010  -2.186 -13.583  1.00 91.25           C  
ATOM   1210  CD1 PHE A 153       0.410  -2.244 -14.911  1.00 91.25           C  
ATOM   1211  CD2 PHE A 153      -1.255  -1.687 -13.289  1.00 91.25           C  
ATOM   1212  CE1 PHE A 153      -0.435  -1.814 -15.931  1.00 91.25           C  
ATOM   1213  CE2 PHE A 153      -2.104  -1.258 -14.303  1.00 91.25           C  
ATOM   1214  CZ  PHE A 153      -1.691  -1.321 -15.624  1.00 91.25           C  
ATOM   1215  N   CYS A 154       1.572  -5.640 -10.606  1.00 96.00           N  
ATOM   1216  CA  CYS A 154       2.161  -6.023  -9.325  1.00 96.00           C  
ATOM   1217  C   CYS A 154       2.953  -7.324  -9.459  1.00 96.00           C  
ATOM   1218  O   CYS A 154       2.385  -8.372  -9.770  1.00 96.00           O  
ATOM   1219  CB  CYS A 154       1.078  -6.182  -8.264  1.00 96.00           C  
ATOM   1220  SG  CYS A 154       0.003  -4.733  -8.101  1.00 96.00           S  
ATOM   1221  N   PHE A 155       4.269  -7.252  -9.189  1.00 96.75           N  
ATOM   1222  CA  PHE A 155       5.154  -8.401  -9.320  1.00 96.75           C  
ATOM   1223  C   PHE A 155       5.406  -9.043  -7.960  1.00 96.75           C  
ATOM   1224  O   PHE A 155       5.505 -10.270  -7.857  1.00 96.75           O  
ATOM   1225  CB  PHE A 155       6.483  -7.990  -9.961  1.00 96.75           C  
ATOM   1226  CG  PHE A 155       6.407  -7.815 -11.452  1.00 96.75           C  
ATOM   1227  CD1 PHE A 155       6.860  -8.816 -12.306  1.00 96.75           C  
ATOM   1228  CD2 PHE A 155       5.883  -6.652 -12.006  1.00 96.75           C  
ATOM   1229  CE1 PHE A 155       6.791  -8.660 -13.685  1.00 96.75           C  
ATOM   1230  CE2 PHE A 155       5.812  -6.487 -13.386  1.00 96.75           C  
ATOM   1231  CZ  PHE A 155       6.269  -7.495 -14.225  1.00 96.75           C  
ATOM   1232  N   TYR A 156       5.487  -8.194  -6.964  1.00 98.06           N  
ATOM   1233  CA  TYR A 156       5.894  -8.644  -5.638  1.00 98.06           C  
ATOM   1234  C   TYR A 156       4.812  -8.353  -4.607  1.00 98.06           C  
ATOM   1235  O   TYR A 156       4.306  -7.228  -4.529  1.00 98.06           O  
ATOM   1236  CB  TYR A 156       7.206  -7.975  -5.222  1.00 98.06           C  
ATOM   1237  CG  TYR A 156       8.335  -8.188  -6.205  1.00 98.06           C  
ATOM   1238  CD1 TYR A 156       8.994  -9.411  -6.285  1.00 98.06           C  
ATOM   1239  CD2 TYR A 156       8.742  -7.158  -7.051  1.00 98.06           C  
ATOM   1240  CE1 TYR A 156      10.035  -9.612  -7.189  1.00 98.06           C  
ATOM   1241  CE2 TYR A 156       9.782  -7.348  -7.957  1.00 98.06           C  
ATOM   1242  OH  TYR A 156      11.451  -8.762  -8.911  1.00 98.06           O  
ATOM   1243  CZ  TYR A 156      10.421  -8.572  -8.018  1.00 98.06           C  
ATOM   1244  N   ALA A 157       4.409  -9.375  -3.836  1.00 98.25           N  
ATOM   1245  CA  ALA A 157       3.392  -9.263  -2.797  1.00 98.25           C  
ATOM   1246  C   ALA A 157       3.928  -8.502  -1.586  1.00 98.25           C  
ATOM   1247  O   ALA A 157       4.119  -9.083  -0.514  1.00 98.25           O  
ATOM   1248  CB  ALA A 157       2.899 -10.647  -2.377  1.00 98.25           C  
ATOM   1249  N   ASP A 158       4.167  -7.147  -1.747  1.00 98.56           N  
ATOM   1250  CA  ASP A 158       4.860  -6.335  -0.754  1.00 98.56           C  
ATOM   1251  C   ASP A 158       4.045  -6.230   0.534  1.00 98.56           C  
ATOM   1252  O   ASP A 158       4.607  -6.224   1.630  1.00 98.56           O  
ATOM   1253  CB  ASP A 158       5.146  -4.935  -1.309  1.00 98.56           C  
ATOM   1254  CG  ASP A 158       3.888  -4.192  -1.720  1.00 98.56           C  
ATOM   1255  OD1 ASP A 158       2.843  -4.840  -1.946  1.00 98.56           O  
ATOM   1256  OD2 ASP A 158       3.944  -2.946  -1.821  1.00 98.56           O1-
ATOM   1257  N   ILE A 159       2.706  -6.156   0.488  1.00 98.62           N  
ATOM   1258  CA  ILE A 159       1.851  -6.104   1.668  1.00 98.62           C  
ATOM   1259  C   ILE A 159       1.995  -7.395   2.470  1.00 98.62           C  
ATOM   1260  O   ILE A 159       2.166  -7.362   3.692  1.00 98.62           O  
ATOM   1261  CB  ILE A 159       0.371  -5.873   1.285  1.00 98.62           C  
ATOM   1262  CG1 ILE A 159       0.176  -4.456   0.733  1.00 98.62           C  
ATOM   1263  CG2 ILE A 159      -0.545  -6.123   2.486  1.00 98.62           C  
ATOM   1264  CD1 ILE A 159      -1.192  -4.217   0.111  1.00 98.62           C  
ATOM   1265  N   THR A 160       2.025  -8.548   1.746  1.00 98.50           N  
ATOM   1266  CA  THR A 160       2.211  -9.851   2.380  1.00 98.50           C  
ATOM   1267  C   THR A 160       3.598  -9.954   3.014  1.00 98.50           C  
ATOM   1268  O   THR A 160       3.731 -10.412   4.149  1.00 98.50           O  
ATOM   1269  CB  THR A 160       2.028 -11.000   1.365  1.00 98.50           C  
ATOM   1270  CG2 THR A 160       2.187 -12.356   2.035  1.00 98.50           C  
ATOM   1271  OG1 THR A 160       0.718 -10.913   0.790  1.00 98.50           O  
ATOM   1272  N   MET A 161       4.566  -9.487   2.297  1.00 98.50           N  
ATOM   1273  CA  MET A 161       5.937  -9.492   2.802  1.00 98.50           C  
ATOM   1274  C   MET A 161       6.033  -8.710   4.109  1.00 98.50           C  
ATOM   1275  O   MET A 161       6.641  -9.177   5.074  1.00 98.50           O  
ATOM   1276  CB  MET A 161       6.897  -8.896   1.767  1.00 98.50           C  
ATOM   1277  CG  MET A 161       7.093  -9.771   0.544  1.00 98.50           C  
ATOM   1278  SD  MET A 161       8.129  -8.967  -0.742  1.00 98.50           S  
ATOM   1279  CE  MET A 161       9.699  -8.818   0.159  1.00 98.50           C  
ATOM   1280  N   ALA A 162       5.508  -7.526   4.128  1.00 98.56           N  
ATOM   1281  CA  ALA A 162       5.583  -6.642   5.288  1.00 98.56           C  
ATOM   1282  C   ALA A 162       4.913  -7.277   6.505  1.00 98.56           C  
ATOM   1283  O   ALA A 162       5.490  -7.301   7.597  1.00 98.56           O  
ATOM   1284  CB  ALA A 162       4.940  -5.294   4.975  1.00 98.56           C  
ATOM   1285  N   ILE A 163       3.737  -7.802   6.361  1.00 98.50           N  
ATOM   1286  CA  ILE A 163       2.969  -8.358   7.476  1.00 98.50           C  
ATOM   1287  C   ILE A 163       3.641  -9.627   7.987  1.00 98.50           C  
ATOM   1288  O   ILE A 163       3.787  -9.819   9.197  1.00 98.50           O  
ATOM   1289  CB  ILE A 163       1.509  -8.656   7.065  1.00 98.50           C  
ATOM   1290  CG1 ILE A 163       0.737  -7.346   6.854  1.00 98.50           C  
ATOM   1291  CG2 ILE A 163       0.818  -9.534   8.112  1.00 98.50           C  
ATOM   1292  CD1 ILE A 163      -0.674  -7.537   6.311  1.00 98.50           C  
ATOM   1293  N   PHE A 164       4.128 -10.556   7.124  1.00 97.94           N  
ATOM   1294  CA  PHE A 164       4.813 -11.769   7.557  1.00 97.94           C  
ATOM   1295  C   PHE A 164       6.116 -11.428   8.271  1.00 97.94           C  
ATOM   1296  O   PHE A 164       6.507 -12.114   9.216  1.00 97.94           O  
ATOM   1297  CB  PHE A 164       5.095 -12.689   6.363  1.00 97.94           C  
ATOM   1298  CG  PHE A 164       3.984 -13.659   6.069  1.00 97.94           C  
ATOM   1299  CD1 PHE A 164       3.414 -14.414   7.087  1.00 97.94           C  
ATOM   1300  CD2 PHE A 164       3.509 -13.816   4.768  1.00 97.94           C  
ATOM   1301  CE1 PHE A 164       2.385 -15.313   6.818  1.00 97.94           C  
ATOM   1302  CE2 PHE A 164       2.480 -14.715   4.499  1.00 97.94           C  
ATOM   1303  CZ  PHE A 164       1.922 -15.464   5.519  1.00 97.94           C  
ATOM   1304  N   ASP A 165       6.796 -10.330   7.692  1.00 97.56           N  
ATOM   1305  CA  ASP A 165       8.009  -9.889   8.374  1.00 97.56           C  
ATOM   1306  C   ASP A 165       7.719  -9.543   9.832  1.00 97.56           C  
ATOM   1307  O   ASP A 165       8.458  -9.955  10.732  1.00 97.56           O  
ATOM   1308  CB  ASP A 165       8.619  -8.679   7.657  1.00 97.56           C  
ATOM   1309  CG  ASP A 165       9.896  -8.184   8.310  1.00 97.56           C  
ATOM   1310  OD1 ASP A 165      10.930  -8.878   8.227  1.00 97.56           O  
ATOM   1311  OD2 ASP A 165       9.863  -7.091   8.926  1.00 97.56           O1-
ATOM   1312  N   LEU A 166       6.649  -8.815  10.085  1.00 97.62           N  
ATOM   1313  CA  LEU A 166       6.261  -8.431  11.440  1.00 97.62           C  
ATOM   1314  C   LEU A 166       5.839  -9.654  12.256  1.00 97.62           C  
ATOM   1315  O   LEU A 166       6.154  -9.754  13.448  1.00 97.62           O  
ATOM   1316  CB  LEU A 166       5.116  -7.410  11.396  1.00 97.62           C  
ATOM   1317  CG  LEU A 166       5.432  -6.061  10.748  1.00 97.62           C  
ATOM   1318  CD1 LEU A 166       4.201  -5.162  10.769  1.00 97.62           C  
ATOM   1319  CD2 LEU A 166       6.605  -5.390  11.456  1.00 97.62           C  
ATOM   1320  N   PHE A 167       5.121 -10.576  11.713  1.00 97.38           N  
ATOM   1321  CA  PHE A 167       4.743 -11.810  12.403  1.00 97.38           C  
ATOM   1322  C   PHE A 167       5.978 -12.617  12.784  1.00 97.38           C  
ATOM   1323  O   PHE A 167       6.077 -13.112  13.916  1.00 97.38           O  
ATOM   1324  CB  PHE A 167       3.816 -12.655  11.516  1.00 97.38           C  
ATOM   1325  CG  PHE A 167       2.376 -12.218  11.566  1.00 97.38           C  
ATOM   1326  CD1 PHE A 167       1.829 -11.684  12.730  1.00 97.38           C  
ATOM   1327  CD2 PHE A 167       1.568 -12.338  10.441  1.00 97.38           C  
ATOM   1328  CE1 PHE A 167       0.497 -11.276  12.768  1.00 97.38           C  
ATOM   1329  CE2 PHE A 167       0.236 -11.931  10.469  1.00 97.38           C  
ATOM   1330  CZ  PHE A 167      -0.297 -11.406  11.638  1.00 97.38           C  
ATOM   1331  N   ASP A 168       6.921 -12.766  11.866  1.00 95.62           N  
ATOM   1332  CA  ASP A 168       8.132 -13.552  12.085  1.00 95.62           C  
ATOM   1333  C   ASP A 168       8.942 -12.983  13.258  1.00 95.62           C  
ATOM   1334  O   ASP A 168       9.543 -13.732  14.022  1.00 95.62           O  
ATOM   1335  CB  ASP A 168       8.988 -13.598  10.819  1.00 95.62           C  
ATOM   1336  CG  ASP A 168       8.409 -14.500   9.745  1.00 95.62           C  
ATOM   1337  OD1 ASP A 168       7.485 -15.287  10.042  1.00 95.62           O  
ATOM   1338  OD2 ASP A 168       8.877 -14.421   8.592  1.00 95.62           O1-
ATOM   1339  N   LYS A 169       8.902 -11.703  13.427  1.00 95.19           N  
ATOM   1340  CA  LYS A 169       9.627 -11.018  14.497  1.00 95.19           C  
ATOM   1341  C   LYS A 169       8.815 -11.004  15.784  1.00 95.19           C  
ATOM   1342  O   LYS A 169       9.253 -10.447  16.794  1.00 95.19           O  
ATOM   1343  CB  LYS A 169       9.972  -9.593  14.081  1.00 95.19           C  
ATOM   1344  CG  LYS A 169      11.015  -9.500  12.965  1.00 95.19           C  
ATOM   1345  CD  LYS A 169      11.233  -8.067  12.518  1.00 95.19           C  
ATOM   1346  CE  LYS A 169      12.296  -7.971  11.428  1.00 95.19           C  
ATOM   1347  NZ  LYS A 169      12.377  -6.601  10.848  1.00 95.19           N1+
ATOM   1348  N   LYS A 170       7.602 -11.610  15.690  1.00 96.50           N  
ATOM   1349  CA  LYS A 170       6.668 -11.626  16.808  1.00 96.50           C  
ATOM   1350  C   LYS A 170       6.359 -10.212  17.291  1.00 96.50           C  
ATOM   1351  O   LYS A 170       6.186  -9.983  18.492  1.00 96.50           O  
ATOM   1352  CB  LYS A 170       7.228 -12.464  17.960  1.00 96.50           C  
ATOM   1353  CG  LYS A 170       7.458 -13.927  17.607  1.00 96.50           C  
ATOM   1354  CD  LYS A 170       7.947 -14.717  18.815  1.00 96.50           C  
ATOM   1355  CE  LYS A 170       8.211 -16.177  18.464  1.00 96.50           C  
ATOM   1356  NZ  LYS A 170       8.714 -16.950  19.627  1.00 96.50           N1+
ATOM   1357  N   ALA A 171       6.385  -9.244  16.392  1.00 96.62           N  
ATOM   1358  CA  ALA A 171       6.150  -7.833  16.685  1.00 96.62           C  
ATOM   1359  C   ALA A 171       4.656  -7.515  16.699  1.00 96.62           C  
ATOM   1360  O   ALA A 171       4.233  -6.517  17.285  1.00 96.62           O  
ATOM   1361  CB  ALA A 171       6.866  -6.956  15.664  1.00 96.62           C  
ATOM   1362  N   ILE A 172       3.865  -8.301  15.993  1.00 97.69           N  
ATOM   1363  CA  ILE A 172       2.418  -8.120  15.996  1.00 97.69           C  
ATOM   1364  C   ILE A 172       1.726  -9.477  16.079  1.00 97.69           C  
ATOM   1365  O   ILE A 172       2.315 -10.505  15.739  1.00 97.69           O  
ATOM   1366  CB  ILE A 172       1.947  -7.357  14.725  1.00 97.69           C  
ATOM   1367  CG1 ILE A 172       2.250  -8.175  13.464  1.00 97.69           C  
ATOM   1368  CG2 ILE A 172       2.604  -5.975  14.652  1.00 97.69           C  
ATOM   1369  CD1 ILE A 172       1.620  -7.620  12.202  1.00 97.69           C  
ATOM   1370  N   ALA A 173       0.484  -9.532  16.560  1.00 97.12           N  
ATOM   1371  CA  ALA A 173      -0.330 -10.742  16.658  1.00 97.12           C  
ATOM   1372  C   ALA A 173      -1.514 -10.687  15.695  1.00 97.12           C  
ATOM   1373  O   ALA A 173      -1.886 -11.699  15.097  1.00 97.12           O  
ATOM   1374  CB  ALA A 173      -0.821 -10.932  18.078  1.00 97.12           C  
ATOM   1375  N   ASN A 174      -2.066  -9.489  15.496  1.00 97.94           N  
ATOM   1376  CA  ASN A 174      -3.241  -9.304  14.662  1.00 97.94           C  
ATOM   1377  C   ASN A 174      -3.109  -8.052  13.789  1.00 97.94           C  
ATOM   1378  O   ASN A 174      -2.838  -6.964  14.300  1.00 97.94           O  
ATOM   1379  CB  ASN A 174      -4.510  -9.229  15.510  1.00 97.94           C  
ATOM   1380  CG  ASN A 174      -4.708 -10.461  16.375  1.00 97.94           C  
ATOM   1381  ND2 ASN A 174      -4.622 -10.285  17.690  1.00 97.94           N  
ATOM   1382  OD1 ASN A 174      -4.937 -11.559  15.859  1.00 97.94           O  
ATOM   1383  N   ALA A 175      -3.297  -8.239  12.467  1.00 98.50           N  
ATOM   1384  CA  ALA A 175      -3.189  -7.123  11.532  1.00 98.50           C  
ATOM   1385  C   ALA A 175      -4.475  -6.960  10.721  1.00 98.50           C  
ATOM   1386  O   ALA A 175      -5.188  -7.939  10.479  1.00 98.50           O  
ATOM   1387  CB  ALA A 175      -1.999  -7.325  10.600  1.00 98.50           C  
ATOM   1388  N   ILE A 176      -4.810  -5.689  10.385  1.00 98.75           N  
ATOM   1389  CA  ILE A 176      -5.861  -5.429   9.406  1.00 98.75           C  
ATOM   1390  C   ILE A 176      -5.269  -4.742   8.177  1.00 98.75           C  
ATOM   1391  O   ILE A 176      -4.452  -3.828   8.305  1.00 98.75           O  
ATOM   1392  CB  ILE A 176      -6.996  -4.566  10.010  1.00 98.75           C  
ATOM   1393  CG1 ILE A 176      -8.104  -4.339   8.973  1.00 98.75           C  
ATOM   1394  CG2 ILE A 176      -6.442  -3.232  10.516  1.00 98.75           C  
ATOM   1395  CD1 ILE A 176      -9.357  -3.686   9.543  1.00 98.75           C  
ATOM   1396  N   VAL A 177      -5.539  -5.321   6.952  1.00 98.81           N  
ATOM   1397  CA  VAL A 177      -5.258  -4.638   5.693  1.00 98.81           C  
ATOM   1398  C   VAL A 177      -6.456  -3.783   5.286  1.00 98.81           C  
ATOM   1399  O   VAL A 177      -7.547  -4.312   5.043  1.00 98.81           O  
ATOM   1400  CB  VAL A 177      -4.910  -5.641   4.572  1.00 98.81           C  
ATOM   1401  CG1 VAL A 177      -4.642  -4.908   3.255  1.00 98.81           C  
ATOM   1402  CG2 VAL A 177      -3.704  -6.491   4.969  1.00 98.81           C  
ATOM   1403  N   VAL A 178      -6.305  -2.462   5.337  1.00 98.88           N  
ATOM   1404  CA  VAL A 178      -7.312  -1.528   4.843  1.00 98.88           C  
ATOM   1405  C   VAL A 178      -6.972  -1.111   3.413  1.00 98.88           C  
ATOM   1406  O   VAL A 178      -6.070  -0.299   3.192  1.00 98.88           O  
ATOM   1407  CB  VAL A 178      -7.420  -0.278   5.748  1.00 98.88           C  
ATOM   1408  CG1 VAL A 178      -8.498   0.672   5.234  1.00 98.88           C  
ATOM   1409  CG2 VAL A 178      -7.707  -0.692   7.192  1.00 98.88           C  
ATOM   1410  N   ASP A 179      -7.612  -1.790   2.444  1.00 98.81           N  
ATOM   1411  CA  ASP A 179      -7.344  -1.546   1.030  1.00 98.81           C  
ATOM   1412  C   ASP A 179      -8.418  -0.651   0.414  1.00 98.81           C  
ATOM   1413  O   ASP A 179      -9.548  -1.094   0.184  1.00 98.81           O  
ATOM   1414  CB  ASP A 179      -7.259  -2.869   0.264  1.00 98.81           C  
ATOM   1415  CG  ASP A 179      -6.754  -2.697  -1.159  1.00 98.81           C  
ATOM   1416  OD1 ASP A 179      -6.890  -1.591  -1.725  1.00 98.81           O  
ATOM   1417  OD2 ASP A 179      -6.218  -3.678  -1.719  1.00 98.81           O1-
ATOM   1418  N   LEU A 180      -8.027   0.571   0.118  1.00 98.69           N  
ATOM   1419  CA  LEU A 180      -9.004   1.537  -0.381  1.00 98.69           C  
ATOM   1420  C   LEU A 180      -8.713   1.899  -1.834  1.00 98.69           C  
ATOM   1421  O   LEU A 180      -9.149   2.946  -2.315  1.00 98.69           O  
ATOM   1422  CB  LEU A 180      -9.004   2.798   0.484  1.00 98.69           C  
ATOM   1423  CG  LEU A 180      -9.373   2.609   1.955  1.00 98.69           C  
ATOM   1424  CD1 LEU A 180      -9.558   3.964   2.631  1.00 98.69           C  
ATOM   1425  CD2 LEU A 180     -10.632   1.764   2.087  1.00 98.69           C  
ATOM   1426  N   ASP A 181      -7.931   1.119  -2.548  1.00 98.25           N  
ATOM   1427  CA  ASP A 181      -7.771   1.131  -3.998  1.00 98.25           C  
ATOM   1428  C   ASP A 181      -9.062   0.709  -4.695  1.00 98.25           C  
ATOM   1429  O   ASP A 181      -9.819  -0.111  -4.168  1.00 98.25           O  
ATOM   1430  CB  ASP A 181      -6.623   0.213  -4.420  1.00 98.25           C  
ATOM   1431  CG  ASP A 181      -6.316   0.289  -5.904  1.00 98.25           C  
ATOM   1432  OD1 ASP A 181      -7.128  -0.203  -6.721  1.00 98.25           O  
ATOM   1433  OD2 ASP A 181      -5.253   0.842  -6.263  1.00 98.25           O1-
ATOM   1434  N   ALA A 182      -9.348   1.395  -5.915  1.00 97.81           N  
ATOM   1435  CA  ALA A 182     -10.594   1.164  -6.638  1.00 97.81           C  
ATOM   1436  C   ALA A 182     -10.728  -0.302  -7.042  1.00 97.81           C  
ATOM   1437  O   ALA A 182     -11.840  -0.793  -7.259  1.00 97.81           O  
ATOM   1438  CB  ALA A 182     -10.671   2.064  -7.870  1.00 97.81           C  
ATOM   1439  N   HIS A 183      -9.582  -1.050  -7.179  1.00 98.25           N  
ATOM   1440  CA  HIS A 183      -9.561  -2.446  -7.605  1.00 98.25           C  
ATOM   1441  C   HIS A 183      -9.545  -3.390  -6.409  1.00 98.25           C  
ATOM   1442  O   HIS A 183      -9.027  -3.044  -5.344  1.00 98.25           O  
ATOM   1443  CB  HIS A 183      -8.340  -2.709  -8.500  1.00 98.25           C  
ATOM   1444  CG  HIS A 183      -8.277  -1.826  -9.703  1.00 98.25           C  
ATOM   1445  CD2 HIS A 183      -8.748  -2.009 -10.960  1.00 98.25           C  
ATOM   1446  ND1 HIS A 183      -7.675  -0.589  -9.688  1.00 98.25           N  
ATOM   1447  CE1 HIS A 183      -7.771  -0.044 -10.887  1.00 98.25           C  
ATOM   1448  NE2 HIS A 183      -8.420  -0.882 -11.683  1.00 98.25           N  
ATOM   1449  N   GLN A 184     -10.250  -4.571  -6.648  1.00 98.12           N  
ATOM   1450  CA  GLN A 184     -10.176  -5.621  -5.638  1.00 98.12           C  
ATOM   1451  C   GLN A 184      -8.729  -6.003  -5.343  1.00 98.12           C  
ATOM   1452  O   GLN A 184      -7.941  -6.236  -6.264  1.00 98.12           O  
ATOM   1453  CB  GLN A 184     -10.964  -6.856  -6.087  1.00 98.12           C  
ATOM   1454  CG  GLN A 184     -10.868  -8.034  -5.125  1.00 98.12           C  
ATOM   1455  CD  GLN A 184     -11.501  -9.297  -5.676  1.00 98.12           C  
ATOM   1456  NE2 GLN A 184     -11.480 -10.364  -4.882  1.00 98.12           N  
ATOM   1457  OE1 GLN A 184     -11.999  -9.316  -6.805  1.00 98.12           O  
ATOM   1458  N   GLY A 185      -8.303  -5.993  -4.015  1.00 97.75           N  
ATOM   1459  CA  GLY A 185      -6.986  -6.481  -3.623  1.00 97.75           C  
ATOM   1460  C   GLY A 185      -6.908  -7.997  -3.563  1.00 97.75           C  
ATOM   1461  O   GLY A 185      -6.978  -8.586  -2.483  1.00 97.75           O  
ATOM   1462  N   ASN A 186      -6.837  -8.698  -4.687  1.00 98.19           N  
ATOM   1463  CA  ASN A 186      -6.971 -10.147  -4.787  1.00 98.19           C  
ATOM   1464  C   ASN A 186      -5.719 -10.868  -4.314  1.00 98.19           C  
ATOM   1465  O   ASN A 186      -5.793 -11.964  -3.757  1.00 98.19           O  
ATOM   1466  CB  ASN A 186      -7.309 -10.555  -6.223  1.00 98.19           C  
ATOM   1467  CG  ASN A 186      -6.307 -10.035  -7.230  1.00 98.19           C  
ATOM   1468  ND2 ASN A 186      -6.035 -10.825  -8.261  1.00 98.19           N  
ATOM   1469  OD1 ASN A 186      -5.775  -8.932  -7.082  1.00 98.19           O  
ATOM   1470  N   GLY A 187      -4.492 -10.183  -4.433  1.00 98.12           N  
ATOM   1471  CA  GLY A 187      -3.232 -10.807  -4.052  1.00 98.12           C  
ATOM   1472  C   GLY A 187      -3.153 -11.145  -2.575  1.00 98.12           C  
ATOM   1473  O   GLY A 187      -3.050 -12.312  -2.202  1.00 98.12           O  
ATOM   1474  N   HIS A 188      -3.240 -10.091  -1.782  1.00 97.75           N  
ATOM   1475  CA  HIS A 188      -3.132 -10.324  -0.345  1.00 97.75           C  
ATOM   1476  C   HIS A 188      -4.362 -11.053   0.186  1.00 97.75           C  
ATOM   1477  O   HIS A 188      -4.283 -11.762   1.191  1.00 97.75           O  
ATOM   1478  CB  HIS A 188      -2.943  -9.003   0.396  1.00 97.75           C  
ATOM   1479  CG  HIS A 188      -4.023  -7.999   0.131  1.00 97.75           C  
ATOM   1480  CD2 HIS A 188      -5.276  -7.887   0.632  1.00 97.75           C  
ATOM   1481  ND1 HIS A 188      -3.866  -6.958  -0.759  1.00 97.75           N  
ATOM   1482  CE1 HIS A 188      -4.981  -6.245  -0.789  1.00 97.75           C  
ATOM   1483  NE2 HIS A 188      -5.851  -6.787   0.046  1.00 97.75           N  
ATOM   1484  N   ALA A 189      -5.579 -10.887  -0.443  1.00 98.06           N  
ATOM   1485  CA  ALA A 189      -6.726 -11.689  -0.034  1.00 98.06           C  
ATOM   1486  C   ALA A 189      -6.427 -13.179  -0.140  1.00 98.06           C  
ATOM   1487  O   ALA A 189      -6.721 -13.952   0.773  1.00 98.06           O  
ATOM   1488  CB  ALA A 189      -7.953 -11.336  -0.883  1.00 98.06           C  
ATOM   1489  N   ARG A 190      -5.812 -13.663  -1.200  1.00 97.69           N  
ATOM   1490  CA  ARG A 190      -5.429 -15.059  -1.409  1.00 97.69           C  
ATOM   1491  C   ARG A 190      -4.392 -15.499  -0.386  1.00 97.69           C  
ATOM   1492  O   ARG A 190      -4.497 -16.589   0.187  1.00 97.69           O  
ATOM   1493  CB  ARG A 190      -4.897 -15.263  -2.827  1.00 97.69           C  
ATOM   1494  CG  ARG A 190      -5.975 -15.269  -3.898  1.00 97.69           C  
ATOM   1495  CD  ARG A 190      -5.400 -15.553  -5.279  1.00 97.69           C  
ATOM   1496  NE  ARG A 190      -6.372 -15.292  -6.336  1.00 97.69           N  
ATOM   1497  NH1 ARG A 190      -7.403 -17.350  -6.181  1.00 97.69           N  
ATOM   1498  NH2 ARG A 190      -8.138 -15.805  -7.709  1.00 97.69           N1+
ATOM   1499  CZ  ARG A 190      -7.302 -16.155  -6.742  1.00 97.69           C  
ATOM   1500  N   ASP A 191      -3.412 -14.621  -0.251  1.00 98.00           N  
ATOM   1501  CA  ASP A 191      -2.282 -14.984   0.601  1.00 98.00           C  
ATOM   1502  C   ASP A 191      -2.731 -15.186   2.050  1.00 98.00           C  
ATOM   1503  O   ASP A 191      -2.163 -16.010   2.770  1.00 98.00           O  
ATOM   1504  CB  ASP A 191      -1.198 -13.905   0.536  1.00 98.00           C  
ATOM   1505  CG  ASP A 191      -0.346 -14.005  -0.722  1.00 98.00           C  
ATOM   1506  OD1 ASP A 191      -0.478 -14.989  -1.473  1.00 98.00           O  
ATOM   1507  OD2 ASP A 191       0.463 -13.077  -0.960  1.00 98.00           O1-
ATOM   1508  N   PHE A 192      -3.778 -14.440   2.448  1.00 97.94           N  
ATOM   1509  CA  PHE A 192      -4.168 -14.505   3.849  1.00 97.94           C  
ATOM   1510  C   PHE A 192      -5.433 -15.340   4.028  1.00 97.94           C  
ATOM   1511  O   PHE A 192      -6.056 -15.320   5.095  1.00 97.94           O  
ATOM   1512  CB  PHE A 192      -4.389 -13.095   4.416  1.00 97.94           C  
ATOM   1513  CG  PHE A 192      -3.134 -12.266   4.484  1.00 97.94           C  
ATOM   1514  CD1 PHE A 192      -1.995 -12.753   5.113  1.00 97.94           C  
ATOM   1515  CD2 PHE A 192      -3.091 -11.002   3.916  1.00 97.94           C  
ATOM   1516  CE1 PHE A 192      -0.832 -11.988   5.176  1.00 97.94           C  
ATOM   1517  CE2 PHE A 192      -1.935 -10.231   3.974  1.00 97.94           C  
ATOM   1518  CZ  PHE A 192      -0.807 -10.724   4.608  1.00 97.94           C  
ATOM   1519  N   ALA A 193      -5.877 -16.114   3.082  1.00 96.88           N  
ATOM   1520  CA  ALA A 193      -7.110 -16.903   3.067  1.00 96.88           C  
ATOM   1521  C   ALA A 193      -7.202 -17.791   4.302  1.00 96.88           C  
ATOM   1522  O   ALA A 193      -8.277 -17.913   4.908  1.00 96.88           O  
ATOM   1523  CB  ALA A 193      -7.181 -17.747   1.800  1.00 96.88           C  
ATOM   1524  N   ASP A 194      -6.059 -18.325   4.789  1.00 93.94           N  
ATOM   1525  CA  ASP A 194      -6.091 -19.291   5.888  1.00 93.94           C  
ATOM   1526  C   ASP A 194      -5.431 -18.719   7.138  1.00 93.94           C  
ATOM   1527  O   ASP A 194      -5.022 -19.470   8.036  1.00 93.94           O  
ATOM   1528  CB  ASP A 194      -5.388 -20.589   5.476  1.00 93.94           C  
ATOM   1529  CG  ASP A 194      -6.111 -21.315   4.353  1.00 93.94           C  
ATOM   1530  OD1 ASP A 194      -7.355 -21.328   4.328  1.00 93.94           O  
ATOM   1531  OD2 ASP A 194      -5.418 -21.887   3.473  1.00 93.94           O1-
ATOM   1532  N   ASN A 195      -5.299 -17.404   7.151  1.00 96.31           N  
ATOM   1533  CA  ASN A 195      -4.697 -16.759   8.314  1.00 96.31           C  
ATOM   1534  C   ASN A 195      -5.704 -15.903   9.072  1.00 96.31           C  
ATOM   1535  O   ASN A 195      -6.000 -14.777   8.653  1.00 96.31           O  
ATOM   1536  CB  ASN A 195      -3.486 -15.920   7.898  1.00 96.31           C  
ATOM   1537  CG  ASN A 195      -2.673 -15.443   9.088  1.00 96.31           C  
ATOM   1538  ND2 ASN A 195      -1.364 -15.304   8.886  1.00 96.31           N  
ATOM   1539  OD1 ASN A 195      -3.210 -15.208  10.169  1.00 96.31           O  
ATOM   1540  N   PRO A 196      -6.204 -16.396  10.192  1.00 94.81           N  
ATOM   1541  CA  PRO A 196      -7.231 -15.670  10.942  1.00 94.81           C  
ATOM   1542  C   PRO A 196      -6.677 -14.440  11.657  1.00 94.81           C  
ATOM   1543  O   PRO A 196      -7.447 -13.600  12.135  1.00 94.81           O  
ATOM   1544  CB  PRO A 196      -7.737 -16.715  11.941  1.00 94.81           C  
ATOM   1545  CG  PRO A 196      -6.592 -17.661  12.104  1.00 94.81           C  
ATOM   1546  CD  PRO A 196      -5.892 -17.804  10.792  1.00 94.81           C  
ATOM   1547  N   ASN A 197      -5.350 -14.315  11.673  1.00 96.94           N  
ATOM   1548  CA  ASN A 197      -4.695 -13.202  12.354  1.00 96.94           C  
ATOM   1549  C   ASN A 197      -4.554 -11.987  11.447  1.00 96.94           C  
ATOM   1550  O   ASN A 197      -4.137 -10.917  11.899  1.00 96.94           O  
ATOM   1551  CB  ASN A 197      -3.327 -13.634  12.888  1.00 96.94           C  
ATOM   1552  CG  ASN A 197      -3.427 -14.705  13.964  1.00 96.94           C  
ATOM   1553  ND2 ASN A 197      -2.544 -15.694  13.883  1.00 96.94           N  
ATOM   1554  OD1 ASN A 197      -4.286 -14.643  14.844  1.00 96.94           O  
ATOM   1555  N   VAL A 198      -4.963 -12.128  10.161  1.00 98.19           N  
ATOM   1556  CA  VAL A 198      -4.971 -11.006   9.228  1.00 98.19           C  
ATOM   1557  C   VAL A 198      -6.385 -10.790   8.697  1.00 98.19           C  
ATOM   1558  O   VAL A 198      -6.966 -11.684   8.082  1.00 98.19           O  
ATOM   1559  CB  VAL A 198      -3.987 -11.234   8.059  1.00 98.19           C  
ATOM   1560  CG1 VAL A 198      -3.994 -10.038   7.109  1.00 98.19           C  
ATOM   1561  CG2 VAL A 198      -2.578 -11.491   8.588  1.00 98.19           C  
ATOM   1562  N   PHE A 199      -6.886  -9.628   8.954  1.00 98.38           N  
ATOM   1563  CA  PHE A 199      -8.210  -9.215   8.505  1.00 98.38           C  
ATOM   1564  C   PHE A 199      -8.112  -8.337   7.265  1.00 98.38           C  
ATOM   1565  O   PHE A 199      -7.382  -7.345   7.257  1.00 98.38           O  
ATOM   1566  CB  PHE A 199      -8.949  -8.470   9.626  1.00 98.38           C  
ATOM   1567  CG  PHE A 199     -10.433  -8.350   9.395  1.00 98.38           C  
ATOM   1568  CD1 PHE A 199     -10.945  -7.370   8.557  1.00 98.38           C  
ATOM   1569  CD2 PHE A 199     -11.312  -9.219  10.024  1.00 98.38           C  
ATOM   1570  CE1 PHE A 199     -12.318  -7.255   8.341  1.00 98.38           C  
ATOM   1571  CE2 PHE A 199     -12.690  -9.114   9.813  1.00 98.38           C  
ATOM   1572  CZ  PHE A 199     -13.186  -8.131   8.975  1.00 98.38           C  
ATOM   1573  N   VAL A 200      -8.863  -8.760   6.193  1.00 98.62           N  
ATOM   1574  CA  VAL A 200      -8.806  -7.988   4.955  1.00 98.62           C  
ATOM   1575  C   VAL A 200     -10.086  -7.172   4.801  1.00 98.62           C  
ATOM   1576  O   VAL A 200     -11.175  -7.735   4.623  1.00 98.62           O  
ATOM   1577  CB  VAL A 200      -8.603  -8.903   3.723  1.00 98.62           C  
ATOM   1578  CG1 VAL A 200      -8.608  -8.082   2.435  1.00 98.62           C  
ATOM   1579  CG2 VAL A 200      -7.297  -9.687   3.854  1.00 98.62           C  
ATOM   1580  N   PHE A 201     -10.001  -5.849   4.985  1.00 98.75           N  
ATOM   1581  CA  PHE A 201     -11.034  -4.852   4.716  1.00 98.75           C  
ATOM   1582  C   PHE A 201     -10.808  -4.195   3.360  1.00 98.75           C  
ATOM   1583  O   PHE A 201      -9.807  -3.508   3.155  1.00 98.75           O  
ATOM   1584  CB  PHE A 201     -11.050  -3.787   5.821  1.00 98.75           C  
ATOM   1585  CG  PHE A 201     -12.069  -2.700   5.593  1.00 98.75           C  
ATOM   1586  CD1 PHE A 201     -11.710  -1.511   4.968  1.00 98.75           C  
ATOM   1587  CD2 PHE A 201     -13.386  -2.870   6.004  1.00 98.75           C  
ATOM   1588  CE1 PHE A 201     -12.648  -0.501   4.757  1.00 98.75           C  
ATOM   1589  CE2 PHE A 201     -14.331  -1.865   5.796  1.00 98.75           C  
ATOM   1590  CZ  PHE A 201     -13.960  -0.685   5.174  1.00 98.75           C  
ATOM   1591  N   ASP A 202     -11.699  -4.418   2.425  1.00 98.75           N  
ATOM   1592  CA  ASP A 202     -11.491  -3.972   1.049  1.00 98.75           C  
ATOM   1593  C   ASP A 202     -12.702  -3.204   0.530  1.00 98.75           C  
ATOM   1594  O   ASP A 202     -13.822  -3.722   0.537  1.00 98.75           O  
ATOM   1595  CB  ASP A 202     -11.190  -5.165   0.140  1.00 98.75           C  
ATOM   1596  CG  ASP A 202     -10.494  -4.767  -1.151  1.00 98.75           C  
ATOM   1597  OD1 ASP A 202     -10.499  -3.567  -1.500  1.00 98.75           O  
ATOM   1598  OD2 ASP A 202      -9.945  -5.664  -1.826  1.00 98.75           O1-
ATOM   1599  N   VAL A 203     -12.506  -1.917   0.153  1.00 98.50           N  
ATOM   1600  CA  VAL A 203     -13.492  -1.090  -0.532  1.00 98.50           C  
ATOM   1601  C   VAL A 203     -13.138  -0.975  -2.013  1.00 98.50           C  
ATOM   1602  O   VAL A 203     -12.093  -0.424  -2.363  1.00 98.50           O  
ATOM   1603  CB  VAL A 203     -13.603   0.314   0.102  1.00 98.50           C  
ATOM   1604  CG1 VAL A 203     -14.702   1.131  -0.566  1.00 98.50           C  
ATOM   1605  CG2 VAL A 203     -13.851   0.201   1.605  1.00 98.50           C  
ATOM   1606  N   PHE A 204     -13.946  -1.569  -2.913  1.00 98.38           N  
ATOM   1607  CA  PHE A 204     -13.536  -1.601  -4.312  1.00 98.38           C  
ATOM   1608  C   PHE A 204     -14.753  -1.555  -5.233  1.00 98.38           C  
ATOM   1609  O   PHE A 204     -15.880  -1.777  -4.790  1.00 98.38           O  
ATOM   1610  CB  PHE A 204     -12.710  -2.858  -4.602  1.00 98.38           C  
ATOM   1611  CG  PHE A 204     -13.483  -4.144  -4.465  1.00 98.38           C  
ATOM   1612  CD1 PHE A 204     -13.667  -4.725  -3.218  1.00 98.38           C  
ATOM   1613  CD2 PHE A 204     -14.017  -4.765  -5.583  1.00 98.38           C  
ATOM   1614  CE1 PHE A 204     -14.384  -5.914  -3.088  1.00 98.38           C  
ATOM   1615  CE2 PHE A 204     -14.733  -5.954  -5.461  1.00 98.38           C  
ATOM   1616  CZ  PHE A 204     -14.913  -6.528  -4.213  1.00 98.38           C  
ATOM   1617  N   ASN A 205     -14.509  -1.170  -6.481  1.00 98.19           N  
ATOM   1618  CA  ASN A 205     -15.496  -1.211  -7.549  1.00 98.19           C  
ATOM   1619  C   ASN A 205     -15.584  -2.597  -8.177  1.00 98.19           C  
ATOM   1620  O   ASN A 205     -14.686  -3.015  -8.904  1.00 98.19           O  
ATOM   1621  CB  ASN A 205     -15.185  -0.163  -8.616  1.00 98.19           C  
ATOM   1622  CG  ASN A 205     -16.265  -0.068  -9.679  1.00 98.19           C  
ATOM   1623  ND2 ASN A 205     -16.211   0.988 -10.483  1.00 98.19           N  
ATOM   1624  OD1 ASN A 205     -17.128  -0.932  -9.773  1.00 98.19           O  
ATOM   1625  N   PRO A 206     -16.721  -3.373  -7.963  1.00 97.25           N  
ATOM   1626  CA  PRO A 206     -16.809  -4.764  -8.418  1.00 97.25           C  
ATOM   1627  C   PRO A 206     -16.952  -4.885  -9.932  1.00 97.25           C  
ATOM   1628  O   PRO A 206     -16.870  -5.984 -10.477  1.00 97.25           O  
ATOM   1629  CB  PRO A 206     -18.059  -5.292  -7.706  1.00 97.25           C  
ATOM   1630  CG  PRO A 206     -18.915  -4.083  -7.503  1.00 97.25           C  
ATOM   1631  CD  PRO A 206     -18.029  -2.910  -7.197  1.00 97.25           C  
ATOM   1632  N   TYR A 207     -17.158  -3.755 -10.631  1.00 96.94           N  
ATOM   1633  CA  TYR A 207     -17.421  -3.793 -12.066  1.00 96.94           C  
ATOM   1634  C   TYR A 207     -16.126  -3.578 -12.851  1.00 96.94           C  
ATOM   1635  O   TYR A 207     -16.150  -3.582 -14.089  1.00 96.94           O  
ATOM   1636  CB  TYR A 207     -18.444  -2.722 -12.455  1.00 96.94           C  
ATOM   1637  CG  TYR A 207     -19.789  -2.897 -11.772  1.00 96.94           C  
ATOM   1638  CD1 TYR A 207     -20.590  -4.010 -12.025  1.00 96.94           C  
ATOM   1639  CD2 TYR A 207     -20.245  -1.940 -10.871  1.00 96.94           C  
ATOM   1640  CE1 TYR A 207     -21.811  -4.167 -11.393  1.00 96.94           C  
ATOM   1641  CE2 TYR A 207     -21.484  -2.095 -10.233  1.00 96.94           C  
ATOM   1642  OH  TYR A 207     -23.470  -3.359  -9.878  1.00 96.94           O  
ATOM   1643  CZ  TYR A 207     -22.249  -3.206 -10.503  1.00 96.94           C  
ATOM   1644  N   VAL A 208     -15.009  -3.336 -12.133  1.00 96.19           N  
ATOM   1645  CA  VAL A 208     -13.734  -3.120 -12.815  1.00 96.19           C  
ATOM   1646  C   VAL A 208     -12.751  -4.219 -12.430  1.00 96.19           C  
ATOM   1647  O   VAL A 208     -12.998  -4.986 -11.497  1.00 96.19           O  
ATOM   1648  CB  VAL A 208     -13.143  -1.731 -12.490  1.00 96.19           C  
ATOM   1649  CG1 VAL A 208     -14.106  -0.621 -12.921  1.00 96.19           C  
ATOM   1650  CG2 VAL A 208     -12.827  -1.621 -11.004  1.00 96.19           C  
ATOM   1651  N   TYR A 209     -11.698  -4.509 -13.377  1.00 94.56           N  
ATOM   1652  CA  TYR A 209     -10.649  -5.469 -13.057  1.00 94.56           C  
ATOM   1653  C   TYR A 209     -10.453  -5.588 -11.553  1.00 94.56           C  
ATOM   1654  O   TYR A 209     -10.468  -4.584 -10.837  1.00 94.56           O  
ATOM   1655  CB  TYR A 209      -9.324  -5.059 -13.719  1.00 94.56           C  
ATOM   1656  CG  TYR A 209      -8.178  -5.991 -13.421  1.00 94.56           C  
ATOM   1657  CD1 TYR A 209      -7.338  -5.761 -12.332  1.00 94.56           C  
ATOM   1658  CD2 TYR A 209      -7.932  -7.108 -14.217  1.00 94.56           C  
ATOM   1659  CE1 TYR A 209      -6.282  -6.619 -12.048  1.00 94.56           C  
ATOM   1660  CE2 TYR A 209      -6.874  -7.968 -13.946  1.00 94.56           C  
ATOM   1661  OH  TYR A 209      -5.006  -8.565 -12.581  1.00 94.56           O  
ATOM   1662  CZ  TYR A 209      -6.053  -7.716 -12.856  1.00 94.56           C  
ATOM   1663  N   PRO A 210     -10.284  -6.950 -11.070  1.00 96.00           N  
ATOM   1664  CA  PRO A 210      -9.913  -8.175 -11.790  1.00 96.00           C  
ATOM   1665  C   PRO A 210     -11.081  -9.144 -11.950  1.00 96.00           C  
ATOM   1666  O   PRO A 210     -10.926 -10.207 -12.550  1.00 96.00           O  
ATOM   1667  CB  PRO A 210      -8.818  -8.781 -10.911  1.00 96.00           C  
ATOM   1668  CG  PRO A 210      -9.203  -8.424  -9.513  1.00 96.00           C  
ATOM   1669  CD  PRO A 210      -9.819  -7.052  -9.522  1.00 96.00           C  
ATOM   1670  N   HIS A 211     -12.296  -9.001 -11.388  1.00 96.12           N  
ATOM   1671  CA  HIS A 211     -13.440  -9.902 -11.389  1.00 96.12           C  
ATOM   1672  C   HIS A 211     -13.073 -11.265 -10.811  1.00 96.12           C  
ATOM   1673  O   HIS A 211     -13.494 -12.293 -11.331  1.00 96.12           O  
ATOM   1674  CB  HIS A 211     -14.000 -10.062 -12.809  1.00 96.12           C  
ATOM   1675  CG  HIS A 211     -14.355  -8.767 -13.464  1.00 96.12           C  
ATOM   1676  CD2 HIS A 211     -13.821  -8.134 -14.538  1.00 96.12           C  
ATOM   1677  ND1 HIS A 211     -15.381  -7.963 -13.013  1.00 96.12           N  
ATOM   1678  CE1 HIS A 211     -15.461  -6.892 -13.781  1.00 96.12           C  
ATOM   1679  NE2 HIS A 211     -14.514  -6.967 -14.709  1.00 96.12           N  
ATOM   1680  N   ASP A 212     -12.170 -11.267  -9.840  1.00 96.25           N  
ATOM   1681  CA  ASP A 212     -11.659 -12.475  -9.199  1.00 96.25           C  
ATOM   1682  C   ASP A 212     -12.579 -12.937  -8.078  1.00 96.25           C  
ATOM   1683  O   ASP A 212     -12.404 -12.564  -6.919  1.00 96.25           O  
ATOM   1684  CB  ASP A 212     -10.245 -12.240  -8.651  1.00 96.25           C  
ATOM   1685  CG  ASP A 212      -9.519 -13.526  -8.304  1.00 96.25           C  
ATOM   1686  OD1 ASP A 212     -10.189 -14.549  -8.029  1.00 96.25           O  
ATOM   1687  OD2 ASP A 212      -8.267 -13.519  -8.301  1.00 96.25           O1-
ATOM   1688  N   ARG A 213     -13.596 -13.756  -8.322  1.00 95.31           N  
ATOM   1689  CA  ARG A 213     -14.631 -14.201  -7.394  1.00 95.31           C  
ATOM   1690  C   ARG A 213     -14.061 -15.138  -6.336  1.00 95.31           C  
ATOM   1691  O   ARG A 213     -14.492 -15.122  -5.184  1.00 95.31           O  
ATOM   1692  CB  ARG A 213     -15.762 -14.915  -8.153  1.00 95.31           C  
ATOM   1693  CG  ARG A 213     -16.594 -13.982  -9.021  1.00 95.31           C  
ATOM   1694  CD  ARG A 213     -17.815 -14.694  -9.594  1.00 95.31           C  
ATOM   1695  NE  ARG A 213     -18.589 -13.813 -10.467  1.00 95.31           N  
ATOM   1696  NH1 ARG A 213     -20.500 -15.104 -10.416  1.00 95.31           N  
ATOM   1697  NH2 ARG A 213     -20.464 -13.167 -11.633  1.00 95.31           N1+
ATOM   1698  CZ  ARG A 213     -19.854 -14.032 -10.837  1.00 95.31           C  
ATOM   1699  N   GLU A 214     -13.063 -15.883  -6.772  1.00 95.56           N  
ATOM   1700  CA  GLU A 214     -12.438 -16.813  -5.834  1.00 95.56           C  
ATOM   1701  C   GLU A 214     -11.749 -16.054  -4.698  1.00 95.56           C  
ATOM   1702  O   GLU A 214     -11.957 -16.367  -3.522  1.00 95.56           O  
ATOM   1703  CB  GLU A 214     -11.423 -17.707  -6.551  1.00 95.56           C  
ATOM   1704  CG  GLU A 214     -10.850 -18.809  -5.673  1.00 95.56           C  
ATOM   1705  CD  GLU A 214      -9.852 -19.698  -6.400  1.00 95.56           C  
ATOM   1706  OE1 GLU A 214      -9.261 -20.605  -5.764  1.00 95.56           O  
ATOM   1707  OE2 GLU A 214      -9.657 -19.493  -7.622  1.00 95.56           O1-
ATOM   1708  N   ALA A 215     -10.965 -15.087  -5.030  1.00 96.62           N  
ATOM   1709  CA  ALA A 215     -10.227 -14.317  -4.028  1.00 96.62           C  
ATOM   1710  C   ALA A 215     -11.183 -13.521  -3.141  1.00 96.62           C  
ATOM   1711  O   ALA A 215     -10.887 -13.274  -1.972  1.00 96.62           O  
ATOM   1712  CB  ALA A 215      -9.231 -13.380  -4.704  1.00 96.62           C  
ATOM   1713  N   ARG A 216     -12.310 -13.135  -3.736  1.00 96.25           N  
ATOM   1714  CA  ARG A 216     -13.273 -12.305  -3.016  1.00 96.25           C  
ATOM   1715  C   ARG A 216     -13.775 -13.015  -1.764  1.00 96.25           C  
ATOM   1716  O   ARG A 216     -14.114 -12.373  -0.769  1.00 96.25           O  
ATOM   1717  CB  ARG A 216     -14.455 -11.944  -3.925  1.00 96.25           C  
ATOM   1718  CG  ARG A 216     -15.413 -10.935  -3.312  1.00 96.25           C  
ATOM   1719  CD  ARG A 216     -16.535 -10.567  -4.277  1.00 96.25           C  
ATOM   1720  NE  ARG A 216     -16.015  -9.856  -5.446  1.00 96.25           N  
ATOM   1721  NH1 ARG A 216     -17.998  -9.959  -6.629  1.00 96.25           N  
ATOM   1722  NH2 ARG A 216     -16.172  -8.941  -7.549  1.00 96.25           N1+
ATOM   1723  CZ  ARG A 216     -16.738  -9.590  -6.539  1.00 96.25           C  
ATOM   1724  N   GLN A 217     -13.851 -14.289  -1.754  1.00 96.50           N  
ATOM   1725  CA  GLN A 217     -14.368 -15.066  -0.625  1.00 96.50           C  
ATOM   1726  C   GLN A 217     -13.440 -14.940   0.587  1.00 96.50           C  
ATOM   1727  O   GLN A 217     -13.849 -15.241   1.709  1.00 96.50           O  
ATOM   1728  CB  GLN A 217     -14.525 -16.530  -1.012  1.00 96.50           C  
ATOM   1729  CG  GLN A 217     -13.219 -17.228  -1.361  1.00 96.50           C  
ATOM   1730  CD  GLN A 217     -13.423 -18.655  -1.845  1.00 96.50           C  
ATOM   1731  NE2 GLN A 217     -12.754 -19.010  -2.937  1.00 96.50           N  
ATOM   1732  OE1 GLN A 217     -14.166 -19.430  -1.237  1.00 96.50           O  
ATOM   1733  N   PHE A 218     -12.193 -14.502   0.289  1.00 97.25           N  
ATOM   1734  CA  PHE A 218     -11.209 -14.417   1.360  1.00 97.25           C  
ATOM   1735  C   PHE A 218     -11.137 -13.002   1.925  1.00 97.25           C  
ATOM   1736  O   PHE A 218     -10.385 -12.737   2.861  1.00 97.25           O  
ATOM   1737  CB  PHE A 218      -9.829 -14.853   0.860  1.00 97.25           C  
ATOM   1738  CG  PHE A 218      -9.796 -16.252   0.295  1.00 97.25           C  
ATOM   1739  CD1 PHE A 218     -10.264 -17.325   1.041  1.00 97.25           C  
ATOM   1740  CD2 PHE A 218      -9.292 -16.481  -0.976  1.00 97.25           C  
ATOM   1741  CE1 PHE A 218     -10.242 -18.619   0.524  1.00 97.25           C  
ATOM   1742  CE2 PHE A 218      -9.259 -17.776  -1.501  1.00 97.25           C  
ATOM   1743  CZ  PHE A 218      -9.734 -18.837  -0.746  1.00 97.25           C  
ATOM   1744  N   ILE A 219     -11.912 -12.092   1.387  1.00 98.06           N  
ATOM   1745  CA  ILE A 219     -12.049 -10.750   1.942  1.00 98.06           C  
ATOM   1746  C   ILE A 219     -13.039 -10.770   3.106  1.00 98.06           C  
ATOM   1747  O   ILE A 219     -14.202 -11.125   2.937  1.00 98.06           O  
ATOM   1748  CB  ILE A 219     -12.509  -9.738   0.866  1.00 98.06           C  
ATOM   1749  CG1 ILE A 219     -11.486  -9.669  -0.274  1.00 98.06           C  
ATOM   1750  CG2 ILE A 219     -12.730  -8.354   1.487  1.00 98.06           C  
ATOM   1751  CD1 ILE A 219     -11.957  -8.870  -1.482  1.00 98.06           C  
ATOM   1752  N   ASN A 220     -12.510 -10.377   4.317  1.00 97.81           N  
ATOM   1753  CA  ASN A 220     -13.317 -10.446   5.533  1.00 97.81           C  
ATOM   1754  C   ASN A 220     -14.468  -9.444   5.497  1.00 97.81           C  
ATOM   1755  O   ASN A 220     -15.586  -9.768   5.900  1.00 97.81           O  
ATOM   1756  CB  ASN A 220     -12.441 -10.207   6.771  1.00 97.81           C  
ATOM   1757  CG  ASN A 220     -11.341 -11.240   6.912  1.00 97.81           C  
ATOM   1758  ND2 ASN A 220     -11.681 -12.399   7.466  1.00 97.81           N  
ATOM   1759  OD1 ASN A 220     -10.192 -10.997   6.533  1.00 97.81           O  
ATOM   1760  N   ARG A 221     -14.205  -8.256   5.051  1.00 98.06           N  
ATOM   1761  CA  ARG A 221     -15.212  -7.215   4.863  1.00 98.06           C  
ATOM   1762  C   ARG A 221     -15.053  -6.542   3.505  1.00 98.06           C  
ATOM   1763  O   ARG A 221     -14.135  -5.745   3.302  1.00 98.06           O  
ATOM   1764  CB  ARG A 221     -15.119  -6.170   5.980  1.00 98.06           C  
ATOM   1765  CG  ARG A 221     -16.147  -5.053   5.861  1.00 98.06           C  
ATOM   1766  CD  ARG A 221     -17.562  -5.555   6.094  1.00 98.06           C  
ATOM   1767  NE  ARG A 221     -17.704  -6.168   7.411  1.00 98.06           N  
ATOM   1768  NH1 ARG A 221     -19.907  -6.811   7.096  1.00 98.06           N  
ATOM   1769  NH2 ARG A 221     -18.843  -7.277   9.071  1.00 98.06           N1+
ATOM   1770  CZ  ARG A 221     -18.823  -6.754   7.859  1.00 98.06           C  
ATOM   1771  N   ALA A 222     -16.005  -6.916   2.595  1.00 97.81           N  
ATOM   1772  CA  ALA A 222     -16.019  -6.332   1.255  1.00 97.81           C  
ATOM   1773  C   ALA A 222     -17.083  -5.239   1.146  1.00 97.81           C  
ATOM   1774  O   ALA A 222     -18.274  -5.491   1.365  1.00 97.81           O  
ATOM   1775  CB  ALA A 222     -16.275  -7.415   0.205  1.00 97.81           C  
ATOM   1776  N   VAL A 223     -16.653  -3.982   0.882  1.00 98.00           N  
ATOM   1777  CA  VAL A 223     -17.559  -2.858   0.655  1.00 98.00           C  
ATOM   1778  C   VAL A 223     -17.519  -2.456  -0.818  1.00 98.00           C  
ATOM   1779  O   VAL A 223     -16.468  -2.098  -1.343  1.00 98.00           O  
ATOM   1780  CB  VAL A 223     -17.204  -1.651   1.549  1.00 98.00           C  
ATOM   1781  CG1 VAL A 223     -18.165  -0.489   1.300  1.00 98.00           C  
ATOM   1782  CG2 VAL A 223     -17.217  -2.054   3.024  1.00 98.00           C  
ATOM   1783  N   HIS A 224     -18.666  -2.637  -1.481  1.00 97.31           N  
ATOM   1784  CA  HIS A 224     -18.737  -2.358  -2.912  1.00 97.31           C  
ATOM   1785  C   HIS A 224     -19.090  -0.895  -3.169  1.00 97.31           C  
ATOM   1786  O   HIS A 224     -20.027  -0.367  -2.570  1.00 97.31           O  
ATOM   1787  CB  HIS A 224     -19.744  -3.276  -3.592  1.00 97.31           C  
ATOM   1788  CG  HIS A 224     -19.355  -4.717  -3.563  1.00 97.31           C  
ATOM   1789  CD2 HIS A 224     -18.224  -5.329  -3.146  1.00 97.31           C  
ATOM   1790  ND1 HIS A 224     -20.197  -5.723  -4.013  1.00 97.31           N  
ATOM   1791  CE1 HIS A 224     -19.586  -6.890  -3.868  1.00 97.31           C  
ATOM   1792  NE2 HIS A 224     -18.383  -6.675  -3.344  1.00 97.31           N  
ATOM   1793  N   VAL A 225     -18.292  -0.246  -4.004  1.00 97.00           N  
ATOM   1794  CA  VAL A 225     -18.532   1.116  -4.472  1.00 97.00           C  
ATOM   1795  C   VAL A 225     -18.483   1.157  -5.997  1.00 97.00           C  
ATOM   1796  O   VAL A 225     -17.958   0.237  -6.633  1.00 97.00           O  
ATOM   1797  CB  VAL A 225     -17.506   2.110  -3.877  1.00 97.00           C  
ATOM   1798  CG1 VAL A 225     -17.648   2.184  -2.359  1.00 97.00           C  
ATOM   1799  CG2 VAL A 225     -16.084   1.704  -4.268  1.00 97.00           C  
ATOM   1800  N   ASN A 226     -19.144   2.178  -6.617  1.00 96.44           N  
ATOM   1801  CA  ASN A 226     -19.127   2.305  -8.073  1.00 96.44           C  
ATOM   1802  C   ASN A 226     -19.169   3.770  -8.508  1.00 96.44           C  
ATOM   1803  O   ASN A 226     -19.014   4.672  -7.687  1.00 96.44           O  
ATOM   1804  CB  ASN A 226     -20.293   1.524  -8.693  1.00 96.44           C  
ATOM   1805  CG  ASN A 226     -21.640   2.010  -8.204  1.00 96.44           C  
ATOM   1806  ND2 ASN A 226     -22.539   1.080  -7.937  1.00 96.44           N  
ATOM   1807  OD1 ASN A 226     -21.875   3.218  -8.070  1.00 96.44           O  
ATOM   1808  N   GLY A 227     -19.390   3.960  -9.865  1.00 95.44           N  
ATOM   1809  CA  GLY A 227     -19.345   5.295 -10.452  1.00 95.44           C  
ATOM   1810  C   GLY A 227     -20.469   6.187  -9.962  1.00 95.44           C  
ATOM   1811  O   GLY A 227     -20.409   7.412 -10.127  1.00 95.44           O  
ATOM   1812  N   HIS A 228     -21.419   5.629  -9.209  1.00 96.50           N  
ATOM   1813  CA  HIS A 228     -22.560   6.397  -8.716  1.00 96.50           C  
ATOM   1814  C   HIS A 228     -22.386   6.743  -7.236  1.00 96.50           C  
ATOM   1815  O   HIS A 228     -23.198   7.475  -6.662  1.00 96.50           O  
ATOM   1816  CB  HIS A 228     -23.865   5.630  -8.928  1.00 96.50           C  
ATOM   1817  CG  HIS A 228     -24.188   5.369 -10.369  1.00 96.50           C  
ATOM   1818  CD2 HIS A 228     -24.724   6.180 -11.318  1.00 96.50           C  
ATOM   1819  ND1 HIS A 228     -23.944   4.168 -10.980  1.00 96.50           N  
ATOM   1820  CE1 HIS A 228     -24.322   4.236 -12.247  1.00 96.50           C  
ATOM   1821  NE2 HIS A 228     -24.797   5.447 -12.474  1.00 96.50           N  
ATOM   1822  N   THR A 229     -21.386   6.207  -6.593  1.00 97.38           N  
ATOM   1823  CA  THR A 229     -21.112   6.475  -5.182  1.00 97.38           C  
ATOM   1824  C   THR A 229     -20.677   7.922  -4.983  1.00 97.38           C  
ATOM   1825  O   THR A 229     -19.700   8.371  -5.587  1.00 97.38           O  
ATOM   1826  CB  THR A 229     -20.037   5.526  -4.630  1.00 97.38           C  
ATOM   1827  CG2 THR A 229     -19.827   5.743  -3.137  1.00 97.38           C  
ATOM   1828  OG1 THR A 229     -20.442   4.165  -4.860  1.00 97.38           O  
ATOM   1829  N   THR A 230     -21.422   8.685  -4.166  1.00 98.12           N  
ATOM   1830  CA  THR A 230     -21.085  10.079  -3.880  1.00 98.12           C  
ATOM   1831  C   THR A 230     -20.005  10.161  -2.809  1.00 98.12           C  
ATOM   1832  O   THR A 230     -19.762   9.195  -2.087  1.00 98.12           O  
ATOM   1833  CB  THR A 230     -22.324  10.870  -3.424  1.00 98.12           C  
ATOM   1834  CG2 THR A 230     -23.453  10.759  -4.448  1.00 98.12           C  
ATOM   1835  OG1 THR A 230     -22.786  10.348  -2.167  1.00 98.12           O  
ATOM   1836  N   ASP A 231     -19.363  11.306  -2.732  1.00 98.56           N  
ATOM   1837  CA  ASP A 231     -18.371  11.545  -1.686  1.00 98.56           C  
ATOM   1838  C   ASP A 231     -18.955  11.246  -0.307  1.00 98.56           C  
ATOM   1839  O   ASP A 231     -18.325  10.564   0.507  1.00 98.56           O  
ATOM   1840  CB  ASP A 231     -17.853  12.981  -1.748  1.00 98.56           C  
ATOM   1841  CG  ASP A 231     -16.900  13.218  -2.898  1.00 98.56           C  
ATOM   1842  OD1 ASP A 231     -16.616  12.276  -3.662  1.00 98.56           O  
ATOM   1843  OD2 ASP A 231     -16.421  14.367  -3.044  1.00 98.56           O1-
ATOM   1844  N   THR A 232     -20.133  11.790  -0.056  1.00 98.25           N  
ATOM   1845  CA  THR A 232     -20.783  11.647   1.240  1.00 98.25           C  
ATOM   1846  C   THR A 232     -21.037  10.175   1.562  1.00 98.25           C  
ATOM   1847  O   THR A 232     -20.722   9.711   2.661  1.00 98.25           O  
ATOM   1848  CB  THR A 232     -22.117  12.427   1.290  1.00 98.25           C  
ATOM   1849  CG2 THR A 232     -22.789  12.282   2.650  1.00 98.25           C  
ATOM   1850  OG1 THR A 232     -21.872  13.812   1.028  1.00 98.25           O  
ATOM   1851  N   SER A 233     -21.612   9.470   0.601  1.00 98.06           N  
ATOM   1852  CA  SER A 233     -21.927   8.058   0.804  1.00 98.06           C  
ATOM   1853  C   SER A 233     -20.657   7.233   0.989  1.00 98.06           C  
ATOM   1854  O   SER A 233     -20.615   6.335   1.831  1.00 98.06           O  
ATOM   1855  CB  SER A 233     -22.744   7.515  -0.374  1.00 98.06           C  
ATOM   1856  OG  SER A 233     -21.910   7.341  -1.511  1.00 98.06           O  
ATOM   1857  N   TYR A 234     -19.597   7.529   0.209  1.00 98.62           N  
ATOM   1858  CA  TYR A 234     -18.324   6.831   0.324  1.00 98.62           C  
ATOM   1859  C   TYR A 234     -17.746   6.978   1.725  1.00 98.62           C  
ATOM   1860  O   TYR A 234     -17.423   5.981   2.376  1.00 98.62           O  
ATOM   1861  CB  TYR A 234     -17.326   7.354  -0.715  1.00 98.62           C  
ATOM   1862  CG  TYR A 234     -16.003   6.628  -0.707  1.00 98.62           C  
ATOM   1863  CD1 TYR A 234     -14.958   7.051   0.114  1.00 98.62           C  
ATOM   1864  CD2 TYR A 234     -15.792   5.519  -1.523  1.00 98.62           C  
ATOM   1865  CE1 TYR A 234     -13.738   6.383   0.122  1.00 98.62           C  
ATOM   1866  CE2 TYR A 234     -14.576   4.845  -1.524  1.00 98.62           C  
ATOM   1867  OH  TYR A 234     -12.346   4.621  -0.694  1.00 98.62           O  
ATOM   1868  CZ  TYR A 234     -13.555   5.281  -0.698  1.00 98.62           C  
ATOM   1869  N   LEU A 235     -17.605   8.202   2.184  1.00 98.62           N  
ATOM   1870  CA  LEU A 235     -17.000   8.477   3.481  1.00 98.62           C  
ATOM   1871  C   LEU A 235     -17.838   7.900   4.613  1.00 98.62           C  
ATOM   1872  O   LEU A 235     -17.299   7.374   5.589  1.00 98.62           O  
ATOM   1873  CB  LEU A 235     -16.815   9.984   3.679  1.00 98.62           C  
ATOM   1874  CG  LEU A 235     -15.719  10.649   2.838  1.00 98.62           C  
ATOM   1875  CD1 LEU A 235     -15.800  12.162   2.966  1.00 98.62           C  
ATOM   1876  CD2 LEU A 235     -14.341  10.146   3.254  1.00 98.62           C  
ATOM   1877  N   SER A 236     -19.202   8.061   4.509  1.00 98.19           N  
ATOM   1878  CA  SER A 236     -20.099   7.515   5.525  1.00 98.19           C  
ATOM   1879  C   SER A 236     -19.937   6.014   5.657  1.00 98.19           C  
ATOM   1880  O   SER A 236     -19.821   5.483   6.762  1.00 98.19           O  
ATOM   1881  CB  SER A 236     -21.560   7.867   5.201  1.00 98.19           C  
ATOM   1882  OG  SER A 236     -22.437   7.286   6.150  1.00 98.19           O  
ATOM   1883  N   GLU A 237     -19.891   5.307   4.537  1.00 97.94           N  
ATOM   1884  CA  GLU A 237     -19.756   3.853   4.529  1.00 97.94           C  
ATOM   1885  C   GLU A 237     -18.387   3.424   5.047  1.00 97.94           C  
ATOM   1886  O   GLU A 237     -18.273   2.446   5.793  1.00 97.94           O  
ATOM   1887  CB  GLU A 237     -19.983   3.296   3.119  1.00 97.94           C  
ATOM   1888  CG  GLU A 237     -20.080   1.780   3.065  1.00 97.94           C  
ATOM   1889  CD  GLU A 237     -21.226   1.219   3.891  1.00 97.94           C  
ATOM   1890  OE1 GLU A 237     -21.134   0.060   4.360  1.00 97.94           O  
ATOM   1891  OE2 GLU A 237     -22.232   1.940   4.075  1.00 97.94           O1-
ATOM   1892  N   LEU A 238     -17.353   4.116   4.581  1.00 98.56           N  
ATOM   1893  CA  LEU A 238     -16.002   3.815   5.046  1.00 98.56           C  
ATOM   1894  C   LEU A 238     -15.917   3.926   6.566  1.00 98.56           C  
ATOM   1895  O   LEU A 238     -15.435   3.014   7.234  1.00 98.56           O  
ATOM   1896  CB  LEU A 238     -14.988   4.761   4.395  1.00 98.56           C  
ATOM   1897  CG  LEU A 238     -13.552   4.679   4.914  1.00 98.56           C  
ATOM   1898  CD1 LEU A 238     -13.001   3.270   4.719  1.00 98.56           C  
ATOM   1899  CD2 LEU A 238     -12.672   5.708   4.214  1.00 98.56           C  
ATOM   1900  N   ARG A 239     -16.412   4.963   7.187  1.00 98.25           N  
ATOM   1901  CA  ARG A 239     -16.377   5.187   8.631  1.00 98.25           C  
ATOM   1902  C   ARG A 239     -17.150   4.100   9.372  1.00 98.25           C  
ATOM   1903  O   ARG A 239     -16.657   3.536  10.356  1.00 98.25           O  
ATOM   1904  CB  ARG A 239     -16.947   6.565   8.981  1.00 98.25           C  
ATOM   1905  CG  ARG A 239     -16.008   7.723   8.677  1.00 98.25           C  
ATOM   1906  CD  ARG A 239     -16.581   9.045   9.125  1.00 98.25           C  
ATOM   1907  NE  ARG A 239     -15.825  10.177   8.580  1.00 98.25           N  
ATOM   1908  NH1 ARG A 239     -15.769  11.364  10.563  1.00 98.25           N  
ATOM   1909  NH2 ARG A 239     -14.772  12.216   8.683  1.00 98.25           N1+
ATOM   1910  CZ  ARG A 239     -15.459  11.250   9.278  1.00 98.25           C  
ATOM   1911  N   LYS A 240     -18.315   3.917   8.891  1.00 98.12           N  
ATOM   1912  CA  LYS A 240     -19.207   2.951   9.540  1.00 98.12           C  
ATOM   1913  C   LYS A 240     -18.606   1.550   9.511  1.00 98.12           C  
ATOM   1914  O   LYS A 240     -18.507   0.892  10.543  1.00 98.12           O  
ATOM   1915  CB  LYS A 240     -20.578   2.955   8.867  1.00 98.12           C  
ATOM   1916  CG  LYS A 240     -21.555   1.953   9.456  1.00 98.12           C  
ATOM   1917  CD  LYS A 240     -22.871   1.932   8.691  1.00 98.12           C  
ATOM   1918  CE  LYS A 240     -23.785   0.813   9.172  1.00 98.12           C  
ATOM   1919  NZ  LYS A 240     -25.059   0.763   8.393  1.00 98.12           N1+
ATOM   1920  N   GLN A 241     -18.195   1.081   8.350  1.00 98.38           N  
ATOM   1921  CA  GLN A 241     -17.756  -0.299   8.174  1.00 98.38           C  
ATOM   1922  C   GLN A 241     -16.413  -0.544   8.863  1.00 98.38           C  
ATOM   1923  O   GLN A 241     -16.214  -1.585   9.490  1.00 98.38           O  
ATOM   1924  CB  GLN A 241     -17.653  -0.638   6.683  1.00 98.38           C  
ATOM   1925  CG  GLN A 241     -18.992  -0.641   5.955  1.00 98.38           C  
ATOM   1926  CD  GLN A 241     -19.903  -1.758   6.415  1.00 98.38           C  
ATOM   1927  NE2 GLN A 241     -21.197  -1.477   6.482  1.00 98.38           N  
ATOM   1928  OE1 GLN A 241     -19.449  -2.867   6.706  1.00 98.38           O  
ATOM   1929  N   LEU A 242     -15.500   0.383   8.662  1.00 97.88           N  
ATOM   1930  CA  LEU A 242     -14.192   0.229   9.280  1.00 97.88           C  
ATOM   1931  C   LEU A 242     -14.298   0.204  10.795  1.00 97.88           C  
ATOM   1932  O   LEU A 242     -13.674  -0.632  11.459  1.00 97.88           O  
ATOM   1933  CB  LEU A 242     -13.257   1.360   8.839  1.00 97.88           C  
ATOM   1934  CG  LEU A 242     -11.801   1.258   9.302  1.00 97.88           C  
ATOM   1935  CD1 LEU A 242     -11.214  -0.088   8.884  1.00 97.88           C  
ATOM   1936  CD2 LEU A 242     -10.978   2.409   8.731  1.00 97.88           C  
ATOM   1937  N   ALA A 243     -15.073   1.075  11.441  1.00 97.31           N  
ATOM   1938  CA  ALA A 243     -15.311   1.089  12.887  1.00 97.31           C  
ATOM   1939  C   ALA A 243     -15.918  -0.235  13.355  1.00 97.31           C  
ATOM   1940  O   ALA A 243     -15.501  -0.782  14.381  1.00 97.31           O  
ATOM   1941  CB  ALA A 243     -16.235   2.252  13.261  1.00 97.31           C  
ATOM   1942  N   GLN A 244     -16.872  -0.678  12.598  1.00 97.44           N  
ATOM   1943  CA  GLN A 244     -17.526  -1.936  12.950  1.00 97.44           C  
ATOM   1944  C   GLN A 244     -16.532  -3.090  12.932  1.00 97.44           C  
ATOM   1945  O   GLN A 244     -16.602  -3.989  13.777  1.00 97.44           O  
ATOM   1946  CB  GLN A 244     -18.690  -2.223  12.005  1.00 97.44           C  
ATOM   1947  CG  GLN A 244     -19.562  -3.392  12.430  1.00 97.44           C  
ATOM   1948  CD  GLN A 244     -20.217  -3.172  13.778  1.00 97.44           C  
ATOM   1949  NE2 GLN A 244     -20.018  -4.109  14.701  1.00 97.44           N  
ATOM   1950  OE1 GLN A 244     -20.908  -2.166  13.988  1.00 97.44           O  
ATOM   1951  N   CYS A 245     -15.612  -3.098  11.949  1.00 96.69           N  
ATOM   1952  CA  CYS A 245     -14.598  -4.139  11.854  1.00 96.69           C  
ATOM   1953  C   CYS A 245     -13.744  -4.185  13.118  1.00 96.69           C  
ATOM   1954  O   CYS A 245     -13.435  -5.263  13.627  1.00 96.69           O  
ATOM   1955  CB  CYS A 245     -13.713  -3.911  10.634  1.00 96.69           C  
ATOM   1956  SG  CYS A 245     -14.525  -4.279   9.063  1.00 96.69           S  
ATOM   1957  N   LEU A 246     -13.348  -3.040  13.597  1.00 95.81           N  
ATOM   1958  CA  LEU A 246     -12.514  -2.964  14.787  1.00 95.81           C  
ATOM   1959  C   LEU A 246     -13.267  -3.463  16.014  1.00 95.81           C  
ATOM   1960  O   LEU A 246     -12.718  -4.199  16.834  1.00 95.81           O  
ATOM   1961  CB  LEU A 246     -12.030  -1.532  15.010  1.00 95.81           C  
ATOM   1962  CG  LEU A 246     -10.723  -1.138  14.323  1.00 95.81           C  
ATOM   1963  CD1 LEU A 246     -10.897  -1.166  12.809  1.00 95.81           C  
ATOM   1964  CD2 LEU A 246     -10.271   0.247  14.783  1.00 95.81           C  
ATOM   1965  N   ILE A 247     -14.552  -3.064  16.168  1.00 95.62           N  
ATOM   1966  CA  ILE A 247     -15.394  -3.480  17.277  1.00 95.62           C  
ATOM   1967  C   ILE A 247     -15.565  -5.002  17.255  1.00 95.62           C  
ATOM   1968  O   ILE A 247     -15.364  -5.668  18.276  1.00 95.62           O  
ATOM   1969  CB  ILE A 247     -16.775  -2.782  17.223  1.00 95.62           C  
ATOM   1970  CG1 ILE A 247     -16.632  -1.285  17.524  1.00 95.62           C  
ATOM   1971  CG2 ILE A 247     -17.745  -3.449  18.217  1.00 95.62           C  
ATOM   1972  CD1 ILE A 247     -17.873  -0.467  17.217  1.00 95.62           C  
ATOM   1973  N   ASP A 248     -15.910  -5.531  16.070  1.00 95.75           N  
ATOM   1974  CA  ASP A 248     -16.137  -6.962  15.917  1.00 95.75           C  
ATOM   1975  C   ASP A 248     -14.877  -7.755  16.254  1.00 95.75           C  
ATOM   1976  O   ASP A 248     -14.940  -8.785  16.919  1.00 95.75           O  
ATOM   1977  CB  ASP A 248     -16.599  -7.287  14.497  1.00 95.75           C  
ATOM   1978  CG  ASP A 248     -18.004  -6.780  14.201  1.00 95.75           C  
ATOM   1979  OD1 ASP A 248     -18.725  -6.401  15.157  1.00 95.75           O  
ATOM   1980  OD2 ASP A 248     -18.390  -6.773  13.018  1.00 95.75           O1-
ATOM   1981  N   ARG A 249     -13.735  -7.256  15.751  1.00 95.25           N  
ATOM   1982  CA  ARG A 249     -12.473  -7.950  15.995  1.00 95.25           C  
ATOM   1983  C   ARG A 249     -12.121  -7.956  17.471  1.00 95.25           C  
ATOM   1984  O   ARG A 249     -11.637  -8.963  17.995  1.00 95.25           O  
ATOM   1985  CB  ARG A 249     -11.339  -7.289  15.187  1.00 95.25           C  
ATOM   1986  CG  ARG A 249      -9.993  -7.979  15.348  1.00 95.25           C  
ATOM   1987  CD  ARG A 249      -9.994  -9.367  14.720  1.00 95.25           C  
ATOM   1988  NE  ARG A 249      -8.654  -9.957  14.721  1.00 95.25           N  
ATOM   1989  NH1 ARG A 249      -9.281 -11.882  13.603  1.00 95.25           N  
ATOM   1990  NH2 ARG A 249      -7.097 -11.577  14.238  1.00 95.25           N1+
ATOM   1991  CZ  ARG A 249      -8.349 -11.138  14.188  1.00 95.25           C  
ATOM   1992  N   GLU A 250     -12.256  -6.900  18.153  1.00 94.56           N  
ATOM   1993  CA  GLU A 250     -11.993  -6.817  19.583  1.00 94.56           C  
ATOM   1994  C   GLU A 250     -12.842  -7.821  20.357  1.00 94.56           C  
ATOM   1995  O   GLU A 250     -12.383  -8.411  21.347  1.00 94.56           O  
ATOM   1996  CB  GLU A 250     -12.259  -5.400  20.102  1.00 94.56           C  
ATOM   1997  CG  GLU A 250     -11.840  -5.190  21.557  1.00 94.56           C  
ATOM   1998  CD  GLU A 250     -11.866  -3.731  21.977  1.00 94.56           C  
ATOM   1999  OE1 GLU A 250     -11.413  -3.413  23.103  1.00 94.56           O  
ATOM   2000  OE2 GLU A 250     -12.346  -2.889  21.171  1.00 94.56           O1-
ATOM   2001  N   LYS A 251     -14.093  -8.087  19.919  1.00 95.12           N  
ATOM   2002  CA  LYS A 251     -14.998  -9.029  20.583  1.00 95.12           C  
ATOM   2003  C   LYS A 251     -14.576 -10.473  20.327  1.00 95.12           C  
ATOM   2004  O   LYS A 251     -14.595 -11.300  21.239  1.00 95.12           O  
ATOM   2005  CB  LYS A 251     -16.432  -8.805  20.090  1.00 95.12           C  
ATOM   2006  CG  LYS A 251     -17.076  -7.535  20.610  1.00 95.12           C  
ATOM   2007  CD  LYS A 251     -18.511  -7.381  20.102  1.00 95.12           C  
ATOM   2008  CE  LYS A 251     -19.126  -6.072  20.570  1.00 95.12           C  
ATOM   2009  NZ  LYS A 251     -20.489  -5.866  19.984  1.00 95.12           N1+
ATOM   2010  N   THR A 252     -14.201 -10.733  19.028  1.00 93.75           N  
ATOM   2011  CA  THR A 252     -13.948 -12.115  18.627  1.00 93.75           C  
ATOM   2012  C   THR A 252     -12.498 -12.500  18.909  1.00 93.75           C  
ATOM   2013  O   THR A 252     -12.197 -13.666  19.173  1.00 93.75           O  
ATOM   2014  CB  THR A 252     -14.269 -12.341  17.150  1.00 93.75           C  
ATOM   2015  CG2 THR A 252     -15.750 -12.099  16.854  1.00 93.75           C  
ATOM   2016  OG1 THR A 252     -13.485 -11.433  16.349  1.00 93.75           O  
ATOM   2017  N   THR A 253     -11.521 -11.550  18.901  1.00 91.94           N  
ATOM   2018  CA  THR A 253     -10.086 -11.792  19.043  1.00 91.94           C  
ATOM   2019  C   THR A 253      -9.428 -10.677  19.844  1.00 91.94           C  
ATOM   2020  O   THR A 253      -8.810  -9.774  19.280  1.00 91.94           O  
ATOM   2021  CB  THR A 253      -9.402 -11.913  17.672  1.00 91.94           C  
ATOM   2022  CG2 THR A 253      -7.958 -12.386  17.812  1.00 91.94           C  
ATOM   2023  OG1 THR A 253     -10.124 -12.843  16.850  1.00 91.94           O  
ATOM   2024  N   PRO A 254      -9.527 -10.550  21.257  1.00 91.50           N  
ATOM   2025  CA  PRO A 254      -8.893  -9.513  22.074  1.00 91.50           C  
ATOM   2026  C   PRO A 254      -7.367  -9.604  22.062  1.00 91.50           C  
ATOM   2027  O   PRO A 254      -6.812 -10.702  21.981  1.00 91.50           O  
ATOM   2028  CB  PRO A 254      -9.446  -9.769  23.464  1.00 91.50           C  
ATOM   2029  CG  PRO A 254     -10.660 -10.612  23.244  1.00 91.50           C  
ATOM   2030  CD  PRO A 254     -10.472 -11.399  21.980  1.00 91.50           C  
ATOM   2031  N   PRO A 255      -6.699  -8.396  22.081  1.00 90.62           N  
ATOM   2032  CA  PRO A 255      -7.171  -7.025  22.288  1.00 90.62           C  
ATOM   2033  C   PRO A 255      -7.632  -6.355  20.992  1.00 90.62           C  
ATOM   2034  O   PRO A 255      -8.001  -5.176  20.991  1.00 90.62           O  
ATOM   2035  CB  PRO A 255      -5.945  -6.310  22.861  1.00 90.62           C  
ATOM   2036  CG  PRO A 255      -4.774  -6.997  22.232  1.00 90.62           C  
ATOM   2037  CD  PRO A 255      -5.119  -8.439  22.023  1.00 90.62           C  
ATOM   2038  N   GLY A 256      -7.844  -7.001  19.891  1.00 96.12           N  
ATOM   2039  CA  GLY A 256      -8.145  -6.473  18.567  1.00 96.12           C  
ATOM   2040  C   GLY A 256      -6.922  -6.364  17.682  1.00 96.12           C  
ATOM   2041  O   GLY A 256      -6.001  -7.182  17.782  1.00 96.12           O  
ATOM   2042  N   PHE A 257      -6.920  -5.409  16.776  1.00 98.00           N  
ATOM   2043  CA  PHE A 257      -5.809  -5.244  15.846  1.00 98.00           C  
ATOM   2044  C   PHE A 257      -4.647  -4.523  16.526  1.00 98.00           C  
ATOM   2045  O   PHE A 257      -4.855  -3.575  17.279  1.00 98.00           O  
ATOM   2046  CB  PHE A 257      -6.261  -4.474  14.605  1.00 98.00           C  
ATOM   2047  CG  PHE A 257      -7.309  -5.189  13.792  1.00 98.00           C  
ATOM   2048  CD1 PHE A 257      -7.033  -6.421  13.211  1.00 98.00           C  
ATOM   2049  CD2 PHE A 257      -8.566  -4.629  13.616  1.00 98.00           C  
ATOM   2050  CE1 PHE A 257      -8.004  -7.084  12.458  1.00 98.00           C  
ATOM   2051  CE2 PHE A 257      -9.542  -5.289  12.873  1.00 98.00           C  
ATOM   2052  CZ  PHE A 257      -9.255  -6.514  12.295  1.00 98.00           C  
ATOM   2053  N   ASP A 258      -3.398  -4.955  16.202  1.00 97.25           N  
ATOM   2054  CA  ASP A 258      -2.240  -4.246  16.737  1.00 97.25           C  
ATOM   2055  C   ASP A 258      -1.353  -3.717  15.611  1.00 97.25           C  
ATOM   2056  O   ASP A 258      -0.274  -3.175  15.865  1.00 97.25           O  
ATOM   2057  CB  ASP A 258      -1.430  -5.157  17.652  1.00 97.25           C  
ATOM   2058  CG  ASP A 258      -1.128  -6.514  17.040  1.00 97.25           C  
ATOM   2059  OD1 ASP A 258      -1.331  -6.681  15.813  1.00 97.25           O  
ATOM   2060  OD2 ASP A 258      -0.686  -7.421  17.782  1.00 97.25           O1-
ATOM   2061  N   PHE A 259      -1.912  -3.696  14.372  1.00 98.69           N  
ATOM   2062  CA  PHE A 259      -1.228  -3.131  13.218  1.00 98.69           C  
ATOM   2063  C   PHE A 259      -2.203  -2.902  12.062  1.00 98.69           C  
ATOM   2064  O   PHE A 259      -3.062  -3.748  11.801  1.00 98.69           O  
ATOM   2065  CB  PHE A 259      -0.086  -4.045  12.761  1.00 98.69           C  
ATOM   2066  CG  PHE A 259       0.750  -3.470  11.647  1.00 98.69           C  
ATOM   2067  CD1 PHE A 259       0.541  -3.863  10.334  1.00 98.69           C  
ATOM   2068  CD2 PHE A 259       1.743  -2.540  11.921  1.00 98.69           C  
ATOM   2069  CE1 PHE A 259       1.313  -3.334   9.302  1.00 98.69           C  
ATOM   2070  CE2 PHE A 259       2.518  -2.008  10.898  1.00 98.69           C  
ATOM   2071  CZ  PHE A 259       2.302  -2.404   9.584  1.00 98.69           C  
ATOM   2072  N   ILE A 260      -2.036  -1.691  11.377  1.00 98.81           N  
ATOM   2073  CA  ILE A 260      -2.839  -1.385  10.196  1.00 98.81           C  
ATOM   2074  C   ILE A 260      -1.929  -1.237   8.975  1.00 98.81           C  
ATOM   2075  O   ILE A 260      -0.999  -0.426   8.980  1.00 98.81           O  
ATOM   2076  CB  ILE A 260      -3.676  -0.102  10.402  1.00 98.81           C  
ATOM   2077  CG1 ILE A 260      -4.674  -0.292  11.544  1.00 98.81           C  
ATOM   2078  CG2 ILE A 260      -4.394   0.283   9.103  1.00 98.81           C  
ATOM   2079  CD1 ILE A 260      -5.449   0.969  11.904  1.00 98.81           C  
ATOM   2080  N   MET A 261      -2.069  -2.115   7.984  1.00 98.88           N  
ATOM   2081  CA  MET A 261      -1.538  -1.887   6.641  1.00 98.88           C  
ATOM   2082  C   MET A 261      -2.553  -1.151   5.770  1.00 98.88           C  
ATOM   2083  O   MET A 261      -3.602  -1.704   5.435  1.00 98.88           O  
ATOM   2084  CB  MET A 261      -1.147  -3.212   5.985  1.00 98.88           C  
ATOM   2085  CG  MET A 261      -0.589  -3.059   4.578  1.00 98.88           C  
ATOM   2086  SD  MET A 261       0.951  -2.061   4.540  1.00 98.88           S  
ATOM   2087  CE  MET A 261       2.096  -3.205   5.360  1.00 98.88           C  
ATOM   2088  N   PHE A 262      -2.302   0.075   5.448  1.00 98.88           N  
ATOM   2089  CA  PHE A 262      -3.236   0.932   4.723  1.00 98.88           C  
ATOM   2090  C   PHE A 262      -2.801   1.104   3.272  1.00 98.88           C  
ATOM   2091  O   PHE A 262      -1.800   1.765   2.992  1.00 98.88           O  
ATOM   2092  CB  PHE A 262      -3.350   2.300   5.402  1.00 98.88           C  
ATOM   2093  CG  PHE A 262      -4.260   3.262   4.686  1.00 98.88           C  
ATOM   2094  CD1 PHE A 262      -4.045   4.633   4.759  1.00 98.88           C  
ATOM   2095  CD2 PHE A 262      -5.331   2.794   3.935  1.00 98.88           C  
ATOM   2096  CE1 PHE A 262      -4.884   5.522   4.094  1.00 98.88           C  
ATOM   2097  CE2 PHE A 262      -6.175   3.678   3.269  1.00 98.88           C  
ATOM   2098  CZ  PHE A 262      -5.951   5.044   3.352  1.00 98.88           C  
ATOM   2099  N   ASN A 263      -3.461   0.445   2.334  1.00 98.75           N  
ATOM   2100  CA  ASN A 263      -3.261   0.619   0.899  1.00 98.75           C  
ATOM   2101  C   ASN A 263      -4.107   1.767   0.352  1.00 98.75           C  
ATOM   2102  O   ASN A 263      -5.308   1.604   0.122  1.00 98.75           O  
ATOM   2103  CB  ASN A 263      -3.576  -0.678   0.151  1.00 98.75           C  
ATOM   2104  CG  ASN A 263      -3.255  -0.590  -1.329  1.00 98.75           C  
ATOM   2105  ND2 ASN A 263      -4.166  -1.081  -2.162  1.00 98.75           N  
ATOM   2106  OD1 ASN A 263      -2.199  -0.086  -1.720  1.00 98.75           O  
ATOM   2107  N   ALA A 264      -3.444   2.919   0.126  1.00 98.44           N  
ATOM   2108  CA  ALA A 264      -4.113   4.189  -0.152  1.00 98.44           C  
ATOM   2109  C   ALA A 264      -4.072   4.516  -1.643  1.00 98.44           C  
ATOM   2110  O   ALA A 264      -3.534   5.550  -2.044  1.00 98.44           O  
ATOM   2111  CB  ALA A 264      -3.471   5.316   0.653  1.00 98.44           C  
ATOM   2112  N   GLY A 265      -4.640   3.666  -2.544  1.00 97.50           N  
ATOM   2113  CA  GLY A 265      -4.688   3.946  -3.970  1.00 97.50           C  
ATOM   2114  C   GLY A 265      -5.592   5.114  -4.318  1.00 97.50           C  
ATOM   2115  O   GLY A 265      -6.659   5.279  -3.719  1.00 97.50           O  
ATOM   2116  N   THR A 266      -5.216   5.897  -5.329  1.00 97.19           N  
ATOM   2117  CA  THR A 266      -5.989   7.091  -5.652  1.00 97.19           C  
ATOM   2118  C   THR A 266      -6.719   6.913  -6.982  1.00 97.19           C  
ATOM   2119  O   THR A 266      -7.141   7.898  -7.603  1.00 97.19           O  
ATOM   2120  CB  THR A 266      -5.091   8.339  -5.719  1.00 97.19           C  
ATOM   2121  CG2 THR A 266      -4.506   8.670  -4.350  1.00 97.19           C  
ATOM   2122  OG1 THR A 266      -4.016   8.099  -6.639  1.00 97.19           O  
ATOM   2123  N   ASP A 267      -6.830   5.664  -7.497  1.00 96.06           N  
ATOM   2124  CA  ASP A 267      -7.483   5.420  -8.779  1.00 96.06           C  
ATOM   2125  C   ASP A 267      -9.001   5.474  -8.646  1.00 96.06           C  
ATOM   2126  O   ASP A 267      -9.727   5.226  -9.613  1.00 96.06           O  
ATOM   2127  CB  ASP A 267      -7.048   4.068  -9.354  1.00 96.06           C  
ATOM   2128  CG  ASP A 267      -7.080   2.952  -8.324  1.00 96.06           C  
ATOM   2129  OD1 ASP A 267      -7.566   3.176  -7.192  1.00 96.06           O  
ATOM   2130  OD2 ASP A 267      -6.609   1.837  -8.641  1.00 96.06           O1-
ATOM   2131  N   CYS A 268      -9.530   5.955  -7.446  1.00 96.44           N  
ATOM   2132  CA  CYS A 268     -10.948   6.217  -7.217  1.00 96.44           C  
ATOM   2133  C   CYS A 268     -11.294   7.670  -7.549  1.00 96.44           C  
ATOM   2134  O   CYS A 268     -12.464   8.053  -7.521  1.00 96.44           O  
ATOM   2135  CB  CYS A 268     -11.321   5.909  -5.772  1.00 96.44           C  
ATOM   2136  SG  CYS A 268     -10.259   6.717  -4.553  1.00 96.44           S  
ATOM   2137  N   LEU A 269     -10.252   8.429  -7.942  1.00 97.38           N  
ATOM   2138  CA  LEU A 269     -10.346   9.863  -8.221  1.00 97.38           C  
ATOM   2139  C   LEU A 269     -11.142  10.114  -9.494  1.00 97.38           C  
ATOM   2140  O   LEU A 269     -11.030   9.355 -10.463  1.00 97.38           O  
ATOM   2141  CB  LEU A 269      -8.945  10.469  -8.347  1.00 97.38           C  
ATOM   2142  CG  LEU A 269      -8.888  11.979  -8.599  1.00 97.38           C  
ATOM   2143  CD1 LEU A 269      -9.407  12.737  -7.384  1.00 97.38           C  
ATOM   2144  CD2 LEU A 269      -7.463  12.408  -8.934  1.00 97.38           C  
ATOM   2145  N   LEU A 270     -11.931  11.199  -9.489  1.00 96.38           N  
ATOM   2146  CA  LEU A 270     -12.662  11.637 -10.677  1.00 96.38           C  
ATOM   2147  C   LEU A 270     -11.721  11.763 -11.875  1.00 96.38           C  
ATOM   2148  O   LEU A 270     -10.683  12.425 -11.782  1.00 96.38           O  
ATOM   2149  CB  LEU A 270     -13.358  12.971 -10.422  1.00 96.38           C  
ATOM   2150  CG  LEU A 270     -14.077  13.606 -11.615  1.00 96.38           C  
ATOM   2151  CD1 LEU A 270     -15.314  12.794 -11.984  1.00 96.38           C  
ATOM   2152  CD2 LEU A 270     -14.446  15.050 -11.307  1.00 96.38           C  
ATOM   2153  N   GLY A 271     -12.081  10.983 -12.985  1.00 94.25           N  
ATOM   2154  CA  GLY A 271     -11.290  11.127 -14.201  1.00 94.25           C  
ATOM   2155  C   GLY A 271     -10.255  10.034 -14.380  1.00 94.25           C  
ATOM   2156  O   GLY A 271      -9.598   9.948 -15.409  1.00 94.25           O  
ATOM   2157  N   ASP A 272     -10.083   9.252 -13.274  1.00 94.81           N  
ATOM   2158  CA  ASP A 272      -9.161   8.125 -13.400  1.00 94.81           C  
ATOM   2159  C   ASP A 272      -9.626   7.152 -14.479  1.00 94.81           C  
ATOM   2160  O   ASP A 272     -10.806   6.806 -14.542  1.00 94.81           O  
ATOM   2161  CB  ASP A 272      -9.018   7.395 -12.065  1.00 94.81           C  
ATOM   2162  CG  ASP A 272      -7.942   6.322 -12.080  1.00 94.81           C  
ATOM   2163  OD1 ASP A 272      -8.263   5.139 -12.318  1.00 94.81           O  
ATOM   2164  OD2 ASP A 272      -6.760   6.668 -11.862  1.00 94.81           O1-
ATOM   2165  N   PRO A 273      -8.769   6.571 -15.379  1.00 92.62           N  
ATOM   2166  CA  PRO A 273      -9.141   5.765 -16.546  1.00 92.62           C  
ATOM   2167  C   PRO A 273      -9.381   4.296 -16.192  1.00 92.62           C  
ATOM   2168  O   PRO A 273      -9.987   3.558 -16.967  1.00 92.62           O  
ATOM   2169  CB  PRO A 273      -7.941   5.912 -17.481  1.00 92.62           C  
ATOM   2170  CG  PRO A 273      -6.781   6.164 -16.570  1.00 92.62           C  
ATOM   2171  CD  PRO A 273      -7.249   7.009 -15.419  1.00 92.62           C  
ATOM   2172  N   LEU A 274      -9.041   3.845 -14.944  1.00 93.12           N  
ATOM   2173  CA  LEU A 274      -9.050   2.419 -14.645  1.00 93.12           C  
ATOM   2174  C   LEU A 274     -10.029   2.110 -13.515  1.00 93.12           C  
ATOM   2175  O   LEU A 274     -10.629   1.036 -13.483  1.00 93.12           O  
ATOM   2176  CB  LEU A 274      -7.649   1.932 -14.272  1.00 93.12           C  
ATOM   2177  CG  LEU A 274      -6.585   2.038 -15.366  1.00 93.12           C  
ATOM   2178  CD1 LEU A 274      -5.267   1.441 -14.880  1.00 93.12           C  
ATOM   2179  CD2 LEU A 274      -7.053   1.342 -16.637  1.00 93.12           C  
ATOM   2180  N   GLY A 275     -10.276   3.080 -12.614  1.00 94.75           N  
ATOM   2181  CA  GLY A 275     -10.983   2.850 -11.368  1.00 94.75           C  
ATOM   2182  C   GLY A 275     -12.487   3.004 -11.490  1.00 94.75           C  
ATOM   2183  O   GLY A 275     -13.247   2.389 -10.744  1.00 94.75           O  
ATOM   2184  N   ALA A 276     -13.000   3.784 -12.581  1.00 95.50           N  
ATOM   2185  CA  ALA A 276     -14.402   4.022 -12.913  1.00 95.50           C  
ATOM   2186  C   ALA A 276     -15.191   4.473 -11.686  1.00 95.50           C  
ATOM   2187  O   ALA A 276     -16.326   4.035 -11.480  1.00 95.50           O  
ATOM   2188  CB  ALA A 276     -15.028   2.768 -13.520  1.00 95.50           C  
ATOM   2189  N   MET A 277     -14.663   5.377 -10.834  1.00 96.25           N  
ATOM   2190  CA  MET A 277     -15.308   6.068  -9.720  1.00 96.25           C  
ATOM   2191  C   MET A 277     -15.239   7.580  -9.901  1.00 96.25           C  
ATOM   2192  O   MET A 277     -14.542   8.071 -10.797  1.00 96.25           O  
ATOM   2193  CB  MET A 277     -14.654   5.671  -8.394  1.00 96.25           C  
ATOM   2194  CG  MET A 277     -14.742   4.183  -8.081  1.00 96.25           C  
ATOM   2195  SD  MET A 277     -13.999   3.761  -6.457  1.00 96.25           S  
ATOM   2196  CE  MET A 277     -15.192   4.560  -5.344  1.00 96.25           C  
ATOM   2197  N   LYS A 278     -15.907   8.313  -9.059  1.00 96.69           N  
ATOM   2198  CA  LYS A 278     -15.970   9.758  -9.263  1.00 96.69           C  
ATOM   2199  C   LYS A 278     -15.700  10.512  -7.967  1.00 96.69           C  
ATOM   2200  O   LYS A 278     -16.343  11.532  -7.690  1.00 96.69           O  
ATOM   2201  CB  LYS A 278     -17.332  10.156  -9.830  1.00 96.69           C  
ATOM   2202  CG  LYS A 278     -17.608   9.601 -11.216  1.00 96.69           C  
ATOM   2203  CD  LYS A 278     -18.977  10.028 -11.728  1.00 96.69           C  
ATOM   2204  CE  LYS A 278     -19.245   9.505 -13.135  1.00 96.69           C  
ATOM   2205  NZ  LYS A 278     -20.572   9.956 -13.652  1.00 96.69           N1+
ATOM   2206  N   LEU A 279     -14.756  10.007  -7.116  1.00 97.94           N  
ATOM   2207  CA  LEU A 279     -14.470  10.703  -5.864  1.00 97.94           C  
ATOM   2208  C   LEU A 279     -13.702  12.000  -6.128  1.00 97.94           C  
ATOM   2209  O   LEU A 279     -12.833  12.046  -6.994  1.00 97.94           O  
ATOM   2210  CB  LEU A 279     -13.669   9.805  -4.922  1.00 97.94           C  
ATOM   2211  CG  LEU A 279     -14.348   8.504  -4.483  1.00 97.94           C  
ATOM   2212  CD1 LEU A 279     -13.532   7.822  -3.391  1.00 97.94           C  
ATOM   2213  CD2 LEU A 279     -15.768   8.782  -4.003  1.00 97.94           C  
ATOM   2214  N   SER A 280     -14.082  13.037  -5.371  1.00 98.38           N  
ATOM   2215  CA  SER A 280     -13.402  14.330  -5.473  1.00 98.38           C  
ATOM   2216  C   SER A 280     -12.043  14.294  -4.786  1.00 98.38           C  
ATOM   2217  O   SER A 280     -11.804  13.449  -3.914  1.00 98.38           O  
ATOM   2218  CB  SER A 280     -14.260  15.441  -4.866  1.00 98.38           C  
ATOM   2219  OG  SER A 280     -14.316  15.330  -3.458  1.00 98.38           O  
ATOM   2220  N   PRO A 281     -11.117  15.198  -5.175  1.00 98.38           N  
ATOM   2221  CA  PRO A 281      -9.859  15.325  -4.439  1.00 98.38           C  
ATOM   2222  C   PRO A 281     -10.069  15.481  -2.938  1.00 98.38           C  
ATOM   2223  O   PRO A 281      -9.342  14.884  -2.138  1.00 98.38           O  
ATOM   2224  CB  PRO A 281      -9.217  16.574  -5.035  1.00 98.38           C  
ATOM   2225  CG  PRO A 281      -9.714  16.626  -6.448  1.00 98.38           C  
ATOM   2226  CD  PRO A 281     -11.142  16.162  -6.463  1.00 98.38           C  
ATOM   2227  N   GLN A 282     -11.033  16.259  -2.515  1.00 98.44           N  
ATOM   2228  CA  GLN A 282     -11.329  16.475  -1.102  1.00 98.44           C  
ATOM   2229  C   GLN A 282     -11.752  15.172  -0.426  1.00 98.44           C  
ATOM   2230  O   GLN A 282     -11.408  14.927   0.731  1.00 98.44           O  
ATOM   2231  CB  GLN A 282     -12.422  17.537  -0.934  1.00 98.44           C  
ATOM   2232  CG  GLN A 282     -11.910  18.970  -1.036  1.00 98.44           C  
ATOM   2233  CD  GLN A 282     -11.519  19.353  -2.447  1.00 98.44           C  
ATOM   2234  NE2 GLN A 282     -10.568  20.270  -2.582  1.00 98.44           N  
ATOM   2235  OE1 GLN A 282     -12.055  18.811  -3.426  1.00 98.44           O  
ATOM   2236  N   CYS A 283     -12.521  14.411  -1.103  1.00 98.56           N  
ATOM   2237  CA  CYS A 283     -12.948  13.129  -0.563  1.00 98.56           C  
ATOM   2238  C   CYS A 283     -11.746  12.215  -0.320  1.00 98.56           C  
ATOM   2239  O   CYS A 283     -11.671  11.544   0.711  1.00 98.56           O  
ATOM   2240  CB  CYS A 283     -13.931  12.444  -1.511  1.00 98.56           C  
ATOM   2241  SG  CYS A 283     -14.556  10.866  -0.901  1.00 98.56           S  
ATOM   2242  N   ILE A 284     -10.789  12.059  -1.250  1.00 98.38           N  
ATOM   2243  CA  ILE A 284      -9.598  11.227  -1.120  1.00 98.38           C  
ATOM   2244  C   ILE A 284      -8.785  11.676   0.093  1.00 98.38           C  
ATOM   2245  O   ILE A 284      -8.315  10.841   0.872  1.00 98.38           O  
ATOM   2246  CB  ILE A 284      -8.732  11.277  -2.399  1.00 98.38           C  
ATOM   2247  CG1 ILE A 284      -9.498  10.691  -3.589  1.00 98.38           C  
ATOM   2248  CG2 ILE A 284      -7.407  10.534  -2.185  1.00 98.38           C  
ATOM   2249  CD1 ILE A 284      -9.820   9.209  -3.452  1.00 98.38           C  
ATOM   2250  N   ILE A 285      -8.605  13.031   0.266  1.00 98.69           N  
ATOM   2251  CA  ILE A 285      -7.909  13.585   1.425  1.00 98.69           C  
ATOM   2252  C   ILE A 285      -8.650  13.202   2.703  1.00 98.69           C  
ATOM   2253  O   ILE A 285      -8.035  12.770   3.681  1.00 98.69           O  
ATOM   2254  CB  ILE A 285      -7.768  15.119   1.322  1.00 98.69           C  
ATOM   2255  CG1 ILE A 285      -6.774  15.490   0.215  1.00 98.69           C  
ATOM   2256  CG2 ILE A 285      -7.338  15.709   2.662  1.00 98.69           C  
ATOM   2257  CD1 ILE A 285      -6.763  16.979  -0.132  1.00 98.69           C  
ATOM   2258  N   ALA A 286      -9.995  13.365   2.722  1.00 98.75           N  
ATOM   2259  CA  ALA A 286     -10.823  13.022   3.875  1.00 98.75           C  
ATOM   2260  C   ALA A 286     -10.761  11.528   4.170  1.00 98.75           C  
ATOM   2261  O   ALA A 286     -10.761  11.117   5.334  1.00 98.75           O  
ATOM   2262  CB  ALA A 286     -12.267  13.456   3.642  1.00 98.75           C  
ATOM   2263  N   ARG A 287     -10.766  10.749   3.130  1.00 98.62           N  
ATOM   2264  CA  ARG A 287     -10.675   9.296   3.238  1.00 98.62           C  
ATOM   2265  C   ARG A 287      -9.436   8.877   4.026  1.00 98.62           C  
ATOM   2266  O   ARG A 287      -9.529   8.076   4.959  1.00 98.62           O  
ATOM   2267  CB  ARG A 287     -10.648   8.653   1.848  1.00 98.62           C  
ATOM   2268  CG  ARG A 287     -10.473   7.141   1.870  1.00 98.62           C  
ATOM   2269  CD  ARG A 287     -10.010   6.603   0.521  1.00 98.62           C  
ATOM   2270  NE  ARG A 287      -8.622   6.967   0.246  1.00 98.62           N  
ATOM   2271  NH1 ARG A 287      -8.648   6.228  -1.942  1.00 98.62           N  
ATOM   2272  NH2 ARG A 287      -6.741   7.141  -1.062  1.00 98.62           N1+
ATOM   2273  CZ  ARG A 287      -8.008   6.776  -0.919  1.00 98.62           C  
ATOM   2274  N   ASP A 288      -8.239   9.336   3.614  1.00 98.75           N  
ATOM   2275  CA  ASP A 288      -6.987   9.018   4.296  1.00 98.75           C  
ATOM   2276  C   ASP A 288      -7.018   9.497   5.747  1.00 98.75           C  
ATOM   2277  O   ASP A 288      -6.514   8.818   6.642  1.00 98.75           O  
ATOM   2278  CB  ASP A 288      -5.800   9.645   3.560  1.00 98.75           C  
ATOM   2279  CG  ASP A 288      -5.548   9.020   2.203  1.00 98.75           C  
ATOM   2280  OD1 ASP A 288      -6.164   7.977   1.887  1.00 98.75           O  
ATOM   2281  OD2 ASP A 288      -4.722   9.567   1.440  1.00 98.75           O1-
ATOM   2282  N   GLU A 289      -7.633  10.690   5.970  1.00 98.62           N  
ATOM   2283  CA  GLU A 289      -7.784  11.231   7.315  1.00 98.62           C  
ATOM   2284  C   GLU A 289      -8.611  10.298   8.198  1.00 98.62           C  
ATOM   2285  O   GLU A 289      -8.273  10.075   9.362  1.00 98.62           O  
ATOM   2286  CB  GLU A 289      -8.430  12.615   7.266  1.00 98.62           C  
ATOM   2287  CG  GLU A 289      -8.640  13.255   8.640  1.00 98.62           C  
ATOM   2288  CD  GLU A 289      -9.242  14.642   8.569  1.00 98.62           C  
ATOM   2289  OE1 GLU A 289      -9.970  15.034   9.511  1.00 98.62           O  
ATOM   2290  OE2 GLU A 289      -8.992  15.354   7.571  1.00 98.62           O1-
ATOM   2291  N   VAL A 290      -9.695   9.766   7.680  1.00 98.69           N  
ATOM   2292  CA  VAL A 290     -10.569   8.857   8.415  1.00 98.69           C  
ATOM   2293  C   VAL A 290      -9.758   7.682   8.949  1.00 98.69           C  
ATOM   2294  O   VAL A 290      -9.876   7.313  10.120  1.00 98.69           O  
ATOM   2295  CB  VAL A 290     -11.732   8.351   7.534  1.00 98.69           C  
ATOM   2296  CG1 VAL A 290     -12.420   7.149   8.185  1.00 98.69           C  
ATOM   2297  CG2 VAL A 290     -12.734   9.473   7.273  1.00 98.69           C  
ATOM   2298  N   VAL A 291      -8.963   7.087   8.136  1.00 98.75           N  
ATOM   2299  CA  VAL A 291      -8.200   5.898   8.501  1.00 98.75           C  
ATOM   2300  C   VAL A 291      -7.157   6.252   9.556  1.00 98.75           C  
ATOM   2301  O   VAL A 291      -7.014   5.545  10.558  1.00 98.75           O  
ATOM   2302  CB  VAL A 291      -7.512   5.266   7.263  1.00 98.75           C  
ATOM   2303  CG1 VAL A 291      -6.676   4.056   7.673  1.00 98.75           C  
ATOM   2304  CG2 VAL A 291      -8.555   4.878   6.221  1.00 98.75           C  
ATOM   2305  N   PHE A 292      -6.428   7.360   9.395  1.00 98.75           N  
ATOM   2306  CA  PHE A 292      -5.396   7.767  10.341  1.00 98.75           C  
ATOM   2307  C   PHE A 292      -6.017   8.197  11.664  1.00 98.75           C  
ATOM   2308  O   PHE A 292      -5.448   7.959  12.727  1.00 98.75           O  
ATOM   2309  CB  PHE A 292      -4.551   8.906   9.761  1.00 98.75           C  
ATOM   2310  CG  PHE A 292      -3.350   8.437   8.988  1.00 98.75           C  
ATOM   2311  CD1 PHE A 292      -2.096   8.367   9.587  1.00 98.75           C  
ATOM   2312  CD2 PHE A 292      -3.467   8.055   7.655  1.00 98.75           C  
ATOM   2313  CE1 PHE A 292      -0.981   7.931   8.875  1.00 98.75           C  
ATOM   2314  CE2 PHE A 292      -2.359   7.619   6.935  1.00 98.75           C  
ATOM   2315  CZ  PHE A 292      -1.119   7.562   7.549  1.00 98.75           C  
ATOM   2316  N   ASN A 293      -7.101   8.900  11.606  1.00 98.44           N  
ATOM   2317  CA  ASN A 293      -7.810   9.251  12.831  1.00 98.44           C  
ATOM   2318  C   ASN A 293      -8.191   8.011  13.631  1.00 98.44           C  
ATOM   2319  O   ASN A 293      -8.030   7.981  14.854  1.00 98.44           O  
ATOM   2320  CB  ASN A 293      -9.058  10.082  12.512  1.00 98.44           C  
ATOM   2321  CG  ASN A 293      -8.771  11.569  12.450  1.00 98.44           C  
ATOM   2322  ND2 ASN A 293      -9.502  12.273  11.597  1.00 98.44           N  
ATOM   2323  OD1 ASN A 293      -7.895  12.070  13.155  1.00 98.44           O  
ATOM   2324  N   LEU A 294      -8.726   7.062  12.922  1.00 98.12           N  
ATOM   2325  CA  LEU A 294      -9.102   5.819  13.584  1.00 98.12           C  
ATOM   2326  C   LEU A 294      -7.882   5.142  14.204  1.00 98.12           C  
ATOM   2327  O   LEU A 294      -7.938   4.702  15.351  1.00 98.12           O  
ATOM   2328  CB  LEU A 294      -9.770   4.868  12.582  1.00 98.12           C  
ATOM   2329  CG  LEU A 294     -10.297   3.547  13.154  1.00 98.12           C  
ATOM   2330  CD1 LEU A 294     -11.684   3.748  13.759  1.00 98.12           C  
ATOM   2331  CD2 LEU A 294     -10.331   2.468  12.074  1.00 98.12           C  
ATOM   2332  N   ALA A 295      -6.763   5.020  13.454  1.00 98.25           N  
ATOM   2333  CA  ALA A 295      -5.532   4.418  13.963  1.00 98.25           C  
ATOM   2334  C   ALA A 295      -5.035   5.145  15.205  1.00 98.25           C  
ATOM   2335  O   ALA A 295      -4.682   4.508  16.206  1.00 98.25           O  
ATOM   2336  CB  ALA A 295      -4.454   4.426  12.876  1.00 98.25           C  
ATOM   2337  N   LYS A 296      -4.974   6.472  15.129  1.00 97.44           N  
ATOM   2338  CA  LYS A 296      -4.505   7.290  16.241  1.00 97.44           C  
ATOM   2339  C   LYS A 296      -5.405   7.125  17.463  1.00 97.44           C  
ATOM   2340  O   LYS A 296      -4.915   6.954  18.581  1.00 97.44           O  
ATOM   2341  CB  LYS A 296      -4.442   8.766  15.837  1.00 97.44           C  
ATOM   2342  CG  LYS A 296      -3.809   9.669  16.886  1.00 97.44           C  
ATOM   2343  CD  LYS A 296      -3.631  11.089  16.364  1.00 97.44           C  
ATOM   2344  CE  LYS A 296      -2.974  11.989  17.402  1.00 97.44           C  
ATOM   2345  NZ  LYS A 296      -2.748  13.367  16.878  1.00 97.44           N1+
ATOM   2346  N   SER A 297      -6.711   7.151  17.302  1.00 96.56           N  
ATOM   2347  CA  SER A 297      -7.679   7.039  18.394  1.00 96.56           C  
ATOM   2348  C   SER A 297      -7.563   5.699  19.100  1.00 96.56           C  
ATOM   2349  O   SER A 297      -7.777   5.602  20.316  1.00 96.56           O  
ATOM   2350  CB  SER A 297      -9.105   7.232  17.870  1.00 96.56           C  
ATOM   2351  OG  SER A 297      -9.536   6.070  17.169  1.00 96.56           O  
ATOM   2352  N   LYS A 298      -7.141   4.663  18.368  1.00 95.75           N  
ATOM   2353  CA  LYS A 298      -7.051   3.313  18.924  1.00 95.75           C  
ATOM   2354  C   LYS A 298      -5.615   2.968  19.311  1.00 95.75           C  
ATOM   2355  O   LYS A 298      -5.354   1.900  19.858  1.00 95.75           O  
ATOM   2356  CB  LYS A 298      -7.596   2.285  17.940  1.00 95.75           C  
ATOM   2357  CG  LYS A 298      -9.090   2.400  17.680  1.00 95.75           C  
ATOM   2358  CD  LYS A 298      -9.897   2.074  18.925  1.00 95.75           C  
ATOM   2359  CE  LYS A 298     -11.398   2.136  18.650  1.00 95.75           C  
ATOM   2360  NZ  LYS A 298     -12.194   1.894  19.890  1.00 95.75           N1+
ATOM   2361  N   GLY A 299      -4.726   3.882  19.028  1.00 96.62           N  
ATOM   2362  CA  GLY A 299      -3.316   3.648  19.326  1.00 96.62           C  
ATOM   2363  C   GLY A 299      -2.713   2.525  18.514  1.00 96.62           C  
ATOM   2364  O   GLY A 299      -1.883   1.758  19.030  1.00 96.62           O  
ATOM   2365  N   ILE A 300      -3.198   2.250  17.296  1.00 98.19           N  
ATOM   2366  CA  ILE A 300      -2.707   1.197  16.420  1.00 98.19           C  
ATOM   2367  C   ILE A 300      -1.716   1.775  15.420  1.00 98.19           C  
ATOM   2368  O   ILE A 300      -2.027   2.741  14.714  1.00 98.19           O  
ATOM   2369  CB  ILE A 300      -3.866   0.486  15.686  1.00 98.19           C  
ATOM   2370  CG1 ILE A 300      -4.878  -0.074  16.694  1.00 98.19           C  
ATOM   2371  CG2 ILE A 300      -3.327  -0.630  14.781  1.00 98.19           C  
ATOM   2372  CD1 ILE A 300      -6.155  -0.606  16.057  1.00 98.19           C  
ATOM   2373  N   PRO A 301      -0.457   1.242  15.436  1.00 98.56           N  
ATOM   2374  CA  PRO A 301       0.485   1.711  14.411  1.00 98.56           C  
ATOM   2375  C   PRO A 301      -0.021   1.463  12.992  1.00 98.56           C  
ATOM   2376  O   PRO A 301      -0.629   0.423  12.721  1.00 98.56           O  
ATOM   2377  CB  PRO A 301       1.746   0.890  14.692  1.00 98.56           C  
ATOM   2378  CG  PRO A 301       1.610   0.455  16.116  1.00 98.56           C  
ATOM   2379  CD  PRO A 301       0.152   0.290  16.425  1.00 98.56           C  
ATOM   2380  N   ILE A 302       0.261   2.398  12.070  1.00 98.88           N  
ATOM   2381  CA  ILE A 302      -0.300   2.331  10.723  1.00 98.88           C  
ATOM   2382  C   ILE A 302       0.801   2.569   9.689  1.00 98.88           C  
ATOM   2383  O   ILE A 302       1.643   3.455   9.865  1.00 98.88           O  
ATOM   2384  CB  ILE A 302      -1.440   3.358  10.536  1.00 98.88           C  
ATOM   2385  CG1 ILE A 302      -2.036   3.244   9.125  1.00 98.88           C  
ATOM   2386  CG2 ILE A 302      -0.937   4.783  10.799  1.00 98.88           C  
ATOM   2387  CD1 ILE A 302      -3.338   4.010   8.939  1.00 98.88           C  
ATOM   2388  N   CYS A 303       0.890   1.630   8.682  1.00 98.88           N  
ATOM   2389  CA  CYS A 303       1.773   1.742   7.525  1.00 98.88           C  
ATOM   2390  C   CYS A 303       0.972   2.021   6.256  1.00 98.88           C  
ATOM   2391  O   CYS A 303       0.122   1.221   5.865  1.00 98.88           O  
ATOM   2392  CB  CYS A 303       2.592   0.465   7.352  1.00 98.88           C  
ATOM   2393  SG  CYS A 303       3.620   0.456   5.867  1.00 98.88           S  
ATOM   2394  N   MET A 304       1.247   3.155   5.630  1.00 98.88           N  
ATOM   2395  CA  MET A 304       0.532   3.565   4.425  1.00 98.88           C  
ATOM   2396  C   MET A 304       1.376   3.325   3.180  1.00 98.88           C  
ATOM   2397  O   MET A 304       2.567   3.654   3.160  1.00 98.88           O  
ATOM   2398  CB  MET A 304       0.137   5.043   4.511  1.00 98.88           C  
ATOM   2399  CG  MET A 304      -0.572   5.562   3.269  1.00 98.88           C  
ATOM   2400  SD  MET A 304      -0.978   7.349   3.385  1.00 98.88           S  
ATOM   2401  CE  MET A 304      -1.625   7.638   1.714  1.00 98.88           C  
ATOM   2402  N   VAL A 305       0.831   2.708   2.123  1.00 98.75           N  
ATOM   2403  CA  VAL A 305       1.409   2.589   0.788  1.00 98.75           C  
ATOM   2404  C   VAL A 305       0.467   3.206  -0.242  1.00 98.75           C  
ATOM   2405  O   VAL A 305      -0.742   3.295  -0.012  1.00 98.75           O  
ATOM   2406  CB  VAL A 305       1.704   1.114   0.428  1.00 98.75           C  
ATOM   2407  CG1 VAL A 305       2.772   0.534   1.351  1.00 98.75           C  
ATOM   2408  CG2 VAL A 305       0.424   0.283   0.500  1.00 98.75           C  
ATOM   2409  N   THR A 306       0.987   3.687  -1.448  1.00 97.12           N  
ATOM   2410  CA  THR A 306       0.217   4.632  -2.249  1.00 97.12           C  
ATOM   2411  C   THR A 306      -0.351   3.953  -3.492  1.00 97.12           C  
ATOM   2412  O   THR A 306      -1.175   4.531  -4.201  1.00 97.12           O  
ATOM   2413  CB  THR A 306       1.077   5.841  -2.668  1.00 97.12           C  
ATOM   2414  CG2 THR A 306       1.522   6.646  -1.456  1.00 97.12           C  
ATOM   2415  OG1 THR A 306       2.235   5.373  -3.373  1.00 97.12           O  
ATOM   2416  N   SER A 307      -0.033   2.649  -3.782  1.00 94.00           N  
ATOM   2417  CA  SER A 307      -0.625   1.781  -4.794  1.00 94.00           C  
ATOM   2418  C   SER A 307      -0.963   2.563  -6.061  1.00 94.00           C  
ATOM   2419  O   SER A 307      -0.130   3.315  -6.576  1.00 94.00           O  
ATOM   2420  CB  SER A 307      -1.885   1.105  -4.253  1.00 94.00           C  
ATOM   2421  OG  SER A 307      -2.326   0.085  -5.134  1.00 94.00           O  
ATOM   2422  N   GLY A 308      -2.219   2.270  -6.682  1.00 90.12           N  
ATOM   2423  CA  GLY A 308      -2.654   2.740  -7.987  1.00 90.12           C  
ATOM   2424  C   GLY A 308      -2.999   4.220  -8.010  1.00 90.12           C  
ATOM   2425  O   GLY A 308      -2.892   4.899  -6.986  1.00 90.12           O  
ATOM   2426  N   GLY A 309      -3.438   4.812  -9.007  1.00 91.50           N  
ATOM   2427  CA  GLY A 309      -3.591   6.184  -9.459  1.00 91.50           C  
ATOM   2428  C   GLY A 309      -2.881   6.462 -10.769  1.00 91.50           C  
ATOM   2429  O   GLY A 309      -1.650   6.428 -10.835  1.00 91.50           O  
ATOM   2430  N   TYR A 310      -3.730   6.812 -11.672  1.00 88.62           N  
ATOM   2431  CA  TYR A 310      -3.171   6.725 -13.020  1.00 88.62           C  
ATOM   2432  C   TYR A 310      -3.303   8.056 -13.757  1.00 88.62           C  
ATOM   2433  O   TYR A 310      -3.278   8.096 -14.982  1.00 88.62           O  
ATOM   2434  CB  TYR A 310      -3.865   5.617 -13.819  1.00 88.62           C  
ATOM   2435  CG  TYR A 310      -3.847   4.272 -13.132  1.00 88.62           C  
ATOM   2436  CD1 TYR A 310      -2.677   3.517 -13.071  1.00 88.62           C  
ATOM   2437  CD2 TYR A 310      -4.999   3.753 -12.552  1.00 88.62           C  
ATOM   2438  CE1 TYR A 310      -2.656   2.276 -12.441  1.00 88.62           C  
ATOM   2439  CE2 TYR A 310      -4.989   2.514 -11.921  1.00 88.62           C  
ATOM   2440  OH  TYR A 310      -3.800   0.555 -11.246  1.00 88.62           O  
ATOM   2441  CZ  TYR A 310      -3.815   1.782 -11.866  1.00 88.62           C  
ATOM   2442  N   GLN A 311      -3.478   9.087 -12.870  1.00 89.88           N  
ATOM   2443  CA  GLN A 311      -3.503  10.453 -13.384  1.00 89.88           C  
ATOM   2444  C   GLN A 311      -2.260  11.227 -12.956  1.00 89.88           C  
ATOM   2445  O   GLN A 311      -1.663  10.926 -11.920  1.00 89.88           O  
ATOM   2446  CB  GLN A 311      -4.764  11.184 -12.916  1.00 89.88           C  
ATOM   2447  CG  GLN A 311      -6.058  10.517 -13.357  1.00 89.88           C  
ATOM   2448  CD  GLN A 311      -7.290  11.180 -12.766  1.00 89.88           C  
ATOM   2449  NE2 GLN A 311      -7.888  12.107 -13.509  1.00 89.88           N  
ATOM   2450  OE1 GLN A 311      -7.704  10.858 -11.645  1.00 89.88           O  
ATOM   2451  N   LYS A 312      -1.834  12.169 -13.744  1.00 87.00           N  
ATOM   2452  CA  LYS A 312      -0.671  12.989 -13.415  1.00 87.00           C  
ATOM   2453  C   LYS A 312      -0.886  13.759 -12.125  1.00 87.00           C  
ATOM   2454  O   LYS A 312       0.052  13.954 -11.343  1.00 87.00           O  
ATOM   2455  CB  LYS A 312      -0.365  13.969 -14.564  1.00 87.00           C  
ATOM   2456  CG  LYS A 312       0.256  13.313 -15.784  1.00 87.00           C  
ATOM   2457  CD  LYS A 312       0.685  14.353 -16.819  1.00 87.00           C  
ATOM   2458  CE  LYS A 312       1.300  13.692 -18.041  1.00 87.00           C  
ATOM   2459  NZ  LYS A 312       1.687  14.706 -19.071  1.00 87.00           N1+
ATOM   2460  N   ASP A 313      -2.135  14.128 -11.873  1.00 89.56           N  
ATOM   2461  CA  ASP A 313      -2.465  14.952 -10.712  1.00 89.56           C  
ATOM   2462  C   ASP A 313      -2.480  14.122  -9.432  1.00 89.56           C  
ATOM   2463  O   ASP A 313      -2.609  14.672  -8.335  1.00 89.56           O  
ATOM   2464  CB  ASP A 313      -3.818  15.638 -10.918  1.00 89.56           C  
ATOM   2465  CG  ASP A 313      -3.774  16.746 -11.959  1.00 89.56           C  
ATOM   2466  OD1 ASP A 313      -2.679  17.276 -12.226  1.00 89.56           O  
ATOM   2467  OD2 ASP A 313      -4.848  17.092 -12.497  1.00 89.56           O1-
ATOM   2468  N   ASN A 314      -2.322  12.822  -9.514  1.00 94.38           N  
ATOM   2469  CA  ASN A 314      -2.352  11.970  -8.329  1.00 94.38           C  
ATOM   2470  C   ASN A 314      -1.210  12.299  -7.375  1.00 94.38           C  
ATOM   2471  O   ASN A 314      -1.388  12.270  -6.154  1.00 94.38           O  
ATOM   2472  CB  ASN A 314      -2.306  10.496  -8.731  1.00 94.38           C  
ATOM   2473  CG  ASN A 314      -3.603  10.018  -9.353  1.00 94.38           C  
ATOM   2474  ND2 ASN A 314      -4.470   9.431  -8.536  1.00 94.38           N  
ATOM   2475  OD1 ASN A 314      -3.822  10.169 -10.555  1.00 94.38           O  
ATOM   2476  N   ALA A 315      -0.027  12.558  -8.012  1.00 96.19           N  
ATOM   2477  CA  ALA A 315       1.148  12.836  -7.182  1.00 96.19           C  
ATOM   2478  C   ALA A 315       0.900  14.038  -6.270  1.00 96.19           C  
ATOM   2479  O   ALA A 315       1.187  13.991  -5.071  1.00 96.19           O  
ATOM   2480  CB  ALA A 315       2.373  13.077  -8.059  1.00 96.19           C  
ATOM   2481  N   LEU A 316       0.397  15.151  -6.860  1.00 97.44           N  
ATOM   2482  CA  LEU A 316       0.087  16.337  -6.059  1.00 97.44           C  
ATOM   2483  C   LEU A 316      -0.967  16.015  -5.003  1.00 97.44           C  
ATOM   2484  O   LEU A 316      -0.854  16.453  -3.861  1.00 97.44           O  
ATOM   2485  CB  LEU A 316      -0.398  17.474  -6.955  1.00 97.44           C  
ATOM   2486  CG  LEU A 316      -0.794  18.772  -6.249  1.00 97.44           C  
ATOM   2487  CD1 LEU A 316       0.383  19.319  -5.444  1.00 97.44           C  
ATOM   2488  CD2 LEU A 316      -1.284  19.806  -7.261  1.00 97.44           C  
ATOM   2489  N   LEU A 317      -2.009  15.307  -5.332  1.00 98.12           N  
ATOM   2490  CA  LEU A 317      -3.075  14.931  -4.403  1.00 98.12           C  
ATOM   2491  C   LEU A 317      -2.526  14.123  -3.237  1.00 98.12           C  
ATOM   2492  O   LEU A 317      -2.899  14.350  -2.084  1.00 98.12           O  
ATOM   2493  CB  LEU A 317      -4.163  14.139  -5.130  1.00 98.12           C  
ATOM   2494  CG  LEU A 317      -5.325  13.638  -4.268  1.00 98.12           C  
ATOM   2495  CD1 LEU A 317      -5.994  14.806  -3.547  1.00 98.12           C  
ATOM   2496  CD2 LEU A 317      -6.336  12.876  -5.118  1.00 98.12           C  
ATOM   2497  N   ILE A 318      -1.698  13.106  -3.538  1.00 98.31           N  
ATOM   2498  CA  ILE A 318      -1.070  12.307  -2.489  1.00 98.31           C  
ATOM   2499  C   ILE A 318      -0.281  13.218  -1.551  1.00 98.31           C  
ATOM   2500  O   ILE A 318      -0.369  13.088  -0.328  1.00 98.31           O  
ATOM   2501  CB  ILE A 318      -0.145  11.223  -3.079  1.00 98.31           C  
ATOM   2502  CG1 ILE A 318      -0.974  10.139  -3.783  1.00 98.31           C  
ATOM   2503  CG2 ILE A 318       0.740  10.613  -1.990  1.00 98.31           C  
ATOM   2504  CD1 ILE A 318      -0.154   9.198  -4.653  1.00 98.31           C  
ATOM   2505  N   ALA A 319       0.528  14.161  -2.117  1.00 98.38           N  
ATOM   2506  CA  ALA A 319       1.289  15.113  -1.324  1.00 98.38           C  
ATOM   2507  C   ALA A 319       0.368  15.969  -0.455  1.00 98.38           C  
ATOM   2508  O   ALA A 319       0.654  16.205   0.723  1.00 98.38           O  
ATOM   2509  CB  ALA A 319       2.142  16.009  -2.224  1.00 98.38           C  
ATOM   2510  N   LYS A 320      -0.767  16.443  -1.012  1.00 98.50           N  
ATOM   2511  CA  LYS A 320      -1.745  17.239  -0.268  1.00 98.50           C  
ATOM   2512  C   LYS A 320      -2.368  16.425   0.864  1.00 98.50           C  
ATOM   2513  O   LYS A 320      -2.639  16.958   1.940  1.00 98.50           O  
ATOM   2514  CB  LYS A 320      -2.837  17.755  -1.205  1.00 98.50           C  
ATOM   2515  CG  LYS A 320      -2.382  18.882  -2.128  1.00 98.50           C  
ATOM   2516  CD  LYS A 320      -3.523  19.388  -2.997  1.00 98.50           C  
ATOM   2517  CE  LYS A 320      -3.128  20.642  -3.765  1.00 98.50           C  
ATOM   2518  NZ  LYS A 320      -4.221  21.104  -4.670  1.00 98.50           N1+
ATOM   2519  N   SER A 321      -2.629  15.147   0.575  1.00 98.56           N  
ATOM   2520  CA  SER A 321      -3.152  14.265   1.613  1.00 98.56           C  
ATOM   2521  C   SER A 321      -2.174  14.131   2.773  1.00 98.56           C  
ATOM   2522  O   SER A 321      -2.570  14.170   3.937  1.00 98.56           O  
ATOM   2523  CB  SER A 321      -3.463  12.882   1.036  1.00 98.56           C  
ATOM   2524  OG  SER A 321      -3.924  12.004   2.050  1.00 98.56           O  
ATOM   2525  N   ILE A 322      -0.924  13.914   2.511  1.00 98.50           N  
ATOM   2526  CA  ILE A 322       0.106  13.809   3.539  1.00 98.50           C  
ATOM   2527  C   ILE A 322       0.208  15.133   4.301  1.00 98.50           C  
ATOM   2528  O   ILE A 322       0.329  15.137   5.529  1.00 98.50           O  
ATOM   2529  CB  ILE A 322       1.479  13.432   2.930  1.00 98.50           C  
ATOM   2530  CG1 ILE A 322       1.445  11.997   2.390  1.00 98.50           C  
ATOM   2531  CG2 ILE A 322       2.588  13.602   3.967  1.00 98.50           C  
ATOM   2532  CD1 ILE A 322       2.659  11.623   1.549  1.00 98.50           C  
ATOM   2533  N   GLU A 323       0.219  16.256   3.569  1.00 98.38           N  
ATOM   2534  CA  GLU A 323       0.201  17.566   4.201  1.00 98.38           C  
ATOM   2535  C   GLU A 323      -0.990  17.712   5.152  1.00 98.38           C  
ATOM   2536  O   GLU A 323      -0.845  18.245   6.250  1.00 98.38           O  
ATOM   2537  CB  GLU A 323       0.166  18.668   3.143  1.00 98.38           C  
ATOM   2538  CG  GLU A 323       0.238  20.078   3.722  1.00 98.38           C  
ATOM   2539  CD  GLU A 323       0.014  21.168   2.683  1.00 98.38           C  
ATOM   2540  OE1 GLU A 323       0.830  22.119   2.613  1.00 98.38           O  
ATOM   2541  OE2 GLU A 323      -0.982  21.079   1.937  1.00 98.38           O1-
ATOM   2542  N   ASN A 324      -2.187  17.259   4.685  1.00 98.62           N  
ATOM   2543  CA  ASN A 324      -3.389  17.301   5.522  1.00 98.62           C  
ATOM   2544  C   ASN A 324      -3.196  16.500   6.809  1.00 98.62           C  
ATOM   2545  O   ASN A 324      -3.583  16.952   7.887  1.00 98.62           O  
ATOM   2546  CB  ASN A 324      -4.602  16.786   4.751  1.00 98.62           C  
ATOM   2547  CG  ASN A 324      -5.879  16.840   5.557  1.00 98.62           C  
ATOM   2548  ND2 ASN A 324      -6.377  15.687   5.979  1.00 98.62           N  
ATOM   2549  OD1 ASN A 324      -6.423  17.925   5.803  1.00 98.62           O  
ATOM   2550  N   LEU A 325      -2.617  15.298   6.696  1.00 98.56           N  
ATOM   2551  CA  LEU A 325      -2.355  14.477   7.874  1.00 98.56           C  
ATOM   2552  C   LEU A 325      -1.458  15.214   8.861  1.00 98.56           C  
ATOM   2553  O   LEU A 325      -1.684  15.158  10.074  1.00 98.56           O  
ATOM   2554  CB  LEU A 325      -1.708  13.152   7.477  1.00 98.56           C  
ATOM   2555  CG  LEU A 325      -2.557  12.212   6.620  1.00 98.56           C  
ATOM   2556  CD1 LEU A 325      -1.747  10.985   6.216  1.00 98.56           C  
ATOM   2557  CD2 LEU A 325      -3.822  11.803   7.368  1.00 98.56           C  
ATOM   2558  N   GLN A 326      -0.421  15.868   8.354  1.00 97.50           N  
ATOM   2559  CA  GLN A 326       0.471  16.662   9.186  1.00 97.50           C  
ATOM   2560  C   GLN A 326      -0.281  17.818   9.837  1.00 97.50           C  
ATOM   2561  O   GLN A 326      -0.163  18.058  11.047  1.00 97.50           O  
ATOM   2562  CB  GLN A 326       1.641  17.206   8.364  1.00 97.50           C  
ATOM   2563  CG  GLN A 326       2.508  18.211   9.117  1.00 97.50           C  
ATOM   2564  CD  GLN A 326       3.363  17.551  10.187  1.00 97.50           C  
ATOM   2565  NE2 GLN A 326       3.877  18.371  11.114  1.00 97.50           N  
ATOM   2566  OE1 GLN A 326       3.555  16.338  10.195  1.00 97.50           O  
ATOM   2567  N   SER A 327      -1.085  18.551   9.131  1.00 97.56           N  
ATOM   2568  CA  SER A 327      -1.815  19.720   9.611  1.00 97.56           C  
ATOM   2569  C   SER A 327      -2.821  19.349  10.703  1.00 97.56           C  
ATOM   2570  O   SER A 327      -3.153  20.160  11.554  1.00 97.56           O  
ATOM   2571  CB  SER A 327      -2.537  20.412   8.456  1.00 97.56           C  
ATOM   2572  OG  SER A 327      -3.678  19.671   8.063  1.00 97.56           O  
ATOM   2573  N   LYS A 328      -3.279  18.108  10.737  1.00 97.50           N  
ATOM   2574  CA  LYS A 328      -4.252  17.621  11.703  1.00 97.50           C  
ATOM   2575  C   LYS A 328      -3.578  16.887  12.856  1.00 97.50           C  
ATOM   2576  O   LYS A 328      -4.246  16.246  13.672  1.00 97.50           O  
ATOM   2577  CB  LYS A 328      -5.285  16.719  11.032  1.00 97.50           C  
ATOM   2578  CG  LYS A 328      -6.161  17.424  10.013  1.00 97.50           C  
ATOM   2579  CD  LYS A 328      -7.136  18.377  10.686  1.00 97.50           C  
ATOM   2580  CE  LYS A 328      -8.110  19.000   9.688  1.00 97.50           C  
ATOM   2581  NZ  LYS A 328      -9.037  19.971  10.336  1.00 97.50           N1+
ATOM   2582  N   ASN A 329      -2.210  16.928  12.829  1.00 96.94           N  
ATOM   2583  CA  ASN A 329      -1.388  16.318  13.876  1.00 96.94           C  
ATOM   2584  C   ASN A 329      -1.594  14.813  13.944  1.00 96.94           C  
ATOM   2585  O   ASN A 329      -1.633  14.230  15.030  1.00 96.94           O  
ATOM   2586  CB  ASN A 329      -1.708  16.963  15.234  1.00 96.94           C  
ATOM   2587  CG  ASN A 329      -1.330  18.427  15.290  1.00 96.94           C  
ATOM   2588  ND2 ASN A 329      -2.242  19.252  15.774  1.00 96.94           N  
ATOM   2589  OD1 ASN A 329      -0.211  18.804  14.904  1.00 96.94           O  
ATOM   2590  N   LEU A 330      -1.953  14.246  12.804  1.00 97.62           N  
ATOM   2591  CA  LEU A 330      -2.095  12.794  12.725  1.00 97.62           C  
ATOM   2592  C   LEU A 330      -0.760  12.132  12.414  1.00 97.62           C  
ATOM   2593  O   LEU A 330      -0.575  10.939  12.685  1.00 97.62           O  
ATOM   2594  CB  LEU A 330      -3.132  12.415  11.667  1.00 97.62           C  
ATOM   2595  CG  LEU A 330      -4.577  12.827  11.944  1.00 97.62           C  
ATOM   2596  CD1 LEU A 330      -5.453  12.557  10.726  1.00 97.62           C  
ATOM   2597  CD2 LEU A 330      -5.116  12.106  13.175  1.00 97.62           C  
ATOM   2598  N   ILE A 331       0.152  12.846  11.817  1.00 97.12           N  
ATOM   2599  CA  ILE A 331       1.553  12.469  11.645  1.00 97.12           C  
ATOM   2600  C   ILE A 331       2.458  13.630  12.053  1.00 97.12           C  
ATOM   2601  O   ILE A 331       2.013  14.781  12.103  1.00 97.12           O  
ATOM   2602  CB  ILE A 331       1.850  12.046  10.185  1.00 97.12           C  
ATOM   2603  CG1 ILE A 331       1.606  13.221   9.232  1.00 97.12           C  
ATOM   2604  CG2 ILE A 331       1.006  10.832   9.797  1.00 97.12           C  
ATOM   2605  CD1 ILE A 331       1.990  12.931   7.787  1.00 97.12           C  
ATOM   2606  N   SER A 332       3.698  13.369  12.386  1.00 93.50           N  
ATOM   2607  CA  SER A 332       4.646  14.396  12.785  1.00 93.50           C  
ATOM   2608  C   SER A 332       5.871  14.411  11.874  1.00 93.50           C  
ATOM   2609  O   SER A 332       6.784  13.599  12.037  1.00 93.50           O  
ATOM   2610  CB  SER A 332       5.080  14.189  14.235  1.00 93.50           C  
ATOM   2611  OG  SER A 332       6.007  15.188  14.630  1.00 93.50           O  
ATOM   2612  N   ILE A 333       5.825  15.321  10.892  1.00 87.81           N  
ATOM   2613  CA  ILE A 333       6.909  15.446   9.929  1.00 87.81           C  
ATOM   2614  C   ILE A 333       7.852  16.575  10.350  1.00 87.81           C  
ATOM   2615  O   ILE A 333       9.070  16.475  10.193  1.00 87.81           O  
ATOM   2616  CB  ILE A 333       6.374  15.695   8.501  1.00 87.81           C  
ATOM   2617  CG1 ILE A 333       5.535  14.510   8.030  1.00 87.81           C  
ATOM   2618  CG2 ILE A 333       7.525  15.972   7.530  1.00 87.81           C  
ATOM   2619  CD1 ILE A 333       4.834  14.735   6.697  1.00 87.81           C  
ATOM   2620  N   LYS A 334       7.390  17.666  11.080  1.00 73.94           N  
ATOM   2621  CA  LYS A 334       8.166  18.828  11.529  1.00 73.94           C  
ATOM   2622  C   LYS A 334       8.515  18.722  13.016  1.00 73.94           C  
ATOM   2623  O   LYS A 334       7.784  18.091  13.783  1.00 73.94           O  
ATOM   2624  CB  LYS A 334       7.381  20.128  11.275  1.00 73.94           C  
ATOM   2625  CG  LYS A 334       7.225  20.463   9.796  1.00 73.94           C  
ATOM   2626  CD  LYS A 334       6.574  21.822   9.606  1.00 73.94           C  
ATOM   2627  CE  LYS A 334       6.398  22.164   8.133  1.00 73.94           C  
ATOM   2628  NZ  LYS A 334       5.739  23.500   7.944  1.00 73.94           N1+
TER    2629      LYS A 334
END   
