# Supplementary material for: Functional divergence and structural changes of Class IV histone deacetylases (HDACs) across the tree of life
Source: Mol Biol Evol. 2026 Jun 17;43(7):msag150. doi: 10.1093/molbev/msag150 (PMC13325672; doi:10.1093/molbev/msag150)
Supplement: msag150_Supplementary_Data [file msag150_supplementary_data.zip › Figure S26 atHDAC11_B.pdb]

TITLE     S4
REMARK   4      COMPLIES WITH FORMAT V. 3.0, 1-DEC-2006
REMARK 888
REMARK 888 WRITTEN BY MAESTRO (A PRODUCT OF SCHRODINGER, LLC)
ATOM      1  N   MET A   1     -29.538 -58.451 -36.029  1.00 35.81           N1+
ATOM      2  CA  MET A   1     -29.617 -58.036 -37.421  1.00 35.81           C  
ATOM      3  C   MET A   1     -28.869 -56.726 -37.649  1.00 35.81           C  
ATOM      4  O   MET A   1     -29.216 -55.730 -37.037  1.00 35.81           O  
ATOM      5  CB  MET A   1     -31.081 -57.918 -37.890  1.00 35.81           C  
ATOM      6  CG  MET A   1     -31.672 -59.197 -38.443  1.00 35.81           C  
ATOM      7  SD  MET A   1     -33.350 -58.941 -39.137  1.00 35.81           S  
ATOM      8  CE  MET A   1     -33.909 -60.651 -39.223  1.00 35.81           C  
ATOM      9  N   THR A   2     -27.519 -56.755 -37.917  1.00 34.78           N  
ATOM     10  CA  THR A   2     -26.604 -56.454 -39.029  1.00 34.78           C  
ATOM     11  C   THR A   2     -25.709 -55.243 -38.608  1.00 34.78           C  
ATOM     12  O   THR A   2     -26.218 -54.236 -38.211  1.00 34.78           O  
ATOM     13  CB  THR A   2     -27.361 -56.107 -40.299  1.00 34.78           C  
ATOM     14  CG2 THR A   2     -27.659 -57.394 -41.120  1.00 34.78           C  
ATOM     15  OG1 THR A   2     -28.602 -55.480 -40.002  1.00 34.78           O  
ATOM     16  N   HIS A   3     -24.320 -55.461 -38.543  1.00 35.22           N  
ATOM     17  CA  HIS A   3     -23.015 -55.205 -39.142  1.00 35.22           C  
ATOM     18  C   HIS A   3     -22.663 -53.701 -39.059  1.00 35.22           C  
ATOM     19  O   HIS A   3     -23.496 -52.840 -39.376  1.00 35.22           O  
ATOM     20  CB  HIS A   3     -22.973 -55.670 -40.563  1.00 35.22           C  
ATOM     21  CG  HIS A   3     -22.494 -57.098 -40.743  1.00 35.22           C  
ATOM     22  CD2 HIS A   3     -23.150 -58.224 -40.975  1.00 35.22           C  
ATOM     23  ND1 HIS A   3     -21.157 -57.409 -40.576  1.00 35.22           N  
ATOM     24  CE1 HIS A   3     -21.038 -58.751 -40.796  1.00 35.22           C  
ATOM     25  NE2 HIS A   3     -22.217 -59.231 -40.997  1.00 35.22           N  
ATOM     26  N   THR A   4     -21.433 -53.364 -38.486  1.00 40.38           N  
ATOM     27  CA  THR A   4     -20.298 -52.760 -39.165  1.00 40.38           C  
ATOM     28  C   THR A   4     -19.149 -52.543 -38.192  1.00 40.38           C  
ATOM     29  O   THR A   4     -19.338 -51.932 -37.113  1.00 40.38           O  
ATOM     30  CB  THR A   4     -20.686 -51.418 -39.811  1.00 40.38           C  
ATOM     31  CG2 THR A   4     -20.154 -51.310 -41.224  1.00 40.38           C  
ATOM     32  OG1 THR A   4     -22.120 -51.312 -39.844  1.00 40.38           O  
ATOM     33  N   ARG A   5     -17.943 -53.152 -38.320  1.00 37.50           N  
ATOM     34  CA  ARG A   5     -16.486 -53.081 -38.325  1.00 37.50           C  
ATOM     35  C   ARG A   5     -16.014 -51.653 -38.650  1.00 37.50           C  
ATOM     36  O   ARG A   5     -16.469 -51.064 -39.635  1.00 37.50           O  
ATOM     37  CB  ARG A   5     -15.898 -54.085 -39.318  1.00 37.50           C  
ATOM     38  CG  ARG A   5     -15.242 -55.273 -38.643  1.00 37.50           C  
ATOM     39  CD  ARG A   5     -14.562 -56.199 -39.696  1.00 37.50           C  
ATOM     40  NE  ARG A   5     -14.012 -57.393 -39.066  1.00 37.50           N  
ATOM     41  NH1 ARG A   5     -13.131 -58.256 -41.028  1.00 37.50           N  
ATOM     42  NH2 ARG A   5     -12.888 -59.386 -39.044  1.00 37.50           N1+
ATOM     43  CZ  ARG A   5     -13.335 -58.314 -39.686  1.00 37.50           C  
ATOM     44  N   VAL A   6     -15.094 -51.027 -37.751  1.00 42.12           N  
ATOM     45  CA  VAL A   6     -13.883 -50.286 -38.102  1.00 42.12           C  
ATOM     46  C   VAL A   6     -12.880 -50.355 -36.952  1.00 42.12           C  
ATOM     47  O   VAL A   6     -13.222 -50.037 -35.814  1.00 42.12           O  
ATOM     48  CB  VAL A   6     -14.192 -48.817 -38.455  1.00 42.12           C  
ATOM     49  CG1 VAL A   6     -12.910 -48.066 -38.797  1.00 42.12           C  
ATOM     50  CG2 VAL A   6     -15.181 -48.742 -39.617  1.00 42.12           C  
ATOM     51  N   ILE A   7     -11.662 -50.991 -36.973  1.00 38.69           N  
ATOM     52  CA  ILE A   7     -10.221 -51.097 -36.768  1.00 38.69           C  
ATOM     53  C   ILE A   7      -9.687 -49.772 -36.193  1.00 38.69           C  
ATOM     54  O   ILE A   7     -10.012 -48.712 -36.735  1.00 38.69           O  
ATOM     55  CB  ILE A   7      -9.485 -51.466 -38.083  1.00 38.69           C  
ATOM     56  CG1 ILE A   7      -9.991 -52.790 -38.622  1.00 38.69           C  
ATOM     57  CG2 ILE A   7      -7.966 -51.501 -37.836  1.00 38.69           C  
ATOM     58  CD1 ILE A   7      -9.449 -53.148 -40.010  1.00 38.69           C  
ATOM     59  N   SER A   8      -8.987 -49.745 -35.024  1.00 36.41           N  
ATOM     60  CA  SER A   8      -7.690 -49.098 -34.972  1.00 36.41           C  
ATOM     61  C   SER A   8      -7.139 -49.095 -33.554  1.00 36.41           C  
ATOM     62  O   SER A   8      -7.878 -48.878 -32.581  1.00 36.41           O  
ATOM     63  CB  SER A   8      -7.795 -47.641 -35.470  1.00 36.41           C  
ATOM     64  OG  SER A   8      -8.270 -46.790 -34.466  1.00 36.41           O  
ATOM     65  N   THR A   9      -6.022 -49.868 -33.156  1.00 30.91           N  
ATOM     66  CA  THR A   9      -4.625 -49.742 -32.753  1.00 30.91           C  
ATOM     67  C   THR A   9      -4.523 -49.254 -31.315  1.00 30.91           C  
ATOM     68  O   THR A   9      -4.967 -48.143 -30.991  1.00 30.91           O  
ATOM     69  CB  THR A   9      -3.868 -48.767 -33.681  1.00 30.91           C  
ATOM     70  CG2 THR A   9      -3.705 -49.357 -35.076  1.00 30.91           C  
ATOM     71  OG1 THR A   9      -4.601 -47.548 -33.791  1.00 30.91           O  
ATOM     72  N   TRP A  10      -4.566 -50.117 -30.258  1.00 33.00           N  
ATOM     73  CA  TRP A  10      -4.004 -49.808 -28.948  1.00 33.00           C  
ATOM     74  C   TRP A  10      -2.876 -50.769 -28.599  1.00 33.00           C  
ATOM     75  O   TRP A  10      -3.099 -51.968 -28.480  1.00 33.00           O  
ATOM     76  CB  TRP A  10      -5.091 -49.860 -27.870  1.00 33.00           C  
ATOM     77  CG  TRP A  10      -6.044 -48.694 -27.899  1.00 33.00           C  
ATOM     78  CD1 TRP A  10      -7.233 -48.632 -28.588  1.00 33.00           C  
ATOM     79  CD2 TRP A  10      -5.891 -47.459 -27.242  1.00 33.00           C  
ATOM     80  CE2 TRP A  10      -7.026 -46.669 -27.563  1.00 33.00           C  
ATOM     81  CE3 TRP A  10      -4.904 -46.904 -26.390  1.00 33.00           C  
ATOM     82  NE1 TRP A  10      -7.821 -47.397 -28.369  1.00 33.00           N  
ATOM     83  CH2 TRP A  10      -6.220 -44.871 -26.250  1.00 33.00           C  
ATOM     84  CZ2 TRP A  10      -7.197 -45.373 -27.067  1.00 33.00           C  
ATOM     85  CZ3 TRP A  10      -5.084 -45.629 -25.914  1.00 33.00           C  
ATOM     86  N   THR A  11      -1.646 -50.707 -29.257  1.00 37.59           N  
ATOM     87  CA  THR A  11      -0.334 -51.223 -28.853  1.00 37.59           C  
ATOM     88  C   THR A  11       0.501 -50.134 -28.213  1.00 37.59           C  
ATOM     89  O   THR A  11       0.448 -48.978 -28.631  1.00 37.59           O  
ATOM     90  CB  THR A  11       0.424 -51.811 -30.064  1.00 37.59           C  
ATOM     91  CG2 THR A  11      -0.155 -53.154 -30.474  1.00 37.59           C  
ATOM     92  OG1 THR A  11       0.315 -50.920 -31.181  1.00 37.59           O  
ATOM     93  N   GLU A  12       0.523 -50.089 -26.738  1.00 41.00           N  
ATOM     94  CA  GLU A  12       1.727 -49.923 -25.913  1.00 41.00           C  
ATOM     95  C   GLU A  12       1.614 -48.709 -25.014  1.00 41.00           C  
ATOM     96  O   GLU A  12       2.425 -48.537 -24.102  1.00 41.00           O  
ATOM     97  CB  GLU A  12       2.962 -49.828 -26.820  1.00 41.00           C  
ATOM     98  CG  GLU A  12       3.635 -51.159 -27.110  1.00 41.00           C  
ATOM     99  CD  GLU A  12       5.030 -51.000 -27.694  1.00 41.00           C  
ATOM    100  OE1 GLU A  12       5.705 -52.025 -27.915  1.00 41.00           O  
ATOM    101  OE2 GLU A  12       5.456 -49.859 -27.918  1.00 41.00           O1-
ATOM    102  N   LEU A  13       0.331 -48.309 -24.583  1.00 39.75           N  
ATOM    103  CA  LEU A  13       0.129 -47.169 -23.673  1.00 39.75           C  
ATOM    104  C   LEU A  13      -0.878 -47.537 -22.599  1.00 39.75           C  
ATOM    105  O   LEU A  13      -0.919 -46.862 -21.543  1.00 39.75           O  
ATOM    106  CB  LEU A  13      -0.368 -45.960 -24.464  1.00 39.75           C  
ATOM    107  CG  LEU A  13       0.401 -44.645 -24.226  1.00 39.75           C  
ATOM    108  CD1 LEU A  13       1.246 -44.324 -25.462  1.00 39.75           C  
ATOM    109  CD2 LEU A  13      -0.569 -43.506 -23.919  1.00 39.75           C  
ATOM    110  N   THR A  14      -1.115 -48.894 -22.376  1.00 46.06           N  
ATOM    111  CA  THR A  14      -2.050 -49.268 -21.321  1.00 46.06           C  
ATOM    112  C   THR A  14      -1.447 -50.351 -20.419  1.00 46.06           C  
ATOM    113  O   THR A  14      -1.880 -50.523 -19.286  1.00 46.06           O  
ATOM    114  CB  THR A  14      -3.381 -49.782 -21.918  1.00 46.06           C  
ATOM    115  CG2 THR A  14      -4.154 -48.643 -22.594  1.00 46.06           C  
ATOM    116  OG1 THR A  14      -3.108 -50.796 -22.878  1.00 46.06           O  
ATOM    117  N   ARG A  15      -0.096 -50.519 -20.475  1.00 43.62           N  
ATOM    118  CA  ARG A  15       0.652 -51.403 -19.585  1.00 43.62           C  
ATOM    119  C   ARG A  15       1.690 -50.626 -18.777  1.00 43.62           C  
ATOM    120  O   ARG A  15       1.938 -50.922 -17.593  1.00 43.62           O  
ATOM    121  CB  ARG A  15       1.340 -52.519 -20.381  1.00 43.62           C  
ATOM    122  CG  ARG A  15       1.225 -53.891 -19.752  1.00 43.62           C  
ATOM    123  CD  ARG A  15       1.838 -54.984 -20.629  1.00 43.62           C  
ATOM    124  NE  ARG A  15       3.296 -54.953 -20.597  1.00 43.62           N  
ATOM    125  NH1 ARG A  15       3.575 -56.541 -22.259  1.00 43.62           N  
ATOM    126  NH2 ARG A  15       5.407 -55.576 -21.243  1.00 43.62           N1+
ATOM    127  CZ  ARG A  15       4.090 -55.670 -21.355  1.00 43.62           C  
ATOM    128  N   ASP A  16       1.826 -49.213 -18.973  1.00 45.56           N  
ATOM    129  CA  ASP A  16       2.731 -48.302 -18.283  1.00 45.56           C  
ATOM    130  C   ASP A  16       1.956 -47.340 -17.404  1.00 45.56           C  
ATOM    131  O   ASP A  16       2.471 -46.858 -16.366  1.00 45.56           O  
ATOM    132  CB  ASP A  16       3.592 -47.530 -19.281  1.00 45.56           C  
ATOM    133  CG  ASP A  16       4.778 -48.332 -19.793  1.00 45.56           C  
ATOM    134  OD1 ASP A  16       5.254 -49.226 -19.062  1.00 45.56           O  
ATOM    135  OD2 ASP A  16       5.253 -48.054 -20.907  1.00 45.56           O1-
ATOM    136  N   LEU A  17       0.606 -47.479 -17.420  1.00 44.09           N  
ATOM    137  CA  LEU A  17      -0.255 -46.629 -16.584  1.00 44.09           C  
ATOM    138  C   LEU A  17      -0.839 -47.434 -15.436  1.00 44.09           C  
ATOM    139  O   LEU A  17      -1.025 -46.894 -14.336  1.00 44.09           O  
ATOM    140  CB  LEU A  17      -1.394 -46.028 -17.431  1.00 44.09           C  
ATOM    141  CG  LEU A  17      -1.609 -44.520 -17.285  1.00 44.09           C  
ATOM    142  CD1 LEU A  17      -0.951 -43.780 -18.445  1.00 44.09           C  
ATOM    143  CD2 LEU A  17      -3.100 -44.208 -17.224  1.00 44.09           C  
ATOM    144  N   ALA A  18      -0.600 -48.768 -15.444  1.00 49.00           N  
ATOM    145  CA  ALA A  18      -1.072 -49.631 -14.366  1.00 49.00           C  
ATOM    146  C   ALA A  18       0.074 -50.009 -13.420  1.00 49.00           C  
ATOM    147  O   ALA A  18      -0.134 -50.152 -12.218  1.00 49.00           O  
ATOM    148  CB  ALA A  18      -1.715 -50.898 -14.955  1.00 49.00           C  
ATOM    149  N   ILE A  19       1.392 -49.754 -13.848  1.00 51.44           N  
ATOM    150  CA  ILE A  19       2.593 -49.981 -13.058  1.00 51.44           C  
ATOM    151  C   ILE A  19       2.992 -48.710 -12.344  1.00 51.44           C  
ATOM    152  O   ILE A  19       3.437 -48.761 -11.191  1.00 51.44           O  
ATOM    153  CB  ILE A  19       3.756 -50.506 -13.944  1.00 51.44           C  
ATOM    154  CG1 ILE A  19       3.433 -51.880 -14.502  1.00 51.44           C  
ATOM    155  CG2 ILE A  19       5.059 -50.532 -13.153  1.00 51.44           C  
ATOM    156  CD1 ILE A  19       4.443 -52.387 -15.526  1.00 51.44           C  
ATOM    157  N   TYR A  20       2.396 -47.539 -12.763  1.00 45.19           N  
ATOM    158  CA  TYR A  20       2.624 -46.210 -12.174  1.00 45.19           C  
ATOM    159  C   TYR A  20       1.548 -45.875 -11.146  1.00 45.19           C  
ATOM    160  O   TYR A  20       1.840 -45.307 -10.107  1.00 45.19           O  
ATOM    161  CB  TYR A  20       2.652 -45.148 -13.276  1.00 45.19           C  
ATOM    162  CG  TYR A  20       3.932 -44.317 -13.253  1.00 45.19           C  
ATOM    163  CD1 TYR A  20       4.030 -43.165 -12.502  1.00 45.19           C  
ATOM    164  CD2 TYR A  20       5.021 -44.693 -14.031  1.00 45.19           C  
ATOM    165  CE1 TYR A  20       5.196 -42.408 -12.504  1.00 45.19           C  
ATOM    166  CE2 TYR A  20       6.184 -43.954 -14.059  1.00 45.19           C  
ATOM    167  OH  TYR A  20       7.425 -42.063 -13.285  1.00 45.19           O  
ATOM    168  CZ  TYR A  20       6.267 -42.820 -13.287  1.00 45.19           C  
ATOM    169  N   LEU A  21       0.455 -46.644 -11.202  1.00 48.12           N  
ATOM    170  CA  LEU A  21      -0.640 -46.446 -10.262  1.00 48.12           C  
ATOM    171  C   LEU A  21      -0.537 -47.438  -9.094  1.00 48.12           C  
ATOM    172  O   LEU A  21      -0.843 -47.085  -7.958  1.00 48.12           O  
ATOM    173  CB  LEU A  21      -1.988 -46.605 -10.957  1.00 48.12           C  
ATOM    174  CG  LEU A  21      -2.619 -45.325 -11.503  1.00 48.12           C  
ATOM    175  CD1 LEU A  21      -3.459 -45.650 -12.747  1.00 48.12           C  
ATOM    176  CD2 LEU A  21      -3.470 -44.637 -10.439  1.00 48.12           C  
ATOM    177  N   LEU A  22       0.352 -48.527  -9.244  1.00 48.00           N  
ATOM    178  CA  LEU A  22       0.592 -49.498  -8.187  1.00 48.00           C  
ATOM    179  C   LEU A  22       1.834 -49.140  -7.374  1.00 48.00           C  
ATOM    180  O   LEU A  22       1.869 -49.376  -6.172  1.00 48.00           O  
ATOM    181  CB  LEU A  22       0.754 -50.900  -8.801  1.00 48.00           C  
ATOM    182  CG  LEU A  22      -0.499 -51.768  -8.842  1.00 48.00           C  
ATOM    183  CD1 LEU A  22      -0.499 -52.645 -10.094  1.00 48.00           C  
ATOM    184  CD2 LEU A  22      -0.604 -52.630  -7.591  1.00 48.00           C  
ATOM    185  N   PHE A  23       2.742 -48.164  -7.921  1.00 50.25           N  
ATOM    186  CA  PHE A  23       3.948 -47.655  -7.233  1.00 50.25           C  
ATOM    187  C   PHE A  23       3.633 -46.387  -6.465  1.00 50.25           C  
ATOM    188  O   PHE A  23       4.196 -46.164  -5.382  1.00 50.25           O  
ATOM    189  CB  PHE A  23       5.064 -47.392  -8.250  1.00 50.25           C  
ATOM    190  CG  PHE A  23       6.119 -48.469  -8.294  1.00 50.25           C  
ATOM    191  CD1 PHE A  23       7.183 -48.432  -7.390  1.00 50.25           C  
ATOM    192  CD2 PHE A  23       6.049 -49.483  -9.223  1.00 50.25           C  
ATOM    193  CE1 PHE A  23       8.161 -49.433  -7.433  1.00 50.25           C  
ATOM    194  CE2 PHE A  23       7.025 -50.484  -9.265  1.00 50.25           C  
ATOM    195  CZ  PHE A  23       8.085 -50.448  -8.358  1.00 50.25           C  
ATOM    196  N   THR A  24       2.449 -45.788  -6.683  1.00 47.88           N  
ATOM    197  CA  THR A  24       2.014 -44.567  -6.027  1.00 47.88           C  
ATOM    198  C   THR A  24       1.102 -44.880  -4.839  1.00 47.88           C  
ATOM    199  O   THR A  24       1.193 -44.225  -3.789  1.00 47.88           O  
ATOM    200  CB  THR A  24       1.273 -43.632  -7.008  1.00 47.88           C  
ATOM    201  CG2 THR A  24       2.173 -42.492  -7.462  1.00 47.88           C  
ATOM    202  OG1 THR A  24       0.870 -44.395  -8.159  1.00 47.88           O  
ATOM    203  N   PHE A  25       0.580 -46.153  -4.812  1.00 49.81           N  
ATOM    204  CA  PHE A  25      -0.280 -46.609  -3.731  1.00 49.81           C  
ATOM    205  C   PHE A  25       0.524 -47.341  -2.673  1.00 49.81           C  
ATOM    206  O   PHE A  25       0.276 -47.207  -1.467  1.00 49.81           O  
ATOM    207  CB  PHE A  25      -1.385 -47.504  -4.256  1.00 49.81           C  
ATOM    208  CG  PHE A  25      -2.742 -46.846  -4.337  1.00 49.81           C  
ATOM    209  CD1 PHE A  25      -3.586 -46.838  -3.226  1.00 49.81           C  
ATOM    210  CD2 PHE A  25      -3.163 -46.220  -5.497  1.00 49.81           C  
ATOM    211  CE1 PHE A  25      -4.839 -46.223  -3.282  1.00 49.81           C  
ATOM    212  CE2 PHE A  25      -4.414 -45.583  -5.554  1.00 49.81           C  
ATOM    213  CZ  PHE A  25      -5.246 -45.594  -4.450  1.00 49.81           C  
ATOM    214  N   PHE A  26       1.771 -47.891  -2.999  1.00 50.97           N  
ATOM    215  CA  PHE A  26       2.697 -48.589  -2.080  1.00 50.97           C  
ATOM    216  C   PHE A  26       3.634 -47.597  -1.430  1.00 50.97           C  
ATOM    217  O   PHE A  26       3.966 -47.743  -0.238  1.00 50.97           O  
ATOM    218  CB  PHE A  26       3.490 -49.670  -2.833  1.00 50.97           C  
ATOM    219  CG  PHE A  26       3.887 -50.818  -1.976  1.00 50.97           C  
ATOM    220  CD1 PHE A  26       5.137 -50.855  -1.374  1.00 50.97           C  
ATOM    221  CD2 PHE A  26       3.019 -51.887  -1.772  1.00 50.97           C  
ATOM    222  CE1 PHE A  26       5.523 -51.914  -0.570  1.00 50.97           C  
ATOM    223  CE2 PHE A  26       3.394 -52.958  -0.975  1.00 50.97           C  
ATOM    224  CZ  PHE A  26       4.655 -52.984  -0.367  1.00 50.97           C  
ATOM    225  N   ALA A  27       3.812 -46.375  -1.988  1.00 49.56           N  
ATOM    226  CA  ALA A  27       4.675 -45.306  -1.472  1.00 49.56           C  
ATOM    227  C   ALA A  27       3.908 -44.406  -0.497  1.00 49.56           C  
ATOM    228  O   ALA A  27       4.476 -43.925   0.481  1.00 49.56           O  
ATOM    229  CB  ALA A  27       5.219 -44.472  -2.633  1.00 49.56           C  
ATOM    230  N   ILE A  28       2.564 -44.475  -0.512  1.00 55.22           N  
ATOM    231  CA  ILE A  28       1.692 -43.713   0.363  1.00 55.22           C  
ATOM    232  C   ILE A  28       1.352 -44.525   1.608  1.00 55.22           C  
ATOM    233  O   ILE A  28       1.306 -44.007   2.723  1.00 55.22           O  
ATOM    234  CB  ILE A  28       0.399 -43.287  -0.358  1.00 55.22           C  
ATOM    235  CG1 ILE A  28       0.706 -42.295  -1.494  1.00 55.22           C  
ATOM    236  CG2 ILE A  28      -0.617 -42.683   0.624  1.00 55.22           C  
ATOM    237  CD1 ILE A  28      -0.471 -41.999  -2.398  1.00 55.22           C  
ATOM    238  N   LYS A  29       1.540 -45.864   1.580  1.00 51.34           N  
ATOM    239  CA  LYS A  29       1.266 -46.779   2.698  1.00 51.34           C  
ATOM    240  C   LYS A  29       2.522 -47.066   3.504  1.00 51.34           C  
ATOM    241  O   LYS A  29       2.466 -47.197   4.729  1.00 51.34           O  
ATOM    242  CB  LYS A  29       0.666 -48.097   2.187  1.00 51.34           C  
ATOM    243  CG  LYS A  29      -0.860 -48.155   2.311  1.00 51.34           C  
ATOM    244  CD  LYS A  29      -1.375 -49.575   2.078  1.00 51.34           C  
ATOM    245  CE  LYS A  29      -2.876 -49.661   2.198  1.00 51.34           C  
ATOM    246  NZ  LYS A  29      -3.386 -51.053   2.002  1.00 51.34           N1+
ATOM    247  N   VAL A  30       3.749 -46.851   2.883  1.00 58.34           N  
ATOM    248  CA  VAL A  30       5.041 -47.004   3.530  1.00 58.34           C  
ATOM    249  C   VAL A  30       5.429 -45.708   4.225  1.00 58.34           C  
ATOM    250  O   VAL A  30       5.986 -45.719   5.325  1.00 58.34           O  
ATOM    251  CB  VAL A  30       6.139 -47.431   2.534  1.00 58.34           C  
ATOM    252  CG1 VAL A  30       7.514 -47.350   3.182  1.00 58.34           C  
ATOM    253  CG2 VAL A  30       5.865 -48.835   2.008  1.00 58.34           C  
ATOM    254  N   PHE A  31       4.786 -44.568   3.873  1.00 48.41           N  
ATOM    255  CA  PHE A  31       4.945 -43.223   4.428  1.00 48.41           C  
ATOM    256  C   PHE A  31       3.996 -43.005   5.604  1.00 48.41           C  
ATOM    257  O   PHE A  31       4.391 -42.440   6.631  1.00 48.41           O  
ATOM    258  CB  PHE A  31       4.729 -42.169   3.374  1.00 48.41           C  
ATOM    259  CG  PHE A  31       5.143 -40.778   3.799  1.00 48.41           C  
ATOM    260  CD1 PHE A  31       4.218 -39.869   4.299  1.00 48.41           C  
ATOM    261  CD2 PHE A  31       6.478 -40.396   3.707  1.00 48.41           C  
ATOM    262  CE1 PHE A  31       4.610 -38.602   4.691  1.00 48.41           C  
ATOM    263  CE2 PHE A  31       6.869 -39.115   4.089  1.00 48.41           C  
ATOM    264  CZ  PHE A  31       5.933 -38.219   4.581  1.00 48.41           C  
ATOM    265  N   LYS A  32       2.948 -43.802   5.687  1.00 48.22           N  
ATOM    266  CA  LYS A  32       1.945 -43.780   6.757  1.00 48.22           C  
ATOM    267  C   LYS A  32       2.304 -44.784   7.868  1.00 48.22           C  
ATOM    268  O   LYS A  32       2.062 -44.518   9.038  1.00 48.22           O  
ATOM    269  CB  LYS A  32       0.559 -44.070   6.194  1.00 48.22           C  
ATOM    270  CG  LYS A  32      -0.236 -42.829   5.825  1.00 48.22           C  
ATOM    271  CD  LYS A  32      -1.670 -43.177   5.419  1.00 48.22           C  
ATOM    272  CE  LYS A  32      -2.456 -41.942   5.031  1.00 48.22           C  
ATOM    273  NZ  LYS A  32      -3.848 -42.270   4.613  1.00 48.22           N1+
ATOM    274  N   PHE A  33       3.116 -45.769   7.564  1.00 50.75           N  
ATOM    275  CA  PHE A  33       3.610 -46.798   8.499  1.00 50.75           C  
ATOM    276  C   PHE A  33       4.920 -46.367   9.156  1.00 50.75           C  
ATOM    277  O   PHE A  33       5.126 -46.613  10.329  1.00 50.75           O  
ATOM    278  CB  PHE A  33       3.807 -48.115   7.750  1.00 50.75           C  
ATOM    279  CG  PHE A  33       4.099 -49.291   8.671  1.00 50.75           C  
ATOM    280  CD1 PHE A  33       5.402 -49.729   8.876  1.00 50.75           C  
ATOM    281  CD2 PHE A  33       3.068 -49.955   9.325  1.00 50.75           C  
ATOM    282  CE1 PHE A  33       5.669 -50.796   9.728  1.00 50.75           C  
ATOM    283  CE2 PHE A  33       3.331 -51.032  10.166  1.00 50.75           C  
ATOM    284  CZ  PHE A  33       4.624 -51.446  10.352  1.00 50.75           C  
ATOM    285  N   LEU A  34       5.633 -45.416   8.547  1.00 46.53           N  
ATOM    286  CA  LEU A  34       6.871 -44.853   9.088  1.00 46.53           C  
ATOM    287  C   LEU A  34       6.611 -43.635   9.948  1.00 46.53           C  
ATOM    288  O   LEU A  34       7.309 -43.380  10.910  1.00 46.53           O  
ATOM    289  CB  LEU A  34       7.844 -44.505   7.956  1.00 46.53           C  
ATOM    290  CG  LEU A  34       8.597 -45.670   7.314  1.00 46.53           C  
ATOM    291  CD1 LEU A  34       9.209 -45.227   5.981  1.00 46.53           C  
ATOM    292  CD2 LEU A  34       9.663 -46.210   8.260  1.00 46.53           C  
ATOM    293  N   PHE A  35       5.302 -43.209   9.928  1.00 48.56           N  
ATOM    294  CA  PHE A  35       4.839 -42.059  10.702  1.00 48.56           C  
ATOM    295  C   PHE A  35       4.002 -42.490  11.894  1.00 48.56           C  
ATOM    296  O   PHE A  35       4.005 -41.838  12.935  1.00 48.56           O  
ATOM    297  CB  PHE A  35       4.016 -41.097   9.812  1.00 48.56           C  
ATOM    298  CG  PHE A  35       4.757 -39.853   9.419  1.00 48.56           C  
ATOM    299  CD1 PHE A  35       4.806 -38.773  10.274  1.00 48.56           C  
ATOM    300  CD2 PHE A  35       5.417 -39.780   8.198  1.00 48.56           C  
ATOM    301  CE1 PHE A  35       5.480 -37.603   9.905  1.00 48.56           C  
ATOM    302  CE2 PHE A  35       6.086 -38.619   7.818  1.00 48.56           C  
ATOM    303  CZ  PHE A  35       6.130 -37.536   8.683  1.00 48.56           C  
ATOM    304  N   SER A  36       3.735 -43.842  12.025  1.00 42.47           N  
ATOM    305  CA  SER A  36       2.926 -44.432  13.080  1.00 42.47           C  
ATOM    306  C   SER A  36       3.783 -45.303  14.006  1.00 42.47           C  
ATOM    307  O   SER A  36       3.492 -45.448  15.196  1.00 42.47           O  
ATOM    308  CB  SER A  36       1.792 -45.272  12.472  1.00 42.47           C  
ATOM    309  OG  SER A  36       1.018 -45.862  13.492  1.00 42.47           O  
ATOM    310  N   CYS A  37       5.151 -45.277  13.932  1.00 41.69           N  
ATOM    311  CA  CYS A  37       6.029 -46.025  14.827  1.00 41.69           C  
ATOM    312  C   CYS A  37       7.178 -45.153  15.336  1.00 41.69           C  
ATOM    313  O   CYS A  37       8.034 -44.738  14.555  1.00 41.69           O  
ATOM    314  CB  CYS A  37       6.607 -47.262  14.125  1.00 41.69           C  
ATOM    315  SG  CYS A  37       5.686 -48.769  14.439  1.00 41.69           S  
ATOM    316  N   ASN A  38       6.871 -43.887  15.798  1.00 41.53           N  
ATOM    317  CA  ASN A  38       7.842 -43.183  16.631  1.00 41.53           C  
ATOM    318  C   ASN A  38       7.152 -42.315  17.673  1.00 41.53           C  
ATOM    319  O   ASN A  38       7.547 -41.159  17.894  1.00 41.53           O  
ATOM    320  CB  ASN A  38       8.776 -42.341  15.761  1.00 41.53           C  
ATOM    321  CG  ASN A  38      10.091 -43.060  15.467  1.00 41.53           C  
ATOM    322  ND2 ASN A  38      10.892 -42.435  14.601  1.00 41.53           N  
ATOM    323  OD1 ASN A  38      10.358 -44.127  15.993  1.00 41.53           O  
ATOM    324  N   ARG A  39       6.305 -42.852  18.520  1.00 35.00           N  
ATOM    325  CA  ARG A  39       5.870 -42.231  19.772  1.00 35.00           C  
ATOM    326  C   ARG A  39       6.245 -43.068  20.988  1.00 35.00           C  
ATOM    327  O   ARG A  39       5.873 -44.220  21.072  1.00 35.00           O  
ATOM    328  CB  ARG A  39       4.353 -42.003  19.733  1.00 35.00           C  
ATOM    329  CG  ARG A  39       3.942 -40.555  19.926  1.00 35.00           C  
ATOM    330  CD  ARG A  39       2.429 -40.380  19.933  1.00 35.00           C  
ATOM    331  NE  ARG A  39       1.985 -39.207  19.165  1.00 35.00           N  
ATOM    332  NH1 ARG A  39       0.015 -38.921  20.330  1.00 35.00           N  
ATOM    333  NH2 ARG A  39       0.585 -37.502  18.620  1.00 35.00           N1+
ATOM    334  CZ  ARG A  39       0.865 -38.544  19.367  1.00 35.00           C  
ATOM    335  N   THR A  40       7.503 -42.810  21.634  1.00 38.41           N  
ATOM    336  CA  THR A  40       7.668 -42.942  23.084  1.00 38.41           C  
ATOM    337  C   THR A  40       8.855 -42.112  23.559  1.00 38.41           C  
ATOM    338  O   THR A  40       9.933 -42.160  22.957  1.00 38.41           O  
ATOM    339  CB  THR A  40       7.846 -44.408  23.496  1.00 38.41           C  
ATOM    340  CG2 THR A  40       6.532 -45.168  23.388  1.00 38.41           C  
ATOM    341  OG1 THR A  40       8.827 -45.035  22.645  1.00 38.41           O  
ATOM    342  N   SER A  41       8.643 -40.838  24.323  1.00 39.69           N  
ATOM    343  CA  SER A  41       8.993 -40.392  25.670  1.00 39.69           C  
ATOM    344  C   SER A  41       9.339 -38.896  25.674  1.00 39.69           C  
ATOM    345  O   SER A  41      10.140 -38.452  24.864  1.00 39.69           O  
ATOM    346  CB  SER A  41      10.170 -41.210  26.217  1.00 39.69           C  
ATOM    347  OG  SER A  41      11.280 -41.110  25.349  1.00 39.69           O  
ATOM    348  N   GLU A  42       8.496 -37.874  26.195  1.00 34.59           N  
ATOM    349  CA  GLU A  42       8.295 -36.961  27.318  1.00 34.59           C  
ATOM    350  C   GLU A  42       9.229 -35.748  27.197  1.00 34.59           C  
ATOM    351  O   GLU A  42      10.445 -35.909  27.065  1.00 34.59           O  
ATOM    352  CB  GLU A  42       8.496 -37.664  28.654  1.00 34.59           C  
ATOM    353  CG  GLU A  42       7.208 -38.190  29.260  1.00 34.59           C  
ATOM    354  CD  GLU A  42       7.393 -38.721  30.678  1.00 34.59           C  
ATOM    355  OE1 GLU A  42       6.409 -39.155  31.302  1.00 34.59           O  
ATOM    356  OE2 GLU A  42       8.555 -38.716  31.172  1.00 34.59           O1-
ATOM    357  N   ILE A  43       8.874 -34.313  26.794  1.00 31.61           N  
ATOM    358  CA  ILE A  43       8.554 -33.058  27.448  1.00 31.61           C  
ATOM    359  C   ILE A  43       9.568 -31.987  27.036  1.00 31.61           C  
ATOM    360  O   ILE A  43      10.772 -32.149  27.301  1.00 31.61           O  
ATOM    361  CB  ILE A  43       8.508 -33.195  28.981  1.00 31.61           C  
ATOM    362  CG1 ILE A  43       7.437 -34.215  29.402  1.00 31.61           C  
ATOM    363  CG2 ILE A  43       8.260 -31.839  29.649  1.00 31.61           C  
ATOM    364  CD1 ILE A  43       7.426 -34.537  30.877  1.00 31.61           C  
ATOM    365  N   SER A  44       9.289 -31.163  25.831  1.00 33.91           N  
ATOM    366  CA  SER A  44       9.287 -29.723  25.654  1.00 33.91           C  
ATOM    367  C   SER A  44       8.645 -29.325  24.317  1.00 33.91           C  
ATOM    368  O   SER A  44       8.971 -29.918  23.285  1.00 33.91           O  
ATOM    369  CB  SER A  44      10.708 -29.168  25.733  1.00 33.91           C  
ATOM    370  OG  SER A  44      10.986 -28.340  24.610  1.00 33.91           O  
ATOM    371  N   SER A  45       7.397 -29.110  24.174  1.00 32.75           N  
ATOM    372  CA  SER A  45       6.493 -28.493  23.175  1.00 32.75           C  
ATOM    373  C   SER A  45       7.245 -27.549  22.256  1.00 32.75           C  
ATOM    374  O   SER A  45       7.629 -26.451  22.662  1.00 32.75           O  
ATOM    375  CB  SER A  45       5.366 -27.760  23.880  1.00 32.75           C  
ATOM    376  OG  SER A  45       5.841 -26.599  24.547  1.00 32.75           O  
ATOM    377  N   PHE A  46       8.325 -27.925  21.486  1.00 39.78           N  
ATOM    378  CA  PHE A  46       8.839 -27.220  20.323  1.00 39.78           C  
ATOM    379  C   PHE A  46       8.245 -27.789  19.043  1.00 39.78           C  
ATOM    380  O   PHE A  46       8.361 -28.977  18.766  1.00 39.78           O  
ATOM    381  CB  PHE A  46      10.360 -27.292  20.269  1.00 39.78           C  
ATOM    382  CG  PHE A  46      11.013 -26.092  19.641  1.00 39.78           C  
ATOM    383  CD1 PHE A  46      11.383 -26.104  18.297  1.00 39.78           C  
ATOM    384  CD2 PHE A  46      11.253 -24.951  20.389  1.00 39.78           C  
ATOM    385  CE1 PHE A  46      11.982 -24.997  17.715  1.00 39.78           C  
ATOM    386  CE2 PHE A  46      11.846 -23.828  19.803  1.00 39.78           C  
ATOM    387  CZ  PHE A  46      12.216 -23.857  18.469  1.00 39.78           C  
ATOM    388  N   SER A  47       6.980 -27.663  18.690  1.00 50.44           N  
ATOM    389  CA  SER A  47       6.327 -27.907  17.405  1.00 50.44           C  
ATOM    390  C   SER A  47       7.334 -27.870  16.259  1.00 50.44           C  
ATOM    391  O   SER A  47       8.107 -26.919  16.138  1.00 50.44           O  
ATOM    392  CB  SER A  47       5.212 -26.871  17.155  1.00 50.44           C  
ATOM    393  OG  SER A  47       5.318 -26.325  15.850  1.00 50.44           O  
ATOM    394  N   MET A  48       8.097 -28.905  15.865  1.00 46.31           N  
ATOM    395  CA  MET A  48       8.950 -29.077  14.693  1.00 46.31           C  
ATOM    396  C   MET A  48       8.375 -28.354  13.481  1.00 46.31           C  
ATOM    397  O   MET A  48       7.258 -28.654  13.048  1.00 46.31           O  
ATOM    398  CB  MET A  48       9.134 -30.567  14.378  1.00 46.31           C  
ATOM    399  CG  MET A  48      10.214 -31.241  15.207  1.00 46.31           C  
ATOM    400  SD  MET A  48      11.506 -32.039  14.170  1.00 46.31           S  
ATOM    401  CE  MET A  48      10.741 -33.663  13.887  1.00 46.31           C  
ATOM    402  N   ALA A  49       8.296 -27.001  13.352  1.00 55.22           N  
ATOM    403  CA  ALA A  49       8.038 -26.202  12.155  1.00 55.22           C  
ATOM    404  C   ALA A  49       8.287 -27.023  10.892  1.00 55.22           C  
ATOM    405  O   ALA A  49       9.227 -27.823  10.832  1.00 55.22           O  
ATOM    406  CB  ALA A  49       8.911 -24.951  12.155  1.00 55.22           C  
ATOM    407  N   THR A  50       7.264 -27.524  10.029  1.00 69.56           N  
ATOM    408  CA  THR A  50       7.421 -28.039   8.672  1.00 69.56           C  
ATOM    409  C   THR A  50       8.618 -27.392   7.982  1.00 69.56           C  
ATOM    410  O   THR A  50       9.025 -26.285   8.346  1.00 69.56           O  
ATOM    411  CB  THR A  50       6.152 -27.801   7.838  1.00 69.56           C  
ATOM    412  CG2 THR A  50       4.940 -28.477   8.467  1.00 69.56           C  
ATOM    413  OG1 THR A  50       5.899 -26.393   7.744  1.00 69.56           O  
ATOM    414  N   HIS A  51       9.582 -28.123   7.515  1.00 79.31           N  
ATOM    415  CA  HIS A  51      10.772 -27.702   6.786  1.00 79.31           C  
ATOM    416  C   HIS A  51      10.527 -26.394   6.045  1.00 79.31           C  
ATOM    417  O   HIS A  51      11.372 -25.498   6.062  1.00 79.31           O  
ATOM    418  CB  HIS A  51      11.216 -28.785   5.807  1.00 79.31           C  
ATOM    419  CG  HIS A  51      12.570 -28.547   5.219  1.00 79.31           C  
ATOM    420  CD2 HIS A  51      13.762 -29.153   5.451  1.00 79.31           C  
ATOM    421  ND1 HIS A  51      12.811 -27.583   4.273  1.00 79.31           N  
ATOM    422  CE1 HIS A  51      14.087 -27.597   3.940  1.00 79.31           C  
ATOM    423  NE2 HIS A  51      14.694 -28.549   4.646  1.00 79.31           N  
ATOM    424  N   PRO A  52       9.274 -26.074   5.515  1.00 86.06           N  
ATOM    425  CA  PRO A  52       9.014 -24.824   4.800  1.00 86.06           C  
ATOM    426  C   PRO A  52       8.805 -23.647   5.744  1.00 86.06           C  
ATOM    427  O   PRO A  52       9.225 -22.524   5.436  1.00 86.06           O  
ATOM    428  CB  PRO A  52       7.739 -25.128   4.006  1.00 86.06           C  
ATOM    429  CG  PRO A  52       7.741 -26.620   3.844  1.00 86.06           C  
ATOM    430  CD  PRO A  52       8.410 -27.224   5.039  1.00 86.06           C  
ATOM    431  N   GLU A  53       8.191 -23.775   6.901  1.00 89.62           N  
ATOM    432  CA  GLU A  53       8.005 -22.748   7.918  1.00 89.62           C  
ATOM    433  C   GLU A  53       9.322 -22.374   8.580  1.00 89.62           C  
ATOM    434  O   GLU A  53       9.584 -21.207   8.859  1.00 89.62           O  
ATOM    435  CB  GLU A  53       6.991 -23.204   8.965  1.00 89.62           C  
ATOM    436  CG  GLU A  53       6.575 -22.105   9.938  1.00 89.62           C  
ATOM    437  CD  GLU A  53       5.913 -20.929   9.269  1.00 89.62           C  
ATOM    438  OE1 GLU A  53       5.971 -19.794   9.807  1.00 89.62           O  
ATOM    439  OE2 GLU A  53       5.317 -21.116   8.173  1.00 89.62           O1-
ATOM    440  N   ALA A  54      10.215 -23.346   8.896  1.00 93.44           N  
ATOM    441  CA  ALA A  54      11.540 -23.099   9.457  1.00 93.44           C  
ATOM    442  C   ALA A  54      12.407 -22.301   8.491  1.00 93.44           C  
ATOM    443  O   ALA A  54      13.119 -21.383   8.905  1.00 93.44           O  
ATOM    444  CB  ALA A  54      12.229 -24.424   9.810  1.00 93.44           C  
ATOM    445  N   LEU A  55      12.374 -22.623   7.197  1.00 94.44           N  
ATOM    446  CA  LEU A  55      13.130 -21.921   6.169  1.00 94.44           C  
ATOM    447  C   LEU A  55      12.632 -20.479   6.023  1.00 94.44           C  
ATOM    448  O   LEU A  55      13.434 -19.558   5.861  1.00 94.44           O  
ATOM    449  CB  LEU A  55      13.013 -22.641   4.821  1.00 94.44           C  
ATOM    450  CG  LEU A  55      13.827 -23.927   4.681  1.00 94.44           C  
ATOM    451  CD1 LEU A  55      13.471 -24.646   3.386  1.00 94.44           C  
ATOM    452  CD2 LEU A  55      15.319 -23.624   4.731  1.00 94.44           C  
ATOM    453  N   ARG A  56      11.324 -20.306   6.041  1.00 95.88           N  
ATOM    454  CA  ARG A  56      10.748 -18.974   6.005  1.00 95.88           C  
ATOM    455  C   ARG A  56      11.247 -18.131   7.177  1.00 95.88           C  
ATOM    456  O   ARG A  56      11.636 -16.971   6.987  1.00 95.88           O  
ATOM    457  CB  ARG A  56       9.217 -19.043   6.020  1.00 95.88           C  
ATOM    458  CG  ARG A  56       8.534 -17.691   5.930  1.00 95.88           C  
ATOM    459  CD  ARG A  56       7.018 -17.808   6.053  1.00 95.88           C  
ATOM    460  NE  ARG A  56       6.457 -18.626   4.984  1.00 95.88           N  
ATOM    461  NH1 ARG A  56       4.642 -19.359   6.212  1.00 95.88           N  
ATOM    462  NH2 ARG A  56       4.913 -20.038   4.039  1.00 95.88           N1+
ATOM    463  CZ  ARG A  56       5.337 -19.335   5.078  1.00 95.88           C  
ATOM    464  N   ARG A  57      11.208 -18.680   8.340  1.00 96.62           N  
ATOM    465  CA  ARG A  57      11.698 -17.985   9.529  1.00 96.62           C  
ATOM    466  C   ARG A  57      13.166 -17.597   9.374  1.00 96.62           C  
ATOM    467  O   ARG A  57      13.549 -16.469   9.695  1.00 96.62           O  
ATOM    468  CB  ARG A  57      11.522 -18.855  10.774  1.00 96.62           C  
ATOM    469  CG  ARG A  57      10.076 -18.984  11.231  1.00 96.62           C  
ATOM    470  CD  ARG A  57       9.944 -19.969  12.390  1.00 96.62           C  
ATOM    471  NE  ARG A  57      10.576 -19.462  13.604  1.00 96.62           N  
ATOM    472  NH1 ARG A  57       8.837 -18.037  14.159  1.00 96.62           N  
ATOM    473  NH2 ARG A  57      10.697 -18.162  15.493  1.00 96.62           N1+
ATOM    474  CZ  ARG A  57      10.036 -18.555  14.417  1.00 96.62           C  
ATOM    475  N   GLU A  58      13.962 -18.531   8.999  1.00 96.81           N  
ATOM    476  CA  GLU A  58      15.385 -18.280   8.784  1.00 96.81           C  
ATOM    477  C   GLU A  58      15.595 -17.128   7.794  1.00 96.81           C  
ATOM    478  O   GLU A  58      16.427 -16.248   8.028  1.00 96.81           O  
ATOM    479  CB  GLU A  58      16.082 -19.543   8.280  1.00 96.81           C  
ATOM    480  CG  GLU A  58      17.595 -19.398   8.135  1.00 96.81           C  
ATOM    481  CD  GLU A  58      18.244 -20.580   7.446  1.00 96.81           C  
ATOM    482  OE1 GLU A  58      19.462 -20.519   7.157  1.00 96.81           O  
ATOM    483  OE2 GLU A  58      17.534 -21.581   7.198  1.00 96.81           O1-
ATOM    484  N   ARG A  59      14.862 -17.145   6.707  1.00 97.31           N  
ATOM    485  CA  ARG A  59      14.974 -16.092   5.704  1.00 97.31           C  
ATOM    486  C   ARG A  59      14.625 -14.726   6.294  1.00 97.31           C  
ATOM    487  O   ARG A  59      15.321 -13.743   6.043  1.00 97.31           O  
ATOM    488  CB  ARG A  59      14.066 -16.388   4.508  1.00 97.31           C  
ATOM    489  CG  ARG A  59      14.545 -17.543   3.643  1.00 97.31           C  
ATOM    490  CD  ARG A  59      13.497 -17.940   2.605  1.00 97.31           C  
ATOM    491  NE  ARG A  59      13.933 -19.079   1.809  1.00 97.31           N  
ATOM    492  NH1 ARG A  59      11.822 -19.629   1.054  1.00 97.31           N  
ATOM    493  NH2 ARG A  59      13.642 -20.881   0.413  1.00 97.31           N1+
ATOM    494  CZ  ARG A  59      13.134 -19.866   1.095  1.00 97.31           C  
ATOM    495  N   ILE A  60      13.542 -14.683   7.055  1.00 97.81           N  
ATOM    496  CA  ILE A  60      13.100 -13.433   7.665  1.00 97.81           C  
ATOM    497  C   ILE A  60      14.155 -12.938   8.651  1.00 97.81           C  
ATOM    498  O   ILE A  60      14.526 -11.764   8.632  1.00 97.81           O  
ATOM    499  CB  ILE A  60      11.735 -13.598   8.374  1.00 97.81           C  
ATOM    500  CG1 ILE A  60      10.619 -13.816   7.347  1.00 97.81           C  
ATOM    501  CG2 ILE A  60      11.438 -12.388   9.262  1.00 97.81           C  
ATOM    502  CD1 ILE A  60       9.281 -14.198   7.962  1.00 97.81           C  
ATOM    503  N   LEU A  61      14.704 -13.823   9.485  1.00 96.31           N  
ATOM    504  CA  LEU A  61      15.645 -13.448  10.536  1.00 96.31           C  
ATOM    505  C   LEU A  61      16.984 -13.030   9.942  1.00 96.31           C  
ATOM    506  O   LEU A  61      17.708 -12.223  10.533  1.00 96.31           O  
ATOM    507  CB  LEU A  61      15.847 -14.607  11.510  1.00 96.31           C  
ATOM    508  CG  LEU A  61      14.655 -14.970  12.394  1.00 96.31           C  
ATOM    509  CD1 LEU A  61      14.961 -16.226  13.213  1.00 96.31           C  
ATOM    510  CD2 LEU A  61      14.295 -13.806  13.309  1.00 96.31           C  
ATOM    511  N   ASN A  62      17.317 -13.498   8.765  1.00 95.62           N  
ATOM    512  CA  ASN A  62      18.596 -13.197   8.124  1.00 95.62           C  
ATOM    513  C   ASN A  62      18.476 -11.997   7.189  1.00 95.62           C  
ATOM    514  O   ASN A  62      19.473 -11.537   6.622  1.00 95.62           O  
ATOM    515  CB  ASN A  62      19.114 -14.412   7.356  1.00 95.62           C  
ATOM    516  CG  ASN A  62      19.664 -15.480   8.271  1.00 95.62           C  
ATOM    517  ND2 ASN A  62      19.543 -16.744   7.865  1.00 95.62           N  
ATOM    518  OD1 ASN A  62      20.202 -15.191   9.352  1.00 95.62           O  
ATOM    519  N   SER A  63      17.252 -11.523   6.989  1.00 97.50           N  
ATOM    520  CA  SER A  63      17.010 -10.408   6.085  1.00 97.50           C  
ATOM    521  C   SER A  63      17.671  -9.136   6.597  1.00 97.50           C  
ATOM    522  O   SER A  63      17.731  -8.897   7.802  1.00 97.50           O  
ATOM    523  CB  SER A  63      15.505 -10.178   5.906  1.00 97.50           C  
ATOM    524  OG  SER A  63      15.264  -9.007   5.152  1.00 97.50           O  
ATOM    525  N   LYS A  64      18.037  -8.188   5.709  1.00 97.06           N  
ATOM    526  CA  LYS A  64      18.675  -6.919   6.042  1.00 97.06           C  
ATOM    527  C   LYS A  64      17.704  -5.750   5.860  1.00 97.06           C  
ATOM    528  O   LYS A  64      18.105  -4.587   5.924  1.00 97.06           O  
ATOM    529  CB  LYS A  64      19.927  -6.704   5.185  1.00 97.06           C  
ATOM    530  CG  LYS A  64      21.007  -7.741   5.406  1.00 97.06           C  
ATOM    531  CD  LYS A  64      22.256  -7.426   4.589  1.00 97.06           C  
ATOM    532  CE  LYS A  64      23.370  -8.431   4.852  1.00 97.06           C  
ATOM    533  NZ  LYS A  64      24.573  -8.161   4.015  1.00 97.06           N1+
ATOM    534  N   LEU A  65      16.551  -6.102   5.469  1.00 97.12           N  
ATOM    535  CA  LEU A  65      15.567  -5.088   5.082  1.00 97.12           C  
ATOM    536  C   LEU A  65      15.114  -4.283   6.290  1.00 97.12           C  
ATOM    537  O   LEU A  65      14.561  -3.192   6.141  1.00 97.12           O  
ATOM    538  CB  LEU A  65      14.364  -5.750   4.407  1.00 97.12           C  
ATOM    539  CG  LEU A  65      14.607  -6.369   3.033  1.00 97.12           C  
ATOM    540  CD1 LEU A  65      13.333  -7.021   2.509  1.00 97.12           C  
ATOM    541  CD2 LEU A  65      15.111  -5.312   2.053  1.00 97.12           C  
ATOM    542  N   TYR A  66      15.437  -4.796   7.605  1.00 92.25           N  
ATOM    543  CA  TYR A  66      15.227  -4.064   8.855  1.00 92.25           C  
ATOM    544  C   TYR A  66      16.528  -3.429   9.340  1.00 92.25           C  
ATOM    545  O   TYR A  66      17.513  -4.130   9.578  1.00 92.25           O  
ATOM    546  CB  TYR A  66      14.668  -4.996   9.936  1.00 92.25           C  
ATOM    547  CG  TYR A  66      13.206  -5.320   9.757  1.00 92.25           C  
ATOM    548  CD1 TYR A  66      12.270  -4.979  10.731  1.00 92.25           C  
ATOM    549  CD2 TYR A  66      12.751  -5.967   8.607  1.00 92.25           C  
ATOM    550  CE1 TYR A  66      10.921  -5.281  10.569  1.00 92.25           C  
ATOM    551  CE2 TYR A  66      11.404  -6.270   8.440  1.00 92.25           C  
ATOM    552  OH  TYR A  66       9.166  -6.224   9.262  1.00 92.25           O  
ATOM    553  CZ  TYR A  66      10.499  -5.922   9.425  1.00 92.25           C  
ATOM    554  N   PHE A  67      16.534  -2.156   9.329  1.00 96.00           N  
ATOM    555  CA  PHE A  67      17.727  -1.479   9.825  1.00 96.00           C  
ATOM    556  C   PHE A  67      17.351  -0.239  10.629  1.00 96.00           C  
ATOM    557  O   PHE A  67      16.228   0.259  10.523  1.00 96.00           O  
ATOM    558  CB  PHE A  67      18.658  -1.100   8.669  1.00 96.00           C  
ATOM    559  CG  PHE A  67      18.008  -0.204   7.647  1.00 96.00           C  
ATOM    560  CD1 PHE A  67      17.284  -0.739   6.587  1.00 96.00           C  
ATOM    561  CD2 PHE A  67      18.132   1.179   7.745  1.00 96.00           C  
ATOM    562  CE1 PHE A  67      16.687   0.092   5.639  1.00 96.00           C  
ATOM    563  CE2 PHE A  67      17.536   2.010   6.796  1.00 96.00           C  
ATOM    564  CZ  PHE A  67      16.814   1.468   5.753  1.00 96.00           C  
ATOM    565  N   ASP A  68      18.284   0.163  11.551  1.00 95.62           N  
ATOM    566  CA  ASP A  68      18.028   1.327  12.393  1.00 95.62           C  
ATOM    567  C   ASP A  68      18.037   2.615  11.571  1.00 95.62           C  
ATOM    568  O   ASP A  68      18.954   2.842  10.786  1.00 95.62           O  
ATOM    569  CB  ASP A  68      19.063   1.416  13.520  1.00 95.62           C  
ATOM    570  CG  ASP A  68      18.903   0.308  14.557  1.00 95.62           C  
ATOM    571  OD1 ASP A  68      17.759  -0.129  14.807  1.00 95.62           O  
ATOM    572  OD2 ASP A  68      19.931  -0.117  15.130  1.00 95.62           O1-
ATOM    573  N   VAL A  69      16.961   3.368  11.719  1.00 96.81           N  
ATOM    574  CA  VAL A  69      16.826   4.661  11.052  1.00 96.81           C  
ATOM    575  C   VAL A  69      16.965   5.785  12.076  1.00 96.81           C  
ATOM    576  O   VAL A  69      16.273   5.792  13.094  1.00 96.81           O  
ATOM    577  CB  VAL A  69      15.475   4.773  10.310  1.00 96.81           C  
ATOM    578  CG1 VAL A  69      15.341   6.140   9.641  1.00 96.81           C  
ATOM    579  CG2 VAL A  69      15.338   3.655   9.269  1.00 96.81           C  
ATOM    580  N   PRO A  70      17.941   6.745  11.890  1.00 95.19           N  
ATOM    581  CA  PRO A  70      18.163   7.833  12.832  1.00 95.19           C  
ATOM    582  C   PRO A  70      16.940   8.732  13.008  1.00 95.19           C  
ATOM    583  O   PRO A  70      16.104   8.822  12.106  1.00 95.19           O  
ATOM    584  CB  PRO A  70      19.323   8.616  12.199  1.00 95.19           C  
ATOM    585  CG  PRO A  70      19.229   8.316  10.740  1.00 95.19           C  
ATOM    586  CD  PRO A  70      18.657   6.943  10.572  1.00 95.19           C  
ATOM    587  N   LEU A  71      16.836   9.491  14.140  1.00 93.19           N  
ATOM    588  CA  LEU A  71      15.715  10.365  14.457  1.00 93.19           C  
ATOM    589  C   LEU A  71      15.724  11.607  13.568  1.00 93.19           C  
ATOM    590  O   LEU A  71      14.726  12.332  13.498  1.00 93.19           O  
ATOM    591  CB  LEU A  71      15.773  10.784  15.930  1.00 93.19           C  
ATOM    592  CG  LEU A  71      15.463   9.693  16.960  1.00 93.19           C  
ATOM    593  CD1 LEU A  71      15.609  10.239  18.374  1.00 93.19           C  
ATOM    594  CD2 LEU A  71      14.057   9.134  16.735  1.00 93.19           C  
ATOM    595  N   SER A  72      16.928  11.809  12.903  1.00 93.75           N  
ATOM    596  CA  SER A  72      17.026  12.931  11.983  1.00 93.75           C  
ATOM    597  C   SER A  72      16.202  12.690  10.724  1.00 93.75           C  
ATOM    598  O   SER A  72      15.936  13.627   9.968  1.00 93.75           O  
ATOM    599  CB  SER A  72      18.492  13.178  11.600  1.00 93.75           C  
ATOM    600  OG  SER A  72      19.050  12.031  10.986  1.00 93.75           O  
ATOM    601  N   LYS A  73      15.748  11.438  10.471  1.00 96.31           N  
ATOM    602  CA  LYS A  73      14.907  11.089   9.337  1.00 96.31           C  
ATOM    603  C   LYS A  73      13.442  10.955   9.749  1.00 96.31           C  
ATOM    604  O   LYS A  73      13.145  10.600  10.892  1.00 96.31           O  
ATOM    605  CB  LYS A  73      15.384   9.782   8.700  1.00 96.31           C  
ATOM    606  CG  LYS A  73      16.842   9.816   8.252  1.00 96.31           C  
ATOM    607  CD  LYS A  73      17.002  10.550   6.921  1.00 96.31           C  
ATOM    608  CE  LYS A  73      18.396  10.366   6.343  1.00 96.31           C  
ATOM    609  NZ  LYS A  73      18.567  11.124   5.075  1.00 96.31           N1+
ATOM    610  N   VAL A  74      12.522  11.249   8.822  1.00 96.00           N  
ATOM    611  CA  VAL A  74      11.097  11.100   9.082  1.00 96.00           C  
ATOM    612  C   VAL A  74      10.610   9.758   8.507  1.00 96.00           C  
ATOM    613  O   VAL A  74      11.255   9.181   7.631  1.00 96.00           O  
ATOM    614  CB  VAL A  74      10.276  12.258   8.470  1.00 96.00           C  
ATOM    615  CG1 VAL A  74      10.641  13.583   9.147  1.00 96.00           C  
ATOM    616  CG2 VAL A  74      10.514  12.343   6.961  1.00 96.00           C  
ATOM    617  N   SER A  75       9.480   9.161   9.091  1.00 97.44           N  
ATOM    618  CA  SER A  75       8.963   7.838   8.738  1.00 97.44           C  
ATOM    619  C   SER A  75       8.278   7.854   7.374  1.00 97.44           C  
ATOM    620  O   SER A  75       7.167   7.349   7.226  1.00 97.44           O  
ATOM    621  CB  SER A  75       7.980   7.344   9.800  1.00 97.44           C  
ATOM    622  OG  SER A  75       8.622   7.223  11.058  1.00 97.44           O  
ATOM    623  N   ILE A  76       8.880   8.623   6.402  1.00 98.19           N  
ATOM    624  CA  ILE A  76       8.489   8.640   4.999  1.00 98.19           C  
ATOM    625  C   ILE A  76       9.585   8.000   4.154  1.00 98.19           C  
ATOM    626  O   ILE A  76      10.723   8.471   4.137  1.00 98.19           O  
ATOM    627  CB  ILE A  76       8.199  10.076   4.507  1.00 98.19           C  
ATOM    628  CG1 ILE A  76       7.023  10.681   5.281  1.00 98.19           C  
ATOM    629  CG2 ILE A  76       7.927  10.088   3.001  1.00 98.19           C  
ATOM    630  CD1 ILE A  76       6.730  12.131   4.929  1.00 98.19           C  
ATOM    631  N   ILE A  77       9.277   6.919   3.475  1.00 98.56           N  
ATOM    632  CA  ILE A  77      10.241   6.087   2.764  1.00 98.56           C  
ATOM    633  C   ILE A  77      10.088   6.293   1.259  1.00 98.56           C  
ATOM    634  O   ILE A  77       8.974   6.236   0.728  1.00 98.56           O  
ATOM    635  CB  ILE A  77      10.066   4.592   3.122  1.00 98.56           C  
ATOM    636  CG1 ILE A  77      10.232   4.387   4.632  1.00 98.56           C  
ATOM    637  CG2 ILE A  77      11.063   3.735   2.344  1.00 98.56           C  
ATOM    638  CD1 ILE A  77       8.913   4.244   5.382  1.00 98.56           C  
ATOM    639  N   TYR A  78      11.155   6.549   0.613  1.00 98.06           N  
ATOM    640  CA  TYR A  78      11.173   6.754  -0.830  1.00 98.06           C  
ATOM    641  C   TYR A  78      12.595   6.635  -1.379  1.00 98.06           C  
ATOM    642  O   TYR A  78      13.552   7.026  -0.716  1.00 98.06           O  
ATOM    643  CB  TYR A  78      10.591   8.121  -1.192  1.00 98.06           C  
ATOM    644  CG  TYR A  78      10.800   8.514  -2.632  1.00 98.06           C  
ATOM    645  CD1 TYR A  78      11.778   9.441  -2.985  1.00 98.06           C  
ATOM    646  CD2 TYR A  78      10.025   7.962  -3.643  1.00 98.06           C  
ATOM    647  CE1 TYR A  78      11.979   9.808  -4.312  1.00 98.06           C  
ATOM    648  CE2 TYR A  78      10.207   8.321  -4.972  1.00 98.06           C  
ATOM    649  OH  TYR A  78      11.379   9.602  -6.609  1.00 98.06           O  
ATOM    650  CZ  TYR A  78      11.188   9.240  -5.296  1.00 98.06           C  
ATOM    651  N   SER A  79      12.648   6.083  -2.607  1.00 96.69           N  
ATOM    652  CA  SER A  79      13.891   6.025  -3.376  1.00 96.69           C  
ATOM    653  C   SER A  79      13.697   6.598  -4.776  1.00 96.69           C  
ATOM    654  O   SER A  79      12.654   6.395  -5.400  1.00 96.69           O  
ATOM    655  CB  SER A  79      14.395   4.585  -3.472  1.00 96.69           C  
ATOM    656  OG  SER A  79      15.528   4.501  -4.312  1.00 96.69           O  
ATOM    657  N   SER A  80      14.678   7.280  -5.195  1.00 93.94           N  
ATOM    658  CA  SER A  80      14.605   7.831  -6.545  1.00 93.94           C  
ATOM    659  C   SER A  80      14.457   6.731  -7.587  1.00 93.94           C  
ATOM    660  O   SER A  80      14.021   6.988  -8.713  1.00 93.94           O  
ATOM    661  CB  SER A  80      15.852   8.668  -6.854  1.00 93.94           C  
ATOM    662  OG  SER A  80      17.027   7.881  -6.745  1.00 93.94           O  
ATOM    663  N   SER A  81      14.752   5.464  -7.201  1.00 92.62           N  
ATOM    664  CA  SER A  81      14.693   4.311  -8.092  1.00 92.62           C  
ATOM    665  C   SER A  81      13.251   3.829  -8.265  1.00 92.62           C  
ATOM    666  O   SER A  81      12.973   2.986  -9.121  1.00 92.62           O  
ATOM    667  CB  SER A  81      15.555   3.169  -7.551  1.00 92.62           C  
ATOM    668  OG  SER A  81      15.050   2.699  -6.310  1.00 92.62           O  
ATOM    669  N   TYR A  82      12.299   4.333  -7.425  1.00 93.00           N  
ATOM    670  CA  TYR A  82      10.895   3.927  -7.496  1.00 93.00           C  
ATOM    671  C   TYR A  82      10.302   4.268  -8.858  1.00 93.00           C  
ATOM    672  O   TYR A  82       9.394   3.579  -9.331  1.00 93.00           O  
ATOM    673  CB  TYR A  82      10.086   4.604  -6.385  1.00 93.00           C  
ATOM    674  CG  TYR A  82      10.162   3.887  -5.063  1.00 93.00           C  
ATOM    675  CD1 TYR A  82      11.208   3.015  -4.773  1.00 93.00           C  
ATOM    676  CD2 TYR A  82       9.179   4.077  -4.097  1.00 93.00           C  
ATOM    677  CE1 TYR A  82      11.280   2.349  -3.555  1.00 93.00           C  
ATOM    678  CE2 TYR A  82       9.236   3.416  -2.870  1.00 93.00           C  
ATOM    679  OH  TYR A  82      10.353   1.900  -1.402  1.00 93.00           O  
ATOM    680  CZ  TYR A  82      10.289   2.556  -2.610  1.00 93.00           C  
ATOM    681  N   ASP A  83      10.739   5.368  -9.450  1.00 89.75           N  
ATOM    682  CA  ASP A  83      10.236   5.738 -10.771  1.00 89.75           C  
ATOM    683  C   ASP A  83      10.792   4.802 -11.849  1.00 89.75           C  
ATOM    684  O   ASP A  83      11.949   4.382 -11.782  1.00 89.75           O  
ATOM    685  CB  ASP A  83      10.602   7.185 -11.097  1.00 89.75           C  
ATOM    686  CG  ASP A  83       9.863   8.195 -10.241  1.00 89.75           C  
ATOM    687  OD1 ASP A  83       8.885   7.811  -9.554  1.00 89.75           O  
ATOM    688  OD2 ASP A  83      10.253   9.385 -10.247  1.00 89.75           O1-
ATOM    689  N   ILE A  84       9.905   4.403 -12.724  1.00 81.81           N  
ATOM    690  CA  ILE A  84      10.319   3.556 -13.838  1.00 81.81           C  
ATOM    691  C   ILE A  84      10.421   4.387 -15.108  1.00 81.81           C  
ATOM    692  O   ILE A  84       9.459   5.029 -15.524  1.00 81.81           O  
ATOM    693  CB  ILE A  84       9.343   2.381 -14.048  1.00 81.81           C  
ATOM    694  CG1 ILE A  84       9.266   1.514 -12.785  1.00 81.81           C  
ATOM    695  CG2 ILE A  84       9.749   1.544 -15.263  1.00 81.81           C  
ATOM    696  CD1 ILE A  84       8.190   0.444 -12.832  1.00 81.81           C  
ATOM    697  N   SER A  85      11.604   4.604 -15.535  1.00 74.00           N  
ATOM    698  CA  SER A  85      11.860   5.266 -16.819  1.00 74.00           C  
ATOM    699  C   SER A  85      12.488   4.308 -17.818  1.00 74.00           C  
ATOM    700  O   SER A  85      13.451   3.600 -17.494  1.00 74.00           O  
ATOM    701  CB  SER A  85      12.757   6.485 -16.623  1.00 74.00           C  
ATOM    702  OG  SER A  85      14.070   6.092 -16.257  1.00 74.00           O  
ATOM    703  N   PHE A  86      11.783   4.044 -18.858  1.00 67.38           N  
ATOM    704  CA  PHE A  86      12.263   3.115 -19.870  1.00 67.38           C  
ATOM    705  C   PHE A  86      12.254   3.760 -21.256  1.00 67.38           C  
ATOM    706  O   PHE A  86      11.354   3.505 -22.057  1.00 67.38           O  
ATOM    707  CB  PHE A  86      11.419   1.842 -19.877  1.00 67.38           C  
ATOM    708  CG  PHE A  86      12.116   0.652 -20.500  1.00 67.38           C  
ATOM    709  CD1 PHE A  86      11.820   0.261 -21.794  1.00 67.38           C  
ATOM    710  CD2 PHE A  86      13.048  -0.069 -19.768  1.00 67.38           C  
ATOM    711  CE1 PHE A  86      12.463  -0.839 -22.371  1.00 67.38           C  
ATOM    712  CE2 PHE A  86      13.696  -1.169 -20.336  1.00 67.38           C  
ATOM    713  CZ  PHE A  86      13.394  -1.552 -21.635  1.00 67.38           C  
ATOM    714  N   MET A  87      13.115   4.808 -21.482  1.00 56.75           N  
ATOM    715  CA  MET A  87      13.308   5.479 -22.771  1.00 56.75           C  
ATOM    716  C   MET A  87      11.968   5.912 -23.351  1.00 56.75           C  
ATOM    717  O   MET A  87      11.713   5.719 -24.546  1.00 56.75           O  
ATOM    718  CB  MET A  87      14.034   4.560 -23.746  1.00 56.75           C  
ATOM    719  CG  MET A  87      15.439   4.184 -23.311  1.00 56.75           C  
ATOM    720  SD  MET A  87      16.276   3.071 -24.504  1.00 56.75           S  
ATOM    721  CE  MET A  87      17.889   2.885 -23.698  1.00 56.75           C  
ATOM    722  N   GLY A  88      10.915   6.297 -22.610  1.00 56.41           N  
ATOM    723  CA  GLY A  88       9.664   6.890 -23.060  1.00 56.41           C  
ATOM    724  C   GLY A  88       8.530   5.881 -23.174  1.00 56.41           C  
ATOM    725  O   GLY A  88       7.375   6.260 -23.411  1.00 56.41           O  
ATOM    726  N   ILE A  89       8.840   4.485 -23.040  1.00 61.03           N  
ATOM    727  CA  ILE A  89       7.893   3.390 -23.135  1.00 61.03           C  
ATOM    728  C   ILE A  89       6.932   3.426 -21.942  1.00 61.03           C  
ATOM    729  O   ILE A  89       5.788   2.988 -22.052  1.00 61.03           O  
ATOM    730  CB  ILE A  89       8.604   2.020 -23.198  1.00 61.03           C  
ATOM    731  CG1 ILE A  89       9.429   1.905 -24.499  1.00 61.03           C  
ATOM    732  CG2 ILE A  89       7.613   0.875 -23.079  1.00 61.03           C  
ATOM    733  CD1 ILE A  89      10.368   0.708 -24.537  1.00 61.03           C  
ATOM    734  N   GLU A  90       7.403   4.060 -20.927  1.00 63.19           N  
ATOM    735  CA  GLU A  90       6.599   4.170 -19.719  1.00 63.19           C  
ATOM    736  C   GLU A  90       5.348   5.013 -19.957  1.00 63.19           C  
ATOM    737  O   GLU A  90       4.370   4.907 -19.216  1.00 63.19           O  
ATOM    738  CB  GLU A  90       7.426   4.757 -18.573  1.00 63.19           C  
ATOM    739  CG  GLU A  90       7.838   6.202 -18.795  1.00 63.19           C  
ATOM    740  CD  GLU A  90       9.138   6.338 -19.593  1.00 63.19           C  
ATOM    741  OE1 GLU A  90       9.737   7.432 -19.578  1.00 63.19           O  
ATOM    742  OE2 GLU A  90       9.542   5.346 -20.233  1.00 63.19           O1-
ATOM    743  N   LYS A  91       5.317   5.912 -21.058  1.00 61.66           N  
ATOM    744  CA  LYS A  91       4.229   6.817 -21.403  1.00 61.66           C  
ATOM    745  C   LYS A  91       3.068   6.066 -22.045  1.00 61.66           C  
ATOM    746  O   LYS A  91       1.966   6.600 -22.168  1.00 61.66           O  
ATOM    747  CB  LYS A  91       4.723   7.926 -22.344  1.00 61.66           C  
ATOM    748  CG  LYS A  91       5.688   8.899 -21.688  1.00 61.66           C  
ATOM    749  CD  LYS A  91       6.089  10.007 -22.647  1.00 61.66           C  
ATOM    750  CE  LYS A  91       7.085  10.968 -22.007  1.00 61.66           C  
ATOM    751  NZ  LYS A  91       7.523  12.021 -22.960  1.00 61.66           N1+
ATOM    752  N   LEU A  92       3.237   4.803 -22.440  1.00 61.41           N  
ATOM    753  CA  LEU A  92       2.229   3.959 -23.090  1.00 61.41           C  
ATOM    754  C   LEU A  92       1.407   3.205 -22.056  1.00 61.41           C  
ATOM    755  O   LEU A  92       0.484   2.467 -22.406  1.00 61.41           O  
ATOM    756  CB  LEU A  92       2.899   2.970 -24.048  1.00 61.41           C  
ATOM    757  CG  LEU A  92       3.608   3.581 -25.261  1.00 61.41           C  
ATOM    758  CD1 LEU A  92       4.385   2.504 -26.023  1.00 61.41           C  
ATOM    759  CD2 LEU A  92       2.604   4.258 -26.178  1.00 61.41           C  
ATOM    760  N   HIS A  93       1.470   3.433 -20.803  1.00 63.25           N  
ATOM    761  CA  HIS A  93       0.813   2.758 -19.693  1.00 63.25           C  
ATOM    762  C   HIS A  93       0.005   3.748 -18.851  1.00 63.25           C  
ATOM    763  O   HIS A  93       0.441   4.884 -18.637  1.00 63.25           O  
ATOM    764  CB  HIS A  93       1.834   2.034 -18.814  1.00 63.25           C  
ATOM    765  CG  HIS A  93       1.227   1.034 -17.883  1.00 63.25           C  
ATOM    766  CD2 HIS A  93       1.145  -0.317 -17.959  1.00 63.25           C  
ATOM    767  ND1 HIS A  93       0.603   1.396 -16.711  1.00 63.25           N  
ATOM    768  CE1 HIS A  93       0.162   0.307 -16.105  1.00 63.25           C  
ATOM    769  NE2 HIS A  93       0.484  -0.739 -16.836  1.00 63.25           N  
ATOM    770  N   PRO A  94      -1.224   3.379 -18.557  1.00 60.41           N  
ATOM    771  CA  PRO A  94      -2.101   4.272 -17.789  1.00 60.41           C  
ATOM    772  C   PRO A  94      -1.506   4.679 -16.443  1.00 60.41           C  
ATOM    773  O   PRO A  94      -1.862   5.735 -15.905  1.00 60.41           O  
ATOM    774  CB  PRO A  94      -3.371   3.439 -17.595  1.00 60.41           C  
ATOM    775  CG  PRO A  94      -2.935   2.024 -17.814  1.00 60.41           C  
ATOM    776  CD  PRO A  94      -1.763   2.023 -18.752  1.00 60.41           C  
ATOM    777  N   PHE A  95      -0.451   3.903 -15.954  1.00 65.94           N  
ATOM    778  CA  PHE A  95       0.207   4.205 -14.687  1.00 65.94           C  
ATOM    779  C   PHE A  95       1.318   5.229 -14.884  1.00 65.94           C  
ATOM    780  O   PHE A  95       2.160   5.078 -15.769  1.00 65.94           O  
ATOM    781  CB  PHE A  95       0.778   2.924 -14.063  1.00 65.94           C  
ATOM    782  CG  PHE A  95       1.335   3.126 -12.682  1.00 65.94           C  
ATOM    783  CD1 PHE A  95       2.697   3.318 -12.484  1.00 65.94           C  
ATOM    784  CD2 PHE A  95       0.496   3.114 -11.573  1.00 65.94           C  
ATOM    785  CE1 PHE A  95       3.220   3.505 -11.208  1.00 65.94           C  
ATOM    786  CE2 PHE A  95       1.011   3.295 -10.289  1.00 65.94           C  
ATOM    787  CZ  PHE A  95       2.370   3.489 -10.110  1.00 65.94           C  
ATOM    788  N   ASP A  96       1.260   6.360 -14.149  1.00 79.94           N  
ATOM    789  CA  ASP A  96       2.307   7.374 -14.132  1.00 79.94           C  
ATOM    790  C   ASP A  96       3.573   6.847 -13.454  1.00 79.94           C  
ATOM    791  O   ASP A  96       3.652   6.798 -12.229  1.00 79.94           O  
ATOM    792  CB  ASP A  96       1.820   8.637 -13.422  1.00 79.94           C  
ATOM    793  CG  ASP A  96       2.846   9.758 -13.434  1.00 79.94           C  
ATOM    794  OD1 ASP A  96       3.918   9.595 -14.055  1.00 79.94           O  
ATOM    795  OD2 ASP A  96       2.582  10.812 -12.814  1.00 79.94           O1-
ATOM    796  N   SER A  97       4.635   6.421 -14.215  1.00 79.00           N  
ATOM    797  CA  SER A  97       5.831   5.743 -13.741  1.00 79.00           C  
ATOM    798  C   SER A  97       6.737   6.690 -12.961  1.00 79.00           C  
ATOM    799  O   SER A  97       7.672   6.256 -12.290  1.00 79.00           O  
ATOM    800  CB  SER A  97       6.605   5.129 -14.909  1.00 79.00           C  
ATOM    801  OG  SER A  97       6.978   6.128 -15.840  1.00 79.00           O  
ATOM    802  N   SER A  98       6.384   8.045 -12.951  1.00 86.12           N  
ATOM    803  CA  SER A  98       7.151   9.050 -12.221  1.00 86.12           C  
ATOM    804  C   SER A  98       6.333   9.626 -11.063  1.00 86.12           C  
ATOM    805  O   SER A  98       6.727  10.632 -10.464  1.00 86.12           O  
ATOM    806  CB  SER A  98       7.587  10.176 -13.156  1.00 86.12           C  
ATOM    807  OG  SER A  98       8.404   9.676 -14.200  1.00 86.12           O  
ATOM    808  N   LYS A  99       5.173   9.046 -10.768  1.00 91.06           N  
ATOM    809  CA  LYS A  99       4.220   9.482  -9.746  1.00 91.06           C  
ATOM    810  C   LYS A  99       4.918   9.689  -8.402  1.00 91.06           C  
ATOM    811  O   LYS A  99       4.699  10.705  -7.739  1.00 91.06           O  
ATOM    812  CB  LYS A  99       3.084   8.472  -9.600  1.00 91.06           C  
ATOM    813  CG  LYS A  99       2.059   8.842  -8.539  1.00 91.06           C  
ATOM    814  CD  LYS A  99       0.882   7.872  -8.534  1.00 91.06           C  
ATOM    815  CE  LYS A  99       1.311   6.477  -8.098  1.00 91.06           C  
ATOM    816  NZ  LYS A  99       0.176   5.507  -8.154  1.00 91.06           N1+
ATOM    817  N   TRP A 100       5.785   8.824  -8.031  1.00 94.50           N  
ATOM    818  CA  TRP A 100       6.363   8.794  -6.689  1.00 94.50           C  
ATOM    819  C   TRP A 100       7.344   9.946  -6.495  1.00 94.50           C  
ATOM    820  O   TRP A 100       7.340  10.612  -5.459  1.00 94.50           O  
ATOM    821  CB  TRP A 100       7.063   7.461  -6.427  1.00 94.50           C  
ATOM    822  CG  TRP A 100       6.302   6.269  -6.925  1.00 94.50           C  
ATOM    823  CD1 TRP A 100       6.783   5.242  -7.689  1.00 94.50           C  
ATOM    824  CD2 TRP A 100       4.917   5.982  -6.695  1.00 94.50           C  
ATOM    825  CE2 TRP A 100       4.629   4.765  -7.348  1.00 94.50           C  
ATOM    826  CE3 TRP A 100       3.895   6.640  -5.999  1.00 94.50           C  
ATOM    827  NE1 TRP A 100       5.780   4.332  -7.943  1.00 94.50           N  
ATOM    828  CH2 TRP A 100       2.369   4.853  -6.635  1.00 94.50           C  
ATOM    829  CZ2 TRP A 100       3.355   4.190  -7.324  1.00 94.50           C  
ATOM    830  CZ3 TRP A 100       2.629   6.065  -5.976  1.00 94.50           C  
ATOM    831  N   GLY A 101       8.215  10.137  -7.482  1.00 94.75           N  
ATOM    832  CA  GLY A 101       9.122  11.270  -7.451  1.00 94.75           C  
ATOM    833  C   GLY A 101       8.405  12.606  -7.384  1.00 94.75           C  
ATOM    834  O   GLY A 101       8.826  13.505  -6.651  1.00 94.75           O  
ATOM    835  N   ARG A 102       7.319  12.761  -8.110  1.00 95.88           N  
ATOM    836  CA  ARG A 102       6.524  13.984  -8.116  1.00 95.88           C  
ATOM    837  C   ARG A 102       5.896  14.234  -6.752  1.00 95.88           C  
ATOM    838  O   ARG A 102       5.827  15.378  -6.296  1.00 95.88           O  
ATOM    839  CB  ARG A 102       5.440  13.917  -9.192  1.00 95.88           C  
ATOM    840  CG  ARG A 102       5.960  14.088 -10.610  1.00 95.88           C  
ATOM    841  CD  ARG A 102       4.829  14.242 -11.613  1.00 95.88           C  
ATOM    842  NE  ARG A 102       4.126  12.985 -11.831  1.00 95.88           N  
ATOM    843  NH1 ARG A 102       2.187  13.966 -12.612  1.00 95.88           N  
ATOM    844  NH2 ARG A 102       2.335  11.685 -12.452  1.00 95.88           N1+
ATOM    845  CZ  ARG A 102       2.886  12.882 -12.297  1.00 95.88           C  
ATOM    846  N   VAL A 103       5.376  13.148  -6.090  1.00 97.38           N  
ATOM    847  CA  VAL A 103       4.838  13.304  -4.748  1.00 97.38           C  
ATOM    848  C   VAL A 103       5.884  13.939  -3.837  1.00 97.38           C  
ATOM    849  O   VAL A 103       5.603  14.926  -3.153  1.00 97.38           O  
ATOM    850  CB  VAL A 103       4.378  11.942  -4.171  1.00 97.38           C  
ATOM    851  CG1 VAL A 103       4.009  12.081  -2.689  1.00 97.38           C  
ATOM    852  CG2 VAL A 103       3.201  11.391  -4.969  1.00 97.38           C  
ATOM    853  N   CYS A 104       7.073  13.360  -3.856  1.00 97.00           N  
ATOM    854  CA  CYS A 104       8.149  13.850  -2.996  1.00 97.00           C  
ATOM    855  C   CYS A 104       8.534  15.275  -3.366  1.00 97.00           C  
ATOM    856  O   CYS A 104       8.765  16.113  -2.495  1.00 97.00           O  
ATOM    857  CB  CYS A 104       9.364  12.932  -3.087  1.00 97.00           C  
ATOM    858  SG  CYS A 104       9.143  11.340  -2.277  1.00 97.00           S  
ATOM    859  N   LYS A 105       8.590  15.571  -4.653  1.00 96.81           N  
ATOM    860  CA  LYS A 105       8.908  16.917  -5.123  1.00 96.81           C  
ATOM    861  C   LYS A 105       7.901  17.939  -4.611  1.00 96.81           C  
ATOM    862  O   LYS A 105       8.273  19.021  -4.152  1.00 96.81           O  
ATOM    863  CB  LYS A 105       8.968  16.958  -6.650  1.00 96.81           C  
ATOM    864  CG  LYS A 105      10.232  16.354  -7.238  1.00 96.81           C  
ATOM    865  CD  LYS A 105      10.245  16.442  -8.759  1.00 96.81           C  
ATOM    866  CE  LYS A 105      11.461  15.757  -9.355  1.00 96.81           C  
ATOM    867  NZ  LYS A 105      11.400  15.704 -10.849  1.00 96.81           N1+
ATOM    868  N   PHE A 106       6.621  17.614  -4.720  1.00 97.88           N  
ATOM    869  CA  PHE A 106       5.579  18.492  -4.209  1.00 97.88           C  
ATOM    870  C   PHE A 106       5.748  18.727  -2.716  1.00 97.88           C  
ATOM    871  O   PHE A 106       5.638  19.855  -2.241  1.00 97.88           O  
ATOM    872  CB  PHE A 106       4.193  17.917  -4.501  1.00 97.88           C  
ATOM    873  CG  PHE A 106       3.782  18.017  -5.941  1.00 97.88           C  
ATOM    874  CD1 PHE A 106       4.037  19.171  -6.681  1.00 97.88           C  
ATOM    875  CD2 PHE A 106       3.133  16.959  -6.564  1.00 97.88           C  
ATOM    876  CE1 PHE A 106       3.658  19.257  -8.011  1.00 97.88           C  
ATOM    877  CE2 PHE A 106       2.745  17.052  -7.907  1.00 97.88           C  
ATOM    878  CZ  PHE A 106       3.005  18.203  -8.625  1.00 97.88           C  
ATOM    879  N   LEU A 107       5.962  17.649  -1.956  1.00 97.56           N  
ATOM    880  CA  LEU A 107       6.087  17.747  -0.510  1.00 97.56           C  
ATOM    881  C   LEU A 107       7.291  18.608  -0.118  1.00 97.56           C  
ATOM    882  O   LEU A 107       7.208  19.406   0.821  1.00 97.56           O  
ATOM    883  CB  LEU A 107       6.232  16.355   0.113  1.00 97.56           C  
ATOM    884  CG  LEU A 107       4.976  15.477   0.093  1.00 97.56           C  
ATOM    885  CD1 LEU A 107       5.326  14.047   0.492  1.00 97.56           C  
ATOM    886  CD2 LEU A 107       3.907  16.051   1.020  1.00 97.56           C  
ATOM    887  N   VAL A 108       8.388  18.457  -0.830  1.00 97.06           N  
ATOM    888  CA  VAL A 108       9.593  19.233  -0.570  1.00 97.06           C  
ATOM    889  C   VAL A 108       9.361  20.696  -0.943  1.00 97.06           C  
ATOM    890  O   VAL A 108       9.656  21.597  -0.142  1.00 97.06           O  
ATOM    891  CB  VAL A 108      10.811  18.672  -1.354  1.00 97.06           C  
ATOM    892  CG1 VAL A 108      11.999  19.635  -1.268  1.00 97.06           C  
ATOM    893  CG2 VAL A 108      11.195  17.295  -0.829  1.00 97.06           C  
ATOM    894  N   SER A 109       8.825  20.908  -2.102  1.00 97.31           N  
ATOM    895  CA  SER A 109       8.596  22.270  -2.582  1.00 97.31           C  
ATOM    896  C   SER A 109       7.605  23.014  -1.693  1.00 97.31           C  
ATOM    897  O   SER A 109       7.727  24.228  -1.508  1.00 97.31           O  
ATOM    898  CB  SER A 109       8.079  22.244  -4.021  1.00 97.31           C  
ATOM    899  OG  SER A 109       6.766  21.710  -4.083  1.00 97.31           O  
ATOM    900  N   ASP A 110       6.682  22.325  -1.075  1.00 96.75           N  
ATOM    901  CA  ASP A 110       5.654  22.939  -0.230  1.00 96.75           C  
ATOM    902  C   ASP A 110       6.156  23.120   1.196  1.00 96.75           C  
ATOM    903  O   ASP A 110       5.453  23.684   2.040  1.00 96.75           O  
ATOM    904  CB  ASP A 110       4.380  22.089  -0.236  1.00 96.75           C  
ATOM    905  CG  ASP A 110       3.659  22.094  -1.580  1.00 96.75           C  
ATOM    906  OD1 ASP A 110       4.026  22.914  -2.449  1.00 96.75           O  
ATOM    907  OD2 ASP A 110       2.725  21.290  -1.756  1.00 96.75           O1-
ATOM    908  N   GLY A 111       7.345  22.588   1.526  1.00 95.81           N  
ATOM    909  CA  GLY A 111       7.979  22.800   2.812  1.00 95.81           C  
ATOM    910  C   GLY A 111       7.550  21.784   3.859  1.00 95.81           C  
ATOM    911  O   GLY A 111       7.712  22.011   5.056  1.00 95.81           O  
ATOM    912  N   PHE A 112       6.959  20.649   3.481  1.00 95.44           N  
ATOM    913  CA  PHE A 112       6.432  19.659   4.409  1.00 95.44           C  
ATOM    914  C   PHE A 112       7.382  18.476   4.541  1.00 95.44           C  
ATOM    915  O   PHE A 112       7.241  17.659   5.460  1.00 95.44           O  
ATOM    916  CB  PHE A 112       5.053  19.166   3.941  1.00 95.44           C  
ATOM    917  CG  PHE A 112       3.925  20.091   4.300  1.00 95.44           C  
ATOM    918  CD1 PHE A 112       3.222  19.935   5.491  1.00 95.44           C  
ATOM    919  CD2 PHE A 112       3.571  21.135   3.455  1.00 95.44           C  
ATOM    920  CE1 PHE A 112       2.176  20.787   5.821  1.00 95.44           C  
ATOM    921  CE2 PHE A 112       2.527  21.995   3.778  1.00 95.44           C  
ATOM    922  CZ  PHE A 112       1.828  21.824   4.959  1.00 95.44           C  
ATOM    923  N   LEU A 113       8.426  18.406   3.633  1.00 95.31           N  
ATOM    924  CA  LEU A 113       9.432  17.344   3.657  1.00 95.31           C  
ATOM    925  C   LEU A 113      10.798  17.875   3.245  1.00 95.31           C  
ATOM    926  O   LEU A 113      10.902  18.685   2.324  1.00 95.31           O  
ATOM    927  CB  LEU A 113       9.020  16.194   2.730  1.00 95.31           C  
ATOM    928  CG  LEU A 113       9.899  14.938   2.779  1.00 95.31           C  
ATOM    929  CD1 LEU A 113       9.854  14.315   4.165  1.00 95.31           C  
ATOM    930  CD2 LEU A 113       9.452  13.939   1.727  1.00 95.31           C  
ATOM    931  N   GLU A 114      11.828  17.543   3.996  1.00 94.69           N  
ATOM    932  CA  GLU A 114      13.201  17.779   3.566  1.00 94.69           C  
ATOM    933  C   GLU A 114      13.792  16.558   2.877  1.00 94.69           C  
ATOM    934  O   GLU A 114      13.637  15.432   3.363  1.00 94.69           O  
ATOM    935  CB  GLU A 114      14.069  18.167   4.763  1.00 94.69           C  
ATOM    936  CG  GLU A 114      13.679  19.497   5.415  1.00 94.69           C  
ATOM    937  CD  GLU A 114      14.512  19.837   6.623  1.00 94.69           C  
ATOM    938  OE1 GLU A 114      14.165  20.806   7.347  1.00 94.69           O  
ATOM    939  OE2 GLU A 114      15.521  19.147   6.877  1.00 94.69           O1-
ATOM    940  N   GLU A 115      14.438  16.794   1.743  1.00 93.94           N  
ATOM    941  CA  GLU A 115      14.988  15.689   0.964  1.00 93.94           C  
ATOM    942  C   GLU A 115      15.897  14.807   1.816  1.00 93.94           C  
ATOM    943  O   GLU A 115      15.844  13.583   1.725  1.00 93.94           O  
ATOM    944  CB  GLU A 115      15.759  16.222  -0.243  1.00 93.94           C  
ATOM    945  CG  GLU A 115      16.151  15.143  -1.252  1.00 93.94           C  
ATOM    946  CD  GLU A 115      16.712  15.707  -2.545  1.00 93.94           C  
ATOM    947  OE1 GLU A 115      17.100  14.910  -3.427  1.00 93.94           O  
ATOM    948  OE2 GLU A 115      16.747  16.946  -2.678  1.00 93.94           O1-
ATOM    949  N   LYS A 116      16.700  15.405   2.695  1.00 95.31           N  
ATOM    950  CA  LYS A 116      17.677  14.674   3.496  1.00 95.31           C  
ATOM    951  C   LYS A 116      16.991  13.854   4.586  1.00 95.31           C  
ATOM    952  O   LYS A 116      17.605  12.964   5.179  1.00 95.31           O  
ATOM    953  CB  LYS A 116      18.681  15.643   4.121  1.00 95.31           C  
ATOM    954  CG  LYS A 116      18.055  16.636   5.094  1.00 95.31           C  
ATOM    955  CD  LYS A 116      19.103  17.587   5.674  1.00 95.31           C  
ATOM    956  CE  LYS A 116      18.472  18.587   6.642  1.00 95.31           C  
ATOM    957  NZ  LYS A 116      19.495  19.501   7.224  1.00 95.31           N1+
ATOM    958  N   ALA A 117      15.742  14.222   4.883  1.00 95.75           N  
ATOM    959  CA  ALA A 117      15.016  13.565   5.968  1.00 95.75           C  
ATOM    960  C   ALA A 117      14.299  12.323   5.471  1.00 95.75           C  
ATOM    961  O   ALA A 117      13.797  11.534   6.272  1.00 95.75           O  
ATOM    962  CB  ALA A 117      14.024  14.538   6.606  1.00 95.75           C  
ATOM    963  N   ILE A 118      14.232  12.071   4.155  1.00 97.19           N  
ATOM    964  CA  ILE A 118      13.558  10.923   3.556  1.00 97.19           C  
ATOM    965  C   ILE A 118      14.375   9.657   3.809  1.00 97.19           C  
ATOM    966  O   ILE A 118      15.600   9.660   3.675  1.00 97.19           O  
ATOM    967  CB  ILE A 118      13.335  11.121   2.039  1.00 97.19           C  
ATOM    968  CG1 ILE A 118      12.409  12.317   1.789  1.00 97.19           C  
ATOM    969  CG2 ILE A 118      12.779   9.848   1.404  1.00 97.19           C  
ATOM    970  CD1 ILE A 118      12.316  12.731   0.326  1.00 97.19           C  
ATOM    971  N   VAL A 119      13.688   8.600   4.178  1.00 98.12           N  
ATOM    972  CA  VAL A 119      14.326   7.317   4.454  1.00 98.12           C  
ATOM    973  C   VAL A 119      14.496   6.536   3.156  1.00 98.12           C  
ATOM    974  O   VAL A 119      13.528   6.324   2.420  1.00 98.12           O  
ATOM    975  CB  VAL A 119      13.517   6.488   5.475  1.00 98.12           C  
ATOM    976  CG1 VAL A 119      14.167   5.124   5.701  1.00 98.12           C  
ATOM    977  CG2 VAL A 119      13.386   7.243   6.796  1.00 98.12           C  
ATOM    978  N   GLU A 120      15.742   6.094   2.861  1.00 97.88           N  
ATOM    979  CA  GLU A 120      16.065   5.269   1.701  1.00 97.88           C  
ATOM    980  C   GLU A 120      15.960   3.783   2.038  1.00 97.88           C  
ATOM    981  O   GLU A 120      16.691   3.285   2.900  1.00 97.88           O  
ATOM    982  CB  GLU A 120      17.461   5.597   1.181  1.00 97.88           C  
ATOM    983  CG  GLU A 120      17.826   4.875  -0.110  1.00 97.88           C  
ATOM    984  CD  GLU A 120      17.099   5.422  -1.332  1.00 97.88           C  
ATOM    985  OE1 GLU A 120      17.107   4.760  -2.390  1.00 97.88           O  
ATOM    986  OE2 GLU A 120      16.518   6.524  -1.226  1.00 97.88           O1-
ATOM    987  N   PRO A 121      15.121   3.073   1.264  1.00 98.19           N  
ATOM    988  CA  PRO A 121      14.977   1.640   1.545  1.00 98.19           C  
ATOM    989  C   PRO A 121      16.046   0.793   0.858  1.00 98.19           C  
ATOM    990  O   PRO A 121      16.676   1.244  -0.107  1.00 98.19           O  
ATOM    991  CB  PRO A 121      13.584   1.314   1.001  1.00 98.19           C  
ATOM    992  CG  PRO A 121      13.418   2.212  -0.185  1.00 98.19           C  
ATOM    993  CD  PRO A 121      14.045   3.539   0.126  1.00 98.19           C  
ATOM    994  N   LEU A 122      16.247  -0.478   1.400  1.00 98.25           N  
ATOM    995  CA  LEU A 122      17.099  -1.460   0.726  1.00 98.25           C  
ATOM    996  C   LEU A 122      16.291  -2.283  -0.267  1.00 98.25           C  
ATOM    997  O   LEU A 122      15.088  -2.500  -0.072  1.00 98.25           O  
ATOM    998  CB  LEU A 122      17.764  -2.377   1.749  1.00 98.25           C  
ATOM    999  CG  LEU A 122      18.745  -1.714   2.720  1.00 98.25           C  
ATOM   1000  CD1 LEU A 122      19.304  -2.745   3.698  1.00 98.25           C  
ATOM   1001  CD2 LEU A 122      19.875  -1.034   1.956  1.00 98.25           C  
ATOM   1002  N   GLU A 123      16.895  -2.716  -1.336  1.00 98.31           N  
ATOM   1003  CA  GLU A 123      16.285  -3.620  -2.305  1.00 98.31           C  
ATOM   1004  C   GLU A 123      16.002  -4.984  -1.691  1.00 98.31           C  
ATOM   1005  O   GLU A 123      16.835  -5.527  -0.963  1.00 98.31           O  
ATOM   1006  CB  GLU A 123      17.179  -3.771  -3.540  1.00 98.31           C  
ATOM   1007  CG  GLU A 123      16.633  -4.745  -4.574  1.00 98.31           C  
ATOM   1008  CD  GLU A 123      17.610  -5.015  -5.711  1.00 98.31           C  
ATOM   1009  OE1 GLU A 123      17.228  -5.705  -6.684  1.00 98.31           O  
ATOM   1010  OE2 GLU A 123      18.759  -4.537  -5.623  1.00 98.31           O1-
ATOM   1011  N   ALA A 124      14.846  -5.532  -1.920  1.00 98.38           N  
ATOM   1012  CA  ALA A 124      14.555  -6.899  -1.494  1.00 98.38           C  
ATOM   1013  C   ALA A 124      15.342  -7.914  -2.320  1.00 98.38           C  
ATOM   1014  O   ALA A 124      15.330  -7.858  -3.554  1.00 98.38           O  
ATOM   1015  CB  ALA A 124      13.058  -7.177  -1.598  1.00 98.38           C  
ATOM   1016  N   SER A 125      16.058  -8.806  -1.604  1.00 98.19           N  
ATOM   1017  CA  SER A 125      16.835  -9.858  -2.263  1.00 98.19           C  
ATOM   1018  C   SER A 125      15.945 -11.041  -2.631  1.00 98.19           C  
ATOM   1019  O   SER A 125      14.798 -11.121  -2.201  1.00 98.19           O  
ATOM   1020  CB  SER A 125      17.987 -10.322  -1.372  1.00 98.19           C  
ATOM   1021  OG  SER A 125      17.492 -11.038  -0.246  1.00 98.19           O  
ATOM   1022  N   LYS A 126      16.509 -11.864  -3.392  1.00 97.81           N  
ATOM   1023  CA  LYS A 126      15.792 -13.087  -3.740  1.00 97.81           C  
ATOM   1024  C   LYS A 126      15.376 -13.850  -2.491  1.00 97.81           C  
ATOM   1025  O   LYS A 126      14.252 -14.355  -2.411  1.00 97.81           O  
ATOM   1026  CB  LYS A 126      16.647 -13.976  -4.641  1.00 97.81           C  
ATOM   1027  CG  LYS A 126      15.960 -15.260  -5.079  1.00 97.81           C  
ATOM   1028  CD  LYS A 126      16.842 -16.073  -6.025  1.00 97.81           C  
ATOM   1029  CE  LYS A 126      16.176 -17.383  -6.425  1.00 97.81           C  
ATOM   1030  NZ  LYS A 126      17.035 -18.179  -7.353  1.00 97.81           N1+
ATOM   1031  N   ILE A 127      16.299 -13.930  -1.469  1.00 97.69           N  
ATOM   1032  CA  ILE A 127      16.023 -14.650  -0.233  1.00 97.69           C  
ATOM   1033  C   ILE A 127      14.840 -14.011   0.485  1.00 97.69           C  
ATOM   1034  O   ILE A 127      13.985 -14.712   1.031  1.00 97.69           O  
ATOM   1035  CB  ILE A 127      17.258 -14.677   0.691  1.00 97.69           C  
ATOM   1036  CG1 ILE A 127      18.370 -15.551   0.081  1.00 97.69           C  
ATOM   1037  CG2 ILE A 127      16.874 -15.182   2.085  1.00 97.69           C  
ATOM   1038  CD1 ILE A 127      19.708 -15.449   0.802  1.00 97.69           C  
ATOM   1039  N   ASP A 128      14.786 -12.681   0.426  1.00 98.31           N  
ATOM   1040  CA  ASP A 128      13.653 -11.959   1.006  1.00 98.31           C  
ATOM   1041  C   ASP A 128      12.348 -12.337   0.310  1.00 98.31           C  
ATOM   1042  O   ASP A 128      11.334 -12.573   0.971  1.00 98.31           O  
ATOM   1043  CB  ASP A 128      13.878 -10.452   0.925  1.00 98.31           C  
ATOM   1044  CG  ASP A 128      15.081  -9.980   1.721  1.00 98.31           C  
ATOM   1045  OD1 ASP A 128      15.292 -10.477   2.852  1.00 98.31           O  
ATOM   1046  OD2 ASP A 128      15.819  -9.109   1.225  1.00 98.31           O1-
ATOM   1047  N   LEU A 129      12.391 -12.377  -0.979  1.00 98.56           N  
ATOM   1048  CA  LEU A 129      11.190 -12.600  -1.779  1.00 98.56           C  
ATOM   1049  C   LEU A 129      10.683 -14.029  -1.614  1.00 98.56           C  
ATOM   1050  O   LEU A 129       9.485 -14.285  -1.734  1.00 98.56           O  
ATOM   1051  CB  LEU A 129      11.474 -12.316  -3.255  1.00 98.56           C  
ATOM   1052  CG  LEU A 129      11.831 -10.869  -3.612  1.00 98.56           C  
ATOM   1053  CD1 LEU A 129      12.219 -10.770  -5.083  1.00 98.56           C  
ATOM   1054  CD2 LEU A 129      10.669  -9.941  -3.293  1.00 98.56           C  
ATOM   1055  N   LEU A 130      11.561 -15.011  -1.297  1.00 98.19           N  
ATOM   1056  CA  LEU A 130      11.226 -16.421  -1.134  1.00 98.19           C  
ATOM   1057  C   LEU A 130      10.430 -16.643   0.149  1.00 98.19           C  
ATOM   1058  O   LEU A 130       9.852 -17.714   0.345  1.00 98.19           O  
ATOM   1059  CB  LEU A 130      12.497 -17.275  -1.116  1.00 98.19           C  
ATOM   1060  CG  LEU A 130      13.118 -17.584  -2.479  1.00 98.19           C  
ATOM   1061  CD1 LEU A 130      14.518 -18.164  -2.297  1.00 98.19           C  
ATOM   1062  CD2 LEU A 130      12.237 -18.543  -3.268  1.00 98.19           C  
ATOM   1063  N   VAL A 131      10.331 -15.586   0.946  1.00 98.06           N  
ATOM   1064  CA  VAL A 131       9.508 -15.688   2.147  1.00 98.06           C  
ATOM   1065  C   VAL A 131       8.057 -15.963   1.755  1.00 98.06           C  
ATOM   1066  O   VAL A 131       7.387 -16.791   2.374  1.00 98.06           O  
ATOM   1067  CB  VAL A 131       9.591 -14.401   3.000  1.00 98.06           C  
ATOM   1068  CG1 VAL A 131       8.533 -14.417   4.103  1.00 98.06           C  
ATOM   1069  CG2 VAL A 131      10.988 -14.252   3.599  1.00 98.06           C  
ATOM   1070  N   VAL A 132       7.589 -15.409   0.650  1.00 97.88           N  
ATOM   1071  CA  VAL A 132       6.203 -15.567   0.223  1.00 97.88           C  
ATOM   1072  C   VAL A 132       6.160 -16.230  -1.153  1.00 97.88           C  
ATOM   1073  O   VAL A 132       5.358 -17.133  -1.385  1.00 97.88           O  
ATOM   1074  CB  VAL A 132       5.462 -14.214   0.191  1.00 97.88           C  
ATOM   1075  CG1 VAL A 132       4.124 -14.353  -0.536  1.00 97.88           C  
ATOM   1076  CG2 VAL A 132       5.252 -13.686   1.608  1.00 97.88           C  
ATOM   1077  N   HIS A 133       7.040 -15.858  -2.024  1.00 98.44           N  
ATOM   1078  CA  HIS A 133       6.964 -16.330  -3.399  1.00 98.44           C  
ATOM   1079  C   HIS A 133       7.661 -17.673  -3.567  1.00 98.44           C  
ATOM   1080  O   HIS A 133       8.665 -17.943  -2.898  1.00 98.44           O  
ATOM   1081  CB  HIS A 133       7.576 -15.298  -4.350  1.00 98.44           C  
ATOM   1082  CG  HIS A 133       6.854 -13.985  -4.363  1.00 98.44           C  
ATOM   1083  CD2 HIS A 133       7.242 -12.759  -3.947  1.00 98.44           C  
ATOM   1084  ND1 HIS A 133       5.572 -13.843  -4.841  1.00 98.44           N  
ATOM   1085  CE1 HIS A 133       5.199 -12.582  -4.722  1.00 98.44           C  
ATOM   1086  NE2 HIS A 133       6.193 -11.901  -4.182  1.00 98.44           N  
ATOM   1087  N   SER A 134       7.167 -18.465  -4.474  1.00 97.31           N  
ATOM   1088  CA  SER A 134       7.816 -19.734  -4.824  1.00 97.31           C  
ATOM   1089  C   SER A 134       9.001 -19.503  -5.749  1.00 97.31           C  
ATOM   1090  O   SER A 134       9.069 -18.493  -6.448  1.00 97.31           O  
ATOM   1091  CB  SER A 134       6.815 -20.679  -5.482  1.00 97.31           C  
ATOM   1092  OG  SER A 134       6.444 -20.211  -6.767  1.00 97.31           O  
ATOM   1093  N   GLU A 135       9.895 -20.482  -5.738  1.00 97.25           N  
ATOM   1094  CA  GLU A 135      11.027 -20.432  -6.655  1.00 97.25           C  
ATOM   1095  C   GLU A 135      10.560 -20.402  -8.109  1.00 97.25           C  
ATOM   1096  O   GLU A 135      11.131 -19.679  -8.929  1.00 97.25           O  
ATOM   1097  CB  GLU A 135      11.956 -21.638  -6.420  1.00 97.25           C  
ATOM   1098  CG  GLU A 135      13.309 -21.517  -7.117  1.00 97.25           C  
ATOM   1099  CD  GLU A 135      14.232 -20.503  -6.451  1.00 97.25           C  
ATOM   1100  OE1 GLU A 135      15.201 -20.056  -7.106  1.00 97.25           O  
ATOM   1101  OE2 GLU A 135      13.984 -20.170  -5.274  1.00 97.25           O1-
ATOM   1102  N   ASN A 136       9.579 -21.220  -8.323  1.00 98.00           N  
ATOM   1103  CA  ASN A 136       9.033 -21.285  -9.674  1.00 98.00           C  
ATOM   1104  C   ASN A 136       8.556 -19.917 -10.149  1.00 98.00           C  
ATOM   1105  O   ASN A 136       8.841 -19.511 -11.279  1.00 98.00           O  
ATOM   1106  CB  ASN A 136       7.893 -22.295  -9.736  1.00 98.00           C  
ATOM   1107  CG  ASN A 136       8.377 -23.730  -9.692  1.00 98.00           C  
ATOM   1108  ND2 ASN A 136       7.472 -24.660  -9.407  1.00 98.00           N  
ATOM   1109  OD1 ASN A 136       9.565 -24.003  -9.901  1.00 98.00           O  
ATOM   1110  N   TYR A 137       7.804 -19.234  -9.354  1.00 98.25           N  
ATOM   1111  CA  TYR A 137       7.310 -17.922  -9.749  1.00 98.25           C  
ATOM   1112  C   TYR A 137       8.461 -16.947  -9.966  1.00 98.25           C  
ATOM   1113  O   TYR A 137       8.507 -16.251 -10.981  1.00 98.25           O  
ATOM   1114  CB  TYR A 137       6.346 -17.362  -8.693  1.00 98.25           C  
ATOM   1115  CG  TYR A 137       5.955 -15.923  -8.924  1.00 98.25           C  
ATOM   1116  CD1 TYR A 137       6.291 -14.938  -8.006  1.00 98.25           C  
ATOM   1117  CD2 TYR A 137       5.243 -15.555 -10.065  1.00 98.25           C  
ATOM   1118  CE1 TYR A 137       5.925 -13.608  -8.213  1.00 98.25           C  
ATOM   1119  CE2 TYR A 137       4.879 -14.229 -10.280  1.00 98.25           C  
ATOM   1120  OH  TYR A 137       4.859 -11.958  -9.566  1.00 98.25           O  
ATOM   1121  CZ  TYR A 137       5.221 -13.268  -9.354  1.00 98.25           C  
ATOM   1122  N   LEU A 138       9.369 -16.900  -8.996  1.00 98.31           N  
ATOM   1123  CA  LEU A 138      10.492 -15.983  -9.138  1.00 98.31           C  
ATOM   1124  C   LEU A 138      11.284 -16.271 -10.404  1.00 98.31           C  
ATOM   1125  O   LEU A 138      11.738 -15.348 -11.081  1.00 98.31           O  
ATOM   1126  CB  LEU A 138      11.411 -16.069  -7.910  1.00 98.31           C  
ATOM   1127  CG  LEU A 138      10.827 -15.578  -6.586  1.00 98.31           C  
ATOM   1128  CD1 LEU A 138      11.874 -15.651  -5.490  1.00 98.31           C  
ATOM   1129  CD2 LEU A 138      10.296 -14.157  -6.730  1.00 98.31           C  
ATOM   1130  N   ASN A 139      11.456 -17.575 -10.752  1.00 98.06           N  
ATOM   1131  CA  ASN A 139      12.147 -17.961 -11.981  1.00 98.06           C  
ATOM   1132  C   ASN A 139      11.387 -17.502 -13.220  1.00 98.06           C  
ATOM   1133  O   ASN A 139      11.986 -17.200 -14.246  1.00 98.06           O  
ATOM   1134  CB  ASN A 139      12.366 -19.474 -12.025  1.00 98.06           C  
ATOM   1135  CG  ASN A 139      13.468 -19.932 -11.090  1.00 98.06           C  
ATOM   1136  ND2 ASN A 139      13.408 -21.195 -10.665  1.00 98.06           N  
ATOM   1137  OD1 ASN A 139      14.370 -19.167 -10.745  1.00 98.06           O  
ATOM   1138  N   SER A 140      10.082 -17.507 -13.111  1.00 98.00           N  
ATOM   1139  CA  SER A 140       9.286 -17.056 -14.244  1.00 98.00           C  
ATOM   1140  C   SER A 140       9.577 -15.596 -14.580  1.00 98.00           C  
ATOM   1141  O   SER A 140       9.323 -15.149 -15.702  1.00 98.00           O  
ATOM   1142  CB  SER A 140       7.790 -17.234 -13.956  1.00 98.00           C  
ATOM   1143  OG  SER A 140       7.327 -16.221 -13.070  1.00 98.00           O  
ATOM   1144  N   LEU A 141      10.003 -14.760 -13.667  1.00 97.69           N  
ATOM   1145  CA  LEU A 141      10.267 -13.340 -13.880  1.00 97.69           C  
ATOM   1146  C   LEU A 141      11.559 -13.132 -14.659  1.00 97.69           C  
ATOM   1147  O   LEU A 141      11.883 -12.008 -15.038  1.00 97.69           O  
ATOM   1148  CB  LEU A 141      10.345 -12.607 -12.536  1.00 97.69           C  
ATOM   1149  CG  LEU A 141       9.057 -12.561 -11.706  1.00 97.69           C  
ATOM   1150  CD1 LEU A 141       9.297 -11.834 -10.391  1.00 97.69           C  
ATOM   1151  CD2 LEU A 141       7.936 -11.895 -12.497  1.00 97.69           C  
ATOM   1152  N   LYS A 142      12.283 -14.274 -14.921  1.00 97.06           N  
ATOM   1153  CA  LYS A 142      13.469 -14.208 -15.772  1.00 97.06           C  
ATOM   1154  C   LYS A 142      13.077 -14.158 -17.248  1.00 97.06           C  
ATOM   1155  O   LYS A 142      13.928 -13.980 -18.119  1.00 97.06           O  
ATOM   1156  CB  LYS A 142      14.380 -15.414 -15.519  1.00 97.06           C  
ATOM   1157  CG  LYS A 142      15.020 -15.418 -14.138  1.00 97.06           C  
ATOM   1158  CD  LYS A 142      15.938 -16.622 -13.954  1.00 97.06           C  
ATOM   1159  CE  LYS A 142      16.561 -16.641 -12.563  1.00 97.06           C  
ATOM   1160  NZ  LYS A 142      17.442 -17.831 -12.368  1.00 97.06           N1+
ATOM   1161  N   SER A 143      11.830 -14.170 -17.480  1.00 97.38           N  
ATOM   1162  CA  SER A 143      11.259 -14.014 -18.816  1.00 97.38           C  
ATOM   1163  C   SER A 143      10.664 -12.622 -19.000  1.00 97.38           C  
ATOM   1164  O   SER A 143       9.761 -12.220 -18.267  1.00 97.38           O  
ATOM   1165  CB  SER A 143      10.176 -15.074 -19.069  1.00 97.38           C  
ATOM   1166  OG  SER A 143       9.466 -14.801 -20.268  1.00 97.38           O  
ATOM   1167  N   SER A 144      11.125 -11.864 -19.976  1.00 96.31           N  
ATOM   1168  CA  SER A 144      10.622 -10.535 -20.287  1.00 96.31           C  
ATOM   1169  C   SER A 144       9.152 -10.569 -20.682  1.00 96.31           C  
ATOM   1170  O   SER A 144       8.402  -9.635 -20.376  1.00 96.31           O  
ATOM   1171  CB  SER A 144      11.442  -9.897 -21.410  1.00 96.31           C  
ATOM   1172  OG  SER A 144      12.777  -9.646 -20.981  1.00 96.31           O  
ATOM   1173  N   ALA A 145       8.780 -11.654 -21.313  1.00 96.88           N  
ATOM   1174  CA  ALA A 145       7.384 -11.831 -21.713  1.00 96.88           C  
ATOM   1175  C   ALA A 145       6.476 -11.903 -20.482  1.00 96.88           C  
ATOM   1176  O   ALA A 145       5.385 -11.325 -20.475  1.00 96.88           O  
ATOM   1177  CB  ALA A 145       7.229 -13.081 -22.573  1.00 96.88           C  
ATOM   1178  N   THR A 146       6.946 -12.638 -19.589  1.00 97.25           N  
ATOM   1179  CA  THR A 146       6.193 -12.762 -18.344  1.00 97.25           C  
ATOM   1180  C   THR A 146       6.058 -11.410 -17.650  1.00 97.25           C  
ATOM   1181  O   THR A 146       4.967 -11.042 -17.213  1.00 97.25           O  
ATOM   1182  CB  THR A 146       6.853 -13.778 -17.393  1.00 97.25           C  
ATOM   1183  CG2 THR A 146       6.108 -13.851 -16.066  1.00 97.25           C  
ATOM   1184  OG1 THR A 146       6.863 -15.076 -18.006  1.00 97.25           O  
ATOM   1185  N   VAL A 147       7.106 -10.670 -17.509  1.00 96.31           N  
ATOM   1186  CA  VAL A 147       7.111  -9.361 -16.867  1.00 96.31           C  
ATOM   1187  C   VAL A 147       6.227  -8.394 -17.653  1.00 96.31           C  
ATOM   1188  O   VAL A 147       5.483  -7.604 -17.066  1.00 96.31           O  
ATOM   1189  CB  VAL A 147       8.544  -8.793 -16.748  1.00 96.31           C  
ATOM   1190  CG1 VAL A 147       8.520  -7.381 -16.167  1.00 96.31           C  
ATOM   1191  CG2 VAL A 147       9.412  -9.712 -15.889  1.00 96.31           C  
ATOM   1192  N   ALA A 148       6.270  -8.459 -18.948  1.00 94.31           N  
ATOM   1193  CA  ALA A 148       5.414  -7.642 -19.805  1.00 94.31           C  
ATOM   1194  C   ALA A 148       3.936  -7.925 -19.537  1.00 94.31           C  
ATOM   1195  O   ALA A 148       3.128  -7.004 -19.458  1.00 94.31           O  
ATOM   1196  CB  ALA A 148       5.738  -7.884 -21.276  1.00 94.31           C  
ATOM   1197  N   ARG A 149       3.630  -9.161 -19.431  1.00 95.69           N  
ATOM   1198  CA  ARG A 149       2.253  -9.554 -19.142  1.00 95.69           C  
ATOM   1199  C   ARG A 149       1.807  -9.037 -17.779  1.00 95.69           C  
ATOM   1200  O   ARG A 149       0.697  -8.513 -17.641  1.00 95.69           O  
ATOM   1201  CB  ARG A 149       2.111 -11.074 -19.195  1.00 95.69           C  
ATOM   1202  CG  ARG A 149       0.675 -11.564 -19.081  1.00 95.69           C  
ATOM   1203  CD  ARG A 149       0.597 -13.076 -19.078  1.00 95.69           C  
ATOM   1204  NE  ARG A 149       1.745 -13.681 -18.406  1.00 95.69           N  
ATOM   1205  NH1 ARG A 149       0.980 -15.856 -18.609  1.00 95.69           N  
ATOM   1206  NH2 ARG A 149       2.983 -15.430 -17.579  1.00 95.69           N1+
ATOM   1207  CZ  ARG A 149       1.902 -14.983 -18.195  1.00 95.69           C  
ATOM   1208  N   ILE A 150       2.627  -9.190 -16.762  1.00 95.38           N  
ATOM   1209  CA  ILE A 150       2.338  -8.776 -15.392  1.00 95.38           C  
ATOM   1210  C   ILE A 150       2.138  -7.266 -15.341  1.00 95.38           C  
ATOM   1211  O   ILE A 150       1.191  -6.774 -14.718  1.00 95.38           O  
ATOM   1212  CB  ILE A 150       3.466  -9.199 -14.421  1.00 95.38           C  
ATOM   1213  CG1 ILE A 150       3.452 -10.722 -14.224  1.00 95.38           C  
ATOM   1214  CG2 ILE A 150       3.332  -8.472 -13.086  1.00 95.38           C  
ATOM   1215  CD1 ILE A 150       4.683 -11.263 -13.509  1.00 95.38           C  
ATOM   1216  N   THR A 151       3.050  -6.506 -16.062  1.00 91.31           N  
ATOM   1217  CA  THR A 151       3.017  -5.055 -16.005  1.00 91.31           C  
ATOM   1218  C   THR A 151       2.048  -4.490 -17.041  1.00 91.31           C  
ATOM   1219  O   THR A 151       1.751  -3.293 -17.031  1.00 91.31           O  
ATOM   1220  CB  THR A 151       4.422  -4.449 -16.225  1.00 91.31           C  
ATOM   1221  CG2 THR A 151       5.388  -4.893 -15.134  1.00 91.31           C  
ATOM   1222  OG1 THR A 151       4.924  -4.885 -17.495  1.00 91.31           O  
ATOM   1223  N   GLU A 152       1.580  -5.323 -17.897  1.00 90.81           N  
ATOM   1224  CA  GLU A 152       0.678  -4.966 -18.985  1.00 90.81           C  
ATOM   1225  C   GLU A 152       1.292  -3.900 -19.890  1.00 90.81           C  
ATOM   1226  O   GLU A 152       0.595  -2.975 -20.323  1.00 90.81           O  
ATOM   1227  CB  GLU A 152      -0.663  -4.475 -18.431  1.00 90.81           C  
ATOM   1228  CG  GLU A 152      -1.427  -5.532 -17.643  1.00 90.81           C  
ATOM   1229  CD  GLU A 152      -2.832  -5.095 -17.259  1.00 90.81           C  
ATOM   1230  OE1 GLU A 152      -3.468  -5.768 -16.417  1.00 90.81           O  
ATOM   1231  OE2 GLU A 152      -3.296  -4.069 -17.797  1.00 90.81           O1-
ATOM   1232  N   VAL A 153       2.569  -4.050 -20.166  1.00 86.44           N  
ATOM   1233  CA  VAL A 153       3.335  -3.221 -21.085  1.00 86.44           C  
ATOM   1234  C   VAL A 153       4.014  -4.101 -22.134  1.00 86.44           C  
ATOM   1235  O   VAL A 153       5.107  -4.623 -21.910  1.00 86.44           O  
ATOM   1236  CB  VAL A 153       4.390  -2.377 -20.343  1.00 86.44           C  
ATOM   1237  CG1 VAL A 153       5.115  -1.442 -21.311  1.00 86.44           C  
ATOM   1238  CG2 VAL A 153       3.737  -1.583 -19.214  1.00 86.44           C  
ATOM   1239  N   ALA A 154       3.293  -4.314 -23.269  1.00 87.62           N  
ATOM   1240  CA  ALA A 154       3.654  -5.298 -24.288  1.00 87.62           C  
ATOM   1241  C   ALA A 154       5.069  -5.072 -24.810  1.00 87.62           C  
ATOM   1242  O   ALA A 154       5.841  -6.019 -24.959  1.00 87.62           O  
ATOM   1243  CB  ALA A 154       2.647  -5.262 -25.451  1.00 87.62           C  
ATOM   1244  N   PRO A 155       5.492  -3.837 -24.987  1.00 87.88           N  
ATOM   1245  CA  PRO A 155       6.829  -3.591 -25.520  1.00 87.88           C  
ATOM   1246  C   PRO A 155       7.943  -4.095 -24.601  1.00 87.88           C  
ATOM   1247  O   PRO A 155       9.056  -4.369 -25.066  1.00 87.88           O  
ATOM   1248  CB  PRO A 155       6.891  -2.067 -25.660  1.00 87.88           C  
ATOM   1249  CG  PRO A 155       5.475  -1.648 -25.874  1.00 87.88           C  
ATOM   1250  CD  PRO A 155       4.580  -2.528 -25.051  1.00 87.88           C  
ATOM   1251  N   VAL A 156       7.775  -4.187 -23.339  1.00 88.88           N  
ATOM   1252  CA  VAL A 156       8.760  -4.684 -22.382  1.00 88.88           C  
ATOM   1253  C   VAL A 156       9.244  -6.070 -22.797  1.00 88.88           C  
ATOM   1254  O   VAL A 156      10.387  -6.438 -22.544  1.00 88.88           O  
ATOM   1255  CB  VAL A 156       8.165  -4.736 -20.953  1.00 88.88           C  
ATOM   1256  CG1 VAL A 156       9.065  -5.546 -20.020  1.00 88.88           C  
ATOM   1257  CG2 VAL A 156       7.968  -3.318 -20.407  1.00 88.88           C  
ATOM   1258  N   ALA A 157       8.409  -6.874 -23.531  1.00 93.31           N  
ATOM   1259  CA  ALA A 157       8.696  -8.254 -23.926  1.00 93.31           C  
ATOM   1260  C   ALA A 157       9.868  -8.316 -24.907  1.00 93.31           C  
ATOM   1261  O   ALA A 157      10.522  -9.347 -25.029  1.00 93.31           O  
ATOM   1262  CB  ALA A 157       7.457  -8.905 -24.539  1.00 93.31           C  
ATOM   1263  N   PHE A 158      10.208  -7.206 -25.531  1.00 91.94           N  
ATOM   1264  CA  PHE A 158      11.189  -7.191 -26.603  1.00 91.94           C  
ATOM   1265  C   PHE A 158      12.572  -6.804 -26.062  1.00 91.94           C  
ATOM   1266  O   PHE A 158      13.566  -6.872 -26.782  1.00 91.94           O  
ATOM   1267  CB  PHE A 158      10.770  -6.205 -27.699  1.00 91.94           C  
ATOM   1268  CG  PHE A 158       9.507  -6.607 -28.420  1.00 91.94           C  
ATOM   1269  CD1 PHE A 158       9.515  -7.668 -29.313  1.00 91.94           C  
ATOM   1270  CD2 PHE A 158       8.327  -5.925 -28.214  1.00 91.94           C  
ATOM   1271  CE1 PHE A 158       8.352  -8.044 -29.983  1.00 91.94           C  
ATOM   1272  CE2 PHE A 158       7.151  -6.289 -28.869  1.00 91.94           C  
ATOM   1273  CZ  PHE A 158       7.175  -7.352 -29.766  1.00 91.94           C  
ATOM   1274  N   PHE A 159      12.659  -6.444 -24.785  1.00 90.31           N  
ATOM   1275  CA  PHE A 159      13.931  -6.061 -24.181  1.00 90.31           C  
ATOM   1276  C   PHE A 159      14.602  -7.256 -23.516  1.00 90.31           C  
ATOM   1277  O   PHE A 159      13.914  -8.139 -22.989  1.00 90.31           O  
ATOM   1278  CB  PHE A 159      13.718  -4.939 -23.165  1.00 90.31           C  
ATOM   1279  CG  PHE A 159      13.275  -3.636 -23.777  1.00 90.31           C  
ATOM   1280  CD1 PHE A 159      14.207  -2.767 -24.344  1.00 90.31           C  
ATOM   1281  CD2 PHE A 159      11.939  -3.281 -23.798  1.00 90.31           C  
ATOM   1282  CE1 PHE A 159      13.800  -1.563 -24.911  1.00 90.31           C  
ATOM   1283  CE2 PHE A 159      11.519  -2.079 -24.360  1.00 90.31           C  
ATOM   1284  CZ  PHE A 159      12.457  -1.220 -24.918  1.00 90.31           C  
ATOM   1285  N   PRO A 160      15.969  -7.252 -23.647  1.00 93.62           N  
ATOM   1286  CA  PRO A 160      16.679  -8.302 -22.910  1.00 93.62           C  
ATOM   1287  C   PRO A 160      16.343  -8.292 -21.409  1.00 93.62           C  
ATOM   1288  O   PRO A 160      16.187  -7.225 -20.820  1.00 93.62           O  
ATOM   1289  CB  PRO A 160      18.152  -7.961 -23.142  1.00 93.62           C  
ATOM   1290  CG  PRO A 160      18.146  -7.089 -24.354  1.00 93.62           C  
ATOM   1291  CD  PRO A 160      16.844  -6.352 -24.416  1.00 93.62           C  
ATOM   1292  N   ASN A 161      16.154  -9.417 -20.826  1.00 94.56           N  
ATOM   1293  CA  ASN A 161      15.649  -9.554 -19.458  1.00 94.56           C  
ATOM   1294  C   ASN A 161      16.561  -8.847 -18.457  1.00 94.56           C  
ATOM   1295  O   ASN A 161      16.086  -8.299 -17.461  1.00 94.56           O  
ATOM   1296  CB  ASN A 161      15.501 -11.029 -19.095  1.00 94.56           C  
ATOM   1297  CG  ASN A 161      14.907 -11.230 -17.717  1.00 94.56           C  
ATOM   1298  ND2 ASN A 161      13.591 -11.047 -17.600  1.00 94.56           N  
ATOM   1299  OD1 ASN A 161      15.618 -11.544 -16.755  1.00 94.56           O  
ATOM   1300  N   PHE A 162      17.916  -8.841 -18.639  1.00 94.38           N  
ATOM   1301  CA  PHE A 162      18.776  -8.137 -17.693  1.00 94.38           C  
ATOM   1302  C   PHE A 162      18.384  -6.673 -17.587  1.00 94.38           C  
ATOM   1303  O   PHE A 162      18.441  -6.089 -16.502  1.00 94.38           O  
ATOM   1304  CB  PHE A 162      20.245  -8.254 -18.117  1.00 94.38           C  
ATOM   1305  CG  PHE A 162      20.640  -7.298 -19.219  1.00 94.38           C  
ATOM   1306  CD1 PHE A 162      20.630  -7.698 -20.540  1.00 94.38           C  
ATOM   1307  CD2 PHE A 162      21.003  -5.994 -18.904  1.00 94.38           C  
ATOM   1308  CE1 PHE A 162      20.986  -6.820 -21.556  1.00 94.38           C  
ATOM   1309  CE2 PHE A 162      21.372  -5.106 -19.923  1.00 94.38           C  
ATOM   1310  CZ  PHE A 162      21.366  -5.519 -21.245  1.00 94.38           C  
ATOM   1311  N   LEU A 163      17.962  -6.034 -18.727  1.00 92.94           N  
ATOM   1312  CA  LEU A 163      17.492  -4.654 -18.725  1.00 92.94           C  
ATOM   1313  C   LEU A 163      16.138  -4.541 -18.053  1.00 92.94           C  
ATOM   1314  O   LEU A 163      15.868  -3.579 -17.328  1.00 92.94           O  
ATOM   1315  CB  LEU A 163      17.411  -4.113 -20.156  1.00 92.94           C  
ATOM   1316  CG  LEU A 163      18.750  -3.838 -20.858  1.00 92.94           C  
ATOM   1317  CD1 LEU A 163      18.506  -3.395 -22.295  1.00 92.94           C  
ATOM   1318  CD2 LEU A 163      19.538  -2.791 -20.087  1.00 92.94           C  
ATOM   1319  N   VAL A 164      15.235  -5.495 -18.225  1.00 93.75           N  
ATOM   1320  CA  VAL A 164      13.928  -5.549 -17.581  1.00 93.75           C  
ATOM   1321  C   VAL A 164      14.109  -5.692 -16.078  1.00 93.75           C  
ATOM   1322  O   VAL A 164      13.429  -5.009 -15.296  1.00 93.75           O  
ATOM   1323  CB  VAL A 164      13.077  -6.710 -18.138  1.00 93.75           C  
ATOM   1324  CG1 VAL A 164      11.780  -6.850 -17.333  1.00 93.75           C  
ATOM   1325  CG2 VAL A 164      12.777  -6.489 -19.616  1.00 93.75           C  
ATOM   1326  N   GLN A 165      15.037  -6.519 -15.683  1.00 95.50           N  
ATOM   1327  CA  GLN A 165      15.344  -6.698 -14.268  1.00 95.50           C  
ATOM   1328  C   GLN A 165      15.789  -5.388 -13.628  1.00 95.50           C  
ATOM   1329  O   GLN A 165      15.353  -5.033 -12.535  1.00 95.50           O  
ATOM   1330  CB  GLN A 165      16.420  -7.771 -14.083  1.00 95.50           C  
ATOM   1331  CG  GLN A 165      15.936  -9.182 -14.400  1.00 95.50           C  
ATOM   1332  CD  GLN A 165      14.920  -9.692 -13.401  1.00 95.50           C  
ATOM   1333  NE2 GLN A 165      14.111 -10.656 -13.825  1.00 95.50           N  
ATOM   1334  OE1 GLN A 165      14.857  -9.222 -12.259  1.00 95.50           O  
ATOM   1335  N   GLN A 166      16.579  -4.673 -14.282  1.00 93.31           N  
ATOM   1336  CA  GLN A 166      17.207  -3.460 -13.760  1.00 93.31           C  
ATOM   1337  C   GLN A 166      16.227  -2.292 -13.770  1.00 93.31           C  
ATOM   1338  O   GLN A 166      16.147  -1.537 -12.801  1.00 93.31           O  
ATOM   1339  CB  GLN A 166      18.459  -3.107 -14.568  1.00 93.31           C  
ATOM   1340  CG  GLN A 166      19.650  -4.003 -14.267  1.00 93.31           C  
ATOM   1341  CD  GLN A 166      20.898  -3.587 -15.022  1.00 93.31           C  
ATOM   1342  NE2 GLN A 166      22.032  -4.226 -14.724  1.00 93.31           N  
ATOM   1343  OE1 GLN A 166      20.856  -2.693 -15.878  1.00 93.31           O  
ATOM   1344  N   LYS A 167      15.480  -2.156 -14.846  1.00 91.00           N  
ATOM   1345  CA  LYS A 167      14.721  -0.924 -15.053  1.00 91.00           C  
ATOM   1346  C   LYS A 167      13.275  -1.072 -14.590  1.00 91.00           C  
ATOM   1347  O   LYS A 167      12.616  -0.075 -14.307  1.00 91.00           O  
ATOM   1348  CB  LYS A 167      14.761  -0.521 -16.531  1.00 91.00           C  
ATOM   1349  CG  LYS A 167      16.155  -0.156 -17.039  1.00 91.00           C  
ATOM   1350  CD  LYS A 167      16.660   1.132 -16.406  1.00 91.00           C  
ATOM   1351  CE  LYS A 167      17.996   1.561 -17.007  1.00 91.00           C  
ATOM   1352  NZ  LYS A 167      18.498   2.825 -16.390  1.00 91.00           N1+
ATOM   1353  N   VAL A 168      12.776  -2.334 -14.488  1.00 92.50           N  
ATOM   1354  CA  VAL A 168      11.375  -2.551 -14.126  1.00 92.50           C  
ATOM   1355  C   VAL A 168      11.295  -3.251 -12.773  1.00 92.50           C  
ATOM   1356  O   VAL A 168      10.757  -2.697 -11.815  1.00 92.50           O  
ATOM   1357  CB  VAL A 168      10.639  -3.380 -15.204  1.00 92.50           C  
ATOM   1358  CG1 VAL A 168       9.186  -3.621 -14.798  1.00 92.50           C  
ATOM   1359  CG2 VAL A 168      10.707  -2.678 -16.560  1.00 92.50           C  
ATOM   1360  N   LEU A 169      11.920  -4.370 -12.596  1.00 96.56           N  
ATOM   1361  CA  LEU A 169      11.739  -5.196 -11.405  1.00 96.56           C  
ATOM   1362  C   LEU A 169      12.552  -4.644 -10.238  1.00 96.56           C  
ATOM   1363  O   LEU A 169      12.156  -4.787  -9.081  1.00 96.56           O  
ATOM   1364  CB  LEU A 169      12.160  -6.642 -11.690  1.00 96.56           C  
ATOM   1365  CG  LEU A 169      11.279  -7.419 -12.672  1.00 96.56           C  
ATOM   1366  CD1 LEU A 169      11.807  -8.839 -12.843  1.00 96.56           C  
ATOM   1367  CD2 LEU A 169       9.830  -7.433 -12.200  1.00 96.56           C  
ATOM   1368  N   TYR A 170      13.706  -3.987 -10.522  1.00 97.12           N  
ATOM   1369  CA  TYR A 170      14.510  -3.383  -9.468  1.00 97.12           C  
ATOM   1370  C   TYR A 170      13.701  -2.353  -8.687  1.00 97.12           C  
ATOM   1371  O   TYR A 170      13.683  -2.376  -7.455  1.00 97.12           O  
ATOM   1372  CB  TYR A 170      15.760  -2.727 -10.058  1.00 97.12           C  
ATOM   1373  CG  TYR A 170      16.552  -1.924  -9.055  1.00 97.12           C  
ATOM   1374  CD1 TYR A 170      16.484  -0.532  -9.038  1.00 97.12           C  
ATOM   1375  CD2 TYR A 170      17.384  -2.551  -8.133  1.00 97.12           C  
ATOM   1376  CE1 TYR A 170      17.222   0.213  -8.121  1.00 97.12           C  
ATOM   1377  CE2 TYR A 170      18.114  -1.819  -7.204  1.00 97.12           C  
ATOM   1378  OH  TYR A 170      18.755   0.293  -6.296  1.00 97.12           O  
ATOM   1379  CZ  TYR A 170      18.032  -0.435  -7.212  1.00 97.12           C  
ATOM   1380  N   PRO A 171      13.024  -1.419  -9.332  1.00 96.31           N  
ATOM   1381  CA  PRO A 171      12.179  -0.481  -8.593  1.00 96.31           C  
ATOM   1382  C   PRO A 171      11.119  -1.184  -7.741  1.00 96.31           C  
ATOM   1383  O   PRO A 171      10.839  -0.755  -6.619  1.00 96.31           O  
ATOM   1384  CB  PRO A 171      11.525   0.353  -9.698  1.00 96.31           C  
ATOM   1385  CG  PRO A 171      12.506   0.335 -10.820  1.00 96.31           C  
ATOM   1386  CD  PRO A 171      13.167  -1.015 -10.861  1.00 96.31           C  
ATOM   1387  N   PHE A 172      10.477  -2.259  -8.270  1.00 97.19           N  
ATOM   1388  CA  PHE A 172       9.501  -3.035  -7.514  1.00 97.19           C  
ATOM   1389  C   PHE A 172      10.131  -3.627  -6.257  1.00 97.19           C  
ATOM   1390  O   PHE A 172       9.540  -3.581  -5.178  1.00 97.19           O  
ATOM   1391  CB  PHE A 172       8.910  -4.152  -8.381  1.00 97.19           C  
ATOM   1392  CG  PHE A 172       7.804  -3.692  -9.291  1.00 97.19           C  
ATOM   1393  CD1 PHE A 172       6.483  -3.693  -8.864  1.00 97.19           C  
ATOM   1394  CD2 PHE A 172       8.091  -3.258 -10.583  1.00 97.19           C  
ATOM   1395  CE1 PHE A 172       5.459  -3.268  -9.710  1.00 97.19           C  
ATOM   1396  CE2 PHE A 172       7.071  -2.832 -11.430  1.00 97.19           C  
ATOM   1397  CZ  PHE A 172       5.757  -2.840 -10.995  1.00 97.19           C  
ATOM   1398  N   ARG A 173      11.308  -4.196  -6.385  1.00 98.50           N  
ATOM   1399  CA  ARG A 173      11.990  -4.802  -5.248  1.00 98.50           C  
ATOM   1400  C   ARG A 173      12.333  -3.759  -4.190  1.00 98.50           C  
ATOM   1401  O   ARG A 173      12.272  -4.031  -2.993  1.00 98.50           O  
ATOM   1402  CB  ARG A 173      13.258  -5.526  -5.702  1.00 98.50           C  
ATOM   1403  CG  ARG A 173      12.991  -6.819  -6.457  1.00 98.50           C  
ATOM   1404  CD  ARG A 173      14.267  -7.628  -6.658  1.00 98.50           C  
ATOM   1405  NE  ARG A 173      15.173  -6.990  -7.610  1.00 98.50           N  
ATOM   1406  NH1 ARG A 173      14.167  -7.901  -9.483  1.00 98.50           N  
ATOM   1407  NH2 ARG A 173      15.976  -6.506  -9.703  1.00 98.50           N1+
ATOM   1408  CZ  ARG A 173      15.100  -7.133  -8.929  1.00 98.50           C  
ATOM   1409  N   LYS A 174      12.735  -2.530  -4.654  1.00 98.31           N  
ATOM   1410  CA  LYS A 174      13.019  -1.446  -3.719  1.00 98.31           C  
ATOM   1411  C   LYS A 174      11.773  -1.042  -2.947  1.00 98.31           C  
ATOM   1412  O   LYS A 174      11.836  -0.781  -1.742  1.00 98.31           O  
ATOM   1413  CB  LYS A 174      13.586  -0.233  -4.461  1.00 98.31           C  
ATOM   1414  CG  LYS A 174      15.054  -0.376  -4.852  1.00 98.31           C  
ATOM   1415  CD  LYS A 174      15.961  -0.329  -3.628  1.00 98.31           C  
ATOM   1416  CE  LYS A 174      17.239   0.454  -3.912  1.00 98.31           C  
ATOM   1417  NZ  LYS A 174      18.157   0.464  -2.733  1.00 98.31           N1+
ATOM   1418  N   GLN A 175      10.683  -1.011  -3.615  1.00 98.31           N  
ATOM   1419  CA  GLN A 175       9.418  -0.676  -2.967  1.00 98.31           C  
ATOM   1420  C   GLN A 175       9.025  -1.740  -1.946  1.00 98.31           C  
ATOM   1421  O   GLN A 175       8.492  -1.420  -0.882  1.00 98.31           O  
ATOM   1422  CB  GLN A 175       8.305  -0.512  -4.006  1.00 98.31           C  
ATOM   1423  CG  GLN A 175       8.454   0.735  -4.871  1.00 98.31           C  
ATOM   1424  CD  GLN A 175       7.268   0.952  -5.793  1.00 98.31           C  
ATOM   1425  NE2 GLN A 175       7.537   1.046  -7.091  1.00 98.31           N  
ATOM   1426  OE1 GLN A 175       6.121   1.035  -5.343  1.00 98.31           O  
ATOM   1427  N   VAL A 176       9.292  -3.039  -2.282  1.00 98.69           N  
ATOM   1428  CA  VAL A 176       9.066  -4.113  -1.321  1.00 98.69           C  
ATOM   1429  C   VAL A 176       9.886  -3.854  -0.058  1.00 98.69           C  
ATOM   1430  O   VAL A 176       9.363  -3.943   1.056  1.00 98.69           O  
ATOM   1431  CB  VAL A 176       9.433  -5.492  -1.919  1.00 98.69           C  
ATOM   1432  CG1 VAL A 176       9.440  -6.566  -0.833  1.00 98.69           C  
ATOM   1433  CG2 VAL A 176       8.459  -5.863  -3.036  1.00 98.69           C  
ATOM   1434  N   GLY A 177      11.174  -3.563  -0.237  1.00 98.62           N  
ATOM   1435  CA  GLY A 177      11.995  -3.212   0.911  1.00 98.62           C  
ATOM   1436  C   GLY A 177      11.424  -2.062   1.723  1.00 98.62           C  
ATOM   1437  O   GLY A 177      11.445  -2.095   2.952  1.00 98.62           O  
ATOM   1438  N   GLY A 178      10.951  -1.060   0.996  1.00 98.62           N  
ATOM   1439  CA  GLY A 178      10.328   0.083   1.640  1.00 98.62           C  
ATOM   1440  C   GLY A 178       9.111  -0.291   2.467  1.00 98.62           C  
ATOM   1441  O   GLY A 178       8.938   0.200   3.584  1.00 98.62           O  
ATOM   1442  N   THR A 179       8.242  -1.164   1.916  1.00 98.75           N  
ATOM   1443  CA  THR A 179       7.032  -1.598   2.604  1.00 98.75           C  
ATOM   1444  C   THR A 179       7.379  -2.334   3.895  1.00 98.75           C  
ATOM   1445  O   THR A 179       6.784  -2.073   4.942  1.00 98.75           O  
ATOM   1446  CB  THR A 179       6.172  -2.507   1.707  1.00 98.75           C  
ATOM   1447  CG2 THR A 179       4.973  -3.058   2.469  1.00 98.75           C  
ATOM   1448  OG1 THR A 179       5.704  -1.753   0.582  1.00 98.75           O  
ATOM   1449  N   ILE A 180       8.360  -3.193   3.859  1.00 98.69           N  
ATOM   1450  CA  ILE A 180       8.780  -3.952   5.032  1.00 98.69           C  
ATOM   1451  C   ILE A 180       9.396  -3.011   6.066  1.00 98.69           C  
ATOM   1452  O   ILE A 180       9.083  -3.095   7.253  1.00 98.69           O  
ATOM   1453  CB  ILE A 180       9.788  -5.066   4.657  1.00 98.69           C  
ATOM   1454  CG1 ILE A 180       9.087  -6.163   3.847  1.00 98.69           C  
ATOM   1455  CG2 ILE A 180      10.445  -5.639   5.910  1.00 98.69           C  
ATOM   1456  CD1 ILE A 180      10.039  -7.192   3.252  1.00 98.69           C  
ATOM   1457  N   LEU A 181      10.278  -2.108   5.607  1.00 98.69           N  
ATOM   1458  CA  LEU A 181      10.893  -1.125   6.488  1.00 98.69           C  
ATOM   1459  C   LEU A 181       9.835  -0.212   7.107  1.00 98.69           C  
ATOM   1460  O   LEU A 181       9.942   0.166   8.272  1.00 98.69           O  
ATOM   1461  CB  LEU A 181      11.924  -0.286   5.730  1.00 98.69           C  
ATOM   1462  CG  LEU A 181      12.658   0.778   6.536  1.00 98.69           C  
ATOM   1463  CD1 LEU A 181      13.410   0.141   7.702  1.00 98.69           C  
ATOM   1464  CD2 LEU A 181      13.620   1.561   5.646  1.00 98.69           C  
ATOM   1465  N   ALA A 182       8.796   0.160   6.368  1.00 98.75           N  
ATOM   1466  CA  ALA A 182       7.717   1.021   6.857  1.00 98.75           C  
ATOM   1467  C   ALA A 182       7.031   0.398   8.070  1.00 98.75           C  
ATOM   1468  O   ALA A 182       6.676   1.103   9.014  1.00 98.75           O  
ATOM   1469  CB  ALA A 182       6.701   1.277   5.747  1.00 98.75           C  
ATOM   1470  N   ALA A 183       6.788  -0.905   8.029  1.00 98.62           N  
ATOM   1471  CA  ALA A 183       6.174  -1.573   9.173  1.00 98.62           C  
ATOM   1472  C   ALA A 183       7.041  -1.432  10.421  1.00 98.62           C  
ATOM   1473  O   ALA A 183       6.529  -1.202  11.523  1.00 98.62           O  
ATOM   1474  CB  ALA A 183       5.937  -3.048   8.862  1.00 98.62           C  
ATOM   1475  N   LYS A 184       8.337  -1.601  10.266  1.00 98.19           N  
ATOM   1476  CA  LYS A 184       9.247  -1.396  11.387  1.00 98.19           C  
ATOM   1477  C   LYS A 184       9.121   0.022  11.942  1.00 98.19           C  
ATOM   1478  O   LYS A 184       8.970   0.214  13.148  1.00 98.19           O  
ATOM   1479  CB  LYS A 184      10.693  -1.666  10.966  1.00 98.19           C  
ATOM   1480  CG  LYS A 184      11.717  -1.384  12.053  1.00 98.19           C  
ATOM   1481  CD  LYS A 184      13.138  -1.640  11.564  1.00 98.19           C  
ATOM   1482  CE  LYS A 184      14.172  -1.241  12.606  1.00 98.19           C  
ATOM   1483  NZ  LYS A 184      13.685  -0.123  13.471  1.00 98.19           N1+
ATOM   1484  N   LEU A 185       9.201   1.027  11.092  1.00 98.31           N  
ATOM   1485  CA  LEU A 185       9.147   2.422  11.511  1.00 98.31           C  
ATOM   1486  C   LEU A 185       7.792   2.752  12.129  1.00 98.31           C  
ATOM   1487  O   LEU A 185       7.721   3.494  13.114  1.00 98.31           O  
ATOM   1488  CB  LEU A 185       9.412   3.348  10.319  1.00 98.31           C  
ATOM   1489  CG  LEU A 185      10.843   3.361   9.779  1.00 98.31           C  
ATOM   1490  CD1 LEU A 185      10.946   4.291   8.575  1.00 98.31           C  
ATOM   1491  CD2 LEU A 185      11.825   3.778  10.868  1.00 98.31           C  
ATOM   1492  N   ALA A 186       6.728   2.209  11.531  1.00 98.50           N  
ATOM   1493  CA  ALA A 186       5.395   2.446  12.084  1.00 98.50           C  
ATOM   1494  C   ALA A 186       5.295   1.908  13.510  1.00 98.50           C  
ATOM   1495  O   ALA A 186       4.738   2.566  14.391  1.00 98.50           O  
ATOM   1496  CB  ALA A 186       4.329   1.803  11.198  1.00 98.50           C  
ATOM   1497  N   THR A 187       5.817   0.708  13.719  1.00 98.12           N  
ATOM   1498  CA  THR A 187       5.793   0.088  15.040  1.00 98.12           C  
ATOM   1499  C   THR A 187       6.610   0.913  16.034  1.00 98.12           C  
ATOM   1500  O   THR A 187       6.233   1.042  17.201  1.00 98.12           O  
ATOM   1501  CB  THR A 187       6.334  -1.351  15.002  1.00 98.12           C  
ATOM   1502  CG2 THR A 187       6.319  -1.985  16.387  1.00 98.12           C  
ATOM   1503  OG1 THR A 187       5.516  -2.132  14.121  1.00 98.12           O  
ATOM   1504  N   GLU A 188       7.694   1.532  15.597  1.00 96.75           N  
ATOM   1505  CA  GLU A 188       8.596   2.287  16.450  1.00 96.75           C  
ATOM   1506  C   GLU A 188       8.085   3.710  16.667  1.00 96.75           C  
ATOM   1507  O   GLU A 188       8.198   4.254  17.767  1.00 96.75           O  
ATOM   1508  CB  GLU A 188      10.009   2.325  15.860  1.00 96.75           C  
ATOM   1509  CG  GLU A 188      10.743   0.992  15.942  1.00 96.75           C  
ATOM   1510  CD  GLU A 188      12.111   1.012  15.275  1.00 96.75           C  
ATOM   1511  OE1 GLU A 188      12.886   0.047  15.445  1.00 96.75           O  
ATOM   1512  OE2 GLU A 188      12.411   2.018  14.587  1.00 96.75           O1-
ATOM   1513  N   ARG A 189       7.401   4.267  15.595  1.00 96.62           N  
ATOM   1514  CA  ARG A 189       7.150   5.703  15.622  1.00 96.62           C  
ATOM   1515  C   ARG A 189       5.658   6.006  15.540  1.00 96.62           C  
ATOM   1516  O   ARG A 189       5.239   7.158  15.621  1.00 96.62           O  
ATOM   1517  CB  ARG A 189       7.890   6.396  14.476  1.00 96.62           C  
ATOM   1518  CG  ARG A 189       9.403   6.232  14.535  1.00 96.62           C  
ATOM   1519  CD  ARG A 189      10.088   6.925  13.365  1.00 96.62           C  
ATOM   1520  NE  ARG A 189      11.519   6.632  13.330  1.00 96.62           N  
ATOM   1521  NH1 ARG A 189      11.925   7.822  11.392  1.00 96.62           N  
ATOM   1522  NH2 ARG A 189      13.642   6.737  12.455  1.00 96.62           N1+
ATOM   1523  CZ  ARG A 189      12.358   7.059  12.390  1.00 96.62           C  
ATOM   1524  N   GLY A 190       4.881   4.907  15.367  1.00 97.88           N  
ATOM   1525  CA  GLY A 190       3.441   5.111  15.399  1.00 97.88           C  
ATOM   1526  C   GLY A 190       2.821   5.169  14.016  1.00 97.88           C  
ATOM   1527  O   GLY A 190       1.646   4.828  13.841  1.00 97.88           O  
ATOM   1528  N   TRP A 191       3.626   5.437  12.961  1.00 98.50           N  
ATOM   1529  CA  TRP A 191       3.185   5.494  11.572  1.00 98.50           C  
ATOM   1530  C   TRP A 191       4.376   5.450  10.621  1.00 98.50           C  
ATOM   1531  O   TRP A 191       5.506   5.736  11.016  1.00 98.50           O  
ATOM   1532  CB  TRP A 191       2.356   6.754  11.316  1.00 98.50           C  
ATOM   1533  CG  TRP A 191       3.124   8.035  11.511  1.00 98.50           C  
ATOM   1534  CD1 TRP A 191       3.266   8.743  12.671  1.00 98.50           C  
ATOM   1535  CD2 TRP A 191       3.844   8.751  10.504  1.00 98.50           C  
ATOM   1536  CE2 TRP A 191       4.402   9.890  11.129  1.00 98.50           C  
ATOM   1537  CE3 TRP A 191       4.075   8.546   9.141  1.00 98.50           C  
ATOM   1538  NE1 TRP A 191       4.033   9.855  12.443  1.00 98.50           N  
ATOM   1539  CH2 TRP A 191       5.389  10.598   9.101  1.00 98.50           C  
ATOM   1540  CZ2 TRP A 191       5.177  10.819  10.433  1.00 98.50           C  
ATOM   1541  CZ3 TRP A 191       4.847   9.472   8.448  1.00 98.50           C  
ATOM   1542  N   ALA A 192       4.115   5.101   9.461  1.00 98.69           N  
ATOM   1543  CA  ALA A 192       5.082   5.191   8.369  1.00 98.69           C  
ATOM   1544  C   ALA A 192       4.387   5.162   7.014  1.00 98.69           C  
ATOM   1545  O   ALA A 192       3.346   4.513   6.853  1.00 98.69           O  
ATOM   1546  CB  ALA A 192       6.107   4.064   8.468  1.00 98.69           C  
ATOM   1547  N   ILE A 193       4.959   5.939   6.069  1.00 98.75           N  
ATOM   1548  CA  ILE A 193       4.429   5.991   4.715  1.00 98.75           C  
ATOM   1549  C   ILE A 193       5.505   5.546   3.721  1.00 98.75           C  
ATOM   1550  O   ILE A 193       6.598   6.123   3.690  1.00 98.75           O  
ATOM   1551  CB  ILE A 193       3.917   7.403   4.354  1.00 98.75           C  
ATOM   1552  CG1 ILE A 193       2.812   7.834   5.327  1.00 98.75           C  
ATOM   1553  CG2 ILE A 193       3.420   7.448   2.908  1.00 98.75           C  
ATOM   1554  CD1 ILE A 193       2.376   9.285   5.166  1.00 98.75           C  
ATOM   1555  N   ASN A 194       5.270   4.479   3.050  1.00 98.56           N  
ATOM   1556  CA  ASN A 194       6.061   4.142   1.868  1.00 98.56           C  
ATOM   1557  C   ASN A 194       5.455   4.740   0.600  1.00 98.56           C  
ATOM   1558  O   ASN A 194       4.358   4.355   0.191  1.00 98.56           O  
ATOM   1559  CB  ASN A 194       6.199   2.626   1.729  1.00 98.56           C  
ATOM   1560  CG  ASN A 194       7.128   2.226   0.598  1.00 98.56           C  
ATOM   1561  ND2 ASN A 194       6.868   1.072  -0.003  1.00 98.56           N  
ATOM   1562  OD1 ASN A 194       8.070   2.950   0.269  1.00 98.56           O  
ATOM   1563  N   ILE A 195       6.057   5.921   0.001  1.00 97.69           N  
ATOM   1564  CA  ILE A 195       5.569   6.600  -1.195  1.00 97.69           C  
ATOM   1565  C   ILE A 195       5.745   5.695  -2.412  1.00 97.69           C  
ATOM   1566  O   ILE A 195       6.678   5.877  -3.200  1.00 97.69           O  
ATOM   1567  CB  ILE A 195       6.297   7.944  -1.418  1.00 97.69           C  
ATOM   1568  CG1 ILE A 195       6.244   8.800  -0.145  1.00 97.69           C  
ATOM   1569  CG2 ILE A 195       5.695   8.695  -2.608  1.00 97.69           C  
ATOM   1570  CD1 ILE A 195       4.846   9.304   0.198  1.00 97.69           C  
ATOM   1571  N   GLY A 196       4.908   4.672  -2.468  1.00 95.94           N  
ATOM   1572  CA  GLY A 196       4.876   3.524  -3.361  1.00 95.94           C  
ATOM   1573  C   GLY A 196       4.328   2.274  -2.705  1.00 95.94           C  
ATOM   1574  O   GLY A 196       3.506   2.358  -1.788  1.00 95.94           O  
ATOM   1575  N   GLY A 197       4.661   1.061  -3.208  1.00 96.88           N  
ATOM   1576  CA  GLY A 197       4.175  -0.179  -2.631  1.00 96.88           C  
ATOM   1577  C   GLY A 197       2.700  -0.422  -2.897  1.00 96.88           C  
ATOM   1578  O   GLY A 197       2.126   0.157  -3.823  1.00 96.88           O  
ATOM   1579  N   GLY A 198       2.072  -1.308  -2.138  1.00 97.50           N  
ATOM   1580  CA  GLY A 198       0.652  -1.586  -2.294  1.00 97.50           C  
ATOM   1581  C   GLY A 198       0.347  -2.488  -3.476  1.00 97.50           C  
ATOM   1582  O   GLY A 198      -0.673  -2.317  -4.147  1.00 97.50           O  
ATOM   1583  N   PHE A 199       1.279  -3.428  -3.764  1.00 97.62           N  
ATOM   1584  CA  PHE A 199       1.144  -4.376  -4.864  1.00 97.62           C  
ATOM   1585  C   PHE A 199       0.124  -5.457  -4.526  1.00 97.62           C  
ATOM   1586  O   PHE A 199       0.479  -6.630  -4.387  1.00 97.62           O  
ATOM   1587  CB  PHE A 199       2.497  -5.016  -5.193  1.00 97.62           C  
ATOM   1588  CG  PHE A 199       3.567  -4.021  -5.552  1.00 97.62           C  
ATOM   1589  CD1 PHE A 199       3.257  -2.878  -6.277  1.00 97.62           C  
ATOM   1590  CD2 PHE A 199       4.887  -4.230  -5.165  1.00 97.62           C  
ATOM   1591  CE1 PHE A 199       4.244  -1.954  -6.608  1.00 97.62           C  
ATOM   1592  CE2 PHE A 199       5.878  -3.313  -5.493  1.00 97.62           C  
ATOM   1593  CZ  PHE A 199       5.556  -2.177  -6.217  1.00 97.62           C  
ATOM   1594  N   HIS A 200      -1.094  -5.071  -4.416  1.00 98.25           N  
ATOM   1595  CA  HIS A 200      -2.137  -5.871  -3.786  1.00 98.25           C  
ATOM   1596  C   HIS A 200      -2.732  -6.873  -4.772  1.00 98.25           C  
ATOM   1597  O   HIS A 200      -3.568  -7.695  -4.396  1.00 98.25           O  
ATOM   1598  CB  HIS A 200      -3.238  -4.970  -3.224  1.00 98.25           C  
ATOM   1599  CG  HIS A 200      -4.120  -4.373  -4.275  1.00 98.25           C  
ATOM   1600  CD2 HIS A 200      -3.918  -4.177  -5.599  1.00 98.25           C  
ATOM   1601  ND1 HIS A 200      -5.381  -3.888  -4.003  1.00 98.25           N  
ATOM   1602  CE1 HIS A 200      -5.922  -3.421  -5.115  1.00 98.25           C  
ATOM   1603  NE2 HIS A 200      -5.051  -3.586  -6.101  1.00 98.25           N  
ATOM   1604  N   HIS A 201      -2.247  -7.032  -6.015  1.00 98.44           N  
ATOM   1605  CA  HIS A 201      -2.747  -8.003  -6.982  1.00 98.44           C  
ATOM   1606  C   HIS A 201      -1.842  -9.227  -7.047  1.00 98.44           C  
ATOM   1607  O   HIS A 201      -2.255 -10.283  -7.537  1.00 98.44           O  
ATOM   1608  CB  HIS A 201      -2.870  -7.364  -8.366  1.00 98.44           C  
ATOM   1609  CG  HIS A 201      -3.996  -6.387  -8.480  1.00 98.44           C  
ATOM   1610  CD2 HIS A 201      -3.996  -5.061  -8.777  1.00 98.44           C  
ATOM   1611  ND1 HIS A 201      -5.312  -6.732  -8.265  1.00 98.44           N  
ATOM   1612  CE1 HIS A 201      -6.077  -5.667  -8.431  1.00 98.44           C  
ATOM   1613  NE2 HIS A 201      -5.302  -4.637  -8.741  1.00 98.44           N  
ATOM   1614  N   CYS A 202      -0.580  -9.047  -6.658  1.00 98.31           N  
ATOM   1615  CA  CYS A 202       0.350 -10.168  -6.748  1.00 98.31           C  
ATOM   1616  C   CYS A 202       0.119 -11.162  -5.616  1.00 98.31           C  
ATOM   1617  O   CYS A 202      -0.004 -10.768  -4.455  1.00 98.31           O  
ATOM   1618  CB  CYS A 202       1.795  -9.669  -6.713  1.00 98.31           C  
ATOM   1619  SG  CYS A 202       3.023 -10.982  -6.895  1.00 98.31           S  
ATOM   1620  N   THR A 203      -0.040 -12.471  -5.965  1.00 98.19           N  
ATOM   1621  CA  THR A 203      -0.069 -13.558  -4.992  1.00 98.19           C  
ATOM   1622  C   THR A 203       1.318 -14.181  -4.833  1.00 98.19           C  
ATOM   1623  O   THR A 203       2.262 -13.792  -5.523  1.00 98.19           O  
ATOM   1624  CB  THR A 203      -1.078 -14.648  -5.406  1.00 98.19           C  
ATOM   1625  CG2 THR A 203      -2.413 -14.034  -5.816  1.00 98.19           C  
ATOM   1626  OG1 THR A 203      -0.544 -15.390  -6.509  1.00 98.19           O  
ATOM   1627  N   ALA A 204       1.399 -15.207  -3.986  1.00 97.31           N  
ATOM   1628  CA  ALA A 204       2.655 -15.927  -3.782  1.00 97.31           C  
ATOM   1629  C   ALA A 204       3.096 -16.627  -5.063  1.00 97.31           C  
ATOM   1630  O   ALA A 204       4.293 -16.833  -5.292  1.00 97.31           O  
ATOM   1631  CB  ALA A 204       2.511 -16.939  -2.651  1.00 97.31           C  
ATOM   1632  N   GLU A 205       2.176 -16.884  -5.959  1.00 97.44           N  
ATOM   1633  CA  GLU A 205       2.495 -17.760  -7.083  1.00 97.44           C  
ATOM   1634  C   GLU A 205       2.278 -17.052  -8.411  1.00 97.44           C  
ATOM   1635  O   GLU A 205       2.616 -17.588  -9.467  1.00 97.44           O  
ATOM   1636  CB  GLU A 205       1.660 -19.038  -7.017  1.00 97.44           C  
ATOM   1637  CG  GLU A 205       1.907 -19.875  -5.768  1.00 97.44           C  
ATOM   1638  CD  GLU A 205       3.325 -20.409  -5.679  1.00 97.44           C  
ATOM   1639  OE1 GLU A 205       3.820 -20.624  -4.546  1.00 97.44           O  
ATOM   1640  OE2 GLU A 205       3.950 -20.614  -6.744  1.00 97.44           O1-
ATOM   1641  N   ARG A 206       1.783 -15.867  -8.322  1.00 97.25           N  
ATOM   1642  CA  ARG A 206       1.428 -15.257  -9.599  1.00 97.25           C  
ATOM   1643  C   ARG A 206       1.415 -13.739  -9.490  1.00 97.25           C  
ATOM   1644  O   ARG A 206       0.872 -13.182  -8.532  1.00 97.25           O  
ATOM   1645  CB  ARG A 206       0.065 -15.757 -10.077  1.00 97.25           C  
ATOM   1646  CG  ARG A 206      -0.337 -15.233 -11.445  1.00 97.25           C  
ATOM   1647  CD  ARG A 206      -1.680 -15.793 -11.888  1.00 97.25           C  
ATOM   1648  NE  ARG A 206      -2.780 -15.265 -11.092  1.00 97.25           N  
ATOM   1649  NH1 ARG A 206      -4.352 -16.755 -11.874  1.00 97.25           N  
ATOM   1650  NH2 ARG A 206      -4.947 -15.174 -10.335  1.00 97.25           N1+
ATOM   1651  CZ  ARG A 206      -4.025 -15.735 -11.105  1.00 97.25           C  
ATOM   1652  N   GLY A 207       2.037 -13.030 -10.500  1.00 97.19           N  
ATOM   1653  CA  GLY A 207       1.901 -11.591 -10.635  1.00 97.19           C  
ATOM   1654  C   GLY A 207       0.715 -11.175 -11.481  1.00 97.19           C  
ATOM   1655  O   GLY A 207       0.203 -11.976 -12.276  1.00 97.19           O  
ATOM   1656  N   GLY A 208       0.268  -9.931 -11.364  1.00 95.81           N  
ATOM   1657  CA  GLY A 208      -0.837  -9.391 -12.144  1.00 95.81           C  
ATOM   1658  C   GLY A 208      -1.280  -8.019 -11.677  1.00 95.81           C  
ATOM   1659  O   GLY A 208      -0.879  -7.565 -10.605  1.00 95.81           O  
ATOM   1660  N   GLY A 209      -2.056  -7.287 -12.572  1.00 92.88           N  
ATOM   1661  CA  GLY A 209      -2.579  -5.974 -12.229  1.00 92.88           C  
ATOM   1662  C   GLY A 209      -1.493  -4.974 -11.868  1.00 92.88           C  
ATOM   1663  O   GLY A 209      -1.633  -4.218 -10.905  1.00 92.88           O  
ATOM   1664  N   PHE A 210      -0.303  -5.081 -12.500  1.00 93.44           N  
ATOM   1665  CA  PHE A 210       0.854  -4.207 -12.377  1.00 93.44           C  
ATOM   1666  C   PHE A 210       1.689  -4.577 -11.156  1.00 93.44           C  
ATOM   1667  O   PHE A 210       2.523  -3.790 -10.706  1.00 93.44           O  
ATOM   1668  CB  PHE A 210       0.410  -2.742 -12.286  1.00 93.44           C  
ATOM   1669  CG  PHE A 210      -0.568  -2.333 -13.350  1.00 93.44           C  
ATOM   1670  CD1 PHE A 210      -0.437  -2.808 -14.653  1.00 93.44           C  
ATOM   1671  CD2 PHE A 210      -1.620  -1.475 -13.056  1.00 93.44           C  
ATOM   1672  CE1 PHE A 210      -1.345  -2.437 -15.643  1.00 93.44           C  
ATOM   1673  CE2 PHE A 210      -2.527  -1.099 -14.039  1.00 93.44           C  
ATOM   1674  CZ  PHE A 210      -2.390  -1.574 -15.332  1.00 93.44           C  
ATOM   1675  N   CYS A 211       1.395  -5.708 -10.563  1.00 97.12           N  
ATOM   1676  CA  CYS A 211       2.077  -6.092  -9.331  1.00 97.12           C  
ATOM   1677  C   CYS A 211       2.924  -7.340  -9.539  1.00 97.12           C  
ATOM   1678  O   CYS A 211       2.388  -8.423  -9.788  1.00 97.12           O  
ATOM   1679  CB  CYS A 211       1.064  -6.333  -8.211  1.00 97.12           C  
ATOM   1680  SG  CYS A 211      -0.096  -4.969  -7.973  1.00 97.12           S  
ATOM   1681  N   ALA A 212       4.206  -7.180  -9.389  1.00 97.50           N  
ATOM   1682  CA  ALA A 212       5.134  -8.280  -9.650  1.00 97.50           C  
ATOM   1683  C   ALA A 212       5.492  -9.008  -8.355  1.00 97.50           C  
ATOM   1684  O   ALA A 212       5.773 -10.211  -8.374  1.00 97.50           O  
ATOM   1685  CB  ALA A 212       6.398  -7.762 -10.329  1.00 97.50           C  
ATOM   1686  N   PHE A 213       5.424  -8.267  -7.239  1.00 98.56           N  
ATOM   1687  CA  PHE A 213       5.764  -8.843  -5.941  1.00 98.56           C  
ATOM   1688  C   PHE A 213       4.668  -8.563  -4.923  1.00 98.56           C  
ATOM   1689  O   PHE A 213       4.064  -7.488  -4.931  1.00 98.56           O  
ATOM   1690  CB  PHE A 213       7.102  -8.287  -5.442  1.00 98.56           C  
ATOM   1691  CG  PHE A 213       8.261  -8.567  -6.361  1.00 98.56           C  
ATOM   1692  CD1 PHE A 213       8.777  -9.853  -6.475  1.00 98.56           C  
ATOM   1693  CD2 PHE A 213       8.830  -7.548  -7.107  1.00 98.56           C  
ATOM   1694  CE1 PHE A 213       9.848 -10.117  -7.321  1.00 98.56           C  
ATOM   1695  CE2 PHE A 213       9.903  -7.808  -7.957  1.00 98.56           C  
ATOM   1696  CZ  PHE A 213      10.412  -9.093  -8.064  1.00 98.56           C  
ATOM   1697  N   ALA A 214       4.406  -9.552  -4.018  1.00 98.38           N  
ATOM   1698  CA  ALA A 214       3.381  -9.466  -2.983  1.00 98.38           C  
ATOM   1699  C   ALA A 214       3.904  -8.729  -1.754  1.00 98.38           C  
ATOM   1700  O   ALA A 214       4.055  -9.325  -0.682  1.00 98.38           O  
ATOM   1701  CB  ALA A 214       2.890 -10.857  -2.599  1.00 98.38           C  
ATOM   1702  N   ASP A 215       4.132  -7.422  -1.869  1.00 98.62           N  
ATOM   1703  CA  ASP A 215       4.818  -6.662  -0.829  1.00 98.62           C  
ATOM   1704  C   ASP A 215       3.999  -6.633   0.459  1.00 98.62           C  
ATOM   1705  O   ASP A 215       4.557  -6.712   1.556  1.00 98.62           O  
ATOM   1706  CB  ASP A 215       5.095  -5.234  -1.305  1.00 98.62           C  
ATOM   1707  CG  ASP A 215       3.831  -4.456  -1.628  1.00 98.62           C  
ATOM   1708  OD1 ASP A 215       2.759  -5.078  -1.794  1.00 98.62           O  
ATOM   1709  OD2 ASP A 215       3.906  -3.212  -1.719  1.00 98.62           O1-
ATOM   1710  N   ILE A 216       2.694  -6.573   0.436  1.00 98.69           N  
ATOM   1711  CA  ILE A 216       1.849  -6.535   1.624  1.00 98.69           C  
ATOM   1712  C   ILE A 216       1.940  -7.870   2.361  1.00 98.69           C  
ATOM   1713  O   ILE A 216       2.118  -7.903   3.581  1.00 98.69           O  
ATOM   1714  CB  ILE A 216       0.379  -6.220   1.265  1.00 98.69           C  
ATOM   1715  CG1 ILE A 216       0.255  -4.791   0.722  1.00 98.69           C  
ATOM   1716  CG2 ILE A 216      -0.530  -6.422   2.481  1.00 98.69           C  
ATOM   1717  CD1 ILE A 216      -1.121  -4.459   0.161  1.00 98.69           C  
ATOM   1718  N   SER A 217       1.884  -9.020   1.588  1.00 98.62           N  
ATOM   1719  CA  SER A 217       2.027 -10.345   2.188  1.00 98.62           C  
ATOM   1720  C   SER A 217       3.403 -10.517   2.830  1.00 98.62           C  
ATOM   1721  O   SER A 217       3.510 -11.022   3.945  1.00 98.62           O  
ATOM   1722  CB  SER A 217       1.805 -11.434   1.141  1.00 98.62           C  
ATOM   1723  OG  SER A 217       0.487 -11.368   0.620  1.00 98.62           O  
ATOM   1724  N   LEU A 218       4.413 -10.120   2.122  1.00 98.69           N  
ATOM   1725  CA  LEU A 218       5.770 -10.184   2.654  1.00 98.69           C  
ATOM   1726  C   LEU A 218       5.892  -9.374   3.940  1.00 98.69           C  
ATOM   1727  O   LEU A 218       6.446  -9.846   4.931  1.00 98.69           O  
ATOM   1728  CB  LEU A 218       6.779  -9.681   1.621  1.00 98.69           C  
ATOM   1729  CG  LEU A 218       7.128 -10.641   0.485  1.00 98.69           C  
ATOM   1730  CD1 LEU A 218       7.659  -9.876  -0.718  1.00 98.69           C  
ATOM   1731  CD2 LEU A 218       8.151 -11.676   0.960  1.00 98.69           C  
ATOM   1732  N   CYS A 219       5.417  -8.116   3.898  1.00 98.75           N  
ATOM   1733  CA  CYS A 219       5.476  -7.221   5.050  1.00 98.75           C  
ATOM   1734  C   CYS A 219       4.824  -7.864   6.269  1.00 98.75           C  
ATOM   1735  O   CYS A 219       5.381  -7.829   7.369  1.00 98.75           O  
ATOM   1736  CB  CYS A 219       4.796  -5.892   4.734  1.00 98.75           C  
ATOM   1737  SG  CYS A 219       4.736  -4.753   6.138  1.00 98.75           S  
ATOM   1738  N   ILE A 220       3.688  -8.482   6.159  1.00 98.69           N  
ATOM   1739  CA  ILE A 220       2.927  -9.047   7.266  1.00 98.69           C  
ATOM   1740  C   ILE A 220       3.667 -10.255   7.840  1.00 98.69           C  
ATOM   1741  O   ILE A 220       3.730 -10.427   9.059  1.00 98.69           O  
ATOM   1742  CB  ILE A 220       1.500  -9.448   6.825  1.00 98.69           C  
ATOM   1743  CG1 ILE A 220       0.643  -8.202   6.590  1.00 98.69           C  
ATOM   1744  CG2 ILE A 220       0.854 -10.370   7.861  1.00 98.69           C  
ATOM   1745  CD1 ILE A 220      -0.739  -8.499   6.022  1.00 98.69           C  
ATOM   1746  N   HIS A 221       4.255 -11.134   6.969  1.00 98.44           N  
ATOM   1747  CA  HIS A 221       5.048 -12.242   7.491  1.00 98.44           C  
ATOM   1748  C   HIS A 221       6.238 -11.731   8.295  1.00 98.44           C  
ATOM   1749  O   HIS A 221       6.567 -12.288   9.346  1.00 98.44           O  
ATOM   1750  CB  HIS A 221       5.528 -13.138   6.349  1.00 98.44           C  
ATOM   1751  CG  HIS A 221       4.496 -14.111   5.875  1.00 98.44           C  
ATOM   1752  CD2 HIS A 221       3.753 -14.133   4.742  1.00 98.44           C  
ATOM   1753  ND1 HIS A 221       4.123 -15.217   6.599  1.00 98.44           N  
ATOM   1754  CE1 HIS A 221       3.193 -15.880   5.931  1.00 98.44           C  
ATOM   1755  NE2 HIS A 221       2.951 -15.241   4.800  1.00 98.44           N  
ATOM   1756  N   PHE A 222       6.896 -10.673   7.808  1.00 98.44           N  
ATOM   1757  CA  PHE A 222       7.982 -10.067   8.568  1.00 98.44           C  
ATOM   1758  C   PHE A 222       7.467  -9.491   9.883  1.00 98.44           C  
ATOM   1759  O   PHE A 222       8.119  -9.636  10.925  1.00 98.44           O  
ATOM   1760  CB  PHE A 222       8.663  -8.964   7.749  1.00 98.44           C  
ATOM   1761  CG  PHE A 222       9.758  -9.471   6.847  1.00 98.44           C  
ATOM   1762  CD1 PHE A 222      11.094  -9.283   7.180  1.00 98.44           C  
ATOM   1763  CD2 PHE A 222       9.448 -10.127   5.664  1.00 98.44           C  
ATOM   1764  CE1 PHE A 222      12.109  -9.754   6.349  1.00 98.44           C  
ATOM   1765  CE2 PHE A 222      10.457 -10.597   4.825  1.00 98.44           C  
ATOM   1766  CZ  PHE A 222      11.785 -10.406   5.168  1.00 98.44           C  
ATOM   1767  N   ALA A 223       6.310  -8.847   9.853  1.00 98.38           N  
ATOM   1768  CA  ALA A 223       5.715  -8.252  11.050  1.00 98.38           C  
ATOM   1769  C   ALA A 223       5.424  -9.312  12.100  1.00 98.38           C  
ATOM   1770  O   ALA A 223       5.679  -9.101  13.290  1.00 98.38           O  
ATOM   1771  CB  ALA A 223       4.432  -7.496  10.686  1.00 98.38           C  
ATOM   1772  N   PHE A 224       4.900 -10.439  11.713  1.00 98.19           N  
ATOM   1773  CA  PHE A 224       4.579 -11.510  12.648  1.00 98.19           C  
ATOM   1774  C   PHE A 224       5.831 -11.981  13.391  1.00 98.19           C  
ATOM   1775  O   PHE A 224       5.788 -12.203  14.597  1.00 98.19           O  
ATOM   1776  CB  PHE A 224       3.934 -12.691  11.917  1.00 98.19           C  
ATOM   1777  CG  PHE A 224       2.501 -12.454  11.527  1.00 98.19           C  
ATOM   1778  CD1 PHE A 224       1.696 -11.596  12.265  1.00 98.19           C  
ATOM   1779  CD2 PHE A 224       1.959 -13.082  10.414  1.00 98.19           C  
ATOM   1780  CE1 PHE A 224       0.371 -11.373  11.906  1.00 98.19           C  
ATOM   1781  CE2 PHE A 224       0.638 -12.863  10.044  1.00 98.19           C  
ATOM   1782  CZ  PHE A 224      -0.161 -12.006  10.791  1.00 98.19           C  
ATOM   1783  N   LEU A 225       6.911 -12.093  12.692  1.00 97.38           N  
ATOM   1784  CA  LEU A 225       8.098 -12.710  13.270  1.00 97.38           C  
ATOM   1785  C   LEU A 225       9.017 -11.653  13.872  1.00 97.38           C  
ATOM   1786  O   LEU A 225       9.342 -11.716  15.067  1.00 97.38           O  
ATOM   1787  CB  LEU A 225       8.857 -13.520  12.211  1.00 97.38           C  
ATOM   1788  CG  LEU A 225      10.088 -14.283  12.687  1.00 97.38           C  
ATOM   1789  CD1 LEU A 225       9.700 -15.311  13.753  1.00 97.38           C  
ATOM   1790  CD2 LEU A 225      10.791 -14.966  11.519  1.00 97.38           C  
ATOM   1791  N   ARG A 226       9.371 -10.560  13.134  1.00 96.50           N  
ATOM   1792  CA  ARG A 226      10.401  -9.606  13.534  1.00 96.50           C  
ATOM   1793  C   ARG A 226       9.845  -8.576  14.515  1.00 96.50           C  
ATOM   1794  O   ARG A 226      10.555  -8.118  15.410  1.00 96.50           O  
ATOM   1795  CB  ARG A 226      10.984  -8.896  12.308  1.00 96.50           C  
ATOM   1796  CG  ARG A 226      11.870  -9.788  11.448  1.00 96.50           C  
ATOM   1797  CD  ARG A 226      13.183 -10.128  12.149  1.00 96.50           C  
ATOM   1798  NE  ARG A 226      14.081  -8.979  12.200  1.00 96.50           N  
ATOM   1799  NH1 ARG A 226      15.783 -10.088  13.290  1.00 96.50           N  
ATOM   1800  NH2 ARG A 226      16.021  -7.875  12.727  1.00 96.50           N1+
ATOM   1801  CZ  ARG A 226      15.290  -8.977  12.738  1.00 96.50           C  
ATOM   1802  N   LEU A 227       8.561  -8.235  14.389  1.00 96.19           N  
ATOM   1803  CA  LEU A 227       7.969  -7.172  15.199  1.00 96.19           C  
ATOM   1804  C   LEU A 227       7.066  -7.743  16.281  1.00 96.19           C  
ATOM   1805  O   LEU A 227       6.495  -7.006  17.085  1.00 96.19           O  
ATOM   1806  CB  LEU A 227       7.171  -6.211  14.312  1.00 96.19           C  
ATOM   1807  CG  LEU A 227       7.932  -5.577  13.148  1.00 96.19           C  
ATOM   1808  CD1 LEU A 227       7.004  -4.666  12.340  1.00 96.19           C  
ATOM   1809  CD2 LEU A 227       9.145  -4.807  13.651  1.00 96.19           C  
ATOM   1810  N   ARG A 228       6.943  -9.139  16.281  1.00 96.56           N  
ATOM   1811  CA  ARG A 228       6.154  -9.872  17.263  1.00 96.56           C  
ATOM   1812  C   ARG A 228       4.716  -9.364  17.302  1.00 96.56           C  
ATOM   1813  O   ARG A 228       4.142  -9.185  18.373  1.00 96.56           O  
ATOM   1814  CB  ARG A 228       6.788  -9.759  18.659  1.00 96.56           C  
ATOM   1815  CG  ARG A 228       8.176 -10.362  18.756  1.00 96.56           C  
ATOM   1816  CD  ARG A 228       8.709 -10.305  20.175  1.00 96.56           C  
ATOM   1817  NE  ARG A 228      10.029 -10.929  20.281  1.00 96.56           N  
ATOM   1818  NH1 ARG A 228      10.358 -10.370  22.501  1.00 96.56           N  
ATOM   1819  NH2 ARG A 228      11.963 -11.540  21.361  1.00 96.56           N1+
ATOM   1820  CZ  ARG A 228      10.776 -10.937  21.380  1.00 96.56           C  
ATOM   1821  N   ILE A 229       4.203  -8.966  16.139  1.00 97.69           N  
ATOM   1822  CA  ILE A 229       2.811  -8.578  15.934  1.00 97.69           C  
ATOM   1823  C   ILE A 229       1.950  -9.817  15.712  1.00 97.69           C  
ATOM   1824  O   ILE A 229       2.338 -10.720  14.963  1.00 97.69           O  
ATOM   1825  CB  ILE A 229       2.661  -7.602  14.743  1.00 97.69           C  
ATOM   1826  CG1 ILE A 229       3.378  -6.278  15.047  1.00 97.69           C  
ATOM   1827  CG2 ILE A 229       1.180  -7.365  14.421  1.00 97.69           C  
ATOM   1828  CD1 ILE A 229       2.746  -5.476  16.173  1.00 97.69           C  
ATOM   1829  N   SER A 230       0.855  -9.913  16.390  1.00 97.38           N  
ATOM   1830  CA  SER A 230       0.040 -11.116  16.353  1.00 97.38           C  
ATOM   1831  C   SER A 230      -1.244 -10.890  15.566  1.00 97.38           C  
ATOM   1832  O   SER A 230      -1.870 -11.841  15.094  1.00 97.38           O  
ATOM   1833  CB  SER A 230      -0.293 -11.578  17.775  1.00 97.38           C  
ATOM   1834  OG  SER A 230       0.886 -11.926  18.486  1.00 97.38           O  
ATOM   1835  N   ARG A 231      -1.652  -9.625  15.367  1.00 98.44           N  
ATOM   1836  CA  ARG A 231      -2.891  -9.295  14.659  1.00 98.44           C  
ATOM   1837  C   ARG A 231      -2.697  -8.093  13.744  1.00 98.44           C  
ATOM   1838  O   ARG A 231      -2.325  -7.012  14.202  1.00 98.44           O  
ATOM   1839  CB  ARG A 231      -4.020  -9.018  15.657  1.00 98.44           C  
ATOM   1840  CG  ARG A 231      -4.368 -10.207  16.538  1.00 98.44           C  
ATOM   1841  CD  ARG A 231      -5.541  -9.899  17.449  1.00 98.44           C  
ATOM   1842  NE  ARG A 231      -5.285  -8.735  18.297  1.00 98.44           N  
ATOM   1843  NH1 ARG A 231      -3.979  -9.872  19.821  1.00 98.44           N  
ATOM   1844  NH2 ARG A 231      -4.367  -7.625  20.087  1.00 98.44           N1+
ATOM   1845  CZ  ARG A 231      -4.540  -8.745  19.398  1.00 98.44           C  
ATOM   1846  N   VAL A 232      -2.944  -8.293  12.498  1.00 98.81           N  
ATOM   1847  CA  VAL A 232      -2.767  -7.246  11.499  1.00 98.81           C  
ATOM   1848  C   VAL A 232      -4.093  -6.991  10.783  1.00 98.81           C  
ATOM   1849  O   VAL A 232      -4.799  -7.932  10.415  1.00 98.81           O  
ATOM   1850  CB  VAL A 232      -1.667  -7.602  10.477  1.00 98.81           C  
ATOM   1851  CG1 VAL A 232      -1.577  -6.546   9.387  1.00 98.81           C  
ATOM   1852  CG2 VAL A 232      -0.318  -7.774  11.181  1.00 98.81           C  
ATOM   1853  N   MET A 233      -4.457  -5.717  10.675  1.00 98.88           N  
ATOM   1854  CA  MET A 233      -5.601  -5.324   9.856  1.00 98.88           C  
ATOM   1855  C   MET A 233      -5.136  -4.678   8.554  1.00 98.88           C  
ATOM   1856  O   MET A 233      -4.305  -3.766   8.572  1.00 98.88           O  
ATOM   1857  CB  MET A 233      -6.511  -4.362  10.623  1.00 98.88           C  
ATOM   1858  CG  MET A 233      -7.709  -3.886   9.818  1.00 98.88           C  
ATOM   1859  SD  MET A 233      -8.710  -2.637  10.727  1.00 98.88           S  
ATOM   1860  CE  MET A 233      -9.308  -3.650  12.102  1.00 98.88           C  
ATOM   1861  N   ILE A 234      -5.643  -5.245   7.434  1.00 98.88           N  
ATOM   1862  CA  ILE A 234      -5.447  -4.610   6.133  1.00 98.88           C  
ATOM   1863  C   ILE A 234      -6.680  -3.779   5.778  1.00 98.88           C  
ATOM   1864  O   ILE A 234      -7.798  -4.299   5.736  1.00 98.88           O  
ATOM   1865  CB  ILE A 234      -5.167  -5.656   5.030  1.00 98.88           C  
ATOM   1866  CG1 ILE A 234      -3.931  -6.493   5.387  1.00 98.88           C  
ATOM   1867  CG2 ILE A 234      -4.992  -4.973   3.671  1.00 98.88           C  
ATOM   1868  CD1 ILE A 234      -3.709  -7.690   4.473  1.00 98.88           C  
ATOM   1869  N   ILE A 235      -6.489  -2.488   5.618  1.00 98.88           N  
ATOM   1870  CA  ILE A 235      -7.513  -1.604   5.074  1.00 98.88           C  
ATOM   1871  C   ILE A 235      -7.165  -1.220   3.642  1.00 98.88           C  
ATOM   1872  O   ILE A 235      -6.267  -0.404   3.414  1.00 98.88           O  
ATOM   1873  CB  ILE A 235      -7.685  -0.339   5.945  1.00 98.88           C  
ATOM   1874  CG1 ILE A 235      -8.017  -0.724   7.389  1.00 98.88           C  
ATOM   1875  CG2 ILE A 235      -8.771   0.576   5.362  1.00 98.88           C  
ATOM   1876  CD1 ILE A 235      -8.083   0.457   8.350  1.00 98.88           C  
ATOM   1877  N   ASP A 236      -7.790  -1.909   2.705  1.00 98.81           N  
ATOM   1878  CA  ASP A 236      -7.510  -1.676   1.289  1.00 98.81           C  
ATOM   1879  C   ASP A 236      -8.586  -0.789   0.662  1.00 98.81           C  
ATOM   1880  O   ASP A 236      -9.703  -1.241   0.405  1.00 98.81           O  
ATOM   1881  CB  ASP A 236      -7.419  -3.003   0.534  1.00 98.81           C  
ATOM   1882  CG  ASP A 236      -6.877  -2.848  -0.872  1.00 98.81           C  
ATOM   1883  OD1 ASP A 236      -6.997  -1.750  -1.455  1.00 98.81           O  
ATOM   1884  OD2 ASP A 236      -6.320  -3.833  -1.407  1.00 98.81           O1-
ATOM   1885  N   LEU A 237      -8.172   0.424   0.380  1.00 98.81           N  
ATOM   1886  CA  LEU A 237      -9.144   1.381  -0.135  1.00 98.81           C  
ATOM   1887  C   LEU A 237      -8.834   1.741  -1.587  1.00 98.81           C  
ATOM   1888  O   LEU A 237      -9.273   2.778  -2.079  1.00 98.81           O  
ATOM   1889  CB  LEU A 237      -9.156   2.647   0.723  1.00 98.81           C  
ATOM   1890  CG  LEU A 237      -9.586   2.475   2.182  1.00 98.81           C  
ATOM   1891  CD1 LEU A 237      -9.746   3.834   2.854  1.00 98.81           C  
ATOM   1892  CD2 LEU A 237     -10.887   1.678   2.267  1.00 98.81           C  
ATOM   1893  N   ASP A 238      -8.013   0.981  -2.253  1.00 98.50           N  
ATOM   1894  CA  ASP A 238      -7.882   0.973  -3.707  1.00 98.50           C  
ATOM   1895  C   ASP A 238      -9.180   0.524  -4.371  1.00 98.50           C  
ATOM   1896  O   ASP A 238      -9.921  -0.290  -3.821  1.00 98.50           O  
ATOM   1897  CB  ASP A 238      -6.728   0.059  -4.135  1.00 98.50           C  
ATOM   1898  CG  ASP A 238      -6.447   0.125  -5.626  1.00 98.50           C  
ATOM   1899  OD1 ASP A 238      -7.258  -0.387  -6.425  1.00 98.50           O  
ATOM   1900  OD2 ASP A 238      -5.395   0.690  -6.004  1.00 98.50           O1-
ATOM   1901  N   ALA A 239      -9.464   1.192  -5.610  1.00 98.38           N  
ATOM   1902  CA  ALA A 239     -10.733   0.938  -6.288  1.00 98.38           C  
ATOM   1903  C   ALA A 239     -10.869  -0.531  -6.663  1.00 98.38           C  
ATOM   1904  O   ALA A 239     -11.982  -1.056  -6.770  1.00 98.38           O  
ATOM   1905  CB  ALA A 239     -10.856   1.810  -7.531  1.00 98.38           C  
ATOM   1906  N   HIS A 240      -9.707  -1.256  -6.889  1.00 98.50           N  
ATOM   1907  CA  HIS A 240      -9.688  -2.654  -7.300  1.00 98.50           C  
ATOM   1908  C   HIS A 240      -9.662  -3.582  -6.088  1.00 98.50           C  
ATOM   1909  O   HIS A 240      -9.117  -3.227  -5.037  1.00 98.50           O  
ATOM   1910  CB  HIS A 240      -8.478  -2.933  -8.197  1.00 98.50           C  
ATOM   1911  CG  HIS A 240      -8.439  -2.087  -9.428  1.00 98.50           C  
ATOM   1912  CD2 HIS A 240      -8.857  -2.331 -10.695  1.00 98.50           C  
ATOM   1913  ND1 HIS A 240      -7.915  -0.809  -9.434  1.00 98.50           N  
ATOM   1914  CE1 HIS A 240      -8.015  -0.306 -10.654  1.00 98.50           C  
ATOM   1915  NE2 HIS A 240      -8.578  -1.213 -11.433  1.00 98.50           N  
ATOM   1916  N   GLN A 241     -10.356  -4.751  -6.296  1.00 98.31           N  
ATOM   1917  CA  GLN A 241     -10.197  -5.805  -5.298  1.00 98.31           C  
ATOM   1918  C   GLN A 241      -8.725  -6.149  -5.094  1.00 98.31           C  
ATOM   1919  O   GLN A 241      -7.975  -6.296  -6.060  1.00 98.31           O  
ATOM   1920  CB  GLN A 241     -10.976  -7.053  -5.715  1.00 98.31           C  
ATOM   1921  CG  GLN A 241     -10.774  -8.238  -4.778  1.00 98.31           C  
ATOM   1922  CD  GLN A 241     -11.331  -9.536  -5.346  1.00 98.31           C  
ATOM   1923  NE2 GLN A 241     -11.224 -10.609  -4.576  1.00 98.31           N  
ATOM   1924  OE1 GLN A 241     -11.843  -9.565  -6.470  1.00 98.31           O  
ATOM   1925  N   GLY A 242      -8.244  -6.240  -3.786  1.00 98.19           N  
ATOM   1926  CA  GLY A 242      -6.889  -6.675  -3.477  1.00 98.19           C  
ATOM   1927  C   GLY A 242      -6.743  -8.184  -3.428  1.00 98.19           C  
ATOM   1928  O   GLY A 242      -6.566  -8.761  -2.353  1.00 98.19           O  
ATOM   1929  N   ASN A 243      -6.855  -8.887  -4.559  1.00 98.25           N  
ATOM   1930  CA  ASN A 243      -6.967 -10.339  -4.631  1.00 98.25           C  
ATOM   1931  C   ASN A 243      -5.678 -11.028  -4.194  1.00 98.25           C  
ATOM   1932  O   ASN A 243      -5.705 -12.162  -3.711  1.00 98.25           O  
ATOM   1933  CB  ASN A 243      -7.351 -10.780  -6.047  1.00 98.25           C  
ATOM   1934  CG  ASN A 243      -6.393 -10.262  -7.099  1.00 98.25           C  
ATOM   1935  ND2 ASN A 243      -6.064 -11.105  -8.072  1.00 98.25           N  
ATOM   1936  OD1 ASN A 243      -5.946  -9.109  -7.035  1.00 98.25           O  
ATOM   1937  N   GLY A 244      -4.511 -10.322  -4.270  1.00 98.38           N  
ATOM   1938  CA  GLY A 244      -3.238 -10.911  -3.884  1.00 98.38           C  
ATOM   1939  C   GLY A 244      -3.181 -11.300  -2.419  1.00 98.38           C  
ATOM   1940  O   GLY A 244      -3.103 -12.487  -2.091  1.00 98.38           O  
ATOM   1941  N   HIS A 245      -3.271 -10.282  -1.569  1.00 98.19           N  
ATOM   1942  CA  HIS A 245      -3.152 -10.556  -0.143  1.00 98.19           C  
ATOM   1943  C   HIS A 245      -4.382 -11.291   0.382  1.00 98.19           C  
ATOM   1944  O   HIS A 245      -4.300 -12.009   1.380  1.00 98.19           O  
ATOM   1945  CB  HIS A 245      -2.947  -9.256   0.638  1.00 98.19           C  
ATOM   1946  CG  HIS A 245      -4.027  -8.245   0.412  1.00 98.19           C  
ATOM   1947  CD2 HIS A 245      -4.041  -7.115  -0.336  1.00 98.19           C  
ATOM   1948  ND1 HIS A 245      -5.269  -8.337   0.997  1.00 98.19           N  
ATOM   1949  CE1 HIS A 245      -6.009  -7.306   0.618  1.00 98.19           C  
ATOM   1950  NE2 HIS A 245      -5.287  -6.551  -0.192  1.00 98.19           N  
ATOM   1951  N   GLU A 246      -5.538 -11.180  -0.285  1.00 98.38           N  
ATOM   1952  CA  GLU A 246      -6.705 -11.970   0.084  1.00 98.38           C  
ATOM   1953  C   GLU A 246      -6.432 -13.464  -0.062  1.00 98.38           C  
ATOM   1954  O   GLU A 246      -6.732 -14.249   0.841  1.00 98.38           O  
ATOM   1955  CB  GLU A 246      -7.916 -11.572  -0.764  1.00 98.38           C  
ATOM   1956  CG  GLU A 246      -8.407 -10.155  -0.517  1.00 98.38           C  
ATOM   1957  CD  GLU A 246      -9.366  -9.654  -1.584  1.00 98.38           C  
ATOM   1958  OE1 GLU A 246      -9.865  -8.509  -1.463  1.00 98.38           O  
ATOM   1959  OE2 GLU A 246      -9.627 -10.411  -2.543  1.00 98.38           O1-
ATOM   1960  N   THR A 247      -5.822 -13.806  -1.172  1.00 98.12           N  
ATOM   1961  CA  THR A 247      -5.480 -15.188  -1.463  1.00 98.12           C  
ATOM   1962  C   THR A 247      -4.379 -15.688  -0.534  1.00 98.12           C  
ATOM   1963  O   THR A 247      -4.456 -16.803  -0.008  1.00 98.12           O  
ATOM   1964  CB  THR A 247      -5.034 -15.357  -2.924  1.00 98.12           C  
ATOM   1965  CG2 THR A 247      -4.640 -16.803  -3.221  1.00 98.12           C  
ATOM   1966  OG1 THR A 247      -6.106 -14.982  -3.796  1.00 98.12           O  
ATOM   1967  N   ASP A 248      -3.380 -14.871  -0.315  1.00 98.12           N  
ATOM   1968  CA  ASP A 248      -2.194 -15.275   0.435  1.00 98.12           C  
ATOM   1969  C   ASP A 248      -2.505 -15.406   1.924  1.00 98.12           C  
ATOM   1970  O   ASP A 248      -1.954 -16.275   2.601  1.00 98.12           O  
ATOM   1971  CB  ASP A 248      -1.057 -14.276   0.224  1.00 98.12           C  
ATOM   1972  CG  ASP A 248      -0.410 -14.392  -1.146  1.00 98.12           C  
ATOM   1973  OD1 ASP A 248      -0.713 -15.359  -1.886  1.00 98.12           O  
ATOM   1974  OD2 ASP A 248       0.412 -13.520  -1.493  1.00 98.12           O1-
ATOM   1975  N   LEU A 249      -3.435 -14.585   2.461  1.00 97.81           N  
ATOM   1976  CA  LEU A 249      -3.537 -14.447   3.911  1.00 97.81           C  
ATOM   1977  C   LEU A 249      -4.941 -14.787   4.396  1.00 97.81           C  
ATOM   1978  O   LEU A 249      -5.212 -14.745   5.599  1.00 97.81           O  
ATOM   1979  CB  LEU A 249      -3.160 -13.031   4.346  1.00 97.81           C  
ATOM   1980  CG  LEU A 249      -1.729 -12.583   4.042  1.00 97.81           C  
ATOM   1981  CD1 LEU A 249      -1.599 -11.072   4.195  1.00 97.81           C  
ATOM   1982  CD2 LEU A 249      -0.739 -13.306   4.956  1.00 97.81           C  
ATOM   1983  N   GLY A 250      -5.897 -15.044   3.535  1.00 94.19           N  
ATOM   1984  CA  GLY A 250      -7.321 -15.186   3.804  1.00 94.19           C  
ATOM   1985  C   GLY A 250      -7.633 -16.283   4.802  1.00 94.19           C  
ATOM   1986  O   GLY A 250      -8.631 -16.214   5.515  1.00 94.19           O  
ATOM   1987  N   ASP A 251      -6.765 -17.249   4.957  1.00 93.69           N  
ATOM   1988  CA  ASP A 251      -7.004 -18.367   5.866  1.00 93.69           C  
ATOM   1989  C   ASP A 251      -6.292 -18.154   7.202  1.00 93.69           C  
ATOM   1990  O   ASP A 251      -6.442 -18.962   8.126  1.00 93.69           O  
ATOM   1991  CB  ASP A 251      -6.549 -19.686   5.233  1.00 93.69           C  
ATOM   1992  CG  ASP A 251      -7.482 -20.180   4.143  1.00 93.69           C  
ATOM   1993  OD1 ASP A 251      -8.720 -20.031   4.296  1.00 93.69           O  
ATOM   1994  OD2 ASP A 251      -6.990 -20.719   3.133  1.00 93.69           O1-
ATOM   1995  N   ASP A 252      -5.584 -17.125   7.367  1.00 97.12           N  
ATOM   1996  CA  ASP A 252      -4.851 -16.801   8.591  1.00 97.12           C  
ATOM   1997  C   ASP A 252      -5.686 -15.901   9.502  1.00 97.12           C  
ATOM   1998  O   ASP A 252      -5.905 -14.731   9.196  1.00 97.12           O  
ATOM   1999  CB  ASP A 252      -3.521 -16.120   8.252  1.00 97.12           C  
ATOM   2000  CG  ASP A 252      -2.592 -16.016   9.446  1.00 97.12           C  
ATOM   2001  OD1 ASP A 252      -3.081 -15.942  10.599  1.00 97.12           O  
ATOM   2002  OD2 ASP A 252      -1.358 -16.010   9.237  1.00 97.12           O1-
ATOM   2003  N   ASN A 253      -6.161 -16.359  10.672  1.00 97.00           N  
ATOM   2004  CA  ASN A 253      -7.064 -15.650  11.564  1.00 97.00           C  
ATOM   2005  C   ASN A 253      -6.364 -14.503  12.285  1.00 97.00           C  
ATOM   2006  O   ASN A 253      -7.011 -13.694  12.949  1.00 97.00           O  
ATOM   2007  CB  ASN A 253      -7.677 -16.617  12.580  1.00 97.00           C  
ATOM   2008  CG  ASN A 253      -6.631 -17.257  13.479  1.00 97.00           C  
ATOM   2009  ND2 ASN A 253      -7.087 -18.068  14.422  1.00 97.00           N  
ATOM   2010  OD1 ASN A 253      -5.434 -17.020  13.330  1.00 97.00           O  
ATOM   2011  N   ARG A 254      -5.039 -14.395  12.118  1.00 98.31           N  
ATOM   2012  CA  ARG A 254      -4.277 -13.282  12.675  1.00 98.31           C  
ATOM   2013  C   ARG A 254      -4.435 -12.029  11.812  1.00 98.31           C  
ATOM   2014  O   ARG A 254      -4.063 -10.931  12.230  1.00 98.31           O  
ATOM   2015  CB  ARG A 254      -2.790 -13.648  12.798  1.00 98.31           C  
ATOM   2016  CG  ARG A 254      -2.527 -14.808  13.742  1.00 98.31           C  
ATOM   2017  CD  ARG A 254      -1.060 -15.224  13.729  1.00 98.31           C  
ATOM   2018  NE  ARG A 254      -0.647 -15.689  12.408  1.00 98.31           N  
ATOM   2019  NH1 ARG A 254       1.599 -15.830  12.930  1.00 98.31           N  
ATOM   2020  NH2 ARG A 254       0.873 -16.386  10.832  1.00 98.31           N1+
ATOM   2021  CZ  ARG A 254       0.605 -15.968  12.062  1.00 98.31           C  
ATOM   2022  N   VAL A 255      -5.040 -12.144  10.525  1.00 98.69           N  
ATOM   2023  CA  VAL A 255      -5.168 -11.046   9.577  1.00 98.69           C  
ATOM   2024  C   VAL A 255      -6.642 -10.753   9.314  1.00 98.69           C  
ATOM   2025  O   VAL A 255      -7.414 -11.662   8.992  1.00 98.69           O  
ATOM   2026  CB  VAL A 255      -4.438 -11.355   8.246  1.00 98.69           C  
ATOM   2027  CG1 VAL A 255      -4.593 -10.194   7.265  1.00 98.69           C  
ATOM   2028  CG2 VAL A 255      -2.966 -11.654   8.500  1.00 98.69           C  
ATOM   2029  N   TYR A 256      -7.006  -9.517   9.499  1.00 98.75           N  
ATOM   2030  CA  TYR A 256      -8.334  -9.004   9.179  1.00 98.75           C  
ATOM   2031  C   TYR A 256      -8.299  -8.144   7.920  1.00 98.75           C  
ATOM   2032  O   TYR A 256      -7.548  -7.172   7.848  1.00 98.75           O  
ATOM   2033  CB  TYR A 256      -8.891  -8.190  10.351  1.00 98.75           C  
ATOM   2034  CG  TYR A 256     -10.342  -7.788  10.180  1.00 98.75           C  
ATOM   2035  CD1 TYR A 256     -10.675  -6.594   9.542  1.00 98.75           C  
ATOM   2036  CD2 TYR A 256     -11.367  -8.599  10.649  1.00 98.75           C  
ATOM   2037  CE1 TYR A 256     -12.007  -6.217   9.383  1.00 98.75           C  
ATOM   2038  CE2 TYR A 256     -12.697  -8.231  10.492  1.00 98.75           C  
ATOM   2039  OH  TYR A 256     -14.332  -6.675   9.706  1.00 98.75           O  
ATOM   2040  CZ  TYR A 256     -13.007  -7.041   9.859  1.00 98.75           C  
ATOM   2041  N   ILE A 257      -9.133  -8.530   6.874  1.00 98.81           N  
ATOM   2042  CA  ILE A 257      -9.064  -7.851   5.585  1.00 98.81           C  
ATOM   2043  C   ILE A 257     -10.337  -7.039   5.356  1.00 98.81           C  
ATOM   2044  O   ILE A 257     -11.427  -7.606   5.214  1.00 98.81           O  
ATOM   2045  CB  ILE A 257      -8.856  -8.855   4.430  1.00 98.81           C  
ATOM   2046  CG1 ILE A 257      -7.558  -9.642   4.634  1.00 98.81           C  
ATOM   2047  CG2 ILE A 257      -8.855  -8.132   3.081  1.00 98.81           C  
ATOM   2048  CD1 ILE A 257      -7.377 -10.807   3.667  1.00 98.81           C  
ATOM   2049  N   LEU A 258     -10.229  -5.763   5.485  1.00 98.81           N  
ATOM   2050  CA  LEU A 258     -11.247  -4.815   5.046  1.00 98.81           C  
ATOM   2051  C   LEU A 258     -10.938  -4.301   3.641  1.00 98.81           C  
ATOM   2052  O   LEU A 258      -9.931  -3.634   3.430  1.00 98.81           O  
ATOM   2053  CB  LEU A 258     -11.341  -3.639   6.021  1.00 98.81           C  
ATOM   2054  CG  LEU A 258     -12.247  -2.481   5.599  1.00 98.81           C  
ATOM   2055  CD1 LEU A 258     -13.696  -2.954   5.483  1.00 98.81           C  
ATOM   2056  CD2 LEU A 258     -12.136  -1.328   6.591  1.00 98.81           C  
ATOM   2057  N   ASP A 259     -11.789  -4.658   2.720  1.00 98.81           N  
ATOM   2058  CA  ASP A 259     -11.584  -4.280   1.328  1.00 98.81           C  
ATOM   2059  C   ASP A 259     -12.800  -3.542   0.771  1.00 98.81           C  
ATOM   2060  O   ASP A 259     -13.890  -4.115   0.672  1.00 98.81           O  
ATOM   2061  CB  ASP A 259     -11.278  -5.512   0.473  1.00 98.81           C  
ATOM   2062  CG  ASP A 259     -10.667  -5.169  -0.869  1.00 98.81           C  
ATOM   2063  OD1 ASP A 259     -10.717  -3.989  -1.280  1.00 98.81           O  
ATOM   2064  OD2 ASP A 259     -10.127  -6.087  -1.530  1.00 98.81           O1-
ATOM   2065  N   MET A 260     -12.672  -2.277   0.539  1.00 98.69           N  
ATOM   2066  CA  MET A 260     -13.677  -1.442  -0.119  1.00 98.69           C  
ATOM   2067  C   MET A 260     -13.321  -1.231  -1.590  1.00 98.69           C  
ATOM   2068  O   MET A 260     -12.322  -0.591  -1.905  1.00 98.69           O  
ATOM   2069  CB  MET A 260     -13.805  -0.091   0.588  1.00 98.69           C  
ATOM   2070  CG  MET A 260     -14.971   0.751   0.100  1.00 98.69           C  
ATOM   2071  SD  MET A 260     -15.196   2.282   1.087  1.00 98.69           S  
ATOM   2072  CE  MET A 260     -16.585   3.030   0.202  1.00 98.69           C  
ATOM   2073  N   TYR A 261     -14.067  -1.863  -2.529  1.00 98.62           N  
ATOM   2074  CA  TYR A 261     -13.662  -1.912  -3.932  1.00 98.62           C  
ATOM   2075  C   TYR A 261     -14.873  -1.822  -4.850  1.00 98.62           C  
ATOM   2076  O   TYR A 261     -16.013  -1.998  -4.409  1.00 98.62           O  
ATOM   2077  CB  TYR A 261     -12.878  -3.195  -4.223  1.00 98.62           C  
ATOM   2078  CG  TYR A 261     -13.707  -4.450  -4.104  1.00 98.62           C  
ATOM   2079  CD1 TYR A 261     -13.979  -5.010  -2.861  1.00 98.62           C  
ATOM   2080  CD2 TYR A 261     -14.220  -5.080  -5.234  1.00 98.62           C  
ATOM   2081  CE1 TYR A 261     -14.741  -6.170  -2.744  1.00 98.62           C  
ATOM   2082  CE2 TYR A 261     -14.975  -6.236  -5.132  1.00 98.62           C  
ATOM   2083  OH  TYR A 261     -15.987  -7.920  -3.779  1.00 98.62           O  
ATOM   2084  CZ  TYR A 261     -15.234  -6.776  -3.889  1.00 98.62           C  
ATOM   2085  N   ASN A 262     -14.635  -1.431  -6.103  1.00 98.50           N  
ATOM   2086  CA  ASN A 262     -15.630  -1.432  -7.172  1.00 98.50           C  
ATOM   2087  C   ASN A 262     -15.757  -2.815  -7.817  1.00 98.50           C  
ATOM   2088  O   ASN A 262     -14.854  -3.245  -8.548  1.00 98.50           O  
ATOM   2089  CB  ASN A 262     -15.299  -0.382  -8.226  1.00 98.50           C  
ATOM   2090  CG  ASN A 262     -16.379  -0.245  -9.277  1.00 98.50           C  
ATOM   2091  ND2 ASN A 262     -16.347   0.864 -10.019  1.00 98.50           N  
ATOM   2092  OD1 ASN A 262     -17.234  -1.114  -9.422  1.00 98.50           O  
ATOM   2093  N   PRO A 263     -16.890  -3.549  -7.598  1.00 97.94           N  
ATOM   2094  CA  PRO A 263     -17.010  -4.936  -8.064  1.00 97.94           C  
ATOM   2095  C   PRO A 263     -17.197  -5.040  -9.570  1.00 97.94           C  
ATOM   2096  O   PRO A 263     -17.179  -6.143 -10.122  1.00 97.94           O  
ATOM   2097  CB  PRO A 263     -18.249  -5.447  -7.323  1.00 97.94           C  
ATOM   2098  CG  PRO A 263     -19.114  -4.245  -7.143  1.00 97.94           C  
ATOM   2099  CD  PRO A 263     -18.232  -3.065  -6.852  1.00 97.94           C  
ATOM   2100  N   GLU A 264     -17.390  -3.872 -10.298  1.00 98.00           N  
ATOM   2101  CA  GLU A 264     -17.676  -3.865 -11.729  1.00 98.00           C  
ATOM   2102  C   GLU A 264     -16.393  -3.811 -12.551  1.00 98.00           C  
ATOM   2103  O   GLU A 264     -16.431  -3.827 -13.785  1.00 98.00           O  
ATOM   2104  CB  GLU A 264     -18.582  -2.685 -12.092  1.00 98.00           C  
ATOM   2105  CG  GLU A 264     -19.966  -2.754 -11.462  1.00 98.00           C  
ATOM   2106  CD  GLU A 264     -20.797  -1.500 -11.712  1.00 98.00           C  
ATOM   2107  OE1 GLU A 264     -21.979  -1.628 -12.110  1.00 98.00           O  
ATOM   2108  OE2 GLU A 264     -20.270  -0.388 -11.497  1.00 98.00           O1-
ATOM   2109  N   ILE A 265     -15.206  -3.738 -11.799  1.00 97.56           N  
ATOM   2110  CA  ILE A 265     -13.955  -3.556 -12.527  1.00 97.56           C  
ATOM   2111  C   ILE A 265     -12.952  -4.632 -12.109  1.00 97.56           C  
ATOM   2112  O   ILE A 265     -13.192  -5.375 -11.156  1.00 97.56           O  
ATOM   2113  CB  ILE A 265     -13.360  -2.152 -12.286  1.00 97.56           C  
ATOM   2114  CG1 ILE A 265     -13.049  -1.949 -10.793  1.00 97.56           C  
ATOM   2115  CG2 ILE A 265     -14.312  -1.069 -12.796  1.00 97.56           C  
ATOM   2116  CD1 ILE A 265     -12.354  -0.636 -10.483  1.00 97.56           C  
ATOM   2117  N   TYR A 266     -11.853  -4.892 -13.017  1.00 96.62           N  
ATOM   2118  CA  TYR A 266     -10.790  -5.824 -12.672  1.00 96.62           C  
ATOM   2119  C   TYR A 266     -10.618  -5.923 -11.162  1.00 96.62           C  
ATOM   2120  O   TYR A 266     -10.659  -4.908 -10.457  1.00 96.62           O  
ATOM   2121  CB  TYR A 266      -9.467  -5.411 -13.320  1.00 96.62           C  
ATOM   2122  CG  TYR A 266      -8.316  -6.331 -13.007  1.00 96.62           C  
ATOM   2123  CD1 TYR A 266      -7.487  -6.097 -11.905  1.00 96.62           C  
ATOM   2124  CD2 TYR A 266      -8.049  -7.436 -13.806  1.00 96.62           C  
ATOM   2125  CE1 TYR A 266      -6.424  -6.946 -11.614  1.00 96.62           C  
ATOM   2126  CE2 TYR A 266      -6.985  -8.290 -13.522  1.00 96.62           C  
ATOM   2127  OH  TYR A 266      -5.129  -8.879 -12.142  1.00 96.62           O  
ATOM   2128  CZ  TYR A 266      -6.183  -8.038 -12.429  1.00 96.62           C  
ATOM   2129  N   PRO A 267     -10.460  -7.297 -10.691  1.00 96.88           N  
ATOM   2130  CA  PRO A 267      -9.991  -8.502 -11.384  1.00 96.88           C  
ATOM   2131  C   PRO A 267     -11.086  -9.546 -11.560  1.00 96.88           C  
ATOM   2132  O   PRO A 267     -10.837 -10.612 -12.117  1.00 96.88           O  
ATOM   2133  CB  PRO A 267      -8.879  -9.022 -10.471  1.00 96.88           C  
ATOM   2134  CG  PRO A 267      -9.326  -8.673  -9.087  1.00 96.88           C  
ATOM   2135  CD  PRO A 267     -10.025  -7.345  -9.133  1.00 96.88           C  
ATOM   2136  N   PHE A 268     -12.332  -9.430 -10.993  1.00 97.19           N  
ATOM   2137  CA  PHE A 268     -13.428 -10.392 -11.027  1.00 97.19           C  
ATOM   2138  C   PHE A 268     -12.998 -11.728 -10.422  1.00 97.19           C  
ATOM   2139  O   PHE A 268     -13.328 -12.787 -10.938  1.00 97.19           O  
ATOM   2140  CB  PHE A 268     -13.910 -10.609 -12.470  1.00 97.19           C  
ATOM   2141  CG  PHE A 268     -14.279  -9.330 -13.172  1.00 97.19           C  
ATOM   2142  CD1 PHE A 268     -15.398  -8.608 -12.786  1.00 97.19           C  
ATOM   2143  CD2 PHE A 268     -13.521  -8.871 -14.243  1.00 97.19           C  
ATOM   2144  CE1 PHE A 268     -15.746  -7.419 -13.436  1.00 97.19           C  
ATOM   2145  CE2 PHE A 268     -13.863  -7.697 -14.905  1.00 97.19           C  
ATOM   2146  CZ  PHE A 268     -14.977  -6.971 -14.500  1.00 97.19           C  
ATOM   2147  N   ASP A 269     -12.160 -11.659  -9.394  1.00 96.94           N  
ATOM   2148  CA  ASP A 269     -11.654 -12.838  -8.697  1.00 96.94           C  
ATOM   2149  C   ASP A 269     -12.571 -13.218  -7.535  1.00 96.94           C  
ATOM   2150  O   ASP A 269     -12.309 -12.864  -6.390  1.00 96.94           O  
ATOM   2151  CB  ASP A 269     -10.236 -12.594  -8.181  1.00 96.94           C  
ATOM   2152  CG  ASP A 269      -9.510 -13.875  -7.805  1.00 96.94           C  
ATOM   2153  OD1 ASP A 269     -10.180 -14.895  -7.531  1.00 96.94           O  
ATOM   2154  OD2 ASP A 269      -8.263 -13.871  -7.785  1.00 96.94           O1-
ATOM   2155  N   TYR A 270     -13.626 -13.941  -7.755  1.00 96.56           N  
ATOM   2156  CA  TYR A 270     -14.686 -14.286  -6.813  1.00 96.56           C  
ATOM   2157  C   TYR A 270     -14.183 -15.267  -5.762  1.00 96.56           C  
ATOM   2158  O   TYR A 270     -14.651 -15.256  -4.619  1.00 96.56           O  
ATOM   2159  CB  TYR A 270     -15.888 -14.888  -7.559  1.00 96.56           C  
ATOM   2160  CG  TYR A 270     -16.577 -13.915  -8.484  1.00 96.56           C  
ATOM   2161  CD1 TYR A 270     -17.493 -12.986  -8.006  1.00 96.56           C  
ATOM   2162  CD2 TYR A 270     -16.302 -13.928  -9.853  1.00 96.56           C  
ATOM   2163  CE1 TYR A 270     -18.125 -12.091  -8.860  1.00 96.56           C  
ATOM   2164  CE2 TYR A 270     -16.932 -13.040 -10.721  1.00 96.56           C  
ATOM   2165  OH  TYR A 270     -18.463 -11.236 -11.061  1.00 96.56           O  
ATOM   2166  CZ  TYR A 270     -17.843 -12.125 -10.211  1.00 96.56           C  
ATOM   2167  N   ARG A 271     -13.177 -16.079  -6.192  1.00 97.00           N  
ATOM   2168  CA  ARG A 271     -12.583 -17.001  -5.226  1.00 97.00           C  
ATOM   2169  C   ARG A 271     -11.876 -16.246  -4.108  1.00 97.00           C  
ATOM   2170  O   ARG A 271     -12.062 -16.551  -2.929  1.00 97.00           O  
ATOM   2171  CB  ARG A 271     -11.598 -17.949  -5.928  1.00 97.00           C  
ATOM   2172  CG  ARG A 271     -11.002 -19.003  -5.007  1.00 97.00           C  
ATOM   2173  CD  ARG A 271      -9.986 -19.871  -5.726  1.00 97.00           C  
ATOM   2174  NE  ARG A 271      -9.302 -20.782  -4.812  1.00 97.00           N  
ATOM   2175  NH1 ARG A 271      -7.966 -21.745  -6.428  1.00 97.00           N  
ATOM   2176  NH2 ARG A 271      -7.803 -22.433  -4.250  1.00 97.00           N1+
ATOM   2177  CZ  ARG A 271      -8.356 -21.647  -5.163  1.00 97.00           C  
ATOM   2178  N   ALA A 272     -11.101 -15.326  -4.459  1.00 97.38           N  
ATOM   2179  CA  ALA A 272     -10.352 -14.549  -3.475  1.00 97.38           C  
ATOM   2180  C   ALA A 272     -11.286 -13.741  -2.588  1.00 97.38           C  
ATOM   2181  O   ALA A 272     -10.985 -13.493  -1.415  1.00 97.38           O  
ATOM   2182  CB  ALA A 272      -9.358 -13.625  -4.178  1.00 97.38           C  
ATOM   2183  N   ARG A 273     -12.473 -13.312  -3.087  1.00 96.12           N  
ATOM   2184  CA  ARG A 273     -13.415 -12.487  -2.343  1.00 96.12           C  
ATOM   2185  C   ARG A 273     -13.895 -13.209  -1.086  1.00 96.12           C  
ATOM   2186  O   ARG A 273     -14.312 -12.566  -0.121  1.00 96.12           O  
ATOM   2187  CB  ARG A 273     -14.616 -12.117  -3.218  1.00 96.12           C  
ATOM   2188  CG  ARG A 273     -14.294 -11.101  -4.304  1.00 96.12           C  
ATOM   2189  CD  ARG A 273     -15.535 -10.711  -5.097  1.00 96.12           C  
ATOM   2190  NE  ARG A 273     -15.197  -9.931  -6.280  1.00 96.12           N  
ATOM   2191  NH1 ARG A 273     -17.380  -9.703  -7.014  1.00 96.12           N  
ATOM   2192  NH2 ARG A 273     -15.661  -8.768  -8.206  1.00 96.12           N1+
ATOM   2193  CZ  ARG A 273     -16.080  -9.470  -7.164  1.00 96.12           C  
ATOM   2194  N   ARG A 274     -13.835 -14.546  -1.138  1.00 96.94           N  
ATOM   2195  CA  ARG A 274     -14.316 -15.319   0.001  1.00 96.94           C  
ATOM   2196  C   ARG A 274     -13.448 -15.088   1.232  1.00 96.94           C  
ATOM   2197  O   ARG A 274     -13.870 -15.375   2.357  1.00 96.94           O  
ATOM   2198  CB  ARG A 274     -14.358 -16.813  -0.340  1.00 96.94           C  
ATOM   2199  CG  ARG A 274     -15.328 -17.167  -1.457  1.00 96.94           C  
ATOM   2200  CD  ARG A 274     -15.232 -18.634  -1.837  1.00 96.94           C  
ATOM   2201  NE  ARG A 274     -15.879 -18.903  -3.122  1.00 96.94           N  
ATOM   2202  NH1 ARG A 274     -15.298 -21.140  -3.190  1.00 96.94           N  
ATOM   2203  NH2 ARG A 274     -16.491 -20.209  -4.904  1.00 96.94           N1+
ATOM   2204  CZ  ARG A 274     -15.890 -20.080  -3.728  1.00 96.94           C  
ATOM   2205  N   PHE A 275     -12.259 -14.528   0.976  1.00 97.38           N  
ATOM   2206  CA  PHE A 275     -11.305 -14.367   2.067  1.00 97.38           C  
ATOM   2207  C   PHE A 275     -11.373 -12.954   2.639  1.00 97.38           C  
ATOM   2208  O   PHE A 275     -10.645 -12.622   3.578  1.00 97.38           O  
ATOM   2209  CB  PHE A 275      -9.880 -14.674   1.589  1.00 97.38           C  
ATOM   2210  CG  PHE A 275      -9.661 -16.120   1.223  1.00 97.38           C  
ATOM   2211  CD1 PHE A 275      -9.749 -17.117   2.188  1.00 97.38           C  
ATOM   2212  CD2 PHE A 275      -9.372 -16.480  -0.087  1.00 97.38           C  
ATOM   2213  CE1 PHE A 275      -9.549 -18.450   1.858  1.00 97.38           C  
ATOM   2214  CE2 PHE A 275      -9.170 -17.814  -0.428  1.00 97.38           C  
ATOM   2215  CZ  PHE A 275      -9.257 -18.797   0.547  1.00 97.38           C  
ATOM   2216  N   ILE A 276     -12.295 -12.101   2.111  1.00 98.19           N  
ATOM   2217  CA  ILE A 276     -12.483 -10.766   2.663  1.00 98.19           C  
ATOM   2218  C   ILE A 276     -13.331 -10.842   3.926  1.00 98.19           C  
ATOM   2219  O   ILE A 276     -14.479 -11.316   3.888  1.00 98.19           O  
ATOM   2220  CB  ILE A 276     -13.134  -9.812   1.635  1.00 98.19           C  
ATOM   2221  CG1 ILE A 276     -12.329  -9.803   0.330  1.00 98.19           C  
ATOM   2222  CG2 ILE A 276     -13.263  -8.399   2.212  1.00 98.19           C  
ATOM   2223  CD1 ILE A 276     -13.017  -9.072  -0.817  1.00 98.19           C  
ATOM   2224  N   ASP A 277     -12.737 -10.392   5.059  1.00 98.50           N  
ATOM   2225  CA  ASP A 277     -13.475 -10.415   6.312  1.00 98.50           C  
ATOM   2226  C   ASP A 277     -14.616  -9.392   6.309  1.00 98.50           C  
ATOM   2227  O   ASP A 277     -15.719  -9.673   6.778  1.00 98.50           O  
ATOM   2228  CB  ASP A 277     -12.548 -10.157   7.500  1.00 98.50           C  
ATOM   2229  CG  ASP A 277     -11.523 -11.263   7.704  1.00 98.50           C  
ATOM   2230  OD1 ASP A 277     -11.918 -12.409   8.002  1.00 98.50           O  
ATOM   2231  OD2 ASP A 277     -10.313 -10.986   7.568  1.00 98.50           O1-
ATOM   2232  N   GLN A 278     -14.343  -8.220   5.793  1.00 98.44           N  
ATOM   2233  CA  GLN A 278     -15.308  -7.134   5.675  1.00 98.44           C  
ATOM   2234  C   GLN A 278     -15.295  -6.532   4.272  1.00 98.44           C  
ATOM   2235  O   GLN A 278     -14.447  -5.694   3.958  1.00 98.44           O  
ATOM   2236  CB  GLN A 278     -15.026  -6.049   6.714  1.00 98.44           C  
ATOM   2237  CG  GLN A 278     -16.057  -4.924   6.723  1.00 98.44           C  
ATOM   2238  CD  GLN A 278     -15.801  -3.904   7.815  1.00 98.44           C  
ATOM   2239  NE2 GLN A 278     -16.119  -2.646   7.542  1.00 98.44           N  
ATOM   2240  OE1 GLN A 278     -15.340  -4.251   8.908  1.00 98.44           O  
ATOM   2241  N   LYS A 279     -16.201  -6.985   3.464  1.00 98.12           N  
ATOM   2242  CA  LYS A 279     -16.327  -6.484   2.095  1.00 98.12           C  
ATOM   2243  C   LYS A 279     -17.271  -5.286   2.035  1.00 98.12           C  
ATOM   2244  O   LYS A 279     -18.370  -5.326   2.591  1.00 98.12           O  
ATOM   2245  CB  LYS A 279     -16.821  -7.590   1.163  1.00 98.12           C  
ATOM   2246  CG  LYS A 279     -16.977  -7.158  -0.289  1.00 98.12           C  
ATOM   2247  CD  LYS A 279     -17.442  -8.311  -1.167  1.00 98.12           C  
ATOM   2248  CE  LYS A 279     -18.955  -8.453  -1.156  1.00 98.12           C  
ATOM   2249  NZ  LYS A 279     -19.401  -9.681  -1.881  1.00 98.12           N1+
ATOM   2250  N   VAL A 280     -16.810  -4.157   1.435  1.00 98.62           N  
ATOM   2251  CA  VAL A 280     -17.639  -2.986   1.147  1.00 98.62           C  
ATOM   2252  C   VAL A 280     -17.581  -2.677  -0.349  1.00 98.62           C  
ATOM   2253  O   VAL A 280     -16.533  -2.295  -0.875  1.00 98.62           O  
ATOM   2254  CB  VAL A 280     -17.179  -1.755   1.960  1.00 98.62           C  
ATOM   2255  CG1 VAL A 280     -18.074  -0.555   1.671  1.00 98.62           C  
ATOM   2256  CG2 VAL A 280     -17.178  -2.078   3.455  1.00 98.62           C  
ATOM   2257  N   GLU A 281     -18.703  -2.933  -0.986  1.00 98.31           N  
ATOM   2258  CA  GLU A 281     -18.750  -2.706  -2.432  1.00 98.31           C  
ATOM   2259  C   GLU A 281     -19.192  -1.286  -2.754  1.00 98.31           C  
ATOM   2260  O   GLU A 281     -20.173  -0.793  -2.185  1.00 98.31           O  
ATOM   2261  CB  GLU A 281     -19.682  -3.716  -3.098  1.00 98.31           C  
ATOM   2262  CG  GLU A 281     -19.193  -5.151  -3.030  1.00 98.31           C  
ATOM   2263  CD  GLU A 281     -20.137  -6.147  -3.694  1.00 98.31           C  
ATOM   2264  OE1 GLU A 281     -19.691  -7.265  -4.044  1.00 98.31           O  
ATOM   2265  OE2 GLU A 281     -21.321  -5.801  -3.869  1.00 98.31           O1-
ATOM   2266  N   VAL A 282     -18.377  -0.630  -3.582  1.00 98.06           N  
ATOM   2267  CA  VAL A 282     -18.696   0.715  -4.064  1.00 98.06           C  
ATOM   2268  C   VAL A 282     -18.832   0.700  -5.585  1.00 98.06           C  
ATOM   2269  O   VAL A 282     -17.873   0.380  -6.293  1.00 98.06           O  
ATOM   2270  CB  VAL A 282     -17.617   1.734  -3.632  1.00 98.06           C  
ATOM   2271  CG1 VAL A 282     -17.658   1.955  -2.122  1.00 98.06           C  
ATOM   2272  CG2 VAL A 282     -16.232   1.261  -4.069  1.00 98.06           C  
ATOM   2273  N   MET A 283     -20.092   0.995  -6.129  1.00 97.69           N  
ATOM   2274  CA  MET A 283     -20.407   0.893  -7.549  1.00 97.69           C  
ATOM   2275  C   MET A 283     -19.812   2.063  -8.326  1.00 97.69           C  
ATOM   2276  O   MET A 283     -19.529   3.117  -7.751  1.00 97.69           O  
ATOM   2277  CB  MET A 283     -21.927   0.849  -7.766  1.00 97.69           C  
ATOM   2278  CG  MET A 283     -22.621  -0.267  -7.003  1.00 97.69           C  
ATOM   2279  SD  MET A 283     -22.065  -1.931  -7.539  1.00 97.69           S  
ATOM   2280  CE  MET A 283     -22.744  -1.968  -9.219  1.00 97.69           C  
ATOM   2281  N   SER A 284     -19.660   1.829  -9.614  1.00 98.25           N  
ATOM   2282  CA  SER A 284     -19.208   2.899 -10.489  1.00 98.25           C  
ATOM   2283  C   SER A 284     -20.048   4.153 -10.305  1.00 98.25           C  
ATOM   2284  O   SER A 284     -21.277   4.086 -10.209  1.00 98.25           O  
ATOM   2285  CB  SER A 284     -19.262   2.448 -11.955  1.00 98.25           C  
ATOM   2286  OG  SER A 284     -18.346   1.389 -12.184  1.00 98.25           O  
ATOM   2287  N   GLY A 285     -19.380   5.253 -10.189  1.00 98.25           N  
ATOM   2288  CA  GLY A 285     -20.078   6.512 -10.047  1.00 98.25           C  
ATOM   2289  C   GLY A 285     -20.318   6.919  -8.606  1.00 98.25           C  
ATOM   2290  O   GLY A 285     -20.977   7.919  -8.338  1.00 98.25           O  
ATOM   2291  N   THR A 286     -19.913   6.083  -7.681  1.00 98.62           N  
ATOM   2292  CA  THR A 286     -20.036   6.421  -6.266  1.00 98.62           C  
ATOM   2293  C   THR A 286     -19.435   7.799  -5.988  1.00 98.62           C  
ATOM   2294  O   THR A 286     -18.295   8.071  -6.368  1.00 98.62           O  
ATOM   2295  CB  THR A 286     -19.352   5.366  -5.371  1.00 98.62           C  
ATOM   2296  CG2 THR A 286     -19.456   5.754  -3.901  1.00 98.62           C  
ATOM   2297  OG1 THR A 286     -19.993   4.100  -5.569  1.00 98.62           O  
ATOM   2298  N   THR A 287     -20.213   8.715  -5.304  1.00 98.62           N  
ATOM   2299  CA  THR A 287     -19.807  10.090  -5.023  1.00 98.62           C  
ATOM   2300  C   THR A 287     -18.987  10.151  -3.734  1.00 98.62           C  
ATOM   2301  O   THR A 287     -18.959   9.192  -2.961  1.00 98.62           O  
ATOM   2302  CB  THR A 287     -21.018  11.023  -4.907  1.00 98.62           C  
ATOM   2303  CG2 THR A 287     -21.874  10.978  -6.170  1.00 98.62           C  
ATOM   2304  OG1 THR A 287     -21.828  10.622  -3.794  1.00 98.62           O  
ATOM   2305  N   THR A 288     -18.364  11.251  -3.538  1.00 98.69           N  
ATOM   2306  CA  THR A 288     -17.537  11.482  -2.358  1.00 98.69           C  
ATOM   2307  C   THR A 288     -18.331  11.246  -1.080  1.00 98.69           C  
ATOM   2308  O   THR A 288     -17.891  10.524  -0.181  1.00 98.69           O  
ATOM   2309  CB  THR A 288     -16.968  12.914  -2.357  1.00 98.69           C  
ATOM   2310  CG2 THR A 288     -16.158  13.174  -1.083  1.00 98.69           C  
ATOM   2311  OG1 THR A 288     -16.118  13.087  -3.494  1.00 98.69           O  
ATOM   2312  N   ASP A 289     -19.497  11.784  -0.950  1.00 98.56           N  
ATOM   2313  CA  ASP A 289     -20.297  11.682   0.274  1.00 98.56           C  
ATOM   2314  C   ASP A 289     -20.674  10.231   0.565  1.00 98.56           C  
ATOM   2315  O   ASP A 289     -20.577   9.781   1.706  1.00 98.56           O  
ATOM   2316  CB  ASP A 289     -21.559  12.551   0.153  1.00 98.56           C  
ATOM   2317  CG  ASP A 289     -21.260  14.030   0.245  1.00 98.56           C  
ATOM   2318  OD1 ASP A 289     -20.159  14.414   0.689  1.00 98.56           O  
ATOM   2319  OD2 ASP A 289     -22.151  14.832  -0.134  1.00 98.56           O1-
ATOM   2320  N   GLU A 290     -21.153   9.577  -0.472  1.00 98.69           N  
ATOM   2321  CA  GLU A 290     -21.514   8.176  -0.317  1.00 98.69           C  
ATOM   2322  C   GLU A 290     -20.311   7.326   0.087  1.00 98.69           C  
ATOM   2323  O   GLU A 290     -20.408   6.502   0.995  1.00 98.69           O  
ATOM   2324  CB  GLU A 290     -22.136   7.628  -1.603  1.00 98.69           C  
ATOM   2325  CG  GLU A 290     -22.549   6.167  -1.517  1.00 98.69           C  
ATOM   2326  CD  GLU A 290     -23.182   5.652  -2.804  1.00 98.69           C  
ATOM   2327  OE1 GLU A 290     -23.407   4.427  -2.917  1.00 98.69           O  
ATOM   2328  OE2 GLU A 290     -23.451   6.472  -3.700  1.00 98.69           O1-
ATOM   2329  N   TYR A 291     -19.167   7.477  -0.575  1.00 98.81           N  
ATOM   2330  CA  TYR A 291     -17.937   6.756  -0.299  1.00 98.81           C  
ATOM   2331  C   TYR A 291     -17.518   6.932   1.159  1.00 98.81           C  
ATOM   2332  O   TYR A 291     -17.256   5.957   1.859  1.00 98.81           O  
ATOM   2333  CB  TYR A 291     -16.813   7.216  -1.222  1.00 98.81           C  
ATOM   2334  CG  TYR A 291     -15.524   6.435  -1.064  1.00 98.81           C  
ATOM   2335  CD1 TYR A 291     -14.571   6.812  -0.119  1.00 98.81           C  
ATOM   2336  CD2 TYR A 291     -15.269   5.319  -1.850  1.00 98.81           C  
ATOM   2337  CE1 TYR A 291     -13.389   6.093   0.034  1.00 98.81           C  
ATOM   2338  CE2 TYR A 291     -14.086   4.601  -1.713  1.00 98.81           C  
ATOM   2339  OH  TYR A 291     -11.986   4.276  -0.618  1.00 98.81           O  
ATOM   2340  CZ  TYR A 291     -13.156   4.994  -0.768  1.00 98.81           C  
ATOM   2341  N   LEU A 292     -17.433   8.195   1.583  1.00 98.81           N  
ATOM   2342  CA  LEU A 292     -16.965   8.496   2.933  1.00 98.81           C  
ATOM   2343  C   LEU A 292     -17.933   7.954   3.982  1.00 98.81           C  
ATOM   2344  O   LEU A 292     -17.512   7.544   5.057  1.00 98.81           O  
ATOM   2345  CB  LEU A 292     -16.778  10.002   3.115  1.00 98.81           C  
ATOM   2346  CG  LEU A 292     -15.653  10.656   2.317  1.00 98.81           C  
ATOM   2347  CD1 LEU A 292     -15.603  12.153   2.594  1.00 98.81           C  
ATOM   2348  CD2 LEU A 292     -14.317   9.998   2.661  1.00 98.81           C  
ATOM   2349  N   ARG A 293     -19.266   8.024   3.756  1.00 98.75           N  
ATOM   2350  CA  ARG A 293     -20.237   7.413   4.657  1.00 98.75           C  
ATOM   2351  C   ARG A 293     -19.980   5.919   4.811  1.00 98.75           C  
ATOM   2352  O   ARG A 293     -19.960   5.390   5.931  1.00 98.75           O  
ATOM   2353  CB  ARG A 293     -21.662   7.644   4.153  1.00 98.75           C  
ATOM   2354  CG  ARG A 293     -22.737   7.217   5.126  1.00 98.75           C  
ATOM   2355  CD  ARG A 293     -24.142   7.424   4.549  1.00 98.75           C  
ATOM   2356  NE  ARG A 293     -24.273   6.803   3.233  1.00 98.75           N  
ATOM   2357  NH1 ARG A 293     -24.751   4.694   4.056  1.00 98.75           N  
ATOM   2358  NH2 ARG A 293     -24.663   5.056   1.795  1.00 98.75           N1+
ATOM   2359  CZ  ARG A 293     -24.569   5.516   3.036  1.00 98.75           C  
ATOM   2360  N   LYS A 294     -19.777   5.201   3.721  1.00 98.81           N  
ATOM   2361  CA  LYS A 294     -19.486   3.772   3.743  1.00 98.81           C  
ATOM   2362  C   LYS A 294     -18.182   3.490   4.491  1.00 98.81           C  
ATOM   2363  O   LYS A 294     -18.088   2.503   5.235  1.00 98.81           O  
ATOM   2364  CB  LYS A 294     -19.400   3.218   2.320  1.00 98.81           C  
ATOM   2365  CG  LYS A 294     -20.739   3.113   1.612  1.00 98.81           C  
ATOM   2366  CD  LYS A 294     -20.600   2.441   0.251  1.00 98.81           C  
ATOM   2367  CE  LYS A 294     -21.973   2.172  -0.374  1.00 98.81           C  
ATOM   2368  NZ  LYS A 294     -22.134   0.731  -0.730  1.00 98.81           N1+
ATOM   2369  N   LEU A 295     -17.231   4.333   4.221  1.00 98.81           N  
ATOM   2370  CA  LEU A 295     -15.959   4.176   4.929  1.00 98.81           C  
ATOM   2371  C   LEU A 295     -16.155   4.329   6.431  1.00 98.81           C  
ATOM   2372  O   LEU A 295     -15.624   3.538   7.214  1.00 98.81           O  
ATOM   2373  CB  LEU A 295     -14.935   5.201   4.434  1.00 98.81           C  
ATOM   2374  CG  LEU A 295     -13.577   5.197   5.136  1.00 98.81           C  
ATOM   2375  CD1 LEU A 295     -12.940   3.817   5.039  1.00 98.81           C  
ATOM   2376  CD2 LEU A 295     -12.664   6.263   4.541  1.00 98.81           C  
ATOM   2377  N   ASP A 296     -16.894   5.314   6.888  1.00 98.75           N  
ATOM   2378  CA  ASP A 296     -17.179   5.500   8.305  1.00 98.75           C  
ATOM   2379  C   ASP A 296     -17.834   4.256   8.903  1.00 98.75           C  
ATOM   2380  O   ASP A 296     -17.444   3.793   9.980  1.00 98.75           O  
ATOM   2381  CB  ASP A 296     -18.078   6.719   8.514  1.00 98.75           C  
ATOM   2382  CG  ASP A 296     -17.336   8.034   8.404  1.00 98.75           C  
ATOM   2383  OD1 ASP A 296     -16.104   8.050   8.584  1.00 98.75           O  
ATOM   2384  OD2 ASP A 296     -17.987   9.069   8.129  1.00 98.75           O1-
ATOM   2385  N   GLU A 297     -18.802   3.747   8.213  1.00 98.75           N  
ATOM   2386  CA  GLU A 297     -19.508   2.548   8.685  1.00 98.75           C  
ATOM   2387  C   GLU A 297     -18.558   1.354   8.757  1.00 98.75           C  
ATOM   2388  O   GLU A 297     -18.582   0.593   9.725  1.00 98.75           O  
ATOM   2389  CB  GLU A 297     -20.688   2.225   7.765  1.00 98.75           C  
ATOM   2390  CG  GLU A 297     -21.816   3.241   7.841  1.00 98.75           C  
ATOM   2391  CD  GLU A 297     -22.897   3.020   6.790  1.00 98.75           C  
ATOM   2392  OE1 GLU A 297     -23.801   3.871   6.661  1.00 98.75           O  
ATOM   2393  OE2 GLU A 297     -22.835   1.981   6.092  1.00 98.75           O1-
ATOM   2394  N   ALA A 298     -17.726   1.266   7.731  1.00 98.75           N  
ATOM   2395  CA  ALA A 298     -16.797   0.146   7.681  1.00 98.75           C  
ATOM   2396  C   ALA A 298     -15.796   0.206   8.832  1.00 98.75           C  
ATOM   2397  O   ALA A 298     -15.490  -0.813   9.447  1.00 98.75           O  
ATOM   2398  CB  ALA A 298     -16.049   0.143   6.337  1.00 98.75           C  
ATOM   2399  N   LEU A 299     -15.255   1.363   9.060  1.00 98.62           N  
ATOM   2400  CA  LEU A 299     -14.276   1.523  10.132  1.00 98.62           C  
ATOM   2401  C   LEU A 299     -14.915   1.249  11.493  1.00 98.62           C  
ATOM   2402  O   LEU A 299     -14.271   0.703  12.391  1.00 98.62           O  
ATOM   2403  CB  LEU A 299     -13.678   2.931  10.108  1.00 98.62           C  
ATOM   2404  CG  LEU A 299     -12.777   3.260   8.925  1.00 98.62           C  
ATOM   2405  CD1 LEU A 299     -12.321   4.711   8.998  1.00 98.62           C  
ATOM   2406  CD2 LEU A 299     -11.574   2.320   8.886  1.00 98.62           C  
ATOM   2407  N   GLU A 300     -16.171   1.629  11.679  1.00 98.38           N  
ATOM   2408  CA  GLU A 300     -16.901   1.314  12.902  1.00 98.38           C  
ATOM   2409  C   GLU A 300     -17.029  -0.192  13.097  1.00 98.38           C  
ATOM   2410  O   GLU A 300     -16.766  -0.709  14.187  1.00 98.38           O  
ATOM   2411  CB  GLU A 300     -18.284   1.965  12.881  1.00 98.38           C  
ATOM   2412  CG  GLU A 300     -19.063   1.794  14.186  1.00 98.38           C  
ATOM   2413  CD  GLU A 300     -20.360   2.599  14.224  1.00 98.38           C  
ATOM   2414  OE1 GLU A 300     -21.025   2.631  15.285  1.00 98.38           O  
ATOM   2415  OE2 GLU A 300     -20.712   3.200  13.182  1.00 98.38           O1-
ATOM   2416  N   VAL A 301     -17.406  -0.869  12.062  1.00 98.50           N  
ATOM   2417  CA  VAL A 301     -17.543  -2.321  12.112  1.00 98.50           C  
ATOM   2418  C   VAL A 301     -16.190  -2.962  12.398  1.00 98.50           C  
ATOM   2419  O   VAL A 301     -16.080  -3.851  13.246  1.00 98.50           O  
ATOM   2420  CB  VAL A 301     -18.127  -2.878  10.792  1.00 98.50           C  
ATOM   2421  CG1 VAL A 301     -18.071  -4.406  10.784  1.00 98.50           C  
ATOM   2422  CG2 VAL A 301     -19.576  -2.401  10.612  1.00 98.50           C  
ATOM   2423  N   ALA A 302     -15.150  -2.525  11.620  1.00 98.19           N  
ATOM   2424  CA  ALA A 302     -13.813  -3.074  11.799  1.00 98.19           C  
ATOM   2425  C   ALA A 302     -13.341  -2.918  13.241  1.00 98.19           C  
ATOM   2426  O   ALA A 302     -12.709  -3.823  13.793  1.00 98.19           O  
ATOM   2427  CB  ALA A 302     -12.835  -2.400  10.844  1.00 98.19           C  
ATOM   2428  N   SER A 303     -13.677  -1.775  13.847  1.00 96.44           N  
ATOM   2429  CA  SER A 303     -13.286  -1.478  15.221  1.00 96.44           C  
ATOM   2430  C   SER A 303     -13.915  -2.464  16.201  1.00 96.44           C  
ATOM   2431  O   SER A 303     -13.281  -2.842  17.194  1.00 96.44           O  
ATOM   2432  CB  SER A 303     -13.677  -0.045  15.594  1.00 96.44           C  
ATOM   2433  OG  SER A 303     -13.310   0.242  16.926  1.00 96.44           O  
ATOM   2434  N   ARG A 304     -15.054  -3.024  15.950  1.00 96.88           N  
ATOM   2435  CA  ARG A 304     -15.786  -3.931  16.829  1.00 96.88           C  
ATOM   2436  C   ARG A 304     -15.334  -5.374  16.614  1.00 96.88           C  
ATOM   2437  O   ARG A 304     -15.322  -6.168  17.562  1.00 96.88           O  
ATOM   2438  CB  ARG A 304     -17.297  -3.808  16.595  1.00 96.88           C  
ATOM   2439  CG  ARG A 304     -17.876  -2.477  17.045  1.00 96.88           C  
ATOM   2440  CD  ARG A 304     -19.379  -2.411  16.799  1.00 96.88           C  
ATOM   2441  NE  ARG A 304     -19.693  -1.866  15.483  1.00 96.88           N  
ATOM   2442  NH1 ARG A 304     -21.888  -2.571  15.468  1.00 96.88           N  
ATOM   2443  NH2 ARG A 304     -21.045  -1.417  13.679  1.00 96.88           N1+
ATOM   2444  CZ  ARG A 304     -20.877  -1.952  14.884  1.00 96.88           C  
ATOM   2445  N   ASN A 305     -14.872  -5.654  15.411  1.00 97.06           N  
ATOM   2446  CA  ASN A 305     -14.717  -7.047  15.009  1.00 97.06           C  
ATOM   2447  C   ASN A 305     -13.271  -7.515  15.159  1.00 97.06           C  
ATOM   2448  O   ASN A 305     -13.009  -8.714  15.241  1.00 97.06           O  
ATOM   2449  CB  ASN A 305     -15.181  -7.241  13.561  1.00 97.06           C  
ATOM   2450  CG  ASN A 305     -16.703  -7.237  13.443  1.00 97.06           C  
ATOM   2451  ND2 ASN A 305     -17.190  -7.082  12.216  1.00 97.06           N  
ATOM   2452  OD1 ASN A 305     -17.419  -7.368  14.435  1.00 97.06           O  
ATOM   2453  N   PHE A 306     -12.362  -6.570  15.241  1.00 97.81           N  
ATOM   2454  CA  PHE A 306     -10.961  -6.975  15.190  1.00 97.81           C  
ATOM   2455  C   PHE A 306     -10.077  -5.979  15.942  1.00 97.81           C  
ATOM   2456  O   PHE A 306     -10.290  -4.769  15.850  1.00 97.81           O  
ATOM   2457  CB  PHE A 306     -10.486  -7.105  13.741  1.00 97.81           C  
ATOM   2458  CG  PHE A 306      -9.167  -7.814  13.597  1.00 97.81           C  
ATOM   2459  CD1 PHE A 306      -8.007  -7.106  13.316  1.00 97.81           C  
ATOM   2460  CD2 PHE A 306      -9.082  -9.193  13.737  1.00 97.81           C  
ATOM   2461  CE1 PHE A 306      -6.784  -7.761  13.179  1.00 97.81           C  
ATOM   2462  CE2 PHE A 306      -7.865  -9.853  13.602  1.00 97.81           C  
ATOM   2463  CZ  PHE A 306      -6.715  -9.137  13.325  1.00 97.81           C  
ATOM   2464  N   GLN A 307      -9.167  -6.437  16.824  1.00 97.19           N  
ATOM   2465  CA  GLN A 307      -8.220  -5.611  17.565  1.00 97.19           C  
ATOM   2466  C   GLN A 307      -6.813  -5.743  17.000  1.00 97.19           C  
ATOM   2467  O   GLN A 307      -5.998  -6.508  17.519  1.00 97.19           O  
ATOM   2468  CB  GLN A 307      -8.227  -5.988  19.051  1.00 97.19           C  
ATOM   2469  CG  GLN A 307      -9.515  -5.632  19.764  1.00 97.19           C  
ATOM   2470  CD  GLN A 307      -9.538  -6.110  21.206  1.00 97.19           C  
ATOM   2471  NE2 GLN A 307     -10.735  -6.301  21.750  1.00 97.19           N  
ATOM   2472  OE1 GLN A 307      -8.488  -6.306  21.825  1.00 97.19           O  
ATOM   2473  N   PRO A 308      -6.498  -4.919  15.970  1.00 98.19           N  
ATOM   2474  CA  PRO A 308      -5.198  -5.058  15.319  1.00 98.19           C  
ATOM   2475  C   PRO A 308      -4.059  -4.442  16.139  1.00 98.19           C  
ATOM   2476  O   PRO A 308      -4.274  -3.477  16.876  1.00 98.19           O  
ATOM   2477  CB  PRO A 308      -5.383  -4.312  14.000  1.00 98.19           C  
ATOM   2478  CG  PRO A 308      -6.382  -3.240  14.301  1.00 98.19           C  
ATOM   2479  CD  PRO A 308      -7.404  -3.795  15.255  1.00 98.19           C  
ATOM   2480  N   GLU A 309      -2.833  -5.050  16.015  1.00 98.62           N  
ATOM   2481  CA  GLU A 309      -1.612  -4.487  16.572  1.00 98.62           C  
ATOM   2482  C   GLU A 309      -0.838  -3.689  15.526  1.00 98.62           C  
ATOM   2483  O   GLU A 309       0.080  -2.942  15.859  1.00 98.62           O  
ATOM   2484  CB  GLU A 309      -0.721  -5.588  17.151  1.00 98.62           C  
ATOM   2485  CG  GLU A 309      -1.348  -6.331  18.325  1.00 98.62           C  
ATOM   2486  CD  GLU A 309      -0.457  -7.429  18.890  1.00 98.62           C  
ATOM   2487  OE1 GLU A 309      -0.703  -7.880  20.026  1.00 98.62           O  
ATOM   2488  OE2 GLU A 309       0.489  -7.836  18.179  1.00 98.62           O1-
ATOM   2489  N   LEU A 310      -1.286  -3.787  14.290  1.00 98.81           N  
ATOM   2490  CA  LEU A 310      -0.741  -3.079  13.133  1.00 98.81           C  
ATOM   2491  C   LEU A 310      -1.791  -2.953  12.034  1.00 98.81           C  
ATOM   2492  O   LEU A 310      -2.497  -3.909  11.735  1.00 98.81           O  
ATOM   2493  CB  LEU A 310       0.499  -3.801  12.596  1.00 98.81           C  
ATOM   2494  CG  LEU A 310       1.164  -3.185  11.371  1.00 98.81           C  
ATOM   2495  CD1 LEU A 310       1.812  -1.852  11.735  1.00 98.81           C  
ATOM   2496  CD2 LEU A 310       2.195  -4.138  10.782  1.00 98.81           C  
ATOM   2497  N   VAL A 311      -1.853  -1.718  11.460  1.00 98.88           N  
ATOM   2498  CA  VAL A 311      -2.728  -1.485  10.313  1.00 98.88           C  
ATOM   2499  C   VAL A 311      -1.880  -1.272   9.058  1.00 98.88           C  
ATOM   2500  O   VAL A 311      -0.937  -0.471   9.067  1.00 98.88           O  
ATOM   2501  CB  VAL A 311      -3.654  -0.272  10.536  1.00 98.88           C  
ATOM   2502  CG1 VAL A 311      -4.356   0.125   9.240  1.00 98.88           C  
ATOM   2503  CG2 VAL A 311      -4.683  -0.585  11.623  1.00 98.88           C  
ATOM   2504  N   ILE A 312      -2.109  -2.103   8.023  1.00 98.88           N  
ATOM   2505  CA  ILE A 312      -1.586  -1.832   6.688  1.00 98.88           C  
ATOM   2506  C   ILE A 312      -2.668  -1.172   5.833  1.00 98.88           C  
ATOM   2507  O   ILE A 312      -3.691  -1.787   5.532  1.00 98.88           O  
ATOM   2508  CB  ILE A 312      -1.076  -3.120   6.006  1.00 98.88           C  
ATOM   2509  CG1 ILE A 312      -0.088  -3.856   6.923  1.00 98.88           C  
ATOM   2510  CG2 ILE A 312      -0.434  -2.798   4.657  1.00 98.88           C  
ATOM   2511  CD1 ILE A 312       1.198  -3.091   7.188  1.00 98.88           C  
ATOM   2512  N   TYR A 313      -2.484   0.069   5.521  1.00 98.88           N  
ATOM   2513  CA  TYR A 313      -3.440   0.885   4.778  1.00 98.88           C  
ATOM   2514  C   TYR A 313      -3.002   1.047   3.326  1.00 98.88           C  
ATOM   2515  O   TYR A 313      -1.998   1.705   3.045  1.00 98.88           O  
ATOM   2516  CB  TYR A 313      -3.598   2.261   5.431  1.00 98.88           C  
ATOM   2517  CG  TYR A 313      -4.443   3.219   4.628  1.00 98.88           C  
ATOM   2518  CD1 TYR A 313      -4.155   4.582   4.606  1.00 98.88           C  
ATOM   2519  CD2 TYR A 313      -5.535   2.768   3.893  1.00 98.88           C  
ATOM   2520  CE1 TYR A 313      -4.935   5.471   3.870  1.00 98.88           C  
ATOM   2521  CE2 TYR A 313      -6.319   3.645   3.152  1.00 98.88           C  
ATOM   2522  OH  TYR A 313      -6.784   5.866   2.418  1.00 98.88           O  
ATOM   2523  CZ  TYR A 313      -6.012   4.994   3.147  1.00 98.88           C  
ATOM   2524  N   ASN A 314      -3.664   0.372   2.396  1.00 98.81           N  
ATOM   2525  CA  ASN A 314      -3.459   0.525   0.961  1.00 98.81           C  
ATOM   2526  C   ASN A 314      -4.298   1.665   0.392  1.00 98.81           C  
ATOM   2527  O   ASN A 314      -5.510   1.521   0.218  1.00 98.81           O  
ATOM   2528  CB  ASN A 314      -3.772  -0.783   0.229  1.00 98.81           C  
ATOM   2529  CG  ASN A 314      -3.345  -0.755  -1.226  1.00 98.81           C  
ATOM   2530  ND2 ASN A 314      -4.178  -1.311  -2.098  1.00 98.81           N  
ATOM   2531  OD1 ASN A 314      -2.276  -0.240  -1.562  1.00 98.81           O  
ATOM   2532  N   ALA A 315      -3.619   2.794   0.076  1.00 98.50           N  
ATOM   2533  CA  ALA A 315      -4.272   4.079  -0.163  1.00 98.50           C  
ATOM   2534  C   ALA A 315      -4.243   4.443  -1.645  1.00 98.50           C  
ATOM   2535  O   ALA A 315      -3.718   5.493  -2.023  1.00 98.50           O  
ATOM   2536  CB  ALA A 315      -3.608   5.174   0.664  1.00 98.50           C  
ATOM   2537  N   GLY A 316      -4.813   3.619  -2.552  1.00 97.75           N  
ATOM   2538  CA  GLY A 316      -4.826   3.931  -3.970  1.00 97.75           C  
ATOM   2539  C   GLY A 316      -5.704   5.123  -4.311  1.00 97.75           C  
ATOM   2540  O   GLY A 316      -6.792   5.276  -3.753  1.00 97.75           O  
ATOM   2541  N   THR A 317      -5.291   5.970  -5.270  1.00 97.88           N  
ATOM   2542  CA  THR A 317      -6.057   7.160  -5.632  1.00 97.88           C  
ATOM   2543  C   THR A 317      -6.903   6.898  -6.873  1.00 97.88           C  
ATOM   2544  O   THR A 317      -7.462   7.833  -7.457  1.00 97.88           O  
ATOM   2545  CB  THR A 317      -5.131   8.361  -5.876  1.00 97.88           C  
ATOM   2546  CG2 THR A 317      -4.445   8.804  -4.588  1.00 97.88           C  
ATOM   2547  OG1 THR A 317      -4.134   8.004  -6.840  1.00 97.88           O  
ATOM   2548  N   ASP A 318      -6.963   5.635  -7.359  1.00 97.69           N  
ATOM   2549  CA  ASP A 318      -7.717   5.318  -8.565  1.00 97.69           C  
ATOM   2550  C   ASP A 318      -9.219   5.368  -8.301  1.00 97.69           C  
ATOM   2551  O   ASP A 318     -10.023   5.033  -9.177  1.00 97.69           O  
ATOM   2552  CB  ASP A 318      -7.324   3.941  -9.103  1.00 97.69           C  
ATOM   2553  CG  ASP A 318      -7.275   2.878  -8.021  1.00 97.69           C  
ATOM   2554  OD1 ASP A 318      -7.658   3.159  -6.863  1.00 97.69           O  
ATOM   2555  OD2 ASP A 318      -6.840   1.742  -8.323  1.00 97.69           O1-
ATOM   2556  N   ILE A 319      -9.687   5.958  -7.145  1.00 98.38           N  
ATOM   2557  CA  ILE A 319     -11.096   6.205  -6.845  1.00 98.38           C  
ATOM   2558  C   ILE A 319     -11.462   7.633  -7.231  1.00 98.38           C  
ATOM   2559  O   ILE A 319     -12.639   8.018  -7.193  1.00 98.38           O  
ATOM   2560  CB  ILE A 319     -11.406   5.958  -5.353  1.00 98.38           C  
ATOM   2561  CG1 ILE A 319     -10.547   6.869  -4.468  1.00 98.38           C  
ATOM   2562  CG2 ILE A 319     -11.189   4.485  -4.993  1.00 98.38           C  
ATOM   2563  CD1 ILE A 319     -10.949   6.866  -3.000  1.00 98.38           C  
ATOM   2564  N   LEU A 320     -10.383   8.417  -7.623  1.00 98.06           N  
ATOM   2565  CA  LEU A 320     -10.531   9.823  -7.993  1.00 98.06           C  
ATOM   2566  C   LEU A 320     -11.484   9.981  -9.175  1.00 98.06           C  
ATOM   2567  O   LEU A 320     -11.535   9.120 -10.056  1.00 98.06           O  
ATOM   2568  CB  LEU A 320      -9.166  10.426  -8.336  1.00 98.06           C  
ATOM   2569  CG  LEU A 320      -8.282  10.827  -7.153  1.00 98.06           C  
ATOM   2570  CD1 LEU A 320      -6.876  11.172  -7.633  1.00 98.06           C  
ATOM   2571  CD2 LEU A 320      -8.898  11.992  -6.392  1.00 98.06           C  
ATOM   2572  N   ASP A 321     -12.266  11.093  -9.134  1.00 98.00           N  
ATOM   2573  CA  ASP A 321     -13.092  11.465 -10.290  1.00 98.00           C  
ATOM   2574  C   ASP A 321     -12.230  11.640 -11.535  1.00 98.00           C  
ATOM   2575  O   ASP A 321     -11.261  12.402 -11.523  1.00 98.00           O  
ATOM   2576  CB  ASP A 321     -13.880  12.739  -9.999  1.00 98.00           C  
ATOM   2577  CG  ASP A 321     -14.899  13.069 -11.083  1.00 98.00           C  
ATOM   2578  OD1 ASP A 321     -15.148  12.208 -11.955  1.00 98.00           O  
ATOM   2579  OD2 ASP A 321     -15.446  14.184 -11.055  1.00 98.00           O1-
ATOM   2580  N   GLY A 322     -12.550  10.823 -12.593  1.00 96.25           N  
ATOM   2581  CA  GLY A 322     -11.804  10.987 -13.831  1.00 96.25           C  
ATOM   2582  C   GLY A 322     -10.757   9.902 -14.039  1.00 96.25           C  
ATOM   2583  O   GLY A 322     -10.161   9.811 -15.115  1.00 96.25           O  
ATOM   2584  N   ASP A 323     -10.476   9.164 -12.905  1.00 96.75           N  
ATOM   2585  CA  ASP A 323      -9.560   8.052 -13.083  1.00 96.75           C  
ATOM   2586  C   ASP A 323     -10.087   7.051 -14.105  1.00 96.75           C  
ATOM   2587  O   ASP A 323     -11.259   6.665 -14.057  1.00 96.75           O  
ATOM   2588  CB  ASP A 323      -9.307   7.343 -11.743  1.00 96.75           C  
ATOM   2589  CG  ASP A 323      -8.263   6.246 -11.838  1.00 96.75           C  
ATOM   2590  OD1 ASP A 323      -8.632   5.053 -11.834  1.00 96.75           O  
ATOM   2591  OD2 ASP A 323      -7.060   6.579 -11.914  1.00 96.75           O1-
ATOM   2592  N   PRO A 324      -9.304   6.527 -15.084  1.00 94.56           N  
ATOM   2593  CA  PRO A 324      -9.759   5.716 -16.221  1.00 94.56           C  
ATOM   2594  C   PRO A 324      -9.990   4.252 -15.838  1.00 94.56           C  
ATOM   2595  O   PRO A 324     -10.694   3.531 -16.551  1.00 94.56           O  
ATOM   2596  CB  PRO A 324      -8.609   5.840 -17.222  1.00 94.56           C  
ATOM   2597  CG  PRO A 324      -7.399   6.126 -16.388  1.00 94.56           C  
ATOM   2598  CD  PRO A 324      -7.811   6.999 -15.234  1.00 94.56           C  
ATOM   2599  N   LEU A 325      -9.532   3.814 -14.632  1.00 95.69           N  
ATOM   2600  CA  LEU A 325      -9.585   2.394 -14.285  1.00 95.69           C  
ATOM   2601  C   LEU A 325     -10.544   2.163 -13.123  1.00 95.69           C  
ATOM   2602  O   LEU A 325     -11.277   1.168 -13.110  1.00 95.69           O  
ATOM   2603  CB  LEU A 325      -8.192   1.879 -13.933  1.00 95.69           C  
ATOM   2604  CG  LEU A 325      -7.143   1.925 -15.044  1.00 95.69           C  
ATOM   2605  CD1 LEU A 325      -5.839   1.283 -14.578  1.00 95.69           C  
ATOM   2606  CD2 LEU A 325      -7.669   1.233 -16.304  1.00 95.69           C  
ATOM   2607  N   GLY A 326     -10.622   3.103 -12.168  1.00 96.81           N  
ATOM   2608  CA  GLY A 326     -11.342   2.933 -10.915  1.00 96.81           C  
ATOM   2609  C   GLY A 326     -12.827   3.224 -11.040  1.00 96.81           C  
ATOM   2610  O   GLY A 326     -13.636   2.640 -10.316  1.00 96.81           O  
ATOM   2611  N   LEU A 327     -13.322   4.092 -11.953  1.00 97.44           N  
ATOM   2612  CA  LEU A 327     -14.681   4.435 -12.373  1.00 97.44           C  
ATOM   2613  C   LEU A 327     -15.524   4.886 -11.183  1.00 97.44           C  
ATOM   2614  O   LEU A 327     -16.722   4.602 -11.120  1.00 97.44           O  
ATOM   2615  CB  LEU A 327     -15.343   3.226 -13.051  1.00 97.44           C  
ATOM   2616  CG  LEU A 327     -14.661   2.701 -14.314  1.00 97.44           C  
ATOM   2617  CD1 LEU A 327     -15.488   1.584 -14.942  1.00 97.44           C  
ATOM   2618  CD2 LEU A 327     -14.454   3.840 -15.320  1.00 97.44           C  
ATOM   2619  N   LEU A 328     -14.903   5.535 -10.169  1.00 98.38           N  
ATOM   2620  CA  LEU A 328     -15.614   6.188  -9.072  1.00 98.38           C  
ATOM   2621  C   LEU A 328     -15.591   7.703  -9.226  1.00 98.38           C  
ATOM   2622  O   LEU A 328     -14.956   8.222 -10.143  1.00 98.38           O  
ATOM   2623  CB  LEU A 328     -14.984   5.788  -7.725  1.00 98.38           C  
ATOM   2624  CG  LEU A 328     -14.970   4.296  -7.396  1.00 98.38           C  
ATOM   2625  CD1 LEU A 328     -14.281   4.057  -6.062  1.00 98.38           C  
ATOM   2626  CD2 LEU A 328     -16.394   3.743  -7.386  1.00 98.38           C  
ATOM   2627  N   LYS A 329     -16.278   8.483  -8.354  1.00 98.31           N  
ATOM   2628  CA  LYS A 329     -16.396   9.932  -8.525  1.00 98.31           C  
ATOM   2629  C   LYS A 329     -15.988  10.671  -7.254  1.00 98.31           C  
ATOM   2630  O   LYS A 329     -16.710  11.550  -6.781  1.00 98.31           O  
ATOM   2631  CB  LYS A 329     -17.826  10.312  -8.915  1.00 98.31           C  
ATOM   2632  CG  LYS A 329     -18.234   9.857 -10.312  1.00 98.31           C  
ATOM   2633  CD  LYS A 329     -19.570  10.455 -10.732  1.00 98.31           C  
ATOM   2634  CE  LYS A 329     -19.866  10.180 -12.202  1.00 98.31           C  
ATOM   2635  NZ  LYS A 329     -21.151  10.789 -12.623  1.00 98.31           N1+
ATOM   2636  N   ILE A 330     -14.851  10.211  -6.619  1.00 98.56           N  
ATOM   2637  CA  ILE A 330     -14.372  10.853  -5.401  1.00 98.56           C  
ATOM   2638  C   ILE A 330     -13.543  12.081  -5.749  1.00 98.56           C  
ATOM   2639  O   ILE A 330     -12.690  12.033  -6.638  1.00 98.56           O  
ATOM   2640  CB  ILE A 330     -13.532   9.868  -4.534  1.00 98.56           C  
ATOM   2641  CG1 ILE A 330     -14.442   8.811  -3.911  1.00 98.56           C  
ATOM   2642  CG2 ILE A 330     -12.757  10.639  -3.463  1.00 98.56           C  
ATOM   2643  CD1 ILE A 330     -14.973   7.785  -4.902  1.00 98.56           C  
ATOM   2644  N   SER A 331     -13.810  13.213  -5.072  1.00 98.56           N  
ATOM   2645  CA  SER A 331     -13.100  14.475  -5.276  1.00 98.56           C  
ATOM   2646  C   SER A 331     -11.715  14.430  -4.633  1.00 98.56           C  
ATOM   2647  O   SER A 331     -11.463  13.617  -3.740  1.00 98.56           O  
ATOM   2648  CB  SER A 331     -13.902  15.647  -4.704  1.00 98.56           C  
ATOM   2649  OG  SER A 331     -13.937  15.591  -3.291  1.00 98.56           O  
ATOM   2650  N   PRO A 332     -10.784  15.279  -5.066  1.00 98.50           N  
ATOM   2651  CA  PRO A 332      -9.489  15.374  -4.378  1.00 98.50           C  
ATOM   2652  C   PRO A 332      -9.634  15.587  -2.871  1.00 98.50           C  
ATOM   2653  O   PRO A 332      -8.908  14.984  -2.088  1.00 98.50           O  
ATOM   2654  CB  PRO A 332      -8.835  16.593  -5.044  1.00 98.50           C  
ATOM   2655  CG  PRO A 332      -9.361  16.598  -6.444  1.00 98.50           C  
ATOM   2656  CD  PRO A 332     -10.804  16.191  -6.407  1.00 98.50           C  
ATOM   2657  N   ASP A 333     -10.529  16.449  -2.406  1.00 98.31           N  
ATOM   2658  CA  ASP A 333     -10.770  16.649  -0.979  1.00 98.31           C  
ATOM   2659  C   ASP A 333     -11.302  15.380  -0.320  1.00 98.31           C  
ATOM   2660  O   ASP A 333     -11.038  15.129   0.849  1.00 98.31           O  
ATOM   2661  CB  ASP A 333     -11.757  17.801  -0.766  1.00 98.31           C  
ATOM   2662  CG  ASP A 333     -11.162  19.169  -1.079  1.00 98.31           C  
ATOM   2663  OD1 ASP A 333      -9.915  19.274  -1.171  1.00 98.31           O  
ATOM   2664  OD2 ASP A 333     -11.939  20.137  -1.229  1.00 98.31           O1-
ATOM   2665  N   GLY A 334     -12.102  14.680  -1.063  1.00 98.56           N  
ATOM   2666  CA  GLY A 334     -12.567  13.390  -0.571  1.00 98.56           C  
ATOM   2667  C   GLY A 334     -11.437  12.422  -0.266  1.00 98.56           C  
ATOM   2668  O   GLY A 334     -11.492  11.687   0.718  1.00 98.56           O  
ATOM   2669  N   ILE A 335     -10.397  12.352  -1.120  1.00 98.62           N  
ATOM   2670  CA  ILE A 335      -9.230  11.518  -0.898  1.00 98.62           C  
ATOM   2671  C   ILE A 335      -8.514  11.953   0.380  1.00 98.62           C  
ATOM   2672  O   ILE A 335      -8.106  11.119   1.189  1.00 98.62           O  
ATOM   2673  CB  ILE A 335      -8.262  11.567  -2.101  1.00 98.62           C  
ATOM   2674  CG1 ILE A 335      -8.916  10.952  -3.341  1.00 98.62           C  
ATOM   2675  CG2 ILE A 335      -6.945  10.849  -1.762  1.00 98.62           C  
ATOM   2676  CD1 ILE A 335      -9.220   9.465  -3.210  1.00 98.62           C  
ATOM   2677  N   THR A 336      -8.345  13.310   0.518  1.00 98.69           N  
ATOM   2678  CA  THR A 336      -7.747  13.851   1.736  1.00 98.69           C  
ATOM   2679  C   THR A 336      -8.542  13.420   2.967  1.00 98.69           C  
ATOM   2680  O   THR A 336      -7.964  12.993   3.969  1.00 98.69           O  
ATOM   2681  CB  THR A 336      -7.657  15.385   1.686  1.00 98.69           C  
ATOM   2682  CG2 THR A 336      -7.040  15.943   2.959  1.00 98.69           C  
ATOM   2683  OG1 THR A 336      -6.850  15.769   0.569  1.00 98.69           O  
ATOM   2684  N   SER A 337      -9.881  13.541   2.908  1.00 98.75           N  
ATOM   2685  CA  SER A 337     -10.755  13.154   4.009  1.00 98.75           C  
ATOM   2686  C   SER A 337     -10.667  11.653   4.282  1.00 98.75           C  
ATOM   2687  O   SER A 337     -10.668  11.228   5.430  1.00 98.75           O  
ATOM   2688  CB  SER A 337     -12.201  13.541   3.713  1.00 98.75           C  
ATOM   2689  OG  SER A 337     -12.346  14.954   3.660  1.00 98.75           O  
ATOM   2690  N   ARG A 338     -10.620  10.846   3.233  1.00 98.81           N  
ATOM   2691  CA  ARG A 338     -10.483   9.396   3.334  1.00 98.81           C  
ATOM   2692  C   ARG A 338      -9.247   9.019   4.140  1.00 98.81           C  
ATOM   2693  O   ARG A 338      -9.331   8.230   5.089  1.00 98.81           O  
ATOM   2694  CB  ARG A 338     -10.426   8.760   1.948  1.00 98.81           C  
ATOM   2695  CG  ARG A 338     -10.216   7.251   1.969  1.00 98.81           C  
ATOM   2696  CD  ARG A 338      -9.602   6.752   0.667  1.00 98.81           C  
ATOM   2697  NE  ARG A 338      -8.252   7.271   0.473  1.00 98.81           N  
ATOM   2698  NH1 ARG A 338      -8.107   6.641  -1.742  1.00 98.81           N  
ATOM   2699  NH2 ARG A 338      -6.346   7.705  -0.732  1.00 98.81           N1+
ATOM   2700  CZ  ARG A 338      -7.571   7.207  -0.668  1.00 98.81           C  
ATOM   2701  N   ASP A 339      -8.114   9.516   3.731  1.00 98.81           N  
ATOM   2702  CA  ASP A 339      -6.854   9.198   4.388  1.00 98.81           C  
ATOM   2703  C   ASP A 339      -6.852   9.677   5.836  1.00 98.81           C  
ATOM   2704  O   ASP A 339      -6.352   8.981   6.728  1.00 98.81           O  
ATOM   2705  CB  ASP A 339      -5.680   9.814   3.629  1.00 98.81           C  
ATOM   2706  CG  ASP A 339      -5.448   9.168   2.272  1.00 98.81           C  
ATOM   2707  OD1 ASP A 339      -5.982   8.067   2.019  1.00 98.81           O  
ATOM   2708  OD2 ASP A 339      -4.722   9.766   1.447  1.00 98.81           O1-
ATOM   2709  N   GLU A 340      -7.359  10.905   6.107  1.00 98.81           N  
ATOM   2710  CA  GLU A 340      -7.472  11.426   7.461  1.00 98.81           C  
ATOM   2711  C   GLU A 340      -8.301  10.503   8.344  1.00 98.81           C  
ATOM   2712  O   GLU A 340      -7.932  10.235   9.493  1.00 98.81           O  
ATOM   2713  CB  GLU A 340      -8.096  12.830   7.451  1.00 98.81           C  
ATOM   2714  CG  GLU A 340      -8.243  13.447   8.836  1.00 98.81           C  
ATOM   2715  CD  GLU A 340      -8.826  14.851   8.801  1.00 98.81           C  
ATOM   2716  OE1 GLU A 340      -9.520  15.243   9.765  1.00 98.81           O  
ATOM   2717  OE2 GLU A 340      -8.594  15.567   7.800  1.00 98.81           O1-
ATOM   2718  N   LYS A 341      -9.438  10.019   7.850  1.00 98.81           N  
ATOM   2719  CA  LYS A 341     -10.312   9.121   8.607  1.00 98.81           C  
ATOM   2720  C   LYS A 341      -9.561   7.853   9.016  1.00 98.81           C  
ATOM   2721  O   LYS A 341      -9.688   7.396  10.159  1.00 98.81           O  
ATOM   2722  CB  LYS A 341     -11.550   8.764   7.793  1.00 98.81           C  
ATOM   2723  CG  LYS A 341     -12.529   9.912   7.604  1.00 98.81           C  
ATOM   2724  CD  LYS A 341     -13.759   9.479   6.813  1.00 98.81           C  
ATOM   2725  CE  LYS A 341     -14.733  10.641   6.621  1.00 98.81           C  
ATOM   2726  NZ  LYS A 341     -15.248  11.154   7.923  1.00 98.81           N1+
ATOM   2727  N   VAL A 342      -8.782   7.269   8.163  1.00 98.81           N  
ATOM   2728  CA  VAL A 342      -8.043   6.044   8.462  1.00 98.81           C  
ATOM   2729  C   VAL A 342      -6.966   6.329   9.506  1.00 98.81           C  
ATOM   2730  O   VAL A 342      -6.794   5.557  10.450  1.00 98.81           O  
ATOM   2731  CB  VAL A 342      -7.410   5.439   7.190  1.00 98.81           C  
ATOM   2732  CG1 VAL A 342      -6.541   4.228   7.539  1.00 98.81           C  
ATOM   2733  CG2 VAL A 342      -8.490   5.047   6.184  1.00 98.81           C  
ATOM   2734  N   PHE A 343      -6.224   7.455   9.339  1.00 98.81           N  
ATOM   2735  CA  PHE A 343      -5.202   7.816  10.311  1.00 98.81           C  
ATOM   2736  C   PHE A 343      -5.825   8.104  11.671  1.00 98.81           C  
ATOM   2737  O   PHE A 343      -5.276   7.724  12.706  1.00 98.81           O  
ATOM   2738  CB  PHE A 343      -4.404   9.034   9.836  1.00 98.81           C  
ATOM   2739  CG  PHE A 343      -3.191   8.679   9.017  1.00 98.81           C  
ATOM   2740  CD1 PHE A 343      -1.923   8.692   9.588  1.00 98.81           C  
ATOM   2741  CD2 PHE A 343      -3.318   8.335   7.674  1.00 98.81           C  
ATOM   2742  CE1 PHE A 343      -0.801   8.364   8.832  1.00 98.81           C  
ATOM   2743  CE2 PHE A 343      -2.199   8.011   6.917  1.00 98.81           C  
ATOM   2744  CZ  PHE A 343      -0.941   8.021   7.493  1.00 98.81           C  
ATOM   2745  N   ARG A 344      -6.939   8.770  11.726  1.00 98.62           N  
ATOM   2746  CA  ARG A 344      -7.632   9.017  12.983  1.00 98.62           C  
ATOM   2747  C   ARG A 344      -8.080   7.709  13.627  1.00 98.62           C  
ATOM   2748  O   ARG A 344      -7.993   7.546  14.843  1.00 98.62           O  
ATOM   2749  CB  ARG A 344      -8.845   9.925  12.757  1.00 98.62           C  
ATOM   2750  CG  ARG A 344      -8.479  11.387  12.502  1.00 98.62           C  
ATOM   2751  CD  ARG A 344      -9.696  12.290  12.564  1.00 98.62           C  
ATOM   2752  NE  ARG A 344      -9.406  13.625  12.060  1.00 98.62           N  
ATOM   2753  NH1 ARG A 344      -8.285  14.320  13.958  1.00 98.62           N  
ATOM   2754  NH2 ARG A 344      -8.519  15.746  12.182  1.00 98.62           N1+
ATOM   2755  CZ  ARG A 344      -8.739  14.569  12.737  1.00 98.62           C  
ATOM   2756  N   PHE A 345      -8.602   6.826  12.769  1.00 98.56           N  
ATOM   2757  CA  PHE A 345      -8.980   5.500  13.240  1.00 98.56           C  
ATOM   2758  C   PHE A 345      -7.815   4.826  13.959  1.00 98.56           C  
ATOM   2759  O   PHE A 345      -7.965   4.349  15.085  1.00 98.56           O  
ATOM   2760  CB  PHE A 345      -9.441   4.628  12.068  1.00 98.56           C  
ATOM   2761  CG  PHE A 345      -9.591   3.170  12.419  1.00 98.56           C  
ATOM   2762  CD1 PHE A 345      -8.581   2.263  12.138  1.00 98.56           C  
ATOM   2763  CD2 PHE A 345     -10.752   2.707  13.032  1.00 98.56           C  
ATOM   2764  CE1 PHE A 345      -8.714   0.914  12.459  1.00 98.56           C  
ATOM   2765  CE2 PHE A 345     -10.887   1.367  13.357  1.00 98.56           C  
ATOM   2766  CZ  PHE A 345      -9.873   0.468  13.068  1.00 98.56           C  
ATOM   2767  N   ALA A 346      -6.650   4.762  13.384  1.00 98.38           N  
ATOM   2768  CA  ALA A 346      -5.472   4.127  13.974  1.00 98.38           C  
ATOM   2769  C   ALA A 346      -4.998   4.888  15.210  1.00 98.38           C  
ATOM   2770  O   ALA A 346      -4.651   4.282  16.226  1.00 98.38           O  
ATOM   2771  CB  ALA A 346      -4.347   4.037  12.948  1.00 98.38           C  
ATOM   2772  N   ARG A 347      -4.941   6.218  15.139  1.00 97.31           N  
ATOM   2773  CA  ARG A 347      -4.468   7.060  16.227  1.00 97.31           C  
ATOM   2774  C   ARG A 347      -5.346   6.914  17.469  1.00 97.31           C  
ATOM   2775  O   ARG A 347      -4.835   6.789  18.580  1.00 97.31           O  
ATOM   2776  CB  ARG A 347      -4.425   8.529  15.795  1.00 97.31           C  
ATOM   2777  CG  ARG A 347      -3.821   9.463  16.829  1.00 97.31           C  
ATOM   2778  CD  ARG A 347      -3.592  10.860  16.268  1.00 97.31           C  
ATOM   2779  NE  ARG A 347      -2.986  11.750  17.254  1.00 97.31           N  
ATOM   2780  NH1 ARG A 347      -2.976  13.601  15.880  1.00 97.31           N  
ATOM   2781  NH2 ARG A 347      -2.165  13.745  18.015  1.00 97.31           N1+
ATOM   2782  CZ  ARG A 347      -2.709  13.030  17.044  1.00 97.31           C  
ATOM   2783  N   GLU A 348      -6.641   6.982  17.334  1.00 96.69           N  
ATOM   2784  CA  GLU A 348      -7.593   6.879  18.432  1.00 96.69           C  
ATOM   2785  C   GLU A 348      -7.426   5.570  19.190  1.00 96.69           C  
ATOM   2786  O   GLU A 348      -7.656   5.504  20.395  1.00 96.69           O  
ATOM   2787  CB  GLU A 348      -9.025   7.028  17.923  1.00 96.69           C  
ATOM   2788  CG  GLU A 348      -9.390   8.440  17.491  1.00 96.69           C  
ATOM   2789  CD  GLU A 348     -10.757   8.537  16.832  1.00 96.69           C  
ATOM   2790  OE1 GLU A 348     -11.163   9.653  16.441  1.00 96.69           O  
ATOM   2791  OE2 GLU A 348     -11.418   7.488  16.705  1.00 96.69           O1-
ATOM   2792  N   LYS A 349      -6.875   4.589  18.581  1.00 96.12           N  
ATOM   2793  CA  LYS A 349      -6.723   3.261  19.166  1.00 96.12           C  
ATOM   2794  C   LYS A 349      -5.258   2.941  19.447  1.00 96.12           C  
ATOM   2795  O   LYS A 349      -4.917   1.816  19.804  1.00 96.12           O  
ATOM   2796  CB  LYS A 349      -7.324   2.198  18.247  1.00 96.12           C  
ATOM   2797  CG  LYS A 349      -8.839   2.267  18.122  1.00 96.12           C  
ATOM   2798  CD  LYS A 349      -9.376   1.192  17.193  1.00 96.12           C  
ATOM   2799  CE  LYS A 349     -10.896   1.182  17.164  1.00 96.12           C  
ATOM   2800  NZ  LYS A 349     -11.467   2.488  17.615  1.00 96.12           N1+
ATOM   2801  N   ASN A 350      -4.414   3.947  19.158  1.00 97.12           N  
ATOM   2802  CA  ASN A 350      -2.980   3.817  19.386  1.00 97.12           C  
ATOM   2803  C   ASN A 350      -2.400   2.616  18.641  1.00 97.12           C  
ATOM   2804  O   ASN A 350      -1.651   1.822  19.208  1.00 97.12           O  
ATOM   2805  CB  ASN A 350      -2.673   3.709  20.880  1.00 97.12           C  
ATOM   2806  CG  ASN A 350      -2.964   4.992  21.626  1.00 97.12           C  
ATOM   2807  ND2 ASN A 350      -3.464   4.863  22.852  1.00 97.12           N  
ATOM   2808  OD1 ASN A 350      -2.747   6.087  21.104  1.00 97.12           O  
ATOM   2809  N   ILE A 351      -2.813   2.473  17.380  1.00 98.25           N  
ATOM   2810  CA  ILE A 351      -2.335   1.392  16.526  1.00 98.25           C  
ATOM   2811  C   ILE A 351      -1.363   1.940  15.487  1.00 98.25           C  
ATOM   2812  O   ILE A 351      -1.659   2.930  14.813  1.00 98.25           O  
ATOM   2813  CB  ILE A 351      -3.508   0.665  15.830  1.00 98.25           C  
ATOM   2814  CG1 ILE A 351      -4.501   0.125  16.870  1.00 98.25           C  
ATOM   2815  CG2 ILE A 351      -2.984  -0.468  14.933  1.00 98.25           C  
ATOM   2816  CD1 ILE A 351      -5.849  -0.276  16.285  1.00 98.25           C  
ATOM   2817  N   PRO A 352      -0.142   1.366  15.463  1.00 98.56           N  
ATOM   2818  CA  PRO A 352       0.761   1.800  14.386  1.00 98.56           C  
ATOM   2819  C   PRO A 352       0.176   1.555  12.995  1.00 98.56           C  
ATOM   2820  O   PRO A 352      -0.503   0.554  12.775  1.00 98.56           O  
ATOM   2821  CB  PRO A 352       2.011   0.942  14.609  1.00 98.56           C  
ATOM   2822  CG  PRO A 352       1.911   0.484  16.029  1.00 98.56           C  
ATOM   2823  CD  PRO A 352       0.458   0.393  16.397  1.00 98.56           C  
ATOM   2824  N   LEU A 353       0.458   2.520  12.109  1.00 98.81           N  
ATOM   2825  CA  LEU A 353      -0.155   2.465  10.782  1.00 98.81           C  
ATOM   2826  C   LEU A 353       0.901   2.593   9.691  1.00 98.81           C  
ATOM   2827  O   LEU A 353       1.774   3.461   9.767  1.00 98.81           O  
ATOM   2828  CB  LEU A 353      -1.199   3.575  10.630  1.00 98.81           C  
ATOM   2829  CG  LEU A 353      -1.965   3.612   9.306  1.00 98.81           C  
ATOM   2830  CD1 LEU A 353      -3.406   4.055   9.536  1.00 98.81           C  
ATOM   2831  CD2 LEU A 353      -1.266   4.536   8.314  1.00 98.81           C  
ATOM   2832  N   VAL A 354       0.845   1.638   8.692  1.00 98.88           N  
ATOM   2833  CA  VAL A 354       1.638   1.700   7.469  1.00 98.88           C  
ATOM   2834  C   VAL A 354       0.755   2.135   6.303  1.00 98.88           C  
ATOM   2835  O   VAL A 354      -0.252   1.486   6.001  1.00 98.88           O  
ATOM   2836  CB  VAL A 354       2.309   0.343   7.159  1.00 98.88           C  
ATOM   2837  CG1 VAL A 354       3.115   0.422   5.862  1.00 98.88           C  
ATOM   2838  CG2 VAL A 354       3.199  -0.092   8.322  1.00 98.88           C  
ATOM   2839  N   MET A 355       1.106   3.226   5.619  1.00 98.88           N  
ATOM   2840  CA  MET A 355       0.376   3.655   4.427  1.00 98.88           C  
ATOM   2841  C   MET A 355       1.172   3.354   3.162  1.00 98.88           C  
ATOM   2842  O   MET A 355       2.354   3.690   3.073  1.00 98.88           O  
ATOM   2843  CB  MET A 355       0.057   5.149   4.502  1.00 98.88           C  
ATOM   2844  CG  MET A 355      -0.682   5.683   3.285  1.00 98.88           C  
ATOM   2845  SD  MET A 355      -1.030   7.480   3.401  1.00 98.88           S  
ATOM   2846  CE  MET A 355      -1.849   7.752   1.805  1.00 98.88           C  
ATOM   2847  N   LEU A 356       0.544   2.694   2.208  1.00 98.81           N  
ATOM   2848  CA  LEU A 356       1.055   2.437   0.866  1.00 98.81           C  
ATOM   2849  C   LEU A 356       0.219   3.164  -0.183  1.00 98.81           C  
ATOM   2850  O   LEU A 356      -1.008   3.049  -0.192  1.00 98.81           O  
ATOM   2851  CB  LEU A 356       1.066   0.934   0.575  1.00 98.81           C  
ATOM   2852  CG  LEU A 356       1.682   0.040   1.652  1.00 98.81           C  
ATOM   2853  CD1 LEU A 356       1.416  -1.428   1.338  1.00 98.81           C  
ATOM   2854  CD2 LEU A 356       3.179   0.300   1.775  1.00 98.81           C  
ATOM   2855  N   THR A 357       0.853   3.904  -1.100  1.00 97.38           N  
ATOM   2856  CA  THR A 357       0.133   4.862  -1.931  1.00 97.38           C  
ATOM   2857  C   THR A 357      -0.423   4.182  -3.181  1.00 97.38           C  
ATOM   2858  O   THR A 357      -1.280   4.741  -3.868  1.00 97.38           O  
ATOM   2859  CB  THR A 357       1.038   6.034  -2.342  1.00 97.38           C  
ATOM   2860  CG2 THR A 357       1.474   6.847  -1.125  1.00 97.38           C  
ATOM   2861  OG1 THR A 357       2.207   5.524  -2.999  1.00 97.38           O  
ATOM   2862  N   SER A 358      -0.028   2.886  -3.487  1.00 94.38           N  
ATOM   2863  CA  SER A 358      -0.594   1.933  -4.437  1.00 94.38           C  
ATOM   2864  C   SER A 358      -0.995   2.626  -5.738  1.00 94.38           C  
ATOM   2865  O   SER A 358      -0.205   3.375  -6.313  1.00 94.38           O  
ATOM   2866  CB  SER A 358      -1.808   1.230  -3.831  1.00 94.38           C  
ATOM   2867  OG  SER A 358      -2.229   0.155  -4.653  1.00 94.38           O  
ATOM   2868  N   GLY A 359      -2.230   2.255  -6.349  1.00 90.88           N  
ATOM   2869  CA  GLY A 359      -2.696   2.635  -7.676  1.00 90.88           C  
ATOM   2870  C   GLY A 359      -3.098   4.092  -7.772  1.00 90.88           C  
ATOM   2871  O   GLY A 359      -2.984   4.840  -6.798  1.00 90.88           O  
ATOM   2872  N   GLY A 360      -3.600   4.574  -8.835  1.00 92.62           N  
ATOM   2873  CA  GLY A 360      -3.880   5.915  -9.327  1.00 92.62           C  
ATOM   2874  C   GLY A 360      -3.247   6.200 -10.676  1.00 92.62           C  
ATOM   2875  O   GLY A 360      -2.018   6.218 -10.797  1.00 92.62           O  
ATOM   2876  N   TYR A 361      -4.119   6.550 -11.555  1.00 90.44           N  
ATOM   2877  CA  TYR A 361      -3.613   6.442 -12.920  1.00 90.44           C  
ATOM   2878  C   TYR A 361      -3.772   7.762 -13.668  1.00 90.44           C  
ATOM   2879  O   TYR A 361      -3.641   7.805 -14.892  1.00 90.44           O  
ATOM   2880  CB  TYR A 361      -4.344   5.326 -13.677  1.00 90.44           C  
ATOM   2881  CG  TYR A 361      -4.343   4.003 -12.953  1.00 90.44           C  
ATOM   2882  CD1 TYR A 361      -3.194   3.209 -12.910  1.00 90.44           C  
ATOM   2883  CD2 TYR A 361      -5.483   3.540 -12.306  1.00 90.44           C  
ATOM   2884  CE1 TYR A 361      -3.190   1.988 -12.246  1.00 90.44           C  
ATOM   2885  CE2 TYR A 361      -5.489   2.325 -11.638  1.00 90.44           C  
ATOM   2886  OH  TYR A 361      -4.338   0.347 -10.955  1.00 90.44           O  
ATOM   2887  CZ  TYR A 361      -4.338   1.554 -11.613  1.00 90.44           C  
ATOM   2888  N   MET A 362      -4.055   8.787 -12.829  1.00 91.56           N  
ATOM   2889  CA  MET A 362      -4.092  10.130 -13.374  1.00 91.56           C  
ATOM   2890  C   MET A 362      -2.830  10.906 -13.026  1.00 91.56           C  
ATOM   2891  O   MET A 362      -2.205  10.643 -11.987  1.00 91.56           O  
ATOM   2892  CB  MET A 362      -5.320  10.882 -12.860  1.00 91.56           C  
ATOM   2893  CG  MET A 362      -6.641  10.236 -13.244  1.00 91.56           C  
ATOM   2894  SD  MET A 362      -8.086  11.051 -12.446  1.00 91.56           S  
ATOM   2895  CE  MET A 362      -7.946  12.719 -13.139  1.00 91.56           C  
ATOM   2896  N   LYS A 363      -2.422  11.787 -13.846  1.00 88.81           N  
ATOM   2897  CA  LYS A 363      -1.272  12.639 -13.563  1.00 88.81           C  
ATOM   2898  C   LYS A 363      -1.484  13.450 -12.289  1.00 88.81           C  
ATOM   2899  O   LYS A 363      -0.530  13.697 -11.537  1.00 88.81           O  
ATOM   2900  CB  LYS A 363      -0.980  13.573 -14.735  1.00 88.81           C  
ATOM   2901  CG  LYS A 363      -0.369  12.883 -15.946  1.00 88.81           C  
ATOM   2902  CD  LYS A 363       0.083  13.883 -16.993  1.00 88.81           C  
ATOM   2903  CE  LYS A 363       0.701  13.199 -18.204  1.00 88.81           C  
ATOM   2904  NZ  LYS A 363       1.102  14.183 -19.252  1.00 88.81           N1+
ATOM   2905  N   SER A 364      -2.698  13.821 -12.037  1.00 94.12           N  
ATOM   2906  CA  SER A 364      -3.047  14.635 -10.877  1.00 94.12           C  
ATOM   2907  C   SER A 364      -2.886  13.854  -9.583  1.00 94.12           C  
ATOM   2908  O   SER A 364      -2.844  14.436  -8.495  1.00 94.12           O  
ATOM   2909  CB  SER A 364      -4.481  15.149 -10.994  1.00 94.12           C  
ATOM   2910  OG  SER A 364      -5.395  14.075 -11.142  1.00 94.12           O  
ATOM   2911  N   SER A 365      -2.742  12.540  -9.625  1.00 95.62           N  
ATOM   2912  CA  SER A 365      -2.665  11.668  -8.448  1.00 95.62           C  
ATOM   2913  C   SER A 365      -1.520  12.083  -7.531  1.00 95.62           C  
ATOM   2914  O   SER A 365      -1.673  12.089  -6.307  1.00 95.62           O  
ATOM   2915  CB  SER A 365      -2.498  10.212  -8.872  1.00 95.62           C  
ATOM   2916  OG  SER A 365      -3.661   9.735  -9.522  1.00 95.62           O  
ATOM   2917  N   ALA A 366      -0.361  12.427  -8.147  1.00 96.94           N  
ATOM   2918  CA  ALA A 366       0.804  12.807  -7.350  1.00 96.94           C  
ATOM   2919  C   ALA A 366       0.488  14.006  -6.459  1.00 96.94           C  
ATOM   2920  O   ALA A 366       0.814  13.998  -5.265  1.00 96.94           O  
ATOM   2921  CB  ALA A 366       1.989  13.124  -8.261  1.00 96.94           C  
ATOM   2922  N   ARG A 367      -0.108  15.096  -7.050  1.00 97.88           N  
ATOM   2923  CA  ARG A 367      -0.474  16.274  -6.268  1.00 97.88           C  
ATOM   2924  C   ARG A 367      -1.506  15.926  -5.204  1.00 97.88           C  
ATOM   2925  O   ARG A 367      -1.429  16.411  -4.071  1.00 97.88           O  
ATOM   2926  CB  ARG A 367      -1.015  17.374  -7.177  1.00 97.88           C  
ATOM   2927  CG  ARG A 367      -1.470  18.617  -6.434  1.00 97.88           C  
ATOM   2928  CD  ARG A 367      -0.307  19.339  -5.773  1.00 97.88           C  
ATOM   2929  NE  ARG A 367      -0.391  19.278  -4.317  1.00 97.88           N  
ATOM   2930  NH1 ARG A 367       1.519  20.519  -3.939  1.00 97.88           N  
ATOM   2931  NH2 ARG A 367       0.298  19.728  -2.177  1.00 97.88           N1+
ATOM   2932  CZ  ARG A 367       0.476  19.848  -3.480  1.00 97.88           C  
ATOM   2933  N   VAL A 368      -2.523  15.071  -5.470  1.00 98.25           N  
ATOM   2934  CA  VAL A 368      -3.566  14.677  -4.528  1.00 98.25           C  
ATOM   2935  C   VAL A 368      -2.945  13.924  -3.360  1.00 98.25           C  
ATOM   2936  O   VAL A 368      -3.293  14.167  -2.197  1.00 98.25           O  
ATOM   2937  CB  VAL A 368      -4.646  13.805  -5.209  1.00 98.25           C  
ATOM   2938  CG1 VAL A 368      -5.600  13.222  -4.170  1.00 98.25           C  
ATOM   2939  CG2 VAL A 368      -5.422  14.635  -6.247  1.00 98.25           C  
ATOM   2940  N   ILE A 369      -2.010  13.008  -3.639  1.00 98.38           N  
ATOM   2941  CA  ILE A 369      -1.304  12.277  -2.589  1.00 98.38           C  
ATOM   2942  C   ILE A 369      -0.532  13.255  -1.708  1.00 98.38           C  
ATOM   2943  O   ILE A 369      -0.595  13.178  -0.474  1.00 98.38           O  
ATOM   2944  CB  ILE A 369      -0.344  11.223  -3.182  1.00 98.38           C  
ATOM   2945  CG1 ILE A 369      -1.136  10.092  -3.848  1.00 98.38           C  
ATOM   2946  CG2 ILE A 369       0.590  10.669  -2.102  1.00 98.38           C  
ATOM   2947  CD1 ILE A 369      -0.291   9.163  -4.703  1.00 98.38           C  
ATOM   2948  N   ALA A 370       0.217  14.167  -2.316  1.00 98.38           N  
ATOM   2949  CA  ALA A 370       0.979  15.163  -1.577  1.00 98.38           C  
ATOM   2950  C   ALA A 370       0.068  16.013  -0.693  1.00 98.38           C  
ATOM   2951  O   ALA A 370       0.380  16.261   0.477  1.00 98.38           O  
ATOM   2952  CB  ALA A 370       1.763  16.057  -2.540  1.00 98.38           C  
ATOM   2953  N   ASP A 371      -1.084  16.481  -1.250  1.00 98.50           N  
ATOM   2954  CA  ASP A 371      -2.042  17.271  -0.490  1.00 98.50           C  
ATOM   2955  C   ASP A 371      -2.566  16.501   0.716  1.00 98.50           C  
ATOM   2956  O   ASP A 371      -2.743  17.068   1.798  1.00 98.50           O  
ATOM   2957  CB  ASP A 371      -3.207  17.715  -1.380  1.00 98.50           C  
ATOM   2958  CG  ASP A 371      -2.810  18.764  -2.392  1.00 98.50           C  
ATOM   2959  OD1 ASP A 371      -1.720  19.356  -2.273  1.00 98.50           O  
ATOM   2960  OD2 ASP A 371      -3.606  19.021  -3.328  1.00 98.50           O1-
ATOM   2961  N   SER A 372      -2.844  15.214   0.486  1.00 98.62           N  
ATOM   2962  CA  SER A 372      -3.326  14.376   1.576  1.00 98.62           C  
ATOM   2963  C   SER A 372      -2.281  14.254   2.685  1.00 98.62           C  
ATOM   2964  O   SER A 372      -2.608  14.354   3.872  1.00 98.62           O  
ATOM   2965  CB  SER A 372      -3.697  12.985   1.060  1.00 98.62           C  
ATOM   2966  OG  SER A 372      -4.105  12.147   2.123  1.00 98.62           O  
ATOM   2967  N   ILE A 373      -1.053  13.995   2.362  1.00 98.50           N  
ATOM   2968  CA  ILE A 373       0.024  13.880   3.333  1.00 98.50           C  
ATOM   2969  C   ILE A 373       0.217  15.215   4.048  1.00 98.50           C  
ATOM   2970  O   ILE A 373       0.412  15.252   5.265  1.00 98.50           O  
ATOM   2971  CB  ILE A 373       1.348  13.430   2.671  1.00 98.50           C  
ATOM   2972  CG1 ILE A 373       1.234  11.986   2.180  1.00 98.50           C  
ATOM   2973  CG2 ILE A 373       2.525  13.597   3.636  1.00 98.50           C  
ATOM   2974  CD1 ILE A 373       2.413  11.520   1.333  1.00 98.50           C  
ATOM   2975  N   GLU A 374       0.163  16.328   3.320  1.00 98.25           N  
ATOM   2976  CA  GLU A 374       0.227  17.651   3.940  1.00 98.25           C  
ATOM   2977  C   GLU A 374      -0.905  17.842   4.944  1.00 98.25           C  
ATOM   2978  O   GLU A 374      -0.685  18.383   6.031  1.00 98.25           O  
ATOM   2979  CB  GLU A 374       0.161  18.741   2.867  1.00 98.25           C  
ATOM   2980  CG  GLU A 374       1.387  18.788   1.964  1.00 98.25           C  
ATOM   2981  CD  GLU A 374       1.273  19.819   0.851  1.00 98.25           C  
ATOM   2982  OE1 GLU A 374       2.116  19.817  -0.071  1.00 98.25           O  
ATOM   2983  OE2 GLU A 374       0.330  20.647   0.908  1.00 98.25           O1-
ATOM   2984  N   ASN A 375      -2.081  17.464   4.518  1.00 98.56           N  
ATOM   2985  CA  ASN A 375      -3.226  17.557   5.419  1.00 98.56           C  
ATOM   2986  C   ASN A 375      -2.994  16.758   6.693  1.00 98.56           C  
ATOM   2987  O   ASN A 375      -3.294  17.243   7.794  1.00 98.56           O  
ATOM   2988  CB  ASN A 375      -4.501  17.066   4.717  1.00 98.56           C  
ATOM   2989  CG  ASN A 375      -5.716  17.106   5.625  1.00 98.56           C  
ATOM   2990  ND2 ASN A 375      -6.213  15.927   5.994  1.00 98.56           N  
ATOM   2991  OD1 ASN A 375      -6.198  18.180   5.996  1.00 98.56           O  
ATOM   2992  N   LEU A 376      -2.508  15.534   6.545  1.00 98.50           N  
ATOM   2993  CA  LEU A 376      -2.212  14.716   7.726  1.00 98.50           C  
ATOM   2994  C   LEU A 376      -1.240  15.432   8.656  1.00 98.50           C  
ATOM   2995  O   LEU A 376      -1.393  15.370   9.876  1.00 98.50           O  
ATOM   2996  CB  LEU A 376      -1.641  13.362   7.296  1.00 98.50           C  
ATOM   2997  CG  LEU A 376      -2.579  12.438   6.522  1.00 98.50           C  
ATOM   2998  CD1 LEU A 376      -1.821  11.213   6.019  1.00 98.50           C  
ATOM   2999  CD2 LEU A 376      -3.759  12.023   7.394  1.00 98.50           C  
ATOM   3000  N   SER A 377      -0.195  16.062   8.116  1.00 97.69           N  
ATOM   3001  CA  SER A 377       0.763  16.829   8.894  1.00 97.69           C  
ATOM   3002  C   SER A 377       0.082  18.018   9.578  1.00 97.69           C  
ATOM   3003  O   SER A 377       0.269  18.232  10.778  1.00 97.69           O  
ATOM   3004  CB  SER A 377       1.900  17.331   8.002  1.00 97.69           C  
ATOM   3005  OG  SER A 377       2.834  18.088   8.756  1.00 97.69           O  
ATOM   3006  N   ARG A 378      -0.742  18.743   8.903  1.00 97.50           N  
ATOM   3007  CA  ARG A 378      -1.432  19.903   9.441  1.00 97.50           C  
ATOM   3008  C   ARG A 378      -2.374  19.514  10.577  1.00 97.50           C  
ATOM   3009  O   ARG A 378      -2.525  20.254  11.549  1.00 97.50           O  
ATOM   3010  CB  ARG A 378      -2.223  20.613   8.333  1.00 97.50           C  
ATOM   3011  CG  ARG A 378      -1.349  21.368   7.345  1.00 97.50           C  
ATOM   3012  CD  ARG A 378      -2.181  22.149   6.340  1.00 97.50           C  
ATOM   3013  NE  ARG A 378      -1.350  22.789   5.320  1.00 97.50           N  
ATOM   3014  NH1 ARG A 378      -1.948  21.333   3.624  1.00 97.50           N  
ATOM   3015  NH2 ARG A 378      -0.463  23.038   3.219  1.00 97.50           N1+
ATOM   3016  CZ  ARG A 378      -1.252  22.385   4.062  1.00 97.50           C  
ATOM   3017  N   GLN A 379      -2.946  18.338  10.492  1.00 97.56           N  
ATOM   3018  CA  GLN A 379      -3.879  17.848  11.498  1.00 97.56           C  
ATOM   3019  C   GLN A 379      -3.141  17.240  12.685  1.00 97.56           C  
ATOM   3020  O   GLN A 379      -3.767  16.779  13.646  1.00 97.56           O  
ATOM   3021  CB  GLN A 379      -4.829  16.803  10.881  1.00 97.56           C  
ATOM   3022  CG  GLN A 379      -5.742  17.376   9.808  1.00 97.56           C  
ATOM   3023  CD  GLN A 379      -6.661  18.459  10.322  1.00 97.56           C  
ATOM   3024  NE2 GLN A 379      -6.789  19.542   9.560  1.00 97.56           N  
ATOM   3025  OE1 GLN A 379      -7.263  18.326  11.391  1.00 97.56           O  
ATOM   3026  N   GLY A 380      -1.802  17.219  12.566  1.00 96.44           N  
ATOM   3027  CA  GLY A 380      -0.992  16.693  13.654  1.00 96.44           C  
ATOM   3028  C   GLY A 380      -1.012  15.182  13.745  1.00 96.44           C  
ATOM   3029  O   GLY A 380      -0.781  14.612  14.812  1.00 96.44           O  
ATOM   3030  N   LEU A 381      -1.426  14.523  12.657  1.00 97.25           N  
ATOM   3031  CA  LEU A 381      -1.533  13.068  12.640  1.00 97.25           C  
ATOM   3032  C   LEU A 381      -0.202  12.437  12.249  1.00 97.25           C  
ATOM   3033  O   LEU A 381       0.047  11.265  12.549  1.00 97.25           O  
ATOM   3034  CB  LEU A 381      -2.632  12.626  11.681  1.00 97.25           C  
ATOM   3035  CG  LEU A 381      -4.067  12.978  12.077  1.00 97.25           C  
ATOM   3036  CD1 LEU A 381      -5.023  12.694  10.925  1.00 97.25           C  
ATOM   3037  CD2 LEU A 381      -4.480  12.209  13.330  1.00 97.25           C  
ATOM   3038  N   ILE A 382       0.669  13.201  11.538  1.00 96.88           N  
ATOM   3039  CA  ILE A 382       2.020  12.745  11.220  1.00 96.88           C  
ATOM   3040  C   ILE A 382       3.010  13.901  11.420  1.00 96.88           C  
ATOM   3041  O   ILE A 382       2.619  15.067  11.413  1.00 96.88           O  
ATOM   3042  CB  ILE A 382       2.110  12.207   9.783  1.00 96.88           C  
ATOM   3043  CG1 ILE A 382       1.818  13.320   8.768  1.00 96.88           C  
ATOM   3044  CG2 ILE A 382       1.148  11.033   9.591  1.00 96.88           C  
ATOM   3045  CD1 ILE A 382       2.029  12.913   7.322  1.00 96.88           C  
ATOM   3046  N   GLN A 383       4.291  13.479  11.574  1.00 92.75           N  
ATOM   3047  CA  GLN A 383       5.387  14.440  11.631  1.00 92.75           C  
ATOM   3048  C   GLN A 383       6.227  14.390  10.360  1.00 92.75           C  
ATOM   3049  O   GLN A 383       6.777  13.341  10.010  1.00 92.75           O  
ATOM   3050  CB  GLN A 383       6.272  14.185  12.860  1.00 92.75           C  
ATOM   3051  CG  GLN A 383       5.565  14.412  14.183  1.00 92.75           C  
ATOM   3052  CD  GLN A 383       6.407  13.996  15.379  1.00 92.75           C  
ATOM   3053  NE2 GLN A 383       5.816  14.045  16.564  1.00 92.75           N  
ATOM   3054  OE1 GLN A 383       7.575  13.621  15.226  1.00 92.75           O  
ATOM   3055  N   THR A 384       6.287  15.496   9.665  1.00 86.25           N  
ATOM   3056  CA  THR A 384       6.944  15.523   8.368  1.00 86.25           C  
ATOM   3057  C   THR A 384       8.251  16.304   8.426  1.00 86.25           C  
ATOM   3058  O   THR A 384       8.959  16.420   7.422  1.00 86.25           O  
ATOM   3059  CB  THR A 384       6.024  16.134   7.286  1.00 86.25           C  
ATOM   3060  CG2 THR A 384       4.817  15.245   7.029  1.00 86.25           C  
ATOM   3061  OG1 THR A 384       5.572  17.423   7.732  1.00 86.25           O  
ATOM   3062  N   ARG A 385       8.702  16.602   9.698  1.00 83.44           N  
ATOM   3063  CA  ARG A 385      10.000  17.199   9.990  1.00 83.44           C  
ATOM   3064  C   ARG A 385      10.594  16.617  11.269  1.00 83.44           C  
ATOM   3065  O   ARG A 385       9.867  16.324  12.221  1.00 83.44           O  
ATOM   3066  CB  ARG A 385       9.875  18.721  10.114  1.00 83.44           C  
ATOM   3067  CG  ARG A 385       9.464  19.414   8.824  1.00 83.44           C  
ATOM   3068  CD  ARG A 385       9.478  20.928   8.971  1.00 83.44           C  
ATOM   3069  NE  ARG A 385       9.042  21.588   7.741  1.00 83.44           N  
ATOM   3070  NH1 ARG A 385       9.264  23.734   8.572  1.00 83.44           N  
ATOM   3071  NH2 ARG A 385       8.547  23.401   6.424  1.00 83.44           N1+
ATOM   3072  CZ  ARG A 385       8.950  22.903   7.583  1.00 83.44           C  
ATOM   3073  N   PRO A 386      11.876  16.325  11.154  1.00 79.69           N  
ATOM   3074  CA  PRO A 386      12.509  15.783  12.362  1.00 79.69           C  
ATOM   3075  C   PRO A 386      12.410  16.731  13.562  1.00 79.69           C  
ATOM   3076  O   PRO A 386      12.312  17.948  13.385  1.00 79.69           O  
ATOM   3077  CB  PRO A 386      13.967  15.588  11.944  1.00 79.69           C  
ATOM   3078  CG  PRO A 386      13.945  15.617  10.446  1.00 79.69           C  
ATOM   3079  CD  PRO A 386      12.750  16.419  10.003  1.00 79.69           C  
ATOM   3080  N   GLU A 387      12.112  16.247  14.757  1.00 65.81           N  
ATOM   3081  CA  GLU A 387      12.107  17.016  15.998  1.00 65.81           C  
ATOM   3082  C   GLU A 387      13.421  17.777  16.181  1.00 65.81           C  
ATOM   3083  O   GLU A 387      14.481  17.311  15.756  1.00 65.81           O  
ATOM   3084  CB  GLU A 387      11.864  16.110  17.208  1.00 65.81           C  
ATOM   3085  CG  GLU A 387      10.434  15.582  17.290  1.00 65.81           C  
ATOM   3086  CD  GLU A 387      10.189  14.736  18.533  1.00 65.81           C  
ATOM   3087  OE1 GLU A 387       9.052  14.225  18.694  1.00 65.81           O  
ATOM   3088  OE2 GLU A 387      11.136  14.570  19.334  1.00 65.81           O1-
TER    3089      GLU A 387
END   
