# Supplementary material for: Functional divergence and structural changes of Class IV histone deacetylases (HDACs) across the tree of life
Source: Mol Biol Evol. 2026 Jun 17;43(7):msag150. doi: 10.1093/molbev/msag150 (PMC13325672; doi:10.1093/molbev/msag150)
Supplement: msag150_Supplementary_Data [file msag150_supplementary_data.zip › Figure S27 lmHDAC11_B.pdb]

TITLE     S21
REMARK   4      COMPLIES WITH FORMAT V. 3.0, 1-DEC-2006
REMARK 888
REMARK 888 WRITTEN BY MAESTRO (A PRODUCT OF SCHRODINGER, LLC)
ATOM      1  N   MET A   1     -24.868 -53.657  33.943  1.00 40.72           N1+
ATOM      2  CA  MET A   1     -25.325 -53.853  32.561  1.00 40.72           C  
ATOM      3  C   MET A   1     -25.035 -52.604  31.724  1.00 40.72           C  
ATOM      4  O   MET A   1     -25.576 -51.542  31.965  1.00 40.72           O  
ATOM      5  CB  MET A   1     -26.838 -54.127  32.548  1.00 40.72           C  
ATOM      6  CG  MET A   1     -27.154 -55.601  32.404  1.00 40.72           C  
ATOM      7  SD  MET A   1     -28.951 -55.886  32.012  1.00 40.72           S  
ATOM      8  CE  MET A   1     -29.515 -56.532  33.600  1.00 40.72           C  
ATOM      9  N   MET A   2     -23.680 -52.415  31.440  1.00 36.50           N  
ATOM     10  CA  MET A   2     -22.861 -52.421  30.233  1.00 36.50           C  
ATOM     11  C   MET A   2     -23.364 -51.435  29.215  1.00 36.50           C  
ATOM     12  O   MET A   2     -24.561 -51.466  28.855  1.00 36.50           O  
ATOM     13  CB  MET A   2     -22.814 -53.833  29.624  1.00 36.50           C  
ATOM     14  CG  MET A   2     -21.584 -54.621  30.000  1.00 36.50           C  
ATOM     15  SD  MET A   2     -21.759 -56.418  29.620  1.00 36.50           S  
ATOM     16  CE  MET A   2     -20.157 -57.026  30.197  1.00 36.50           C  
ATOM     17  N   GLY A   3     -22.616 -50.210  29.039  1.00 38.97           N  
ATOM     18  CA  GLY A   3     -21.974 -50.092  27.763  1.00 38.97           C  
ATOM     19  C   GLY A   3     -21.611 -48.659  27.416  1.00 38.97           C  
ATOM     20  O   GLY A   3     -22.462 -47.763  27.467  1.00 38.97           O  
ATOM     21  N   LYS A   4     -20.254 -48.340  27.439  1.00 43.22           N  
ATOM     22  CA  LYS A   4     -19.057 -48.252  26.619  1.00 43.22           C  
ATOM     23  C   LYS A   4     -18.514 -46.830  26.605  1.00 43.22           C  
ATOM     24  O   LYS A   4     -19.235 -45.888  26.209  1.00 43.22           O  
ATOM     25  CB  LYS A   4     -19.335 -48.745  25.192  1.00 43.22           C  
ATOM     26  CG  LYS A   4     -19.253 -50.238  25.030  1.00 43.22           C  
ATOM     27  CD  LYS A   4     -19.325 -50.632  23.542  1.00 43.22           C  
ATOM     28  CE  LYS A   4     -19.253 -52.135  23.371  1.00 43.22           C  
ATOM     29  NZ  LYS A   4     -19.309 -52.535  21.934  1.00 43.22           N1+
ATOM     30  N   ASP A   5     -17.447 -46.478  27.369  1.00 34.91           N  
ATOM     31  CA  ASP A   5     -16.052 -46.035  27.407  1.00 34.91           C  
ATOM     32  C   ASP A   5     -15.492 -45.824  26.008  1.00 34.91           C  
ATOM     33  O   ASP A   5     -15.444 -46.759  25.217  1.00 34.91           O  
ATOM     34  CB  ASP A   5     -15.196 -47.051  28.170  1.00 34.91           C  
ATOM     35  CG  ASP A   5     -15.326 -46.942  29.684  1.00 34.91           C  
ATOM     36  OD1 ASP A   5     -15.705 -45.855  30.175  1.00 34.91           O  
ATOM     37  OD2 ASP A   5     -15.036 -47.946  30.377  1.00 34.91           O1-
ATOM     38  N   PHE A   6     -15.489 -44.519  25.560  1.00 42.22           N  
ATOM     39  CA  PHE A   6     -14.387 -44.104  24.693  1.00 42.22           C  
ATOM     40  C   PHE A   6     -13.637 -42.927  25.304  1.00 42.22           C  
ATOM     41  O   PHE A   6     -14.216 -41.875  25.596  1.00 42.22           O  
ATOM     42  CB  PHE A   6     -14.901 -43.709  23.308  1.00 42.22           C  
ATOM     43  CG  PHE A   6     -14.704 -44.761  22.249  1.00 42.22           C  
ATOM     44  CD1 PHE A   6     -13.510 -44.810  21.516  1.00 42.22           C  
ATOM     45  CD2 PHE A   6     -15.676 -45.715  21.991  1.00 42.22           C  
ATOM     46  CE1 PHE A   6     -13.327 -45.790  20.560  1.00 42.22           C  
ATOM     47  CE2 PHE A   6     -15.483 -46.692  21.023  1.00 42.22           C  
ATOM     48  CZ  PHE A   6     -14.328 -46.724  20.305  1.00 42.22           C  
ATOM     49  N   ILE A   7     -12.596 -43.169  26.127  1.00 42.94           N  
ATOM     50  CA  ILE A   7     -11.312 -42.530  26.439  1.00 42.94           C  
ATOM     51  C   ILE A   7     -10.431 -42.496  25.207  1.00 42.94           C  
ATOM     52  O   ILE A   7     -10.149 -43.538  24.612  1.00 42.94           O  
ATOM     53  CB  ILE A   7     -10.582 -43.269  27.600  1.00 42.94           C  
ATOM     54  CG1 ILE A   7     -11.489 -43.320  28.848  1.00 42.94           C  
ATOM     55  CG2 ILE A   7      -9.254 -42.595  27.912  1.00 42.94           C  
ATOM     56  CD1 ILE A   7     -10.914 -44.197  29.981  1.00 42.94           C  
ATOM     57  N   LYS A   8     -10.301 -41.281  24.599  1.00 39.03           N  
ATOM     58  CA  LYS A   8      -9.062 -40.985  23.891  1.00 39.03           C  
ATOM     59  C   LYS A   8      -8.522 -39.613  24.263  1.00 39.03           C  
ATOM     60  O   LYS A   8      -9.277 -38.623  24.249  1.00 39.03           O  
ATOM     61  CB  LYS A   8      -9.276 -41.078  22.376  1.00 39.03           C  
ATOM     62  CG  LYS A   8      -9.086 -42.480  21.817  1.00 39.03           C  
ATOM     63  CD  LYS A   8      -9.079 -42.481  20.291  1.00 39.03           C  
ATOM     64  CE  LYS A   8      -8.951 -43.896  19.722  1.00 39.03           C  
ATOM     65  NZ  LYS A   8      -8.918 -43.901  18.235  1.00 39.03           N1+
ATOM     66  N   PRO A   9      -7.183 -39.466  24.516  1.00 30.47           N  
ATOM     67  CA  PRO A   9      -6.023 -39.136  25.348  1.00 30.47           C  
ATOM     68  C   PRO A   9      -5.671 -37.646  25.263  1.00 30.47           C  
ATOM     69  O   PRO A   9      -5.964 -36.991  24.258  1.00 30.47           O  
ATOM     70  CB  PRO A   9      -4.916 -39.997  24.782  1.00 30.47           C  
ATOM     71  CG  PRO A   9      -5.195 -40.081  23.318  1.00 30.47           C  
ATOM     72  CD  PRO A   9      -6.503 -39.403  23.038  1.00 30.47           C  
ATOM     73  N   LYS A  10      -5.563 -36.964  26.459  1.00 35.09           N  
ATOM     74  CA  LYS A  10      -4.691 -35.951  27.051  1.00 35.09           C  
ATOM     75  C   LYS A  10      -3.332 -35.923  26.380  1.00 35.09           C  
ATOM     76  O   LYS A  10      -2.648 -36.966  26.309  1.00 35.09           O  
ATOM     77  CB  LYS A  10      -4.545 -36.177  28.547  1.00 35.09           C  
ATOM     78  CG  LYS A  10      -5.494 -35.324  29.392  1.00 35.09           C  
ATOM     79  CD  LYS A  10      -5.166 -35.489  30.880  1.00 35.09           C  
ATOM     80  CE  LYS A  10      -6.167 -34.710  31.749  1.00 35.09           C  
ATOM     81  NZ  LYS A  10      -5.861 -34.829  33.190  1.00 35.09           N1+
ATOM     82  N   ARG A  11      -3.191 -35.058  25.331  1.00 35.44           N  
ATOM     83  CA  ARG A  11      -1.857 -34.762  24.835  1.00 35.44           C  
ATOM     84  C   ARG A  11      -1.426 -33.352  25.211  1.00 35.44           C  
ATOM     85  O   ARG A  11      -2.125 -32.392  24.915  1.00 35.44           O  
ATOM     86  CB  ARG A  11      -1.781 -34.957  23.322  1.00 35.44           C  
ATOM     87  CG  ARG A  11      -1.383 -36.350  22.883  1.00 35.44           C  
ATOM     88  CD  ARG A  11      -1.190 -36.444  21.379  1.00 35.44           C  
ATOM     89  NE  ARG A  11      -0.818 -37.803  20.968  1.00 35.44           N  
ATOM     90  NH1 ARG A  11      -0.491 -37.237  18.747  1.00 35.44           N  
ATOM     91  NH2 ARG A  11      -0.174 -39.401  19.461  1.00 35.44           N1+
ATOM     92  CZ  ARG A  11      -0.491 -38.149  19.714  1.00 35.44           C  
ATOM     93  N   ARG A  12      -0.589 -33.142  26.289  1.00 32.34           N  
ATOM     94  CA  ARG A  12       0.750 -32.827  26.736  1.00 32.34           C  
ATOM     95  C   ARG A  12       1.256 -31.533  26.092  1.00 32.34           C  
ATOM     96  O   ARG A  12       1.230 -31.391  24.867  1.00 32.34           O  
ATOM     97  CB  ARG A  12       1.718 -33.996  26.419  1.00 32.34           C  
ATOM     98  CG  ARG A  12       1.974 -34.913  27.579  1.00 32.34           C  
ATOM     99  CD  ARG A  12       2.960 -36.004  27.212  1.00 32.34           C  
ATOM    100  NE  ARG A  12       3.142 -36.966  28.309  1.00 32.34           N  
ATOM    101  NH1 ARG A  12       4.619 -38.318  27.169  1.00 32.34           N  
ATOM    102  NH2 ARG A  12       4.012 -38.845  29.324  1.00 32.34           N1+
ATOM    103  CZ  ARG A  12       3.926 -38.041  28.268  1.00 32.34           C  
ATOM    104  N   HIS A  13       1.153 -30.376  26.807  1.00 31.30           N  
ATOM    105  CA  HIS A  13       2.080 -29.283  27.078  1.00 31.30           C  
ATOM    106  C   HIS A  13       3.429 -29.520  26.405  1.00 31.30           C  
ATOM    107  O   HIS A  13       4.053 -30.536  26.613  1.00 31.30           O  
ATOM    108  CB  HIS A  13       2.270 -29.088  28.575  1.00 31.30           C  
ATOM    109  CG  HIS A  13       1.363 -28.088  29.183  1.00 31.30           C  
ATOM    110  CD2 HIS A  13       0.306 -28.212  30.044  1.00 31.30           C  
ATOM    111  ND1 HIS A  13       1.445 -26.730  28.905  1.00 31.30           N  
ATOM    112  CE1 HIS A  13       0.509 -26.089  29.577  1.00 31.30           C  
ATOM    113  NE2 HIS A  13      -0.192 -26.969  30.276  1.00 31.30           N  
ATOM    114  N   VAL A  14       3.608 -28.970  25.142  1.00 34.44           N  
ATOM    115  CA  VAL A  14       4.982 -28.801  24.671  1.00 34.44           C  
ATOM    116  C   VAL A  14       5.338 -27.305  24.689  1.00 34.44           C  
ATOM    117  O   VAL A  14       4.696 -26.496  24.028  1.00 34.44           O  
ATOM    118  CB  VAL A  14       5.151 -29.354  23.234  1.00 34.44           C  
ATOM    119  CG1 VAL A  14       6.602 -29.204  22.778  1.00 34.44           C  
ATOM    120  CG2 VAL A  14       4.734 -30.825  23.194  1.00 34.44           C  
ATOM    121  N   GLU A  15       5.767 -26.685  25.819  1.00 30.48           N  
ATOM    122  CA  GLU A  15       6.925 -25.853  26.134  1.00 30.48           C  
ATOM    123  C   GLU A  15       8.173 -26.357  25.429  1.00 30.48           C  
ATOM    124  O   GLU A  15       8.503 -27.539  25.519  1.00 30.48           O  
ATOM    125  CB  GLU A  15       7.147 -25.796  27.646  1.00 30.48           C  
ATOM    126  CG  GLU A  15       6.444 -24.631  28.344  1.00 30.48           C  
ATOM    127  CD  GLU A  15       6.651 -24.630  29.854  1.00 30.48           C  
ATOM    128  OE1 GLU A  15       6.117 -23.720  30.528  1.00 30.48           O  
ATOM    129  OE2 GLU A  15       7.352 -25.541  30.361  1.00 30.48           O1-
ATOM    130  N   ASP A  16       8.543 -25.743  24.245  1.00 31.28           N  
ATOM    131  CA  ASP A  16       9.878 -25.335  23.813  1.00 31.28           C  
ATOM    132  C   ASP A  16      10.023 -25.475  22.293  1.00 31.28           C  
ATOM    133  O   ASP A  16      10.004 -26.603  21.780  1.00 31.28           O  
ATOM    134  CB  ASP A  16      10.954 -26.139  24.547  1.00 31.28           C  
ATOM    135  CG  ASP A  16      12.037 -25.251  25.134  1.00 31.28           C  
ATOM    136  OD1 ASP A  16      12.012 -24.031  24.946  1.00 31.28           O  
ATOM    137  OD2 ASP A  16      12.946 -25.801  25.793  1.00 31.28           O1-
ATOM    138  N   SER A  17       9.662 -24.390  21.533  1.00 31.94           N  
ATOM    139  CA  SER A  17      10.474 -24.316  20.327  1.00 31.94           C  
ATOM    140  C   SER A  17      10.980 -22.896  20.076  1.00 31.94           C  
ATOM    141  O   SER A  17      10.218 -21.942  20.138  1.00 31.94           O  
ATOM    142  CB  SER A  17       9.684 -24.802  19.110  1.00 31.94           C  
ATOM    143  OG  SER A  17       8.622 -23.926  18.817  1.00 31.94           O  
ATOM    144  N   GLN A  18      11.964 -22.320  20.824  1.00 28.77           N  
ATOM    145  CA  GLN A  18      13.173 -21.648  20.358  1.00 28.77           C  
ATOM    146  C   GLN A  18      12.830 -20.543  19.357  1.00 28.77           C  
ATOM    147  O   GLN A  18      12.224 -20.802  18.316  1.00 28.77           O  
ATOM    148  CB  GLN A  18      14.139 -22.653  19.725  1.00 28.77           C  
ATOM    149  CG  GLN A  18      14.987 -23.400  20.735  1.00 28.77           C  
ATOM    150  CD  GLN A  18      16.081 -24.227  20.076  1.00 28.77           C  
ATOM    151  NE2 GLN A  18      16.920 -24.847  20.898  1.00 28.77           N  
ATOM    152  OE1 GLN A  18      16.155 -24.303  18.844  1.00 28.77           O  
ATOM    153  N   ALA A  19      12.220 -19.324  19.749  1.00 33.88           N  
ATOM    154  CA  ALA A  19      12.505 -18.027  19.137  1.00 33.88           C  
ATOM    155  C   ALA A  19      13.667 -18.124  18.150  1.00 33.88           C  
ATOM    156  O   ALA A  19      14.793 -18.415  18.540  1.00 33.88           O  
ATOM    157  CB  ALA A  19      12.803 -16.984  20.213  1.00 33.88           C  
ATOM    158  N   GLN A  20      13.721 -19.139  17.210  1.00 34.50           N  
ATOM    159  CA  GLN A  20      14.661 -19.115  16.090  1.00 34.50           C  
ATOM    160  C   GLN A  20      14.944 -17.679  15.654  1.00 34.50           C  
ATOM    161  O   GLN A  20      14.017 -16.916  15.337  1.00 34.50           O  
ATOM    162  CB  GLN A  20      14.101 -19.909  14.905  1.00 34.50           C  
ATOM    163  CG  GLN A  20      14.734 -21.284  14.749  1.00 34.50           C  
ATOM    164  CD  GLN A  20      14.116 -22.099  13.630  1.00 34.50           C  
ATOM    165  NE2 GLN A  20      14.571 -23.328  13.462  1.00 34.50           N  
ATOM    166  OE1 GLN A  20      13.229 -21.619  12.918  1.00 34.50           O  
ATOM    167  N   ILE A  21      15.714 -16.850  16.413  1.00 39.72           N  
ATOM    168  CA  ILE A  21      16.446 -15.659  15.986  1.00 39.72           C  
ATOM    169  C   ILE A  21      16.453 -15.576  14.458  1.00 39.72           C  
ATOM    170  O   ILE A  21      16.922 -16.497  13.785  1.00 39.72           O  
ATOM    171  CB  ILE A  21      17.900 -15.678  16.530  1.00 39.72           C  
ATOM    172  CG1 ILE A  21      17.896 -15.737  18.062  1.00 39.72           C  
ATOM    173  CG2 ILE A  21      18.666 -14.448  16.028  1.00 39.72           C  
ATOM    174  CD1 ILE A  21      19.270 -15.920  18.672  1.00 39.72           C  
ATOM    175  N   THR A  22      15.351 -15.326  13.723  1.00 51.00           N  
ATOM    176  CA  THR A  22      15.247 -15.016  12.294  1.00 51.00           C  
ATOM    177  C   THR A  22      16.457 -14.214  11.829  1.00 51.00           C  
ATOM    178  O   THR A  22      16.893 -13.285  12.513  1.00 51.00           O  
ATOM    179  CB  THR A  22      13.966 -14.245  11.982  1.00 51.00           C  
ATOM    180  CG2 THR A  22      13.337 -14.722  10.673  1.00 51.00           C  
ATOM    181  OG1 THR A  22      13.018 -14.430  13.041  1.00 51.00           O  
ATOM    182  N   PRO A  23      17.373 -14.760  10.920  1.00 57.34           N  
ATOM    183  CA  PRO A  23      18.503 -13.978  10.411  1.00 57.34           C  
ATOM    184  C   PRO A  23      18.168 -12.501  10.223  1.00 57.34           C  
ATOM    185  O   PRO A  23      17.011 -12.150   9.985  1.00 57.34           O  
ATOM    186  CB  PRO A  23      18.817 -14.649   9.069  1.00 57.34           C  
ATOM    187  CG  PRO A  23      17.811 -15.744   8.945  1.00 57.34           C  
ATOM    188  CD  PRO A  23      16.871 -15.666  10.110  1.00 57.34           C  
ATOM    189  N   HIS A  24      18.946 -11.525  10.858  1.00 70.06           N  
ATOM    190  CA  HIS A  24      18.946 -10.077  10.653  1.00 70.06           C  
ATOM    191  C   HIS A  24      18.702  -9.723   9.198  1.00 70.06           C  
ATOM    192  O   HIS A  24      19.362 -10.242   8.297  1.00 70.06           O  
ATOM    193  CB  HIS A  24      20.280  -9.479  11.126  1.00 70.06           C  
ATOM    194  CG  HIS A  24      20.411  -9.402  12.611  1.00 70.06           C  
ATOM    195  CD2 HIS A  24      21.202 -10.089  13.474  1.00 70.06           C  
ATOM    196  ND1 HIS A  24      19.676  -8.530  13.384  1.00 70.06           N  
ATOM    197  CE1 HIS A  24      20.002  -8.682  14.655  1.00 70.06           C  
ATOM    198  NE2 HIS A  24      20.929  -9.630  14.737  1.00 70.06           N  
ATOM    199  N   THR A  25      17.364  -9.602   8.721  1.00 87.19           N  
ATOM    200  CA  THR A  25      17.067  -9.112   7.385  1.00 87.19           C  
ATOM    201  C   THR A  25      17.707  -7.744   7.151  1.00 87.19           C  
ATOM    202  O   THR A  25      17.738  -6.910   8.055  1.00 87.19           O  
ATOM    203  CB  THR A  25      15.551  -9.012   7.154  1.00 87.19           C  
ATOM    204  CG2 THR A  25      14.892  -8.095   8.188  1.00 87.19           C  
ATOM    205  OG1 THR A  25      15.303  -8.471   5.845  1.00 87.19           O  
ATOM    206  N   LYS A  26      18.337  -7.492   6.016  1.00 94.69           N  
ATOM    207  CA  LYS A  26      18.951  -6.229   5.637  1.00 94.69           C  
ATOM    208  C   LYS A  26      17.889  -5.173   5.318  1.00 94.69           C  
ATOM    209  O   LYS A  26      18.225  -4.017   5.078  1.00 94.69           O  
ATOM    210  CB  LYS A  26      19.880  -6.416   4.441  1.00 94.69           C  
ATOM    211  CG  LYS A  26      21.116  -7.251   4.740  1.00 94.69           C  
ATOM    212  CD  LYS A  26      22.037  -7.346   3.526  1.00 94.69           C  
ATOM    213  CE  LYS A  26      23.271  -8.182   3.827  1.00 94.69           C  
ATOM    214  NZ  LYS A  26      24.154  -8.303   2.625  1.00 94.69           N1+
ATOM    215  N   LEU A  27      16.648  -5.686   5.268  1.00 97.06           N  
ATOM    216  CA  LEU A  27      15.546  -4.788   4.906  1.00 97.06           C  
ATOM    217  C   LEU A  27      15.136  -3.929   6.096  1.00 97.06           C  
ATOM    218  O   LEU A  27      14.500  -2.884   5.927  1.00 97.06           O  
ATOM    219  CB  LEU A  27      14.346  -5.587   4.402  1.00 97.06           C  
ATOM    220  CG  LEU A  27      14.548  -6.374   3.108  1.00 97.06           C  
ATOM    221  CD1 LEU A  27      13.279  -7.131   2.738  1.00 97.06           C  
ATOM    222  CD2 LEU A  27      14.976  -5.445   1.976  1.00 97.06           C  
ATOM    223  N   TYR A  28      15.379  -4.346   7.382  1.00 96.06           N  
ATOM    224  CA  TYR A  28      15.117  -3.563   8.585  1.00 96.06           C  
ATOM    225  C   TYR A  28      16.270  -2.614   8.878  1.00 96.06           C  
ATOM    226  O   TYR A  28      17.350  -3.044   9.281  1.00 96.06           O  
ATOM    227  CB  TYR A  28      14.869  -4.475   9.782  1.00 96.06           C  
ATOM    228  CG  TYR A  28      13.499  -5.110   9.798  1.00 96.06           C  
ATOM    229  CD1 TYR A  28      12.652  -5.006   8.700  1.00 96.06           C  
ATOM    230  CD2 TYR A  28      13.055  -5.813  10.916  1.00 96.06           C  
ATOM    231  CE1 TYR A  28      11.385  -5.578   8.711  1.00 96.06           C  
ATOM    232  CE2 TYR A  28      11.784  -6.386  10.934  1.00 96.06           C  
ATOM    233  OH  TYR A  28       9.711  -6.842   9.848  1.00 96.06           O  
ATOM    234  CZ  TYR A  28      10.964  -6.273   9.830  1.00 96.06           C  
ATOM    235  N   ILE A  29      16.088  -1.391   8.522  1.00 94.25           N  
ATOM    236  CA  ILE A  29      17.043  -0.321   8.758  1.00 94.25           C  
ATOM    237  C   ILE A  29      16.606   0.502   9.968  1.00 94.25           C  
ATOM    238  O   ILE A  29      15.418   0.788  10.141  1.00 94.25           O  
ATOM    239  CB  ILE A  29      17.188   0.593   7.515  1.00 94.25           C  
ATOM    240  CG1 ILE A  29      17.599  -0.235   6.292  1.00 94.25           C  
ATOM    241  CG2 ILE A  29      18.200   1.715   7.788  1.00 94.25           C  
ATOM    242  CD1 ILE A  29      17.453   0.501   4.969  1.00 94.25           C  
ATOM    243  N   GLU A  30      17.567   0.900  10.823  1.00 94.12           N  
ATOM    244  CA  GLU A  30      17.256   1.715  11.992  1.00 94.12           C  
ATOM    245  C   GLU A  30      16.996   3.165  11.595  1.00 94.12           C  
ATOM    246  O   GLU A  30      17.740   3.740  10.795  1.00 94.12           O  
ATOM    247  CB  GLU A  30      18.384   1.642  13.019  1.00 94.12           C  
ATOM    248  CG  GLU A  30      18.546   0.266  13.655  1.00 94.12           C  
ATOM    249  CD  GLU A  30      17.327  -0.167  14.456  1.00 94.12           C  
ATOM    250  OE1 GLU A  30      17.042  -1.385  14.503  1.00 94.12           O  
ATOM    251  OE2 GLU A  30      16.673   0.719  15.055  1.00 94.12           O1-
ATOM    252  N   ILE A  31      15.928   3.660  12.151  1.00 93.38           N  
ATOM    253  CA  ILE A  31      15.555   5.041  11.862  1.00 93.38           C  
ATOM    254  C   ILE A  31      16.277   5.980  12.824  1.00 93.38           C  
ATOM    255  O   ILE A  31      16.408   5.690  14.019  1.00 93.38           O  
ATOM    256  CB  ILE A  31      14.031   5.253  11.961  1.00 93.38           C  
ATOM    257  CG1 ILE A  31      13.647   6.661  11.504  1.00 93.38           C  
ATOM    258  CG2 ILE A  31      13.534   4.974  13.380  1.00 93.38           C  
ATOM    259  CD1 ILE A  31      12.157   6.871  11.308  1.00 93.38           C  
ATOM    260  N   ARG A  32      16.907   7.074  12.341  1.00 93.19           N  
ATOM    261  CA  ARG A  32      17.573   8.072  13.169  1.00 93.19           C  
ATOM    262  C   ARG A  32      16.571   9.066  13.746  1.00 93.19           C  
ATOM    263  O   ARG A  32      15.466   9.210  13.222  1.00 93.19           O  
ATOM    264  CB  ARG A  32      18.643   8.817  12.365  1.00 93.19           C  
ATOM    265  CG  ARG A  32      19.735   7.919  11.814  1.00 93.19           C  
ATOM    266  CD  ARG A  32      20.758   8.700  11.010  1.00 93.19           C  
ATOM    267  NE  ARG A  32      21.825   7.833  10.506  1.00 93.19           N  
ATOM    268  NH1 ARG A  32      22.883   9.497   9.304  1.00 93.19           N  
ATOM    269  NH2 ARG A  32      23.728   7.375   9.314  1.00 93.19           N1+
ATOM    270  CZ  ARG A  32      22.812   8.235   9.708  1.00 93.19           C  
ATOM    271  N   HIS A  33      16.924   9.754  14.885  1.00 90.50           N  
ATOM    272  CA  HIS A  33      16.021  10.612  15.649  1.00 90.50           C  
ATOM    273  C   HIS A  33      15.541  11.793  14.806  1.00 90.50           C  
ATOM    274  O   HIS A  33      14.471  12.348  15.057  1.00 90.50           O  
ATOM    275  CB  HIS A  33      16.687  11.105  16.925  1.00 90.50           C  
ATOM    276  CG  HIS A  33      17.831  12.044  16.683  1.00 90.50           C  
ATOM    277  CD2 HIS A  33      17.903  13.390  16.729  1.00 90.50           C  
ATOM    278  ND1 HIS A  33      19.094  11.598  16.342  1.00 90.50           N  
ATOM    279  CE1 HIS A  33      19.889  12.648  16.189  1.00 90.50           C  
ATOM    280  NE2 HIS A  33      19.185  13.738  16.411  1.00 90.50           N  
ATOM    281  N   TYR A  34      16.314  12.194  13.782  1.00 91.25           N  
ATOM    282  CA  TYR A  34      15.965  13.369  12.994  1.00 91.25           C  
ATOM    283  C   TYR A  34      15.191  12.988  11.742  1.00 91.25           C  
ATOM    284  O   TYR A  34      14.805  13.860  10.957  1.00 91.25           O  
ATOM    285  CB  TYR A  34      17.233  14.153  12.616  1.00 91.25           C  
ATOM    286  CG  TYR A  34      18.242  13.328  11.856  1.00 91.25           C  
ATOM    287  CD1 TYR A  34      19.307  12.723  12.518  1.00 91.25           C  
ATOM    288  CD2 TYR A  34      18.137  13.153  10.479  1.00 91.25           C  
ATOM    289  CE1 TYR A  34      20.249  11.963  11.830  1.00 91.25           C  
ATOM    290  CE2 TYR A  34      19.065  12.391   9.777  1.00 91.25           C  
ATOM    291  OH  TYR A  34      21.047  11.056   9.770  1.00 91.25           O  
ATOM    292  CZ  TYR A  34      20.117  11.806  10.458  1.00 91.25           C  
ATOM    293  N   GLN A  35      15.029  11.665  11.465  1.00 95.00           N  
ATOM    294  CA  GLN A  35      14.391  11.200  10.242  1.00 95.00           C  
ATOM    295  C   GLN A  35      12.883  11.017  10.433  1.00 95.00           C  
ATOM    296  O   GLN A  35      12.433  10.660  11.524  1.00 95.00           O  
ATOM    297  CB  GLN A  35      15.013   9.879   9.772  1.00 95.00           C  
ATOM    298  CG  GLN A  35      16.442  10.031   9.259  1.00 95.00           C  
ATOM    299  CD  GLN A  35      17.041   8.708   8.814  1.00 95.00           C  
ATOM    300  NE2 GLN A  35      17.472   8.648   7.559  1.00 95.00           N  
ATOM    301  OE1 GLN A  35      17.109   7.748   9.585  1.00 95.00           O  
ATOM    302  N   TRP A  36      12.145  11.248   9.295  1.00 96.44           N  
ATOM    303  CA  TRP A  36      10.717  10.948   9.232  1.00 96.44           C  
ATOM    304  C   TRP A  36      10.490   9.491   8.890  1.00 96.44           C  
ATOM    305  O   TRP A  36      11.244   8.893   8.111  1.00 96.44           O  
ATOM    306  CB  TRP A  36      10.027  11.851   8.210  1.00 96.44           C  
ATOM    307  CG  TRP A  36       9.940  13.290   8.618  1.00 96.44           C  
ATOM    308  CD1 TRP A  36      10.976  14.175   8.756  1.00 96.44           C  
ATOM    309  CD2 TRP A  36       8.751  14.013   8.955  1.00 96.44           C  
ATOM    310  CE2 TRP A  36       9.140  15.330   9.281  1.00 96.44           C  
ATOM    311  CE3 TRP A  36       7.396  13.677   9.011  1.00 96.44           C  
ATOM    312  NE1 TRP A  36      10.496  15.397   9.148  1.00 96.44           N  
ATOM    313  CH2 TRP A  36       6.895  15.950   9.702  1.00 96.44           C  
ATOM    314  CZ2 TRP A  36       8.215  16.307   9.655  1.00 96.44           C  
ATOM    315  CZ3 TRP A  36       6.477  14.649   9.384  1.00 96.44           C  
ATOM    316  N   PRO A  37       9.432   8.817   9.539  1.00 96.94           N  
ATOM    317  CA  PRO A  37       9.101   7.462   9.098  1.00 96.94           C  
ATOM    318  C   PRO A  37       8.462   7.428   7.710  1.00 96.94           C  
ATOM    319  O   PRO A  37       7.366   6.896   7.547  1.00 96.94           O  
ATOM    320  CB  PRO A  37       8.116   6.972  10.164  1.00 96.94           C  
ATOM    321  CG  PRO A  37       7.441   8.213  10.654  1.00 96.94           C  
ATOM    322  CD  PRO A  37       8.411   9.356  10.551  1.00 96.94           C  
ATOM    323  N   ILE A  38       9.099   8.191   6.796  1.00 98.00           N  
ATOM    324  CA  ILE A  38       8.752   8.209   5.378  1.00 98.00           C  
ATOM    325  C   ILE A  38       9.838   7.501   4.571  1.00 98.00           C  
ATOM    326  O   ILE A  38      11.015   7.828   4.685  1.00 98.00           O  
ATOM    327  CB  ILE A  38       8.558   9.653   4.863  1.00 98.00           C  
ATOM    328  CG1 ILE A  38       7.384  10.324   5.584  1.00 98.00           C  
ATOM    329  CG2 ILE A  38       8.343   9.659   3.343  1.00 98.00           C  
ATOM    330  CD1 ILE A  38       7.185  11.786   5.213  1.00 98.00           C  
ATOM    331  N   VAL A  39       9.457   6.532   3.718  1.00 98.19           N  
ATOM    332  CA  VAL A  39      10.393   5.686   2.980  1.00 98.19           C  
ATOM    333  C   VAL A  39      10.317   6.005   1.490  1.00 98.19           C  
ATOM    334  O   VAL A  39       9.238   5.974   0.897  1.00 98.19           O  
ATOM    335  CB  VAL A  39      10.118   4.186   3.221  1.00 98.19           C  
ATOM    336  CG1 VAL A  39      11.142   3.322   2.492  1.00 98.19           C  
ATOM    337  CG2 VAL A  39      10.116   3.876   4.717  1.00 98.19           C  
ATOM    338  N   TYR A  40      11.381   6.385   0.981  1.00 97.12           N  
ATOM    339  CA  TYR A  40      11.483   6.706  -0.438  1.00 97.12           C  
ATOM    340  C   TYR A  40      12.932   6.612  -0.916  1.00 97.12           C  
ATOM    341  O   TYR A  40      13.855   6.954  -0.173  1.00 97.12           O  
ATOM    342  CB  TYR A  40      10.942   8.115  -0.712  1.00 97.12           C  
ATOM    343  CG  TYR A  40      11.197   8.600  -2.119  1.00 97.12           C  
ATOM    344  CD1 TYR A  40      12.190   9.537  -2.386  1.00 97.12           C  
ATOM    345  CD2 TYR A  40      10.445   8.124  -3.187  1.00 97.12           C  
ATOM    346  CE1 TYR A  40      12.431   9.991  -3.682  1.00 97.12           C  
ATOM    347  CE2 TYR A  40      10.671   8.567  -4.485  1.00 97.12           C  
ATOM    348  OH  TYR A  40      11.897   9.943  -6.007  1.00 97.12           O  
ATOM    349  CZ  TYR A  40      11.663   9.496  -4.725  1.00 97.12           C  
ATOM    350  N   ARG A  41      12.986   6.152  -2.182  1.00 94.38           N  
ATOM    351  CA  ARG A  41      14.274   6.186  -2.865  1.00 94.38           C  
ATOM    352  C   ARG A  41      14.102   6.574  -4.330  1.00 94.38           C  
ATOM    353  O   ARG A  41      13.062   6.298  -4.938  1.00 94.38           O  
ATOM    354  CB  ARG A  41      14.970   4.827  -2.761  1.00 94.38           C  
ATOM    355  CG  ARG A  41      14.211   3.693  -3.432  1.00 94.38           C  
ATOM    356  CD  ARG A  41      14.870   2.347  -3.175  1.00 94.38           C  
ATOM    357  NE  ARG A  41      16.186   2.250  -3.804  1.00 94.38           N  
ATOM    358  NH1 ARG A  41      15.585   0.576  -5.278  1.00 94.38           N  
ATOM    359  NH2 ARG A  41      17.720   1.416  -5.292  1.00 94.38           N1+
ATOM    360  CZ  ARG A  41      16.491   1.414  -4.787  1.00 94.38           C  
ATOM    361  N   LYS A  42      15.023   7.243  -4.925  1.00 92.50           N  
ATOM    362  CA  LYS A  42      14.944   7.794  -6.274  1.00 92.50           C  
ATOM    363  C   LYS A  42      14.706   6.695  -7.305  1.00 92.50           C  
ATOM    364  O   LYS A  42      14.098   6.939  -8.346  1.00 92.50           O  
ATOM    365  CB  LYS A  42      16.219   8.569  -6.617  1.00 92.50           C  
ATOM    366  CG  LYS A  42      17.470   7.707  -6.637  1.00 92.50           C  
ATOM    367  CD  LYS A  42      18.703   8.534  -6.962  1.00 92.50           C  
ATOM    368  CE  LYS A  42      19.969   7.685  -6.967  1.00 92.50           C  
ATOM    369  NZ  LYS A  42      21.180   8.491  -7.274  1.00 92.50           N1+
ATOM    370  N   GLU A  43      15.055   5.460  -6.983  1.00 91.50           N  
ATOM    371  CA  GLU A  43      14.999   4.332  -7.913  1.00 91.50           C  
ATOM    372  C   GLU A  43      13.578   3.784  -8.021  1.00 91.50           C  
ATOM    373  O   GLU A  43      13.307   2.907  -8.844  1.00 91.50           O  
ATOM    374  CB  GLU A  43      15.955   3.220  -7.472  1.00 91.50           C  
ATOM    375  CG  GLU A  43      17.422   3.572  -7.635  1.00 91.50           C  
ATOM    376  CD  GLU A  43      17.999   4.319  -6.447  1.00 91.50           C  
ATOM    377  OE1 GLU A  43      19.250   4.402  -6.334  1.00 91.50           O  
ATOM    378  OE2 GLU A  43      17.210   4.825  -5.622  1.00 91.50           O1-
ATOM    379  N   TYR A  44      12.660   4.322  -7.199  1.00 91.06           N  
ATOM    380  CA  TYR A  44      11.265   3.904  -7.281  1.00 91.06           C  
ATOM    381  C   TYR A  44      10.691   4.189  -8.664  1.00 91.06           C  
ATOM    382  O   TYR A  44       9.796   3.484  -9.131  1.00 91.06           O  
ATOM    383  CB  TYR A  44      10.426   4.612  -6.213  1.00 91.06           C  
ATOM    384  CG  TYR A  44      10.474   3.943  -4.862  1.00 91.06           C  
ATOM    385  CD1 TYR A  44      11.485   3.038  -4.546  1.00 91.06           C  
ATOM    386  CD2 TYR A  44       9.513   4.218  -3.897  1.00 91.06           C  
ATOM    387  CE1 TYR A  44      11.527   2.414  -3.298  1.00 91.06           C  
ATOM    388  CE2 TYR A  44       9.545   3.600  -2.645  1.00 91.06           C  
ATOM    389  OH  TYR A  44      10.598   2.091  -1.127  1.00 91.06           O  
ATOM    390  CZ  TYR A  44      10.558   2.703  -2.356  1.00 91.06           C  
ATOM    391  N   ASN A  45      11.156   5.235  -9.310  1.00 85.25           N  
ATOM    392  CA  ASN A  45      10.631   5.589 -10.623  1.00 85.25           C  
ATOM    393  C   ASN A  45      11.086   4.598 -11.692  1.00 85.25           C  
ATOM    394  O   ASN A  45      12.184   4.040 -11.607  1.00 85.25           O  
ATOM    395  CB  ASN A  45      11.051   7.011 -11.008  1.00 85.25           C  
ATOM    396  CG  ASN A  45      10.504   8.053 -10.048  1.00 85.25           C  
ATOM    397  ND2 ASN A  45      11.339   9.028  -9.702  1.00 85.25           N  
ATOM    398  OD1 ASN A  45       9.350   7.986  -9.626  1.00 85.25           O  
ATOM    399  N   VAL A  46      10.110   4.282 -12.598  1.00 74.81           N  
ATOM    400  CA  VAL A  46      10.418   3.368 -13.703  1.00 74.81           C  
ATOM    401  C   VAL A  46      10.714   4.158 -14.968  1.00 74.81           C  
ATOM    402  O   VAL A  46       9.922   5.011 -15.376  1.00 74.81           O  
ATOM    403  CB  VAL A  46       9.255   2.383 -13.954  1.00 74.81           C  
ATOM    404  CG1 VAL A  46       9.578   1.432 -15.095  1.00 74.81           C  
ATOM    405  CG2 VAL A  46       8.935   1.596 -12.676  1.00 74.81           C  
ATOM    406  N   HIS A  47      11.894   4.063 -15.441  1.00 70.38           N  
ATOM    407  CA  HIS A  47      12.312   4.725 -16.659  1.00 70.38           C  
ATOM    408  C   HIS A  47      12.531   3.720 -17.791  1.00 70.38           C  
ATOM    409  O   HIS A  47      13.273   2.749 -17.623  1.00 70.38           O  
ATOM    410  CB  HIS A  47      13.592   5.525 -16.417  1.00 70.38           C  
ATOM    411  CG  HIS A  47      13.466   6.572 -15.366  1.00 70.38           C  
ATOM    412  CD2 HIS A  47      13.914   6.605 -14.082  1.00 70.38           C  
ATOM    413  ND1 HIS A  47      12.786   7.754 -15.562  1.00 70.38           N  
ATOM    414  CE1 HIS A  47      12.826   8.473 -14.450  1.00 70.38           C  
ATOM    415  NE2 HIS A  47      13.512   7.801 -13.547  1.00 70.38           N  
ATOM    416  N   PHE A  48      11.659   3.820 -18.812  1.00 58.25           N  
ATOM    417  CA  PHE A  48      11.806   2.940 -19.973  1.00 58.25           C  
ATOM    418  C   PHE A  48      12.036   3.743 -21.247  1.00 58.25           C  
ATOM    419  O   PHE A  48      11.178   3.773 -22.132  1.00 58.25           O  
ATOM    420  CB  PHE A  48      10.564   2.056 -20.125  1.00 58.25           C  
ATOM    421  CG  PHE A  48      10.837   0.738 -20.802  1.00 58.25           C  
ATOM    422  CD1 PHE A  48      10.444   0.520 -22.120  1.00 58.25           C  
ATOM    423  CD2 PHE A  48      11.488  -0.282 -20.117  1.00 58.25           C  
ATOM    424  CE1 PHE A  48      10.689  -0.700 -22.739  1.00 58.25           C  
ATOM    425  CE2 PHE A  48      11.748  -1.500 -20.744  1.00 58.25           C  
ATOM    426  CZ  PHE A  48      11.341  -1.709 -22.051  1.00 58.25           C  
ATOM    427  N   LEU A  49      13.077   4.645 -21.285  1.00 54.66           N  
ATOM    428  CA  LEU A  49      13.455   5.406 -22.472  1.00 54.66           C  
ATOM    429  C   LEU A  49      12.224   5.964 -23.176  1.00 54.66           C  
ATOM    430  O   LEU A  49      12.132   5.906 -24.412  1.00 54.66           O  
ATOM    431  CB  LEU A  49      14.263   4.531 -23.449  1.00 54.66           C  
ATOM    432  CG  LEU A  49      15.605   4.003 -22.933  1.00 54.66           C  
ATOM    433  CD1 LEU A  49      16.215   3.040 -23.938  1.00 54.66           C  
ATOM    434  CD2 LEU A  49      16.552   5.156 -22.634  1.00 54.66           C  
ATOM    435  N   GLY A  50      11.109   6.399 -22.485  1.00 53.91           N  
ATOM    436  CA  GLY A  50       9.980   7.125 -23.037  1.00 53.91           C  
ATOM    437  C   GLY A  50       8.746   6.259 -23.217  1.00 53.91           C  
ATOM    438  O   GLY A  50       7.653   6.766 -23.488  1.00 53.91           O  
ATOM    439  N   VAL A  51       8.897   4.831 -23.095  1.00 56.78           N  
ATOM    440  CA  VAL A  51       7.831   3.860 -23.269  1.00 56.78           C  
ATOM    441  C   VAL A  51       6.899   3.902 -22.060  1.00 56.78           C  
ATOM    442  O   VAL A  51       5.710   3.593 -22.172  1.00 56.78           O  
ATOM    443  CB  VAL A  51       8.387   2.428 -23.456  1.00 56.78           C  
ATOM    444  CG1 VAL A  51       7.249   1.416 -23.574  1.00 56.78           C  
ATOM    445  CG2 VAL A  51       9.286   2.369 -24.693  1.00 56.78           C  
ATOM    446  N   GLU A  52       7.438   4.443 -21.003  1.00 60.97           N  
ATOM    447  CA  GLU A  52       6.660   4.555 -19.782  1.00 60.97           C  
ATOM    448  C   GLU A  52       5.530   5.568 -19.938  1.00 60.97           C  
ATOM    449  O   GLU A  52       4.543   5.530 -19.186  1.00 60.97           O  
ATOM    450  CB  GLU A  52       7.556   4.947 -18.603  1.00 60.97           C  
ATOM    451  CG  GLU A  52       8.139   6.343 -18.710  1.00 60.97           C  
ATOM    452  CD  GLU A  52       9.458   6.379 -19.489  1.00 60.97           C  
ATOM    453  OE1 GLU A  52      10.211   7.367 -19.350  1.00 60.97           O  
ATOM    454  OE2 GLU A  52       9.729   5.413 -20.235  1.00 60.97           O1-
ATOM    455  N   LYS A  53       5.658   6.532 -20.956  1.00 57.16           N  
ATOM    456  CA  LYS A  53       4.694   7.590 -21.236  1.00 57.16           C  
ATOM    457  C   LYS A  53       3.426   7.027 -21.878  1.00 57.16           C  
ATOM    458  O   LYS A  53       2.388   7.686 -21.897  1.00 57.16           O  
ATOM    459  CB  LYS A  53       5.314   8.657 -22.139  1.00 57.16           C  
ATOM    460  CG  LYS A  53       6.416   9.465 -21.472  1.00 57.16           C  
ATOM    461  CD  LYS A  53       6.954  10.542 -22.395  1.00 57.16           C  
ATOM    462  CE  LYS A  53       8.092  11.319 -21.749  1.00 57.16           C  
ATOM    463  NZ  LYS A  53       8.646  12.356 -22.668  1.00 57.16           N1+
ATOM    464  N   LEU A  54       3.448   5.770 -22.397  1.00 55.91           N  
ATOM    465  CA  LEU A  54       2.342   5.094 -23.058  1.00 55.91           C  
ATOM    466  C   LEU A  54       1.531   4.276 -22.051  1.00 55.91           C  
ATOM    467  O   LEU A  54       0.491   3.710 -22.401  1.00 55.91           O  
ATOM    468  CB  LEU A  54       2.851   4.180 -24.169  1.00 55.91           C  
ATOM    469  CG  LEU A  54       3.527   4.878 -25.362  1.00 55.91           C  
ATOM    470  CD1 LEU A  54       4.167   3.846 -26.279  1.00 55.91           C  
ATOM    471  CD2 LEU A  54       2.512   5.721 -26.121  1.00 55.91           C  
ATOM    472  N   HIS A  55       1.812   4.316 -20.755  1.00 60.81           N  
ATOM    473  CA  HIS A  55       1.151   3.606 -19.672  1.00 60.81           C  
ATOM    474  C   HIS A  55       0.298   4.555 -18.836  1.00 60.81           C  
ATOM    475  O   HIS A  55       0.683   5.705 -18.606  1.00 60.81           O  
ATOM    476  CB  HIS A  55       2.178   2.904 -18.775  1.00 60.81           C  
ATOM    477  CG  HIS A  55       1.585   1.873 -17.875  1.00 60.81           C  
ATOM    478  CD2 HIS A  55       1.510   0.525 -17.989  1.00 60.81           C  
ATOM    479  ND1 HIS A  55       0.971   2.194 -16.687  1.00 60.81           N  
ATOM    480  CE1 HIS A  55       0.544   1.087 -16.103  1.00 60.81           C  
ATOM    481  NE2 HIS A  55       0.856   0.059 -16.870  1.00 60.81           N  
ATOM    482  N   PRO A  56      -0.960   4.125 -18.607  1.00 57.38           N  
ATOM    483  CA  PRO A  56      -1.859   4.977 -17.825  1.00 57.38           C  
ATOM    484  C   PRO A  56      -1.268   5.379 -16.478  1.00 57.38           C  
ATOM    485  O   PRO A  56      -1.643   6.411 -15.917  1.00 57.38           O  
ATOM    486  CB  PRO A  56      -3.103   4.103 -17.638  1.00 57.38           C  
ATOM    487  CG  PRO A  56      -2.622   2.706 -17.874  1.00 57.38           C  
ATOM    488  CD  PRO A  56      -1.439   2.755 -18.794  1.00 57.38           C  
ATOM    489  N   PHE A  57      -0.116   4.637 -16.061  1.00 57.84           N  
ATOM    490  CA  PHE A  57       0.546   4.873 -14.782  1.00 57.84           C  
ATOM    491  C   PHE A  57       1.668   5.894 -14.935  1.00 57.84           C  
ATOM    492  O   PHE A  57       2.473   5.804 -15.862  1.00 57.84           O  
ATOM    493  CB  PHE A  57       1.106   3.567 -14.215  1.00 57.84           C  
ATOM    494  CG  PHE A  57       1.670   3.699 -12.825  1.00 57.84           C  
ATOM    495  CD1 PHE A  57       3.035   3.862 -12.628  1.00 57.84           C  
ATOM    496  CD2 PHE A  57       0.837   3.660 -11.716  1.00 57.84           C  
ATOM    497  CE1 PHE A  57       3.563   3.986 -11.345  1.00 57.84           C  
ATOM    498  CE2 PHE A  57       1.358   3.783 -10.429  1.00 57.84           C  
ATOM    499  CZ  PHE A  57       2.719   3.945 -10.245  1.00 57.84           C  
ATOM    500  N   ASP A  58       1.666   7.051 -14.213  1.00 72.44           N  
ATOM    501  CA  ASP A  58       2.736   8.039 -14.171  1.00 72.44           C  
ATOM    502  C   ASP A  58       4.021   7.432 -13.616  1.00 72.44           C  
ATOM    503  O   ASP A  58       4.127   7.175 -12.414  1.00 72.44           O  
ATOM    504  CB  ASP A  58       2.323   9.251 -13.335  1.00 72.44           C  
ATOM    505  CG  ASP A  58       3.358  10.363 -13.354  1.00 72.44           C  
ATOM    506  OD1 ASP A  58       4.384  10.233 -14.052  1.00 72.44           O  
ATOM    507  OD2 ASP A  58       3.139  11.378 -12.657  1.00 72.44           O1-
ATOM    508  N   ALA A  59       5.058   7.162 -14.463  1.00 74.38           N  
ATOM    509  CA  ALA A  59       6.305   6.480 -14.131  1.00 74.38           C  
ATOM    510  C   ALA A  59       7.169   7.334 -13.209  1.00 74.38           C  
ATOM    511  O   ALA A  59       8.078   6.823 -12.552  1.00 74.38           O  
ATOM    512  CB  ALA A  59       7.074   6.139 -15.404  1.00 74.38           C  
ATOM    513  N   ASN A  60       6.786   8.673 -13.059  1.00 84.31           N  
ATOM    514  CA  ASN A  60       7.500   9.592 -12.180  1.00 84.31           C  
ATOM    515  C   ASN A  60       6.679   9.952 -10.950  1.00 84.31           C  
ATOM    516  O   ASN A  60       6.977  10.928 -10.256  1.00 84.31           O  
ATOM    517  CB  ASN A  60       7.899  10.856 -12.940  1.00 84.31           C  
ATOM    518  CG  ASN A  60       9.002  10.610 -13.962  1.00 84.31           C  
ATOM    519  ND2 ASN A  60       8.855  11.191 -15.148  1.00 84.31           N  
ATOM    520  OD1 ASN A  60       9.963   9.895 -13.674  1.00 84.31           O  
ATOM    521  N   LYS A  61       5.576   9.217 -10.786  1.00 88.69           N  
ATOM    522  CA  LYS A  61       4.602   9.469  -9.726  1.00 88.69           C  
ATOM    523  C   LYS A  61       5.291   9.636  -8.372  1.00 88.69           C  
ATOM    524  O   LYS A  61       5.054  10.620  -7.665  1.00 88.69           O  
ATOM    525  CB  LYS A  61       3.585   8.334  -9.656  1.00 88.69           C  
ATOM    526  CG  LYS A  61       2.601   8.458  -8.502  1.00 88.69           C  
ATOM    527  CD  LYS A  61       1.669   7.255  -8.431  1.00 88.69           C  
ATOM    528  CE  LYS A  61       0.778   7.309  -7.194  1.00 88.69           C  
ATOM    529  NZ  LYS A  61      -0.095   6.106  -7.089  1.00 88.69           N1+
ATOM    530  N   TRP A  62       6.149   8.769  -8.034  1.00 92.56           N  
ATOM    531  CA  TRP A  62       6.732   8.718  -6.696  1.00 92.56           C  
ATOM    532  C   TRP A  62       7.758   9.831  -6.504  1.00 92.56           C  
ATOM    533  O   TRP A  62       7.828  10.440  -5.432  1.00 92.56           O  
ATOM    534  CB  TRP A  62       7.387   7.356  -6.446  1.00 92.56           C  
ATOM    535  CG  TRP A  62       6.439   6.198  -6.538  1.00 92.56           C  
ATOM    536  CD1 TRP A  62       5.410   5.904  -5.690  1.00 92.56           C  
ATOM    537  CD2 TRP A  62       6.439   5.177  -7.541  1.00 92.56           C  
ATOM    538  CE2 TRP A  62       5.383   4.295  -7.243  1.00 92.56           C  
ATOM    539  CE3 TRP A  62       7.233   4.923  -8.670  1.00 92.56           C  
ATOM    540  NE1 TRP A  62       4.767   4.759  -6.104  1.00 92.56           N  
ATOM    541  CH2 TRP A  62       5.887   2.949  -9.122  1.00 92.56           C  
ATOM    542  CZ2 TRP A  62       5.096   3.175  -8.027  1.00 92.56           C  
ATOM    543  CZ3 TRP A  62       6.948   3.808  -9.452  1.00 92.56           C  
ATOM    544  N   GLY A  63       8.559  10.042  -7.532  1.00 93.69           N  
ATOM    545  CA  GLY A  63       9.469  11.177  -7.494  1.00 93.69           C  
ATOM    546  C   GLY A  63       8.756  12.505  -7.338  1.00 93.69           C  
ATOM    547  O   GLY A  63       9.207  13.374  -6.579  1.00 93.69           O  
ATOM    548  N   ASN A  64       7.653  12.694  -8.049  1.00 94.56           N  
ATOM    549  CA  ASN A  64       6.862  13.912  -7.945  1.00 94.56           C  
ATOM    550  C   ASN A  64       6.265  14.083  -6.545  1.00 94.56           C  
ATOM    551  O   ASN A  64       6.258  15.182  -5.999  1.00 94.56           O  
ATOM    552  CB  ASN A  64       5.750  13.923  -8.998  1.00 94.56           C  
ATOM    553  CG  ASN A  64       6.281  14.113 -10.405  1.00 94.56           C  
ATOM    554  ND2 ASN A  64       5.513  13.682 -11.396  1.00 94.56           N  
ATOM    555  OD1 ASN A  64       7.384  14.641 -10.602  1.00 94.56           O  
ATOM    556  N   ILE A  65       5.737  13.006  -5.992  1.00 96.12           N  
ATOM    557  CA  ILE A  65       5.209  13.060  -4.634  1.00 96.12           C  
ATOM    558  C   ILE A  65       6.281  13.576  -3.682  1.00 96.12           C  
ATOM    559  O   ILE A  65       6.036  14.494  -2.897  1.00 96.12           O  
ATOM    560  CB  ILE A  65       4.699  11.673  -4.171  1.00 96.12           C  
ATOM    561  CG1 ILE A  65       3.510  11.229  -5.027  1.00 96.12           C  
ATOM    562  CG2 ILE A  65       4.328  11.703  -2.686  1.00 96.12           C  
ATOM    563  CD1 ILE A  65       3.116   9.771  -4.832  1.00 96.12           C  
ATOM    564  N   PHE A  66       7.445  12.892  -3.792  1.00 96.31           N  
ATOM    565  CA  PHE A  66       8.530  13.243  -2.884  1.00 96.31           C  
ATOM    566  C   PHE A  66       8.952  14.698  -3.082  1.00 96.31           C  
ATOM    567  O   PHE A  66       9.228  15.406  -2.111  1.00 96.31           O  
ATOM    568  CB  PHE A  66       9.730  12.316  -3.094  1.00 96.31           C  
ATOM    569  CG  PHE A  66      10.850  12.540  -2.108  1.00 96.31           C  
ATOM    570  CD1 PHE A  66      12.119  12.896  -2.541  1.00 96.31           C  
ATOM    571  CD2 PHE A  66      10.628  12.395  -0.745  1.00 96.31           C  
ATOM    572  CE1 PHE A  66      13.153  13.100  -1.633  1.00 96.31           C  
ATOM    573  CE2 PHE A  66      11.656  12.599   0.169  1.00 96.31           C  
ATOM    574  CZ  PHE A  66      12.918  12.949  -0.280  1.00 96.31           C  
ATOM    575  N   GLN A  67       9.031  15.139  -4.334  1.00 96.19           N  
ATOM    576  CA  GLN A  67       9.394  16.522  -4.621  1.00 96.19           C  
ATOM    577  C   GLN A  67       8.419  17.498  -3.961  1.00 96.19           C  
ATOM    578  O   GLN A  67       8.826  18.505  -3.386  1.00 96.19           O  
ATOM    579  CB  GLN A  67       9.445  16.764  -6.124  1.00 96.19           C  
ATOM    580  CG  GLN A  67      10.022  18.119  -6.513  1.00 96.19           C  
ATOM    581  CD  GLN A  67      11.434  18.334  -5.991  1.00 96.19           C  
ATOM    582  NE2 GLN A  67      11.642  19.436  -5.280  1.00 96.19           N  
ATOM    583  OE1 GLN A  67      12.319  17.508  -6.222  1.00 96.19           O  
ATOM    584  N   TYR A  68       7.138  17.292  -4.052  1.00 96.94           N  
ATOM    585  CA  TYR A  68       6.125  18.124  -3.412  1.00 96.94           C  
ATOM    586  C   TYR A  68       6.324  18.150  -1.901  1.00 96.94           C  
ATOM    587  O   TYR A  68       6.209  19.208  -1.267  1.00 96.94           O  
ATOM    588  CB  TYR A  68       4.721  17.622  -3.747  1.00 96.94           C  
ATOM    589  CG  TYR A  68       4.331  17.827  -5.195  1.00 96.94           C  
ATOM    590  CD1 TYR A  68       4.539  19.054  -5.822  1.00 96.94           C  
ATOM    591  CD2 TYR A  68       3.759  16.798  -5.930  1.00 96.94           C  
ATOM    592  CE1 TYR A  68       4.177  19.248  -7.151  1.00 96.94           C  
ATOM    593  CE2 TYR A  68       3.388  16.985  -7.258  1.00 96.94           C  
ATOM    594  OH  TYR A  68       3.256  18.395  -9.179  1.00 96.94           O  
ATOM    595  CZ  TYR A  68       3.609  18.210  -7.865  1.00 96.94           C  
ATOM    596  N   LEU A  69       6.586  16.987  -1.318  1.00 96.56           N  
ATOM    597  CA  LEU A  69       6.785  16.900   0.128  1.00 96.56           C  
ATOM    598  C   LEU A  69       8.052  17.633   0.545  1.00 96.56           C  
ATOM    599  O   LEU A  69       8.077  18.276   1.596  1.00 96.56           O  
ATOM    600  CB  LEU A  69       6.860  15.434   0.567  1.00 96.56           C  
ATOM    601  CG  LEU A  69       5.587  14.609   0.400  1.00 96.56           C  
ATOM    602  CD1 LEU A  69       5.833  13.167   0.831  1.00 96.56           C  
ATOM    603  CD2 LEU A  69       4.445  15.226   1.199  1.00 96.56           C  
ATOM    604  N   LYS A  70       9.085  17.532  -0.275  1.00 95.31           N  
ATOM    605  CA  LYS A  70      10.301  18.286  -0.021  1.00 95.31           C  
ATOM    606  C   LYS A  70      10.011  19.778   0.052  1.00 95.31           C  
ATOM    607  O   LYS A  70      10.498  20.476   0.962  1.00 95.31           O  
ATOM    608  CB  LYS A  70      11.352  18.011  -1.098  1.00 95.31           C  
ATOM    609  CG  LYS A  70      12.063  16.677  -0.938  1.00 95.31           C  
ATOM    610  CD  LYS A  70      13.053  16.430  -2.074  1.00 95.31           C  
ATOM    611  CE  LYS A  70      14.266  17.355  -1.958  1.00 95.31           C  
ATOM    612  NZ  LYS A  70      15.296  17.037  -2.988  1.00 95.31           N1+
ATOM    613  N   ASP A  71       9.224  20.252  -0.867  1.00 95.44           N  
ATOM    614  CA  ASP A  71       8.937  21.678  -1.004  1.00 95.44           C  
ATOM    615  C   ASP A  71       8.033  22.168   0.127  1.00 95.44           C  
ATOM    616  O   ASP A  71       8.247  23.259   0.672  1.00 95.44           O  
ATOM    617  CB  ASP A  71       8.273  21.954  -2.358  1.00 95.44           C  
ATOM    618  CG  ASP A  71       9.206  21.736  -3.533  1.00 95.44           C  
ATOM    619  OD1 ASP A  71      10.434  21.676  -3.326  1.00 95.44           O  
ATOM    620  OD2 ASP A  71       8.713  21.633  -4.675  1.00 95.44           O1-
ATOM    621  N   GLU A  72       7.139  21.387   0.630  1.00 94.56           N  
ATOM    622  CA  GLU A  72       6.078  21.875   1.509  1.00 94.56           C  
ATOM    623  C   GLU A  72       6.315  21.444   2.949  1.00 94.56           C  
ATOM    624  O   GLU A  72       5.865  22.109   3.886  1.00 94.56           O  
ATOM    625  CB  GLU A  72       4.709  21.371   1.026  1.00 94.56           C  
ATOM    626  CG  GLU A  72       4.267  21.983  -0.290  1.00 94.56           C  
ATOM    627  CD  GLU A  72       2.893  21.501  -0.738  1.00 94.56           C  
ATOM    628  OE1 GLU A  72       2.661  21.377  -1.963  1.00 94.56           O  
ATOM    629  OE2 GLU A  72       2.040  21.256   0.144  1.00 94.56           O1-
ATOM    630  N   LEU A  73       7.015  20.320   3.183  1.00 93.38           N  
ATOM    631  CA  LEU A  73       7.297  19.852   4.536  1.00 93.38           C  
ATOM    632  C   LEU A  73       8.787  19.936   4.836  1.00 93.38           C  
ATOM    633  O   LEU A  73       9.250  19.424   5.860  1.00 93.38           O  
ATOM    634  CB  LEU A  73       6.815  18.412   4.718  1.00 93.38           C  
ATOM    635  CG  LEU A  73       5.299  18.189   4.643  1.00 93.38           C  
ATOM    636  CD1 LEU A  73       4.963  16.731   4.937  1.00 93.38           C  
ATOM    637  CD2 LEU A  73       4.577  19.113   5.615  1.00 93.38           C  
ATOM    638  N   HIS A  74       9.562  20.593   3.933  1.00 89.69           N  
ATOM    639  CA  HIS A  74      10.993  20.819   4.055  1.00 89.69           C  
ATOM    640  C   HIS A  74      11.737  19.509   4.299  1.00 89.69           C  
ATOM    641  O   HIS A  74      12.621  19.449   5.169  1.00 89.69           O  
ATOM    642  CB  HIS A  74      11.279  21.805   5.184  1.00 89.69           C  
ATOM    643  CG  HIS A  74      10.613  23.135   5.013  1.00 89.69           C  
ATOM    644  CD2 HIS A  74       9.579  23.703   5.680  1.00 89.69           C  
ATOM    645  ND1 HIS A  74      10.991  24.039   4.048  1.00 89.69           N  
ATOM    646  CE1 HIS A  74      10.222  25.106   4.128  1.00 89.69           C  
ATOM    647  NE2 HIS A  74       9.360  24.928   5.111  1.00 89.69           N  
ATOM    648  N   LEU A  75      11.272  18.376   3.674  1.00 91.56           N  
ATOM    649  CA  LEU A  75      11.960  17.089   3.713  1.00 91.56           C  
ATOM    650  C   LEU A  75      13.205  17.115   2.835  1.00 91.56           C  
ATOM    651  O   LEU A  75      13.341  17.986   1.973  1.00 91.56           O  
ATOM    652  CB  LEU A  75      11.025  15.960   3.252  1.00 91.56           C  
ATOM    653  CG  LEU A  75       9.786  15.729   4.117  1.00 91.56           C  
ATOM    654  CD1 LEU A  75       8.943  14.595   3.528  1.00 91.56           C  
ATOM    655  CD2 LEU A  75      10.176  15.415   5.553  1.00 91.56           C  
ATOM    656  N   SER A  76      14.174  16.337   3.135  1.00 91.56           N  
ATOM    657  CA  SER A  76      15.347  16.067   2.313  1.00 91.56           C  
ATOM    658  C   SER A  76      15.652  14.577   2.250  1.00 91.56           C  
ATOM    659  O   SER A  76      15.062  13.783   2.992  1.00 91.56           O  
ATOM    660  CB  SER A  76      16.563  16.813   2.853  1.00 91.56           C  
ATOM    661  OG  SER A  76      16.967  16.281   4.106  1.00 91.56           O  
ATOM    662  N   GLU A  77      16.441  14.201   1.323  1.00 90.81           N  
ATOM    663  CA  GLU A  77      16.811  12.801   1.200  1.00 90.81           C  
ATOM    664  C   GLU A  77      17.384  12.256   2.508  1.00 90.81           C  
ATOM    665  O   GLU A  77      17.240  11.069   2.803  1.00 90.81           O  
ATOM    666  CB  GLU A  77      17.822  12.610   0.060  1.00 90.81           C  
ATOM    667  CG  GLU A  77      17.248  12.859  -1.321  1.00 90.81           C  
ATOM    668  CD  GLU A  77      18.233  12.557  -2.443  1.00 90.81           C  
ATOM    669  OE1 GLU A  77      17.935  12.882  -3.618  1.00 90.81           O  
ATOM    670  OE2 GLU A  77      19.294  11.972  -2.151  1.00 90.81           O1-
ATOM    671  N   GLU A  78      18.029  13.081   3.336  1.00 92.56           N  
ATOM    672  CA  GLU A  78      18.643  12.684   4.598  1.00 92.56           C  
ATOM    673  C   GLU A  78      17.591  12.519   5.693  1.00 92.56           C  
ATOM    674  O   GLU A  78      17.856  11.900   6.723  1.00 92.56           O  
ATOM    675  CB  GLU A  78      19.695  13.715   5.033  1.00 92.56           C  
ATOM    676  CG  GLU A  78      19.118  15.084   5.340  1.00 92.56           C  
ATOM    677  CD  GLU A  78      18.946  15.960   4.104  1.00 92.56           C  
ATOM    678  OE1 GLU A  78      18.770  17.187   4.250  1.00 92.56           O  
ATOM    679  OE2 GLU A  78      18.970  15.404   2.985  1.00 92.56           O1-
ATOM    680  N   LYS A  79      16.428  13.136   5.431  1.00 93.88           N  
ATOM    681  CA  LYS A  79      15.390  13.155   6.460  1.00 93.88           C  
ATOM    682  C   LYS A  79      14.394  12.025   6.237  1.00 93.88           C  
ATOM    683  O   LYS A  79      13.522  11.780   7.076  1.00 93.88           O  
ATOM    684  CB  LYS A  79      14.665  14.501   6.471  1.00 93.88           C  
ATOM    685  CG  LYS A  79      15.488  15.639   7.031  1.00 93.88           C  
ATOM    686  CD  LYS A  79      14.647  16.893   7.243  1.00 93.88           C  
ATOM    687  CE  LYS A  79      15.457  18.017   7.889  1.00 93.88           C  
ATOM    688  NZ  LYS A  79      14.645  19.258   8.032  1.00 93.88           N1+
ATOM    689  N   VAL A  80      14.493  11.307   5.098  1.00 95.62           N  
ATOM    690  CA  VAL A  80      13.667  10.135   4.847  1.00 95.62           C  
ATOM    691  C   VAL A  80      14.537   8.874   4.819  1.00 95.62           C  
ATOM    692  O   VAL A  80      15.765   8.973   4.744  1.00 95.62           O  
ATOM    693  CB  VAL A  80      12.887  10.263   3.513  1.00 95.62           C  
ATOM    694  CG1 VAL A  80      11.984  11.495   3.535  1.00 95.62           C  
ATOM    695  CG2 VAL A  80      13.851  10.321   2.330  1.00 95.62           C  
ATOM    696  N   LEU A  81      13.945   7.707   4.887  1.00 96.50           N  
ATOM    697  CA  LEU A  81      14.682   6.451   4.853  1.00 96.50           C  
ATOM    698  C   LEU A  81      14.721   5.885   3.440  1.00 96.50           C  
ATOM    699  O   LEU A  81      13.698   5.847   2.753  1.00 96.50           O  
ATOM    700  CB  LEU A  81      14.053   5.436   5.808  1.00 96.50           C  
ATOM    701  CG  LEU A  81      14.333   5.638   7.299  1.00 96.50           C  
ATOM    702  CD1 LEU A  81      13.202   6.424   7.952  1.00 96.50           C  
ATOM    703  CD2 LEU A  81      14.530   4.293   7.994  1.00 96.50           C  
ATOM    704  N   GLN A  82      15.936   5.485   3.060  1.00 96.62           N  
ATOM    705  CA  GLN A  82      16.128   4.804   1.784  1.00 96.62           C  
ATOM    706  C   GLN A  82      16.144   3.292   1.957  1.00 96.62           C  
ATOM    707  O   GLN A  82      17.026   2.743   2.615  1.00 96.62           O  
ATOM    708  CB  GLN A  82      17.423   5.271   1.114  1.00 96.62           C  
ATOM    709  CG  GLN A  82      17.444   6.755   0.777  1.00 96.62           C  
ATOM    710  CD  GLN A  82      18.716   7.175   0.071  1.00 96.62           C  
ATOM    711  NE2 GLN A  82      18.948   8.481  -0.004  1.00 96.62           N  
ATOM    712  OE1 GLN A  82      19.489   6.337  -0.397  1.00 96.62           O  
ATOM    713  N   PRO A  83      15.116   2.654   1.421  1.00 97.25           N  
ATOM    714  CA  PRO A  83      15.022   1.207   1.638  1.00 97.25           C  
ATOM    715  C   PRO A  83      16.032   0.423   0.809  1.00 97.25           C  
ATOM    716  O   PRO A  83      16.423   0.860  -0.277  1.00 97.25           O  
ATOM    717  CB  PRO A  83      13.588   0.882   1.200  1.00 97.25           C  
ATOM    718  CG  PRO A  83      13.288   1.871   0.119  1.00 97.25           C  
ATOM    719  CD  PRO A  83      13.910   3.190   0.484  1.00 97.25           C  
ATOM    720  N   ASN A  84      16.472  -0.773   1.357  1.00 97.56           N  
ATOM    721  CA  ASN A  84      17.264  -1.727   0.581  1.00 97.56           C  
ATOM    722  C   ASN A  84      16.389  -2.525  -0.376  1.00 97.56           C  
ATOM    723  O   ASN A  84      15.191  -2.701  -0.141  1.00 97.56           O  
ATOM    724  CB  ASN A  84      18.023  -2.673   1.524  1.00 97.56           C  
ATOM    725  CG  ASN A  84      19.126  -1.971   2.287  1.00 97.56           C  
ATOM    726  ND2 ASN A  84      19.393  -2.442   3.498  1.00 97.56           N  
ATOM    727  OD1 ASN A  84      19.722  -1.014   1.801  1.00 97.56           O  
ATOM    728  N   GLU A  85      17.013  -2.925  -1.505  1.00 97.62           N  
ATOM    729  CA  GLU A  85      16.350  -3.818  -2.450  1.00 97.62           C  
ATOM    730  C   GLU A  85      16.008  -5.159  -1.800  1.00 97.62           C  
ATOM    731  O   GLU A  85      16.827  -5.726  -1.062  1.00 97.62           O  
ATOM    732  CB  GLU A  85      17.231  -4.041  -3.685  1.00 97.62           C  
ATOM    733  CG  GLU A  85      16.611  -4.954  -4.729  1.00 97.62           C  
ATOM    734  CD  GLU A  85      17.531  -5.243  -5.898  1.00 97.62           C  
ATOM    735  OE1 GLU A  85      17.133  -5.994  -6.821  1.00 97.62           O  
ATOM    736  OE2 GLU A  85      18.665  -4.714  -5.903  1.00 97.62           O1-
ATOM    737  N   ALA A  86      14.782  -5.635  -1.994  1.00 97.75           N  
ATOM    738  CA  ALA A  86      14.441  -6.988  -1.555  1.00 97.75           C  
ATOM    739  C   ALA A  86      15.210  -8.036  -2.357  1.00 97.75           C  
ATOM    740  O   ALA A  86      15.193  -8.018  -3.589  1.00 97.75           O  
ATOM    741  CB  ALA A  86      12.938  -7.219  -1.686  1.00 97.75           C  
ATOM    742  N   SER A  87      15.904  -8.870  -1.601  1.00 97.12           N  
ATOM    743  CA  SER A  87      16.687  -9.938  -2.228  1.00 97.12           C  
ATOM    744  C   SER A  87      15.795 -11.113  -2.609  1.00 97.12           C  
ATOM    745  O   SER A  87      14.648 -11.198  -2.185  1.00 97.12           O  
ATOM    746  CB  SER A  87      17.802 -10.395  -1.303  1.00 97.12           C  
ATOM    747  OG  SER A  87      17.271 -11.080  -0.175  1.00 97.12           O  
ATOM    748  N   GLN A  88      16.387 -11.932  -3.379  1.00 96.31           N  
ATOM    749  CA  GLN A  88      15.679 -13.155  -3.729  1.00 96.31           C  
ATOM    750  C   GLN A  88      15.264 -13.924  -2.471  1.00 96.31           C  
ATOM    751  O   GLN A  88      14.153 -14.449  -2.400  1.00 96.31           O  
ATOM    752  CB  GLN A  88      16.555 -14.044  -4.616  1.00 96.31           C  
ATOM    753  CG  GLN A  88      15.848 -15.293  -5.130  1.00 96.31           C  
ATOM    754  CD  GLN A  88      16.624 -15.993  -6.234  1.00 96.31           C  
ATOM    755  NE2 GLN A  88      16.040 -17.049  -6.784  1.00 96.31           N  
ATOM    756  OE1 GLN A  88      17.731 -15.589  -6.582  1.00 96.31           O  
ATOM    757  N   GLU A  89      16.079 -14.017  -1.462  1.00 96.62           N  
ATOM    758  CA  GLU A  89      15.786 -14.706  -0.205  1.00 96.62           C  
ATOM    759  C   GLU A  89      14.592 -14.072   0.503  1.00 96.62           C  
ATOM    760  O   GLU A  89      13.742 -14.777   1.050  1.00 96.62           O  
ATOM    761  CB  GLU A  89      17.008 -14.693   0.717  1.00 96.62           C  
ATOM    762  CG  GLU A  89      18.144 -15.596   0.245  1.00 96.62           C  
ATOM    763  CD  GLU A  89      19.391 -15.499   1.114  1.00 96.62           C  
ATOM    764  OE1 GLU A  89      20.438 -16.072   0.740  1.00 96.62           O  
ATOM    765  OE2 GLU A  89      19.311 -14.837   2.177  1.00 96.62           O1-
ATOM    766  N   ASP A  90      14.579 -12.754   0.418  1.00 97.44           N  
ATOM    767  CA  ASP A  90      13.464 -12.038   1.008  1.00 97.44           C  
ATOM    768  C   ASP A  90      12.157 -12.376   0.293  1.00 97.44           C  
ATOM    769  O   ASP A  90      11.130 -12.609   0.939  1.00 97.44           O  
ATOM    770  CB  ASP A  90      13.703 -10.520   0.958  1.00 97.44           C  
ATOM    771  CG  ASP A  90      14.905 -10.094   1.786  1.00 97.44           C  
ATOM    772  OD1 ASP A  90      15.114 -10.643   2.896  1.00 97.44           O  
ATOM    773  OD2 ASP A  90      15.652  -9.202   1.326  1.00 97.44           O1-
ATOM    774  N   LEU A  91      12.212 -12.369  -1.006  1.00 98.25           N  
ATOM    775  CA  LEU A  91      11.019 -12.589  -1.815  1.00 98.25           C  
ATOM    776  C   LEU A  91      10.494 -14.009  -1.628  1.00 98.25           C  
ATOM    777  O   LEU A  91       9.285 -14.240  -1.731  1.00 98.25           O  
ATOM    778  CB  LEU A  91      11.318 -12.330  -3.295  1.00 98.25           C  
ATOM    779  CG  LEU A  91      11.675 -10.894  -3.670  1.00 98.25           C  
ATOM    780  CD1 LEU A  91      12.084 -10.817  -5.143  1.00 98.25           C  
ATOM    781  CD2 LEU A  91      10.508  -9.956  -3.387  1.00 98.25           C  
ATOM    782  N   LEU A  92      11.336 -14.996  -1.324  1.00 97.94           N  
ATOM    783  CA  LEU A  92      10.995 -16.410  -1.175  1.00 97.94           C  
ATOM    784  C   LEU A  92      10.205 -16.647   0.108  1.00 97.94           C  
ATOM    785  O   LEU A  92       9.592 -17.697   0.280  1.00 97.94           O  
ATOM    786  CB  LEU A  92      12.250 -17.274  -1.182  1.00 97.94           C  
ATOM    787  CG  LEU A  92      12.860 -17.585  -2.552  1.00 97.94           C  
ATOM    788  CD1 LEU A  92      14.264 -18.170  -2.393  1.00 97.94           C  
ATOM    789  CD2 LEU A  92      11.965 -18.547  -3.329  1.00 97.94           C  
ATOM    790  N   VAL A  93      10.155 -15.617   0.974  1.00 97.44           N  
ATOM    791  CA  VAL A  93       9.334 -15.722   2.174  1.00 97.44           C  
ATOM    792  C   VAL A  93       7.872 -15.921   1.787  1.00 97.44           C  
ATOM    793  O   VAL A  93       7.161 -16.716   2.403  1.00 97.44           O  
ATOM    794  CB  VAL A  93       9.480 -14.475   3.075  1.00 97.44           C  
ATOM    795  CG1 VAL A  93       8.443 -14.494   4.194  1.00 97.44           C  
ATOM    796  CG2 VAL A  93      10.892 -14.404   3.659  1.00 97.44           C  
ATOM    797  N   VAL A  94       7.424 -15.350   0.688  1.00 97.94           N  
ATOM    798  CA  VAL A  94       6.032 -15.436   0.280  1.00 97.94           C  
ATOM    799  C   VAL A  94       5.932 -16.080  -1.097  1.00 97.94           C  
ATOM    800  O   VAL A  94       5.070 -16.933  -1.329  1.00 97.94           O  
ATOM    801  CB  VAL A  94       5.364 -14.036   0.257  1.00 97.94           C  
ATOM    802  CG1 VAL A  94       4.004 -14.099  -0.437  1.00 97.94           C  
ATOM    803  CG2 VAL A  94       5.219 -13.490   1.677  1.00 97.94           C  
ATOM    804  N   HIS A  95       6.809 -15.728  -1.974  1.00 98.50           N  
ATOM    805  CA  HIS A  95       6.672 -16.192  -3.356  1.00 98.50           C  
ATOM    806  C   HIS A  95       7.298 -17.580  -3.525  1.00 98.50           C  
ATOM    807  O   HIS A  95       8.309 -17.887  -2.899  1.00 98.50           O  
ATOM    808  CB  HIS A  95       7.331 -15.203  -4.320  1.00 98.50           C  
ATOM    809  CG  HIS A  95       6.674 -13.850  -4.324  1.00 98.50           C  
ATOM    810  CD2 HIS A  95       7.122 -12.650  -3.898  1.00 98.50           C  
ATOM    811  ND1 HIS A  95       5.409 -13.641  -4.812  1.00 98.50           N  
ATOM    812  CE1 HIS A  95       5.097 -12.363  -4.684  1.00 98.50           C  
ATOM    813  NE2 HIS A  95       6.126 -11.738  -4.132  1.00 98.50           N  
ATOM    814  N   THR A  96       6.721 -18.343  -4.454  1.00 98.12           N  
ATOM    815  CA  THR A  96       7.327 -19.618  -4.819  1.00 98.12           C  
ATOM    816  C   THR A  96       8.551 -19.411  -5.710  1.00 98.12           C  
ATOM    817  O   THR A  96       8.615 -18.410  -6.441  1.00 98.12           O  
ATOM    818  CB  THR A  96       6.320 -20.540  -5.535  1.00 98.12           C  
ATOM    819  CG2 THR A  96       5.064 -20.730  -4.692  1.00 98.12           C  
ATOM    820  OG1 THR A  96       5.952 -19.945  -6.787  1.00 98.12           O  
ATOM    821  N   ALA A  97       9.462 -20.356  -5.642  1.00 98.06           N  
ATOM    822  CA  ALA A  97      10.632 -20.313  -6.512  1.00 98.06           C  
ATOM    823  C   ALA A  97      10.227 -20.312  -7.985  1.00 98.06           C  
ATOM    824  O   ALA A  97      10.834 -19.625  -8.805  1.00 98.06           O  
ATOM    825  CB  ALA A  97      11.567 -21.484  -6.219  1.00 98.06           C  
ATOM    826  N   ARG A  98       9.245 -21.111  -8.209  1.00 98.06           N  
ATOM    827  CA  ARG A  98       8.729 -21.218  -9.568  1.00 98.06           C  
ATOM    828  C   ARG A  98       8.266 -19.861 -10.090  1.00 98.06           C  
ATOM    829  O   ARG A  98       8.597 -19.488 -11.215  1.00 98.06           O  
ATOM    830  CB  ARG A  98       7.576 -22.220  -9.635  1.00 98.06           C  
ATOM    831  CG  ARG A  98       6.977 -22.388 -11.030  1.00 98.06           C  
ATOM    832  CD  ARG A  98       5.830 -23.374 -11.019  1.00 98.06           C  
ATOM    833  NE  ARG A  98       5.199 -23.476 -12.346  1.00 98.06           N  
ATOM    834  NH1 ARG A  98       3.926 -25.334 -11.834  1.00 98.06           N  
ATOM    835  NH2 ARG A  98       3.805 -24.400 -13.923  1.00 98.06           N1+
ATOM    836  CZ  ARG A  98       4.310 -24.401 -12.694  1.00 98.06           C  
ATOM    837  N   TYR A  99       7.465 -19.166  -9.356  1.00 98.12           N  
ATOM    838  CA  TYR A  99       6.974 -17.858  -9.791  1.00 98.12           C  
ATOM    839  C   TYR A  99       8.124 -16.891 -10.002  1.00 98.12           C  
ATOM    840  O   TYR A  99       8.178 -16.191 -11.021  1.00 98.12           O  
ATOM    841  CB  TYR A  99       5.986 -17.289  -8.761  1.00 98.12           C  
ATOM    842  CG  TYR A  99       5.577 -15.867  -9.036  1.00 98.12           C  
ATOM    843  CD1 TYR A  99       5.887 -14.846  -8.135  1.00 98.12           C  
ATOM    844  CD2 TYR A  99       4.882 -15.536 -10.193  1.00 98.12           C  
ATOM    845  CE1 TYR A  99       5.507 -13.527  -8.384  1.00 98.12           C  
ATOM    846  CE2 TYR A  99       4.502 -14.221 -10.453  1.00 98.12           C  
ATOM    847  OH  TYR A  99       4.439 -11.927  -9.794  1.00 98.12           O  
ATOM    848  CZ  TYR A  99       4.814 -13.228  -9.547  1.00 98.12           C  
ATOM    849  N   LEU A 100       9.040 -16.814  -9.040  1.00 98.00           N  
ATOM    850  CA  LEU A 100      10.163 -15.897  -9.161  1.00 98.00           C  
ATOM    851  C   LEU A 100      10.990 -16.210 -10.406  1.00 98.00           C  
ATOM    852  O   LEU A 100      11.463 -15.296 -11.083  1.00 98.00           O  
ATOM    853  CB  LEU A 100      11.045 -15.963  -7.917  1.00 98.00           C  
ATOM    854  CG  LEU A 100      10.437 -15.444  -6.614  1.00 98.00           C  
ATOM    855  CD1 LEU A 100      11.444 -15.557  -5.472  1.00 98.00           C  
ATOM    856  CD2 LEU A 100       9.967 -14.004  -6.778  1.00 98.00           C  
ATOM    857  N   GLN A 101      11.167 -17.517 -10.718  1.00 97.38           N  
ATOM    858  CA  GLN A 101      11.866 -17.922 -11.929  1.00 97.38           C  
ATOM    859  C   GLN A 101      11.127 -17.465 -13.184  1.00 97.38           C  
ATOM    860  O   GLN A 101      11.738 -17.086 -14.183  1.00 97.38           O  
ATOM    861  CB  GLN A 101      12.058 -19.441 -11.963  1.00 97.38           C  
ATOM    862  CG  GLN A 101      13.130 -19.943 -11.010  1.00 97.38           C  
ATOM    863  CD  GLN A 101      14.482 -19.329 -11.288  1.00 97.38           C  
ATOM    864  NE2 GLN A 101      15.507 -19.799 -10.575  1.00 97.38           N  
ATOM    865  OE1 GLN A 101      14.619 -18.444 -12.138  1.00 97.38           O  
ATOM    866  N   SER A 102       9.828 -17.489 -13.073  1.00 96.88           N  
ATOM    867  CA  SER A 102       9.028 -17.059 -14.221  1.00 96.88           C  
ATOM    868  C   SER A 102       9.290 -15.599 -14.559  1.00 96.88           C  
ATOM    869  O   SER A 102       9.091 -15.170 -15.698  1.00 96.88           O  
ATOM    870  CB  SER A 102       7.538 -17.266 -13.944  1.00 96.88           C  
ATOM    871  OG  SER A 102       7.041 -16.270 -13.065  1.00 96.88           O  
ATOM    872  N   LEU A 103       9.598 -14.726 -13.649  1.00 96.38           N  
ATOM    873  CA  LEU A 103       9.798 -13.300 -13.843  1.00 96.38           C  
ATOM    874  C   LEU A 103      11.114 -13.019 -14.564  1.00 96.38           C  
ATOM    875  O   LEU A 103      11.390 -11.882 -14.958  1.00 96.38           O  
ATOM    876  CB  LEU A 103       9.773 -12.558 -12.498  1.00 96.38           C  
ATOM    877  CG  LEU A 103       8.422 -12.515 -11.776  1.00 96.38           C  
ATOM    878  CD1 LEU A 103       8.559 -11.757 -10.453  1.00 96.38           C  
ATOM    879  CD2 LEU A 103       7.368 -11.876 -12.667  1.00 96.38           C  
ATOM    880  N   LYS A 104      11.928 -14.111 -14.804  1.00 94.44           N  
ATOM    881  CA  LYS A 104      13.167 -13.975 -15.564  1.00 94.44           C  
ATOM    882  C   LYS A 104      12.883 -13.870 -17.051  1.00 94.44           C  
ATOM    883  O   LYS A 104      13.756 -13.460 -17.835  1.00 94.44           O  
ATOM    884  CB  LYS A 104      14.098 -15.151 -15.274  1.00 94.44           C  
ATOM    885  CG  LYS A 104      14.655 -15.179 -13.860  1.00 94.44           C  
ATOM    886  CD  LYS A 104      15.670 -16.311 -13.678  1.00 94.44           C  
ATOM    887  CE  LYS A 104      16.241 -16.331 -12.272  1.00 94.44           C  
ATOM    888  NZ  LYS A 104      17.227 -17.442 -12.087  1.00 94.44           N1+
ATOM    889  N   PHE A 105      11.659 -14.097 -17.393  1.00 93.62           N  
ATOM    890  CA  PHE A 105      11.243 -14.031 -18.789  1.00 93.62           C  
ATOM    891  C   PHE A 105      10.402 -12.784 -19.036  1.00 93.62           C  
ATOM    892  O   PHE A 105       9.392 -12.567 -18.368  1.00 93.62           O  
ATOM    893  CB  PHE A 105      10.462 -15.278 -19.181  1.00 93.62           C  
ATOM    894  CG  PHE A 105      11.251 -16.556 -19.079  1.00 93.62           C  
ATOM    895  CD1 PHE A 105      12.114 -16.930 -20.110  1.00 93.62           C  
ATOM    896  CD2 PHE A 105      11.151 -17.373 -17.970  1.00 93.62           C  
ATOM    897  CE1 PHE A 105      12.850 -18.111 -20.029  1.00 93.62           C  
ATOM    898  CE2 PHE A 105      11.881 -18.552 -17.873  1.00 93.62           C  
ATOM    899  CZ  PHE A 105      12.735 -18.925 -18.910  1.00 93.62           C  
ATOM    900  N   SER A 106      10.740 -11.940 -20.019  1.00 90.69           N  
ATOM    901  CA  SER A 106      10.124 -10.649 -20.324  1.00 90.69           C  
ATOM    902  C   SER A 106       8.659 -10.808 -20.715  1.00 90.69           C  
ATOM    903  O   SER A 106       7.837  -9.937 -20.427  1.00 90.69           O  
ATOM    904  CB  SER A 106      10.891  -9.948 -21.447  1.00 90.69           C  
ATOM    905  OG  SER A 106      12.189  -9.579 -21.020  1.00 90.69           O  
ATOM    906  N   PHE A 107       8.389 -11.993 -21.322  1.00 92.62           N  
ATOM    907  CA  PHE A 107       7.011 -12.249 -21.707  1.00 92.62           C  
ATOM    908  C   PHE A 107       6.112 -12.297 -20.471  1.00 92.62           C  
ATOM    909  O   PHE A 107       5.023 -11.717 -20.465  1.00 92.62           O  
ATOM    910  CB  PHE A 107       6.906 -13.564 -22.492  1.00 92.62           C  
ATOM    911  CG  PHE A 107       5.507 -13.878 -22.945  1.00 92.62           C  
ATOM    912  CD1 PHE A 107       4.715 -14.787 -22.241  1.00 92.62           C  
ATOM    913  CD2 PHE A 107       4.978 -13.275 -24.079  1.00 92.62           C  
ATOM    914  CE1 PHE A 107       3.422 -15.088 -22.669  1.00 92.62           C  
ATOM    915  CE2 PHE A 107       3.683 -13.573 -24.509  1.00 92.62           C  
ATOM    916  CZ  PHE A 107       2.914 -14.474 -23.806  1.00 92.62           C  
ATOM    917  N   ASN A 108       6.550 -12.925 -19.511  1.00 93.44           N  
ATOM    918  CA  ASN A 108       5.800 -13.061 -18.268  1.00 93.44           C  
ATOM    919  C   ASN A 108       5.698 -11.733 -17.529  1.00 93.44           C  
ATOM    920  O   ASN A 108       4.654 -11.408 -16.964  1.00 93.44           O  
ATOM    921  CB  ASN A 108       6.442 -14.121 -17.369  1.00 93.44           C  
ATOM    922  CG  ASN A 108       6.257 -15.524 -17.906  1.00 93.44           C  
ATOM    923  ND2 ASN A 108       7.125 -16.440 -17.482  1.00 93.44           N  
ATOM    924  OD1 ASN A 108       5.345 -15.792 -18.694  1.00 93.44           O  
ATOM    925  N   VAL A 109       6.726 -10.992 -17.530  1.00 92.94           N  
ATOM    926  CA  VAL A 109       6.735  -9.678 -16.898  1.00 92.94           C  
ATOM    927  C   VAL A 109       5.777  -8.745 -17.635  1.00 92.94           C  
ATOM    928  O   VAL A 109       5.046  -7.975 -17.020  1.00 92.94           O  
ATOM    929  CB  VAL A 109       8.149  -9.070 -16.851  1.00 92.94           C  
ATOM    930  CG1 VAL A 109       8.117  -7.664 -16.250  1.00 92.94           C  
ATOM    931  CG2 VAL A 109       9.099  -9.971 -16.073  1.00 92.94           C  
ATOM    932  N   ALA A 110       5.766  -8.828 -18.954  1.00 91.00           N  
ATOM    933  CA  ALA A 110       4.838  -8.042 -19.758  1.00 91.00           C  
ATOM    934  C   ALA A 110       3.394  -8.373 -19.433  1.00 91.00           C  
ATOM    935  O   ALA A 110       2.545  -7.477 -19.339  1.00 91.00           O  
ATOM    936  CB  ALA A 110       5.108  -8.289 -21.254  1.00 91.00           C  
ATOM    937  N   ALA A 111       3.130  -9.644 -19.266  1.00 93.06           N  
ATOM    938  CA  ALA A 111       1.792 -10.085 -18.893  1.00 93.06           C  
ATOM    939  C   ALA A 111       1.393  -9.540 -17.523  1.00 93.06           C  
ATOM    940  O   ALA A 111       0.278  -9.044 -17.346  1.00 93.06           O  
ATOM    941  CB  ALA A 111       1.714 -11.606 -18.894  1.00 93.06           C  
ATOM    942  N   VAL A 112       2.270  -9.623 -16.545  1.00 92.69           N  
ATOM    943  CA  VAL A 112       2.045  -9.137 -15.185  1.00 92.69           C  
ATOM    944  C   VAL A 112       1.850  -7.621 -15.203  1.00 92.69           C  
ATOM    945  O   VAL A 112       0.933  -7.102 -14.562  1.00 92.69           O  
ATOM    946  CB  VAL A 112       3.216  -9.512 -14.252  1.00 92.69           C  
ATOM    947  CG1 VAL A 112       3.087  -8.783 -12.908  1.00 92.69           C  
ATOM    948  CG2 VAL A 112       3.263 -11.023 -14.037  1.00 92.69           C  
ATOM    949  N   ALA A 113       2.707  -6.867 -15.999  1.00 88.19           N  
ATOM    950  CA  ALA A 113       2.702  -5.411 -16.043  1.00 88.19           C  
ATOM    951  C   ALA A 113       1.608  -4.889 -16.969  1.00 88.19           C  
ATOM    952  O   ALA A 113       1.299  -3.694 -16.961  1.00 88.19           O  
ATOM    953  CB  ALA A 113       4.064  -4.892 -16.492  1.00 88.19           C  
ATOM    954  N   GLU A 114       0.978  -5.771 -17.728  1.00 88.44           N  
ATOM    955  CA  GLU A 114      -0.039  -5.445 -18.723  1.00 88.44           C  
ATOM    956  C   GLU A 114       0.472  -4.415 -19.726  1.00 88.44           C  
ATOM    957  O   GLU A 114      -0.256  -3.496 -20.103  1.00 88.44           O  
ATOM    958  CB  GLU A 114      -1.311  -4.934 -18.045  1.00 88.44           C  
ATOM    959  CG  GLU A 114      -1.997  -5.967 -17.158  1.00 88.44           C  
ATOM    960  CD  GLU A 114      -3.397  -5.556 -16.726  1.00 88.44           C  
ATOM    961  OE1 GLU A 114      -4.021  -6.283 -15.928  1.00 88.44           O  
ATOM    962  OE2 GLU A 114      -3.863  -4.489 -17.192  1.00 88.44           O1-
ATOM    963  N   ILE A 115       1.725  -4.624 -20.118  1.00 82.44           N  
ATOM    964  CA  ILE A 115       2.412  -3.816 -21.121  1.00 82.44           C  
ATOM    965  C   ILE A 115       3.050  -4.727 -22.173  1.00 82.44           C  
ATOM    966  O   ILE A 115       4.152  -5.242 -21.977  1.00 82.44           O  
ATOM    967  CB  ILE A 115       3.483  -2.909 -20.479  1.00 82.44           C  
ATOM    968  CG1 ILE A 115       2.876  -2.067 -19.358  1.00 82.44           C  
ATOM    969  CG2 ILE A 115       4.139  -2.011 -21.547  1.00 82.44           C  
ATOM    970  CD1 ILE A 115       3.902  -1.314 -18.522  1.00 82.44           C  
ATOM    971  N   PRO A 116       2.246  -4.997 -23.238  1.00 82.00           N  
ATOM    972  CA  PRO A 116       2.726  -5.937 -24.258  1.00 82.00           C  
ATOM    973  C   PRO A 116       4.080  -5.533 -24.836  1.00 82.00           C  
ATOM    974  O   PRO A 116       4.913  -6.394 -25.133  1.00 82.00           O  
ATOM    975  CB  PRO A 116       1.634  -5.887 -25.336  1.00 82.00           C  
ATOM    976  CG  PRO A 116       0.392  -5.519 -24.596  1.00 82.00           C  
ATOM    977  CD  PRO A 116       0.757  -4.591 -23.473  1.00 82.00           C  
ATOM    978  N   LEU A 117       4.424  -4.245 -24.868  1.00 81.12           N  
ATOM    979  CA  LEU A 117       5.653  -3.722 -25.437  1.00 81.12           C  
ATOM    980  C   LEU A 117       6.858  -4.150 -24.607  1.00 81.12           C  
ATOM    981  O   LEU A 117       7.974  -4.238 -25.129  1.00 81.12           O  
ATOM    982  CB  LEU A 117       5.594  -2.197 -25.529  1.00 81.12           C  
ATOM    983  CG  LEU A 117       6.755  -1.513 -26.276  1.00 81.12           C  
ATOM    984  CD1 LEU A 117       6.822  -2.007 -27.718  1.00 81.12           C  
ATOM    985  CD2 LEU A 117       6.597   0.003 -26.227  1.00 81.12           C  
ATOM    986  N   LEU A 118       6.672  -4.461 -23.321  1.00 82.94           N  
ATOM    987  CA  LEU A 118       7.746  -4.889 -22.431  1.00 82.94           C  
ATOM    988  C   LEU A 118       8.324  -6.226 -22.881  1.00 82.94           C  
ATOM    989  O   LEU A 118       9.486  -6.532 -22.596  1.00 82.94           O  
ATOM    990  CB  LEU A 118       7.234  -5.005 -20.995  1.00 82.94           C  
ATOM    991  CG  LEU A 118       7.074  -3.701 -20.214  1.00 82.94           C  
ATOM    992  CD1 LEU A 118       6.594  -3.972 -18.806  1.00 82.94           C  
ATOM    993  CD2 LEU A 118       8.399  -2.936 -20.185  1.00 82.94           C  
ATOM    994  N   ALA A 119       7.530  -6.992 -23.681  1.00 86.75           N  
ATOM    995  CA  ALA A 119       7.977  -8.293 -24.163  1.00 86.75           C  
ATOM    996  C   ALA A 119       9.052  -8.148 -25.225  1.00 86.75           C  
ATOM    997  O   ALA A 119       9.834  -9.070 -25.454  1.00 86.75           O  
ATOM    998  CB  ALA A 119       6.789  -9.089 -24.712  1.00 86.75           C  
ATOM    999  N   LEU A 120       9.122  -6.980 -25.789  1.00 85.12           N  
ATOM   1000  CA  LEU A 120      10.024  -6.718 -26.899  1.00 85.12           C  
ATOM   1001  C   LEU A 120      11.302  -6.030 -26.423  1.00 85.12           C  
ATOM   1002  O   LEU A 120      12.237  -5.841 -27.183  1.00 85.12           O  
ATOM   1003  CB  LEU A 120       9.338  -5.848 -27.959  1.00 85.12           C  
ATOM   1004  CG  LEU A 120       8.058  -6.413 -28.571  1.00 85.12           C  
ATOM   1005  CD1 LEU A 120       7.427  -5.402 -29.521  1.00 85.12           C  
ATOM   1006  CD2 LEU A 120       8.337  -7.726 -29.283  1.00 85.12           C  
ATOM   1007  N   VAL A 121      11.355  -5.683 -25.078  1.00 83.88           N  
ATOM   1008  CA  VAL A 121      12.492  -5.026 -24.437  1.00 83.88           C  
ATOM   1009  C   VAL A 121      13.511  -6.077 -23.995  1.00 83.88           C  
ATOM   1010  O   VAL A 121      13.130  -7.141 -23.487  1.00 83.88           O  
ATOM   1011  CB  VAL A 121      12.059  -4.162 -23.238  1.00 83.88           C  
ATOM   1012  CG1 VAL A 121      13.263  -3.507 -22.567  1.00 83.88           C  
ATOM   1013  CG2 VAL A 121      11.043  -3.105 -23.676  1.00 83.88           C  
ATOM   1014  N   PRO A 122      14.820  -5.838 -24.323  1.00 87.44           N  
ATOM   1015  CA  PRO A 122      15.818  -6.777 -23.794  1.00 87.44           C  
ATOM   1016  C   PRO A 122      15.617  -7.087 -22.320  1.00 87.44           C  
ATOM   1017  O   PRO A 122      15.362  -6.177 -21.513  1.00 87.44           O  
ATOM   1018  CB  PRO A 122      17.144  -6.048 -24.029  1.00 87.44           C  
ATOM   1019  CG  PRO A 122      16.884  -5.128 -25.173  1.00 87.44           C  
ATOM   1020  CD  PRO A 122      15.466  -4.633 -25.077  1.00 87.44           C  
ATOM   1021  N   ASN A 123      15.604  -8.293 -21.999  1.00 89.62           N  
ATOM   1022  CA  ASN A 123      15.272  -8.790 -20.662  1.00 89.62           C  
ATOM   1023  C   ASN A 123      16.103  -8.097 -19.590  1.00 89.62           C  
ATOM   1024  O   ASN A 123      15.595  -7.802 -18.504  1.00 89.62           O  
ATOM   1025  CB  ASN A 123      15.478 -10.307 -20.595  1.00 89.62           C  
ATOM   1026  CG  ASN A 123      15.074 -10.894 -19.252  1.00 89.62           C  
ATOM   1027  ND2 ASN A 123      13.778 -10.914 -18.990  1.00 89.62           N  
ATOM   1028  OD1 ASN A 123      15.926 -11.318 -18.471  1.00 89.62           O  
ATOM   1029  N   PHE A 124      17.401  -7.869 -19.770  1.00 89.25           N  
ATOM   1030  CA  PHE A 124      18.217  -7.188 -18.770  1.00 89.25           C  
ATOM   1031  C   PHE A 124      17.648  -5.815 -18.446  1.00 89.25           C  
ATOM   1032  O   PHE A 124      17.698  -5.374 -17.303  1.00 89.25           O  
ATOM   1033  CB  PHE A 124      19.663  -7.048 -19.272  1.00 89.25           C  
ATOM   1034  CG  PHE A 124      20.521  -6.173 -18.401  1.00 89.25           C  
ATOM   1035  CD1 PHE A 124      20.756  -4.847 -18.748  1.00 89.25           C  
ATOM   1036  CD2 PHE A 124      21.089  -6.671 -17.236  1.00 89.25           C  
ATOM   1037  CE1 PHE A 124      21.557  -4.031 -17.953  1.00 89.25           C  
ATOM   1038  CE2 PHE A 124      21.884  -5.863 -16.427  1.00 89.25           C  
ATOM   1039  CZ  PHE A 124      22.121  -4.543 -16.792  1.00 89.25           C  
ATOM   1040  N   PHE A 125      16.997  -5.111 -19.415  1.00 87.50           N  
ATOM   1041  CA  PHE A 125      16.368  -3.804 -19.229  1.00 87.50           C  
ATOM   1042  C   PHE A 125      15.080  -3.941 -18.427  1.00 87.50           C  
ATOM   1043  O   PHE A 125      14.789  -3.105 -17.563  1.00 87.50           O  
ATOM   1044  CB  PHE A 125      16.082  -3.142 -20.585  1.00 87.50           C  
ATOM   1045  CG  PHE A 125      17.240  -2.366 -21.137  1.00 87.50           C  
ATOM   1046  CD1 PHE A 125      17.383  -1.012 -20.872  1.00 87.50           C  
ATOM   1047  CD2 PHE A 125      18.199  -2.997 -21.928  1.00 87.50           C  
ATOM   1048  CE1 PHE A 125      18.453  -0.292 -21.382  1.00 87.50           C  
ATOM   1049  CE2 PHE A 125      19.266  -2.280 -22.441  1.00 87.50           C  
ATOM   1050  CZ  PHE A 125      19.395  -0.928 -22.167  1.00 87.50           C  
ATOM   1051  N   VAL A 126      14.253  -4.931 -18.622  1.00 89.31           N  
ATOM   1052  CA  VAL A 126      13.033  -5.232 -17.861  1.00 89.31           C  
ATOM   1053  C   VAL A 126      13.401  -5.539 -16.410  1.00 89.31           C  
ATOM   1054  O   VAL A 126      12.773  -5.016 -15.490  1.00 89.31           O  
ATOM   1055  CB  VAL A 126      12.259  -6.418 -18.473  1.00 89.31           C  
ATOM   1056  CG1 VAL A 126      11.081  -6.807 -17.600  1.00 89.31           C  
ATOM   1057  CG2 VAL A 126      11.791  -6.073 -19.893  1.00 89.31           C  
ATOM   1058  N   GLN A 127      14.473  -6.264 -16.261  1.00 92.75           N  
ATOM   1059  CA  GLN A 127      14.932  -6.644 -14.935  1.00 92.75           C  
ATOM   1060  C   GLN A 127      15.428  -5.434 -14.150  1.00 92.75           C  
ATOM   1061  O   GLN A 127      15.073  -5.245 -12.991  1.00 92.75           O  
ATOM   1062  CB  GLN A 127      16.036  -7.699 -15.025  1.00 92.75           C  
ATOM   1063  CG  GLN A 127      15.566  -9.033 -15.595  1.00 92.75           C  
ATOM   1064  CD  GLN A 127      14.594  -9.755 -14.672  1.00 92.75           C  
ATOM   1065  NE2 GLN A 127      13.704 -10.554 -15.253  1.00 92.75           N  
ATOM   1066  OE1 GLN A 127      14.641  -9.593 -13.450  1.00 92.75           O  
ATOM   1067  N   SER A 128      16.264  -4.620 -14.741  1.00 91.12           N  
ATOM   1068  CA  SER A 128      16.951  -3.528 -14.055  1.00 91.12           C  
ATOM   1069  C   SER A 128      16.061  -2.297 -13.944  1.00 91.12           C  
ATOM   1070  O   SER A 128      16.130  -1.560 -12.966  1.00 91.12           O  
ATOM   1071  CB  SER A 128      18.255  -3.178 -14.763  1.00 91.12           C  
ATOM   1072  OG  SER A 128      18.009  -2.774 -16.100  1.00 91.12           O  
ATOM   1073  N   HIS A 129      15.132  -2.088 -14.809  1.00 88.94           N  
ATOM   1074  CA  HIS A 129      14.463  -0.792 -14.874  1.00 88.94           C  
ATOM   1075  C   HIS A 129      12.993  -0.911 -14.505  1.00 88.94           C  
ATOM   1076  O   HIS A 129      12.328   0.094 -14.229  1.00 88.94           O  
ATOM   1077  CB  HIS A 129      14.606  -0.190 -16.273  1.00 88.94           C  
ATOM   1078  CG  HIS A 129      15.995   0.266 -16.595  1.00 88.94           C  
ATOM   1079  CD2 HIS A 129      16.585   1.477 -16.457  1.00 88.94           C  
ATOM   1080  ND1 HIS A 129      16.942  -0.575 -17.119  1.00 88.94           N  
ATOM   1081  CE1 HIS A 129      18.068   0.102 -17.299  1.00 88.94           C  
ATOM   1082  NE2 HIS A 129      17.880   1.349 -16.908  1.00 88.94           N  
ATOM   1083  N   TYR A 130      12.488  -2.148 -14.426  1.00 90.50           N  
ATOM   1084  CA  TYR A 130      11.122  -2.352 -13.955  1.00 90.50           C  
ATOM   1085  C   TYR A 130      11.103  -3.162 -12.663  1.00 90.50           C  
ATOM   1086  O   TYR A 130      10.678  -2.663 -11.622  1.00 90.50           O  
ATOM   1087  CB  TYR A 130      10.289  -3.059 -15.032  1.00 90.50           C  
ATOM   1088  CG  TYR A 130       8.870  -3.349 -14.599  1.00 90.50           C  
ATOM   1089  CD1 TYR A 130       8.430  -4.659 -14.445  1.00 90.50           C  
ATOM   1090  CD2 TYR A 130       7.976  -2.315 -14.354  1.00 90.50           C  
ATOM   1091  CE1 TYR A 130       7.121  -4.931 -14.046  1.00 90.50           C  
ATOM   1092  CE2 TYR A 130       6.670  -2.576 -13.958  1.00 90.50           C  
ATOM   1093  OH  TYR A 130       4.963  -4.150 -13.421  1.00 90.50           O  
ATOM   1094  CZ  TYR A 130       6.251  -3.887 -13.809  1.00 90.50           C  
ATOM   1095  N   LEU A 131      11.607  -4.418 -12.735  1.00 94.94           N  
ATOM   1096  CA  LEU A 131      11.487  -5.338 -11.602  1.00 94.94           C  
ATOM   1097  C   LEU A 131      12.333  -4.866 -10.424  1.00 94.94           C  
ATOM   1098  O   LEU A 131      11.924  -4.991  -9.268  1.00 94.94           O  
ATOM   1099  CB  LEU A 131      11.916  -6.749 -12.019  1.00 94.94           C  
ATOM   1100  CG  LEU A 131      10.993  -7.478 -13.000  1.00 94.94           C  
ATOM   1101  CD1 LEU A 131      11.536  -8.859 -13.316  1.00 94.94           C  
ATOM   1102  CD2 LEU A 131       9.581  -7.580 -12.425  1.00 94.94           C  
ATOM   1103  N   ARG A 132      13.513  -4.313 -10.715  1.00 95.69           N  
ATOM   1104  CA  ARG A 132      14.370  -3.831  -9.637  1.00 95.69           C  
ATOM   1105  C   ARG A 132      13.707  -2.692  -8.875  1.00 95.69           C  
ATOM   1106  O   ARG A 132      13.674  -2.689  -7.647  1.00 95.69           O  
ATOM   1107  CB  ARG A 132      15.726  -3.379 -10.184  1.00 95.69           C  
ATOM   1108  CG  ARG A 132      16.766  -3.091  -9.115  1.00 95.69           C  
ATOM   1109  CD  ARG A 132      18.130  -2.803  -9.708  1.00 95.69           C  
ATOM   1110  NE  ARG A 132      19.089  -2.379  -8.693  1.00 95.69           N  
ATOM   1111  NH1 ARG A 132      20.852  -2.122 -10.164  1.00 95.69           N  
ATOM   1112  NH2 ARG A 132      21.141  -1.693  -7.928  1.00 95.69           N1+
ATOM   1113  CZ  ARG A 132      20.355  -2.070  -8.921  1.00 95.69           C  
ATOM   1114  N   PRO A 133      13.252  -1.670  -9.529  1.00 94.94           N  
ATOM   1115  CA  PRO A 133      12.518  -0.632  -8.804  1.00 94.94           C  
ATOM   1116  C   PRO A 133      11.378  -1.198  -7.956  1.00 94.94           C  
ATOM   1117  O   PRO A 133      11.130  -0.719  -6.845  1.00 94.94           O  
ATOM   1118  CB  PRO A 133      11.974   0.263  -9.920  1.00 94.94           C  
ATOM   1119  CG  PRO A 133      12.977   0.147 -11.020  1.00 94.94           C  
ATOM   1120  CD  PRO A 133      13.477  -1.267 -11.068  1.00 94.94           C  
ATOM   1121  N   MET A 134      10.643  -2.167  -8.475  1.00 95.75           N  
ATOM   1122  CA  MET A 134       9.556  -2.808  -7.742  1.00 95.75           C  
ATOM   1123  C   MET A 134      10.083  -3.527  -6.503  1.00 95.75           C  
ATOM   1124  O   MET A 134       9.420  -3.546  -5.459  1.00 95.75           O  
ATOM   1125  CB  MET A 134       8.809  -3.796  -8.641  1.00 95.75           C  
ATOM   1126  CG  MET A 134       8.093  -3.138  -9.808  1.00 95.75           C  
ATOM   1127  SD  MET A 134       6.700  -2.072  -9.268  1.00 95.75           S  
ATOM   1128  CE  MET A 134       6.063  -1.542 -10.887  1.00 95.75           C  
ATOM   1129  N   ARG A 135      11.235  -4.081  -6.584  1.00 97.88           N  
ATOM   1130  CA  ARG A 135      11.854  -4.734  -5.431  1.00 97.88           C  
ATOM   1131  C   ARG A 135      12.235  -3.712  -4.366  1.00 97.88           C  
ATOM   1132  O   ARG A 135      12.150  -3.999  -3.166  1.00 97.88           O  
ATOM   1133  CB  ARG A 135      13.086  -5.521  -5.867  1.00 97.88           C  
ATOM   1134  CG  ARG A 135      12.764  -6.814  -6.604  1.00 97.88           C  
ATOM   1135  CD  ARG A 135      13.987  -7.712  -6.732  1.00 97.88           C  
ATOM   1136  NE  ARG A 135      15.000  -7.126  -7.602  1.00 97.88           N  
ATOM   1137  NH1 ARG A 135      14.200  -8.097  -9.542  1.00 97.88           N  
ATOM   1138  NH2 ARG A 135      16.045  -6.743  -9.612  1.00 97.88           N1+
ATOM   1139  CZ  ARG A 135      15.078  -7.322  -8.916  1.00 97.88           C  
ATOM   1140  N   TYR A 136      12.735  -2.549  -4.783  1.00 97.94           N  
ATOM   1141  CA  TYR A 136      12.997  -1.486  -3.819  1.00 97.94           C  
ATOM   1142  C   TYR A 136      11.716  -1.092  -3.083  1.00 97.94           C  
ATOM   1143  O   TYR A 136      11.745  -0.845  -1.877  1.00 97.94           O  
ATOM   1144  CB  TYR A 136      13.599  -0.260  -4.514  1.00 97.94           C  
ATOM   1145  CG  TYR A 136      15.080  -0.381  -4.764  1.00 97.94           C  
ATOM   1146  CD1 TYR A 136      15.979  -0.524  -3.711  1.00 97.94           C  
ATOM   1147  CD2 TYR A 136      15.587  -0.340  -6.060  1.00 97.94           C  
ATOM   1148  CE1 TYR A 136      17.347  -0.630  -3.935  1.00 97.94           C  
ATOM   1149  CE2 TYR A 136      16.954  -0.445  -6.304  1.00 97.94           C  
ATOM   1150  OH  TYR A 136      19.178  -0.695  -5.468  1.00 97.94           O  
ATOM   1151  CZ  TYR A 136      17.821  -0.587  -5.236  1.00 97.94           C  
ATOM   1152  N   GLN A 137      10.654  -1.006  -3.804  1.00 97.94           N  
ATOM   1153  CA  GLN A 137       9.375  -0.666  -3.187  1.00 97.94           C  
ATOM   1154  C   GLN A 137       8.939  -1.742  -2.196  1.00 97.94           C  
ATOM   1155  O   GLN A 137       8.383  -1.429  -1.143  1.00 97.94           O  
ATOM   1156  CB  GLN A 137       8.301  -0.468  -4.261  1.00 97.94           C  
ATOM   1157  CG  GLN A 137       8.504   0.776  -5.117  1.00 97.94           C  
ATOM   1158  CD  GLN A 137       7.315   1.071  -6.011  1.00 97.94           C  
ATOM   1159  NE2 GLN A 137       7.581   1.299  -7.293  1.00 97.94           N  
ATOM   1160  OE1 GLN A 137       6.168   1.094  -5.556  1.00 97.94           O  
ATOM   1161  N   VAL A 138       9.206  -3.009  -2.565  1.00 98.56           N  
ATOM   1162  CA  VAL A 138       8.949  -4.105  -1.630  1.00 98.56           C  
ATOM   1163  C   VAL A 138       9.744  -3.886  -0.349  1.00 98.56           C  
ATOM   1164  O   VAL A 138       9.197  -3.967   0.754  1.00 98.56           O  
ATOM   1165  CB  VAL A 138       9.293  -5.471  -2.255  1.00 98.56           C  
ATOM   1166  CG1 VAL A 138       9.258  -6.575  -1.193  1.00 98.56           C  
ATOM   1167  CG2 VAL A 138       8.338  -5.796  -3.400  1.00 98.56           C  
ATOM   1168  N   GLY A 139      11.047  -3.674  -0.499  1.00 98.44           N  
ATOM   1169  CA  GLY A 139      11.854  -3.363   0.671  1.00 98.44           C  
ATOM   1170  C   GLY A 139      11.304  -2.206   1.483  1.00 98.44           C  
ATOM   1171  O   GLY A 139      11.327  -2.240   2.716  1.00 98.44           O  
ATOM   1172  N   GLY A 140      10.872  -1.169   0.794  1.00 98.56           N  
ATOM   1173  CA  GLY A 140      10.274  -0.008   1.431  1.00 98.56           C  
ATOM   1174  C   GLY A 140       9.034  -0.351   2.234  1.00 98.56           C  
ATOM   1175  O   GLY A 140       8.852   0.152   3.348  1.00 98.56           O  
ATOM   1176  N   SER A 141       8.142  -1.206   1.652  1.00 98.81           N  
ATOM   1177  CA  SER A 141       6.928  -1.614   2.351  1.00 98.81           C  
ATOM   1178  C   SER A 141       7.249  -2.360   3.637  1.00 98.81           C  
ATOM   1179  O   SER A 141       6.662  -2.092   4.686  1.00 98.81           O  
ATOM   1180  CB  SER A 141       6.055  -2.484   1.444  1.00 98.81           C  
ATOM   1181  OG  SER A 141       5.599  -1.749   0.320  1.00 98.81           O  
ATOM   1182  N   ILE A 142       8.178  -3.271   3.577  1.00 98.69           N  
ATOM   1183  CA  ILE A 142       8.587  -4.051   4.740  1.00 98.69           C  
ATOM   1184  C   ILE A 142       9.182  -3.129   5.805  1.00 98.69           C  
ATOM   1185  O   ILE A 142       8.816  -3.209   6.981  1.00 98.69           O  
ATOM   1186  CB  ILE A 142       9.610  -5.147   4.357  1.00 98.69           C  
ATOM   1187  CG1 ILE A 142       8.946  -6.215   3.483  1.00 98.69           C  
ATOM   1188  CG2 ILE A 142      10.227  -5.770   5.609  1.00 98.69           C  
ATOM   1189  CD1 ILE A 142       9.922  -7.213   2.872  1.00 98.69           C  
ATOM   1190  N   LEU A 143      10.091  -2.258   5.381  1.00 98.62           N  
ATOM   1191  CA  LEU A 143      10.714  -1.305   6.292  1.00 98.62           C  
ATOM   1192  C   LEU A 143       9.663  -0.386   6.913  1.00 98.62           C  
ATOM   1193  O   LEU A 143       9.695  -0.135   8.121  1.00 98.62           O  
ATOM   1194  CB  LEU A 143      11.766  -0.470   5.559  1.00 98.62           C  
ATOM   1195  CG  LEU A 143      12.454   0.626   6.376  1.00 98.62           C  
ATOM   1196  CD1 LEU A 143      13.134   0.020   7.597  1.00 98.62           C  
ATOM   1197  CD2 LEU A 143      13.461   1.382   5.517  1.00 98.62           C  
ATOM   1198  N   ALA A 144       8.737   0.127   6.153  1.00 98.69           N  
ATOM   1199  CA  ALA A 144       7.702   1.036   6.634  1.00 98.69           C  
ATOM   1200  C   ALA A 144       6.833   0.368   7.695  1.00 98.69           C  
ATOM   1201  O   ALA A 144       6.408   1.011   8.656  1.00 98.69           O  
ATOM   1202  CB  ALA A 144       6.840   1.521   5.472  1.00 98.69           C  
ATOM   1203  N   GLY A 145       6.516  -0.900   7.456  1.00 98.56           N  
ATOM   1204  CA  GLY A 145       5.793  -1.640   8.478  1.00 98.56           C  
ATOM   1205  C   GLY A 145       6.492  -1.643   9.825  1.00 98.56           C  
ATOM   1206  O   GLY A 145       5.866  -1.403  10.859  1.00 98.56           O  
ATOM   1207  N   LYS A 146       7.772  -1.995   9.794  1.00 98.06           N  
ATOM   1208  CA  LYS A 146       8.580  -1.968  11.004  1.00 98.06           C  
ATOM   1209  C   LYS A 146       8.557  -0.583  11.652  1.00 98.06           C  
ATOM   1210  O   LYS A 146       8.364  -0.462  12.862  1.00 98.06           O  
ATOM   1211  CB  LYS A 146      10.020  -2.380  10.696  1.00 98.06           C  
ATOM   1212  CG  LYS A 146      10.956  -2.295  11.890  1.00 98.06           C  
ATOM   1213  CD  LYS A 146      12.415  -2.221  11.457  1.00 98.06           C  
ATOM   1214  CE  LYS A 146      13.352  -2.052  12.649  1.00 98.06           C  
ATOM   1215  NZ  LYS A 146      13.819  -0.640  12.781  1.00 98.06           N1+
ATOM   1216  N   LEU A 147       8.701   0.495  10.893  1.00 98.00           N  
ATOM   1217  CA  LEU A 147       8.762   1.871  11.381  1.00 98.00           C  
ATOM   1218  C   LEU A 147       7.423   2.288  11.981  1.00 98.00           C  
ATOM   1219  O   LEU A 147       7.387   3.029  12.969  1.00 98.00           O  
ATOM   1220  CB  LEU A 147       9.144   2.826  10.248  1.00 98.00           C  
ATOM   1221  CG  LEU A 147      10.537   2.648   9.652  1.00 98.00           C  
ATOM   1222  CD1 LEU A 147      10.735   3.588   8.467  1.00 98.00           C  
ATOM   1223  CD2 LEU A 147      11.605   2.895  10.721  1.00 98.00           C  
ATOM   1224  N   ALA A 148       6.333   1.856  11.351  1.00 98.44           N  
ATOM   1225  CA  ALA A 148       5.010   2.176  11.878  1.00 98.44           C  
ATOM   1226  C   ALA A 148       4.852   1.666  13.308  1.00 98.44           C  
ATOM   1227  O   ALA A 148       4.299   2.360  14.163  1.00 98.44           O  
ATOM   1228  CB  ALA A 148       3.922   1.595  10.980  1.00 98.44           C  
ATOM   1229  N   LEU A 149       5.337   0.478  13.584  1.00 98.19           N  
ATOM   1230  CA  LEU A 149       5.266  -0.100  14.924  1.00 98.19           C  
ATOM   1231  C   LEU A 149       6.147   0.667  15.900  1.00 98.19           C  
ATOM   1232  O   LEU A 149       5.814   0.806  17.078  1.00 98.19           O  
ATOM   1233  CB  LEU A 149       5.673  -1.576  14.904  1.00 98.19           C  
ATOM   1234  CG  LEU A 149       4.655  -2.551  14.307  1.00 98.19           C  
ATOM   1235  CD1 LEU A 149       5.296  -3.925  14.118  1.00 98.19           C  
ATOM   1236  CD2 LEU A 149       3.427  -2.646  15.194  1.00 98.19           C  
ATOM   1237  N   GLU A 150       7.263   1.255  15.463  1.00 95.56           N  
ATOM   1238  CA  GLU A 150       8.230   1.959  16.297  1.00 95.56           C  
ATOM   1239  C   GLU A 150       7.803   3.404  16.540  1.00 95.56           C  
ATOM   1240  O   GLU A 150       7.989   3.937  17.640  1.00 95.56           O  
ATOM   1241  CB  GLU A 150       9.621   1.922  15.662  1.00 95.56           C  
ATOM   1242  CG  GLU A 150      10.269   0.544  15.675  1.00 95.56           C  
ATOM   1243  CD  GLU A 150      11.661   0.530  15.067  1.00 95.56           C  
ATOM   1244  OE1 GLU A 150      12.348  -0.514  15.142  1.00 95.56           O  
ATOM   1245  OE2 GLU A 150      12.074   1.572  14.511  1.00 95.56           O1-
ATOM   1246  N   ARG A 151       7.131   3.986  15.501  1.00 95.62           N  
ATOM   1247  CA  ARG A 151       6.938   5.435  15.549  1.00 95.62           C  
ATOM   1248  C   ARG A 151       5.458   5.791  15.486  1.00 95.62           C  
ATOM   1249  O   ARG A 151       5.094   6.968  15.543  1.00 95.62           O  
ATOM   1250  CB  ARG A 151       7.690   6.116  14.406  1.00 95.62           C  
ATOM   1251  CG  ARG A 151       9.201   5.966  14.492  1.00 95.62           C  
ATOM   1252  CD  ARG A 151       9.783   6.762  15.652  1.00 95.62           C  
ATOM   1253  NE  ARG A 151      11.244   6.797  15.603  1.00 95.62           N  
ATOM   1254  NH1 ARG A 151      11.547   5.396  17.418  1.00 95.62           N  
ATOM   1255  NH2 ARG A 151      13.357   6.248  16.304  1.00 95.62           N1+
ATOM   1256  CZ  ARG A 151      12.043   6.147  16.438  1.00 95.62           C  
ATOM   1257  N   GLY A 152       4.606   4.701  15.380  1.00 97.00           N  
ATOM   1258  CA  GLY A 152       3.177   4.959  15.430  1.00 97.00           C  
ATOM   1259  C   GLY A 152       2.560   5.135  14.052  1.00 97.00           C  
ATOM   1260  O   GLY A 152       1.362   4.922  13.872  1.00 97.00           O  
ATOM   1261  N   TRP A 153       3.371   5.448  12.997  1.00 98.38           N  
ATOM   1262  CA  TRP A 153       2.968   5.574  11.601  1.00 98.38           C  
ATOM   1263  C   TRP A 153       4.178   5.511  10.675  1.00 98.38           C  
ATOM   1264  O   TRP A 153       5.306   5.772  11.099  1.00 98.38           O  
ATOM   1265  CB  TRP A 153       2.205   6.882  11.378  1.00 98.38           C  
ATOM   1266  CG  TRP A 153       3.028   8.112  11.588  1.00 98.38           C  
ATOM   1267  CD1 TRP A 153       3.235   8.778  12.767  1.00 98.38           C  
ATOM   1268  CD2 TRP A 153       3.758   8.833  10.590  1.00 98.38           C  
ATOM   1269  CE2 TRP A 153       4.384   9.925  11.239  1.00 98.38           C  
ATOM   1270  CE3 TRP A 153       3.947   8.663   9.212  1.00 98.38           C  
ATOM   1271  NE1 TRP A 153       4.048   9.867  12.563  1.00 98.38           N  
ATOM   1272  CH2 TRP A 153       5.350  10.650   9.201  1.00 98.38           C  
ATOM   1273  CZ2 TRP A 153       5.182  10.840  10.549  1.00 98.38           C  
ATOM   1274  CZ3 TRP A 153       4.742   9.574   8.529  1.00 98.38           C  
ATOM   1275  N   ALA A 154       3.947   5.098   9.544  1.00 98.62           N  
ATOM   1276  CA  ALA A 154       4.945   5.150   8.483  1.00 98.62           C  
ATOM   1277  C   ALA A 154       4.287   5.179   7.106  1.00 98.62           C  
ATOM   1278  O   ALA A 154       3.190   4.651   6.926  1.00 98.62           O  
ATOM   1279  CB  ALA A 154       5.899   3.962   8.589  1.00 98.62           C  
ATOM   1280  N   ILE A 155       4.984   5.849   6.162  1.00 98.69           N  
ATOM   1281  CA  ILE A 155       4.504   5.923   4.788  1.00 98.69           C  
ATOM   1282  C   ILE A 155       5.596   5.451   3.829  1.00 98.69           C  
ATOM   1283  O   ILE A 155       6.720   5.954   3.870  1.00 98.69           O  
ATOM   1284  CB  ILE A 155       4.053   7.356   4.425  1.00 98.69           C  
ATOM   1285  CG1 ILE A 155       2.895   7.796   5.328  1.00 98.69           C  
ATOM   1286  CG2 ILE A 155       3.655   7.438   2.947  1.00 98.69           C  
ATOM   1287  CD1 ILE A 155       2.555   9.277   5.219  1.00 98.69           C  
ATOM   1288  N   ASN A 156       5.305   4.414   3.105  1.00 98.56           N  
ATOM   1289  CA  ASN A 156       6.096   4.121   1.914  1.00 98.56           C  
ATOM   1290  C   ASN A 156       5.517   4.802   0.675  1.00 98.56           C  
ATOM   1291  O   ASN A 156       4.409   4.480   0.244  1.00 98.56           O  
ATOM   1292  CB  ASN A 156       6.193   2.611   1.690  1.00 98.56           C  
ATOM   1293  CG  ASN A 156       7.095   2.250   0.526  1.00 98.56           C  
ATOM   1294  ND2 ASN A 156       6.967   1.020   0.038  1.00 98.56           N  
ATOM   1295  OD1 ASN A 156       7.901   3.067   0.072  1.00 98.56           O  
ATOM   1296  N   ILE A 157       6.262   5.849   0.093  1.00 96.50           N  
ATOM   1297  CA  ILE A 157       5.788   6.691  -1.001  1.00 96.50           C  
ATOM   1298  C   ILE A 157       5.507   5.829  -2.230  1.00 96.50           C  
ATOM   1299  O   ILE A 157       4.733   6.221  -3.107  1.00 96.50           O  
ATOM   1300  CB  ILE A 157       6.805   7.799  -1.349  1.00 96.50           C  
ATOM   1301  CG1 ILE A 157       6.896   8.819  -0.201  1.00 96.50           C  
ATOM   1302  CG2 ILE A 157       6.430   8.487  -2.663  1.00 96.50           C  
ATOM   1303  CD1 ILE A 157       7.859   9.963  -0.474  1.00 96.50           C  
ATOM   1304  N   GLY A 158       5.821   4.532  -2.192  1.00 95.38           N  
ATOM   1305  CA  GLY A 158       5.507   3.501  -3.168  1.00 95.38           C  
ATOM   1306  C   GLY A 158       4.753   2.328  -2.573  1.00 95.38           C  
ATOM   1307  O   GLY A 158       4.009   2.488  -1.601  1.00 95.38           O  
ATOM   1308  N   GLY A 159       4.784   1.114  -3.235  1.00 97.19           N  
ATOM   1309  CA  GLY A 159       4.218  -0.113  -2.703  1.00 97.19           C  
ATOM   1310  C   GLY A 159       2.725  -0.233  -2.940  1.00 97.19           C  
ATOM   1311  O   GLY A 159       2.171   0.455  -3.801  1.00 97.19           O  
ATOM   1312  N   GLY A 160       2.079  -1.149  -2.259  1.00 97.81           N  
ATOM   1313  CA  GLY A 160       0.651  -1.370  -2.413  1.00 97.81           C  
ATOM   1314  C   GLY A 160       0.311  -2.283  -3.577  1.00 97.81           C  
ATOM   1315  O   GLY A 160      -0.734  -2.125  -4.211  1.00 97.81           O  
ATOM   1316  N   PHE A 161       1.190  -3.206  -3.879  1.00 97.44           N  
ATOM   1317  CA  PHE A 161       0.986  -4.169  -4.956  1.00 97.44           C  
ATOM   1318  C   PHE A 161      -0.005  -5.248  -4.538  1.00 97.44           C  
ATOM   1319  O   PHE A 161       0.393  -6.326  -4.099  1.00 97.44           O  
ATOM   1320  CB  PHE A 161       2.317  -4.811  -5.365  1.00 97.44           C  
ATOM   1321  CG  PHE A 161       3.386  -3.814  -5.726  1.00 97.44           C  
ATOM   1322  CD1 PHE A 161       3.059  -2.628  -6.369  1.00 97.44           C  
ATOM   1323  CD2 PHE A 161       4.718  -4.066  -5.420  1.00 97.44           C  
ATOM   1324  CE1 PHE A 161       4.044  -1.702  -6.704  1.00 97.44           C  
ATOM   1325  CE2 PHE A 161       5.707  -3.146  -5.753  1.00 97.44           C  
ATOM   1326  CZ  PHE A 161       5.368  -1.969  -6.392  1.00 97.44           C  
ATOM   1327  N   HIS A 162      -1.239  -5.029  -4.710  1.00 97.94           N  
ATOM   1328  CA  HIS A 162      -2.258  -5.833  -4.042  1.00 97.94           C  
ATOM   1329  C   HIS A 162      -2.839  -6.876  -4.986  1.00 97.94           C  
ATOM   1330  O   HIS A 162      -3.688  -7.681  -4.587  1.00 97.94           O  
ATOM   1331  CB  HIS A 162      -3.372  -4.939  -3.497  1.00 97.94           C  
ATOM   1332  CG  HIS A 162      -4.015  -4.076  -4.537  1.00 97.94           C  
ATOM   1333  CD2 HIS A 162      -4.319  -4.326  -5.835  1.00 97.94           C  
ATOM   1334  ND1 HIS A 162      -4.421  -2.785  -4.288  1.00 97.94           N  
ATOM   1335  CE1 HIS A 162      -4.948  -2.274  -5.388  1.00 97.94           C  
ATOM   1336  NE2 HIS A 162      -4.897  -3.188  -6.340  1.00 97.94           N  
ATOM   1337  N   HIS A 163      -2.350  -6.984  -6.227  1.00 98.44           N  
ATOM   1338  CA  HIS A 163      -2.862  -7.986  -7.157  1.00 98.44           C  
ATOM   1339  C   HIS A 163      -1.961  -9.219  -7.192  1.00 98.44           C  
ATOM   1340  O   HIS A 163      -2.358 -10.270  -7.693  1.00 98.44           O  
ATOM   1341  CB  HIS A 163      -2.996  -7.394  -8.560  1.00 98.44           C  
ATOM   1342  CG  HIS A 163      -4.139  -6.440  -8.703  1.00 98.44           C  
ATOM   1343  CD2 HIS A 163      -4.165  -5.138  -9.076  1.00 98.44           C  
ATOM   1344  ND1 HIS A 163      -5.445  -6.794  -8.442  1.00 98.44           N  
ATOM   1345  CE1 HIS A 163      -6.225  -5.746  -8.647  1.00 98.44           C  
ATOM   1346  NE2 HIS A 163      -5.476  -4.731  -9.034  1.00 98.44           N  
ATOM   1347  N   CYS A 164      -0.716  -9.080  -6.762  1.00 98.31           N  
ATOM   1348  CA  CYS A 164       0.205 -10.213  -6.766  1.00 98.31           C  
ATOM   1349  C   CYS A 164       0.037 -11.060  -5.507  1.00 98.31           C  
ATOM   1350  O   CYS A 164      -0.007 -10.529  -4.397  1.00 98.31           O  
ATOM   1351  CB  CYS A 164       1.654  -9.725  -6.866  1.00 98.31           C  
ATOM   1352  SG  CYS A 164       2.863 -11.066  -6.955  1.00 98.31           S  
ATOM   1353  N   CYS A 165      -0.147 -12.409  -5.718  1.00 98.12           N  
ATOM   1354  CA  CYS A 165      -0.086 -13.362  -4.614  1.00 98.12           C  
ATOM   1355  C   CYS A 165       1.202 -14.177  -4.669  1.00 98.12           C  
ATOM   1356  O   CYS A 165       2.066 -13.926  -5.510  1.00 98.12           O  
ATOM   1357  CB  CYS A 165      -1.291 -14.295  -4.641  1.00 98.12           C  
ATOM   1358  SG  CYS A 165      -1.308 -15.419  -6.055  1.00 98.12           S  
ATOM   1359  N   GLY A 166       1.447 -15.109  -3.699  1.00 97.31           N  
ATOM   1360  CA  GLY A 166       2.688 -15.861  -3.567  1.00 97.31           C  
ATOM   1361  C   GLY A 166       3.060 -16.631  -4.822  1.00 97.31           C  
ATOM   1362  O   GLY A 166       4.239 -16.857  -5.090  1.00 97.31           O  
ATOM   1363  N   GLN A 167       2.128 -16.860  -5.711  1.00 97.19           N  
ATOM   1364  CA  GLN A 167       2.400 -17.764  -6.818  1.00 97.19           C  
ATOM   1365  C   GLN A 167       2.134 -17.093  -8.162  1.00 97.19           C  
ATOM   1366  O   GLN A 167       2.497 -17.621  -9.211  1.00 97.19           O  
ATOM   1367  CB  GLN A 167       1.557 -19.037  -6.694  1.00 97.19           C  
ATOM   1368  CG  GLN A 167       1.827 -19.832  -5.421  1.00 97.19           C  
ATOM   1369  CD  GLN A 167       0.914 -19.429  -4.276  1.00 97.19           C  
ATOM   1370  NE2 GLN A 167       1.004 -20.151  -3.164  1.00 97.19           N  
ATOM   1371  OE1 GLN A 167       0.140 -18.474  -4.388  1.00 97.19           O  
ATOM   1372  N   LYS A 168       1.546 -15.904  -8.133  1.00 97.06           N  
ATOM   1373  CA  LYS A 168       1.136 -15.297  -9.400  1.00 97.06           C  
ATOM   1374  C   LYS A 168       1.084 -13.778  -9.285  1.00 97.06           C  
ATOM   1375  O   LYS A 168       0.535 -13.236  -8.319  1.00 97.06           O  
ATOM   1376  CB  LYS A 168      -0.221 -15.841  -9.848  1.00 97.06           C  
ATOM   1377  CG  LYS A 168      -0.667 -15.349 -11.215  1.00 97.06           C  
ATOM   1378  CD  LYS A 168      -2.005 -15.943 -11.619  1.00 97.06           C  
ATOM   1379  CE  LYS A 168      -2.468 -15.423 -12.974  1.00 97.06           C  
ATOM   1380  NZ  LYS A 168      -3.768 -16.023 -13.379  1.00 97.06           N1+
ATOM   1381  N   GLY A 169       1.685 -13.067 -10.289  1.00 96.44           N  
ATOM   1382  CA  GLY A 169       1.537 -11.627 -10.421  1.00 96.44           C  
ATOM   1383  C   GLY A 169       0.398 -11.225 -11.330  1.00 96.44           C  
ATOM   1384  O   GLY A 169      -0.121 -12.054 -12.087  1.00 96.44           O  
ATOM   1385  N   GLY A 170      -0.010  -9.975 -11.321  1.00 94.88           N  
ATOM   1386  CA  GLY A 170      -1.066  -9.437 -12.159  1.00 94.88           C  
ATOM   1387  C   GLY A 170      -1.496  -8.039 -11.754  1.00 94.88           C  
ATOM   1388  O   GLY A 170      -1.101  -7.544 -10.696  1.00 94.88           O  
ATOM   1389  N   GLY A 171      -2.215  -7.320 -12.682  1.00 91.88           N  
ATOM   1390  CA  GLY A 171      -2.745  -5.998 -12.393  1.00 91.88           C  
ATOM   1391  C   GLY A 171      -1.673  -4.996 -12.029  1.00 91.88           C  
ATOM   1392  O   GLY A 171      -1.845  -4.208 -11.094  1.00 91.88           O  
ATOM   1393  N   PHE A 172      -0.438  -5.124 -12.646  1.00 92.31           N  
ATOM   1394  CA  PHE A 172       0.701  -4.224 -12.501  1.00 92.31           C  
ATOM   1395  C   PHE A 172       1.532  -4.596 -11.279  1.00 92.31           C  
ATOM   1396  O   PHE A 172       2.396  -3.822 -10.852  1.00 92.31           O  
ATOM   1397  CB  PHE A 172       0.232  -2.768 -12.392  1.00 92.31           C  
ATOM   1398  CG  PHE A 172      -0.731  -2.363 -13.480  1.00 92.31           C  
ATOM   1399  CD1 PHE A 172      -0.380  -2.472 -14.816  1.00 92.31           C  
ATOM   1400  CD2 PHE A 172      -1.990  -1.871 -13.156  1.00 92.31           C  
ATOM   1401  CE1 PHE A 172      -1.268  -2.097 -15.824  1.00 92.31           C  
ATOM   1402  CE2 PHE A 172      -2.885  -1.495 -14.157  1.00 92.31           C  
ATOM   1403  CZ  PHE A 172      -2.518  -1.606 -15.491  1.00 92.31           C  
ATOM   1404  N   CYS A 173       1.238  -5.733 -10.650  1.00 96.44           N  
ATOM   1405  CA  CYS A 173       1.889  -6.087  -9.392  1.00 96.44           C  
ATOM   1406  C   CYS A 173       2.733  -7.350  -9.554  1.00 96.44           C  
ATOM   1407  O   CYS A 173       2.209  -8.461  -9.518  1.00 96.44           O  
ATOM   1408  CB  CYS A 173       0.852  -6.295  -8.288  1.00 96.44           C  
ATOM   1409  SG  CYS A 173      -0.252  -4.887  -8.051  1.00 96.44           S  
ATOM   1410  N   PRO A 174       4.022  -7.174  -9.651  1.00 96.94           N  
ATOM   1411  CA  PRO A 174       4.898  -8.336  -9.837  1.00 96.94           C  
ATOM   1412  C   PRO A 174       5.263  -9.013  -8.524  1.00 96.94           C  
ATOM   1413  O   PRO A 174       5.635 -10.194  -8.512  1.00 96.94           O  
ATOM   1414  CB  PRO A 174       6.134  -7.742 -10.516  1.00 96.94           C  
ATOM   1415  CG  PRO A 174       6.148  -6.312 -10.086  1.00 96.94           C  
ATOM   1416  CD  PRO A 174       4.730  -5.829  -9.981  1.00 96.94           C  
ATOM   1417  N   TYR A 175       5.156  -8.253  -7.402  1.00 98.44           N  
ATOM   1418  CA  TYR A 175       5.512  -8.789  -6.087  1.00 98.44           C  
ATOM   1419  C   TYR A 175       4.407  -8.504  -5.074  1.00 98.44           C  
ATOM   1420  O   TYR A 175       3.759  -7.462  -5.126  1.00 98.44           O  
ATOM   1421  CB  TYR A 175       6.830  -8.187  -5.602  1.00 98.44           C  
ATOM   1422  CG  TYR A 175       7.983  -8.423  -6.542  1.00 98.44           C  
ATOM   1423  CD1 TYR A 175       8.565  -9.689  -6.666  1.00 98.44           C  
ATOM   1424  CD2 TYR A 175       8.505  -7.387  -7.306  1.00 98.44           C  
ATOM   1425  CE1 TYR A 175       9.632  -9.910  -7.531  1.00 98.44           C  
ATOM   1426  CE2 TYR A 175       9.574  -7.599  -8.177  1.00 98.44           C  
ATOM   1427  OH  TYR A 175      11.180  -9.077  -9.136  1.00 98.44           O  
ATOM   1428  CZ  TYR A 175      10.126  -8.862  -8.283  1.00 98.44           C  
ATOM   1429  N   ALA A 176       4.207  -9.451  -4.101  1.00 98.44           N  
ATOM   1430  CA  ALA A 176       3.184  -9.354  -3.060  1.00 98.44           C  
ATOM   1431  C   ALA A 176       3.703  -8.574  -1.853  1.00 98.44           C  
ATOM   1432  O   ALA A 176       3.858  -9.135  -0.763  1.00 98.44           O  
ATOM   1433  CB  ALA A 176       2.732 -10.751  -2.632  1.00 98.44           C  
ATOM   1434  N   ASP A 177       3.925  -7.248  -2.001  1.00 98.69           N  
ATOM   1435  CA  ASP A 177       4.612  -6.471  -0.976  1.00 98.69           C  
ATOM   1436  C   ASP A 177       3.760  -6.351   0.287  1.00 98.69           C  
ATOM   1437  O   ASP A 177       4.291  -6.347   1.399  1.00 98.69           O  
ATOM   1438  CB  ASP A 177       4.960  -5.075  -1.506  1.00 98.69           C  
ATOM   1439  CG  ASP A 177       3.740  -4.279  -1.926  1.00 98.69           C  
ATOM   1440  OD1 ASP A 177       2.624  -4.840  -1.958  1.00 98.69           O  
ATOM   1441  OD2 ASP A 177       3.896  -3.077  -2.237  1.00 98.69           O1-
ATOM   1442  N   ILE A 178       2.476  -6.293   0.211  1.00 98.81           N  
ATOM   1443  CA  ILE A 178       1.621  -6.218   1.390  1.00 98.81           C  
ATOM   1444  C   ILE A 178       1.729  -7.507   2.196  1.00 98.81           C  
ATOM   1445  O   ILE A 178       1.880  -7.473   3.419  1.00 98.81           O  
ATOM   1446  CB  ILE A 178       0.149  -5.951   1.000  1.00 98.81           C  
ATOM   1447  CG1 ILE A 178       0.005  -4.557   0.383  1.00 98.81           C  
ATOM   1448  CG2 ILE A 178      -0.766  -6.111   2.217  1.00 98.81           C  
ATOM   1449  CD1 ILE A 178      -1.377  -4.276  -0.199  1.00 98.81           C  
ATOM   1450  N   THR A 179       1.714  -8.674   1.459  1.00 98.75           N  
ATOM   1451  CA  THR A 179       1.861  -9.973   2.109  1.00 98.75           C  
ATOM   1452  C   THR A 179       3.241 -10.107   2.750  1.00 98.75           C  
ATOM   1453  O   THR A 179       3.360 -10.561   3.886  1.00 98.75           O  
ATOM   1454  CB  THR A 179       1.639 -11.122   1.111  1.00 98.75           C  
ATOM   1455  CG2 THR A 179       1.771 -12.480   1.798  1.00 98.75           C  
ATOM   1456  OG1 THR A 179       0.330 -11.015   0.543  1.00 98.75           O  
ATOM   1457  N   LEU A 180       4.239  -9.749   2.029  1.00 98.81           N  
ATOM   1458  CA  LEU A 180       5.606  -9.798   2.542  1.00 98.81           C  
ATOM   1459  C   LEU A 180       5.753  -8.918   3.778  1.00 98.81           C  
ATOM   1460  O   LEU A 180       6.394  -9.319   4.756  1.00 98.81           O  
ATOM   1461  CB  LEU A 180       6.600  -9.359   1.464  1.00 98.81           C  
ATOM   1462  CG  LEU A 180       6.929 -10.389   0.382  1.00 98.81           C  
ATOM   1463  CD1 LEU A 180       7.516  -9.698  -0.846  1.00 98.81           C  
ATOM   1464  CD2 LEU A 180       7.886 -11.437   0.921  1.00 98.81           C  
ATOM   1465  N   LEU A 181       5.290  -7.688   3.711  1.00 98.75           N  
ATOM   1466  CA  LEU A 181       5.288  -6.779   4.854  1.00 98.75           C  
ATOM   1467  C   LEU A 181       4.720  -7.471   6.092  1.00 98.75           C  
ATOM   1468  O   LEU A 181       5.334  -7.450   7.158  1.00 98.75           O  
ATOM   1469  CB  LEU A 181       4.487  -5.516   4.541  1.00 98.75           C  
ATOM   1470  CG  LEU A 181       4.392  -4.480   5.661  1.00 98.75           C  
ATOM   1471  CD1 LEU A 181       3.770  -3.190   5.138  1.00 98.75           C  
ATOM   1472  CD2 LEU A 181       3.586  -5.033   6.834  1.00 98.75           C  
ATOM   1473  N   ILE A 182       3.531  -8.040   6.031  1.00 98.81           N  
ATOM   1474  CA  ILE A 182       2.841  -8.654   7.159  1.00 98.81           C  
ATOM   1475  C   ILE A 182       3.607  -9.897   7.617  1.00 98.81           C  
ATOM   1476  O   ILE A 182       3.818 -10.099   8.816  1.00 98.81           O  
ATOM   1477  CB  ILE A 182       1.386  -9.027   6.801  1.00 98.81           C  
ATOM   1478  CG1 ILE A 182       0.547  -7.759   6.600  1.00 98.81           C  
ATOM   1479  CG2 ILE A 182       0.778  -9.925   7.881  1.00 98.81           C  
ATOM   1480  CD1 ILE A 182      -0.844  -8.023   6.044  1.00 98.81           C  
ATOM   1481  N   ARG A 183       4.074 -10.779   6.709  1.00 98.50           N  
ATOM   1482  CA  ARG A 183       4.796 -11.996   7.060  1.00 98.50           C  
ATOM   1483  C   ARG A 183       6.115 -11.669   7.753  1.00 98.50           C  
ATOM   1484  O   ARG A 183       6.509 -12.349   8.700  1.00 98.50           O  
ATOM   1485  CB  ARG A 183       5.062 -12.848   5.814  1.00 98.50           C  
ATOM   1486  CG  ARG A 183       3.808 -13.482   5.226  1.00 98.50           C  
ATOM   1487  CD  ARG A 183       3.216 -14.523   6.163  1.00 98.50           C  
ATOM   1488  NE  ARG A 183       2.118 -15.249   5.533  1.00 98.50           N  
ATOM   1489  NH1 ARG A 183       1.638 -16.547   7.379  1.00 98.50           N  
ATOM   1490  NH2 ARG A 183       0.408 -16.778   5.456  1.00 98.50           N1+
ATOM   1491  CZ  ARG A 183       1.392 -16.195   6.124  1.00 98.50           C  
ATOM   1492  N   PHE A 184       6.779 -10.617   7.331  1.00 98.38           N  
ATOM   1493  CA  PHE A 184       8.018 -10.213   7.983  1.00 98.38           C  
ATOM   1494  C   PHE A 184       7.755  -9.741   9.409  1.00 98.38           C  
ATOM   1495  O   PHE A 184       8.522 -10.042  10.323  1.00 98.38           O  
ATOM   1496  CB  PHE A 184       8.711  -9.107   7.182  1.00 98.38           C  
ATOM   1497  CG  PHE A 184       9.745  -9.623   6.212  1.00 98.38           C  
ATOM   1498  CD1 PHE A 184      11.094  -9.535   6.508  1.00 98.38           C  
ATOM   1499  CD2 PHE A 184       9.356 -10.180   5.001  1.00 98.38           C  
ATOM   1500  CE1 PHE A 184      12.055 -10.015   5.614  1.00 98.38           C  
ATOM   1501  CE2 PHE A 184      10.304 -10.652   4.100  1.00 98.38           C  
ATOM   1502  CZ  PHE A 184      11.649 -10.563   4.406  1.00 98.38           C  
ATOM   1503  N   LEU A 185       6.676  -8.949   9.554  1.00 98.31           N  
ATOM   1504  CA  LEU A 185       6.317  -8.515  10.902  1.00 98.31           C  
ATOM   1505  C   LEU A 185       6.044  -9.713  11.802  1.00 98.31           C  
ATOM   1506  O   LEU A 185       6.513  -9.758  12.945  1.00 98.31           O  
ATOM   1507  CB  LEU A 185       5.091  -7.603  10.865  1.00 98.31           C  
ATOM   1508  CG  LEU A 185       5.287  -6.231  10.225  1.00 98.31           C  
ATOM   1509  CD1 LEU A 185       3.963  -5.476  10.161  1.00 98.31           C  
ATOM   1510  CD2 LEU A 185       6.324  -5.422  10.996  1.00 98.31           C  
ATOM   1511  N   PHE A 186       5.279 -10.678  11.317  1.00 98.25           N  
ATOM   1512  CA  PHE A 186       4.940 -11.863  12.100  1.00 98.25           C  
ATOM   1513  C   PHE A 186       6.176 -12.699  12.397  1.00 98.25           C  
ATOM   1514  O   PHE A 186       6.380 -13.137  13.532  1.00 98.25           O  
ATOM   1515  CB  PHE A 186       3.887 -12.702  11.366  1.00 98.25           C  
ATOM   1516  CG  PHE A 186       2.524 -12.085  11.329  1.00 98.25           C  
ATOM   1517  CD1 PHE A 186       2.269 -10.894  11.996  1.00 98.25           C  
ATOM   1518  CD2 PHE A 186       1.495 -12.683  10.614  1.00 98.25           C  
ATOM   1519  CE1 PHE A 186       1.001 -10.314  11.963  1.00 98.25           C  
ATOM   1520  CE2 PHE A 186       0.227 -12.107  10.572  1.00 98.25           C  
ATOM   1521  CZ  PHE A 186      -0.015 -10.924  11.245  1.00 98.25           C  
ATOM   1522  N   ARG A 187       6.952 -13.002  11.376  1.00 96.69           N  
ATOM   1523  CA  ARG A 187       8.133 -13.859  11.477  1.00 96.69           C  
ATOM   1524  C   ARG A 187       9.136 -13.290  12.476  1.00 96.69           C  
ATOM   1525  O   ARG A 187       9.838 -14.044  13.155  1.00 96.69           O  
ATOM   1526  CB  ARG A 187       8.789 -14.027  10.108  1.00 96.69           C  
ATOM   1527  CG  ARG A 187       9.963 -14.998  10.107  1.00 96.69           C  
ATOM   1528  CD  ARG A 187      10.495 -15.240   8.700  1.00 96.69           C  
ATOM   1529  NE  ARG A 187      11.751 -15.985   8.718  1.00 96.69           N  
ATOM   1530  NH1 ARG A 187      11.869 -16.222   6.420  1.00 96.69           N  
ATOM   1531  NH2 ARG A 187      13.517 -17.105   7.767  1.00 96.69           N1+
ATOM   1532  CZ  ARG A 187      12.378 -16.438   7.635  1.00 96.69           C  
ATOM   1533  N   HIS A 188       9.242 -11.956  12.654  1.00 95.19           N  
ATOM   1534  CA  HIS A 188      10.237 -11.323  13.516  1.00 95.19           C  
ATOM   1535  C   HIS A 188       9.631 -10.917  14.852  1.00 95.19           C  
ATOM   1536  O   HIS A 188      10.245 -10.171  15.617  1.00 95.19           O  
ATOM   1537  CB  HIS A 188      10.837 -10.099  12.819  1.00 95.19           C  
ATOM   1538  CG  HIS A 188      11.759 -10.432  11.696  1.00 95.19           C  
ATOM   1539  CD2 HIS A 188      11.538 -10.559  10.366  1.00 95.19           C  
ATOM   1540  ND1 HIS A 188      13.101 -10.691  11.891  1.00 95.19           N  
ATOM   1541  CE1 HIS A 188      13.662 -10.957  10.725  1.00 95.19           C  
ATOM   1542  NE2 HIS A 188      12.734 -10.886   9.783  1.00 95.19           N  
ATOM   1543  N   GLY A 189       8.400 -11.375  15.111  1.00 96.19           N  
ATOM   1544  CA  GLY A 189       7.746 -11.181  16.393  1.00 96.19           C  
ATOM   1545  C   GLY A 189       7.393  -9.735  16.668  1.00 96.19           C  
ATOM   1546  O   GLY A 189       7.308  -9.317  17.821  1.00 96.19           O  
ATOM   1547  N   ARG A 190       7.230  -8.898  15.690  1.00 97.06           N  
ATOM   1548  CA  ARG A 190       6.945  -7.485  15.860  1.00 97.06           C  
ATOM   1549  C   ARG A 190       5.446  -7.235  15.924  1.00 97.06           C  
ATOM   1550  O   ARG A 190       5.001  -6.198  16.423  1.00 97.06           O  
ATOM   1551  CB  ARG A 190       7.561  -6.672  14.715  1.00 97.06           C  
ATOM   1552  CG  ARG A 190       9.078  -6.654  14.719  1.00 97.06           C  
ATOM   1553  CD  ARG A 190       9.631  -5.504  13.892  1.00 97.06           C  
ATOM   1554  NE  ARG A 190      11.083  -5.406  14.008  1.00 97.06           N  
ATOM   1555  NH1 ARG A 190      11.060  -3.946  15.790  1.00 97.06           N  
ATOM   1556  NH2 ARG A 190      13.050  -4.653  14.922  1.00 97.06           N1+
ATOM   1557  CZ  ARG A 190      11.723  -4.669  14.904  1.00 97.06           C  
ATOM   1558  N   ALA A 191       4.621  -8.196  15.389  1.00 98.19           N  
ATOM   1559  CA  ALA A 191       3.160  -8.155  15.439  1.00 98.19           C  
ATOM   1560  C   ALA A 191       2.568  -9.555  15.379  1.00 98.19           C  
ATOM   1561  O   ALA A 191       3.165 -10.462  14.793  1.00 98.19           O  
ATOM   1562  CB  ALA A 191       2.616  -7.300  14.294  1.00 98.19           C  
ATOM   1563  N   ARG A 192       1.453  -9.695  15.964  1.00 98.38           N  
ATOM   1564  CA  ARG A 192       0.753 -10.973  15.947  1.00 98.38           C  
ATOM   1565  C   ARG A 192      -0.494 -10.902  15.072  1.00 98.38           C  
ATOM   1566  O   ARG A 192      -0.928 -11.913  14.515  1.00 98.38           O  
ATOM   1567  CB  ARG A 192       0.372 -11.399  17.370  1.00 98.38           C  
ATOM   1568  CG  ARG A 192       1.561 -11.725  18.258  1.00 98.38           C  
ATOM   1569  CD  ARG A 192       1.133 -12.152  19.645  1.00 98.38           C  
ATOM   1570  NE  ARG A 192       2.254 -12.199  20.569  1.00 98.38           N  
ATOM   1571  NH1 ARG A 192       0.979 -12.739  22.431  1.00 98.38           N  
ATOM   1572  NH2 ARG A 192       3.257 -12.505  22.621  1.00 98.38           N1+
ATOM   1573  CZ  ARG A 192       2.156 -12.475  21.870  1.00 98.38           C  
ATOM   1574  N   THR A 193      -1.076  -9.702  15.012  1.00 98.81           N  
ATOM   1575  CA  THR A 193      -2.278  -9.490  14.211  1.00 98.81           C  
ATOM   1576  C   THR A 193      -2.134  -8.246  13.340  1.00 98.81           C  
ATOM   1577  O   THR A 193      -1.457  -7.292  13.723  1.00 98.81           O  
ATOM   1578  CB  THR A 193      -3.531  -9.357  15.105  1.00 98.81           C  
ATOM   1579  CG2 THR A 193      -3.758 -10.629  15.915  1.00 98.81           C  
ATOM   1580  OG1 THR A 193      -3.354  -8.255  16.001  1.00 98.81           O  
ATOM   1581  N   ALA A 194      -2.748  -8.283  12.140  1.00 98.88           N  
ATOM   1582  CA  ALA A 194      -2.746  -7.145  11.220  1.00 98.88           C  
ATOM   1583  C   ALA A 194      -4.119  -6.956  10.582  1.00 98.88           C  
ATOM   1584  O   ALA A 194      -4.847  -7.924  10.358  1.00 98.88           O  
ATOM   1585  CB  ALA A 194      -1.682  -7.340  10.149  1.00 98.88           C  
ATOM   1586  N   MET A 195      -4.499  -5.682  10.393  1.00 98.88           N  
ATOM   1587  CA  MET A 195      -5.672  -5.351   9.588  1.00 98.88           C  
ATOM   1588  C   MET A 195      -5.259  -4.678   8.280  1.00 98.88           C  
ATOM   1589  O   MET A 195      -4.516  -3.694   8.289  1.00 98.88           O  
ATOM   1590  CB  MET A 195      -6.620  -4.439  10.365  1.00 98.88           C  
ATOM   1591  CG  MET A 195      -7.852  -4.025   9.581  1.00 98.88           C  
ATOM   1592  SD  MET A 195      -8.932  -2.879  10.525  1.00 98.88           S  
ATOM   1593  CE  MET A 195      -9.627  -4.025  11.751  1.00 98.88           C  
ATOM   1594  N   ILE A 196      -5.701  -5.309   7.178  1.00 98.94           N  
ATOM   1595  CA  ILE A 196      -5.532  -4.667   5.876  1.00 98.94           C  
ATOM   1596  C   ILE A 196      -6.771  -3.831   5.552  1.00 98.94           C  
ATOM   1597  O   ILE A 196      -7.885  -4.354   5.510  1.00 98.94           O  
ATOM   1598  CB  ILE A 196      -5.280  -5.706   4.763  1.00 98.94           C  
ATOM   1599  CG1 ILE A 196      -4.013  -6.513   5.069  1.00 98.94           C  
ATOM   1600  CG2 ILE A 196      -5.178  -5.022   3.398  1.00 98.94           C  
ATOM   1601  CD1 ILE A 196      -3.821  -7.724   4.163  1.00 98.94           C  
ATOM   1602  N   VAL A 197      -6.580  -2.518   5.427  1.00 98.88           N  
ATOM   1603  CA  VAL A 197      -7.603  -1.606   4.923  1.00 98.88           C  
ATOM   1604  C   VAL A 197      -7.287  -1.217   3.483  1.00 98.88           C  
ATOM   1605  O   VAL A 197      -6.398  -0.401   3.238  1.00 98.88           O  
ATOM   1606  CB  VAL A 197      -7.722  -0.343   5.807  1.00 98.88           C  
ATOM   1607  CG1 VAL A 197      -8.807   0.590   5.271  1.00 98.88           C  
ATOM   1608  CG2 VAL A 197      -8.010  -0.728   7.259  1.00 98.88           C  
ATOM   1609  N   ASP A 198      -7.948  -1.946   2.554  1.00 98.88           N  
ATOM   1610  CA  ASP A 198      -7.688  -1.716   1.137  1.00 98.88           C  
ATOM   1611  C   ASP A 198      -8.752  -0.809   0.522  1.00 98.88           C  
ATOM   1612  O   ASP A 198      -9.885  -1.234   0.300  1.00 98.88           O  
ATOM   1613  CB  ASP A 198      -7.630  -3.045   0.378  1.00 98.88           C  
ATOM   1614  CG  ASP A 198      -7.076  -2.904  -1.029  1.00 98.88           C  
ATOM   1615  OD1 ASP A 198      -7.171  -1.802  -1.612  1.00 98.88           O  
ATOM   1616  OD2 ASP A 198      -6.543  -3.901  -1.556  1.00 98.88           O1-
ATOM   1617  N   LEU A 199      -8.309   0.394   0.214  1.00 98.75           N  
ATOM   1618  CA  LEU A 199      -9.268   1.364  -0.298  1.00 98.75           C  
ATOM   1619  C   LEU A 199      -8.952   1.733  -1.745  1.00 98.75           C  
ATOM   1620  O   LEU A 199      -9.368   2.789  -2.227  1.00 98.75           O  
ATOM   1621  CB  LEU A 199      -9.275   2.623   0.570  1.00 98.75           C  
ATOM   1622  CG  LEU A 199      -9.736   2.445   2.018  1.00 98.75           C  
ATOM   1623  CD1 LEU A 199      -9.822   3.796   2.721  1.00 98.75           C  
ATOM   1624  CD2 LEU A 199     -11.078   1.725   2.068  1.00 98.75           C  
ATOM   1625  N   ASP A 200      -8.165   0.922  -2.410  1.00 98.50           N  
ATOM   1626  CA  ASP A 200      -8.027   0.926  -3.865  1.00 98.50           C  
ATOM   1627  C   ASP A 200      -9.332   0.516  -4.542  1.00 98.50           C  
ATOM   1628  O   ASP A 200     -10.097  -0.277  -3.992  1.00 98.50           O  
ATOM   1629  CB  ASP A 200      -6.895  -0.004  -4.299  1.00 98.50           C  
ATOM   1630  CG  ASP A 200      -6.548   0.131  -5.772  1.00 98.50           C  
ATOM   1631  OD1 ASP A 200      -7.311  -0.360  -6.626  1.00 98.50           O  
ATOM   1632  OD2 ASP A 200      -5.496   0.734  -6.078  1.00 98.50           O1-
ATOM   1633  N   ALA A 201      -9.552   1.165  -5.817  1.00 98.31           N  
ATOM   1634  CA  ALA A 201     -10.803   0.911  -6.529  1.00 98.31           C  
ATOM   1635  C   ALA A 201     -10.946  -0.566  -6.869  1.00 98.31           C  
ATOM   1636  O   ALA A 201     -12.065  -1.072  -7.012  1.00 98.31           O  
ATOM   1637  CB  ALA A 201     -10.875   1.758  -7.798  1.00 98.31           C  
ATOM   1638  N   HIS A 202      -9.838  -1.326  -7.036  1.00 98.50           N  
ATOM   1639  CA  HIS A 202      -9.825  -2.741  -7.418  1.00 98.50           C  
ATOM   1640  C   HIS A 202      -9.804  -3.636  -6.184  1.00 98.50           C  
ATOM   1641  O   HIS A 202      -9.223  -3.285  -5.159  1.00 98.50           O  
ATOM   1642  CB  HIS A 202      -8.618  -3.042  -8.307  1.00 98.50           C  
ATOM   1643  CG  HIS A 202      -8.570  -2.214  -9.552  1.00 98.50           C  
ATOM   1644  CD2 HIS A 202      -8.996  -2.476 -10.812  1.00 98.50           C  
ATOM   1645  ND1 HIS A 202      -8.022  -0.948  -9.584  1.00 98.50           N  
ATOM   1646  CE1 HIS A 202      -8.120  -0.468 -10.813  1.00 98.50           C  
ATOM   1647  NE2 HIS A 202      -8.702  -1.372 -11.575  1.00 98.50           N  
ATOM   1648  N   GLN A 203     -10.524  -4.746  -6.367  1.00 98.31           N  
ATOM   1649  CA  GLN A 203     -10.355  -5.789  -5.360  1.00 98.31           C  
ATOM   1650  C   GLN A 203      -8.887  -6.168  -5.198  1.00 98.31           C  
ATOM   1651  O   GLN A 203      -8.180  -6.367  -6.188  1.00 98.31           O  
ATOM   1652  CB  GLN A 203     -11.177  -7.024  -5.725  1.00 98.31           C  
ATOM   1653  CG  GLN A 203     -10.977  -8.198  -4.776  1.00 98.31           C  
ATOM   1654  CD  GLN A 203     -11.572  -9.492  -5.308  1.00 98.31           C  
ATOM   1655  NE2 GLN A 203     -11.414 -10.573  -4.552  1.00 98.31           N  
ATOM   1656  OE1 GLN A 203     -12.173  -9.522  -6.392  1.00 98.31           O  
ATOM   1657  N   GLY A 204      -8.343  -6.244  -3.870  1.00 98.31           N  
ATOM   1658  CA  GLY A 204      -6.980  -6.673  -3.599  1.00 98.31           C  
ATOM   1659  C   GLY A 204      -6.830  -8.184  -3.560  1.00 98.31           C  
ATOM   1660  O   GLY A 204      -6.636  -8.766  -2.490  1.00 98.31           O  
ATOM   1661  N   ASN A 205      -6.972  -8.880  -4.663  1.00 98.44           N  
ATOM   1662  CA  ASN A 205      -7.095 -10.334  -4.745  1.00 98.44           C  
ATOM   1663  C   ASN A 205      -5.805 -11.024  -4.300  1.00 98.44           C  
ATOM   1664  O   ASN A 205      -5.843 -12.142  -3.785  1.00 98.44           O  
ATOM   1665  CB  ASN A 205      -7.470 -10.767  -6.164  1.00 98.44           C  
ATOM   1666  CG  ASN A 205      -6.503 -10.244  -7.208  1.00 98.44           C  
ATOM   1667  ND2 ASN A 205      -6.219 -11.063  -8.215  1.00 98.44           N  
ATOM   1668  OD1 ASN A 205      -6.016  -9.114  -7.112  1.00 98.44           O  
ATOM   1669  N   GLY A 206      -4.622 -10.361  -4.399  1.00 98.50           N  
ATOM   1670  CA  GLY A 206      -3.355 -10.963  -4.013  1.00 98.50           C  
ATOM   1671  C   GLY A 206      -3.294 -11.334  -2.544  1.00 98.50           C  
ATOM   1672  O   GLY A 206      -3.204 -12.515  -2.196  1.00 98.50           O  
ATOM   1673  N   HIS A 207      -3.353 -10.286  -1.737  1.00 98.50           N  
ATOM   1674  CA  HIS A 207      -3.261 -10.547  -0.307  1.00 98.50           C  
ATOM   1675  C   HIS A 207      -4.495 -11.278   0.206  1.00 98.50           C  
ATOM   1676  O   HIS A 207      -4.427 -11.999   1.205  1.00 98.50           O  
ATOM   1677  CB  HIS A 207      -3.071  -9.237   0.465  1.00 98.50           C  
ATOM   1678  CG  HIS A 207      -4.125  -8.217   0.184  1.00 98.50           C  
ATOM   1679  CD2 HIS A 207      -4.102  -7.098  -0.580  1.00 98.50           C  
ATOM   1680  ND1 HIS A 207      -5.394  -8.293   0.716  1.00 98.50           N  
ATOM   1681  CE1 HIS A 207      -6.105  -7.259   0.297  1.00 98.50           C  
ATOM   1682  NE2 HIS A 207      -5.344  -6.518  -0.491  1.00 98.50           N  
ATOM   1683  N   GLU A 208      -5.668 -11.172  -0.452  1.00 98.56           N  
ATOM   1684  CA  GLU A 208      -6.845 -11.951  -0.083  1.00 98.56           C  
ATOM   1685  C   GLU A 208      -6.592 -13.448  -0.261  1.00 98.56           C  
ATOM   1686  O   GLU A 208      -6.962 -14.252   0.601  1.00 98.56           O  
ATOM   1687  CB  GLU A 208      -8.051 -11.520  -0.918  1.00 98.56           C  
ATOM   1688  CG  GLU A 208      -8.514 -10.097  -0.643  1.00 98.56           C  
ATOM   1689  CD  GLU A 208      -9.512  -9.584  -1.671  1.00 98.56           C  
ATOM   1690  OE1 GLU A 208      -9.969  -8.425  -1.543  1.00 98.56           O  
ATOM   1691  OE2 GLU A 208      -9.833 -10.341  -2.611  1.00 98.56           O1-
ATOM   1692  N   ARG A 209      -5.950 -13.847  -1.320  1.00 98.31           N  
ATOM   1693  CA  ARG A 209      -5.594 -15.241  -1.557  1.00 98.31           C  
ATOM   1694  C   ARG A 209      -4.562 -15.716  -0.537  1.00 98.31           C  
ATOM   1695  O   ARG A 209      -4.668 -16.831  -0.018  1.00 98.31           O  
ATOM   1696  CB  ARG A 209      -5.051 -15.425  -2.974  1.00 98.31           C  
ATOM   1697  CG  ARG A 209      -6.117 -15.316  -4.061  1.00 98.31           C  
ATOM   1698  CD  ARG A 209      -5.537 -15.571  -5.443  1.00 98.31           C  
ATOM   1699  NE  ARG A 209      -6.554 -15.430  -6.487  1.00 98.31           N  
ATOM   1700  NH1 ARG A 209      -7.370 -17.582  -6.265  1.00 98.31           N  
ATOM   1701  NH2 ARG A 209      -8.282 -16.150  -7.810  1.00 98.31           N1+
ATOM   1702  CZ  ARG A 209      -7.403 -16.394  -6.855  1.00 98.31           C  
ATOM   1703  N   ASP A 210      -3.570 -14.880  -0.297  1.00 98.50           N  
ATOM   1704  CA  ASP A 210      -2.458 -15.258   0.567  1.00 98.50           C  
ATOM   1705  C   ASP A 210      -2.925 -15.493   2.004  1.00 98.50           C  
ATOM   1706  O   ASP A 210      -2.400 -16.365   2.697  1.00 98.50           O  
ATOM   1707  CB  ASP A 210      -1.364 -14.184   0.542  1.00 98.50           C  
ATOM   1708  CG  ASP A 210      -0.535 -14.219  -0.729  1.00 98.50           C  
ATOM   1709  OD1 ASP A 210      -0.581 -15.230  -1.465  1.00 98.50           O  
ATOM   1710  OD2 ASP A 210       0.176 -13.222  -0.996  1.00 98.50           O1-
ATOM   1711  N   PHE A 211      -3.897 -14.742   2.426  1.00 98.44           N  
ATOM   1712  CA  PHE A 211      -4.262 -14.821   3.834  1.00 98.44           C  
ATOM   1713  C   PHE A 211      -5.613 -15.513   4.002  1.00 98.44           C  
ATOM   1714  O   PHE A 211      -6.246 -15.398   5.054  1.00 98.44           O  
ATOM   1715  CB  PHE A 211      -4.308 -13.422   4.457  1.00 98.44           C  
ATOM   1716  CG  PHE A 211      -2.953 -12.799   4.645  1.00 98.44           C  
ATOM   1717  CD1 PHE A 211      -2.035 -13.360   5.532  1.00 98.44           C  
ATOM   1718  CD2 PHE A 211      -2.594 -11.659   3.942  1.00 98.44           C  
ATOM   1719  CE1 PHE A 211      -0.776 -12.788   5.711  1.00 98.44           C  
ATOM   1720  CE2 PHE A 211      -1.339 -11.082   4.120  1.00 98.44           C  
ATOM   1721  CZ  PHE A 211      -0.433 -11.643   5.003  1.00 98.44           C  
ATOM   1722  N   SER A 212      -6.055 -16.170   2.985  1.00 97.31           N  
ATOM   1723  CA  SER A 212      -7.292 -16.927   3.081  1.00 97.31           C  
ATOM   1724  C   SER A 212      -7.246 -17.923   4.237  1.00 97.31           C  
ATOM   1725  O   SER A 212      -6.309 -18.716   4.340  1.00 97.31           O  
ATOM   1726  CB  SER A 212      -7.571 -17.669   1.773  1.00 97.31           C  
ATOM   1727  OG  SER A 212      -8.831 -18.318   1.816  1.00 97.31           O  
ATOM   1728  N   GLY A 213      -8.223 -17.824   5.194  1.00 95.88           N  
ATOM   1729  CA  GLY A 213      -8.324 -18.739   6.324  1.00 95.88           C  
ATOM   1730  C   GLY A 213      -7.405 -18.379   7.473  1.00 95.88           C  
ATOM   1731  O   GLY A 213      -7.340 -19.085   8.473  1.00 95.88           O  
ATOM   1732  N   ASP A 214      -6.603 -17.367   7.345  1.00 97.62           N  
ATOM   1733  CA  ASP A 214      -5.707 -16.884   8.394  1.00 97.62           C  
ATOM   1734  C   ASP A 214      -6.417 -15.876   9.292  1.00 97.62           C  
ATOM   1735  O   ASP A 214      -6.660 -14.732   8.893  1.00 97.62           O  
ATOM   1736  CB  ASP A 214      -4.453 -16.257   7.786  1.00 97.62           C  
ATOM   1737  CG  ASP A 214      -3.399 -15.927   8.824  1.00 97.62           C  
ATOM   1738  OD1 ASP A 214      -3.729 -15.809  10.019  1.00 97.62           O  
ATOM   1739  OD2 ASP A 214      -2.216 -15.777   8.432  1.00 97.62           O1-
ATOM   1740  N   ASN A 215      -6.715 -16.200  10.542  1.00 97.44           N  
ATOM   1741  CA  ASN A 215      -7.498 -15.371  11.457  1.00 97.44           C  
ATOM   1742  C   ASN A 215      -6.649 -14.275  12.087  1.00 97.44           C  
ATOM   1743  O   ASN A 215      -7.176 -13.384  12.753  1.00 97.44           O  
ATOM   1744  CB  ASN A 215      -8.141 -16.239  12.550  1.00 97.44           C  
ATOM   1745  CG  ASN A 215      -9.243 -17.121  12.009  1.00 97.44           C  
ATOM   1746  ND2 ASN A 215      -9.411 -18.294  12.617  1.00 97.44           N  
ATOM   1747  OD1 ASN A 215      -9.942 -16.761  11.054  1.00 97.44           O  
ATOM   1748  N   SER A 216      -5.334 -14.359  11.868  1.00 98.44           N  
ATOM   1749  CA  SER A 216      -4.440 -13.339  12.407  1.00 98.44           C  
ATOM   1750  C   SER A 216      -4.440 -12.087  11.539  1.00 98.44           C  
ATOM   1751  O   SER A 216      -3.931 -11.045  11.950  1.00 98.44           O  
ATOM   1752  CB  SER A 216      -3.014 -13.887  12.535  1.00 98.44           C  
ATOM   1753  OG  SER A 216      -2.447 -14.100  11.254  1.00 98.44           O  
ATOM   1754  N   VAL A 217      -5.069 -12.106  10.331  1.00 98.81           N  
ATOM   1755  CA  VAL A 217      -5.146 -10.970   9.410  1.00 98.81           C  
ATOM   1756  C   VAL A 217      -6.606 -10.680   9.065  1.00 98.81           C  
ATOM   1757  O   VAL A 217      -7.313 -11.548   8.548  1.00 98.81           O  
ATOM   1758  CB  VAL A 217      -4.338 -11.233   8.122  1.00 98.81           C  
ATOM   1759  CG1 VAL A 217      -4.460 -10.048   7.157  1.00 98.81           C  
ATOM   1760  CG2 VAL A 217      -2.876 -11.506   8.452  1.00 98.81           C  
ATOM   1761  N   TYR A 218      -7.012  -9.472   9.389  1.00 98.81           N  
ATOM   1762  CA  TYR A 218      -8.343  -8.972   9.065  1.00 98.81           C  
ATOM   1763  C   TYR A 218      -8.324  -8.134   7.797  1.00 98.81           C  
ATOM   1764  O   TYR A 218      -7.559  -7.174   7.690  1.00 98.81           O  
ATOM   1765  CB  TYR A 218      -8.897  -8.146  10.233  1.00 98.81           C  
ATOM   1766  CG  TYR A 218     -10.362  -7.805  10.093  1.00 98.81           C  
ATOM   1767  CD1 TYR A 218     -10.784  -6.783   9.244  1.00 98.81           C  
ATOM   1768  CD2 TYR A 218     -11.327  -8.507  10.807  1.00 98.81           C  
ATOM   1769  CE1 TYR A 218     -12.128  -6.464   9.113  1.00 98.81           C  
ATOM   1770  CE2 TYR A 218     -12.676  -8.198  10.680  1.00 98.81           C  
ATOM   1771  OH  TYR A 218     -14.406  -6.867   9.713  1.00 98.81           O  
ATOM   1772  CZ  TYR A 218     -13.068  -7.178   9.833  1.00 98.81           C  
ATOM   1773  N   ILE A 219      -9.262  -8.525   6.815  1.00 98.88           N  
ATOM   1774  CA  ILE A 219      -9.219  -7.808   5.542  1.00 98.88           C  
ATOM   1775  C   ILE A 219     -10.509  -7.011   5.359  1.00 98.88           C  
ATOM   1776  O   ILE A 219     -11.596  -7.585   5.291  1.00 98.88           O  
ATOM   1777  CB  ILE A 219      -9.009  -8.775   4.362  1.00 98.88           C  
ATOM   1778  CG1 ILE A 219      -7.700  -9.548   4.524  1.00 98.88           C  
ATOM   1779  CG2 ILE A 219      -9.032  -8.010   3.028  1.00 98.88           C  
ATOM   1780  CD1 ILE A 219      -7.517 -10.683   3.527  1.00 98.88           C  
ATOM   1781  N   LEU A 220     -10.374  -5.711   5.439  1.00 98.88           N  
ATOM   1782  CA  LEU A 220     -11.399  -4.782   4.977  1.00 98.88           C  
ATOM   1783  C   LEU A 220     -11.096  -4.292   3.567  1.00 98.88           C  
ATOM   1784  O   LEU A 220     -10.056  -3.667   3.333  1.00 98.88           O  
ATOM   1785  CB  LEU A 220     -11.510  -3.588   5.932  1.00 98.88           C  
ATOM   1786  CG  LEU A 220     -12.374  -2.419   5.454  1.00 98.88           C  
ATOM   1787  CD1 LEU A 220     -13.814  -2.874   5.249  1.00 98.88           C  
ATOM   1788  CD2 LEU A 220     -12.309  -1.265   6.454  1.00 98.88           C  
ATOM   1789  N   ASP A 221     -12.002  -4.604   2.645  1.00 98.81           N  
ATOM   1790  CA  ASP A 221     -11.803  -4.217   1.255  1.00 98.81           C  
ATOM   1791  C   ASP A 221     -13.040  -3.513   0.695  1.00 98.81           C  
ATOM   1792  O   ASP A 221     -14.115  -4.099   0.623  1.00 98.81           O  
ATOM   1793  CB  ASP A 221     -11.472  -5.445   0.401  1.00 98.81           C  
ATOM   1794  CG  ASP A 221     -10.818  -5.085  -0.922  1.00 98.81           C  
ATOM   1795  OD1 ASP A 221     -10.881  -3.908  -1.337  1.00 98.81           O  
ATOM   1796  OD2 ASP A 221     -10.237  -5.989  -1.559  1.00 98.81           O1-
ATOM   1797  N   ILE A 222     -12.915  -2.234   0.365  1.00 98.69           N  
ATOM   1798  CA  ILE A 222     -13.956  -1.434  -0.273  1.00 98.69           C  
ATOM   1799  C   ILE A 222     -13.562  -1.136  -1.717  1.00 98.69           C  
ATOM   1800  O   ILE A 222     -12.576  -0.436  -1.974  1.00 98.69           O  
ATOM   1801  CB  ILE A 222     -14.199  -0.115   0.497  1.00 98.69           C  
ATOM   1802  CG1 ILE A 222     -14.520  -0.405   1.962  1.00 98.69           C  
ATOM   1803  CG2 ILE A 222     -15.319   0.695  -0.161  1.00 98.69           C  
ATOM   1804  CD1 ILE A 222     -14.784   0.840   2.801  1.00 98.69           C  
ATOM   1805  N   TYR A 223     -14.306  -1.700  -2.667  1.00 98.62           N  
ATOM   1806  CA  TYR A 223     -13.853  -1.684  -4.056  1.00 98.62           C  
ATOM   1807  C   TYR A 223     -15.035  -1.597  -5.016  1.00 98.62           C  
ATOM   1808  O   TYR A 223     -16.181  -1.809  -4.619  1.00 98.62           O  
ATOM   1809  CB  TYR A 223     -13.024  -2.932  -4.365  1.00 98.62           C  
ATOM   1810  CG  TYR A 223     -13.778  -4.228  -4.168  1.00 98.62           C  
ATOM   1811  CD1 TYR A 223     -13.862  -4.822  -2.911  1.00 98.62           C  
ATOM   1812  CD2 TYR A 223     -14.405  -4.851  -5.234  1.00 98.62           C  
ATOM   1813  CE1 TYR A 223     -14.553  -6.016  -2.726  1.00 98.62           C  
ATOM   1814  CE2 TYR A 223     -15.100  -6.045  -5.062  1.00 98.62           C  
ATOM   1815  OH  TYR A 223     -15.851  -7.798  -3.629  1.00 98.62           O  
ATOM   1816  CZ  TYR A 223     -15.166  -6.617  -3.807  1.00 98.62           C  
ATOM   1817  N   ASN A 224     -14.726  -1.224  -6.249  1.00 98.50           N  
ATOM   1818  CA  ASN A 224     -15.707  -1.241  -7.322  1.00 98.50           C  
ATOM   1819  C   ASN A 224     -15.940  -2.649  -7.851  1.00 98.50           C  
ATOM   1820  O   ASN A 224     -15.041  -3.251  -8.444  1.00 98.50           O  
ATOM   1821  CB  ASN A 224     -15.281  -0.306  -8.461  1.00 98.50           C  
ATOM   1822  CG  ASN A 224     -16.357  -0.137  -9.511  1.00 98.50           C  
ATOM   1823  ND2 ASN A 224     -16.395   1.037 -10.137  1.00 98.50           N  
ATOM   1824  OD1 ASN A 224     -17.158  -1.043  -9.764  1.00 98.50           O  
ATOM   1825  N   LYS A 225     -17.111  -3.180  -7.779  1.00 97.50           N  
ATOM   1826  CA  LYS A 225     -17.406  -4.580  -8.080  1.00 97.50           C  
ATOM   1827  C   LYS A 225     -17.417  -4.825  -9.580  1.00 97.50           C  
ATOM   1828  O   LYS A 225     -17.305  -5.968 -10.029  1.00 97.50           O  
ATOM   1829  CB  LYS A 225     -18.739  -4.988  -7.462  1.00 97.50           C  
ATOM   1830  CG  LYS A 225     -19.940  -4.252  -8.038  1.00 97.50           C  
ATOM   1831  CD  LYS A 225     -21.242  -4.724  -7.398  1.00 97.50           C  
ATOM   1832  CE  LYS A 225     -22.436  -3.963  -7.953  1.00 97.50           C  
ATOM   1833  NZ  LYS A 225     -23.705  -4.367  -7.285  1.00 97.50           N1+
ATOM   1834  N   GLY A 226     -17.590  -3.753 -10.384  1.00 97.25           N  
ATOM   1835  CA  GLY A 226     -17.769  -3.876 -11.810  1.00 97.25           C  
ATOM   1836  C   GLY A 226     -16.473  -3.873 -12.594  1.00 97.25           C  
ATOM   1837  O   GLY A 226     -16.481  -3.910 -13.827  1.00 97.25           O  
ATOM   1838  N   ILE A 227     -15.270  -3.866 -11.827  1.00 97.19           N  
ATOM   1839  CA  ILE A 227     -14.017  -3.731 -12.557  1.00 97.19           C  
ATOM   1840  C   ILE A 227     -13.041  -4.821 -12.112  1.00 97.19           C  
ATOM   1841  O   ILE A 227     -13.301  -5.538 -11.145  1.00 97.19           O  
ATOM   1842  CB  ILE A 227     -13.399  -2.332 -12.355  1.00 97.19           C  
ATOM   1843  CG1 ILE A 227     -13.086  -2.100 -10.873  1.00 97.19           C  
ATOM   1844  CG2 ILE A 227     -14.333  -1.243 -12.898  1.00 97.19           C  
ATOM   1845  CD1 ILE A 227     -12.375  -0.781 -10.590  1.00 97.19           C  
ATOM   1846  N   TYR A 228     -11.922  -5.134 -12.944  1.00 96.00           N  
ATOM   1847  CA  TYR A 228     -10.873  -6.083 -12.599  1.00 96.00           C  
ATOM   1848  C   TYR A 228     -10.690  -6.164 -11.084  1.00 96.00           C  
ATOM   1849  O   TYR A 228     -10.712  -5.144 -10.395  1.00 96.00           O  
ATOM   1850  CB  TYR A 228      -9.550  -5.682 -13.258  1.00 96.00           C  
ATOM   1851  CG  TYR A 228      -8.408  -6.615 -12.935  1.00 96.00           C  
ATOM   1852  CD1 TYR A 228      -7.556  -6.346 -11.856  1.00 96.00           C  
ATOM   1853  CD2 TYR A 228      -8.168  -7.748 -13.698  1.00 96.00           C  
ATOM   1854  CE1 TYR A 228      -6.497  -7.197 -11.554  1.00 96.00           C  
ATOM   1855  CE2 TYR A 228      -7.107  -8.599 -13.398  1.00 96.00           C  
ATOM   1856  OH  TYR A 228      -5.234  -9.162 -12.033  1.00 96.00           O  
ATOM   1857  CZ  TYR A 228      -6.284  -8.322 -12.332  1.00 96.00           C  
ATOM   1858  N   PRO A 229     -10.529  -7.505 -10.593  1.00 96.44           N  
ATOM   1859  CA  PRO A 229     -10.112  -8.757 -11.238  1.00 96.44           C  
ATOM   1860  C   PRO A 229     -11.235  -9.769 -11.335  1.00 96.44           C  
ATOM   1861  O   PRO A 229     -11.049 -10.852 -11.903  1.00 96.44           O  
ATOM   1862  CB  PRO A 229      -8.994  -9.262 -10.312  1.00 96.44           C  
ATOM   1863  CG  PRO A 229      -9.407  -8.835  -8.941  1.00 96.44           C  
ATOM   1864  CD  PRO A 229     -10.057  -7.485  -9.037  1.00 96.44           C  
ATOM   1865  N   ASN A 230     -12.433  -9.572 -10.778  1.00 95.12           N  
ATOM   1866  CA  ASN A 230     -13.556 -10.516 -10.727  1.00 95.12           C  
ATOM   1867  C   ASN A 230     -13.131 -11.854 -10.132  1.00 95.12           C  
ATOM   1868  O   ASN A 230     -13.460 -12.906 -10.671  1.00 95.12           O  
ATOM   1869  CB  ASN A 230     -14.154 -10.711 -12.117  1.00 95.12           C  
ATOM   1870  CG  ASN A 230     -14.791  -9.452 -12.668  1.00 95.12           C  
ATOM   1871  ND2 ASN A 230     -14.614  -9.210 -13.960  1.00 95.12           N  
ATOM   1872  OD1 ASN A 230     -15.427  -8.691 -11.929  1.00 95.12           O  
ATOM   1873  N   ASP A 231     -12.336 -11.816  -9.091  1.00 96.69           N  
ATOM   1874  CA  ASP A 231     -11.794 -12.988  -8.409  1.00 96.69           C  
ATOM   1875  C   ASP A 231     -12.678 -13.399  -7.235  1.00 96.69           C  
ATOM   1876  O   ASP A 231     -12.477 -12.935  -6.106  1.00 96.69           O  
ATOM   1877  CB  ASP A 231     -10.369 -12.720  -7.924  1.00 96.69           C  
ATOM   1878  CG  ASP A 231      -9.629 -13.994  -7.543  1.00 96.69           C  
ATOM   1879  OD1 ASP A 231     -10.279 -14.988  -7.165  1.00 96.69           O  
ATOM   1880  OD2 ASP A 231      -8.379 -13.988  -7.613  1.00 96.69           O1-
ATOM   1881  N   GLY A 232     -13.675 -14.281  -7.442  1.00 96.62           N  
ATOM   1882  CA  GLY A 232     -14.666 -14.724  -6.472  1.00 96.62           C  
ATOM   1883  C   GLY A 232     -14.065 -15.533  -5.334  1.00 96.62           C  
ATOM   1884  O   GLY A 232     -14.477 -15.401  -4.183  1.00 96.62           O  
ATOM   1885  N   GLU A 233     -13.048 -16.359  -5.693  1.00 96.44           N  
ATOM   1886  CA  GLU A 233     -12.402 -17.178  -4.672  1.00 96.44           C  
ATOM   1887  C   GLU A 233     -11.671 -16.324  -3.643  1.00 96.44           C  
ATOM   1888  O   GLU A 233     -11.764 -16.581  -2.443  1.00 96.44           O  
ATOM   1889  CB  GLU A 233     -11.437 -18.176  -5.324  1.00 96.44           C  
ATOM   1890  CG  GLU A 233     -12.123 -19.284  -6.113  1.00 96.44           C  
ATOM   1891  CD  GLU A 233     -13.137 -20.062  -5.292  1.00 96.44           C  
ATOM   1892  OE1 GLU A 233     -14.295 -20.214  -5.746  1.00 96.44           O  
ATOM   1893  OE2 GLU A 233     -12.770 -20.516  -4.185  1.00 96.44           O1-
ATOM   1894  N   ALA A 234     -10.951 -15.372  -4.069  1.00 97.56           N  
ATOM   1895  CA  ALA A 234     -10.182 -14.498  -3.188  1.00 97.56           C  
ATOM   1896  C   ALA A 234     -11.096 -13.682  -2.275  1.00 97.56           C  
ATOM   1897  O   ALA A 234     -10.738 -13.377  -1.134  1.00 97.56           O  
ATOM   1898  CB  ALA A 234      -9.293 -13.554  -4.004  1.00 97.56           C  
ATOM   1899  N   LYS A 235     -12.333 -13.365  -2.734  1.00 96.25           N  
ATOM   1900  CA  LYS A 235     -13.298 -12.561  -1.991  1.00 96.25           C  
ATOM   1901  C   LYS A 235     -13.685 -13.238  -0.683  1.00 96.25           C  
ATOM   1902  O   LYS A 235     -14.117 -12.565   0.269  1.00 96.25           O  
ATOM   1903  CB  LYS A 235     -14.546 -12.300  -2.837  1.00 96.25           C  
ATOM   1904  CG  LYS A 235     -14.333 -11.300  -3.963  1.00 96.25           C  
ATOM   1905  CD  LYS A 235     -15.620 -11.074  -4.758  1.00 96.25           C  
ATOM   1906  CE  LYS A 235     -15.391 -10.110  -5.914  1.00 96.25           C  
ATOM   1907  NZ  LYS A 235     -16.632  -9.929  -6.727  1.00 96.25           N1+
ATOM   1908  N   LYS A 236     -13.568 -14.580  -0.658  1.00 96.69           N  
ATOM   1909  CA  LYS A 236     -13.983 -15.345   0.521  1.00 96.69           C  
ATOM   1910  C   LYS A 236     -13.125 -14.991   1.723  1.00 96.69           C  
ATOM   1911  O   LYS A 236     -13.528 -15.221   2.872  1.00 96.69           O  
ATOM   1912  CB  LYS A 236     -13.894 -16.845   0.243  1.00 96.69           C  
ATOM   1913  CG  LYS A 236     -14.906 -17.340  -0.778  1.00 96.69           C  
ATOM   1914  CD  LYS A 236     -14.753 -18.837  -1.036  1.00 96.69           C  
ATOM   1915  CE  LYS A 236     -15.716 -19.322  -2.117  1.00 96.69           C  
ATOM   1916  NZ  LYS A 236     -15.505 -20.766  -2.439  1.00 96.69           N1+
ATOM   1917  N   ALA A 237     -11.992 -14.407   1.421  1.00 97.62           N  
ATOM   1918  CA  ALA A 237     -11.053 -14.072   2.493  1.00 97.62           C  
ATOM   1919  C   ALA A 237     -11.386 -12.722   3.110  1.00 97.62           C  
ATOM   1920  O   ALA A 237     -10.915 -12.398   4.202  1.00 97.62           O  
ATOM   1921  CB  ALA A 237      -9.621 -14.075   1.961  1.00 97.62           C  
ATOM   1922  N   ILE A 238     -12.217 -11.906   2.406  1.00 98.12           N  
ATOM   1923  CA  ILE A 238     -12.543 -10.574   2.907  1.00 98.12           C  
ATOM   1924  C   ILE A 238     -13.538 -10.688   4.055  1.00 98.12           C  
ATOM   1925  O   ILE A 238     -14.676 -11.118   3.868  1.00 98.12           O  
ATOM   1926  CB  ILE A 238     -13.116  -9.676   1.789  1.00 98.12           C  
ATOM   1927  CG1 ILE A 238     -12.212  -9.723   0.547  1.00 98.12           C  
ATOM   1928  CG2 ILE A 238     -13.285  -8.238   2.281  1.00 98.12           C  
ATOM   1929  CD1 ILE A 238     -12.815  -9.053  -0.681  1.00 98.12           C  
ATOM   1930  N   ARG A 239     -13.121 -10.279   5.201  1.00 98.25           N  
ATOM   1931  CA  ARG A 239     -13.998 -10.349   6.370  1.00 98.25           C  
ATOM   1932  C   ARG A 239     -15.041  -9.239   6.331  1.00 98.25           C  
ATOM   1933  O   ARG A 239     -16.200  -9.459   6.706  1.00 98.25           O  
ATOM   1934  CB  ARG A 239     -13.187 -10.265   7.660  1.00 98.25           C  
ATOM   1935  CG  ARG A 239     -13.977 -10.617   8.917  1.00 98.25           C  
ATOM   1936  CD  ARG A 239     -13.078 -10.733  10.134  1.00 98.25           C  
ATOM   1937  NE  ARG A 239     -13.850 -10.939  11.354  1.00 98.25           N  
ATOM   1938  NH1 ARG A 239     -12.007 -11.193  12.725  1.00 98.25           N  
ATOM   1939  NH2 ARG A 239     -14.120 -11.326  13.596  1.00 98.25           N1+
ATOM   1940  CZ  ARG A 239     -13.327 -11.152  12.564  1.00 98.25           C  
ATOM   1941  N   ARG A 240     -14.611  -8.118   5.881  1.00 98.50           N  
ATOM   1942  CA  ARG A 240     -15.569  -7.047   5.630  1.00 98.50           C  
ATOM   1943  C   ARG A 240     -15.440  -6.517   4.204  1.00 98.50           C  
ATOM   1944  O   ARG A 240     -14.553  -5.710   3.911  1.00 98.50           O  
ATOM   1945  CB  ARG A 240     -15.366  -5.905   6.633  1.00 98.50           C  
ATOM   1946  CG  ARG A 240     -16.408  -4.804   6.531  1.00 98.50           C  
ATOM   1947  CD  ARG A 240     -16.364  -3.872   7.740  1.00 98.50           C  
ATOM   1948  NE  ARG A 240     -16.860  -4.519   8.941  1.00 98.50           N  
ATOM   1949  NH1 ARG A 240     -19.085  -4.100   8.487  1.00 98.50           N  
ATOM   1950  NH2 ARG A 240     -18.493  -5.225  10.399  1.00 98.50           N1+
ATOM   1951  CZ  ARG A 240     -18.147  -4.614   9.274  1.00 98.50           C  
ATOM   1952  N   ALA A 241     -16.381  -6.999   3.300  1.00 97.94           N  
ATOM   1953  CA  ALA A 241     -16.400  -6.624   1.891  1.00 97.94           C  
ATOM   1954  C   ALA A 241     -17.463  -5.567   1.616  1.00 97.94           C  
ATOM   1955  O   ALA A 241     -18.639  -5.759   1.945  1.00 97.94           O  
ATOM   1956  CB  ALA A 241     -16.635  -7.854   1.013  1.00 97.94           C  
ATOM   1957  N   VAL A 242     -17.061  -4.389   1.048  1.00 98.50           N  
ATOM   1958  CA  VAL A 242     -17.999  -3.364   0.603  1.00 98.50           C  
ATOM   1959  C   VAL A 242     -17.871  -3.175  -0.912  1.00 98.50           C  
ATOM   1960  O   VAL A 242     -16.829  -2.735  -1.402  1.00 98.50           O  
ATOM   1961  CB  VAL A 242     -17.757  -2.018   1.330  1.00 98.50           C  
ATOM   1962  CG1 VAL A 242     -18.788  -0.980   0.885  1.00 98.50           C  
ATOM   1963  CG2 VAL A 242     -17.808  -2.220   2.841  1.00 98.50           C  
ATOM   1964  N   GLN A 243     -18.903  -3.591  -1.634  1.00 98.12           N  
ATOM   1965  CA  GLN A 243     -18.900  -3.506  -3.085  1.00 98.12           C  
ATOM   1966  C   GLN A 243     -19.565  -2.220  -3.569  1.00 98.12           C  
ATOM   1967  O   GLN A 243     -20.732  -1.965  -3.260  1.00 98.12           O  
ATOM   1968  CB  GLN A 243     -19.603  -4.719  -3.698  1.00 98.12           C  
ATOM   1969  CG  GLN A 243     -18.934  -6.044  -3.360  1.00 98.12           C  
ATOM   1970  CD  GLN A 243     -19.635  -7.232  -4.007  1.00 98.12           C  
ATOM   1971  NE2 GLN A 243     -18.924  -8.352  -4.112  1.00 98.12           N  
ATOM   1972  OE1 GLN A 243     -20.803  -7.143  -4.400  1.00 98.12           O  
ATOM   1973  N   LEU A 244     -18.772  -1.394  -4.248  1.00 98.50           N  
ATOM   1974  CA  LEU A 244     -19.251  -0.101  -4.717  1.00 98.50           C  
ATOM   1975  C   LEU A 244     -19.757  -0.190  -6.155  1.00 98.50           C  
ATOM   1976  O   LEU A 244     -19.256  -1.005  -6.939  1.00 98.50           O  
ATOM   1977  CB  LEU A 244     -18.142   0.949  -4.624  1.00 98.50           C  
ATOM   1978  CG  LEU A 244     -17.513   1.149  -3.240  1.00 98.50           C  
ATOM   1979  CD1 LEU A 244     -16.284   2.048  -3.340  1.00 98.50           C  
ATOM   1980  CD2 LEU A 244     -18.526   1.738  -2.269  1.00 98.50           C  
ATOM   1981  N   GLU A 245     -20.732   0.693  -6.448  1.00 98.38           N  
ATOM   1982  CA  GLU A 245     -21.189   0.850  -7.828  1.00 98.38           C  
ATOM   1983  C   GLU A 245     -20.325   1.861  -8.585  1.00 98.38           C  
ATOM   1984  O   GLU A 245     -19.715   2.739  -7.977  1.00 98.38           O  
ATOM   1985  CB  GLU A 245     -22.656   1.288  -7.861  1.00 98.38           C  
ATOM   1986  CG  GLU A 245     -23.607   0.295  -7.215  1.00 98.38           C  
ATOM   1987  CD  GLU A 245     -23.740  -0.999  -7.998  1.00 98.38           C  
ATOM   1988  OE1 GLU A 245     -24.123  -2.030  -7.396  1.00 98.38           O  
ATOM   1989  OE2 GLU A 245     -23.446  -0.983  -9.213  1.00 98.38           O1-
ATOM   1990  N   HIS A 246     -20.319   1.702  -9.901  1.00 98.19           N  
ATOM   1991  CA  HIS A 246     -19.663   2.703 -10.732  1.00 98.19           C  
ATOM   1992  C   HIS A 246     -20.113   4.108 -10.363  1.00 98.19           C  
ATOM   1993  O   HIS A 246     -21.278   4.317 -10.014  1.00 98.19           O  
ATOM   1994  CB  HIS A 246     -19.941   2.432 -12.213  1.00 98.19           C  
ATOM   1995  CG  HIS A 246     -19.364   1.143 -12.707  1.00 98.19           C  
ATOM   1996  CD2 HIS A 246     -18.502   0.275 -12.131  1.00 98.19           C  
ATOM   1997  ND1 HIS A 246     -19.672   0.619 -13.949  1.00 98.19           N  
ATOM   1998  CE1 HIS A 246     -19.012  -0.512 -14.104  1.00 98.19           C  
ATOM   1999  NE2 HIS A 246     -18.298  -0.752 -13.020  1.00 98.19           N  
ATOM   2000  N   PHE A 247     -19.151   4.972 -10.347  1.00 98.19           N  
ATOM   2001  CA  PHE A 247     -19.380   6.405 -10.242  1.00 98.19           C  
ATOM   2002  C   PHE A 247     -19.816   6.792  -8.830  1.00 98.19           C  
ATOM   2003  O   PHE A 247     -20.454   7.822  -8.628  1.00 98.19           O  
ATOM   2004  CB  PHE A 247     -20.438   6.873 -11.255  1.00 98.19           C  
ATOM   2005  CG  PHE A 247     -20.085   6.557 -12.688  1.00 98.19           C  
ATOM   2006  CD1 PHE A 247     -18.998   7.175 -13.296  1.00 98.19           C  
ATOM   2007  CD2 PHE A 247     -20.833   5.651 -13.417  1.00 98.19           C  
ATOM   2008  CE1 PHE A 247     -18.669   6.886 -14.621  1.00 98.19           C  
ATOM   2009  CE2 PHE A 247     -20.511   5.355 -14.742  1.00 98.19           C  
ATOM   2010  CZ  PHE A 247     -19.426   5.978 -15.339  1.00 98.19           C  
ATOM   2011  N   THR A 248     -19.692   5.859  -7.856  1.00 98.56           N  
ATOM   2012  CA  THR A 248     -19.879   6.234  -6.454  1.00 98.56           C  
ATOM   2013  C   THR A 248     -19.115   7.513  -6.131  1.00 98.56           C  
ATOM   2014  O   THR A 248     -17.921   7.618  -6.398  1.00 98.56           O  
ATOM   2015  CB  THR A 248     -19.426   5.110  -5.509  1.00 98.56           C  
ATOM   2016  CG2 THR A 248     -19.604   5.516  -4.054  1.00 98.56           C  
ATOM   2017  OG1 THR A 248     -20.216   3.934  -5.763  1.00 98.56           O  
ATOM   2018  N   ALA A 249     -19.739   8.581  -5.512  1.00 98.44           N  
ATOM   2019  CA  ALA A 249     -19.168   9.904  -5.265  1.00 98.44           C  
ATOM   2020  C   ALA A 249     -18.830  10.084  -3.788  1.00 98.44           C  
ATOM   2021  O   ALA A 249     -19.007   9.170  -2.986  1.00 98.44           O  
ATOM   2022  CB  ALA A 249     -20.134  10.999  -5.727  1.00 98.44           C  
ATOM   2023  N   ASP A 250     -18.426  11.215  -3.415  1.00 98.56           N  
ATOM   2024  CA  ASP A 250     -17.782  11.519  -2.141  1.00 98.56           C  
ATOM   2025  C   ASP A 250     -18.670  11.113  -0.965  1.00 98.56           C  
ATOM   2026  O   ASP A 250     -18.235  10.377  -0.078  1.00 98.56           O  
ATOM   2027  CB  ASP A 250     -17.444  13.008  -2.053  1.00 98.56           C  
ATOM   2028  CG  ASP A 250     -16.328  13.423  -2.999  1.00 98.56           C  
ATOM   2029  OD1 ASP A 250     -15.765  12.549  -3.693  1.00 98.56           O  
ATOM   2030  OD2 ASP A 250     -16.005  14.629  -3.044  1.00 98.56           O1-
ATOM   2031  N   ALA A 251     -19.932  11.637  -0.894  1.00 98.25           N  
ATOM   2032  CA  ALA A 251     -20.766  11.450   0.293  1.00 98.25           C  
ATOM   2033  C   ALA A 251     -20.984   9.959   0.570  1.00 98.25           C  
ATOM   2034  O   ALA A 251     -20.753   9.491   1.683  1.00 98.25           O  
ATOM   2035  CB  ALA A 251     -22.108  12.168   0.124  1.00 98.25           C  
ATOM   2036  N   GLU A 252     -21.431   9.256  -0.472  1.00 98.56           N  
ATOM   2037  CA  GLU A 252     -21.688   7.824  -0.333  1.00 98.56           C  
ATOM   2038  C   GLU A 252     -20.405   7.063   0.002  1.00 98.56           C  
ATOM   2039  O   GLU A 252     -20.385   6.240   0.913  1.00 98.56           O  
ATOM   2040  CB  GLU A 252     -22.312   7.256  -1.610  1.00 98.56           C  
ATOM   2041  CG  GLU A 252     -22.600   5.767  -1.546  1.00 98.56           C  
ATOM   2042  CD  GLU A 252     -23.216   5.227  -2.829  1.00 98.56           C  
ATOM   2043  OE1 GLU A 252     -23.549   4.016  -2.873  1.00 98.56           O  
ATOM   2044  OE2 GLU A 252     -23.357   6.002  -3.794  1.00 98.56           O1-
ATOM   2045  N   TYR A 253     -19.323   7.348  -0.707  1.00 98.81           N  
ATOM   2046  CA  TYR A 253     -18.041   6.678  -0.535  1.00 98.81           C  
ATOM   2047  C   TYR A 253     -17.513   6.852   0.887  1.00 98.81           C  
ATOM   2048  O   TYR A 253     -17.173   5.882   1.554  1.00 98.81           O  
ATOM   2049  CB  TYR A 253     -17.019   7.212  -1.543  1.00 98.81           C  
ATOM   2050  CG  TYR A 253     -15.627   6.666  -1.341  1.00 98.81           C  
ATOM   2051  CD1 TYR A 253     -14.656   7.417  -0.683  1.00 98.81           C  
ATOM   2052  CD2 TYR A 253     -15.280   5.402  -1.807  1.00 98.81           C  
ATOM   2053  CE1 TYR A 253     -13.368   6.919  -0.496  1.00 98.81           C  
ATOM   2054  CE2 TYR A 253     -13.998   4.897  -1.625  1.00 98.81           C  
ATOM   2055  OH  TYR A 253     -11.778   5.166  -0.786  1.00 98.81           O  
ATOM   2056  CZ  TYR A 253     -13.050   5.660  -0.967  1.00 98.81           C  
ATOM   2057  N   LEU A 254     -17.412   8.092   1.325  1.00 98.81           N  
ATOM   2058  CA  LEU A 254     -16.838   8.387   2.638  1.00 98.81           C  
ATOM   2059  C   LEU A 254     -17.685   7.797   3.753  1.00 98.81           C  
ATOM   2060  O   LEU A 254     -17.155   7.330   4.766  1.00 98.81           O  
ATOM   2061  CB  LEU A 254     -16.692   9.898   2.827  1.00 98.81           C  
ATOM   2062  CG  LEU A 254     -15.608  10.589   1.993  1.00 98.81           C  
ATOM   2063  CD1 LEU A 254     -15.764  12.105   2.074  1.00 98.81           C  
ATOM   2064  CD2 LEU A 254     -14.225  10.160   2.462  1.00 98.81           C  
ATOM   2065  N   ASP A 255     -19.056   7.827   3.601  1.00 98.69           N  
ATOM   2066  CA  ASP A 255     -19.940   7.214   4.582  1.00 98.69           C  
ATOM   2067  C   ASP A 255     -19.659   5.719   4.710  1.00 98.69           C  
ATOM   2068  O   ASP A 255     -19.547   5.196   5.823  1.00 98.69           O  
ATOM   2069  CB  ASP A 255     -21.402   7.445   4.203  1.00 98.69           C  
ATOM   2070  CG  ASP A 255     -22.366   6.945   5.258  1.00 98.69           C  
ATOM   2071  OD1 ASP A 255     -22.364   7.473   6.400  1.00 98.69           O  
ATOM   2072  OD2 ASP A 255     -23.151   6.015   4.969  1.00 98.69           O1-
ATOM   2073  N   LEU A 256     -19.514   5.062   3.604  1.00 98.69           N  
ATOM   2074  CA  LEU A 256     -19.271   3.628   3.595  1.00 98.69           C  
ATOM   2075  C   LEU A 256     -17.917   3.301   4.210  1.00 98.69           C  
ATOM   2076  O   LEU A 256     -17.785   2.331   4.958  1.00 98.69           O  
ATOM   2077  CB  LEU A 256     -19.343   3.080   2.166  1.00 98.69           C  
ATOM   2078  CG  LEU A 256     -20.739   2.977   1.550  1.00 98.69           C  
ATOM   2079  CD1 LEU A 256     -20.641   2.690   0.054  1.00 98.69           C  
ATOM   2080  CD2 LEU A 256     -21.557   1.905   2.250  1.00 98.69           C  
ATOM   2081  N   VAL A 257     -16.913   4.105   3.876  1.00 98.81           N  
ATOM   2082  CA  VAL A 257     -15.590   3.908   4.455  1.00 98.81           C  
ATOM   2083  C   VAL A 257     -15.652   4.063   5.971  1.00 98.81           C  
ATOM   2084  O   VAL A 257     -15.155   3.210   6.713  1.00 98.81           O  
ATOM   2085  CB  VAL A 257     -14.558   4.891   3.858  1.00 98.81           C  
ATOM   2086  CG1 VAL A 257     -13.257   4.865   4.655  1.00 98.81           C  
ATOM   2087  CG2 VAL A 257     -14.299   4.569   2.390  1.00 98.81           C  
ATOM   2088  N   GLU A 258     -16.258   5.090   6.435  1.00 98.69           N  
ATOM   2089  CA  GLU A 258     -16.316   5.394   7.865  1.00 98.69           C  
ATOM   2090  C   GLU A 258     -17.062   4.305   8.636  1.00 98.69           C  
ATOM   2091  O   GLU A 258     -16.567   3.803   9.646  1.00 98.69           O  
ATOM   2092  CB  GLU A 258     -16.971   6.753   8.100  1.00 98.69           C  
ATOM   2093  CG  GLU A 258     -16.981   7.183   9.564  1.00 98.69           C  
ATOM   2094  CD  GLU A 258     -17.450   8.616   9.756  1.00 98.69           C  
ATOM   2095  OE1 GLU A 258     -17.220   9.191  10.844  1.00 98.69           O  
ATOM   2096  OE2 GLU A 258     -18.057   9.174   8.811  1.00 98.69           O1-
ATOM   2097  N   VAL A 259     -18.225   3.931   8.212  1.00 98.62           N  
ATOM   2098  CA  VAL A 259     -19.072   2.959   8.901  1.00 98.62           C  
ATOM   2099  C   VAL A 259     -18.365   1.609   8.965  1.00 98.62           C  
ATOM   2100  O   VAL A 259     -18.295   0.986  10.024  1.00 98.62           O  
ATOM   2101  CB  VAL A 259     -20.435   2.813   8.192  1.00 98.62           C  
ATOM   2102  CG1 VAL A 259     -21.165   1.559   8.694  1.00 98.62           C  
ATOM   2103  CG2 VAL A 259     -21.292   4.059   8.430  1.00 98.62           C  
ATOM   2104  N   ASN A 260     -17.823   1.235   7.908  1.00 98.75           N  
ATOM   2105  CA  ASN A 260     -17.244  -0.104   7.818  1.00 98.75           C  
ATOM   2106  C   ASN A 260     -15.882  -0.171   8.502  1.00 98.75           C  
ATOM   2107  O   ASN A 260     -15.518  -1.206   9.066  1.00 98.75           O  
ATOM   2108  CB  ASN A 260     -17.137  -0.557   6.365  1.00 98.75           C  
ATOM   2109  CG  ASN A 260     -18.465  -1.007   5.790  1.00 98.75           C  
ATOM   2110  ND2 ASN A 260     -19.099  -0.136   5.007  1.00 98.75           N  
ATOM   2111  OD1 ASN A 260     -18.922  -2.128   6.048  1.00 98.75           O  
ATOM   2112  N   LEU A 261     -15.124   0.866   8.366  1.00 98.75           N  
ATOM   2113  CA  LEU A 261     -13.875   0.910   9.117  1.00 98.75           C  
ATOM   2114  C   LEU A 261     -14.136   0.840  10.614  1.00 98.75           C  
ATOM   2115  O   LEU A 261     -13.458   0.106  11.339  1.00 98.75           O  
ATOM   2116  CB  LEU A 261     -13.097   2.184   8.785  1.00 98.75           C  
ATOM   2117  CG  LEU A 261     -11.760   2.367   9.501  1.00 98.75           C  
ATOM   2118  CD1 LEU A 261     -10.841   1.179   9.222  1.00 98.75           C  
ATOM   2119  CD2 LEU A 261     -11.095   3.670   9.070  1.00 98.75           C  
ATOM   2120  N   GLU A 262     -15.095   1.572  11.148  1.00 98.50           N  
ATOM   2121  CA  GLU A 262     -15.475   1.538  12.562  1.00 98.50           C  
ATOM   2122  C   GLU A 262     -15.910   0.138  12.980  1.00 98.50           C  
ATOM   2123  O   GLU A 262     -15.476  -0.372  14.021  1.00 98.50           O  
ATOM   2124  CB  GLU A 262     -16.597   2.545  12.848  1.00 98.50           C  
ATOM   2125  CG  GLU A 262     -16.967   2.655  14.319  1.00 98.50           C  
ATOM   2126  CD  GLU A 262     -15.833   3.201  15.173  1.00 98.50           C  
ATOM   2127  OE1 GLU A 262     -15.821   2.926  16.400  1.00 98.50           O  
ATOM   2128  OE2 GLU A 262     -14.963   3.908  14.628  1.00 98.50           O1-
ATOM   2129  N   GLU A 263     -16.715  -0.455  12.226  1.00 98.50           N  
ATOM   2130  CA  GLU A 263     -17.198  -1.794  12.541  1.00 98.50           C  
ATOM   2131  C   GLU A 263     -16.060  -2.810  12.523  1.00 98.50           C  
ATOM   2132  O   GLU A 263     -15.984  -3.687  13.376  1.00 98.50           O  
ATOM   2133  CB  GLU A 263     -18.294  -2.216  11.560  1.00 98.50           C  
ATOM   2134  CG  GLU A 263     -19.592  -1.450  11.723  1.00 98.50           C  
ATOM   2135  CD  GLU A 263     -20.243  -1.656  13.095  1.00 98.50           C  
ATOM   2136  OE1 GLU A 263     -20.829  -0.698  13.641  1.00 98.50           O  
ATOM   2137  OE2 GLU A 263     -20.153  -2.789  13.610  1.00 98.50           O1-
ATOM   2138  N   ALA A 264     -15.209  -2.692  11.484  1.00 98.62           N  
ATOM   2139  CA  ALA A 264     -14.061  -3.590  11.400  1.00 98.62           C  
ATOM   2140  C   ALA A 264     -13.175  -3.469  12.636  1.00 98.62           C  
ATOM   2141  O   ALA A 264     -12.752  -4.479  13.209  1.00 98.62           O  
ATOM   2142  CB  ALA A 264     -13.252  -3.302  10.144  1.00 98.62           C  
ATOM   2143  N   LEU A 265     -12.897  -2.280  13.089  1.00 98.38           N  
ATOM   2144  CA  LEU A 265     -12.041  -2.031  14.249  1.00 98.38           C  
ATOM   2145  C   LEU A 265     -12.713  -2.465  15.538  1.00 98.38           C  
ATOM   2146  O   LEU A 265     -12.039  -2.776  16.525  1.00 98.38           O  
ATOM   2147  CB  LEU A 265     -11.666  -0.547  14.320  1.00 98.38           C  
ATOM   2148  CG  LEU A 265     -10.663  -0.041  13.277  1.00 98.38           C  
ATOM   2149  CD1 LEU A 265     -10.643   1.482  13.264  1.00 98.38           C  
ATOM   2150  CD2 LEU A 265      -9.276  -0.600  13.562  1.00 98.38           C  
ATOM   2151  N   ARG A 266     -14.074  -2.562  15.617  1.00 97.94           N  
ATOM   2152  CA  ARG A 266     -14.803  -3.107  16.741  1.00 97.94           C  
ATOM   2153  C   ARG A 266     -14.685  -4.628  16.799  1.00 97.94           C  
ATOM   2154  O   ARG A 266     -14.596  -5.211  17.882  1.00 97.94           O  
ATOM   2155  CB  ARG A 266     -16.280  -2.702  16.674  1.00 97.94           C  
ATOM   2156  CG  ARG A 266     -16.549  -1.267  17.100  1.00 97.94           C  
ATOM   2157  CD  ARG A 266     -18.025  -0.933  17.058  1.00 97.94           C  
ATOM   2158  NE  ARG A 266     -18.266   0.488  17.285  1.00 97.94           N  
ATOM   2159  NH1 ARG A 266     -20.405   0.479  16.411  1.00 97.94           N  
ATOM   2160  NH2 ARG A 266     -19.501   2.425  17.217  1.00 97.94           N1+
ATOM   2161  CZ  ARG A 266     -19.392   1.126  16.975  1.00 97.94           C  
ATOM   2162  N   GLU A 267     -14.625  -5.241  15.627  1.00 98.06           N  
ATOM   2163  CA  GLU A 267     -14.607  -6.692  15.483  1.00 98.06           C  
ATOM   2164  C   GLU A 267     -13.209  -7.251  15.716  1.00 98.06           C  
ATOM   2165  O   GLU A 267     -13.057  -8.380  16.199  1.00 98.06           O  
ATOM   2166  CB  GLU A 267     -15.126  -7.106  14.109  1.00 98.06           C  
ATOM   2167  CG  GLU A 267     -16.611  -6.856  13.904  1.00 98.06           C  
ATOM   2168  CD  GLU A 267     -17.073  -7.149  12.478  1.00 98.06           C  
ATOM   2169  OE1 GLU A 267     -18.233  -6.822  12.141  1.00 98.06           O  
ATOM   2170  OE2 GLU A 267     -16.273  -7.707  11.700  1.00 98.06           O1-
ATOM   2171  N   PHE A 268     -12.173  -6.477  15.371  1.00 98.44           N  
ATOM   2172  CA  PHE A 268     -10.795  -6.955  15.307  1.00 98.44           C  
ATOM   2173  C   PHE A 268      -9.841  -5.931  15.903  1.00 98.44           C  
ATOM   2174  O   PHE A 268      -9.932  -4.739  15.600  1.00 98.44           O  
ATOM   2175  CB  PHE A 268     -10.396  -7.267  13.857  1.00 98.44           C  
ATOM   2176  CG  PHE A 268      -9.054  -7.930  13.728  1.00 98.44           C  
ATOM   2177  CD1 PHE A 268      -7.940  -7.200  13.353  1.00 98.44           C  
ATOM   2178  CD2 PHE A 268      -8.905  -9.287  13.983  1.00 98.44           C  
ATOM   2179  CE1 PHE A 268      -6.692  -7.807  13.224  1.00 98.44           C  
ATOM   2180  CE2 PHE A 268      -7.664  -9.905  13.867  1.00 98.44           C  
ATOM   2181  CZ  PHE A 268      -6.559  -9.163  13.486  1.00 98.44           C  
ATOM   2182  N   HIS A 269      -8.923  -6.368  16.831  1.00 97.62           N  
ATOM   2183  CA  HIS A 269      -7.947  -5.496  17.474  1.00 97.62           C  
ATOM   2184  C   HIS A 269      -6.540  -5.761  16.939  1.00 97.62           C  
ATOM   2185  O   HIS A 269      -5.791  -6.551  17.527  1.00 97.62           O  
ATOM   2186  CB  HIS A 269      -7.971  -5.680  18.989  1.00 97.62           C  
ATOM   2187  CG  HIS A 269      -9.291  -5.342  19.605  1.00 97.62           C  
ATOM   2188  CD2 HIS A 269      -9.797  -4.166  20.036  1.00 97.62           C  
ATOM   2189  ND1 HIS A 269     -10.261  -6.291  19.847  1.00 97.62           N  
ATOM   2190  CE1 HIS A 269     -11.312  -5.705  20.399  1.00 97.62           C  
ATOM   2191  NE2 HIS A 269     -11.052  -4.415  20.522  1.00 97.62           N  
ATOM   2192  N   PRO A 270      -6.226  -5.103  15.841  1.00 98.62           N  
ATOM   2193  CA  PRO A 270      -4.943  -5.394  15.186  1.00 98.62           C  
ATOM   2194  C   PRO A 270      -3.764  -4.722  15.882  1.00 98.62           C  
ATOM   2195  O   PRO A 270      -3.921  -3.658  16.486  1.00 98.62           O  
ATOM   2196  CB  PRO A 270      -5.135  -4.835  13.771  1.00 98.62           C  
ATOM   2197  CG  PRO A 270      -6.062  -3.674  13.938  1.00 98.62           C  
ATOM   2198  CD  PRO A 270      -7.088  -4.030  14.984  1.00 98.62           C  
ATOM   2199  N   ASP A 271      -2.606  -5.419  15.805  1.00 98.75           N  
ATOM   2200  CA  ASP A 271      -1.362  -4.791  16.243  1.00 98.75           C  
ATOM   2201  C   ASP A 271      -0.941  -3.675  15.290  1.00 98.75           C  
ATOM   2202  O   ASP A 271      -0.279  -2.720  15.700  1.00 98.75           O  
ATOM   2203  CB  ASP A 271      -0.244  -5.835  16.355  1.00 98.75           C  
ATOM   2204  CG  ASP A 271      -0.473  -6.831  17.469  1.00 98.75           C  
ATOM   2205  OD1 ASP A 271      -1.104  -6.475  18.483  1.00 98.75           O  
ATOM   2206  OD2 ASP A 271      -0.010  -7.986  17.337  1.00 98.75           O1-
ATOM   2207  N   ILE A 272      -1.390  -3.730  14.023  1.00 98.88           N  
ATOM   2208  CA  ILE A 272      -1.011  -2.759  12.996  1.00 98.88           C  
ATOM   2209  C   ILE A 272      -2.080  -2.720  11.903  1.00 98.88           C  
ATOM   2210  O   ILE A 272      -2.672  -3.750  11.570  1.00 98.88           O  
ATOM   2211  CB  ILE A 272       0.364  -3.093  12.384  1.00 98.88           C  
ATOM   2212  CG1 ILE A 272       0.785  -2.007  11.384  1.00 98.88           C  
ATOM   2213  CG2 ILE A 272       0.340  -4.472  11.717  1.00 98.88           C  
ATOM   2214  CD1 ILE A 272       2.239  -2.099  10.951  1.00 98.88           C  
ATOM   2215  N   ILE A 273      -2.260  -1.487  11.341  1.00 98.94           N  
ATOM   2216  CA  ILE A 273      -3.098  -1.314  10.161  1.00 98.94           C  
ATOM   2217  C   ILE A 273      -2.215  -1.120   8.924  1.00 98.94           C  
ATOM   2218  O   ILE A 273      -1.350  -0.243   8.906  1.00 98.94           O  
ATOM   2219  CB  ILE A 273      -4.062  -0.116  10.319  1.00 98.94           C  
ATOM   2220  CG1 ILE A 273      -5.085  -0.401  11.421  1.00 98.94           C  
ATOM   2221  CG2 ILE A 273      -4.756   0.200   8.989  1.00 98.94           C  
ATOM   2222  CD1 ILE A 273      -5.981   0.785  11.757  1.00 98.94           C  
ATOM   2223  N   VAL A 274      -2.331  -2.054   7.929  1.00 98.94           N  
ATOM   2224  CA  VAL A 274      -1.750  -1.856   6.606  1.00 98.94           C  
ATOM   2225  C   VAL A 274      -2.768  -1.193   5.684  1.00 98.94           C  
ATOM   2226  O   VAL A 274      -3.733  -1.827   5.257  1.00 98.94           O  
ATOM   2227  CB  VAL A 274      -1.267  -3.191   5.996  1.00 98.94           C  
ATOM   2228  CG1 VAL A 274      -0.590  -2.954   4.646  1.00 98.94           C  
ATOM   2229  CG2 VAL A 274      -0.318  -3.904   6.957  1.00 98.94           C  
ATOM   2230  N   TYR A 275      -2.608   0.116   5.455  1.00 98.88           N  
ATOM   2231  CA  TYR A 275      -3.542   0.949   4.706  1.00 98.88           C  
ATOM   2232  C   TYR A 275      -3.105   1.089   3.253  1.00 98.88           C  
ATOM   2233  O   TYR A 275      -2.097   1.737   2.963  1.00 98.88           O  
ATOM   2234  CB  TYR A 275      -3.666   2.332   5.352  1.00 98.88           C  
ATOM   2235  CG  TYR A 275      -4.520   3.296   4.564  1.00 98.88           C  
ATOM   2236  CD1 TYR A 275      -4.212   4.655   4.518  1.00 98.88           C  
ATOM   2237  CD2 TYR A 275      -5.633   2.851   3.861  1.00 98.88           C  
ATOM   2238  CE1 TYR A 275      -4.995   5.545   3.796  1.00 98.88           C  
ATOM   2239  CE2 TYR A 275      -6.425   3.733   3.134  1.00 98.88           C  
ATOM   2240  OH  TYR A 275      -6.879   5.957   2.387  1.00 98.88           O  
ATOM   2241  CZ  TYR A 275      -6.098   5.078   3.106  1.00 98.88           C  
ATOM   2242  N   ASN A 276      -3.760   0.389   2.338  1.00 98.75           N  
ATOM   2243  CA  ASN A 276      -3.554   0.514   0.899  1.00 98.75           C  
ATOM   2244  C   ASN A 276      -4.379   1.656   0.310  1.00 98.75           C  
ATOM   2245  O   ASN A 276      -5.588   1.517   0.116  1.00 98.75           O  
ATOM   2246  CB  ASN A 276      -3.889  -0.801   0.192  1.00 98.75           C  
ATOM   2247  CG  ASN A 276      -3.482  -0.799  -1.270  1.00 98.75           C  
ATOM   2248  ND2 ASN A 276      -4.309  -1.405  -2.116  1.00 98.75           N  
ATOM   2249  OD1 ASN A 276      -2.436  -0.261  -1.635  1.00 98.75           O  
ATOM   2250  N   ALA A 277      -3.690   2.782   0.036  1.00 98.38           N  
ATOM   2251  CA  ALA A 277      -4.321   4.072  -0.229  1.00 98.38           C  
ATOM   2252  C   ALA A 277      -4.319   4.389  -1.723  1.00 98.38           C  
ATOM   2253  O   ALA A 277      -3.744   5.393  -2.149  1.00 98.38           O  
ATOM   2254  CB  ALA A 277      -3.615   5.180   0.548  1.00 98.38           C  
ATOM   2255  N   GLY A 278      -4.963   3.595  -2.592  1.00 97.50           N  
ATOM   2256  CA  GLY A 278      -4.992   3.838  -4.027  1.00 97.50           C  
ATOM   2257  C   GLY A 278      -5.811   5.056  -4.413  1.00 97.50           C  
ATOM   2258  O   GLY A 278      -6.904   5.266  -3.886  1.00 97.50           O  
ATOM   2259  N   THR A 279      -5.384   5.833  -5.386  1.00 97.44           N  
ATOM   2260  CA  THR A 279      -6.093   7.036  -5.795  1.00 97.44           C  
ATOM   2261  C   THR A 279      -6.916   6.780  -7.058  1.00 97.44           C  
ATOM   2262  O   THR A 279      -7.479   7.710  -7.639  1.00 97.44           O  
ATOM   2263  CB  THR A 279      -5.118   8.202  -6.047  1.00 97.44           C  
ATOM   2264  CG2 THR A 279      -4.433   8.633  -4.756  1.00 97.44           C  
ATOM   2265  OG1 THR A 279      -4.125   7.791  -6.992  1.00 97.44           O  
ATOM   2266  N   ASP A 280      -6.939   5.483  -7.535  1.00 97.19           N  
ATOM   2267  CA  ASP A 280      -7.687   5.162  -8.747  1.00 97.19           C  
ATOM   2268  C   ASP A 280      -9.192   5.210  -8.494  1.00 97.19           C  
ATOM   2269  O   ASP A 280      -9.989   4.863  -9.369  1.00 97.19           O  
ATOM   2270  CB  ASP A 280      -7.287   3.785  -9.279  1.00 97.19           C  
ATOM   2271  CG  ASP A 280      -7.265   2.716  -8.199  1.00 97.19           C  
ATOM   2272  OD1 ASP A 280      -7.639   3.008  -7.043  1.00 97.19           O  
ATOM   2273  OD2 ASP A 280      -6.865   1.571  -8.506  1.00 97.19           O1-
ATOM   2274  N   ILE A 281      -9.653   5.825  -7.397  1.00 98.12           N  
ATOM   2275  CA  ILE A 281     -11.056   6.052  -7.071  1.00 98.12           C  
ATOM   2276  C   ILE A 281     -11.464   7.462  -7.501  1.00 98.12           C  
ATOM   2277  O   ILE A 281     -12.640   7.821  -7.435  1.00 98.12           O  
ATOM   2278  CB  ILE A 281     -11.325   5.851  -5.563  1.00 98.12           C  
ATOM   2279  CG1 ILE A 281     -10.432   6.780  -4.734  1.00 98.12           C  
ATOM   2280  CG2 ILE A 281     -11.119   4.387  -5.168  1.00 98.12           C  
ATOM   2281  CD1 ILE A 281     -10.809   6.847  -3.259  1.00 98.12           C  
ATOM   2282  N   LEU A 282     -10.437   8.235  -7.932  1.00 97.81           N  
ATOM   2283  CA  LEU A 282     -10.604   9.633  -8.308  1.00 97.81           C  
ATOM   2284  C   LEU A 282     -11.577   9.771  -9.479  1.00 97.81           C  
ATOM   2285  O   LEU A 282     -11.623   8.913 -10.359  1.00 97.81           O  
ATOM   2286  CB  LEU A 282      -9.259  10.257  -8.677  1.00 97.81           C  
ATOM   2287  CG  LEU A 282      -8.352  10.649  -7.506  1.00 97.81           C  
ATOM   2288  CD1 LEU A 282      -6.947  10.968  -8.007  1.00 97.81           C  
ATOM   2289  CD2 LEU A 282      -8.938  11.838  -6.753  1.00 97.81           C  
ATOM   2290  N   ASP A 283     -12.351  10.853  -9.419  1.00 97.69           N  
ATOM   2291  CA  ASP A 283     -13.178  11.239 -10.566  1.00 97.69           C  
ATOM   2292  C   ASP A 283     -12.326  11.411 -11.822  1.00 97.69           C  
ATOM   2293  O   ASP A 283     -11.319  12.124 -11.803  1.00 97.69           O  
ATOM   2294  CB  ASP A 283     -13.944  12.525 -10.269  1.00 97.69           C  
ATOM   2295  CG  ASP A 283     -14.937  12.885 -11.357  1.00 97.69           C  
ATOM   2296  OD1 ASP A 283     -15.377  11.989 -12.112  1.00 97.69           O  
ATOM   2297  OD2 ASP A 283     -15.288  14.081 -11.471  1.00 97.69           O1-
ATOM   2298  N   GLY A 284     -12.686  10.647 -12.876  1.00 95.12           N  
ATOM   2299  CA  GLY A 284     -11.940  10.801 -14.116  1.00 95.12           C  
ATOM   2300  C   GLY A 284     -10.952   9.681 -14.359  1.00 95.12           C  
ATOM   2301  O   GLY A 284     -10.356   9.590 -15.434  1.00 95.12           O  
ATOM   2302  N   ASP A 285     -10.721   8.872 -13.294  1.00 95.56           N  
ATOM   2303  CA  ASP A 285      -9.865   7.710 -13.481  1.00 95.56           C  
ATOM   2304  C   ASP A 285     -10.538   6.664 -14.361  1.00 95.56           C  
ATOM   2305  O   ASP A 285     -11.632   6.193 -14.046  1.00 95.56           O  
ATOM   2306  CB  ASP A 285      -9.483   7.094 -12.132  1.00 95.56           C  
ATOM   2307  CG  ASP A 285      -8.394   6.051 -12.241  1.00 95.56           C  
ATOM   2308  OD1 ASP A 285      -8.706   4.868 -12.511  1.00 95.56           O  
ATOM   2309  OD2 ASP A 285      -7.208   6.406 -12.052  1.00 95.56           O1-
ATOM   2310  N   ARG A 286      -9.964   6.147 -15.441  1.00 92.38           N  
ATOM   2311  CA  ARG A 286     -10.561   5.318 -16.487  1.00 92.38           C  
ATOM   2312  C   ARG A 286     -10.559   3.851 -16.078  1.00 92.38           C  
ATOM   2313  O   ARG A 286     -11.316   3.046 -16.629  1.00 92.38           O  
ATOM   2314  CB  ARG A 286      -9.818   5.500 -17.809  1.00 92.38           C  
ATOM   2315  CG  ARG A 286      -9.920   6.898 -18.387  1.00 92.38           C  
ATOM   2316  CD  ARG A 286      -9.263   6.998 -19.756  1.00 92.38           C  
ATOM   2317  NE  ARG A 286     -10.245   6.862 -20.829  1.00 92.38           N  
ATOM   2318  NH1 ARG A 286      -8.691   6.951 -22.543  1.00 92.38           N  
ATOM   2319  NH2 ARG A 286     -10.921   6.718 -23.025  1.00 92.38           N1+
ATOM   2320  CZ  ARG A 286      -9.950   6.842 -22.131  1.00 92.38           C  
ATOM   2321  N   LEU A 287      -9.758   3.513 -15.045  1.00 93.62           N  
ATOM   2322  CA  LEU A 287      -9.647   2.122 -14.617  1.00 93.62           C  
ATOM   2323  C   LEU A 287     -10.480   1.868 -13.364  1.00 93.62           C  
ATOM   2324  O   LEU A 287     -11.134   0.832 -13.252  1.00 93.62           O  
ATOM   2325  CB  LEU A 287      -8.183   1.762 -14.343  1.00 93.62           C  
ATOM   2326  CG  LEU A 287      -7.234   1.835 -15.544  1.00 93.62           C  
ATOM   2327  CD1 LEU A 287      -5.834   1.376 -15.140  1.00 93.62           C  
ATOM   2328  CD2 LEU A 287      -7.769   0.981 -16.693  1.00 93.62           C  
ATOM   2329  N   GLY A 288     -10.530   2.854 -12.476  1.00 96.44           N  
ATOM   2330  CA  GLY A 288     -11.197   2.710 -11.187  1.00 96.44           C  
ATOM   2331  C   GLY A 288     -12.697   2.952 -11.266  1.00 96.44           C  
ATOM   2332  O   GLY A 288     -13.465   2.331 -10.530  1.00 96.44           O  
ATOM   2333  N   LEU A 289     -13.247   3.780 -12.189  1.00 97.31           N  
ATOM   2334  CA  LEU A 289     -14.623   4.094 -12.565  1.00 97.31           C  
ATOM   2335  C   LEU A 289     -15.448   4.467 -11.337  1.00 97.31           C  
ATOM   2336  O   LEU A 289     -16.607   4.080 -11.221  1.00 97.31           O  
ATOM   2337  CB  LEU A 289     -15.265   2.907 -13.284  1.00 97.31           C  
ATOM   2338  CG  LEU A 289     -14.652   2.513 -14.630  1.00 97.31           C  
ATOM   2339  CD1 LEU A 289     -15.395   1.329 -15.225  1.00 97.31           C  
ATOM   2340  CD2 LEU A 289     -14.661   3.698 -15.591  1.00 97.31           C  
ATOM   2341  N   LEU A 290     -14.870   5.213 -10.374  1.00 98.31           N  
ATOM   2342  CA  LEU A 290     -15.578   5.878  -9.286  1.00 98.31           C  
ATOM   2343  C   LEU A 290     -15.590   7.390  -9.493  1.00 98.31           C  
ATOM   2344  O   LEU A 290     -15.011   7.897 -10.457  1.00 98.31           O  
ATOM   2345  CB  LEU A 290     -14.942   5.535  -7.939  1.00 98.31           C  
ATOM   2346  CG  LEU A 290     -14.970   4.067  -7.527  1.00 98.31           C  
ATOM   2347  CD1 LEU A 290     -14.261   3.876  -6.191  1.00 98.31           C  
ATOM   2348  CD2 LEU A 290     -16.410   3.559  -7.453  1.00 98.31           C  
ATOM   2349  N   ALA A 291     -16.239   8.147  -8.680  1.00 98.31           N  
ATOM   2350  CA  ALA A 291     -16.389   9.592  -8.902  1.00 98.31           C  
ATOM   2351  C   ALA A 291     -16.011  10.372  -7.645  1.00 98.31           C  
ATOM   2352  O   ALA A 291     -16.677  11.339  -7.286  1.00 98.31           O  
ATOM   2353  CB  ALA A 291     -17.810   9.922  -9.327  1.00 98.31           C  
ATOM   2354  N   VAL A 292     -14.945   9.906  -6.949  1.00 98.62           N  
ATOM   2355  CA  VAL A 292     -14.487  10.566  -5.733  1.00 98.62           C  
ATOM   2356  C   VAL A 292     -13.603  11.761  -6.093  1.00 98.62           C  
ATOM   2357  O   VAL A 292     -12.713  11.647  -6.939  1.00 98.62           O  
ATOM   2358  CB  VAL A 292     -13.720   9.595  -4.812  1.00 98.62           C  
ATOM   2359  CG1 VAL A 292     -13.213  10.319  -3.564  1.00 98.62           C  
ATOM   2360  CG2 VAL A 292     -14.608   8.419  -4.426  1.00 98.62           C  
ATOM   2361  N   SER A 293     -13.899  12.906  -5.478  1.00 98.56           N  
ATOM   2362  CA  SER A 293     -13.141  14.127  -5.737  1.00 98.56           C  
ATOM   2363  C   SER A 293     -11.766  14.070  -5.079  1.00 98.56           C  
ATOM   2364  O   SER A 293     -11.512  13.211  -4.231  1.00 98.56           O  
ATOM   2365  CB  SER A 293     -13.903  15.351  -5.235  1.00 98.56           C  
ATOM   2366  OG  SER A 293     -13.937  15.371  -3.815  1.00 98.56           O  
ATOM   2367  N   SER A 294     -10.822  15.004  -5.470  1.00 98.44           N  
ATOM   2368  CA  SER A 294      -9.524  15.143  -4.802  1.00 98.44           C  
ATOM   2369  C   SER A 294      -9.695  15.340  -3.300  1.00 98.44           C  
ATOM   2370  O   SER A 294      -8.974  14.738  -2.505  1.00 98.44           O  
ATOM   2371  CB  SER A 294      -8.749  16.321  -5.393  1.00 98.44           C  
ATOM   2372  OG  SER A 294      -8.495  16.118  -6.773  1.00 98.44           O  
ATOM   2373  N   GLN A 295     -10.598  16.196  -2.890  1.00 98.50           N  
ATOM   2374  CA  GLN A 295     -10.878  16.435  -1.479  1.00 98.50           C  
ATOM   2375  C   GLN A 295     -11.390  15.171  -0.799  1.00 98.50           C  
ATOM   2376  O   GLN A 295     -11.088  14.924   0.371  1.00 98.50           O  
ATOM   2377  CB  GLN A 295     -11.893  17.564  -1.313  1.00 98.50           C  
ATOM   2378  CG  GLN A 295     -12.085  18.017   0.128  1.00 98.50           C  
ATOM   2379  CD  GLN A 295     -10.795  18.463   0.783  1.00 98.50           C  
ATOM   2380  NE2 GLN A 295     -10.762  18.434   2.109  1.00 98.50           N  
ATOM   2381  OE1 GLN A 295      -9.829  18.824   0.102  1.00 98.50           O  
ATOM   2382  N   GLY A 296     -12.232  14.465  -1.476  1.00 98.62           N  
ATOM   2383  CA  GLY A 296     -12.698  13.197  -0.948  1.00 98.62           C  
ATOM   2384  C   GLY A 296     -11.567  12.242  -0.621  1.00 98.62           C  
ATOM   2385  O   GLY A 296     -11.587  11.581   0.422  1.00 98.62           O  
ATOM   2386  N   VAL A 297     -10.581  12.096  -1.481  1.00 98.62           N  
ATOM   2387  CA  VAL A 297      -9.418  11.250  -1.266  1.00 98.62           C  
ATOM   2388  C   VAL A 297      -8.650  11.733  -0.038  1.00 98.62           C  
ATOM   2389  O   VAL A 297      -8.236  10.927   0.801  1.00 98.62           O  
ATOM   2390  CB  VAL A 297      -8.490  11.227  -2.501  1.00 98.62           C  
ATOM   2391  CG1 VAL A 297      -7.172  10.533  -2.178  1.00 98.62           C  
ATOM   2392  CG2 VAL A 297      -9.189  10.546  -3.678  1.00 98.62           C  
ATOM   2393  N   ILE A 298      -8.427  13.041   0.072  1.00 98.75           N  
ATOM   2394  CA  ILE A 298      -7.739  13.624   1.217  1.00 98.75           C  
ATOM   2395  C   ILE A 298      -8.508  13.319   2.498  1.00 98.75           C  
ATOM   2396  O   ILE A 298      -7.919  12.924   3.512  1.00 98.75           O  
ATOM   2397  CB  ILE A 298      -7.555  15.146   1.053  1.00 98.75           C  
ATOM   2398  CG1 ILE A 298      -6.567  15.450  -0.078  1.00 98.75           C  
ATOM   2399  CG2 ILE A 298      -7.094  15.784   2.366  1.00 98.75           C  
ATOM   2400  CD1 ILE A 298      -6.502  16.916  -0.471  1.00 98.75           C  
ATOM   2401  N   ARG A 299      -9.821  13.497   2.461  1.00 98.75           N  
ATOM   2402  CA  ARG A 299     -10.667  13.214   3.614  1.00 98.75           C  
ATOM   2403  C   ARG A 299     -10.630  11.733   3.972  1.00 98.75           C  
ATOM   2404  O   ARG A 299     -10.639  11.372   5.149  1.00 98.75           O  
ATOM   2405  CB  ARG A 299     -12.112  13.655   3.345  1.00 98.75           C  
ATOM   2406  CG  ARG A 299     -13.040  13.467   4.534  1.00 98.75           C  
ATOM   2407  CD  ARG A 299     -12.604  14.309   5.724  1.00 98.75           C  
ATOM   2408  NE  ARG A 299     -13.535  14.184   6.840  1.00 98.75           N  
ATOM   2409  NH1 ARG A 299     -11.974  14.680   8.467  1.00 98.75           N  
ATOM   2410  NH2 ARG A 299     -14.141  14.218   9.060  1.00 98.75           N1+
ATOM   2411  CZ  ARG A 299     -13.216  14.362   8.124  1.00 98.75           C  
ATOM   2412  N   ARG A 300     -10.673  10.866   2.967  1.00 98.75           N  
ATOM   2413  CA  ARG A 300     -10.577   9.423   3.173  1.00 98.75           C  
ATOM   2414  C   ARG A 300      -9.328   9.067   3.971  1.00 98.75           C  
ATOM   2415  O   ARG A 300      -9.403   8.322   4.951  1.00 98.75           O  
ATOM   2416  CB  ARG A 300     -10.570   8.690   1.830  1.00 98.75           C  
ATOM   2417  CG  ARG A 300     -10.420   7.182   1.955  1.00 98.75           C  
ATOM   2418  CD  ARG A 300      -9.814   6.564   0.699  1.00 98.75           C  
ATOM   2419  NE  ARG A 300      -8.451   7.029   0.474  1.00 98.75           N  
ATOM   2420  NH1 ARG A 300      -8.288   6.164  -1.662  1.00 98.75           N  
ATOM   2421  NH2 ARG A 300      -6.521   7.290  -0.738  1.00 98.75           N1+
ATOM   2422  CZ  ARG A 300      -7.758   6.827  -0.641  1.00 98.75           C  
ATOM   2423  N   ASP A 301      -8.167   9.531   3.508  1.00 98.81           N  
ATOM   2424  CA  ASP A 301      -6.908   9.239   4.188  1.00 98.81           C  
ATOM   2425  C   ASP A 301      -6.907   9.788   5.613  1.00 98.81           C  
ATOM   2426  O   ASP A 301      -6.420   9.132   6.536  1.00 98.81           O  
ATOM   2427  CB  ASP A 301      -5.729   9.815   3.402  1.00 98.81           C  
ATOM   2428  CG  ASP A 301      -5.505   9.121   2.071  1.00 98.81           C  
ATOM   2429  OD1 ASP A 301      -6.073   8.029   1.846  1.00 98.81           O  
ATOM   2430  OD2 ASP A 301      -4.750   9.668   1.238  1.00 98.81           O1-
ATOM   2431  N   GLU A 302      -7.434  11.011   5.800  1.00 98.75           N  
ATOM   2432  CA  GLU A 302      -7.581  11.600   7.125  1.00 98.75           C  
ATOM   2433  C   GLU A 302      -8.418  10.698   8.035  1.00 98.75           C  
ATOM   2434  O   GLU A 302      -8.061  10.464   9.193  1.00 98.75           O  
ATOM   2435  CB  GLU A 302      -8.216  12.988   7.034  1.00 98.75           C  
ATOM   2436  CG  GLU A 302      -8.496  13.626   8.384  1.00 98.75           C  
ATOM   2437  CD  GLU A 302      -9.122  15.004   8.277  1.00 98.75           C  
ATOM   2438  OE1 GLU A 302      -9.801  15.445   9.232  1.00 98.75           O  
ATOM   2439  OE2 GLU A 302      -8.935  15.660   7.220  1.00 98.75           O1-
ATOM   2440  N   LEU A 303      -9.507  10.264   7.524  1.00 98.75           N  
ATOM   2441  CA  LEU A 303     -10.429   9.414   8.271  1.00 98.75           C  
ATOM   2442  C   LEU A 303      -9.721   8.164   8.784  1.00 98.75           C  
ATOM   2443  O   LEU A 303      -9.862   7.803   9.955  1.00 98.75           O  
ATOM   2444  CB  LEU A 303     -11.620   9.018   7.394  1.00 98.75           C  
ATOM   2445  CG  LEU A 303     -12.649   8.086   8.031  1.00 98.75           C  
ATOM   2446  CD1 LEU A 303     -13.367   8.791   9.180  1.00 98.75           C  
ATOM   2447  CD2 LEU A 303     -13.649   7.598   6.992  1.00 98.75           C  
ATOM   2448  N   VAL A 304      -8.992   7.482   7.967  1.00 98.81           N  
ATOM   2449  CA  VAL A 304      -8.285   6.260   8.345  1.00 98.81           C  
ATOM   2450  C   VAL A 304      -7.288   6.564   9.463  1.00 98.81           C  
ATOM   2451  O   VAL A 304      -7.246   5.861  10.476  1.00 98.81           O  
ATOM   2452  CB  VAL A 304      -7.561   5.631   7.137  1.00 98.81           C  
ATOM   2453  CG1 VAL A 304      -6.677   4.466   7.582  1.00 98.81           C  
ATOM   2454  CG2 VAL A 304      -8.568   5.170   6.087  1.00 98.81           C  
ATOM   2455  N   PHE A 305      -6.468   7.624   9.319  1.00 98.81           N  
ATOM   2456  CA  PHE A 305      -5.471   7.977  10.319  1.00 98.81           C  
ATOM   2457  C   PHE A 305      -6.137   8.427  11.615  1.00 98.81           C  
ATOM   2458  O   PHE A 305      -5.647   8.128  12.702  1.00 98.81           O  
ATOM   2459  CB  PHE A 305      -4.549   9.084   9.794  1.00 98.81           C  
ATOM   2460  CG  PHE A 305      -3.362   8.570   9.027  1.00 98.81           C  
ATOM   2461  CD1 PHE A 305      -2.112   8.484   9.627  1.00 98.81           C  
ATOM   2462  CD2 PHE A 305      -3.493   8.169   7.701  1.00 98.81           C  
ATOM   2463  CE1 PHE A 305      -1.008   8.009   8.924  1.00 98.81           C  
ATOM   2464  CE2 PHE A 305      -2.394   7.692   6.989  1.00 98.81           C  
ATOM   2465  CZ  PHE A 305      -1.156   7.612   7.602  1.00 98.81           C  
ATOM   2466  N   MET A 306      -7.184   9.172  11.477  1.00 98.56           N  
ATOM   2467  CA  MET A 306      -7.924   9.614  12.654  1.00 98.56           C  
ATOM   2468  C   MET A 306      -8.429   8.419  13.459  1.00 98.56           C  
ATOM   2469  O   MET A 306      -8.260   8.372  14.682  1.00 98.56           O  
ATOM   2470  CB  MET A 306      -9.103  10.503  12.247  1.00 98.56           C  
ATOM   2471  CG  MET A 306      -9.873  11.071  13.427  1.00 98.56           C  
ATOM   2472  SD  MET A 306     -11.368  11.998  12.906  1.00 98.56           S  
ATOM   2473  CE  MET A 306     -12.110  10.804  11.760  1.00 98.56           C  
ATOM   2474  N   LYS A 307      -9.091   7.446  12.817  1.00 98.44           N  
ATOM   2475  CA  LYS A 307      -9.628   6.271  13.491  1.00 98.44           C  
ATOM   2476  C   LYS A 307      -8.511   5.431  14.110  1.00 98.44           C  
ATOM   2477  O   LYS A 307      -8.658   4.909  15.214  1.00 98.44           O  
ATOM   2478  CB  LYS A 307     -10.444   5.417  12.516  1.00 98.44           C  
ATOM   2479  CG  LYS A 307     -11.732   6.075  12.049  1.00 98.44           C  
ATOM   2480  CD  LYS A 307     -12.735   6.229  13.197  1.00 98.44           C  
ATOM   2481  CE  LYS A 307     -14.049   6.821  12.715  1.00 98.44           C  
ATOM   2482  NZ  LYS A 307     -14.989   7.057  13.837  1.00 98.44           N1+
ATOM   2483  N   ALA A 308      -7.390   5.251  13.374  1.00 98.38           N  
ATOM   2484  CA  ALA A 308      -6.240   4.531  13.915  1.00 98.38           C  
ATOM   2485  C   ALA A 308      -5.679   5.231  15.150  1.00 98.38           C  
ATOM   2486  O   ALA A 308      -5.395   4.579  16.159  1.00 98.38           O  
ATOM   2487  CB  ALA A 308      -5.154   4.396  12.844  1.00 98.38           C  
ATOM   2488  N   ASN A 309      -5.499   6.534  15.026  1.00 97.31           N  
ATOM   2489  CA  ASN A 309      -4.959   7.337  16.117  1.00 97.31           C  
ATOM   2490  C   ASN A 309      -5.851   7.271  17.355  1.00 97.31           C  
ATOM   2491  O   ASN A 309      -5.360   7.152  18.480  1.00 97.31           O  
ATOM   2492  CB  ASN A 309      -4.777   8.787  15.677  1.00 97.31           C  
ATOM   2493  CG  ASN A 309      -4.071   9.636  16.725  1.00 97.31           C  
ATOM   2494  ND2 ASN A 309      -4.694  10.747  17.104  1.00 97.31           N  
ATOM   2495  OD1 ASN A 309      -2.985   9.290  17.193  1.00 97.31           O  
ATOM   2496  N   GLU A 310      -7.186   7.358  17.290  1.00 97.31           N  
ATOM   2497  CA  GLU A 310      -8.155   7.279  18.386  1.00 97.31           C  
ATOM   2498  C   GLU A 310      -7.982   5.988  19.171  1.00 97.31           C  
ATOM   2499  O   GLU A 310      -8.201   5.966  20.392  1.00 97.31           O  
ATOM   2500  CB  GLU A 310      -9.579   7.386  17.843  1.00 97.31           C  
ATOM   2501  CG  GLU A 310      -9.967   8.789  17.396  1.00 97.31           C  
ATOM   2502  CD  GLU A 310     -11.293   8.836  16.655  1.00 97.31           C  
ATOM   2503  OE1 GLU A 310     -11.701   9.936  16.210  1.00 97.31           O  
ATOM   2504  OE2 GLU A 310     -11.927   7.773  16.513  1.00 97.31           O1-
ATOM   2505  N   ARG A 311      -7.454   4.944  18.524  1.00 97.88           N  
ATOM   2506  CA  ARG A 311      -7.323   3.628  19.131  1.00 97.88           C  
ATOM   2507  C   ARG A 311      -5.863   3.273  19.375  1.00 97.88           C  
ATOM   2508  O   ARG A 311      -5.549   2.150  19.783  1.00 97.88           O  
ATOM   2509  CB  ARG A 311      -7.987   2.557  18.269  1.00 97.88           C  
ATOM   2510  CG  ARG A 311      -9.501   2.629  18.245  1.00 97.88           C  
ATOM   2511  CD  ARG A 311     -10.096   1.707  17.187  1.00 97.88           C  
ATOM   2512  NE  ARG A 311     -11.557   1.658  17.278  1.00 97.88           N  
ATOM   2513  NH1 ARG A 311     -11.873   3.809  16.482  1.00 97.88           N  
ATOM   2514  NH2 ARG A 311     -13.675   2.506  17.052  1.00 97.88           N1+
ATOM   2515  CZ  ARG A 311     -12.361   2.659  16.931  1.00 97.88           C  
ATOM   2516  N   HIS A 312      -4.956   4.189  19.058  1.00 97.62           N  
ATOM   2517  CA  HIS A 312      -3.525   4.012  19.256  1.00 97.62           C  
ATOM   2518  C   HIS A 312      -3.004   2.799  18.490  1.00 97.62           C  
ATOM   2519  O   HIS A 312      -2.254   1.986  19.035  1.00 97.62           O  
ATOM   2520  CB  HIS A 312      -3.193   3.876  20.734  1.00 97.62           C  
ATOM   2521  CG  HIS A 312      -3.643   5.041  21.564  1.00 97.62           C  
ATOM   2522  CD2 HIS A 312      -3.030   6.211  21.851  1.00 97.62           C  
ATOM   2523  ND1 HIS A 312      -4.859   5.083  22.199  1.00 97.62           N  
ATOM   2524  CE1 HIS A 312      -4.975   6.228  22.840  1.00 97.62           C  
ATOM   2525  NE2 HIS A 312      -3.874   6.935  22.649  1.00 97.62           N  
ATOM   2526  N   ILE A 313      -3.458   2.640  17.277  1.00 98.56           N  
ATOM   2527  CA  ILE A 313      -2.998   1.569  16.395  1.00 98.56           C  
ATOM   2528  C   ILE A 313      -2.010   2.130  15.371  1.00 98.56           C  
ATOM   2529  O   ILE A 313      -2.320   3.091  14.664  1.00 98.56           O  
ATOM   2530  CB  ILE A 313      -4.180   0.878  15.682  1.00 98.56           C  
ATOM   2531  CG1 ILE A 313      -5.209   0.396  16.700  1.00 98.56           C  
ATOM   2532  CG2 ILE A 313      -3.684  -0.283  14.819  1.00 98.56           C  
ATOM   2533  CD1 ILE A 313      -6.523  -0.063  16.084  1.00 98.56           C  
ATOM   2534  N   PRO A 314      -0.801   1.539  15.336  1.00 98.69           N  
ATOM   2535  CA  PRO A 314       0.143   1.977  14.303  1.00 98.69           C  
ATOM   2536  C   PRO A 314      -0.390   1.739  12.894  1.00 98.69           C  
ATOM   2537  O   PRO A 314      -1.048   0.729  12.635  1.00 98.69           O  
ATOM   2538  CB  PRO A 314       1.379   1.118  14.572  1.00 98.69           C  
ATOM   2539  CG  PRO A 314       1.271   0.727  16.010  1.00 98.69           C  
ATOM   2540  CD  PRO A 314      -0.183   0.567  16.353  1.00 98.69           C  
ATOM   2541  N   VAL A 315      -0.071   2.742  11.959  1.00 98.81           N  
ATOM   2542  CA  VAL A 315      -0.569   2.652  10.588  1.00 98.81           C  
ATOM   2543  C   VAL A 315       0.590   2.761   9.602  1.00 98.81           C  
ATOM   2544  O   VAL A 315       1.466   3.613   9.761  1.00 98.81           O  
ATOM   2545  CB  VAL A 315      -1.622   3.744  10.297  1.00 98.81           C  
ATOM   2546  CG1 VAL A 315      -0.988   5.135  10.356  1.00 98.81           C  
ATOM   2547  CG2 VAL A 315      -2.272   3.507   8.934  1.00 98.81           C  
ATOM   2548  N   VAL A 316       0.666   1.768   8.667  1.00 98.81           N  
ATOM   2549  CA  VAL A 316       1.556   1.892   7.520  1.00 98.81           C  
ATOM   2550  C   VAL A 316       0.740   2.158   6.256  1.00 98.81           C  
ATOM   2551  O   VAL A 316      -0.206   1.425   5.959  1.00 98.81           O  
ATOM   2552  CB  VAL A 316       2.427   0.630   7.339  1.00 98.81           C  
ATOM   2553  CG1 VAL A 316       1.555  -0.617   7.216  1.00 98.81           C  
ATOM   2554  CG2 VAL A 316       3.330   0.777   6.115  1.00 98.81           C  
ATOM   2555  N   MET A 317       1.038   3.297   5.597  1.00 98.88           N  
ATOM   2556  CA  MET A 317       0.330   3.701   4.383  1.00 98.88           C  
ATOM   2557  C   MET A 317       1.151   3.374   3.140  1.00 98.88           C  
ATOM   2558  O   MET A 317       2.328   3.727   3.058  1.00 98.88           O  
ATOM   2559  CB  MET A 317       0.014   5.198   4.422  1.00 98.88           C  
ATOM   2560  CG  MET A 317      -0.713   5.701   3.186  1.00 98.88           C  
ATOM   2561  SD  MET A 317      -1.040   7.506   3.248  1.00 98.88           S  
ATOM   2562  CE  MET A 317      -1.818   7.747   1.627  1.00 98.88           C  
ATOM   2563  N   LEU A 318       0.557   2.650   2.170  1.00 98.75           N  
ATOM   2564  CA  LEU A 318       1.080   2.377   0.835  1.00 98.75           C  
ATOM   2565  C   LEU A 318       0.231   3.058  -0.233  1.00 98.75           C  
ATOM   2566  O   LEU A 318      -1.000   3.027  -0.167  1.00 98.75           O  
ATOM   2567  CB  LEU A 318       1.131   0.869   0.577  1.00 98.75           C  
ATOM   2568  CG  LEU A 318       1.815   0.019   1.650  1.00 98.75           C  
ATOM   2569  CD1 LEU A 318       1.666  -1.463   1.328  1.00 98.75           C  
ATOM   2570  CD2 LEU A 318       3.285   0.400   1.776  1.00 98.75           C  
ATOM   2571  N   THR A 319       0.851   3.698  -1.296  1.00 96.62           N  
ATOM   2572  CA  THR A 319       0.140   4.656  -2.136  1.00 96.62           C  
ATOM   2573  C   THR A 319      -0.514   3.954  -3.323  1.00 96.62           C  
ATOM   2574  O   THR A 319      -1.407   4.510  -3.965  1.00 96.62           O  
ATOM   2575  CB  THR A 319       1.084   5.761  -2.646  1.00 96.62           C  
ATOM   2576  CG2 THR A 319       1.614   6.607  -1.492  1.00 96.62           C  
ATOM   2577  OG1 THR A 319       2.192   5.157  -3.329  1.00 96.62           O  
ATOM   2578  N   SER A 320      -0.167   2.637  -3.614  1.00 93.81           N  
ATOM   2579  CA  SER A 320      -0.829   1.739  -4.554  1.00 93.81           C  
ATOM   2580  C   SER A 320      -1.152   2.448  -5.864  1.00 93.81           C  
ATOM   2581  O   SER A 320      -0.326   3.197  -6.391  1.00 93.81           O  
ATOM   2582  CB  SER A 320      -2.109   1.172  -3.944  1.00 93.81           C  
ATOM   2583  OG  SER A 320      -2.641   0.141  -4.757  1.00 93.81           O  
ATOM   2584  N   GLY A 321      -2.355   2.055  -6.571  1.00 89.19           N  
ATOM   2585  CA  GLY A 321      -2.760   2.481  -7.902  1.00 89.19           C  
ATOM   2586  C   GLY A 321      -3.170   3.942  -7.960  1.00 89.19           C  
ATOM   2587  O   GLY A 321      -3.367   4.577  -6.922  1.00 89.19           O  
ATOM   2588  N   GLY A 322      -3.447   4.544  -9.023  1.00 90.06           N  
ATOM   2589  CA  GLY A 322      -3.742   5.897  -9.464  1.00 90.06           C  
ATOM   2590  C   GLY A 322      -3.142   6.232 -10.814  1.00 90.06           C  
ATOM   2591  O   GLY A 322      -1.923   6.192 -10.982  1.00 90.06           O  
ATOM   2592  N   TYR A 323      -4.048   6.666 -11.658  1.00 86.50           N  
ATOM   2593  CA  TYR A 323      -3.576   6.632 -13.037  1.00 86.50           C  
ATOM   2594  C   TYR A 323      -3.783   7.988 -13.713  1.00 86.50           C  
ATOM   2595  O   TYR A 323      -3.614   8.111 -14.932  1.00 86.50           O  
ATOM   2596  CB  TYR A 323      -4.305   5.544 -13.832  1.00 86.50           C  
ATOM   2597  CG  TYR A 323      -4.285   4.194 -13.158  1.00 86.50           C  
ATOM   2598  CD1 TYR A 323      -3.112   3.449 -13.064  1.00 86.50           C  
ATOM   2599  CD2 TYR A 323      -5.447   3.659 -12.610  1.00 86.50           C  
ATOM   2600  CE1 TYR A 323      -3.095   2.205 -12.449  1.00 86.50           C  
ATOM   2601  CE2 TYR A 323      -5.438   2.416 -11.987  1.00 86.50           C  
ATOM   2602  OH  TYR A 323      -4.246   0.464 -11.293  1.00 86.50           O  
ATOM   2603  CZ  TYR A 323      -4.259   1.695 -11.913  1.00 86.50           C  
ATOM   2604  N   LEU A 324      -4.116   8.953 -12.845  1.00 89.06           N  
ATOM   2605  CA  LEU A 324      -4.221  10.319 -13.343  1.00 89.06           C  
ATOM   2606  C   LEU A 324      -2.937  11.094 -13.083  1.00 89.06           C  
ATOM   2607  O   LEU A 324      -2.221  10.815 -12.118  1.00 89.06           O  
ATOM   2608  CB  LEU A 324      -5.403  11.040 -12.683  1.00 89.06           C  
ATOM   2609  CG  LEU A 324      -6.793  10.459 -12.955  1.00 89.06           C  
ATOM   2610  CD1 LEU A 324      -7.848  11.213 -12.162  1.00 89.06           C  
ATOM   2611  CD2 LEU A 324      -7.105  10.498 -14.446  1.00 89.06           C  
ATOM   2612  N   LYS A 325      -2.616  12.031 -13.940  1.00 85.00           N  
ATOM   2613  CA  LYS A 325      -1.414  12.849 -13.823  1.00 85.00           C  
ATOM   2614  C   LYS A 325      -1.421  13.650 -12.522  1.00 85.00           C  
ATOM   2615  O   LYS A 325      -0.369  13.894 -11.931  1.00 85.00           O  
ATOM   2616  CB  LYS A 325      -1.288  13.790 -15.018  1.00 85.00           C  
ATOM   2617  CG  LYS A 325      -0.889  13.099 -16.317  1.00 85.00           C  
ATOM   2618  CD  LYS A 325      -0.639  14.102 -17.433  1.00 85.00           C  
ATOM   2619  CE  LYS A 325      -0.240  13.411 -18.732  1.00 85.00           C  
ATOM   2620  NZ  LYS A 325      -0.043  14.387 -19.835  1.00 85.00           N1+
ATOM   2621  N   LYS A 326      -2.579  13.973 -12.044  1.00 91.44           N  
ATOM   2622  CA  LYS A 326      -2.704  14.817 -10.864  1.00 91.44           C  
ATOM   2623  C   LYS A 326      -2.574  13.997  -9.579  1.00 91.44           C  
ATOM   2624  O   LYS A 326      -2.580  14.546  -8.477  1.00 91.44           O  
ATOM   2625  CB  LYS A 326      -4.040  15.553 -10.876  1.00 91.44           C  
ATOM   2626  CG  LYS A 326      -5.257  14.638 -10.864  1.00 91.44           C  
ATOM   2627  CD  LYS A 326      -6.556  15.430 -10.916  1.00 91.44           C  
ATOM   2628  CE  LYS A 326      -7.770  14.510 -10.924  1.00 91.44           C  
ATOM   2629  NZ  LYS A 326      -9.046  15.280 -10.997  1.00 91.44           N1+
ATOM   2630  N   THR A 327      -2.429  12.728  -9.638  1.00 93.06           N  
ATOM   2631  CA  THR A 327      -2.415  11.829  -8.494  1.00 93.06           C  
ATOM   2632  C   THR A 327      -1.277  12.183  -7.535  1.00 93.06           C  
ATOM   2633  O   THR A 327      -1.463  12.193  -6.318  1.00 93.06           O  
ATOM   2634  CB  THR A 327      -2.270  10.362  -8.940  1.00 93.06           C  
ATOM   2635  CG2 THR A 327      -2.033   9.445  -7.744  1.00 93.06           C  
ATOM   2636  OG1 THR A 327      -3.467   9.953  -9.612  1.00 93.06           O  
ATOM   2637  N   ALA A 328      -0.086  12.475  -8.136  1.00 95.06           N  
ATOM   2638  CA  ALA A 328       1.073  12.773  -7.302  1.00 95.06           C  
ATOM   2639  C   ALA A 328       0.803  13.954  -6.377  1.00 95.06           C  
ATOM   2640  O   ALA A 328       1.106  13.900  -5.183  1.00 95.06           O  
ATOM   2641  CB  ALA A 328       2.298  13.052  -8.174  1.00 95.06           C  
ATOM   2642  N   ARG A 329       0.254  15.047  -6.954  1.00 96.94           N  
ATOM   2643  CA  ARG A 329      -0.070  16.219  -6.148  1.00 96.94           C  
ATOM   2644  C   ARG A 329      -1.113  15.892  -5.089  1.00 96.94           C  
ATOM   2645  O   ARG A 329      -1.008  16.336  -3.943  1.00 96.94           O  
ATOM   2646  CB  ARG A 329      -0.570  17.357  -7.041  1.00 96.94           C  
ATOM   2647  CG  ARG A 329      -1.001  18.596  -6.271  1.00 96.94           C  
ATOM   2648  CD  ARG A 329       0.178  19.253  -5.558  1.00 96.94           C  
ATOM   2649  NE  ARG A 329      -0.260  20.359  -4.711  1.00 96.94           N  
ATOM   2650  NH1 ARG A 329       1.786  21.424  -4.698  1.00 96.94           N  
ATOM   2651  NH2 ARG A 329       0.022  22.322  -3.545  1.00 96.94           N1+
ATOM   2652  CZ  ARG A 329       0.517  21.371  -4.317  1.00 96.94           C  
ATOM   2653  N   ILE A 330      -2.145  15.104  -5.363  1.00 97.81           N  
ATOM   2654  CA  ILE A 330      -3.219  14.760  -4.436  1.00 97.81           C  
ATOM   2655  C   ILE A 330      -2.653  13.939  -3.276  1.00 97.81           C  
ATOM   2656  O   ILE A 330      -2.991  14.173  -2.114  1.00 97.81           O  
ATOM   2657  CB  ILE A 330      -4.347  13.976  -5.142  1.00 97.81           C  
ATOM   2658  CG1 ILE A 330      -5.049  14.867  -6.175  1.00 97.81           C  
ATOM   2659  CG2 ILE A 330      -5.345  13.426  -4.119  1.00 97.81           C  
ATOM   2660  CD1 ILE A 330      -5.986  14.114  -7.109  1.00 97.81           C  
ATOM   2661  N   ILE A 331      -1.815  12.965  -3.583  1.00 98.00           N  
ATOM   2662  CA  ILE A 331      -1.181  12.172  -2.539  1.00 98.00           C  
ATOM   2663  C   ILE A 331      -0.375  13.081  -1.616  1.00 98.00           C  
ATOM   2664  O   ILE A 331      -0.461  12.968  -0.389  1.00 98.00           O  
ATOM   2665  CB  ILE A 331      -0.272  11.076  -3.138  1.00 98.00           C  
ATOM   2666  CG1 ILE A 331      -1.116  10.000  -3.830  1.00 98.00           C  
ATOM   2667  CG2 ILE A 331       0.618  10.459  -2.054  1.00 98.00           C  
ATOM   2668  CD1 ILE A 331      -0.306   9.015  -4.663  1.00 98.00           C  
ATOM   2669  N   ALA A 332       0.449  13.952  -2.196  1.00 98.06           N  
ATOM   2670  CA  ALA A 332       1.239  14.898  -1.403  1.00 98.06           C  
ATOM   2671  C   ALA A 332       0.334  15.766  -0.534  1.00 98.06           C  
ATOM   2672  O   ALA A 332       0.607  15.960   0.652  1.00 98.06           O  
ATOM   2673  CB  ALA A 332       2.098  15.764  -2.313  1.00 98.06           C  
ATOM   2674  N   ASP A 333      -0.753  16.314  -1.121  1.00 98.44           N  
ATOM   2675  CA  ASP A 333      -1.699  17.138  -0.375  1.00 98.44           C  
ATOM   2676  C   ASP A 333      -2.298  16.361   0.796  1.00 98.44           C  
ATOM   2677  O   ASP A 333      -2.516  16.915   1.874  1.00 98.44           O  
ATOM   2678  CB  ASP A 333      -2.809  17.643  -1.296  1.00 98.44           C  
ATOM   2679  CG  ASP A 333      -2.342  18.736  -2.244  1.00 98.44           C  
ATOM   2680  OD1 ASP A 333      -1.243  19.295  -2.032  1.00 98.44           O  
ATOM   2681  OD2 ASP A 333      -3.079  19.040  -3.210  1.00 98.44           O1-
ATOM   2682  N   SER A 334      -2.609  15.098   0.531  1.00 98.56           N  
ATOM   2683  CA  SER A 334      -3.157  14.247   1.582  1.00 98.56           C  
ATOM   2684  C   SER A 334      -2.173  14.089   2.737  1.00 98.56           C  
ATOM   2685  O   SER A 334      -2.556  14.183   3.905  1.00 98.56           O  
ATOM   2686  CB  SER A 334      -3.527  12.874   1.022  1.00 98.56           C  
ATOM   2687  OG  SER A 334      -4.001  12.023   2.052  1.00 98.56           O  
ATOM   2688  N   ILE A 335      -0.932  13.809   2.462  1.00 98.44           N  
ATOM   2689  CA  ILE A 335       0.101  13.650   3.483  1.00 98.44           C  
ATOM   2690  C   ILE A 335       0.295  14.966   4.235  1.00 98.44           C  
ATOM   2691  O   ILE A 335       0.399  14.976   5.467  1.00 98.44           O  
ATOM   2692  CB  ILE A 335       1.435  13.183   2.863  1.00 98.44           C  
ATOM   2693  CG1 ILE A 335       1.302  11.757   2.318  1.00 98.44           C  
ATOM   2694  CG2 ILE A 335       2.570  13.278   3.892  1.00 98.44           C  
ATOM   2695  CD1 ILE A 335       2.480  11.307   1.466  1.00 98.44           C  
ATOM   2696  N   ILE A 336       0.348  16.058   3.577  1.00 98.19           N  
ATOM   2697  CA  ILE A 336       0.471  17.379   4.190  1.00 98.19           C  
ATOM   2698  C   ILE A 336      -0.731  17.642   5.093  1.00 98.19           C  
ATOM   2699  O   ILE A 336      -0.585  18.186   6.191  1.00 98.19           O  
ATOM   2700  CB  ILE A 336       0.584  18.488   3.116  1.00 98.19           C  
ATOM   2701  CG1 ILE A 336       1.922  18.374   2.377  1.00 98.19           C  
ATOM   2702  CG2 ILE A 336       0.430  19.867   3.754  1.00 98.19           C  
ATOM   2703  CD1 ILE A 336       1.965  19.127   1.053  1.00 98.19           C  
ATOM   2704  N   ASN A 337      -1.936  17.270   4.575  1.00 98.56           N  
ATOM   2705  CA  ASN A 337      -3.140  17.398   5.385  1.00 98.56           C  
ATOM   2706  C   ASN A 337      -3.013  16.633   6.704  1.00 98.56           C  
ATOM   2707  O   ASN A 337      -3.396  17.136   7.759  1.00 98.56           O  
ATOM   2708  CB  ASN A 337      -4.370  16.926   4.608  1.00 98.56           C  
ATOM   2709  CG  ASN A 337      -5.648  17.050   5.406  1.00 98.56           C  
ATOM   2710  ND2 ASN A 337      -6.209  15.917   5.812  1.00 98.56           N  
ATOM   2711  OD1 ASN A 337      -6.136  18.160   5.653  1.00 98.56           O  
ATOM   2712  N   LEU A 338      -2.516  15.412   6.629  1.00 98.50           N  
ATOM   2713  CA  LEU A 338      -2.301  14.619   7.835  1.00 98.50           C  
ATOM   2714  C   LEU A 338      -1.380  15.344   8.808  1.00 98.50           C  
ATOM   2715  O   LEU A 338      -1.613  15.330  10.020  1.00 98.50           O  
ATOM   2716  CB  LEU A 338      -1.711  13.252   7.484  1.00 98.50           C  
ATOM   2717  CG  LEU A 338      -2.599  12.323   6.658  1.00 98.50           C  
ATOM   2718  CD1 LEU A 338      -1.846  11.049   6.295  1.00 98.50           C  
ATOM   2719  CD2 LEU A 338      -3.880  11.994   7.421  1.00 98.50           C  
ATOM   2720  N   TYR A 339      -0.290  15.934   8.291  1.00 97.69           N  
ATOM   2721  CA  TYR A 339       0.629  16.726   9.097  1.00 97.69           C  
ATOM   2722  C   TYR A 339      -0.084  17.936   9.706  1.00 97.69           C  
ATOM   2723  O   TYR A 339       0.022  18.180  10.906  1.00 97.69           O  
ATOM   2724  CB  TYR A 339       1.816  17.195   8.254  1.00 97.69           C  
ATOM   2725  CG  TYR A 339       2.761  18.113   8.993  1.00 97.69           C  
ATOM   2726  CD1 TYR A 339       2.803  19.469   8.706  1.00 97.69           C  
ATOM   2727  CD2 TYR A 339       3.611  17.613   9.971  1.00 97.69           C  
ATOM   2728  CE1 TYR A 339       3.677  20.325   9.387  1.00 97.69           C  
ATOM   2729  CE2 TYR A 339       4.492  18.457  10.662  1.00 97.69           C  
ATOM   2730  OH  TYR A 339       5.378  20.641  11.033  1.00 97.69           O  
ATOM   2731  CZ  TYR A 339       4.510  19.802  10.355  1.00 97.69           C  
ATOM   2732  N   ASP A 340      -0.840  18.639   8.965  1.00 97.38           N  
ATOM   2733  CA  ASP A 340      -1.532  19.845   9.411  1.00 97.38           C  
ATOM   2734  C   ASP A 340      -2.553  19.516  10.502  1.00 97.38           C  
ATOM   2735  O   ASP A 340      -2.767  20.322  11.412  1.00 97.38           O  
ATOM   2736  CB  ASP A 340      -2.228  20.527   8.229  1.00 97.38           C  
ATOM   2737  CG  ASP A 340      -1.251  21.185   7.273  1.00 97.38           C  
ATOM   2738  OD1 ASP A 340      -0.079  21.394   7.642  1.00 97.38           O  
ATOM   2739  OD2 ASP A 340      -1.669  21.496   6.130  1.00 97.38           O1-
ATOM   2740  N   LYS A 341      -3.139  18.340  10.502  1.00 97.50           N  
ATOM   2741  CA  LYS A 341      -4.164  17.929  11.452  1.00 97.50           C  
ATOM   2742  C   LYS A 341      -3.541  17.282  12.690  1.00 97.50           C  
ATOM   2743  O   LYS A 341      -4.256  16.855  13.601  1.00 97.50           O  
ATOM   2744  CB  LYS A 341      -5.149  16.964  10.795  1.00 97.50           C  
ATOM   2745  CG  LYS A 341      -6.026  17.608   9.722  1.00 97.50           C  
ATOM   2746  CD  LYS A 341      -7.070  18.532  10.338  1.00 97.50           C  
ATOM   2747  CE  LYS A 341      -8.032  19.060   9.286  1.00 97.50           C  
ATOM   2748  NZ  LYS A 341      -9.035  19.996   9.877  1.00 97.50           N1+
ATOM   2749  N   GLY A 342      -2.186  17.164  12.613  1.00 96.75           N  
ATOM   2750  CA  GLY A 342      -1.476  16.605  13.745  1.00 96.75           C  
ATOM   2751  C   GLY A 342      -1.587  15.090  13.830  1.00 96.75           C  
ATOM   2752  O   GLY A 342      -1.434  14.518  14.913  1.00 96.75           O  
ATOM   2753  N   LEU A 343      -1.997  14.483  12.747  1.00 97.31           N  
ATOM   2754  CA  LEU A 343      -2.159  13.035  12.726  1.00 97.31           C  
ATOM   2755  C   LEU A 343      -0.843  12.341  12.404  1.00 97.31           C  
ATOM   2756  O   LEU A 343      -0.669  11.155  12.692  1.00 97.31           O  
ATOM   2757  CB  LEU A 343      -3.224  12.629  11.705  1.00 97.31           C  
ATOM   2758  CG  LEU A 343      -4.659  13.044  12.020  1.00 97.31           C  
ATOM   2759  CD1 LEU A 343      -5.560  12.804  10.807  1.00 97.31           C  
ATOM   2760  CD2 LEU A 343      -5.179  12.282  13.239  1.00 97.31           C  
ATOM   2761  N   ILE A 344       0.074  13.066  11.773  1.00 96.62           N  
ATOM   2762  CA  ILE A 344       1.464  12.652  11.633  1.00 96.62           C  
ATOM   2763  C   ILE A 344       2.383  13.789  12.055  1.00 96.62           C  
ATOM   2764  O   ILE A 344       1.995  14.958  12.014  1.00 96.62           O  
ATOM   2765  CB  ILE A 344       1.784  12.220  10.186  1.00 96.62           C  
ATOM   2766  CG1 ILE A 344       1.616  13.402   9.225  1.00 96.62           C  
ATOM   2767  CG2 ILE A 344       0.897  11.044   9.768  1.00 96.62           C  
ATOM   2768  CD1 ILE A 344       2.052  13.102   7.793  1.00 96.62           C  
ATOM   2769  N   SER A 345       3.499  13.416  12.440  1.00 92.31           N  
ATOM   2770  CA  SER A 345       4.446  14.438  12.873  1.00 92.31           C  
ATOM   2771  C   SER A 345       5.880  14.038  12.542  1.00 92.31           C  
ATOM   2772  O   SER A 345       6.174  12.850  12.375  1.00 92.31           O  
ATOM   2773  CB  SER A 345       4.316  14.695  14.378  1.00 92.31           C  
ATOM   2774  OG  SER A 345       4.565  13.504  15.111  1.00 92.31           O  
ATOM   2775  N   GLY A 346       6.723  15.101  12.237  1.00 84.25           N  
ATOM   2776  CA  GLY A 346       8.139  14.854  12.054  1.00 84.25           C  
ATOM   2777  C   GLY A 346       8.876  14.624  13.366  1.00 84.25           C  
ATOM   2778  O   GLY A 346       8.270  14.641  14.440  1.00 84.25           O  
ATOM   2779  N   PRO A 347      10.200  14.148  13.353  1.00 78.25           N  
ATOM   2780  CA  PRO A 347      10.985  13.954  14.573  1.00 78.25           C  
ATOM   2781  C   PRO A 347      10.965  15.175  15.480  1.00 78.25           C  
ATOM   2782  O   PRO A 347      10.852  16.311  15.004  1.00 78.25           O  
ATOM   2783  CB  PRO A 347      12.396  13.685  14.044  1.00 78.25           C  
ATOM   2784  CG  PRO A 347      12.352  14.099  12.609  1.00 78.25           C  
ATOM   2785  CD  PRO A 347      10.915  14.270  12.206  1.00 78.25           C  
ATOM   2786  N   THR A 348      10.470  14.967  16.780  1.00 64.81           N  
ATOM   2787  CA  THR A 348      10.477  16.004  17.800  1.00 64.81           C  
ATOM   2788  C   THR A 348      11.900  16.507  18.057  1.00 64.81           C  
ATOM   2789  O   THR A 348      12.838  15.710  18.119  1.00 64.81           O  
ATOM   2790  CB  THR A 348       9.866  15.496  19.118  1.00 64.81           C  
ATOM   2791  CG2 THR A 348       8.364  15.306  18.990  1.00 64.81           C  
ATOM   2792  OG1 THR A 348      10.475  14.252  19.471  1.00 64.81           O  
ATOM   2793  N   GLY A 349      12.597  17.557  17.387  1.00 46.72           N  
ATOM   2794  CA  GLY A 349      13.754  18.201  17.993  1.00 46.72           C  
ATOM   2795  C   GLY A 349      13.566  18.506  19.468  1.00 46.72           C  
ATOM   2796  O   GLY A 349      12.436  18.646  19.940  1.00 46.72           O  
TER    2797      GLY A 349
END   
