# Supplementary material for: Functional divergence and structural changes of Class IV histone deacetylases (HDACs) across the tree of life
Source: Mol Biol Evol. 2026 Jun 17;43(7):msag150. doi: 10.1093/molbev/msag150 (PMC13325672; doi:10.1093/molbev/msag150)
Supplement: msag150_Supplementary_Data [file msag150_supplementary_data.zip › Figure S28 dmHDAC11_B.pdb]

TITLE     S14
REMARK   4      COMPLIES WITH FORMAT V. 3.0, 1-DEC-2006
REMARK 888
REMARK 888 WRITTEN BY MAESTRO (A PRODUCT OF SCHRODINGER, LLC)
ATOM      1  N   MET A   1       1.854 -21.505  18.669  1.00 36.78           N1+
ATOM      2  CA  MET A   1       1.908 -20.633  17.493  1.00 36.78           C  
ATOM      3  C   MET A   1       2.499 -21.367  16.298  1.00 36.78           C  
ATOM      4  O   MET A   1       3.691 -21.672  16.274  1.00 36.78           O  
ATOM      5  CB  MET A   1       2.741 -19.372  17.785  1.00 36.78           C  
ATOM      6  CG  MET A   1       1.921 -18.094  17.773  1.00 36.78           C  
ATOM      7  SD  MET A   1       2.967 -16.602  18.005  1.00 36.78           S  
ATOM      8  CE  MET A   1       1.725 -15.302  17.734  1.00 36.78           C  
ATOM      9  N   LYS A   2       2.017 -22.685  15.940  1.00 31.33           N  
ATOM     10  CA  LYS A   2       2.097 -23.512  14.733  1.00 31.33           C  
ATOM     11  C   LYS A   2       2.217 -22.634  13.486  1.00 31.33           C  
ATOM     12  O   LYS A   2       1.464 -21.669  13.311  1.00 31.33           O  
ATOM     13  CB  LYS A   2       0.875 -24.421  14.616  1.00 31.33           C  
ATOM     14  CG  LYS A   2       1.140 -25.852  15.046  1.00 31.33           C  
ATOM     15  CD  LYS A   2      -0.097 -26.721  14.863  1.00 31.33           C  
ATOM     16  CE  LYS A   2       0.138 -28.147  15.349  1.00 31.33           C  
ATOM     17  NZ  LYS A   2      -1.058 -29.021  15.130  1.00 31.33           N1+
ATOM     18  N   ARG A   3       3.518 -22.191  13.026  1.00 35.81           N  
ATOM     19  CA  ARG A   3       4.382 -21.720  11.946  1.00 35.81           C  
ATOM     20  C   ARG A   3       3.572 -21.301  10.726  1.00 35.81           C  
ATOM     21  O   ARG A   3       2.805 -22.099  10.183  1.00 35.81           O  
ATOM     22  CB  ARG A   3       5.401 -22.788  11.563  1.00 35.81           C  
ATOM     23  CG  ARG A   3       6.723 -22.681  12.299  1.00 35.81           C  
ATOM     24  CD  ARG A   3       7.742 -23.687  11.783  1.00 35.81           C  
ATOM     25  NE  ARG A   3       8.803 -23.938  12.763  1.00 35.81           N  
ATOM     26  NH1 ARG A   3      10.466 -24.238  11.200  1.00 35.81           N  
ATOM     27  NH2 ARG A   3      10.940 -24.425  13.438  1.00 35.81           N1+
ATOM     28  CZ  ARG A   3      10.069 -24.196  12.458  1.00 35.81           C  
ATOM     29  N   LEU A   4       2.813 -20.134  10.686  1.00 44.22           N  
ATOM     30  CA  LEU A   4       2.389 -19.247   9.604  1.00 44.22           C  
ATOM     31  C   LEU A   4       3.254 -19.448   8.356  1.00 44.22           C  
ATOM     32  O   LEU A   4       2.902 -18.988   7.272  1.00 44.22           O  
ATOM     33  CB  LEU A   4       2.451 -17.782  10.042  1.00 44.22           C  
ATOM     34  CG  LEU A   4       1.169 -17.190  10.626  1.00 44.22           C  
ATOM     35  CD1 LEU A   4       1.471 -16.403  11.896  1.00 44.22           C  
ATOM     36  CD2 LEU A   4       0.483 -16.292   9.592  1.00 44.22           C  
ATOM     37  N   THR A   5       3.988 -20.764   8.295  1.00 39.72           N  
ATOM     38  CA  THR A   5       4.739 -21.175   7.122  1.00 39.72           C  
ATOM     39  C   THR A   5       4.260 -22.539   6.620  1.00 39.72           C  
ATOM     40  O   THR A   5       4.583 -22.947   5.504  1.00 39.72           O  
ATOM     41  CB  THR A   5       6.248 -21.244   7.421  1.00 39.72           C  
ATOM     42  CG2 THR A   5       6.854 -19.854   7.521  1.00 39.72           C  
ATOM     43  OG1 THR A   5       6.457 -21.939   8.665  1.00 39.72           O  
ATOM     44  N   GLU A   6       3.147 -23.152   7.242  1.00 37.28           N  
ATOM     45  CA  GLU A   6       2.724 -24.485   6.843  1.00 37.28           C  
ATOM     46  C   GLU A   6       1.466 -24.434   5.977  1.00 37.28           C  
ATOM     47  O   GLU A   6       1.266 -25.286   5.109  1.00 37.28           O  
ATOM     48  CB  GLU A   6       2.470 -25.360   8.078  1.00 37.28           C  
ATOM     49  CG  GLU A   6       3.681 -26.166   8.520  1.00 37.28           C  
ATOM     50  CD  GLU A   6       3.429 -26.998   9.767  1.00 37.28           C  
ATOM     51  OE1 GLU A   6       4.328 -27.771  10.187  1.00 37.28           O  
ATOM     52  OE2 GLU A   6       2.311 -26.901  10.325  1.00 37.28           O1-
ATOM     53  N   ARG A   7       1.146 -23.218   5.344  1.00 42.44           N  
ATOM     54  CA  ARG A   7       0.009 -23.184   4.434  1.00 42.44           C  
ATOM     55  C   ARG A   7       0.274 -22.249   3.261  1.00 42.44           C  
ATOM     56  O   ARG A   7      -0.495 -22.198   2.299  1.00 42.44           O  
ATOM     57  CB  ARG A   7      -1.259 -22.751   5.174  1.00 42.44           C  
ATOM     58  CG  ARG A   7      -1.981 -23.880   5.874  1.00 42.44           C  
ATOM     59  CD  ARG A   7      -3.377 -23.465   6.339  1.00 42.44           C  
ATOM     60  NE  ARG A   7      -3.875 -24.344   7.390  1.00 42.44           N  
ATOM     61  NH1 ARG A   7      -6.104 -23.936   6.940  1.00 42.44           N  
ATOM     62  NH2 ARG A   7      -5.514 -25.371   8.637  1.00 42.44           N1+
ATOM     63  CZ  ARG A   7      -5.163 -24.545   7.653  1.00 42.44           C  
ATOM     64  N   VAL A   8       1.655 -21.920   2.970  1.00 44.34           N  
ATOM     65  CA  VAL A   8       2.137 -21.237   1.768  1.00 44.34           C  
ATOM     66  C   VAL A   8       3.208 -22.091   1.095  1.00 44.34           C  
ATOM     67  O   VAL A   8       4.167 -22.523   1.741  1.00 44.34           O  
ATOM     68  CB  VAL A   8       2.685 -19.836   2.099  1.00 44.34           C  
ATOM     69  CG1 VAL A   8       3.067 -19.094   0.817  1.00 44.34           C  
ATOM     70  CG2 VAL A   8       1.665 -19.038   2.903  1.00 44.34           C  
ATOM     71  N   HIS A   9       3.033 -23.491   0.950  1.00 38.56           N  
ATOM     72  CA  HIS A   9       3.709 -24.280  -0.064  1.00 38.56           C  
ATOM     73  C   HIS A   9       4.347 -25.538   0.537  1.00 38.56           C  
ATOM     74  O   HIS A   9       5.088 -25.442   1.520  1.00 38.56           O  
ATOM     75  CB  HIS A   9       4.785 -23.445  -0.775  1.00 38.56           C  
ATOM     76  CG  HIS A   9       4.223 -22.448  -1.739  1.00 38.56           C  
ATOM     77  CD2 HIS A   9       4.248 -21.091  -1.735  1.00 38.56           C  
ATOM     78  ND1 HIS A   9       3.533 -22.815  -2.874  1.00 38.56           N  
ATOM     79  CE1 HIS A   9       3.154 -21.727  -3.526  1.00 38.56           C  
ATOM     80  NE2 HIS A   9       3.579 -20.672  -2.859  1.00 38.56           N  
ATOM     81  N   HIS A  10       3.660 -26.675   0.779  1.00 28.48           N  
ATOM     82  CA  HIS A  10       4.127 -28.060   0.842  1.00 28.48           C  
ATOM     83  C   HIS A  10       5.168 -28.325  -0.249  1.00 28.48           C  
ATOM     84  O   HIS A  10       4.836 -28.299  -1.431  1.00 28.48           O  
ATOM     85  CB  HIS A  10       2.959 -29.035   0.706  1.00 28.48           C  
ATOM     86  CG  HIS A  10       2.540 -29.654   2.008  1.00 28.48           C  
ATOM     87  CD2 HIS A  10       1.439 -29.481   2.762  1.00 28.48           C  
ATOM     88  ND1 HIS A  10       3.322 -30.585   2.661  1.00 28.48           N  
ATOM     89  CE1 HIS A  10       2.704 -30.941   3.776  1.00 28.48           C  
ATOM     90  NE2 HIS A  10       1.561 -30.285   3.856  1.00 28.48           N  
ATOM     91  N   GLU A  11       6.379 -27.653  -0.234  1.00 35.94           N  
ATOM     92  CA  GLU A  11       7.539 -28.236  -0.887  1.00 35.94           C  
ATOM     93  C   GLU A  11       8.734 -28.309   0.064  1.00 35.94           C  
ATOM     94  O   GLU A  11       9.063 -27.333   0.727  1.00 35.94           O  
ATOM     95  CB  GLU A  11       7.922 -27.433  -2.141  1.00 35.94           C  
ATOM     96  CG  GLU A  11       7.371 -28.029  -3.433  1.00 35.94           C  
ATOM     97  CD  GLU A  11       7.741 -27.206  -4.665  1.00 35.94           C  
ATOM     98  OE1 GLU A  11       7.325 -27.592  -5.781  1.00 35.94           O  
ATOM     99  OE2 GLU A  11       8.434 -26.181  -4.501  1.00 35.94           O1-
ATOM    100  N   GLU A  12       8.961 -29.421   0.841  1.00 32.28           N  
ATOM    101  CA  GLU A  12      10.098 -30.140   1.413  1.00 32.28           C  
ATOM    102  C   GLU A  12      11.407 -29.640   0.825  1.00 32.28           C  
ATOM    103  O   GLU A  12      11.586 -29.642  -0.395  1.00 32.28           O  
ATOM    104  CB  GLU A  12       9.956 -31.638   1.186  1.00 32.28           C  
ATOM    105  CG  GLU A  12       9.298 -32.389   2.338  1.00 32.28           C  
ATOM    106  CD  GLU A  12       9.200 -33.895   2.116  1.00 32.28           C  
ATOM    107  OE1 GLU A  12       8.666 -34.587   3.000  1.00 32.28           O  
ATOM    108  OE2 GLU A  12       9.662 -34.350   1.050  1.00 32.28           O1-
ATOM    109  N   GLN A  13      12.109 -28.485   1.450  1.00 36.03           N  
ATOM    110  CA  GLN A  13      13.544 -28.453   1.196  1.00 36.03           C  
ATOM    111  C   GLN A  13      14.232 -27.382   2.037  1.00 36.03           C  
ATOM    112  O   GLN A  13      13.742 -26.257   2.134  1.00 36.03           O  
ATOM    113  CB  GLN A  13      13.821 -28.220  -0.290  1.00 36.03           C  
ATOM    114  CG  GLN A  13      14.276 -29.460  -1.030  1.00 36.03           C  
ATOM    115  CD  GLN A  13      14.571 -29.198  -2.492  1.00 36.03           C  
ATOM    116  NE2 GLN A  13      15.162 -30.180  -3.169  1.00 36.03           N  
ATOM    117  OE1 GLN A  13      14.279 -28.122  -3.019  1.00 36.03           O  
ATOM    118  N   GLU A  14      14.990 -27.701   3.250  1.00 35.25           N  
ATOM    119  CA  GLU A  14      16.209 -27.445   4.011  1.00 35.25           C  
ATOM    120  C   GLU A  14      16.426 -25.954   4.218  1.00 35.25           C  
ATOM    121  O   GLU A  14      16.532 -25.191   3.253  1.00 35.25           O  
ATOM    122  CB  GLU A  14      17.423 -28.064   3.313  1.00 35.25           C  
ATOM    123  CG  GLU A  14      17.795 -29.438   3.848  1.00 35.25           C  
ATOM    124  CD  GLU A  14      19.006 -30.052   3.134  1.00 35.25           C  
ATOM    125  OE1 GLU A  14      19.395 -31.181   3.483  1.00 35.25           O  
ATOM    126  OE2 GLU A  14      19.561 -29.379   2.236  1.00 35.25           O1-
ATOM    127  N   SER A  15      15.733 -25.275   5.183  1.00 35.47           N  
ATOM    128  CA  SER A  15      15.588 -24.004   5.890  1.00 35.47           C  
ATOM    129  C   SER A  15      16.939 -23.323   6.079  1.00 35.47           C  
ATOM    130  O   SER A  15      17.798 -23.820   6.814  1.00 35.47           O  
ATOM    131  CB  SER A  15      14.925 -24.221   7.252  1.00 35.47           C  
ATOM    132  OG  SER A  15      15.804 -24.878   8.147  1.00 35.47           O  
ATOM    133  N   GLU A  16      17.648 -22.788   5.031  1.00 41.16           N  
ATOM    134  CA  GLU A  16      18.585 -21.694   5.259  1.00 41.16           C  
ATOM    135  C   GLU A  16      17.880 -20.445   5.769  1.00 41.16           C  
ATOM    136  O   GLU A  16      16.898 -19.996   5.171  1.00 41.16           O  
ATOM    137  CB  GLU A  16      19.366 -21.379   3.976  1.00 41.16           C  
ATOM    138  CG  GLU A  16      20.556 -22.284   3.740  1.00 41.16           C  
ATOM    139  CD  GLU A  16      21.426 -21.847   2.572  1.00 41.16           C  
ATOM    140  OE1 GLU A  16      22.490 -22.476   2.324  1.00 41.16           O  
ATOM    141  OE2 GLU A  16      21.040 -20.872   1.890  1.00 41.16           O1-
ATOM    142  N   GLU A  17      17.602 -20.241   7.207  1.00 44.03           N  
ATOM    143  CA  GLU A  17      17.107 -19.096   7.948  1.00 44.03           C  
ATOM    144  C   GLU A  17      17.447 -17.778   7.252  1.00 44.03           C  
ATOM    145  O   GLU A  17      18.620 -17.501   7.001  1.00 44.03           O  
ATOM    146  CB  GLU A  17      17.656 -19.097   9.369  1.00 44.03           C  
ATOM    147  CG  GLU A  17      16.631 -18.689  10.425  1.00 44.03           C  
ATOM    148  CD  GLU A  17      17.198 -18.722  11.846  1.00 44.03           C  
ATOM    149  OE1 GLU A  17      16.487 -18.279  12.793  1.00 44.03           O  
ATOM    150  OE2 GLU A  17      18.338 -19.195  12.019  1.00 44.03           O1-
ATOM    151  N   VAL A  18      16.700 -17.266   6.222  1.00 46.75           N  
ATOM    152  CA  VAL A  18      16.857 -15.941   5.636  1.00 46.75           C  
ATOM    153  C   VAL A  18      16.669 -14.869   6.719  1.00 46.75           C  
ATOM    154  O   VAL A  18      15.661 -14.861   7.415  1.00 46.75           O  
ATOM    155  CB  VAL A  18      15.862 -15.712   4.475  1.00 46.75           C  
ATOM    156  CG1 VAL A  18      16.032 -14.316   3.879  1.00 46.75           C  
ATOM    157  CG2 VAL A  18      16.019 -16.779   3.411  1.00 46.75           C  
ATOM    158  N   VAL A  19      17.733 -14.339   7.237  1.00 47.97           N  
ATOM    159  CA  VAL A  19      17.822 -13.329   8.275  1.00 47.97           C  
ATOM    160  C   VAL A  19      17.430 -11.966   7.706  1.00 47.97           C  
ATOM    161  O   VAL A  19      17.943 -11.549   6.667  1.00 47.97           O  
ATOM    162  CB  VAL A  19      19.233 -13.259   8.889  1.00 47.97           C  
ATOM    163  CG1 VAL A  19      19.304 -12.205   9.984  1.00 47.97           C  
ATOM    164  CG2 VAL A  19      19.647 -14.626   9.444  1.00 47.97           C  
ATOM    165  N   TRP A  20      16.131 -11.464   7.969  1.00 58.00           N  
ATOM    166  CA  TRP A  20      15.868 -10.046   7.735  1.00 58.00           C  
ATOM    167  C   TRP A  20      16.953  -9.183   8.378  1.00 58.00           C  
ATOM    168  O   TRP A  20      17.351  -9.418   9.523  1.00 58.00           O  
ATOM    169  CB  TRP A  20      14.495  -9.656   8.291  1.00 58.00           C  
ATOM    170  CG  TRP A  20      13.344 -10.299   7.573  1.00 58.00           C  
ATOM    171  CD1 TRP A  20      12.576 -11.339   8.013  1.00 58.00           C  
ATOM    172  CD2 TRP A  20      12.839  -9.941   6.278  1.00 58.00           C  
ATOM    173  CE2 TRP A  20      11.758 -10.804   6.004  1.00 58.00           C  
ATOM    174  CE3 TRP A  20      13.189  -8.968   5.337  1.00 58.00           C  
ATOM    175  NE1 TRP A  20      11.620 -11.649   7.076  1.00 58.00           N  
ATOM    176  CH2 TRP A  20      11.391  -9.772   3.906  1.00 58.00           C  
ATOM    177  CZ2 TRP A  20      11.032 -10.734   4.816  1.00 58.00           C  
ATOM    178  CZ3 TRP A  20      12.466  -8.897   4.154  1.00 58.00           C  
ATOM    179  N   VAL A  21      17.961  -8.850   7.738  1.00 50.19           N  
ATOM    180  CA  VAL A  21      18.947  -7.992   8.398  1.00 50.19           C  
ATOM    181  C   VAL A  21      18.236  -7.020   9.329  1.00 50.19           C  
ATOM    182  O   VAL A  21      17.284  -6.348   8.937  1.00 50.19           O  
ATOM    183  CB  VAL A  21      19.795  -7.215   7.365  1.00 50.19           C  
ATOM    184  CG1 VAL A  21      20.849  -6.368   8.056  1.00 50.19           C  
ATOM    185  CG2 VAL A  21      20.452  -8.182   6.375  1.00 50.19           C  
ATOM    186  N   LYS A  22      18.147  -7.285  10.713  1.00 51.44           N  
ATOM    187  CA  LYS A  22      17.716  -6.393  11.784  1.00 51.44           C  
ATOM    188  C   LYS A  22      18.286  -4.989  11.598  1.00 51.44           C  
ATOM    189  O   LYS A  22      19.508  -4.822  11.514  1.00 51.44           O  
ATOM    190  CB  LYS A  22      18.113  -6.948  13.143  1.00 51.44           C  
ATOM    191  CG  LYS A  22      17.040  -7.784  13.820  1.00 51.44           C  
ATOM    192  CD  LYS A  22      17.439  -8.183  15.230  1.00 51.44           C  
ATOM    193  CE  LYS A  22      16.406  -9.084  15.885  1.00 51.44           C  
ATOM    194  NZ  LYS A  22      16.782  -9.466  17.271  1.00 51.44           N1+
ATOM    195  N   ARG A  23      17.806  -4.235  10.490  1.00 54.00           N  
ATOM    196  CA  ARG A  23      18.310  -2.870  10.554  1.00 54.00           C  
ATOM    197  C   ARG A  23      18.013  -2.243  11.917  1.00 54.00           C  
ATOM    198  O   ARG A  23      16.927  -2.428  12.472  1.00 54.00           O  
ATOM    199  CB  ARG A  23      17.707  -2.009   9.447  1.00 54.00           C  
ATOM    200  CG  ARG A  23      18.735  -1.207   8.669  1.00 54.00           C  
ATOM    201  CD  ARG A  23      18.075  -0.319   7.619  1.00 54.00           C  
ATOM    202  NE  ARG A  23      18.996   0.696   7.107  1.00 54.00           N  
ATOM    203  NH1 ARG A  23      17.663   1.317   5.325  1.00 54.00           N  
ATOM    204  NH2 ARG A  23      19.686   2.341   5.658  1.00 54.00           N1+
ATOM    205  CZ  ARG A  23      18.780   1.446   6.035  1.00 54.00           C  
ATOM    206  N   ASP A  24      19.056  -2.059  12.783  1.00 49.50           N  
ATOM    207  CA  ASP A  24      19.185  -1.243  13.977  1.00 49.50           C  
ATOM    208  C   ASP A  24      18.162  -0.106  13.989  1.00 49.50           C  
ATOM    209  O   ASP A  24      18.016   0.614  13.002  1.00 49.50           O  
ATOM    210  CB  ASP A  24      20.600  -0.673  14.091  1.00 49.50           C  
ATOM    211  CG  ASP A  24      21.615  -1.701  14.565  1.00 49.50           C  
ATOM    212  OD1 ASP A  24      21.228  -2.658  15.270  1.00 49.50           O  
ATOM    213  OD2 ASP A  24      22.812  -1.547  14.236  1.00 49.50           O1-
ATOM    214  N   ASP A  25      16.949  -0.306  14.571  1.00 47.69           N  
ATOM    215  CA  ASP A  25      16.107   0.600  15.347  1.00 47.69           C  
ATOM    216  C   ASP A  25      16.790   1.957  15.536  1.00 47.69           C  
ATOM    217  O   ASP A  25      17.896   2.036  16.049  1.00 47.69           O  
ATOM    218  CB  ASP A  25      15.792  -0.014  16.719  1.00 47.69           C  
ATOM    219  CG  ASP A  25      14.747  -1.115  16.643  1.00 47.69           C  
ATOM    220  OD1 ASP A  25      13.950  -1.138  15.669  1.00 47.69           O  
ATOM    221  OD2 ASP A  25      14.715  -1.962  17.563  1.00 47.69           O1-
ATOM    222  N   ALA A  26      16.619   3.062  14.499  1.00 54.34           N  
ATOM    223  CA  ALA A  26      16.885   4.183  15.409  1.00 54.34           C  
ATOM    224  C   ALA A  26      16.328   5.486  14.837  1.00 54.34           C  
ATOM    225  O   ALA A  26      16.606   5.840  13.681  1.00 54.34           O  
ATOM    226  CB  ALA A  26      18.383   4.318  15.668  1.00 54.34           C  
ATOM    227  N   ARG A  27      14.957   5.409  14.959  1.00 74.62           N  
ATOM    228  CA  ARG A  27      14.538   6.800  14.797  1.00 74.62           C  
ATOM    229  C   ARG A  27      15.736   7.696  14.502  1.00 74.62           C  
ATOM    230  O   ARG A  27      16.786   7.565  15.132  1.00 74.62           O  
ATOM    231  CB  ARG A  27      13.823   7.288  16.062  1.00 74.62           C  
ATOM    232  CG  ARG A  27      12.454   6.654  16.274  1.00 74.62           C  
ATOM    233  CD  ARG A  27      11.740   7.253  17.477  1.00 74.62           C  
ATOM    234  NE  ARG A  27      10.441   6.618  17.699  1.00 74.62           N  
ATOM    235  NH1 ARG A  27       9.800   8.063  19.389  1.00 74.62           N  
ATOM    236  NH2 ARG A  27       8.401   6.369  18.722  1.00 74.62           N1+
ATOM    237  CZ  ARG A  27       9.546   7.019  18.598  1.00 74.62           C  
ATOM    238  N   SER A  28      15.753   8.295  13.396  1.00 81.56           N  
ATOM    239  CA  SER A  28      16.781   9.277  13.076  1.00 81.56           C  
ATOM    240  C   SER A  28      16.273  10.702  13.288  1.00 81.56           C  
ATOM    241  O   SER A  28      15.189  11.058  12.804  1.00 81.56           O  
ATOM    242  CB  SER A  28      17.247   9.106  11.630  1.00 81.56           C  
ATOM    243  OG  SER A  28      18.238  10.056  11.299  1.00 81.56           O  
ATOM    244  N   ALA A  29      16.996  11.347  14.272  1.00 76.06           N  
ATOM    245  CA  ALA A  29      16.649  12.736  14.547  1.00 76.06           C  
ATOM    246  C   ALA A  29      16.640  13.573  13.265  1.00 76.06           C  
ATOM    247  O   ALA A  29      17.547  13.465  12.443  1.00 76.06           O  
ATOM    248  CB  ALA A  29      17.632  13.333  15.552  1.00 76.06           C  
ATOM    249  N   GLY A  30      15.386  14.030  12.849  1.00 81.06           N  
ATOM    250  CA  GLY A  30      15.342  14.964  11.735  1.00 81.06           C  
ATOM    251  C   GLY A  30      14.756  14.366  10.475  1.00 81.06           C  
ATOM    252  O   GLY A  30      14.602  15.059   9.466  1.00 81.06           O  
ATOM    253  N   LYS A  31      14.473  12.924  10.551  1.00 91.88           N  
ATOM    254  CA  LYS A  31      13.815  12.307   9.413  1.00 91.88           C  
ATOM    255  C   LYS A  31      12.333  12.054   9.704  1.00 91.88           C  
ATOM    256  O   LYS A  31      11.964  11.777  10.842  1.00 91.88           O  
ATOM    257  CB  LYS A  31      14.502  10.990   9.038  1.00 91.88           C  
ATOM    258  CG  LYS A  31      15.905  11.167   8.482  1.00 91.88           C  
ATOM    259  CD  LYS A  31      16.458   9.859   7.932  1.00 91.88           C  
ATOM    260  CE  LYS A  31      17.813  10.059   7.268  1.00 91.88           C  
ATOM    261  NZ  LYS A  31      18.324   8.792   6.660  1.00 91.88           N1+
ATOM    262  N   LEU A  32      11.480  12.182   8.660  1.00 94.38           N  
ATOM    263  CA  LEU A  32      10.076  11.787   8.701  1.00 94.38           C  
ATOM    264  C   LEU A  32       9.912  10.332   8.273  1.00 94.38           C  
ATOM    265  O   LEU A  32      10.567   9.885   7.326  1.00 94.38           O  
ATOM    266  CB  LEU A  32       9.239  12.697   7.810  1.00 94.38           C  
ATOM    267  CG  LEU A  32       9.153  14.167   8.221  1.00 94.38           C  
ATOM    268  CD1 LEU A  32       8.438  14.988   7.151  1.00 94.38           C  
ATOM    269  CD2 LEU A  32       8.449  14.308   9.571  1.00 94.38           C  
ATOM    270  N   PRO A  33       9.112   9.482   9.129  1.00 96.00           N  
ATOM    271  CA  PRO A  33       8.925   8.081   8.742  1.00 96.00           C  
ATOM    272  C   PRO A  33       8.215   7.933   7.399  1.00 96.00           C  
ATOM    273  O   PRO A  33       7.152   7.309   7.321  1.00 96.00           O  
ATOM    274  CB  PRO A  33       8.075   7.514   9.882  1.00 96.00           C  
ATOM    275  CG  PRO A  33       7.242   8.667  10.347  1.00 96.00           C  
ATOM    276  CD  PRO A  33       8.044   9.927  10.194  1.00 96.00           C  
ATOM    277  N   ILE A  34       8.775   8.662   6.367  1.00 97.44           N  
ATOM    278  CA  ILE A  34       8.373   8.537   4.966  1.00 97.44           C  
ATOM    279  C   ILE A  34       9.506   7.904   4.163  1.00 97.44           C  
ATOM    280  O   ILE A  34      10.638   8.375   4.191  1.00 97.44           O  
ATOM    281  CB  ILE A  34       7.990   9.907   4.363  1.00 97.44           C  
ATOM    282  CG1 ILE A  34       6.809  10.522   5.124  1.00 97.44           C  
ATOM    283  CG2 ILE A  34       7.674   9.776   2.874  1.00 97.44           C  
ATOM    284  CD1 ILE A  34       6.433  11.922   4.665  1.00 97.44           C  
ATOM    285  N   VAL A  35       9.207   6.840   3.392  1.00 97.69           N  
ATOM    286  CA  VAL A  35      10.216   6.068   2.676  1.00 97.69           C  
ATOM    287  C   VAL A  35      10.143   6.384   1.180  1.00 97.69           C  
ATOM    288  O   VAL A  35       9.065   6.348   0.583  1.00 97.69           O  
ATOM    289  CB  VAL A  35      10.048   4.552   2.908  1.00 97.69           C  
ATOM    290  CG1 VAL A  35      11.175   3.771   2.233  1.00 97.69           C  
ATOM    291  CG2 VAL A  35       9.997   4.241   4.401  1.00 97.69           C  
ATOM    292  N   PHE A  36      11.271   6.739   0.648  1.00 96.19           N  
ATOM    293  CA  PHE A  36      11.416   7.004  -0.777  1.00 96.19           C  
ATOM    294  C   PHE A  36      12.845   6.732  -1.233  1.00 96.19           C  
ATOM    295  O   PHE A  36      13.802   7.012  -0.505  1.00 96.19           O  
ATOM    296  CB  PHE A  36      11.030   8.452  -1.100  1.00 96.19           C  
ATOM    297  CG  PHE A  36      11.353   8.866  -2.510  1.00 96.19           C  
ATOM    298  CD1 PHE A  36      12.453   9.666  -2.773  1.00 96.19           C  
ATOM    299  CD2 PHE A  36      10.555   8.456  -3.569  1.00 96.19           C  
ATOM    300  CE1 PHE A  36      12.755  10.052  -4.078  1.00 96.19           C  
ATOM    301  CE2 PHE A  36      10.849   8.837  -4.874  1.00 96.19           C  
ATOM    302  CZ  PHE A  36      11.952   9.639  -5.127  1.00 96.19           C  
ATOM    303  N   SER A  37      12.919   6.226  -2.484  1.00 94.12           N  
ATOM    304  CA  SER A  37      14.214   5.994  -3.110  1.00 94.12           C  
ATOM    305  C   SER A  37      14.213   6.450  -4.564  1.00 94.12           C  
ATOM    306  O   SER A  37      13.215   6.287  -5.269  1.00 94.12           O  
ATOM    307  CB  SER A  37      14.594   4.514  -3.027  1.00 94.12           C  
ATOM    308  OG  SER A  37      15.788   4.257  -3.742  1.00 94.12           O  
ATOM    309  N   ARG A  38      15.308   6.981  -4.973  1.00 92.56           N  
ATOM    310  CA  ARG A  38      15.462   7.361  -6.375  1.00 92.56           C  
ATOM    311  C   ARG A  38      15.402   6.133  -7.278  1.00 92.56           C  
ATOM    312  O   ARG A  38      15.165   6.256  -8.486  1.00 92.56           O  
ATOM    313  CB  ARG A  38      16.777   8.103  -6.590  1.00 92.56           C  
ATOM    314  CG  ARG A  38      16.821   9.490  -5.950  1.00 92.56           C  
ATOM    315  CD  ARG A  38      18.131  10.206  -6.233  1.00 92.56           C  
ATOM    316  NE  ARG A  38      18.176  11.516  -5.589  1.00 92.56           N  
ATOM    317  NH1 ARG A  38      20.329  11.991  -6.259  1.00 92.56           N  
ATOM    318  NH2 ARG A  38      19.153  13.508  -5.003  1.00 92.56           N1+
ATOM    319  CZ  ARG A  38      19.220  12.336  -5.621  1.00 92.56           C  
ATOM    320  N   ASN A  39      15.594   4.970  -6.668  1.00 92.81           N  
ATOM    321  CA  ASN A  39      15.591   3.716  -7.413  1.00 92.81           C  
ATOM    322  C   ASN A  39      14.170   3.220  -7.672  1.00 92.81           C  
ATOM    323  O   ASN A  39      13.978   2.168  -8.284  1.00 92.81           O  
ATOM    324  CB  ASN A  39      16.397   2.651  -6.671  1.00 92.81           C  
ATOM    325  CG  ASN A  39      17.886   2.944  -6.661  1.00 92.81           C  
ATOM    326  ND2 ASN A  39      18.521   2.759  -5.507  1.00 92.81           N  
ATOM    327  OD1 ASN A  39      18.461   3.329  -7.682  1.00 92.81           O  
ATOM    328  N   TYR A  40      13.122   3.942  -7.215  1.00 91.44           N  
ATOM    329  CA  TYR A  40      11.720   3.596  -7.421  1.00 91.44           C  
ATOM    330  C   TYR A  40      11.321   3.791  -8.880  1.00 91.44           C  
ATOM    331  O   TYR A  40      10.333   3.212  -9.341  1.00 91.44           O  
ATOM    332  CB  TYR A  40      10.818   4.434  -6.514  1.00 91.44           C  
ATOM    333  CG  TYR A  40      10.693   3.887  -5.109  1.00 91.44           C  
ATOM    334  CD1 TYR A  40      11.611   2.965  -4.616  1.00 91.44           C  
ATOM    335  CD2 TYR A  40       9.661   4.299  -4.277  1.00 91.44           C  
ATOM    336  CE1 TYR A  40      11.501   2.460  -3.324  1.00 91.44           C  
ATOM    337  CE2 TYR A  40       9.540   3.801  -2.982  1.00 91.44           C  
ATOM    338  OH  TYR A  40      10.352   2.389  -1.235  1.00 91.44           O  
ATOM    339  CZ  TYR A  40      10.465   2.884  -2.516  1.00 91.44           C  
ATOM    340  N   ALA A  41      12.120   4.509  -9.607  1.00 86.00           N  
ATOM    341  CA  ALA A  41      11.725   4.909 -10.958  1.00 86.00           C  
ATOM    342  C   ALA A  41      11.893   3.748 -11.941  1.00 86.00           C  
ATOM    343  O   ALA A  41      12.929   3.088 -11.961  1.00 86.00           O  
ATOM    344  CB  ALA A  41      12.544   6.110 -11.422  1.00 86.00           C  
ATOM    345  N   VAL A  42      10.752   3.471 -12.660  1.00 81.62           N  
ATOM    346  CA  VAL A  42      10.774   2.534 -13.776  1.00 81.62           C  
ATOM    347  C   VAL A  42      11.131   3.268 -15.068  1.00 81.62           C  
ATOM    348  O   VAL A  42      10.469   4.239 -15.434  1.00 81.62           O  
ATOM    349  CB  VAL A  42       9.414   1.805 -13.931  1.00 81.62           C  
ATOM    350  CG1 VAL A  42       9.446   0.856 -15.126  1.00 81.62           C  
ATOM    351  CG2 VAL A  42       9.065   1.050 -12.652  1.00 81.62           C  
ATOM    352  N   ARG A  43      12.210   2.927 -15.627  1.00 75.12           N  
ATOM    353  CA  ARG A  43      12.686   3.588 -16.842  1.00 75.12           C  
ATOM    354  C   ARG A  43      12.787   2.600 -18.002  1.00 75.12           C  
ATOM    355  O   ARG A  43      13.462   1.570 -17.885  1.00 75.12           O  
ATOM    356  CB  ARG A  43      14.041   4.251 -16.597  1.00 75.12           C  
ATOM    357  CG  ARG A  43      14.010   5.341 -15.532  1.00 75.12           C  
ATOM    358  CD  ARG A  43      15.376   5.984 -15.356  1.00 75.12           C  
ATOM    359  NE  ARG A  43      15.319   7.111 -14.427  1.00 75.12           N  
ATOM    360  NH1 ARG A  43      17.568   7.628 -14.592  1.00 75.12           N  
ATOM    361  NH2 ARG A  43      16.197   8.862 -13.231  1.00 75.12           N1+
ATOM    362  CZ  ARG A  43      16.359   7.861 -14.085  1.00 75.12           C  
ATOM    363  N   PHE A  44      11.937   2.919 -19.081  1.00 66.31           N  
ATOM    364  CA  PHE A  44      11.984   2.088 -20.277  1.00 66.31           C  
ATOM    365  C   PHE A  44      12.235   2.936 -21.514  1.00 66.31           C  
ATOM    366  O   PHE A  44      11.378   3.028 -22.396  1.00 66.31           O  
ATOM    367  CB  PHE A  44      10.687   1.289 -20.432  1.00 66.31           C  
ATOM    368  CG  PHE A  44      10.786  -0.136 -19.962  1.00 66.31           C  
ATOM    369  CD1 PHE A  44      11.171  -1.149 -20.831  1.00 66.31           C  
ATOM    370  CD2 PHE A  44      10.496  -0.463 -18.640  1.00 66.31           C  
ATOM    371  CE1 PHE A  44      11.260  -2.461 -20.394  1.00 66.31           C  
ATOM    372  CE2 PHE A  44      10.594  -1.781 -18.200  1.00 66.31           C  
ATOM    373  CZ  PHE A  44      10.974  -2.783 -19.075  1.00 66.31           C  
ATOM    374  N   GLY A  45      13.285   3.906 -21.465  1.00 56.25           N  
ATOM    375  CA  GLY A  45      13.650   4.648 -22.660  1.00 56.25           C  
ATOM    376  C   GLY A  45      12.471   5.365 -23.299  1.00 56.25           C  
ATOM    377  O   GLY A  45      12.370   5.421 -24.527  1.00 56.25           O  
ATOM    378  N   GLY A  46      11.406   5.792 -22.505  1.00 58.56           N  
ATOM    379  CA  GLY A  46      10.271   6.590 -22.942  1.00 58.56           C  
ATOM    380  C   GLY A  46       8.998   5.780 -23.084  1.00 58.56           C  
ATOM    381  O   GLY A  46       7.905   6.342 -23.234  1.00 58.56           O  
ATOM    382  N   LEU A  47       9.091   4.361 -23.083  1.00 59.31           N  
ATOM    383  CA  LEU A  47       7.959   3.450 -23.202  1.00 59.31           C  
ATOM    384  C   LEU A  47       7.125   3.453 -21.932  1.00 59.31           C  
ATOM    385  O   LEU A  47       5.940   3.096 -21.957  1.00 59.31           O  
ATOM    386  CB  LEU A  47       8.447   2.028 -23.502  1.00 59.31           C  
ATOM    387  CG  LEU A  47       8.901   1.755 -24.929  1.00 59.31           C  
ATOM    388  CD1 LEU A  47       9.959   0.653 -24.955  1.00 59.31           C  
ATOM    389  CD2 LEU A  47       7.711   1.380 -25.808  1.00 59.31           C  
ATOM    390  N   GLU A  48       7.749   3.984 -20.879  1.00 64.38           N  
ATOM    391  CA  GLU A  48       7.028   4.072 -19.609  1.00 64.38           C  
ATOM    392  C   GLU A  48       5.872   5.065 -19.703  1.00 64.38           C  
ATOM    393  O   GLU A  48       4.916   4.981 -18.937  1.00 64.38           O  
ATOM    394  CB  GLU A  48       7.981   4.464 -18.478  1.00 64.38           C  
ATOM    395  CG  GLU A  48       8.561   5.863 -18.622  1.00 64.38           C  
ATOM    396  CD  GLU A  48       9.861   5.891 -19.412  1.00 64.38           C  
ATOM    397  OE1 GLU A  48      10.626   6.871 -19.292  1.00 64.38           O  
ATOM    398  OE2 GLU A  48      10.113   4.918 -20.160  1.00 64.38           O1-
ATOM    399  N   ARG A  49       5.968   6.077 -20.706  1.00 58.09           N  
ATOM    400  CA  ARG A  49       4.989   7.143 -20.917  1.00 58.09           C  
ATOM    401  C   ARG A  49       3.716   6.603 -21.569  1.00 58.09           C  
ATOM    402  O   ARG A  49       2.667   7.239 -21.508  1.00 58.09           O  
ATOM    403  CB  ARG A  49       5.582   8.257 -21.768  1.00 58.09           C  
ATOM    404  CG  ARG A  49       6.695   9.034 -21.084  1.00 58.09           C  
ATOM    405  CD  ARG A  49       7.226  10.162 -21.970  1.00 58.09           C  
ATOM    406  NE  ARG A  49       8.387  10.811 -21.370  1.00 58.09           N  
ATOM    407  NH1 ARG A  49       8.757  12.246 -23.146  1.00 58.09           N  
ATOM    408  NH2 ARG A  49      10.122  12.317 -21.312  1.00 58.09           N1+
ATOM    409  CZ  ARG A  49       9.087  11.792 -21.942  1.00 58.09           C  
ATOM    410  N   LEU A  50       3.758   5.394 -22.173  1.00 58.03           N  
ATOM    411  CA  LEU A  50       2.653   4.752 -22.857  1.00 58.03           C  
ATOM    412  C   LEU A  50       1.858   3.860 -21.910  1.00 58.03           C  
ATOM    413  O   LEU A  50       0.829   3.303 -22.291  1.00 58.03           O  
ATOM    414  CB  LEU A  50       3.159   3.923 -24.050  1.00 58.03           C  
ATOM    415  CG  LEU A  50       3.830   4.708 -25.174  1.00 58.03           C  
ATOM    416  CD1 LEU A  50       4.461   3.752 -26.184  1.00 58.03           C  
ATOM    417  CD2 LEU A  50       2.814   5.614 -25.866  1.00 58.03           C  
ATOM    418  N   HIS A  51       2.152   3.854 -20.648  1.00 63.56           N  
ATOM    419  CA  HIS A  51       1.512   3.050 -19.609  1.00 63.56           C  
ATOM    420  C   HIS A  51       0.758   3.938 -18.620  1.00 63.56           C  
ATOM    421  O   HIS A  51       1.228   5.023 -18.267  1.00 63.56           O  
ATOM    422  CB  HIS A  51       2.553   2.210 -18.869  1.00 63.56           C  
ATOM    423  CG  HIS A  51       1.957   1.097 -18.062  1.00 63.56           C  
ATOM    424  CD2 HIS A  51       1.844  -0.227 -18.323  1.00 63.56           C  
ATOM    425  ND1 HIS A  51       1.393   1.298 -16.822  1.00 63.56           N  
ATOM    426  CE1 HIS A  51       0.948   0.141 -16.354  1.00 63.56           C  
ATOM    427  NE2 HIS A  51       1.211  -0.799 -17.248  1.00 63.56           N  
ATOM    428  N   PRO A  52      -0.497   3.572 -18.369  1.00 58.97           N  
ATOM    429  CA  PRO A  52      -1.348   4.366 -17.482  1.00 58.97           C  
ATOM    430  C   PRO A  52      -0.733   4.565 -16.099  1.00 58.97           C  
ATOM    431  O   PRO A  52      -1.065   5.525 -15.402  1.00 58.97           O  
ATOM    432  CB  PRO A  52      -2.634   3.554 -17.394  1.00 58.97           C  
ATOM    433  CG  PRO A  52      -2.244   2.177 -17.826  1.00 58.97           C  
ATOM    434  CD  PRO A  52      -1.058   2.279 -18.741  1.00 58.97           C  
ATOM    435  N   PHE A  53       0.316   3.750 -15.755  1.00 61.25           N  
ATOM    436  CA  PHE A  53       1.018   3.834 -14.481  1.00 61.25           C  
ATOM    437  C   PHE A  53       2.098   4.901 -14.529  1.00 61.25           C  
ATOM    438  O   PHE A  53       2.916   4.933 -15.455  1.00 61.25           O  
ATOM    439  CB  PHE A  53       1.633   2.479 -14.120  1.00 61.25           C  
ATOM    440  CG  PHE A  53       2.322   2.461 -12.778  1.00 61.25           C  
ATOM    441  CD1 PHE A  53       3.703   2.582 -12.686  1.00 61.25           C  
ATOM    442  CD2 PHE A  53       1.581   2.326 -11.610  1.00 61.25           C  
ATOM    443  CE1 PHE A  53       4.339   2.571 -11.449  1.00 61.25           C  
ATOM    444  CE2 PHE A  53       2.215   2.315 -10.368  1.00 61.25           C  
ATOM    445  CZ  PHE A  53       3.592   2.432 -10.291  1.00 61.25           C  
ATOM    446  N   ASP A  54       1.957   6.005 -13.726  1.00 70.81           N  
ATOM    447  CA  ASP A  54       2.970   7.053 -13.600  1.00 70.81           C  
ATOM    448  C   ASP A  54       4.213   6.526 -12.888  1.00 70.81           C  
ATOM    449  O   ASP A  54       4.239   6.429 -11.661  1.00 70.81           O  
ATOM    450  CB  ASP A  54       2.403   8.260 -12.852  1.00 70.81           C  
ATOM    451  CG  ASP A  54       3.363   9.436 -12.807  1.00 70.81           C  
ATOM    452  OD1 ASP A  54       4.477   9.333 -13.363  1.00 70.81           O  
ATOM    453  OD2 ASP A  54       2.998  10.479 -12.222  1.00 70.81           O1-
ATOM    454  N   ALA A  55       5.268   6.088 -13.591  1.00 72.62           N  
ATOM    455  CA  ALA A  55       6.507   5.482 -13.107  1.00 72.62           C  
ATOM    456  C   ALA A  55       7.313   6.472 -12.274  1.00 72.62           C  
ATOM    457  O   ALA A  55       8.197   6.074 -11.506  1.00 72.62           O  
ATOM    458  CB  ALA A  55       7.341   4.968 -14.279  1.00 72.62           C  
ATOM    459  N   ALA A  56       6.843   7.809 -12.211  1.00 82.75           N  
ATOM    460  CA  ALA A  56       7.564   8.859 -11.502  1.00 82.75           C  
ATOM    461  C   ALA A  56       6.713   9.451 -10.381  1.00 82.75           C  
ATOM    462  O   ALA A  56       7.037  10.512  -9.844  1.00 82.75           O  
ATOM    463  CB  ALA A  56       7.998   9.954 -12.473  1.00 82.75           C  
ATOM    464  N   LYS A  57       5.518   8.815 -10.109  1.00 88.31           N  
ATOM    465  CA  LYS A  57       4.582   9.336  -9.114  1.00 88.31           C  
ATOM    466  C   LYS A  57       5.287   9.592  -7.783  1.00 88.31           C  
ATOM    467  O   LYS A  57       5.112  10.649  -7.176  1.00 88.31           O  
ATOM    468  CB  LYS A  57       3.415   8.374  -8.911  1.00 88.31           C  
ATOM    469  CG  LYS A  57       2.347   8.885  -7.955  1.00 88.31           C  
ATOM    470  CD  LYS A  57       1.146   7.953  -7.907  1.00 88.31           C  
ATOM    471  CE  LYS A  57       1.532   6.571  -7.395  1.00 88.31           C  
ATOM    472  NZ  LYS A  57       0.389   5.612  -7.477  1.00 88.31           N1+
ATOM    473  N   GLY A  58       6.062   8.650  -7.299  1.00 91.19           N  
ATOM    474  CA  GLY A  58       6.787   8.797  -6.047  1.00 91.19           C  
ATOM    475  C   GLY A  58       7.737   9.980  -6.047  1.00 91.19           C  
ATOM    476  O   GLY A  58       7.801  10.731  -5.071  1.00 91.19           O  
ATOM    477  N   LYS A  59       8.464  10.115  -7.122  1.00 93.31           N  
ATOM    478  CA  LYS A  59       9.385  11.236  -7.279  1.00 93.31           C  
ATOM    479  C   LYS A  59       8.643  12.573  -7.250  1.00 93.31           C  
ATOM    480  O   LYS A  59       9.081  13.518  -6.590  1.00 93.31           O  
ATOM    481  CB  LYS A  59      10.173  11.109  -8.587  1.00 93.31           C  
ATOM    482  CG  LYS A  59      11.187  12.220  -8.813  1.00 93.31           C  
ATOM    483  CD  LYS A  59      11.916  12.036 -10.131  1.00 93.31           C  
ATOM    484  CE  LYS A  59      12.883  13.198 -10.399  1.00 93.31           C  
ATOM    485  NZ  LYS A  59      13.593  13.034 -11.702  1.00 93.31           N1+
ATOM    486  N   HIS A  60       7.525  12.680  -7.968  1.00 93.94           N  
ATOM    487  CA  HIS A  60       6.724  13.896  -8.006  1.00 93.94           C  
ATOM    488  C   HIS A  60       6.197  14.256  -6.623  1.00 93.94           C  
ATOM    489  O   HIS A  60       6.218  15.415  -6.220  1.00 93.94           O  
ATOM    490  CB  HIS A  60       5.566  13.749  -8.993  1.00 93.94           C  
ATOM    491  CG  HIS A  60       5.993  13.671 -10.423  1.00 93.94           C  
ATOM    492  CD2 HIS A  60       7.103  14.130 -11.039  1.00 93.94           C  
ATOM    493  ND1 HIS A  60       5.234  13.056 -11.394  1.00 93.94           N  
ATOM    494  CE1 HIS A  60       5.863  13.146 -12.554  1.00 93.94           C  
ATOM    495  NE2 HIS A  60       7.004  13.800 -12.369  1.00 93.94           N  
ATOM    496  N   ILE A  61       5.713  13.246  -5.934  1.00 95.69           N  
ATOM    497  CA  ILE A  61       5.208  13.468  -4.585  1.00 95.69           C  
ATOM    498  C   ILE A  61       6.340  13.952  -3.681  1.00 95.69           C  
ATOM    499  O   ILE A  61       6.160  14.884  -2.895  1.00 95.69           O  
ATOM    500  CB  ILE A  61       4.570  12.184  -4.002  1.00 95.69           C  
ATOM    501  CG1 ILE A  61       3.324  11.797  -4.807  1.00 95.69           C  
ATOM    502  CG2 ILE A  61       4.229  12.377  -2.523  1.00 95.69           C  
ATOM    503  CD1 ILE A  61       2.841  10.376  -4.550  1.00 95.69           C  
ATOM    504  N   HIS A  62       7.453  13.237  -3.780  1.00 96.31           N  
ATOM    505  CA  HIS A  62       8.634  13.619  -3.014  1.00 96.31           C  
ATOM    506  C   HIS A  62       8.986  15.087  -3.242  1.00 96.31           C  
ATOM    507  O   HIS A  62       9.200  15.833  -2.283  1.00 96.31           O  
ATOM    508  CB  HIS A  62       9.826  12.732  -3.384  1.00 96.31           C  
ATOM    509  CG  HIS A  62      11.094  13.112  -2.695  1.00 96.31           C  
ATOM    510  CD2 HIS A  62      11.588  12.777  -1.481  1.00 96.31           C  
ATOM    511  ND1 HIS A  62      12.030  13.957  -3.275  1.00 96.31           N  
ATOM    512  CE1 HIS A  62      13.042  14.113  -2.437  1.00 96.31           C  
ATOM    513  NE2 HIS A  62      12.796  13.407  -1.342  1.00 96.31           N  
ATOM    514  N   LYS A  63       9.068  15.564  -4.464  1.00 96.19           N  
ATOM    515  CA  LYS A  63       9.387  16.946  -4.822  1.00 96.19           C  
ATOM    516  C   LYS A  63       8.358  17.912  -4.234  1.00 96.19           C  
ATOM    517  O   LYS A  63       8.725  18.939  -3.669  1.00 96.19           O  
ATOM    518  CB  LYS A  63       9.449  17.105  -6.341  1.00 96.19           C  
ATOM    519  CG  LYS A  63       9.914  18.486  -6.801  1.00 96.19           C  
ATOM    520  CD  LYS A  63       9.998  18.570  -8.320  1.00 96.19           C  
ATOM    521  CE  LYS A  63      10.379  19.966  -8.783  1.00 96.19           C  
ATOM    522  NZ  LYS A  63      10.457  20.050 -10.269  1.00 96.19           N1+
ATOM    523  N   LEU A  64       7.082  17.573  -4.398  1.00 96.94           N  
ATOM    524  CA  LEU A  64       6.009  18.429  -3.898  1.00 96.94           C  
ATOM    525  C   LEU A  64       6.063  18.533  -2.380  1.00 96.94           C  
ATOM    526  O   LEU A  64       5.849  19.599  -1.812  1.00 96.94           O  
ATOM    527  CB  LEU A  64       4.652  17.895  -4.349  1.00 96.94           C  
ATOM    528  CG  LEU A  64       4.310  18.054  -5.829  1.00 96.94           C  
ATOM    529  CD1 LEU A  64       3.057  17.260  -6.176  1.00 96.94           C  
ATOM    530  CD2 LEU A  64       4.126  19.527  -6.179  1.00 96.94           C  
ATOM    531  N   LEU A  65       6.315  17.403  -1.695  1.00 96.81           N  
ATOM    532  CA  LEU A  65       6.415  17.410  -0.239  1.00 96.81           C  
ATOM    533  C   LEU A  65       7.582  18.270   0.221  1.00 96.81           C  
ATOM    534  O   LEU A  65       7.472  19.014   1.199  1.00 96.81           O  
ATOM    535  CB  LEU A  65       6.579  15.982   0.296  1.00 96.81           C  
ATOM    536  CG  LEU A  65       5.326  15.111   0.289  1.00 96.81           C  
ATOM    537  CD1 LEU A  65       5.670  13.684   0.707  1.00 96.81           C  
ATOM    538  CD2 LEU A  65       4.263  15.700   1.203  1.00 96.81           C  
ATOM    539  N   CYS A  66       8.745  18.165  -0.423  1.00 96.44           N  
ATOM    540  CA  CYS A  66       9.905  18.989  -0.101  1.00 96.44           C  
ATOM    541  C   CYS A  66       9.566  20.471  -0.206  1.00 96.44           C  
ATOM    542  O   CYS A  66       9.955  21.259   0.656  1.00 96.44           O  
ATOM    543  CB  CYS A  66      11.074  18.655  -1.026  1.00 96.44           C  
ATOM    544  SG  CYS A  66      11.887  17.090  -0.638  1.00 96.44           S  
ATOM    545  N   ALA A  67       8.850  20.792  -1.242  1.00 96.56           N  
ATOM    546  CA  ALA A  67       8.487  22.187  -1.491  1.00 96.56           C  
ATOM    547  C   ALA A  67       7.486  22.682  -0.450  1.00 96.56           C  
ATOM    548  O   ALA A  67       7.666  23.757   0.130  1.00 96.56           O  
ATOM    549  CB  ALA A  67       7.903  22.339  -2.890  1.00 96.56           C  
ATOM    550  N   GLN A  68       6.435  21.910  -0.095  1.00 95.56           N  
ATOM    551  CA  GLN A  68       5.315  22.346   0.730  1.00 95.56           C  
ATOM    552  C   GLN A  68       5.668  22.302   2.217  1.00 95.56           C  
ATOM    553  O   GLN A  68       5.170  23.112   3.001  1.00 95.56           O  
ATOM    554  CB  GLN A  68       4.084  21.492   0.460  1.00 95.56           C  
ATOM    555  CG  GLN A  68       3.416  21.766  -0.880  1.00 95.56           C  
ATOM    556  CD  GLN A  68       2.042  21.135  -0.994  1.00 95.56           C  
ATOM    557  NE2 GLN A  68       1.456  21.183  -2.185  1.00 95.56           N  
ATOM    558  OE1 GLN A  68       1.505  20.606  -0.017  1.00 95.56           O  
ATOM    559  N   LEU A  69       6.578  21.353   2.612  1.00 93.75           N  
ATOM    560  CA  LEU A  69       6.884  21.168   4.027  1.00 93.75           C  
ATOM    561  C   LEU A  69       8.306  21.618   4.337  1.00 93.75           C  
ATOM    562  O   LEU A  69       8.818  21.399   5.436  1.00 93.75           O  
ATOM    563  CB  LEU A  69       6.705  19.698   4.437  1.00 93.75           C  
ATOM    564  CG  LEU A  69       5.297  19.130   4.305  1.00 93.75           C  
ATOM    565  CD1 LEU A  69       5.277  17.661   4.723  1.00 93.75           C  
ATOM    566  CD2 LEU A  69       4.314  19.942   5.146  1.00 93.75           C  
ATOM    567  N   GLN A  70       8.986  22.277   3.322  1.00 93.31           N  
ATOM    568  CA  GLN A  70      10.353  22.784   3.459  1.00 93.31           C  
ATOM    569  C   GLN A  70      11.290  21.684   3.957  1.00 93.31           C  
ATOM    570  O   GLN A  70      12.059  21.902   4.896  1.00 93.31           O  
ATOM    571  CB  GLN A  70      10.388  23.976   4.406  1.00 93.31           C  
ATOM    572  CG  GLN A  70       9.655  25.208   3.874  1.00 93.31           C  
ATOM    573  CD  GLN A  70       9.547  26.312   4.906  1.00 93.31           C  
ATOM    574  NE2 GLN A  70       8.625  27.246   4.682  1.00 93.31           N  
ATOM    575  OE1 GLN A  70      10.278  26.323   5.904  1.00 93.31           O  
ATOM    576  N   LEU A  71      11.183  20.461   3.374  1.00 92.94           N  
ATOM    577  CA  LEU A  71      12.011  19.309   3.684  1.00 92.94           C  
ATOM    578  C   LEU A  71      13.158  19.162   2.700  1.00 92.94           C  
ATOM    579  O   LEU A  71      13.098  19.699   1.588  1.00 92.94           O  
ATOM    580  CB  LEU A  71      11.164  18.028   3.682  1.00 92.94           C  
ATOM    581  CG  LEU A  71       9.959  18.014   4.624  1.00 92.94           C  
ATOM    582  CD1 LEU A  71       9.091  16.789   4.354  1.00 92.94           C  
ATOM    583  CD2 LEU A  71      10.422  18.026   6.083  1.00 92.94           C  
ATOM    584  N   ASP A  72      14.266  18.584   3.101  1.00 92.56           N  
ATOM    585  CA  ASP A  72      15.334  18.235   2.172  1.00 92.56           C  
ATOM    586  C   ASP A  72      15.380  16.737   1.908  1.00 92.56           C  
ATOM    587  O   ASP A  72      14.624  15.969   2.520  1.00 92.56           O  
ATOM    588  CB  ASP A  72      16.690  18.713   2.717  1.00 92.56           C  
ATOM    589  CG  ASP A  72      17.060  18.069   4.041  1.00 92.56           C  
ATOM    590  OD1 ASP A  72      16.908  16.837   4.175  1.00 92.56           O  
ATOM    591  OD2 ASP A  72      17.496  18.790   4.957  1.00 92.56           O1-
ATOM    592  N   ASP A  73      16.229  16.301   0.956  1.00 87.94           N  
ATOM    593  CA  ASP A  73      16.308  14.896   0.547  1.00 87.94           C  
ATOM    594  C   ASP A  73      16.675  13.994   1.731  1.00 87.94           C  
ATOM    595  O   ASP A  73      16.274  12.841   1.772  1.00 87.94           O  
ATOM    596  CB  ASP A  73      17.329  14.728  -0.579  1.00 87.94           C  
ATOM    597  CG  ASP A  73      16.798  15.164  -1.933  1.00 87.94           C  
ATOM    598  OD1 ASP A  73      15.572  15.336  -2.079  1.00 87.94           O  
ATOM    599  OD2 ASP A  73      17.614  15.336  -2.862  1.00 87.94           O1-
ATOM    600  N   GLY A  74      17.392  14.535   2.742  1.00 89.94           N  
ATOM    601  CA  GLY A  74      17.818  13.767   3.912  1.00 89.94           C  
ATOM    602  C   GLY A  74      16.717  13.579   4.923  1.00 89.94           C  
ATOM    603  O   GLY A  74      16.901  12.870   5.923  1.00 89.94           O  
ATOM    604  N   SER A  75      15.518  14.132   4.647  1.00 93.31           N  
ATOM    605  CA  SER A  75      14.392  14.117   5.567  1.00 93.31           C  
ATOM    606  C   SER A  75      13.587  12.826   5.426  1.00 93.31           C  
ATOM    607  O   SER A  75      12.669  12.577   6.209  1.00 93.31           O  
ATOM    608  CB  SER A  75      13.474  15.317   5.323  1.00 93.31           C  
ATOM    609  OG  SER A  75      14.169  16.534   5.584  1.00 93.31           O  
ATOM    610  N   PHE A  76      13.938  11.914   4.465  1.00 95.38           N  
ATOM    611  CA  PHE A  76      13.205  10.684   4.183  1.00 95.38           C  
ATOM    612  C   PHE A  76      14.086   9.465   4.423  1.00 95.38           C  
ATOM    613  O   PHE A  76      15.315   9.554   4.354  1.00 95.38           O  
ATOM    614  CB  PHE A  76      12.687  10.684   2.739  1.00 95.38           C  
ATOM    615  CG  PHE A  76      11.804  11.854   2.410  1.00 95.38           C  
ATOM    616  CD1 PHE A  76      10.421  11.754   2.494  1.00 95.38           C  
ATOM    617  CD2 PHE A  76      12.362  13.065   2.015  1.00 95.38           C  
ATOM    618  CE1 PHE A  76       9.605  12.841   2.187  1.00 95.38           C  
ATOM    619  CE2 PHE A  76      11.552  14.157   1.705  1.00 95.38           C  
ATOM    620  CZ  PHE A  76      10.175  14.043   1.790  1.00 95.38           C  
ATOM    621  N   TYR A  77      13.440   8.310   4.658  1.00 96.19           N  
ATOM    622  CA  TYR A  77      14.146   7.041   4.753  1.00 96.19           C  
ATOM    623  C   TYR A  77      14.286   6.384   3.390  1.00 96.19           C  
ATOM    624  O   TYR A  77      13.403   6.509   2.541  1.00 96.19           O  
ATOM    625  CB  TYR A  77      13.417   6.094   5.715  1.00 96.19           C  
ATOM    626  CG  TYR A  77      13.569   6.472   7.167  1.00 96.19           C  
ATOM    627  CD1 TYR A  77      14.544   5.872   7.971  1.00 96.19           C  
ATOM    628  CD2 TYR A  77      12.739   7.426   7.748  1.00 96.19           C  
ATOM    629  CE1 TYR A  77      14.682   6.210   9.313  1.00 96.19           C  
ATOM    630  CE2 TYR A  77      12.874   7.777   9.091  1.00 96.19           C  
ATOM    631  OH  TYR A  77      13.983   7.507  11.193  1.00 96.19           O  
ATOM    632  CZ  TYR A  77      13.844   7.165   9.861  1.00 96.19           C  
ATOM    633  N   GLU A  78      15.414   5.675   3.233  1.00 95.06           N  
ATOM    634  CA  GLU A  78      15.674   4.979   1.980  1.00 95.06           C  
ATOM    635  C   GLU A  78      15.806   3.472   2.200  1.00 95.06           C  
ATOM    636  O   GLU A  78      16.566   3.036   3.062  1.00 95.06           O  
ATOM    637  CB  GLU A  78      16.935   5.525   1.311  1.00 95.06           C  
ATOM    638  CG  GLU A  78      17.152   5.012  -0.106  1.00 95.06           C  
ATOM    639  CD  GLU A  78      18.315   5.691  -0.819  1.00 95.06           C  
ATOM    640  OE1 GLU A  78      18.624   5.306  -1.973  1.00 95.06           O  
ATOM    641  OE2 GLU A  78      18.917   6.602  -0.219  1.00 95.06           O1-
ATOM    642  N   PRO A  79      15.094   2.677   1.343  1.00 95.31           N  
ATOM    643  CA  PRO A  79      15.177   1.224   1.490  1.00 95.31           C  
ATOM    644  C   PRO A  79      16.371   0.618   0.758  1.00 95.31           C  
ATOM    645  O   PRO A  79      16.915   1.240  -0.159  1.00 95.31           O  
ATOM    646  CB  PRO A  79      13.863   0.730   0.891  1.00 95.31           C  
ATOM    647  CG  PRO A  79      13.568   1.689  -0.221  1.00 95.31           C  
ATOM    648  CD  PRO A  79      13.967   3.066   0.221  1.00 95.31           C  
ATOM    649  N   THR A  80      16.667  -0.553   1.225  1.00 94.31           N  
ATOM    650  CA  THR A  80      17.607  -1.386   0.496  1.00 94.31           C  
ATOM    651  C   THR A  80      16.874  -2.452  -0.312  1.00 94.31           C  
ATOM    652  O   THR A  80      15.874  -3.009   0.143  1.00 94.31           O  
ATOM    653  CB  THR A  80      18.611  -2.062   1.450  1.00 94.31           C  
ATOM    654  CG2 THR A  80      19.674  -2.835   0.677  1.00 94.31           C  
ATOM    655  OG1 THR A  80      19.247  -1.057   2.247  1.00 94.31           O  
ATOM    656  N   GLU A  81      17.419  -2.691  -1.529  1.00 96.06           N  
ATOM    657  CA  GLU A  81      16.773  -3.625  -2.449  1.00 96.06           C  
ATOM    658  C   GLU A  81      16.560  -4.985  -1.787  1.00 96.06           C  
ATOM    659  O   GLU A  81      17.422  -5.463  -1.040  1.00 96.06           O  
ATOM    660  CB  GLU A  81      17.601  -3.784  -3.725  1.00 96.06           C  
ATOM    661  CG  GLU A  81      16.981  -4.722  -4.748  1.00 96.06           C  
ATOM    662  CD  GLU A  81      17.869  -4.961  -5.958  1.00 96.06           C  
ATOM    663  OE1 GLU A  81      17.397  -5.574  -6.943  1.00 96.06           O  
ATOM    664  OE2 GLU A  81      19.038  -4.527  -5.919  1.00 96.06           O1-
ATOM    665  N   LEU A  82      15.401  -5.603  -2.102  1.00 95.69           N  
ATOM    666  CA  LEU A  82      15.116  -6.953  -1.629  1.00 95.69           C  
ATOM    667  C   LEU A  82      15.980  -7.983  -2.359  1.00 95.69           C  
ATOM    668  O   LEU A  82      16.157  -7.891  -3.571  1.00 95.69           O  
ATOM    669  CB  LEU A  82      13.635  -7.286  -1.813  1.00 95.69           C  
ATOM    670  CG  LEU A  82      12.662  -6.601  -0.859  1.00 95.69           C  
ATOM    671  CD1 LEU A  82      11.219  -6.922  -1.245  1.00 95.69           C  
ATOM    672  CD2 LEU A  82      12.938  -7.015   0.584  1.00 95.69           C  
ATOM    673  N   THR A  83      16.477  -8.952  -1.544  1.00 94.69           N  
ATOM    674  CA  THR A  83      17.203 -10.069  -2.141  1.00 94.69           C  
ATOM    675  C   THR A  83      16.231 -11.159  -2.584  1.00 94.69           C  
ATOM    676  O   THR A  83      15.072 -11.177  -2.169  1.00 94.69           O  
ATOM    677  CB  THR A  83      18.230 -10.654  -1.157  1.00 94.69           C  
ATOM    678  CG2 THR A  83      19.172  -9.575  -0.633  1.00 94.69           C  
ATOM    679  OG1 THR A  83      17.542 -11.252  -0.055  1.00 94.69           O  
ATOM    680  N   LYS A  84      16.733 -12.054  -3.420  1.00 92.56           N  
ATOM    681  CA  LYS A  84      15.919 -13.186  -3.849  1.00 92.56           C  
ATOM    682  C   LYS A  84      15.474 -14.032  -2.663  1.00 92.56           C  
ATOM    683  O   LYS A  84      14.341 -14.522  -2.636  1.00 92.56           O  
ATOM    684  CB  LYS A  84      16.702 -14.056  -4.833  1.00 92.56           C  
ATOM    685  CG  LYS A  84      16.880 -13.442  -6.216  1.00 92.56           C  
ATOM    686  CD  LYS A  84      17.575 -14.398  -7.179  1.00 92.56           C  
ATOM    687  CE  LYS A  84      17.807 -13.744  -8.535  1.00 92.56           C  
ATOM    688  NZ  LYS A  84      18.542 -14.654  -9.462  1.00 92.56           N1+
ATOM    689  N   ASP A  85      16.364 -14.153  -1.684  1.00 92.56           N  
ATOM    690  CA  ASP A  85      16.054 -14.936  -0.491  1.00 92.56           C  
ATOM    691  C   ASP A  85      14.894 -14.308   0.283  1.00 92.56           C  
ATOM    692  O   ASP A  85      14.015 -15.014   0.781  1.00 92.56           O  
ATOM    693  CB  ASP A  85      17.285 -15.062   0.408  1.00 92.56           C  
ATOM    694  CG  ASP A  85      18.327 -16.019  -0.142  1.00 92.56           C  
ATOM    695  OD1 ASP A  85      17.975 -16.894  -0.958  1.00 92.56           O  
ATOM    696  OD2 ASP A  85      19.503 -15.892   0.251  1.00 92.56           O1-
ATOM    697  N   GLN A  86      14.953 -12.953   0.364  1.00 95.06           N  
ATOM    698  CA  GLN A  86      13.867 -12.244   1.042  1.00 95.06           C  
ATOM    699  C   GLN A  86      12.557 -12.393   0.276  1.00 95.06           C  
ATOM    700  O   GLN A  86      11.492 -12.549   0.878  1.00 95.06           O  
ATOM    701  CB  GLN A  86      14.212 -10.765   1.209  1.00 95.06           C  
ATOM    702  CG  GLN A  86      15.306 -10.503   2.235  1.00 95.06           C  
ATOM    703  CD  GLN A  86      15.759  -9.055   2.245  1.00 95.06           C  
ATOM    704  NE2 GLN A  86      15.920  -8.493   3.444  1.00 95.06           N  
ATOM    705  OE1 GLN A  86      15.964  -8.444   1.193  1.00 95.06           O  
ATOM    706  N   LEU A  87      12.624 -12.363  -1.022  1.00 96.56           N  
ATOM    707  CA  LEU A  87      11.433 -12.535  -1.845  1.00 96.56           C  
ATOM    708  C   LEU A  87      10.844 -13.931  -1.665  1.00 96.56           C  
ATOM    709  O   LEU A  87       9.627 -14.108  -1.710  1.00 96.56           O  
ATOM    710  CB  LEU A  87      11.765 -12.299  -3.323  1.00 96.56           C  
ATOM    711  CG  LEU A  87      12.019 -10.846  -3.734  1.00 96.56           C  
ATOM    712  CD1 LEU A  87      12.613 -10.792  -5.138  1.00 96.56           C  
ATOM    713  CD2 LEU A  87      10.736 -10.034  -3.662  1.00 96.56           C  
ATOM    714  N   ARG A  88      11.551 -14.988  -1.361  1.00 96.19           N  
ATOM    715  CA  ARG A  88      11.153 -16.390  -1.240  1.00 96.19           C  
ATOM    716  C   ARG A  88      10.383 -16.626   0.057  1.00 96.19           C  
ATOM    717  O   ARG A  88       9.821 -17.702   0.259  1.00 96.19           O  
ATOM    718  CB  ARG A  88      12.370 -17.311  -1.295  1.00 96.19           C  
ATOM    719  CG  ARG A  88      12.920 -17.521  -2.697  1.00 96.19           C  
ATOM    720  CD  ARG A  88      14.058 -18.531  -2.712  1.00 96.19           C  
ATOM    721  NE  ARG A  88      14.473 -18.887  -1.357  1.00 96.19           N  
ATOM    722  NH1 ARG A  88      15.441 -20.898  -1.967  1.00 96.19           N  
ATOM    723  NH2 ARG A  88      15.466 -20.237   0.224  1.00 96.19           N1+
ATOM    724  CZ  ARG A  88      15.131 -20.006  -1.040  1.00 96.19           C  
ATOM    725  N   ARG A  89      10.378 -15.579   0.851  1.00 94.31           N  
ATOM    726  CA  ARG A  89       9.623 -15.725   2.095  1.00 94.31           C  
ATOM    727  C   ARG A  89       8.128 -15.846   1.815  1.00 94.31           C  
ATOM    728  O   ARG A  89       7.406 -16.519   2.555  1.00 94.31           O  
ATOM    729  CB  ARG A  89       9.890 -14.540   3.027  1.00 94.31           C  
ATOM    730  CG  ARG A  89      11.302 -14.518   3.600  1.00 94.31           C  
ATOM    731  CD  ARG A  89      11.587 -15.747   4.457  1.00 94.31           C  
ATOM    732  NE  ARG A  89      10.864 -15.686   5.729  1.00 94.31           N  
ATOM    733  NH1 ARG A  89      11.763 -17.648   6.556  1.00 94.31           N  
ATOM    734  NH2 ARG A  89      10.271 -16.451   7.815  1.00 94.31           N1+
ATOM    735  CZ  ARG A  89      10.968 -16.592   6.702  1.00 94.31           C  
ATOM    736  N   ILE A  90       7.698 -15.250   0.721  1.00 94.88           N  
ATOM    737  CA  ILE A  90       6.279 -15.348   0.401  1.00 94.88           C  
ATOM    738  C   ILE A  90       6.097 -15.963  -0.981  1.00 94.88           C  
ATOM    739  O   ILE A  90       5.153 -16.718  -1.215  1.00 94.88           O  
ATOM    740  CB  ILE A  90       5.595 -13.965   0.461  1.00 94.88           C  
ATOM    741  CG1 ILE A  90       4.071 -14.118   0.469  1.00 94.88           C  
ATOM    742  CG2 ILE A  90       6.048 -13.080  -0.709  1.00 94.88           C  
ATOM    743  CD1 ILE A  90       3.519 -14.730   1.752  1.00 94.88           C  
ATOM    744  N   HIS A  91       6.976 -15.624  -1.930  1.00 97.62           N  
ATOM    745  CA  HIS A  91       6.798 -16.072  -3.309  1.00 97.62           C  
ATOM    746  C   HIS A  91       7.354 -17.474  -3.510  1.00 97.62           C  
ATOM    747  O   HIS A  91       8.409 -17.807  -2.969  1.00 97.62           O  
ATOM    748  CB  HIS A  91       7.464 -15.091  -4.279  1.00 97.62           C  
ATOM    749  CG  HIS A  91       6.863 -13.724  -4.267  1.00 97.62           C  
ATOM    750  CD2 HIS A  91       7.357 -12.537  -3.839  1.00 97.62           C  
ATOM    751  ND1 HIS A  91       5.590 -13.466  -4.732  1.00 97.62           N  
ATOM    752  CE1 HIS A  91       5.331 -12.179  -4.593  1.00 97.62           C  
ATOM    753  NE2 HIS A  91       6.384 -11.590  -4.051  1.00 97.62           N  
ATOM    754  N   THR A  92       6.694 -18.264  -4.349  1.00 97.06           N  
ATOM    755  CA  THR A  92       7.171 -19.591  -4.695  1.00 97.06           C  
ATOM    756  C   THR A  92       8.390 -19.498  -5.618  1.00 97.06           C  
ATOM    757  O   THR A  92       8.538 -18.519  -6.347  1.00 97.06           O  
ATOM    758  CB  THR A  92       6.075 -20.428  -5.377  1.00 97.06           C  
ATOM    759  CG2 THR A  92       4.832 -20.515  -4.502  1.00 97.06           C  
ATOM    760  OG1 THR A  92       5.723 -19.820  -6.625  1.00 97.06           O  
ATOM    761  N   ARG A  93       9.216 -20.516  -5.521  1.00 96.50           N  
ATOM    762  CA  ARG A  93      10.368 -20.594  -6.409  1.00 96.50           C  
ATOM    763  C   ARG A  93       9.933 -20.544  -7.869  1.00 96.50           C  
ATOM    764  O   ARG A  93      10.563 -19.867  -8.690  1.00 96.50           O  
ATOM    765  CB  ARG A  93      11.175 -21.872  -6.144  1.00 96.50           C  
ATOM    766  CG  ARG A  93      11.964 -21.835  -4.844  1.00 96.50           C  
ATOM    767  CD  ARG A  93      12.813 -23.081  -4.671  1.00 96.50           C  
ATOM    768  NE  ARG A  93      13.530 -23.079  -3.399  1.00 96.50           N  
ATOM    769  NH1 ARG A  93      14.169 -25.300  -3.512  1.00 96.50           N  
ATOM    770  NH2 ARG A  93      14.774 -24.026  -1.710  1.00 96.50           N1+
ATOM    771  CZ  ARG A  93      14.160 -24.138  -2.878  1.00 96.50           C  
ATOM    772  N   GLU A  94       8.869 -21.275  -8.087  1.00 97.38           N  
ATOM    773  CA  GLU A  94       8.343 -21.340  -9.448  1.00 97.38           C  
ATOM    774  C   GLU A  94       7.954 -19.953  -9.953  1.00 97.38           C  
ATOM    775  O   GLU A  94       8.254 -19.597 -11.095  1.00 97.38           O  
ATOM    776  CB  GLU A  94       7.148 -22.287  -9.520  1.00 97.38           C  
ATOM    777  CG  GLU A  94       7.503 -23.753  -9.329  1.00 97.38           C  
ATOM    778  CD  GLU A  94       7.702 -24.136  -7.869  1.00 97.38           C  
ATOM    779  OE1 GLU A  94       8.207 -25.259  -7.605  1.00 97.38           O  
ATOM    780  OE2 GLU A  94       7.362 -23.318  -6.993  1.00 97.38           O1-
ATOM    781  N   TYR A  95       7.277 -19.209  -9.176  1.00 97.75           N  
ATOM    782  CA  TYR A  95       6.859 -17.882  -9.602  1.00 97.75           C  
ATOM    783  C   TYR A  95       8.059 -16.983  -9.866  1.00 97.75           C  
ATOM    784  O   TYR A  95       8.119 -16.303 -10.896  1.00 97.75           O  
ATOM    785  CB  TYR A  95       5.957 -17.246  -8.534  1.00 97.75           C  
ATOM    786  CG  TYR A  95       5.620 -15.801  -8.815  1.00 97.75           C  
ATOM    787  CD1 TYR A  95       5.981 -14.790  -7.924  1.00 97.75           C  
ATOM    788  CD2 TYR A  95       4.927 -15.439  -9.969  1.00 97.75           C  
ATOM    789  CE1 TYR A  95       5.664 -13.460  -8.173  1.00 97.75           C  
ATOM    790  CE2 TYR A  95       4.603 -14.109 -10.228  1.00 97.75           C  
ATOM    791  OH  TYR A  95       4.662 -11.815  -9.585  1.00 97.75           O  
ATOM    792  CZ  TYR A  95       4.977 -13.127  -9.330  1.00 97.75           C  
ATOM    793  N   LEU A  96       9.008 -16.986  -8.929  1.00 97.38           N  
ATOM    794  CA  LEU A  96      10.174 -16.131  -9.107  1.00 97.38           C  
ATOM    795  C   LEU A  96      10.927 -16.513 -10.378  1.00 97.38           C  
ATOM    796  O   LEU A  96      11.441 -15.651 -11.094  1.00 97.38           O  
ATOM    797  CB  LEU A  96      11.113 -16.247  -7.902  1.00 97.38           C  
ATOM    798  CG  LEU A  96      10.580 -15.659  -6.584  1.00 97.38           C  
ATOM    799  CD1 LEU A  96      11.610 -15.866  -5.473  1.00 97.38           C  
ATOM    800  CD2 LEU A  96      10.245 -14.186  -6.751  1.00 97.38           C  
ATOM    801  N   LYS A  97      11.023 -17.846 -10.691  1.00 97.00           N  
ATOM    802  CA  LYS A  97      11.652 -18.311 -11.925  1.00 97.00           C  
ATOM    803  C   LYS A  97      10.884 -17.818 -13.152  1.00 97.00           C  
ATOM    804  O   LYS A  97      11.484 -17.531 -14.193  1.00 97.00           O  
ATOM    805  CB  LYS A  97      11.752 -19.838 -11.945  1.00 97.00           C  
ATOM    806  CG  LYS A  97      12.841 -20.395 -11.051  1.00 97.00           C  
ATOM    807  CD  LYS A  97      12.917 -21.920 -11.146  1.00 97.00           C  
ATOM    808  CE  LYS A  97      13.960 -22.490 -10.195  1.00 97.00           C  
ATOM    809  NZ  LYS A  97      13.957 -23.985 -10.200  1.00 97.00           N1+
ATOM    810  N   SER A  98       9.574 -17.731 -12.985  1.00 96.81           N  
ATOM    811  CA  SER A  98       8.752 -17.290 -14.105  1.00 96.81           C  
ATOM    812  C   SER A  98       9.107 -15.866 -14.519  1.00 96.81           C  
ATOM    813  O   SER A  98       8.821 -15.446 -15.645  1.00 96.81           O  
ATOM    814  CB  SER A  98       7.273 -17.384 -13.755  1.00 96.81           C  
ATOM    815  OG  SER A  98       6.898 -16.313 -12.899  1.00 96.81           O  
ATOM    816  N   LEU A  99       9.633 -15.011 -13.656  1.00 96.44           N  
ATOM    817  CA  LEU A  99       9.945 -13.609 -13.917  1.00 96.44           C  
ATOM    818  C   LEU A  99      11.188 -13.480 -14.781  1.00 96.44           C  
ATOM    819  O   LEU A  99      11.534 -12.391 -15.239  1.00 96.44           O  
ATOM    820  CB  LEU A  99      10.136 -12.843 -12.597  1.00 96.44           C  
ATOM    821  CG  LEU A  99       8.911 -12.727 -11.693  1.00 96.44           C  
ATOM    822  CD1 LEU A  99       9.265 -11.940 -10.442  1.00 96.44           C  
ATOM    823  CD2 LEU A  99       7.759 -12.082 -12.443  1.00 96.44           C  
ATOM    824  N   ARG A 100      11.864 -14.658 -15.065  1.00 95.12           N  
ATOM    825  CA  ARG A 100      13.016 -14.681 -15.959  1.00 95.12           C  
ATOM    826  C   ARG A 100      12.567 -14.673 -17.418  1.00 95.12           C  
ATOM    827  O   ARG A 100      13.391 -14.492 -18.316  1.00 95.12           O  
ATOM    828  CB  ARG A 100      13.889 -15.901 -15.676  1.00 95.12           C  
ATOM    829  CG  ARG A 100      14.574 -15.863 -14.319  1.00 95.12           C  
ATOM    830  CD  ARG A 100      15.448 -17.089 -14.097  1.00 95.12           C  
ATOM    831  NE  ARG A 100      16.079 -17.085 -12.779  1.00 95.12           N  
ATOM    832  NH1 ARG A 100      17.462 -18.881 -13.187  1.00 95.12           N  
ATOM    833  NH2 ARG A 100      17.516 -17.832 -11.151  1.00 95.12           N1+
ATOM    834  CZ  ARG A 100      17.017 -17.932 -12.375  1.00 95.12           C  
ATOM    835  N   TRP A 101      11.274 -14.781 -17.577  1.00 95.19           N  
ATOM    836  CA  TRP A 101      10.705 -14.750 -18.922  1.00 95.19           C  
ATOM    837  C   TRP A 101      10.009 -13.405 -19.182  1.00 95.19           C  
ATOM    838  O   TRP A 101       9.088 -13.034 -18.471  1.00 95.19           O  
ATOM    839  CB  TRP A 101       9.703 -15.891 -19.109  1.00 95.19           C  
ATOM    840  CG  TRP A 101      10.311 -17.254 -18.966  1.00 95.19           C  
ATOM    841  CD1 TRP A 101      10.311 -18.049 -17.855  1.00 95.19           C  
ATOM    842  CD2 TRP A 101      11.012 -17.989 -19.982  1.00 95.19           C  
ATOM    843  CE2 TRP A 101      11.405 -19.214 -19.410  1.00 95.19           C  
ATOM    844  CE3 TRP A 101      11.342 -17.723 -21.318  1.00 95.19           C  
ATOM    845  NE1 TRP A 101      10.973 -19.232 -18.117  1.00 95.19           N  
ATOM    846  CH2 TRP A 101      12.425 -19.891 -21.431  1.00 95.19           C  
ATOM    847  CZ2 TRP A 101      12.122 -20.182 -20.130  1.00 95.19           C  
ATOM    848  CZ3 TRP A 101      12.049 -18.681 -22.032  1.00 95.19           C  
ATOM    849  N   SER A 102      10.483 -12.679 -20.215  1.00 92.94           N  
ATOM    850  CA  SER A 102      10.000 -11.345 -20.568  1.00 92.94           C  
ATOM    851  C   SER A 102       8.505 -11.355 -20.860  1.00 92.94           C  
ATOM    852  O   SER A 102       7.794 -10.390 -20.542  1.00 92.94           O  
ATOM    853  CB  SER A 102      10.758 -10.800 -21.777  1.00 92.94           C  
ATOM    854  OG  SER A 102      12.125 -10.588 -21.465  1.00 92.94           O  
ATOM    855  N   MET A 103       8.062 -12.485 -21.443  1.00 93.94           N  
ATOM    856  CA  MET A 103       6.635 -12.602 -21.767  1.00 93.94           C  
ATOM    857  C   MET A 103       5.785 -12.571 -20.505  1.00 93.94           C  
ATOM    858  O   MET A 103       4.747 -11.924 -20.470  1.00 93.94           O  
ATOM    859  CB  MET A 103       6.379 -13.901 -22.550  1.00 93.94           C  
ATOM    860  CG  MET A 103       4.937 -14.042 -23.012  1.00 93.94           C  
ATOM    861  SD  MET A 103       4.693 -15.534 -24.057  1.00 93.94           S  
ATOM    862  CE  MET A 103       2.955 -15.308 -24.525  1.00 93.94           C  
ATOM    863  N   ASN A 104       6.254 -13.247 -19.570  1.00 94.31           N  
ATOM    864  CA  ASN A 104       5.542 -13.301 -18.301  1.00 94.31           C  
ATOM    865  C   ASN A 104       5.524 -11.937 -17.605  1.00 94.31           C  
ATOM    866  O   ASN A 104       4.502 -11.524 -17.081  1.00 94.31           O  
ATOM    867  CB  ASN A 104       6.146 -14.355 -17.376  1.00 94.31           C  
ATOM    868  CG  ASN A 104       5.796 -15.772 -17.796  1.00 94.31           C  
ATOM    869  ND2 ASN A 104       6.515 -16.747 -17.255  1.00 94.31           N  
ATOM    870  OD1 ASN A 104       4.876 -15.983 -18.593  1.00 94.31           O  
ATOM    871  N   VAL A 105       6.587 -11.240 -17.602  1.00 93.88           N  
ATOM    872  CA  VAL A 105       6.682  -9.914 -17.005  1.00 93.88           C  
ATOM    873  C   VAL A 105       5.817  -8.929 -17.798  1.00 93.88           C  
ATOM    874  O   VAL A 105       5.157  -8.062 -17.212  1.00 93.88           O  
ATOM    875  CB  VAL A 105       8.138  -9.413 -16.944  1.00 93.88           C  
ATOM    876  CG1 VAL A 105       8.206  -8.007 -16.359  1.00 93.88           C  
ATOM    877  CG2 VAL A 105       9.002 -10.384 -16.133  1.00 93.88           C  
ATOM    878  N   ALA A 106       5.776  -9.078 -19.077  1.00 92.31           N  
ATOM    879  CA  ALA A 106       4.939  -8.245 -19.939  1.00 92.31           C  
ATOM    880  C   ALA A 106       3.462  -8.418 -19.597  1.00 92.31           C  
ATOM    881  O   ALA A 106       2.709  -7.442 -19.551  1.00 92.31           O  
ATOM    882  CB  ALA A 106       5.195  -8.579 -21.405  1.00 92.31           C  
ATOM    883  N   CYS A 107       3.072  -9.643 -19.385  1.00 93.75           N  
ATOM    884  CA  CYS A 107       1.695  -9.935 -19.010  1.00 93.75           C  
ATOM    885  C   CYS A 107       1.350  -9.311 -17.664  1.00 93.75           C  
ATOM    886  O   CYS A 107       0.290  -8.710 -17.501  1.00 93.75           O  
ATOM    887  CB  CYS A 107       1.466 -11.448 -18.958  1.00 93.75           C  
ATOM    888  SG  CYS A 107       1.408 -12.229 -20.589  1.00 93.75           S  
ATOM    889  N   ILE A 108       2.253  -9.422 -16.680  1.00 93.50           N  
ATOM    890  CA  ILE A 108       2.074  -8.883 -15.335  1.00 93.50           C  
ATOM    891  C   ILE A 108       1.991  -7.358 -15.400  1.00 93.50           C  
ATOM    892  O   ILE A 108       1.110  -6.749 -14.787  1.00 93.50           O  
ATOM    893  CB  ILE A 108       3.216  -9.324 -14.393  1.00 93.50           C  
ATOM    894  CG1 ILE A 108       3.125 -10.828 -14.113  1.00 93.50           C  
ATOM    895  CG2 ILE A 108       3.175  -8.520 -13.089  1.00 93.50           C  
ATOM    896  CD1 ILE A 108       4.364 -11.408 -13.434  1.00 93.50           C  
ATOM    897  N   ALA A 109       2.933  -6.740 -16.192  1.00 90.31           N  
ATOM    898  CA  ALA A 109       3.048  -5.289 -16.280  1.00 90.31           C  
ATOM    899  C   ALA A 109       1.988  -4.711 -17.214  1.00 90.31           C  
ATOM    900  O   ALA A 109       1.753  -3.499 -17.230  1.00 90.31           O  
ATOM    901  CB  ALA A 109       4.441  -4.890 -16.752  1.00 90.31           C  
ATOM    902  N   GLU A 110       1.305  -5.550 -17.977  1.00 90.06           N  
ATOM    903  CA  GLU A 110       0.298  -5.195 -18.967  1.00 90.06           C  
ATOM    904  C   GLU A 110       0.866  -4.233 -20.011  1.00 90.06           C  
ATOM    905  O   GLU A 110       0.186  -3.280 -20.419  1.00 90.06           O  
ATOM    906  CB  GLU A 110      -0.924  -4.581 -18.292  1.00 90.06           C  
ATOM    907  CG  GLU A 110      -1.674  -5.538 -17.381  1.00 90.06           C  
ATOM    908  CD  GLU A 110      -3.040  -5.021 -16.954  1.00 90.06           C  
ATOM    909  OE1 GLU A 110      -3.681  -5.661 -16.086  1.00 90.06           O  
ATOM    910  OE2 GLU A 110      -3.461  -3.969 -17.477  1.00 90.06           O1-
ATOM    911  N   VAL A 111       2.099  -4.530 -20.405  1.00 86.06           N  
ATOM    912  CA  VAL A 111       2.816  -3.826 -21.464  1.00 86.06           C  
ATOM    913  C   VAL A 111       3.364  -4.833 -22.475  1.00 86.06           C  
ATOM    914  O   VAL A 111       4.439  -5.396 -22.276  1.00 86.06           O  
ATOM    915  CB  VAL A 111       3.960  -2.963 -20.896  1.00 86.06           C  
ATOM    916  CG1 VAL A 111       4.621  -2.146 -22.005  1.00 86.06           C  
ATOM    917  CG2 VAL A 111       3.443  -2.048 -19.791  1.00 86.06           C  
ATOM    918  N   PRO A 112       2.519  -5.087 -23.560  1.00 85.25           N  
ATOM    919  CA  PRO A 112       2.871  -6.128 -24.518  1.00 85.25           C  
ATOM    920  C   PRO A 112       4.239  -5.909 -25.162  1.00 85.25           C  
ATOM    921  O   PRO A 112       4.961  -6.868 -25.432  1.00 85.25           O  
ATOM    922  CB  PRO A 112       1.751  -6.034 -25.566  1.00 85.25           C  
ATOM    923  CG  PRO A 112       0.583  -5.478 -24.831  1.00 85.25           C  
ATOM    924  CD  PRO A 112       1.089  -4.535 -23.771  1.00 85.25           C  
ATOM    925  N   LEU A 113       4.663  -4.640 -25.286  1.00 84.00           N  
ATOM    926  CA  LEU A 113       5.920  -4.294 -25.939  1.00 84.00           C  
ATOM    927  C   LEU A 113       7.108  -4.789 -25.127  1.00 84.00           C  
ATOM    928  O   LEU A 113       8.181  -5.026 -25.681  1.00 84.00           O  
ATOM    929  CB  LEU A 113       6.021  -2.780 -26.142  1.00 84.00           C  
ATOM    930  CG  LEU A 113       5.087  -2.177 -27.194  1.00 84.00           C  
ATOM    931  CD1 LEU A 113       5.210  -0.654 -27.187  1.00 84.00           C  
ATOM    932  CD2 LEU A 113       5.395  -2.736 -28.584  1.00 84.00           C  
ATOM    933  N   MET A 114       6.990  -5.011 -23.817  1.00 85.81           N  
ATOM    934  CA  MET A 114       8.039  -5.481 -22.926  1.00 85.81           C  
ATOM    935  C   MET A 114       8.456  -6.899 -23.274  1.00 85.81           C  
ATOM    936  O   MET A 114       9.569  -7.329 -22.945  1.00 85.81           O  
ATOM    937  CB  MET A 114       7.568  -5.423 -21.472  1.00 85.81           C  
ATOM    938  CG  MET A 114       7.573  -4.019 -20.875  1.00 85.81           C  
ATOM    939  SD  MET A 114       7.250  -4.021 -19.069  1.00 85.81           S  
ATOM    940  CE  MET A 114       7.445  -2.252 -18.706  1.00 85.81           C  
ATOM    941  N   ALA A 115       7.542  -7.620 -24.058  1.00 89.25           N  
ATOM    942  CA  ALA A 115       7.833  -9.006 -24.429  1.00 89.25           C  
ATOM    943  C   ALA A 115       9.012  -9.084 -25.390  1.00 89.25           C  
ATOM    944  O   ALA A 115       9.683 -10.108 -25.457  1.00 89.25           O  
ATOM    945  CB  ALA A 115       6.596  -9.645 -25.064  1.00 89.25           C  
ATOM    946  N   PHE A 116       9.339  -7.988 -26.003  1.00 88.19           N  
ATOM    947  CA  PHE A 116      10.383  -7.949 -27.012  1.00 88.19           C  
ATOM    948  C   PHE A 116      11.677  -7.390 -26.428  1.00 88.19           C  
ATOM    949  O   PHE A 116      12.694  -7.315 -27.123  1.00 88.19           O  
ATOM    950  CB  PHE A 116       9.941  -7.114 -28.220  1.00 88.19           C  
ATOM    951  CG  PHE A 116       8.748  -7.671 -28.942  1.00 88.19           C  
ATOM    952  CD1 PHE A 116       8.874  -8.793 -29.752  1.00 88.19           C  
ATOM    953  CD2 PHE A 116       7.500  -7.067 -28.806  1.00 88.19           C  
ATOM    954  CE1 PHE A 116       7.772  -9.311 -30.422  1.00 88.19           C  
ATOM    955  CE2 PHE A 116       6.398  -7.586 -29.477  1.00 88.19           C  
ATOM    956  CZ  PHE A 116       6.525  -8.705 -30.288  1.00 88.19           C  
ATOM    957  N   VAL A 117      11.661  -6.993 -25.157  1.00 87.50           N  
ATOM    958  CA  VAL A 117      12.812  -6.448 -24.445  1.00 87.50           C  
ATOM    959  C   VAL A 117      13.589  -7.591 -23.786  1.00 87.50           C  
ATOM    960  O   VAL A 117      13.000  -8.436 -23.104  1.00 87.50           O  
ATOM    961  CB  VAL A 117      12.392  -5.408 -23.387  1.00 87.50           C  
ATOM    962  CG1 VAL A 117      13.610  -4.862 -22.643  1.00 87.50           C  
ATOM    963  CG2 VAL A 117      11.611  -4.271 -24.043  1.00 87.50           C  
ATOM    964  N   PRO A 118      14.914  -7.686 -24.106  1.00 91.25           N  
ATOM    965  CA  PRO A 118      15.686  -8.700 -23.383  1.00 91.25           C  
ATOM    966  C   PRO A 118      15.444  -8.678 -21.880  1.00 91.25           C  
ATOM    967  O   PRO A 118      15.371  -7.589 -21.279  1.00 91.25           O  
ATOM    968  CB  PRO A 118      17.131  -8.330 -23.711  1.00 91.25           C  
ATOM    969  CG  PRO A 118      17.060  -7.588 -25.006  1.00 91.25           C  
ATOM    970  CD  PRO A 118      15.790  -6.798 -25.030  1.00 91.25           C  
ATOM    971  N   ASN A 119      15.239  -9.709 -21.281  1.00 92.25           N  
ATOM    972  CA  ASN A 119      14.832  -9.847 -19.881  1.00 92.25           C  
ATOM    973  C   ASN A 119      15.835  -9.185 -18.942  1.00 92.25           C  
ATOM    974  O   ASN A 119      15.446  -8.631 -17.905  1.00 92.25           O  
ATOM    975  CB  ASN A 119      14.656 -11.321 -19.520  1.00 92.25           C  
ATOM    976  CG  ASN A 119      14.127 -11.520 -18.115  1.00 92.25           C  
ATOM    977  ND2 ASN A 119      12.832 -11.345 -17.946  1.00 92.25           N  
ATOM    978  OD1 ASN A 119      14.892 -11.840 -17.194  1.00 92.25           O  
ATOM    979  N   ARG A 120      17.123  -9.223 -19.255  1.00 93.75           N  
ATOM    980  CA  ARG A 120      18.115  -8.545 -18.430  1.00 93.75           C  
ATOM    981  C   ARG A 120      17.768  -7.079 -18.231  1.00 93.75           C  
ATOM    982  O   ARG A 120      17.947  -6.530 -17.136  1.00 93.75           O  
ATOM    983  CB  ARG A 120      19.500  -8.663 -19.072  1.00 93.75           C  
ATOM    984  CG  ARG A 120      19.653  -7.879 -20.369  1.00 93.75           C  
ATOM    985  CD  ARG A 120      21.070  -7.970 -20.925  1.00 93.75           C  
ATOM    986  NE  ARG A 120      21.183  -7.308 -22.221  1.00 93.75           N  
ATOM    987  NH1 ARG A 120      23.299  -6.459 -21.832  1.00 93.75           N  
ATOM    988  NH2 ARG A 120      22.232  -6.034 -23.816  1.00 93.75           N1+
ATOM    989  CZ  ARG A 120      22.233  -6.607 -22.620  1.00 93.75           C  
ATOM    990  N   TYR A 121      17.277  -6.441 -19.297  1.00 90.88           N  
ATOM    991  CA  TYR A 121      16.879  -5.037 -19.239  1.00 90.88           C  
ATOM    992  C   TYR A 121      15.577  -4.871 -18.461  1.00 90.88           C  
ATOM    993  O   TYR A 121      15.412  -3.892 -17.730  1.00 90.88           O  
ATOM    994  CB  TYR A 121      16.715  -4.468 -20.656  1.00 90.88           C  
ATOM    995  CG  TYR A 121      18.024  -4.339 -21.409  1.00 90.88           C  
ATOM    996  CD1 TYR A 121      18.900  -3.293 -21.134  1.00 90.88           C  
ATOM    997  CD2 TYR A 121      18.372  -5.256 -22.387  1.00 90.88           C  
ATOM    998  CE1 TYR A 121      20.102  -3.168 -21.828  1.00 90.88           C  
ATOM    999  CE2 TYR A 121      19.566  -5.138 -23.085  1.00 90.88           C  
ATOM   1000  OH  TYR A 121      21.616  -3.982 -23.490  1.00 90.88           O  
ATOM   1001  CZ  TYR A 121      20.422  -4.095 -22.801  1.00 90.88           C  
ATOM   1002  N   ILE A 122      14.626  -5.776 -18.576  1.00 91.75           N  
ATOM   1003  CA  ILE A 122      13.372  -5.775 -17.816  1.00 91.75           C  
ATOM   1004  C   ILE A 122      13.675  -5.935 -16.328  1.00 91.75           C  
ATOM   1005  O   ILE A 122      13.079  -5.242 -15.492  1.00 91.75           O  
ATOM   1006  CB  ILE A 122      12.433  -6.904 -18.294  1.00 91.75           C  
ATOM   1007  CG1 ILE A 122      11.900  -6.593 -19.699  1.00 91.75           C  
ATOM   1008  CG2 ILE A 122      11.271  -7.086 -17.300  1.00 91.75           C  
ATOM   1009  CD1 ILE A 122      11.128  -7.744 -20.329  1.00 91.75           C  
ATOM   1010  N   GLN A 123      14.613  -6.777 -16.010  1.00 93.56           N  
ATOM   1011  CA  GLN A 123      15.017  -6.988 -14.623  1.00 93.56           C  
ATOM   1012  C   GLN A 123      15.556  -5.702 -14.006  1.00 93.56           C  
ATOM   1013  O   GLN A 123      15.196  -5.355 -12.876  1.00 93.56           O  
ATOM   1014  CB  GLN A 123      16.080  -8.092 -14.543  1.00 93.56           C  
ATOM   1015  CG  GLN A 123      15.541  -9.476 -14.865  1.00 93.56           C  
ATOM   1016  CD  GLN A 123      14.664 -10.045 -13.776  1.00 93.56           C  
ATOM   1017  NE2 GLN A 123      14.002 -11.159 -14.057  1.00 93.56           N  
ATOM   1018  OE1 GLN A 123      14.561  -9.472 -12.681  1.00 93.56           O  
ATOM   1019  N   ARG A 124      16.355  -5.013 -14.722  1.00 92.50           N  
ATOM   1020  CA  ARG A 124      17.021  -3.811 -14.224  1.00 92.50           C  
ATOM   1021  C   ARG A 124      16.073  -2.624 -14.204  1.00 92.50           C  
ATOM   1022  O   ARG A 124      16.014  -1.879 -13.217  1.00 92.50           O  
ATOM   1023  CB  ARG A 124      18.242  -3.482 -15.077  1.00 92.50           C  
ATOM   1024  CG  ARG A 124      19.065  -2.318 -14.570  1.00 92.50           C  
ATOM   1025  CD  ARG A 124      20.304  -2.083 -15.411  1.00 92.50           C  
ATOM   1026  NE  ARG A 124      21.050  -0.903 -14.975  1.00 92.50           N  
ATOM   1027  NH1 ARG A 124      22.791  -1.187 -16.456  1.00 92.50           N  
ATOM   1028  NH2 ARG A 124      22.798   0.586 -15.005  1.00 92.50           N1+
ATOM   1029  CZ  ARG A 124      22.206  -0.503 -15.476  1.00 92.50           C  
ATOM   1030  N   SER A 125      15.269  -2.448 -15.202  1.00 90.00           N  
ATOM   1031  CA  SER A 125      14.544  -1.206 -15.451  1.00 90.00           C  
ATOM   1032  C   SER A 125      13.136  -1.271 -14.877  1.00 90.00           C  
ATOM   1033  O   SER A 125      12.513  -0.229 -14.624  1.00 90.00           O  
ATOM   1034  CB  SER A 125      14.485  -0.911 -16.950  1.00 90.00           C  
ATOM   1035  OG  SER A 125      15.791  -0.753 -17.488  1.00 90.00           O  
ATOM   1036  N   TYR A 126      12.600  -2.480 -14.623  1.00 91.94           N  
ATOM   1037  CA  TYR A 126      11.248  -2.614 -14.101  1.00 91.94           C  
ATOM   1038  C   TYR A 126      11.245  -3.396 -12.789  1.00 91.94           C  
ATOM   1039  O   TYR A 126      10.867  -2.860 -11.744  1.00 91.94           O  
ATOM   1040  CB  TYR A 126      10.343  -3.308 -15.121  1.00 91.94           C  
ATOM   1041  CG  TYR A 126       8.949  -3.576 -14.617  1.00 91.94           C  
ATOM   1042  CD1 TYR A 126       8.456  -4.874 -14.521  1.00 91.94           C  
ATOM   1043  CD2 TYR A 126       8.117  -2.527 -14.223  1.00 91.94           C  
ATOM   1044  CE1 TYR A 126       7.168  -5.126 -14.057  1.00 91.94           C  
ATOM   1045  CE2 TYR A 126       6.829  -2.768 -13.759  1.00 91.94           C  
ATOM   1046  OH  TYR A 126       5.094  -4.312 -13.211  1.00 91.94           O  
ATOM   1047  CZ  TYR A 126       6.369  -4.072 -13.676  1.00 91.94           C  
ATOM   1048  N   LEU A 127      11.728  -4.651 -12.799  1.00 95.19           N  
ATOM   1049  CA  LEU A 127      11.623  -5.548 -11.652  1.00 95.19           C  
ATOM   1050  C   LEU A 127      12.468  -5.044 -10.486  1.00 95.19           C  
ATOM   1051  O   LEU A 127      12.057  -5.139  -9.328  1.00 95.19           O  
ATOM   1052  CB  LEU A 127      12.045  -6.964 -12.033  1.00 95.19           C  
ATOM   1053  CG  LEU A 127      11.130  -7.706 -13.012  1.00 95.19           C  
ATOM   1054  CD1 LEU A 127      11.717  -9.073 -13.350  1.00 95.19           C  
ATOM   1055  CD2 LEU A 127       9.733  -7.851 -12.434  1.00 95.19           C  
ATOM   1056  N   ARG A 128      13.686  -4.468 -10.769  1.00 95.62           N  
ATOM   1057  CA  ARG A 128      14.530  -3.933  -9.708  1.00 95.62           C  
ATOM   1058  C   ARG A 128      13.841  -2.763  -8.998  1.00 95.62           C  
ATOM   1059  O   ARG A 128      13.775  -2.735  -7.767  1.00 95.62           O  
ATOM   1060  CB  ARG A 128      15.874  -3.476 -10.270  1.00 95.62           C  
ATOM   1061  CG  ARG A 128      16.853  -2.995  -9.211  1.00 95.62           C  
ATOM   1062  CD  ARG A 128      18.204  -2.645  -9.811  1.00 95.62           C  
ATOM   1063  NE  ARG A 128      19.112  -2.067  -8.823  1.00 95.62           N  
ATOM   1064  NH1 ARG A 128      19.633  -0.203 -10.079  1.00 95.62           N  
ATOM   1065  NH2 ARG A 128      20.557  -0.492  -8.001  1.00 95.62           N1+
ATOM   1066  CZ  ARG A 128      19.767  -0.928  -8.969  1.00 95.62           C  
ATOM   1067  N   PRO A 129      13.358  -1.782  -9.692  1.00 94.94           N  
ATOM   1068  CA  PRO A 129      12.618  -0.705  -9.020  1.00 94.94           C  
ATOM   1069  C   PRO A 129      11.458  -1.225  -8.179  1.00 94.94           C  
ATOM   1070  O   PRO A 129      11.195  -0.703  -7.097  1.00 94.94           O  
ATOM   1071  CB  PRO A 129      12.117   0.153 -10.185  1.00 94.94           C  
ATOM   1072  CG  PRO A 129      13.129  -0.027 -11.264  1.00 94.94           C  
ATOM   1073  CD  PRO A 129      13.610  -1.449 -11.236  1.00 94.94           C  
ATOM   1074  N   MET A 130      10.721  -2.241  -8.690  1.00 95.56           N  
ATOM   1075  CA  MET A 130       9.605  -2.839  -7.963  1.00 95.56           C  
ATOM   1076  C   MET A 130      10.090  -3.513  -6.682  1.00 95.56           C  
ATOM   1077  O   MET A 130       9.389  -3.499  -5.667  1.00 95.56           O  
ATOM   1078  CB  MET A 130       8.873  -3.856  -8.842  1.00 95.56           C  
ATOM   1079  CG  MET A 130       8.163  -3.232 -10.035  1.00 95.56           C  
ATOM   1080  SD  MET A 130       6.769  -2.147  -9.546  1.00 95.56           S  
ATOM   1081  CE  MET A 130       6.151  -1.660 -11.180  1.00 95.56           C  
ATOM   1082  N   ARG A 131      11.278  -4.070  -6.687  1.00 97.38           N  
ATOM   1083  CA  ARG A 131      11.871  -4.649  -5.486  1.00 97.38           C  
ATOM   1084  C   ARG A 131      12.182  -3.572  -4.452  1.00 97.38           C  
ATOM   1085  O   ARG A 131      11.999  -3.780  -3.249  1.00 97.38           O  
ATOM   1086  CB  ARG A 131      13.138  -5.423  -5.829  1.00 97.38           C  
ATOM   1087  CG  ARG A 131      12.880  -6.762  -6.502  1.00 97.38           C  
ATOM   1088  CD  ARG A 131      14.146  -7.602  -6.597  1.00 97.38           C  
ATOM   1089  NE  ARG A 131      15.042  -7.108  -7.640  1.00 97.38           N  
ATOM   1090  NH1 ARG A 131      16.511  -8.891  -7.514  1.00 97.38           N  
ATOM   1091  NH2 ARG A 131      16.881  -7.185  -9.004  1.00 97.38           N1+
ATOM   1092  CZ  ARG A 131      16.148  -7.733  -8.053  1.00 97.38           C  
ATOM   1093  N   PHE A 132      12.705  -2.419  -4.906  1.00 97.19           N  
ATOM   1094  CA  PHE A 132      12.959  -1.306  -4.000  1.00 97.19           C  
ATOM   1095  C   PHE A 132      11.667  -0.815  -3.369  1.00 97.19           C  
ATOM   1096  O   PHE A 132      11.633  -0.498  -2.179  1.00 97.19           O  
ATOM   1097  CB  PHE A 132      13.651  -0.157  -4.743  1.00 97.19           C  
ATOM   1098  CG  PHE A 132      15.151  -0.268  -4.775  1.00 97.19           C  
ATOM   1099  CD1 PHE A 132      15.919   0.167  -3.706  1.00 97.19           C  
ATOM   1100  CD2 PHE A 132      15.792  -0.824  -5.872  1.00 97.19           C  
ATOM   1101  CE1 PHE A 132      17.308   0.072  -3.733  1.00 97.19           C  
ATOM   1102  CE2 PHE A 132      17.181  -0.924  -5.909  1.00 97.19           C  
ATOM   1103  CZ  PHE A 132      17.937  -0.479  -4.837  1.00 97.19           C  
ATOM   1104  N   GLN A 133      10.638  -0.740  -4.148  1.00 97.31           N  
ATOM   1105  CA  GLN A 133       9.349  -0.305  -3.625  1.00 97.31           C  
ATOM   1106  C   GLN A 133       8.818  -1.287  -2.587  1.00 97.31           C  
ATOM   1107  O   GLN A 133       8.283  -0.880  -1.555  1.00 97.31           O  
ATOM   1108  CB  GLN A 133       8.338  -0.135  -4.761  1.00 97.31           C  
ATOM   1109  CG  GLN A 133       8.647   1.026  -5.697  1.00 97.31           C  
ATOM   1110  CD  GLN A 133       7.541   1.279  -6.705  1.00 97.31           C  
ATOM   1111  NE2 GLN A 133       7.869   1.177  -7.986  1.00 97.31           N  
ATOM   1112  OE1 GLN A 133       6.398   1.562  -6.333  1.00 97.31           O  
ATOM   1113  N   ALA A 134       8.919  -2.608  -2.899  1.00 97.88           N  
ATOM   1114  CA  ALA A 134       8.531  -3.635  -1.934  1.00 97.88           C  
ATOM   1115  C   ALA A 134       9.347  -3.519  -0.651  1.00 97.88           C  
ATOM   1116  O   ALA A 134       8.801  -3.628   0.451  1.00 97.88           O  
ATOM   1117  CB  ALA A 134       8.698  -5.028  -2.542  1.00 97.88           C  
ATOM   1118  N   ALA A 135      10.628  -3.285  -0.786  1.00 97.81           N  
ATOM   1119  CA  ALA A 135      11.487  -3.066   0.375  1.00 97.81           C  
ATOM   1120  C   ALA A 135      11.026  -1.854   1.175  1.00 97.81           C  
ATOM   1121  O   ALA A 135      11.082  -1.859   2.407  1.00 97.81           O  
ATOM   1122  CB  ALA A 135      12.941  -2.889  -0.064  1.00 97.81           C  
ATOM   1123  N   GLY A 136      10.664  -0.824   0.471  1.00 97.94           N  
ATOM   1124  CA  GLY A 136      10.120   0.362   1.117  1.00 97.94           C  
ATOM   1125  C   GLY A 136       8.915   0.065   1.989  1.00 97.94           C  
ATOM   1126  O   GLY A 136       8.780   0.621   3.082  1.00 97.94           O  
ATOM   1127  N   SER A 137       7.990  -0.835   1.490  1.00 98.44           N  
ATOM   1128  CA  SER A 137       6.822  -1.231   2.268  1.00 98.44           C  
ATOM   1129  C   SER A 137       7.231  -1.902   3.576  1.00 98.44           C  
ATOM   1130  O   SER A 137       6.664  -1.613   4.630  1.00 98.44           O  
ATOM   1131  CB  SER A 137       5.933  -2.174   1.458  1.00 98.44           C  
ATOM   1132  OG  SER A 137       5.420  -1.520   0.308  1.00 98.44           O  
ATOM   1133  N   ILE A 138       8.210  -2.753   3.487  1.00 97.94           N  
ATOM   1134  CA  ILE A 138       8.709  -3.455   4.664  1.00 97.94           C  
ATOM   1135  C   ILE A 138       9.305  -2.452   5.646  1.00 97.94           C  
ATOM   1136  O   ILE A 138       8.994  -2.480   6.842  1.00 97.94           O  
ATOM   1137  CB  ILE A 138       9.758  -4.523   4.281  1.00 97.94           C  
ATOM   1138  CG1 ILE A 138       9.105  -5.654   3.484  1.00 97.94           C  
ATOM   1139  CG2 ILE A 138      10.454  -5.068   5.532  1.00 97.94           C  
ATOM   1140  CD1 ILE A 138      10.096  -6.623   2.857  1.00 97.94           C  
ATOM   1141  N   LEU A 139      10.179  -1.550   5.142  1.00 97.38           N  
ATOM   1142  CA  LEU A 139      10.799  -0.524   5.976  1.00 97.38           C  
ATOM   1143  C   LEU A 139       9.738   0.383   6.595  1.00 97.38           C  
ATOM   1144  O   LEU A 139       9.813   0.709   7.783  1.00 97.38           O  
ATOM   1145  CB  LEU A 139      11.782   0.312   5.152  1.00 97.38           C  
ATOM   1146  CG  LEU A 139      12.477   1.461   5.888  1.00 97.38           C  
ATOM   1147  CD1 LEU A 139      13.206   0.935   7.117  1.00 97.38           C  
ATOM   1148  CD2 LEU A 139      13.440   2.187   4.959  1.00 97.38           C  
ATOM   1149  N   ALA A 140       8.744   0.799   5.838  1.00 98.12           N  
ATOM   1150  CA  ALA A 140       7.674   1.656   6.343  1.00 98.12           C  
ATOM   1151  C   ALA A 140       6.908   0.966   7.470  1.00 98.12           C  
ATOM   1152  O   ALA A 140       6.501   1.611   8.437  1.00 98.12           O  
ATOM   1153  CB  ALA A 140       6.724   2.046   5.213  1.00 98.12           C  
ATOM   1154  N   GLY A 141       6.663  -0.372   7.277  1.00 97.75           N  
ATOM   1155  CA  GLY A 141       6.029  -1.134   8.339  1.00 97.75           C  
ATOM   1156  C   GLY A 141       6.786  -1.067   9.652  1.00 97.75           C  
ATOM   1157  O   GLY A 141       6.188  -0.856  10.710  1.00 97.75           O  
ATOM   1158  N   LYS A 142       8.064  -1.259   9.617  1.00 95.69           N  
ATOM   1159  CA  LYS A 142       8.910  -1.171  10.809  1.00 95.69           C  
ATOM   1160  C   LYS A 142       8.868   0.232  11.407  1.00 95.69           C  
ATOM   1161  O   LYS A 142       8.748   0.388  12.623  1.00 95.69           O  
ATOM   1162  CB  LYS A 142      10.352  -1.557  10.478  1.00 95.69           C  
ATOM   1163  CG  LYS A 142      11.318  -1.405  11.636  1.00 95.69           C  
ATOM   1164  CD  LYS A 142      10.979  -2.355  12.784  1.00 95.69           C  
ATOM   1165  CE  LYS A 142      12.033  -2.323  13.870  1.00 95.69           C  
ATOM   1166  NZ  LYS A 142      11.629  -1.445  15.016  1.00 95.69           N1+
ATOM   1167  N   LEU A 143       8.961   1.288  10.582  1.00 96.31           N  
ATOM   1168  CA  LEU A 143       8.932   2.678  11.025  1.00 96.31           C  
ATOM   1169  C   LEU A 143       7.586   3.016  11.657  1.00 96.31           C  
ATOM   1170  O   LEU A 143       7.532   3.751  12.647  1.00 96.31           O  
ATOM   1171  CB  LEU A 143       9.202   3.621   9.847  1.00 96.31           C  
ATOM   1172  CG  LEU A 143      10.621   3.597   9.278  1.00 96.31           C  
ATOM   1173  CD1 LEU A 143      10.686   4.410   7.986  1.00 96.31           C  
ATOM   1174  CD2 LEU A 143      11.617   4.131  10.296  1.00 96.31           C  
ATOM   1175  N   ALA A 144       6.487   2.488  11.051  1.00 97.38           N  
ATOM   1176  CA  ALA A 144       5.163   2.723  11.618  1.00 97.38           C  
ATOM   1177  C   ALA A 144       5.071   2.181  13.040  1.00 97.38           C  
ATOM   1178  O   ALA A 144       4.475   2.807  13.917  1.00 97.38           O  
ATOM   1179  CB  ALA A 144       4.085   2.091  10.740  1.00 97.38           C  
ATOM   1180  N   LEU A 145       5.743   1.041  13.330  1.00 95.31           N  
ATOM   1181  CA  LEU A 145       5.772   0.470  14.667  1.00 95.31           C  
ATOM   1182  C   LEU A 145       6.536   1.374  15.626  1.00 95.31           C  
ATOM   1183  O   LEU A 145       6.142   1.537  16.785  1.00 95.31           O  
ATOM   1184  CB  LEU A 145       6.411  -0.923  14.649  1.00 95.31           C  
ATOM   1185  CG  LEU A 145       5.549  -2.053  14.075  1.00 95.31           C  
ATOM   1186  CD1 LEU A 145       6.352  -3.350  14.024  1.00 95.31           C  
ATOM   1187  CD2 LEU A 145       4.288  -2.231  14.910  1.00 95.31           C  
ATOM   1188  N   ASP A 146       7.571   2.026  15.108  1.00 93.56           N  
ATOM   1189  CA  ASP A 146       8.459   2.835  15.926  1.00 93.56           C  
ATOM   1190  C   ASP A 146       7.896   4.240  16.135  1.00 93.56           C  
ATOM   1191  O   ASP A 146       8.001   4.805  17.223  1.00 93.56           O  
ATOM   1192  CB  ASP A 146       9.846   2.916  15.291  1.00 93.56           C  
ATOM   1193  CG  ASP A 146      10.576   1.580  15.288  1.00 93.56           C  
ATOM   1194  OD1 ASP A 146      10.186   0.666  16.049  1.00 93.56           O  
ATOM   1195  OD2 ASP A 146      11.550   1.441  14.517  1.00 93.56           O1-
ATOM   1196  N   TYR A 147       7.199   4.807  15.098  1.00 94.62           N  
ATOM   1197  CA  TYR A 147       6.788   6.211  15.098  1.00 94.62           C  
ATOM   1198  C   TYR A 147       5.281   6.342  15.227  1.00 94.62           C  
ATOM   1199  O   TYR A 147       4.763   7.437  15.446  1.00 94.62           O  
ATOM   1200  CB  TYR A 147       7.276   6.918  13.834  1.00 94.62           C  
ATOM   1201  CG  TYR A 147       8.747   7.247  13.844  1.00 94.62           C  
ATOM   1202  CD1 TYR A 147       9.198   8.503  14.243  1.00 94.62           C  
ATOM   1203  CD2 TYR A 147       9.696   6.301  13.466  1.00 94.62           C  
ATOM   1204  CE1 TYR A 147      10.552   8.814  14.255  1.00 94.62           C  
ATOM   1205  CE2 TYR A 147      11.053   6.600  13.476  1.00 94.62           C  
ATOM   1206  OH  TYR A 147      12.813   8.157  13.878  1.00 94.62           O  
ATOM   1207  CZ  TYR A 147      11.473   7.856  13.876  1.00 94.62           C  
ATOM   1208  N   GLY A 148       4.585   5.153  15.134  1.00 96.19           N  
ATOM   1209  CA  GLY A 148       3.134   5.204  15.192  1.00 96.19           C  
ATOM   1210  C   GLY A 148       2.496   5.410  13.831  1.00 96.19           C  
ATOM   1211  O   GLY A 148       1.272   5.283  13.683  1.00 96.19           O  
ATOM   1212  N   TRP A 149       3.332   5.717  12.764  1.00 98.06           N  
ATOM   1213  CA  TRP A 149       2.904   5.876  11.370  1.00 98.06           C  
ATOM   1214  C   TRP A 149       4.104   5.852  10.431  1.00 98.06           C  
ATOM   1215  O   TRP A 149       5.235   6.116  10.849  1.00 98.06           O  
ATOM   1216  CB  TRP A 149       2.124   7.182  11.192  1.00 98.06           C  
ATOM   1217  CG  TRP A 149       2.948   8.416  11.406  1.00 98.06           C  
ATOM   1218  CD1 TRP A 149       3.201   9.043  12.601  1.00 98.06           C  
ATOM   1219  CD2 TRP A 149       3.624   9.178  10.400  1.00 98.06           C  
ATOM   1220  CE2 TRP A 149       4.267  10.258  11.062  1.00 98.06           C  
ATOM   1221  CE3 TRP A 149       3.748   9.058   9.014  1.00 98.06           C  
ATOM   1222  NE1 TRP A 149       3.995  10.147  12.393  1.00 98.06           N  
ATOM   1223  CH2 TRP A 149       5.126  11.063   9.007  1.00 98.06           C  
ATOM   1224  CZ2 TRP A 149       5.025  11.203  10.370  1.00 98.06           C  
ATOM   1225  CZ3 TRP A 149       4.500  10.003   8.325  1.00 98.06           C  
ATOM   1226  N   ALA A 150       3.859   5.498   9.289  1.00 98.44           N  
ATOM   1227  CA  ALA A 150       4.849   5.590   8.222  1.00 98.44           C  
ATOM   1228  C   ALA A 150       4.182   5.513   6.850  1.00 98.44           C  
ATOM   1229  O   ALA A 150       3.108   4.922   6.708  1.00 98.44           O  
ATOM   1230  CB  ALA A 150       5.893   4.486   8.363  1.00 98.44           C  
ATOM   1231  N   ILE A 151       4.857   6.146   5.890  1.00 98.50           N  
ATOM   1232  CA  ILE A 151       4.344   6.159   4.523  1.00 98.50           C  
ATOM   1233  C   ILE A 151       5.436   5.712   3.555  1.00 98.50           C  
ATOM   1234  O   ILE A 151       6.563   6.206   3.615  1.00 98.50           O  
ATOM   1235  CB  ILE A 151       3.817   7.556   4.129  1.00 98.50           C  
ATOM   1236  CG1 ILE A 151       2.685   7.987   5.072  1.00 98.50           C  
ATOM   1237  CG2 ILE A 151       3.345   7.566   2.671  1.00 98.50           C  
ATOM   1238  CD1 ILE A 151       2.264   9.444   4.910  1.00 98.50           C  
ATOM   1239  N   ASN A 152       5.152   4.746   2.735  1.00 98.31           N  
ATOM   1240  CA  ASN A 152       5.992   4.444   1.579  1.00 98.31           C  
ATOM   1241  C   ASN A 152       5.457   5.100   0.310  1.00 98.31           C  
ATOM   1242  O   ASN A 152       4.319   4.848  -0.091  1.00 98.31           O  
ATOM   1243  CB  ASN A 152       6.112   2.930   1.385  1.00 98.31           C  
ATOM   1244  CG  ASN A 152       7.015   2.560   0.226  1.00 98.31           C  
ATOM   1245  ND2 ASN A 152       6.787   1.388  -0.352  1.00 98.31           N  
ATOM   1246  OD1 ASN A 152       7.910   3.321  -0.147  1.00 98.31           O  
ATOM   1247  N   LEU A 153       6.280   6.084  -0.288  1.00 96.94           N  
ATOM   1248  CA  LEU A 153       5.850   6.816  -1.477  1.00 96.94           C  
ATOM   1249  C   LEU A 153       5.868   5.912  -2.705  1.00 96.94           C  
ATOM   1250  O   LEU A 153       5.928   6.394  -3.835  1.00 96.94           O  
ATOM   1251  CB  LEU A 153       6.744   8.032  -1.712  1.00 96.94           C  
ATOM   1252  CG  LEU A 153       6.758   9.090  -0.606  1.00 96.94           C  
ATOM   1253  CD1 LEU A 153       7.585  10.299  -1.037  1.00 96.94           C  
ATOM   1254  CD2 LEU A 153       5.335   9.512  -0.252  1.00 96.94           C  
ATOM   1255  N   GLY A 154       5.874   4.653  -2.558  1.00 93.94           N  
ATOM   1256  CA  GLY A 154       5.671   3.561  -3.498  1.00 93.94           C  
ATOM   1257  C   GLY A 154       4.850   2.425  -2.927  1.00 93.94           C  
ATOM   1258  O   GLY A 154       3.984   2.644  -2.074  1.00 93.94           O  
ATOM   1259  N   GLY A 155       4.900   1.191  -3.506  1.00 95.56           N  
ATOM   1260  CA  GLY A 155       4.323  -0.019  -2.942  1.00 95.56           C  
ATOM   1261  C   GLY A 155       2.819  -0.107  -3.132  1.00 95.56           C  
ATOM   1262  O   GLY A 155       2.251   0.602  -3.966  1.00 95.56           O  
ATOM   1263  N   GLY A 156       2.156  -1.004  -2.405  1.00 97.38           N  
ATOM   1264  CA  GLY A 156       0.729  -1.240  -2.547  1.00 97.38           C  
ATOM   1265  C   GLY A 156       0.388  -2.156  -3.706  1.00 97.38           C  
ATOM   1266  O   GLY A 156      -0.644  -1.982  -4.358  1.00 97.38           O  
ATOM   1267  N   PHE A 157       1.254  -3.101  -3.962  1.00 97.12           N  
ATOM   1268  CA  PHE A 157       1.095  -4.043  -5.061  1.00 97.12           C  
ATOM   1269  C   PHE A 157       0.106  -5.144  -4.692  1.00 97.12           C  
ATOM   1270  O   PHE A 157       0.498  -6.289  -4.458  1.00 97.12           O  
ATOM   1271  CB  PHE A 157       2.444  -4.661  -5.442  1.00 97.12           C  
ATOM   1272  CG  PHE A 157       3.500  -3.645  -5.781  1.00 97.12           C  
ATOM   1273  CD1 PHE A 157       3.157  -2.436  -6.374  1.00 97.12           C  
ATOM   1274  CD2 PHE A 157       4.839  -3.901  -5.509  1.00 97.12           C  
ATOM   1275  CE1 PHE A 157       4.132  -1.493  -6.691  1.00 97.12           C  
ATOM   1276  CE2 PHE A 157       5.819  -2.966  -5.823  1.00 97.12           C  
ATOM   1277  CZ  PHE A 157       5.465  -1.763  -6.414  1.00 97.12           C  
ATOM   1278  N   HIS A 158      -1.109  -4.803  -4.632  1.00 98.00           N  
ATOM   1279  CA  HIS A 158      -2.112  -5.638  -3.984  1.00 98.00           C  
ATOM   1280  C   HIS A 158      -2.687  -6.662  -4.956  1.00 98.00           C  
ATOM   1281  O   HIS A 158      -3.529  -7.483  -4.576  1.00 98.00           O  
ATOM   1282  CB  HIS A 158      -3.236  -4.774  -3.408  1.00 98.00           C  
ATOM   1283  CG  HIS A 158      -4.062  -4.088  -4.450  1.00 98.00           C  
ATOM   1284  CD2 HIS A 158      -3.915  -4.012  -5.791  1.00 98.00           C  
ATOM   1285  ND1 HIS A 158      -5.198  -3.370  -4.143  1.00 98.00           N  
ATOM   1286  CE1 HIS A 158      -5.714  -2.879  -5.257  1.00 98.00           C  
ATOM   1287  NE2 HIS A 158      -4.957  -3.255  -6.273  1.00 98.00           N  
ATOM   1288  N   HIS A 159      -2.189  -6.800  -6.207  1.00 98.38           N  
ATOM   1289  CA  HIS A 159      -2.676  -7.802  -7.147  1.00 98.38           C  
ATOM   1290  C   HIS A 159      -1.760  -9.023  -7.176  1.00 98.38           C  
ATOM   1291  O   HIS A 159      -2.132 -10.070  -7.713  1.00 98.38           O  
ATOM   1292  CB  HIS A 159      -2.803  -7.205  -8.546  1.00 98.38           C  
ATOM   1293  CG  HIS A 159      -3.910  -6.207  -8.681  1.00 98.38           C  
ATOM   1294  CD2 HIS A 159      -3.899  -4.914  -9.080  1.00 98.38           C  
ATOM   1295  ND1 HIS A 159      -5.224  -6.508  -8.376  1.00 98.38           N  
ATOM   1296  CE1 HIS A 159      -5.971  -5.436  -8.585  1.00 98.38           C  
ATOM   1297  NE2 HIS A 159      -5.194  -4.456  -9.013  1.00 98.38           N  
ATOM   1298  N   CYS A 160      -0.529  -8.853  -6.722  1.00 98.19           N  
ATOM   1299  CA  CYS A 160       0.391  -9.984  -6.708  1.00 98.19           C  
ATOM   1300  C   CYS A 160       0.198 -10.831  -5.454  1.00 98.19           C  
ATOM   1301  O   CYS A 160       0.123 -10.299  -4.347  1.00 98.19           O  
ATOM   1302  CB  CYS A 160       1.840  -9.496  -6.787  1.00 98.19           C  
ATOM   1303  SG  CYS A 160       3.057 -10.836  -6.824  1.00 98.19           S  
ATOM   1304  N   CYS A 161       0.005 -12.185  -5.657  1.00 98.06           N  
ATOM   1305  CA  CYS A 161       0.040 -13.135  -4.545  1.00 98.06           C  
ATOM   1306  C   CYS A 161       1.301 -13.979  -4.588  1.00 98.06           C  
ATOM   1307  O   CYS A 161       2.185 -13.746  -5.412  1.00 98.06           O  
ATOM   1308  CB  CYS A 161      -1.192 -14.038  -4.571  1.00 98.06           C  
ATOM   1309  SG  CYS A 161      -1.288 -15.091  -6.031  1.00 98.06           S  
ATOM   1310  N   SER A 162       1.475 -14.940  -3.703  1.00 97.44           N  
ATOM   1311  CA  SER A 162       2.720 -15.670  -3.490  1.00 97.44           C  
ATOM   1312  C   SER A 162       3.110 -16.465  -4.732  1.00 97.44           C  
ATOM   1313  O   SER A 162       4.288 -16.760  -4.935  1.00 97.44           O  
ATOM   1314  CB  SER A 162       2.590 -16.613  -2.294  1.00 97.44           C  
ATOM   1315  OG  SER A 162       1.559 -17.563  -2.510  1.00 97.44           O  
ATOM   1316  N   TYR A 163       2.235 -16.782  -5.603  1.00 97.31           N  
ATOM   1317  CA  TYR A 163       2.553 -17.670  -6.712  1.00 97.31           C  
ATOM   1318  C   TYR A 163       2.155 -17.042  -8.046  1.00 97.31           C  
ATOM   1319  O   TYR A 163       2.316 -17.655  -9.102  1.00 97.31           O  
ATOM   1320  CB  TYR A 163       1.851 -19.016  -6.541  1.00 97.31           C  
ATOM   1321  CG  TYR A 163       0.370 -18.908  -6.308  1.00 97.31           C  
ATOM   1322  CD1 TYR A 163      -0.154 -18.910  -5.018  1.00 97.31           C  
ATOM   1323  CD2 TYR A 163      -0.513 -18.794  -7.379  1.00 97.31           C  
ATOM   1324  CE1 TYR A 163      -1.525 -18.810  -4.799  1.00 97.31           C  
ATOM   1325  CE2 TYR A 163      -1.887 -18.694  -7.166  1.00 97.31           C  
ATOM   1326  OH  TYR A 163      -3.740 -18.597  -5.666  1.00 97.31           O  
ATOM   1327  CZ  TYR A 163      -2.379 -18.697  -5.879  1.00 97.31           C  
ATOM   1328  N   ARG A 164       1.641 -15.805  -8.021  1.00 96.94           N  
ATOM   1329  CA  ARG A 164       1.185 -15.188  -9.265  1.00 96.94           C  
ATOM   1330  C   ARG A 164       1.219 -13.666  -9.174  1.00 96.94           C  
ATOM   1331  O   ARG A 164       0.810 -13.090  -8.161  1.00 96.94           O  
ATOM   1332  CB  ARG A 164      -0.239 -15.660  -9.604  1.00 96.94           C  
ATOM   1333  CG  ARG A 164      -0.770 -15.104 -10.914  1.00 96.94           C  
ATOM   1334  CD  ARG A 164      -2.203 -15.542 -11.169  1.00 96.94           C  
ATOM   1335  NE  ARG A 164      -2.297 -16.983 -11.419  1.00 96.94           N  
ATOM   1336  NH1 ARG A 164      -4.538 -16.947 -11.987  1.00 96.94           N  
ATOM   1337  NH2 ARG A 164      -3.368 -18.923 -12.002  1.00 96.94           N1+
ATOM   1338  CZ  ARG A 164      -3.404 -17.611 -11.805  1.00 96.94           C  
ATOM   1339  N   GLY A 165       1.784 -12.995 -10.259  1.00 96.62           N  
ATOM   1340  CA  GLY A 165       1.691 -11.551 -10.409  1.00 96.62           C  
ATOM   1341  C   GLY A 165       0.551 -11.117 -11.315  1.00 96.62           C  
ATOM   1342  O   GLY A 165       0.003 -11.929 -12.072  1.00 96.62           O  
ATOM   1343  N   GLY A 166       0.153  -9.837 -11.282  1.00 95.44           N  
ATOM   1344  CA  GLY A 166      -0.898  -9.277 -12.119  1.00 95.44           C  
ATOM   1345  C   GLY A 166      -1.285  -7.864 -11.734  1.00 95.44           C  
ATOM   1346  O   GLY A 166      -0.867  -7.364 -10.689  1.00 95.44           O  
ATOM   1347  N   GLY A 167      -2.005  -7.146 -12.669  1.00 92.62           N  
ATOM   1348  CA  GLY A 167      -2.483  -5.798 -12.400  1.00 92.62           C  
ATOM   1349  C   GLY A 167      -1.365  -4.825 -12.069  1.00 92.62           C  
ATOM   1350  O   GLY A 167      -1.492  -4.015 -11.148  1.00 92.62           O  
ATOM   1351  N   PHE A 168      -0.163  -5.002 -12.698  1.00 92.81           N  
ATOM   1352  CA  PHE A 168       1.008  -4.142 -12.594  1.00 92.81           C  
ATOM   1353  C   PHE A 168       1.857  -4.526 -11.382  1.00 92.81           C  
ATOM   1354  O   PHE A 168       2.772  -3.796 -11.007  1.00 92.81           O  
ATOM   1355  CB  PHE A 168       0.590  -2.671 -12.498  1.00 92.81           C  
ATOM   1356  CG  PHE A 168      -0.404  -2.252 -13.545  1.00 92.81           C  
ATOM   1357  CD1 PHE A 168      -0.226  -2.615 -14.876  1.00 92.81           C  
ATOM   1358  CD2 PHE A 168      -1.518  -1.497 -13.204  1.00 92.81           C  
ATOM   1359  CE1 PHE A 168      -1.145  -2.226 -15.849  1.00 92.81           C  
ATOM   1360  CE2 PHE A 168      -2.441  -1.107 -14.173  1.00 92.81           C  
ATOM   1361  CZ  PHE A 168      -2.250  -1.473 -15.494  1.00 92.81           C  
ATOM   1362  N   CYS A 169       1.505  -5.649 -10.705  1.00 96.31           N  
ATOM   1363  CA  CYS A 169       2.152  -5.983  -9.441  1.00 96.31           C  
ATOM   1364  C   CYS A 169       2.962  -7.272  -9.571  1.00 96.31           C  
ATOM   1365  O   CYS A 169       2.403  -8.369  -9.520  1.00 96.31           O  
ATOM   1366  CB  CYS A 169       1.120  -6.134  -8.327  1.00 96.31           C  
ATOM   1367  SG  CYS A 169       0.030  -4.700  -8.152  1.00 96.31           S  
ATOM   1368  N   PRO A 170       4.276  -7.161  -9.664  1.00 96.69           N  
ATOM   1369  CA  PRO A 170       5.100  -8.355  -9.819  1.00 96.69           C  
ATOM   1370  C   PRO A 170       5.524  -8.966  -8.485  1.00 96.69           C  
ATOM   1371  O   PRO A 170       5.875 -10.147  -8.425  1.00 96.69           O  
ATOM   1372  CB  PRO A 170       6.317  -7.843 -10.594  1.00 96.69           C  
ATOM   1373  CG  PRO A 170       6.400  -6.392 -10.263  1.00 96.69           C  
ATOM   1374  CD  PRO A 170       5.002  -5.851 -10.118  1.00 96.69           C  
ATOM   1375  N   TYR A 171       5.459  -8.125  -7.389  1.00 98.19           N  
ATOM   1376  CA  TYR A 171       5.827  -8.604  -6.060  1.00 98.19           C  
ATOM   1377  C   TYR A 171       4.733  -8.294  -5.044  1.00 98.19           C  
ATOM   1378  O   TYR A 171       4.145  -7.207  -5.065  1.00 98.19           O  
ATOM   1379  CB  TYR A 171       7.150  -7.973  -5.610  1.00 98.19           C  
ATOM   1380  CG  TYR A 171       8.310  -8.284  -6.518  1.00 98.19           C  
ATOM   1381  CD1 TYR A 171       8.836  -9.575  -6.595  1.00 98.19           C  
ATOM   1382  CD2 TYR A 171       8.889  -7.293  -7.304  1.00 98.19           C  
ATOM   1383  CE1 TYR A 171       9.907  -9.867  -7.429  1.00 98.19           C  
ATOM   1384  CE2 TYR A 171       9.964  -7.576  -8.144  1.00 98.19           C  
ATOM   1385  OH  TYR A 171      11.521  -9.145  -9.025  1.00 98.19           O  
ATOM   1386  CZ  TYR A 171      10.461  -8.861  -8.198  1.00 98.19           C  
ATOM   1387  N   ALA A 172       4.452  -9.275  -4.131  1.00 98.19           N  
ATOM   1388  CA  ALA A 172       3.428  -9.156  -3.097  1.00 98.19           C  
ATOM   1389  C   ALA A 172       3.952  -8.379  -1.894  1.00 98.19           C  
ATOM   1390  O   ALA A 172       4.123  -8.939  -0.809  1.00 98.19           O  
ATOM   1391  CB  ALA A 172       2.947 -10.538  -2.664  1.00 98.19           C  
ATOM   1392  N   ASP A 173       4.171  -7.034  -2.049  1.00 98.44           N  
ATOM   1393  CA  ASP A 173       4.843  -6.233  -1.032  1.00 98.44           C  
ATOM   1394  C   ASP A 173       4.020  -6.168   0.251  1.00 98.44           C  
ATOM   1395  O   ASP A 173       4.576  -6.146   1.353  1.00 98.44           O  
ATOM   1396  CB  ASP A 173       5.114  -4.819  -1.556  1.00 98.44           C  
ATOM   1397  CG  ASP A 173       3.846  -4.065  -1.912  1.00 98.44           C  
ATOM   1398  OD1 ASP A 173       2.820  -4.709  -2.219  1.00 98.44           O  
ATOM   1399  OD2 ASP A 173       3.870  -2.814  -1.884  1.00 98.44           O1-
ATOM   1400  N   ILE A 174       2.717  -6.140   0.203  1.00 98.62           N  
ATOM   1401  CA  ILE A 174       1.875  -6.115   1.394  1.00 98.62           C  
ATOM   1402  C   ILE A 174       2.058  -7.412   2.182  1.00 98.62           C  
ATOM   1403  O   ILE A 174       2.232  -7.383   3.403  1.00 98.62           O  
ATOM   1404  CB  ILE A 174       0.388  -5.910   1.029  1.00 98.62           C  
ATOM   1405  CG1 ILE A 174       0.177  -4.534   0.388  1.00 98.62           C  
ATOM   1406  CG2 ILE A 174      -0.500  -6.082   2.267  1.00 98.62           C  
ATOM   1407  CD1 ILE A 174      -1.224  -4.319  -0.171  1.00 98.62           C  
ATOM   1408  N   SER A 175       2.071  -8.552   1.458  1.00 98.50           N  
ATOM   1409  CA  SER A 175       2.287  -9.847   2.094  1.00 98.50           C  
ATOM   1410  C   SER A 175       3.689  -9.950   2.687  1.00 98.50           C  
ATOM   1411  O   SER A 175       3.865 -10.448   3.800  1.00 98.50           O  
ATOM   1412  CB  SER A 175       2.064 -10.984   1.093  1.00 98.50           C  
ATOM   1413  OG  SER A 175       0.730 -10.978   0.614  1.00 98.50           O  
ATOM   1414  N   LEU A 176       4.681  -9.504   1.950  1.00 98.38           N  
ATOM   1415  CA  LEU A 176       6.060  -9.490   2.433  1.00 98.38           C  
ATOM   1416  C   LEU A 176       6.176  -8.658   3.706  1.00 98.38           C  
ATOM   1417  O   LEU A 176       6.850  -9.067   4.659  1.00 98.38           O  
ATOM   1418  CB  LEU A 176       7.000  -8.944   1.357  1.00 98.38           C  
ATOM   1419  CG  LEU A 176       7.338  -9.886   0.210  1.00 98.38           C  
ATOM   1420  CD1 LEU A 176       7.923  -9.109  -0.965  1.00 98.38           C  
ATOM   1421  CD2 LEU A 176       8.310 -10.968   0.676  1.00 98.38           C  
ATOM   1422  N   LEU A 177       5.617  -7.478   3.714  1.00 98.31           N  
ATOM   1423  CA  LEU A 177       5.585  -6.614   4.885  1.00 98.31           C  
ATOM   1424  C   LEU A 177       4.989  -7.343   6.085  1.00 98.31           C  
ATOM   1425  O   LEU A 177       5.575  -7.351   7.168  1.00 98.31           O  
ATOM   1426  CB  LEU A 177       4.781  -5.344   4.594  1.00 98.31           C  
ATOM   1427  CG  LEU A 177       4.430  -4.470   5.799  1.00 98.31           C  
ATOM   1428  CD1 LEU A 177       4.863  -3.028   5.551  1.00 98.31           C  
ATOM   1429  CD2 LEU A 177       2.934  -4.541   6.094  1.00 98.31           C  
ATOM   1430  N   ILE A 178       3.811  -7.946   5.955  1.00 98.44           N  
ATOM   1431  CA  ILE A 178       3.086  -8.592   7.040  1.00 98.44           C  
ATOM   1432  C   ILE A 178       3.895  -9.775   7.567  1.00 98.44           C  
ATOM   1433  O   ILE A 178       4.068  -9.925   8.781  1.00 98.44           O  
ATOM   1434  CB  ILE A 178       1.685  -9.061   6.584  1.00 98.44           C  
ATOM   1435  CG1 ILE A 178       0.766  -7.853   6.359  1.00 98.44           C  
ATOM   1436  CG2 ILE A 178       1.080 -10.024   7.605  1.00 98.44           C  
ATOM   1437  CD1 ILE A 178      -0.591  -8.209   5.769  1.00 98.44           C  
ATOM   1438  N   VAL A 179       4.421 -10.635   6.644  1.00 97.50           N  
ATOM   1439  CA  VAL A 179       5.200 -11.804   7.047  1.00 97.50           C  
ATOM   1440  C   VAL A 179       6.453 -11.362   7.789  1.00 97.50           C  
ATOM   1441  O   VAL A 179       6.810 -11.946   8.822  1.00 97.50           O  
ATOM   1442  CB  VAL A 179       5.580 -12.673   5.824  1.00 97.50           C  
ATOM   1443  CG1 VAL A 179       6.689 -13.665   6.190  1.00 97.50           C  
ATOM   1444  CG2 VAL A 179       4.351 -13.409   5.288  1.00 97.50           C  
ATOM   1445  N   ARG A 180       7.065 -10.300   7.347  1.00 95.88           N  
ATOM   1446  CA  ARG A 180       8.258  -9.793   8.014  1.00 95.88           C  
ATOM   1447  C   ARG A 180       7.941  -9.325   9.431  1.00 95.88           C  
ATOM   1448  O   ARG A 180       8.702  -9.592  10.361  1.00 95.88           O  
ATOM   1449  CB  ARG A 180       8.878  -8.649   7.209  1.00 95.88           C  
ATOM   1450  CG  ARG A 180      10.097  -8.024   7.866  1.00 95.88           C  
ATOM   1451  CD  ARG A 180      11.302  -8.954   7.815  1.00 95.88           C  
ATOM   1452  NE  ARG A 180      12.531  -8.265   8.212  1.00 95.88           N  
ATOM   1453  NH1 ARG A 180      12.197  -8.527  10.480  1.00 95.88           N  
ATOM   1454  NH2 ARG A 180      14.060  -7.440   9.705  1.00 95.88           N1+
ATOM   1455  CZ  ARG A 180      12.927  -8.080   9.467  1.00 95.88           C  
ATOM   1456  N   LEU A 181       6.836  -8.625   9.610  1.00 96.31           N  
ATOM   1457  CA  LEU A 181       6.446  -8.130  10.924  1.00 96.31           C  
ATOM   1458  C   LEU A 181       6.135  -9.290  11.874  1.00 96.31           C  
ATOM   1459  O   LEU A 181       6.534  -9.267  13.039  1.00 96.31           O  
ATOM   1460  CB  LEU A 181       5.230  -7.209  10.816  1.00 96.31           C  
ATOM   1461  CG  LEU A 181       5.483  -5.827  10.203  1.00 96.31           C  
ATOM   1462  CD1 LEU A 181       4.162  -5.084  10.009  1.00 96.31           C  
ATOM   1463  CD2 LEU A 181       6.433  -5.022  11.075  1.00 96.31           C  
ATOM   1464  N   PHE A 182       5.404 -10.247  11.406  1.00 96.38           N  
ATOM   1465  CA  PHE A 182       5.095 -11.403  12.243  1.00 96.38           C  
ATOM   1466  C   PHE A 182       6.369 -12.112  12.681  1.00 96.38           C  
ATOM   1467  O   PHE A 182       6.476 -12.566  13.824  1.00 96.38           O  
ATOM   1468  CB  PHE A 182       4.186 -12.381  11.491  1.00 96.38           C  
ATOM   1469  CG  PHE A 182       2.752 -11.937  11.406  1.00 96.38           C  
ATOM   1470  CD1 PHE A 182       2.217 -11.085  12.367  1.00 96.38           C  
ATOM   1471  CD2 PHE A 182       1.940 -12.363  10.361  1.00 96.38           C  
ATOM   1472  CE1 PHE A 182       0.886 -10.675  12.290  1.00 96.38           C  
ATOM   1473  CE2 PHE A 182       0.611 -11.955  10.283  1.00 96.38           C  
ATOM   1474  CZ  PHE A 182       0.088 -11.110  11.246  1.00 96.38           C  
ATOM   1475  N   GLU A 183       7.399 -12.187  11.797  1.00 94.25           N  
ATOM   1476  CA  GLU A 183       8.626 -12.937  12.052  1.00 94.25           C  
ATOM   1477  C   GLU A 183       9.586 -12.143  12.935  1.00 94.25           C  
ATOM   1478  O   GLU A 183      10.188 -12.690  13.856  1.00 94.25           O  
ATOM   1479  CB  GLU A 183       9.312 -13.320  10.739  1.00 94.25           C  
ATOM   1480  CG  GLU A 183       8.585 -14.414   9.966  1.00 94.25           C  
ATOM   1481  CD  GLU A 183       9.256 -14.762   8.642  1.00 94.25           C  
ATOM   1482  OE1 GLU A 183       8.892 -15.790   8.033  1.00 94.25           O  
ATOM   1483  OE2 GLU A 183      10.152 -14.000   8.220  1.00 94.25           O1-
ATOM   1484  N   GLN A 184       9.666 -10.813  12.714  1.00 92.56           N  
ATOM   1485  CA  GLN A 184      10.742 -10.049  13.329  1.00 92.56           C  
ATOM   1486  C   GLN A 184      10.244  -9.258  14.538  1.00 92.56           C  
ATOM   1487  O   GLN A 184      11.041  -8.804  15.369  1.00 92.56           O  
ATOM   1488  CB  GLN A 184      11.382  -9.102  12.313  1.00 92.56           C  
ATOM   1489  CG  GLN A 184      12.085  -9.818  11.166  1.00 92.56           C  
ATOM   1490  CD  GLN A 184      13.311 -10.589  11.618  1.00 92.56           C  
ATOM   1491  NE2 GLN A 184      13.508 -11.774  11.061  1.00 92.56           N  
ATOM   1492  OE1 GLN A 184      14.076 -10.124  12.469  1.00 92.56           O  
ATOM   1493  N   GLU A 185       8.902  -9.096  14.615  1.00 93.88           N  
ATOM   1494  CA  GLU A 185       8.326  -8.327  15.708  1.00 93.88           C  
ATOM   1495  C   GLU A 185       7.226  -9.106  16.419  1.00 93.88           C  
ATOM   1496  O   GLU A 185       6.149  -8.569  16.687  1.00 93.88           O  
ATOM   1497  CB  GLU A 185       7.791  -6.985  15.213  1.00 93.88           C  
ATOM   1498  CG  GLU A 185       8.837  -6.116  14.532  1.00 93.88           C  
ATOM   1499  CD  GLU A 185       9.850  -5.523  15.499  1.00 93.88           C  
ATOM   1500  OE1 GLU A 185      10.882  -4.987  15.043  1.00 93.88           O  
ATOM   1501  OE2 GLU A 185       9.602  -5.599  16.720  1.00 93.88           O1-
ATOM   1502  N   PRO A 186       7.472 -10.443  16.765  1.00 92.94           N  
ATOM   1503  CA  PRO A 186       6.415 -11.316  17.285  1.00 92.94           C  
ATOM   1504  C   PRO A 186       5.879 -10.853  18.639  1.00 92.94           C  
ATOM   1505  O   PRO A 186       4.749 -11.191  19.004  1.00 92.94           O  
ATOM   1506  CB  PRO A 186       7.105 -12.673  17.402  1.00 92.94           C  
ATOM   1507  CG  PRO A 186       8.566 -12.348  17.511  1.00 92.94           C  
ATOM   1508  CD  PRO A 186       8.849 -11.141  16.661  1.00 92.94           C  
ATOM   1509  N   PHE A 187       6.623  -9.894  19.377  1.00 93.00           N  
ATOM   1510  CA  PHE A 187       6.176  -9.396  20.673  1.00 93.00           C  
ATOM   1511  C   PHE A 187       5.361  -8.118  20.509  1.00 93.00           C  
ATOM   1512  O   PHE A 187       4.561  -7.776  21.386  1.00 93.00           O  
ATOM   1513  CB  PHE A 187       7.377  -9.144  21.604  1.00 93.00           C  
ATOM   1514  CG  PHE A 187       8.176 -10.383  21.924  1.00 93.00           C  
ATOM   1515  CD1 PHE A 187       7.657 -11.367  22.752  1.00 93.00           C  
ATOM   1516  CD2 PHE A 187       9.440 -10.559  21.376  1.00 93.00           C  
ATOM   1517  CE1 PHE A 187       8.387 -12.515  23.041  1.00 93.00           C  
ATOM   1518  CE2 PHE A 187      10.185 -11.702  21.675  1.00 93.00           C  
ATOM   1519  CZ  PHE A 187       9.658 -12.681  22.507  1.00 93.00           C  
ATOM   1520  N   ARG A 188       5.521  -7.404  19.399  1.00 94.94           N  
ATOM   1521  CA  ARG A 188       4.840  -6.132  19.169  1.00 94.94           C  
ATOM   1522  C   ARG A 188       3.627  -6.317  18.263  1.00 94.94           C  
ATOM   1523  O   ARG A 188       2.641  -5.591  18.393  1.00 94.94           O  
ATOM   1524  CB  ARG A 188       5.809  -5.109  18.571  1.00 94.94           C  
ATOM   1525  CG  ARG A 188       6.937  -4.705  19.487  1.00 94.94           C  
ATOM   1526  CD  ARG A 188       7.958  -3.819  18.787  1.00 94.94           C  
ATOM   1527  NE  ARG A 188       7.392  -2.520  18.443  1.00 94.94           N  
ATOM   1528  NH1 ARG A 188       9.196  -1.841  17.169  1.00 94.94           N  
ATOM   1529  NH2 ARG A 188       7.382  -0.457  17.422  1.00 94.94           N1+
ATOM   1530  CZ  ARG A 188       7.991  -1.609  17.677  1.00 94.94           C  
ATOM   1531  N   VAL A 189       3.714  -7.392  17.309  1.00 97.00           N  
ATOM   1532  CA  VAL A 189       2.657  -7.511  16.310  1.00 97.00           C  
ATOM   1533  C   VAL A 189       2.171  -8.957  16.237  1.00 97.00           C  
ATOM   1534  O   VAL A 189       2.940  -9.857  15.890  1.00 97.00           O  
ATOM   1535  CB  VAL A 189       3.137  -7.040  14.918  1.00 97.00           C  
ATOM   1536  CG1 VAL A 189       2.026  -7.189  13.881  1.00 97.00           C  
ATOM   1537  CG2 VAL A 189       3.618  -5.594  14.985  1.00 97.00           C  
ATOM   1538  N   ARG A 190       0.889  -9.176  16.539  1.00 97.38           N  
ATOM   1539  CA  ARG A 190       0.283 -10.498  16.456  1.00 97.38           C  
ATOM   1540  C   ARG A 190      -0.932 -10.483  15.528  1.00 97.38           C  
ATOM   1541  O   ARG A 190      -1.309 -11.519  14.973  1.00 97.38           O  
ATOM   1542  CB  ARG A 190      -0.121 -10.999  17.847  1.00 97.38           C  
ATOM   1543  CG  ARG A 190       1.056 -11.261  18.770  1.00 97.38           C  
ATOM   1544  CD  ARG A 190       0.598 -11.780  20.131  1.00 97.38           C  
ATOM   1545  NE  ARG A 190       1.733 -11.970  21.042  1.00 97.38           N  
ATOM   1546  NH1 ARG A 190       0.425 -12.336  22.916  1.00 97.38           N  
ATOM   1547  NH2 ARG A 190       2.705 -12.393  23.068  1.00 97.38           N1+
ATOM   1548  CZ  ARG A 190       1.615 -12.232  22.334  1.00 97.38           C  
ATOM   1549  N   ARG A 191      -1.543  -9.325  15.412  1.00 98.31           N  
ATOM   1550  CA  ARG A 191      -2.750  -9.152  14.604  1.00 98.31           C  
ATOM   1551  C   ARG A 191      -2.632  -7.920  13.702  1.00 98.31           C  
ATOM   1552  O   ARG A 191      -2.330  -6.820  14.182  1.00 98.31           O  
ATOM   1553  CB  ARG A 191      -3.986  -9.028  15.498  1.00 98.31           C  
ATOM   1554  CG  ARG A 191      -4.229 -10.243  16.387  1.00 98.31           C  
ATOM   1555  CD  ARG A 191      -5.410 -10.022  17.308  1.00 98.31           C  
ATOM   1556  NE  ARG A 191      -6.672 -10.028  16.577  1.00 98.31           N  
ATOM   1557  NH1 ARG A 191      -7.989  -9.621  18.435  1.00 98.31           N  
ATOM   1558  NH2 ARG A 191      -8.953  -9.857  16.367  1.00 98.31           N1+
ATOM   1559  CZ  ARG A 191      -7.871  -9.840  17.129  1.00 98.31           C  
ATOM   1560  N   ILE A 192      -2.861  -8.138  12.433  1.00 98.75           N  
ATOM   1561  CA  ILE A 192      -2.734  -7.031  11.488  1.00 98.75           C  
ATOM   1562  C   ILE A 192      -4.041  -6.869  10.711  1.00 98.75           C  
ATOM   1563  O   ILE A 192      -4.664  -7.853  10.318  1.00 98.75           O  
ATOM   1564  CB  ILE A 192      -1.558  -7.252  10.514  1.00 98.75           C  
ATOM   1565  CG1 ILE A 192      -0.220  -7.149  11.263  1.00 98.75           C  
ATOM   1566  CG2 ILE A 192      -1.618  -6.247   9.361  1.00 98.75           C  
ATOM   1567  CD1 ILE A 192       0.992  -7.488  10.409  1.00 98.75           C  
ATOM   1568  N   MET A 193      -4.495  -5.603  10.598  1.00 98.81           N  
ATOM   1569  CA  MET A 193      -5.637  -5.273   9.748  1.00 98.81           C  
ATOM   1570  C   MET A 193      -5.169  -4.601   8.454  1.00 98.81           C  
ATOM   1571  O   MET A 193      -4.366  -3.675   8.488  1.00 98.81           O  
ATOM   1572  CB  MET A 193      -6.610  -4.355  10.486  1.00 98.81           C  
ATOM   1573  CG  MET A 193      -7.822  -3.958   9.659  1.00 98.81           C  
ATOM   1574  SD  MET A 193      -8.880  -2.727  10.511  1.00 98.81           S  
ATOM   1575  CE  MET A 193      -9.465  -3.720  11.914  1.00 98.81           C  
ATOM   1576  N   ILE A 194      -5.647  -5.194   7.298  1.00 98.88           N  
ATOM   1577  CA  ILE A 194      -5.454  -4.542   6.006  1.00 98.88           C  
ATOM   1578  C   ILE A 194      -6.692  -3.721   5.649  1.00 98.88           C  
ATOM   1579  O   ILE A 194      -7.802  -4.258   5.594  1.00 98.88           O  
ATOM   1580  CB  ILE A 194      -5.156  -5.577   4.895  1.00 98.88           C  
ATOM   1581  CG1 ILE A 194      -3.909  -6.395   5.248  1.00 98.88           C  
ATOM   1582  CG2 ILE A 194      -4.981  -4.871   3.541  1.00 98.88           C  
ATOM   1583  CD1 ILE A 194      -3.669  -7.585   4.328  1.00 98.88           C  
ATOM   1584  N   VAL A 195      -6.522  -2.394   5.475  1.00 98.88           N  
ATOM   1585  CA  VAL A 195      -7.546  -1.513   4.929  1.00 98.88           C  
ATOM   1586  C   VAL A 195      -7.187  -1.120   3.499  1.00 98.88           C  
ATOM   1587  O   VAL A 195      -6.271  -0.320   3.280  1.00 98.88           O  
ATOM   1588  CB  VAL A 195      -7.734  -0.248   5.801  1.00 98.88           C  
ATOM   1589  CG1 VAL A 195      -8.822   0.658   5.220  1.00 98.88           C  
ATOM   1590  CG2 VAL A 195      -8.066  -0.636   7.240  1.00 98.88           C  
ATOM   1591  N   ASP A 196      -7.835  -1.811   2.555  1.00 98.81           N  
ATOM   1592  CA  ASP A 196      -7.544  -1.572   1.148  1.00 98.81           C  
ATOM   1593  C   ASP A 196      -8.612  -0.691   0.504  1.00 98.81           C  
ATOM   1594  O   ASP A 196      -9.739  -1.138   0.280  1.00 98.81           O  
ATOM   1595  CB  ASP A 196      -7.423  -2.895   0.389  1.00 98.81           C  
ATOM   1596  CG  ASP A 196      -6.851  -2.729  -1.007  1.00 98.81           C  
ATOM   1597  OD1 ASP A 196      -7.021  -1.648  -1.613  1.00 98.81           O  
ATOM   1598  OD2 ASP A 196      -6.231  -3.691  -1.508  1.00 98.81           O1-
ATOM   1599  N   LEU A 197      -8.193   0.529   0.147  1.00 98.75           N  
ATOM   1600  CA  LEU A 197      -9.168   1.475  -0.384  1.00 98.75           C  
ATOM   1601  C   LEU A 197      -8.831   1.859  -1.820  1.00 98.75           C  
ATOM   1602  O   LEU A 197      -9.219   2.930  -2.289  1.00 98.75           O  
ATOM   1603  CB  LEU A 197      -9.226   2.730   0.491  1.00 98.75           C  
ATOM   1604  CG  LEU A 197      -9.706   2.535   1.933  1.00 98.75           C  
ATOM   1605  CD1 LEU A 197      -9.788   3.877   2.653  1.00 98.75           C  
ATOM   1606  CD2 LEU A 197     -11.054   1.828   1.955  1.00 98.75           C  
ATOM   1607  N   ASP A 198      -8.057   1.040  -2.471  1.00 98.50           N  
ATOM   1608  CA  ASP A 198      -7.890   1.073  -3.923  1.00 98.50           C  
ATOM   1609  C   ASP A 198      -9.188   0.696  -4.633  1.00 98.50           C  
ATOM   1610  O   ASP A 198      -9.973  -0.100  -4.114  1.00 98.50           O  
ATOM   1611  CB  ASP A 198      -6.762   0.138  -4.356  1.00 98.50           C  
ATOM   1612  CG  ASP A 198      -6.364   0.320  -5.807  1.00 98.50           C  
ATOM   1613  OD1 ASP A 198      -7.128  -0.103  -6.707  1.00 98.50           O  
ATOM   1614  OD2 ASP A 198      -5.283   0.888  -6.064  1.00 98.50           O1-
ATOM   1615  N   ALA A 199      -9.402   1.378  -5.873  1.00 98.31           N  
ATOM   1616  CA  ALA A 199     -10.644   1.149  -6.609  1.00 98.31           C  
ATOM   1617  C   ALA A 199     -10.781  -0.318  -7.008  1.00 98.31           C  
ATOM   1618  O   ALA A 199     -11.890  -0.805  -7.238  1.00 98.31           O  
ATOM   1619  CB  ALA A 199     -10.701   2.042  -7.844  1.00 98.31           C  
ATOM   1620  N   HIS A 200      -9.662  -1.067  -7.130  1.00 98.50           N  
ATOM   1621  CA  HIS A 200      -9.642  -2.475  -7.500  1.00 98.50           C  
ATOM   1622  C   HIS A 200      -9.610  -3.374  -6.268  1.00 98.50           C  
ATOM   1623  O   HIS A 200      -9.044  -2.999  -5.240  1.00 98.50           O  
ATOM   1624  CB  HIS A 200      -8.450  -2.776  -8.408  1.00 98.50           C  
ATOM   1625  CG  HIS A 200      -8.410  -1.947  -9.648  1.00 98.50           C  
ATOM   1626  CD2 HIS A 200      -8.888  -2.189 -10.895  1.00 98.50           C  
ATOM   1627  ND1 HIS A 200      -7.828  -0.701  -9.697  1.00 98.50           N  
ATOM   1628  CE1 HIS A 200      -7.945  -0.210 -10.918  1.00 98.50           C  
ATOM   1629  NE2 HIS A 200      -8.582  -1.092 -11.663  1.00 98.50           N  
ATOM   1630  N   GLN A 201     -10.328  -4.549  -6.451  1.00 98.38           N  
ATOM   1631  CA  GLN A 201     -10.198  -5.565  -5.407  1.00 98.38           C  
ATOM   1632  C   GLN A 201      -8.732  -5.925  -5.178  1.00 98.38           C  
ATOM   1633  O   GLN A 201      -7.979  -6.125  -6.131  1.00 98.38           O  
ATOM   1634  CB  GLN A 201     -10.997  -6.816  -5.767  1.00 98.38           C  
ATOM   1635  CG  GLN A 201     -10.868  -7.937  -4.748  1.00 98.38           C  
ATOM   1636  CD  GLN A 201     -11.530  -9.225  -5.214  1.00 98.38           C  
ATOM   1637  NE2 GLN A 201     -11.561 -10.225  -4.337  1.00 98.38           N  
ATOM   1638  OE1 GLN A 201     -12.007  -9.321  -6.345  1.00 98.38           O  
ATOM   1639  N   GLY A 202      -8.219  -5.970  -3.843  1.00 98.25           N  
ATOM   1640  CA  GLY A 202      -6.874  -6.411  -3.514  1.00 98.25           C  
ATOM   1641  C   GLY A 202      -6.735  -7.919  -3.476  1.00 98.25           C  
ATOM   1642  O   GLY A 202      -6.577  -8.508  -2.404  1.00 98.25           O  
ATOM   1643  N   ASN A 203      -6.869  -8.613  -4.605  1.00 98.31           N  
ATOM   1644  CA  ASN A 203      -7.000 -10.063  -4.684  1.00 98.31           C  
ATOM   1645  C   ASN A 203      -5.710 -10.769  -4.261  1.00 98.31           C  
ATOM   1646  O   ASN A 203      -5.746 -11.897  -3.768  1.00 98.31           O  
ATOM   1647  CB  ASN A 203      -7.401 -10.491  -6.095  1.00 98.31           C  
ATOM   1648  CG  ASN A 203      -6.431  -9.989  -7.153  1.00 98.31           C  
ATOM   1649  ND2 ASN A 203      -6.291 -10.748  -8.233  1.00 98.31           N  
ATOM   1650  OD1 ASN A 203      -5.823  -8.933  -6.998  1.00 98.31           O  
ATOM   1651  N   GLY A 204      -4.510 -10.086  -4.352  1.00 98.38           N  
ATOM   1652  CA  GLY A 204      -3.242 -10.700  -3.978  1.00 98.38           C  
ATOM   1653  C   GLY A 204      -3.183 -11.100  -2.513  1.00 98.38           C  
ATOM   1654  O   GLY A 204      -3.095 -12.285  -2.191  1.00 98.38           O  
ATOM   1655  N   HIS A 205      -3.246 -10.063  -1.659  1.00 98.25           N  
ATOM   1656  CA  HIS A 205      -3.153 -10.342  -0.230  1.00 98.25           C  
ATOM   1657  C   HIS A 205      -4.390 -11.088   0.270  1.00 98.25           C  
ATOM   1658  O   HIS A 205      -4.325 -11.809   1.267  1.00 98.25           O  
ATOM   1659  CB  HIS A 205      -2.970  -9.047   0.559  1.00 98.25           C  
ATOM   1660  CG  HIS A 205      -4.064  -8.049   0.342  1.00 98.25           C  
ATOM   1661  CD2 HIS A 205      -4.112  -6.930  -0.418  1.00 98.25           C  
ATOM   1662  ND1 HIS A 205      -5.295  -8.152   0.954  1.00 98.25           N  
ATOM   1663  CE1 HIS A 205      -6.053  -7.135   0.578  1.00 98.25           C  
ATOM   1664  NE2 HIS A 205      -5.357  -6.375  -0.256  1.00 98.25           N  
ATOM   1665  N   GLU A 206      -5.563 -10.954  -0.398  1.00 98.44           N  
ATOM   1666  CA  GLU A 206      -6.751 -11.738  -0.049  1.00 98.44           C  
ATOM   1667  C   GLU A 206      -6.505 -13.229  -0.252  1.00 98.44           C  
ATOM   1668  O   GLU A 206      -6.931 -14.049   0.566  1.00 98.44           O  
ATOM   1669  CB  GLU A 206      -7.952 -11.281  -0.880  1.00 98.44           C  
ATOM   1670  CG  GLU A 206      -8.413  -9.864  -0.573  1.00 98.44           C  
ATOM   1671  CD  GLU A 206      -9.422  -9.329  -1.576  1.00 98.44           C  
ATOM   1672  OE1 GLU A 206      -9.858  -8.161  -1.437  1.00 98.44           O  
ATOM   1673  OE2 GLU A 206      -9.777 -10.080  -2.510  1.00 98.44           O1-
ATOM   1674  N   ARG A 207      -5.815 -13.588  -1.285  1.00 97.94           N  
ATOM   1675  CA  ARG A 207      -5.462 -14.983  -1.541  1.00 97.94           C  
ATOM   1676  C   ARG A 207      -4.411 -15.470  -0.548  1.00 97.94           C  
ATOM   1677  O   ARG A 207      -4.498 -16.591  -0.048  1.00 97.94           O  
ATOM   1678  CB  ARG A 207      -4.947 -15.149  -2.973  1.00 97.94           C  
ATOM   1679  CG  ARG A 207      -6.027 -15.022  -4.035  1.00 97.94           C  
ATOM   1680  CD  ARG A 207      -5.475 -15.268  -5.438  1.00 97.94           C  
ATOM   1681  NE  ARG A 207      -6.510 -15.131  -6.458  1.00 97.94           N  
ATOM   1682  NH1 ARG A 207      -7.368 -17.253  -6.159  1.00 97.94           N  
ATOM   1683  NH2 ARG A 207      -8.289 -15.852  -7.719  1.00 97.94           N1+
ATOM   1684  CZ  ARG A 207      -7.385 -16.078  -6.778  1.00 97.94           C  
ATOM   1685  N   ASP A 208      -3.398 -14.642  -0.274  1.00 97.88           N  
ATOM   1686  CA  ASP A 208      -2.293 -15.042   0.593  1.00 97.88           C  
ATOM   1687  C   ASP A 208      -2.769 -15.281   2.021  1.00 97.88           C  
ATOM   1688  O   ASP A 208      -2.274 -16.182   2.701  1.00 97.88           O  
ATOM   1689  CB  ASP A 208      -1.197 -13.969   0.581  1.00 97.88           C  
ATOM   1690  CG  ASP A 208      -0.325 -14.024  -0.665  1.00 97.88           C  
ATOM   1691  OD1 ASP A 208      -0.364 -15.044  -1.388  1.00 97.88           O  
ATOM   1692  OD2 ASP A 208       0.400 -13.046  -0.919  1.00 97.88           O1-
ATOM   1693  N   PHE A 209      -3.700 -14.518   2.424  1.00 97.69           N  
ATOM   1694  CA  PHE A 209      -4.043 -14.580   3.842  1.00 97.69           C  
ATOM   1695  C   PHE A 209      -5.447 -15.144   4.040  1.00 97.69           C  
ATOM   1696  O   PHE A 209      -6.102 -14.851   5.042  1.00 97.69           O  
ATOM   1697  CB  PHE A 209      -3.939 -13.191   4.481  1.00 97.69           C  
ATOM   1698  CG  PHE A 209      -2.535 -12.647   4.530  1.00 97.69           C  
ATOM   1699  CD1 PHE A 209      -1.557 -13.280   5.290  1.00 97.69           C  
ATOM   1700  CD2 PHE A 209      -2.196 -11.507   3.814  1.00 97.69           C  
ATOM   1701  CE1 PHE A 209      -0.258 -12.779   5.336  1.00 97.69           C  
ATOM   1702  CE2 PHE A 209      -0.900 -11.006   3.857  1.00 97.69           C  
ATOM   1703  CZ  PHE A 209       0.066 -11.640   4.617  1.00 97.69           C  
ATOM   1704  N   ASN A 210      -5.874 -15.887   3.043  1.00 94.81           N  
ATOM   1705  CA  ASN A 210      -7.134 -16.610   3.200  1.00 94.81           C  
ATOM   1706  C   ASN A 210      -7.115 -17.524   4.434  1.00 94.81           C  
ATOM   1707  O   ASN A 210      -6.156 -18.270   4.643  1.00 94.81           O  
ATOM   1708  CB  ASN A 210      -7.442 -17.427   1.945  1.00 94.81           C  
ATOM   1709  CG  ASN A 210      -8.792 -18.112   2.012  1.00 94.81           C  
ATOM   1710  ND2 ASN A 210      -8.861 -19.355   1.527  1.00 94.81           N  
ATOM   1711  OD1 ASN A 210      -9.773 -17.540   2.498  1.00 94.81           O  
ATOM   1712  N   ASN A 211      -8.108 -17.381   5.367  1.00 91.31           N  
ATOM   1713  CA  ASN A 211      -8.292 -18.178   6.565  1.00 91.31           C  
ATOM   1714  C   ASN A 211      -7.137 -18.012   7.548  1.00 91.31           C  
ATOM   1715  O   ASN A 211      -6.743 -18.960   8.223  1.00 91.31           O  
ATOM   1716  CB  ASN A 211      -8.464 -19.658   6.202  1.00 91.31           C  
ATOM   1717  CG  ASN A 211      -9.778 -19.937   5.497  1.00 91.31           C  
ATOM   1718  ND2 ASN A 211      -9.769 -20.904   4.586  1.00 91.31           N  
ATOM   1719  OD1 ASN A 211     -10.788 -19.283   5.767  1.00 91.31           O  
ATOM   1720  N   VAL A 212      -6.416 -16.926   7.466  1.00 96.50           N  
ATOM   1721  CA  VAL A 212      -5.423 -16.568   8.466  1.00 96.50           C  
ATOM   1722  C   VAL A 212      -6.041 -15.628   9.499  1.00 96.50           C  
ATOM   1723  O   VAL A 212      -6.272 -14.450   9.223  1.00 96.50           O  
ATOM   1724  CB  VAL A 212      -4.186 -15.890   7.811  1.00 96.50           C  
ATOM   1725  CG1 VAL A 212      -3.154 -15.529   8.875  1.00 96.50           C  
ATOM   1726  CG2 VAL A 212      -3.574 -16.814   6.759  1.00 96.50           C  
ATOM   1727  N   ALA A 213      -6.293 -16.136  10.718  1.00 96.31           N  
ATOM   1728  CA  ALA A 213      -7.055 -15.456  11.763  1.00 96.31           C  
ATOM   1729  C   ALA A 213      -6.348 -14.183  12.215  1.00 96.31           C  
ATOM   1730  O   ALA A 213      -6.998 -13.232  12.651  1.00 96.31           O  
ATOM   1731  CB  ALA A 213      -7.280 -16.390  12.953  1.00 96.31           C  
ATOM   1732  N   ALA A 214      -5.021 -14.193  12.068  1.00 97.69           N  
ATOM   1733  CA  ALA A 214      -4.202 -13.092  12.563  1.00 97.69           C  
ATOM   1734  C   ALA A 214      -4.259 -11.908  11.617  1.00 97.69           C  
ATOM   1735  O   ALA A 214      -3.788 -10.812  11.951  1.00 97.69           O  
ATOM   1736  CB  ALA A 214      -2.764 -13.557  12.762  1.00 97.69           C  
ATOM   1737  N   VAL A 215      -4.876 -12.033  10.391  1.00 98.56           N  
ATOM   1738  CA  VAL A 215      -4.966 -10.953   9.409  1.00 98.56           C  
ATOM   1739  C   VAL A 215      -6.431 -10.678   9.079  1.00 98.56           C  
ATOM   1740  O   VAL A 215      -7.153 -11.574   8.645  1.00 98.56           O  
ATOM   1741  CB  VAL A 215      -4.187 -11.294   8.118  1.00 98.56           C  
ATOM   1742  CG1 VAL A 215      -4.337 -10.176   7.087  1.00 98.56           C  
ATOM   1743  CG2 VAL A 215      -2.709 -11.532   8.437  1.00 98.56           C  
ATOM   1744  N   TYR A 216      -6.848  -9.446   9.344  1.00 98.69           N  
ATOM   1745  CA  TYR A 216      -8.190  -8.962   9.038  1.00 98.69           C  
ATOM   1746  C   TYR A 216      -8.190  -8.113   7.774  1.00 98.69           C  
ATOM   1747  O   TYR A 216      -7.415  -7.156   7.660  1.00 98.69           O  
ATOM   1748  CB  TYR A 216      -8.752  -8.154  10.215  1.00 98.69           C  
ATOM   1749  CG  TYR A 216     -10.220  -7.830  10.083  1.00 98.69           C  
ATOM   1750  CD1 TYR A 216     -10.655  -6.762   9.304  1.00 98.69           C  
ATOM   1751  CD2 TYR A 216     -11.173  -8.599  10.740  1.00 98.69           C  
ATOM   1752  CE1 TYR A 216     -12.004  -6.460   9.182  1.00 98.69           C  
ATOM   1753  CE2 TYR A 216     -12.531  -8.307  10.627  1.00 98.69           C  
ATOM   1754  OH  TYR A 216     -14.272  -6.946   9.727  1.00 98.69           O  
ATOM   1755  CZ  TYR A 216     -12.938  -7.239   9.849  1.00 98.69           C  
ATOM   1756  N   ILE A 217      -9.123  -8.489   6.823  1.00 98.75           N  
ATOM   1757  CA  ILE A 217      -9.091  -7.776   5.548  1.00 98.75           C  
ATOM   1758  C   ILE A 217     -10.377  -6.973   5.374  1.00 98.75           C  
ATOM   1759  O   ILE A 217     -11.472  -7.545   5.330  1.00 98.75           O  
ATOM   1760  CB  ILE A 217      -8.901  -8.745   4.361  1.00 98.75           C  
ATOM   1761  CG1 ILE A 217      -7.585  -9.520   4.508  1.00 98.75           C  
ATOM   1762  CG2 ILE A 217      -8.946  -7.987   3.030  1.00 98.75           C  
ATOM   1763  CD1 ILE A 217      -7.421 -10.657   3.509  1.00 98.75           C  
ATOM   1764  N   PHE A 218     -10.206  -5.688   5.406  1.00 98.69           N  
ATOM   1765  CA  PHE A 218     -11.204  -4.703   5.006  1.00 98.69           C  
ATOM   1766  C   PHE A 218     -10.907  -4.164   3.614  1.00 98.69           C  
ATOM   1767  O   PHE A 218      -9.882  -3.510   3.403  1.00 98.69           O  
ATOM   1768  CB  PHE A 218     -11.261  -3.553   6.014  1.00 98.69           C  
ATOM   1769  CG  PHE A 218     -12.139  -2.403   5.579  1.00 98.69           C  
ATOM   1770  CD1 PHE A 218     -12.136  -1.210   6.280  1.00 98.69           C  
ATOM   1771  CD2 PHE A 218     -12.962  -2.526   4.467  1.00 98.69           C  
ATOM   1772  CE1 PHE A 218     -12.946  -0.149   5.881  1.00 98.69           C  
ATOM   1773  CE2 PHE A 218     -13.769  -1.470   4.058  1.00 98.69           C  
ATOM   1774  CZ  PHE A 218     -13.766  -0.282   4.769  1.00 98.69           C  
ATOM   1775  N   ASP A 219     -11.839  -4.459   2.667  1.00 98.75           N  
ATOM   1776  CA  ASP A 219     -11.625  -4.062   1.281  1.00 98.75           C  
ATOM   1777  C   ASP A 219     -12.861  -3.379   0.704  1.00 98.75           C  
ATOM   1778  O   ASP A 219     -13.945  -3.970   0.680  1.00 98.75           O  
ATOM   1779  CB  ASP A 219     -11.238  -5.268   0.426  1.00 98.75           C  
ATOM   1780  CG  ASP A 219     -10.589  -4.883  -0.890  1.00 98.75           C  
ATOM   1781  OD1 ASP A 219     -10.612  -3.689  -1.254  1.00 98.75           O  
ATOM   1782  OD2 ASP A 219     -10.054  -5.787  -1.566  1.00 98.75           O1-
ATOM   1783  N   MET A 220     -12.748  -2.116   0.292  1.00 98.44           N  
ATOM   1784  CA  MET A 220     -13.762  -1.333  -0.403  1.00 98.44           C  
ATOM   1785  C   MET A 220     -13.335  -1.035  -1.839  1.00 98.44           C  
ATOM   1786  O   MET A 220     -12.328  -0.361  -2.061  1.00 98.44           O  
ATOM   1787  CB  MET A 220     -14.042  -0.032   0.339  1.00 98.44           C  
ATOM   1788  CG  MET A 220     -15.259   0.729  -0.178  1.00 98.44           C  
ATOM   1789  SD  MET A 220     -15.643   2.209   0.829  1.00 98.44           S  
ATOM   1790  CE  MET A 220     -14.718   3.473  -0.087  1.00 98.44           C  
ATOM   1791  N   TYR A 221     -14.015  -1.599  -2.835  1.00 98.62           N  
ATOM   1792  CA  TYR A 221     -13.559  -1.546  -4.217  1.00 98.62           C  
ATOM   1793  C   TYR A 221     -14.745  -1.469  -5.177  1.00 98.62           C  
ATOM   1794  O   TYR A 221     -15.888  -1.718  -4.787  1.00 98.62           O  
ATOM   1795  CB  TYR A 221     -12.699  -2.771  -4.549  1.00 98.62           C  
ATOM   1796  CG  TYR A 221     -13.411  -4.084  -4.340  1.00 98.62           C  
ATOM   1797  CD1 TYR A 221     -13.426  -4.703  -3.095  1.00 98.62           C  
ATOM   1798  CD2 TYR A 221     -14.069  -4.714  -5.395  1.00 98.62           C  
ATOM   1799  CE1 TYR A 221     -14.081  -5.920  -2.898  1.00 98.62           C  
ATOM   1800  CE2 TYR A 221     -14.726  -5.928  -5.216  1.00 98.62           C  
ATOM   1801  OH  TYR A 221     -15.373  -7.721  -3.780  1.00 98.62           O  
ATOM   1802  CZ  TYR A 221     -14.726  -6.522  -3.962  1.00 98.62           C  
ATOM   1803  N   ASN A 222     -14.497  -1.019  -6.418  1.00 98.44           N  
ATOM   1804  CA  ASN A 222     -15.496  -1.061  -7.475  1.00 98.44           C  
ATOM   1805  C   ASN A 222     -15.703  -2.481  -7.998  1.00 98.44           C  
ATOM   1806  O   ASN A 222     -14.806  -3.057  -8.614  1.00 98.44           O  
ATOM   1807  CB  ASN A 222     -15.107  -0.125  -8.626  1.00 98.44           C  
ATOM   1808  CG  ASN A 222     -16.198   0.008  -9.676  1.00 98.44           C  
ATOM   1809  ND2 ASN A 222     -16.191   1.121 -10.401  1.00 98.44           N  
ATOM   1810  OD1 ASN A 222     -17.036  -0.878  -9.817  1.00 98.44           O  
ATOM   1811  N   ALA A 223     -16.903  -3.035  -7.887  1.00 97.50           N  
ATOM   1812  CA  ALA A 223     -17.176  -4.447  -8.153  1.00 97.50           C  
ATOM   1813  C   ALA A 223     -17.226  -4.716  -9.656  1.00 97.50           C  
ATOM   1814  O   ALA A 223     -17.222  -5.874 -10.090  1.00 97.50           O  
ATOM   1815  CB  ALA A 223     -18.491  -4.865  -7.499  1.00 97.50           C  
ATOM   1816  N   PHE A 224     -17.220  -3.623 -10.474  1.00 97.31           N  
ATOM   1817  CA  PHE A 224     -17.438  -3.792 -11.909  1.00 97.31           C  
ATOM   1818  C   PHE A 224     -16.134  -3.627 -12.678  1.00 97.31           C  
ATOM   1819  O   PHE A 224     -16.125  -3.649 -13.909  1.00 97.31           O  
ATOM   1820  CB  PHE A 224     -18.480  -2.794 -12.419  1.00 97.31           C  
ATOM   1821  CG  PHE A 224     -19.854  -3.006 -11.846  1.00 97.31           C  
ATOM   1822  CD1 PHE A 224     -20.747  -3.868 -12.472  1.00 97.31           C  
ATOM   1823  CD2 PHE A 224     -20.252  -2.347 -10.697  1.00 97.31           C  
ATOM   1824  CE1 PHE A 224     -22.032  -4.069 -11.956  1.00 97.31           C  
ATOM   1825  CE2 PHE A 224     -21.527  -2.540 -10.169  1.00 97.31           C  
ATOM   1826  CZ  PHE A 224     -22.418  -3.404 -10.798  1.00 97.31           C  
ATOM   1827  N   VAL A 225     -15.040  -3.415 -11.938  1.00 96.75           N  
ATOM   1828  CA  VAL A 225     -13.750  -3.260 -12.606  1.00 96.75           C  
ATOM   1829  C   VAL A 225     -12.794  -4.355 -12.148  1.00 96.75           C  
ATOM   1830  O   VAL A 225     -13.076  -5.069 -11.182  1.00 96.75           O  
ATOM   1831  CB  VAL A 225     -13.133  -1.866 -12.337  1.00 96.75           C  
ATOM   1832  CG1 VAL A 225     -14.057  -0.763 -12.853  1.00 96.75           C  
ATOM   1833  CG2 VAL A 225     -12.855  -1.682 -10.848  1.00 96.75           C  
ATOM   1834  N   TYR A 226     -11.727  -4.758 -13.045  1.00 96.06           N  
ATOM   1835  CA  TYR A 226     -10.703  -5.726 -12.671  1.00 96.06           C  
ATOM   1836  C   TYR A 226     -10.518  -5.766 -11.163  1.00 96.06           C  
ATOM   1837  O   TYR A 226     -10.502  -4.721 -10.506  1.00 96.06           O  
ATOM   1838  CB  TYR A 226      -9.373  -5.395 -13.351  1.00 96.06           C  
ATOM   1839  CG  TYR A 226      -8.252  -6.335 -12.986  1.00 96.06           C  
ATOM   1840  CD1 TYR A 226      -7.391  -6.040 -11.930  1.00 96.06           C  
ATOM   1841  CD2 TYR A 226      -8.050  -7.515 -13.694  1.00 96.06           C  
ATOM   1842  CE1 TYR A 226      -6.350  -6.899 -11.590  1.00 96.06           C  
ATOM   1843  CE2 TYR A 226      -7.015  -8.383 -13.359  1.00 96.06           C  
ATOM   1844  OH  TYR A 226      -5.146  -8.925 -11.970  1.00 96.06           O  
ATOM   1845  CZ  TYR A 226      -6.171  -8.068 -12.302  1.00 96.06           C  
ATOM   1846  N   PRO A 227     -10.387  -7.070 -10.596  1.00 96.62           N  
ATOM   1847  CA  PRO A 227     -10.121  -8.363 -11.231  1.00 96.62           C  
ATOM   1848  C   PRO A 227     -11.335  -9.286 -11.231  1.00 96.62           C  
ATOM   1849  O   PRO A 227     -11.295 -10.367 -11.820  1.00 96.62           O  
ATOM   1850  CB  PRO A 227      -8.981  -8.944 -10.386  1.00 96.62           C  
ATOM   1851  CG  PRO A 227      -9.241  -8.439  -9.006  1.00 96.62           C  
ATOM   1852  CD  PRO A 227      -9.801  -7.050  -9.096  1.00 96.62           C  
ATOM   1853  N   ARG A 228     -12.459  -9.034 -10.468  1.00 96.38           N  
ATOM   1854  CA  ARG A 228     -13.648  -9.860 -10.302  1.00 96.38           C  
ATOM   1855  C   ARG A 228     -13.290 -11.251  -9.785  1.00 96.38           C  
ATOM   1856  O   ARG A 228     -13.792 -12.253 -10.288  1.00 96.38           O  
ATOM   1857  CB  ARG A 228     -14.410  -9.977 -11.631  1.00 96.38           C  
ATOM   1858  CG  ARG A 228     -14.915  -8.645 -12.162  1.00 96.38           C  
ATOM   1859  CD  ARG A 228     -15.664  -8.815 -13.478  1.00 96.38           C  
ATOM   1860  NE  ARG A 228     -15.882  -7.537 -14.157  1.00 96.38           N  
ATOM   1861  NH1 ARG A 228     -16.490  -8.468 -16.174  1.00 96.38           N  
ATOM   1862  NH2 ARG A 228     -16.426  -6.184 -15.928  1.00 96.38           N1+
ATOM   1863  CZ  ARG A 228     -16.268  -7.401 -15.418  1.00 96.38           C  
ATOM   1864  N   ASP A 229     -12.343 -11.275  -8.907  1.00 96.81           N  
ATOM   1865  CA  ASP A 229     -11.829 -12.508  -8.319  1.00 96.81           C  
ATOM   1866  C   ASP A 229     -12.728 -12.989  -7.177  1.00 96.81           C  
ATOM   1867  O   ASP A 229     -12.552 -12.582  -6.028  1.00 96.81           O  
ATOM   1868  CB  ASP A 229     -10.401 -12.303  -7.812  1.00 96.81           C  
ATOM   1869  CG  ASP A 229      -9.686 -13.609  -7.498  1.00 96.81           C  
ATOM   1870  OD1 ASP A 229     -10.364 -14.602  -7.145  1.00 96.81           O  
ATOM   1871  OD2 ASP A 229      -8.444 -13.647  -7.609  1.00 96.81           O1-
ATOM   1872  N   HIS A 230     -13.686 -13.898  -7.380  1.00 95.88           N  
ATOM   1873  CA  HIS A 230     -14.727 -14.346  -6.464  1.00 95.88           C  
ATOM   1874  C   HIS A 230     -14.156 -15.240  -5.364  1.00 95.88           C  
ATOM   1875  O   HIS A 230     -14.624 -15.208  -4.228  1.00 95.88           O  
ATOM   1876  CB  HIS A 230     -15.827 -15.104  -7.221  1.00 95.88           C  
ATOM   1877  CG  HIS A 230     -16.591 -14.237  -8.168  1.00 95.88           C  
ATOM   1878  CD2 HIS A 230     -16.619 -14.208  -9.527  1.00 95.88           C  
ATOM   1879  ND1 HIS A 230     -17.476 -13.263  -7.757  1.00 95.88           N  
ATOM   1880  CE1 HIS A 230     -18.008 -12.672  -8.809  1.00 95.88           C  
ATOM   1881  NE2 HIS A 230     -17.504 -13.224  -9.898  1.00 95.88           N  
ATOM   1882  N   VAL A 231     -13.102 -15.948  -5.780  1.00 96.12           N  
ATOM   1883  CA  VAL A 231     -12.481 -16.827  -4.797  1.00 96.12           C  
ATOM   1884  C   VAL A 231     -11.766 -15.985  -3.739  1.00 96.12           C  
ATOM   1885  O   VAL A 231     -11.944 -16.210  -2.540  1.00 96.12           O  
ATOM   1886  CB  VAL A 231     -11.483 -17.805  -5.457  1.00 96.12           C  
ATOM   1887  CG1 VAL A 231     -10.759 -18.639  -4.401  1.00 96.12           C  
ATOM   1888  CG2 VAL A 231     -12.208 -18.712  -6.451  1.00 96.12           C  
ATOM   1889  N   ALA A 232     -10.953 -15.010  -4.160  1.00 97.06           N  
ATOM   1890  CA  ALA A 232     -10.181 -14.166  -3.241  1.00 97.06           C  
ATOM   1891  C   ALA A 232     -11.108 -13.362  -2.333  1.00 97.06           C  
ATOM   1892  O   ALA A 232     -10.786 -13.121  -1.167  1.00 97.06           O  
ATOM   1893  CB  ALA A 232      -9.265 -13.231  -4.025  1.00 97.06           C  
ATOM   1894  N   LYS A 233     -12.258 -12.971  -2.879  1.00 95.62           N  
ATOM   1895  CA  LYS A 233     -13.214 -12.125  -2.168  1.00 95.62           C  
ATOM   1896  C   LYS A 233     -13.704 -12.810  -0.893  1.00 95.62           C  
ATOM   1897  O   LYS A 233     -14.172 -12.152   0.039  1.00 95.62           O  
ATOM   1898  CB  LYS A 233     -14.407 -11.795  -3.073  1.00 95.62           C  
ATOM   1899  CG  LYS A 233     -15.399 -10.819  -2.455  1.00 95.62           C  
ATOM   1900  CD  LYS A 233     -16.563 -10.540  -3.387  1.00 95.62           C  
ATOM   1901  CE  LYS A 233     -17.588  -9.612  -2.745  1.00 95.62           C  
ATOM   1902  NZ  LYS A 233     -18.752  -9.360  -3.649  1.00 95.62           N1+
ATOM   1903  N   GLU A 234     -13.643 -14.139  -0.754  1.00 96.19           N  
ATOM   1904  CA  GLU A 234     -14.107 -14.891   0.407  1.00 96.19           C  
ATOM   1905  C   GLU A 234     -13.248 -14.603   1.636  1.00 96.19           C  
ATOM   1906  O   GLU A 234     -13.661 -14.864   2.770  1.00 96.19           O  
ATOM   1907  CB  GLU A 234     -14.106 -16.394   0.112  1.00 96.19           C  
ATOM   1908  CG  GLU A 234     -15.155 -16.826  -0.910  1.00 96.19           C  
ATOM   1909  CD  GLU A 234     -15.109 -18.304  -1.222  1.00 96.19           C  
ATOM   1910  OE1 GLU A 234     -15.997 -18.791  -1.956  1.00 96.19           O  
ATOM   1911  OE2 GLU A 234     -14.188 -18.997  -0.725  1.00 96.19           O1-
ATOM   1912  N   SER A 235     -12.083 -14.041   1.377  1.00 96.75           N  
ATOM   1913  CA  SER A 235     -11.134 -13.743   2.444  1.00 96.75           C  
ATOM   1914  C   SER A 235     -11.417 -12.386   3.075  1.00 96.75           C  
ATOM   1915  O   SER A 235     -10.905 -12.078   4.155  1.00 96.75           O  
ATOM   1916  CB  SER A 235      -9.700 -13.791   1.923  1.00 96.75           C  
ATOM   1917  OG  SER A 235      -9.384 -15.086   1.436  1.00 96.75           O  
ATOM   1918  N   ILE A 236     -12.310 -11.557   2.435  1.00 97.94           N  
ATOM   1919  CA  ILE A 236     -12.620 -10.221   2.934  1.00 97.94           C  
ATOM   1920  C   ILE A 236     -13.624 -10.316   4.075  1.00 97.94           C  
ATOM   1921  O   ILE A 236     -14.741 -10.825   3.894  1.00 97.94           O  
ATOM   1922  CB  ILE A 236     -13.168  -9.311   1.814  1.00 97.94           C  
ATOM   1923  CG1 ILE A 236     -12.237  -9.344   0.594  1.00 97.94           C  
ATOM   1924  CG2 ILE A 236     -13.349  -7.877   2.322  1.00 97.94           C  
ATOM   1925  CD1 ILE A 236     -12.819  -8.686  -0.650  1.00 97.94           C  
ATOM   1926  N   ARG A 237     -13.277  -9.828   5.186  1.00 97.81           N  
ATOM   1927  CA  ARG A 237     -14.136  -9.924   6.356  1.00 97.81           C  
ATOM   1928  C   ARG A 237     -15.075  -8.721   6.443  1.00 97.81           C  
ATOM   1929  O   ARG A 237     -16.189  -8.840   6.968  1.00 97.81           O  
ATOM   1930  CB  ARG A 237     -13.302 -10.033   7.634  1.00 97.81           C  
ATOM   1931  CG  ARG A 237     -12.571 -11.354   7.784  1.00 97.81           C  
ATOM   1932  CD  ARG A 237     -11.813 -11.435   9.103  1.00 97.81           C  
ATOM   1933  NE  ARG A 237     -12.730 -11.487  10.247  1.00 97.81           N  
ATOM   1934  NH1 ARG A 237     -11.056 -11.423  11.843  1.00 97.81           N  
ATOM   1935  NH2 ARG A 237     -13.258 -11.523  12.479  1.00 97.81           N1+
ATOM   1936  CZ  ARG A 237     -12.348 -11.484  11.523  1.00 97.81           C  
ATOM   1937  N   CYS A 238     -14.655  -7.605   5.990  1.00 98.00           N  
ATOM   1938  CA  CYS A 238     -15.492  -6.419   5.809  1.00 98.00           C  
ATOM   1939  C   CYS A 238     -15.383  -5.880   4.389  1.00 98.00           C  
ATOM   1940  O   CYS A 238     -14.431  -5.171   4.063  1.00 98.00           O  
ATOM   1941  CB  CYS A 238     -15.107  -5.329   6.812  1.00 98.00           C  
ATOM   1942  SG  CYS A 238     -16.264  -3.949   6.868  1.00 98.00           S  
ATOM   1943  N   ALA A 239     -16.418  -6.265   3.533  1.00 97.12           N  
ATOM   1944  CA  ALA A 239     -16.394  -5.942   2.109  1.00 97.12           C  
ATOM   1945  C   ALA A 239     -17.432  -4.877   1.765  1.00 97.12           C  
ATOM   1946  O   ALA A 239     -18.567  -4.939   2.229  1.00 97.12           O  
ATOM   1947  CB  ALA A 239     -16.629  -7.195   1.270  1.00 97.12           C  
ATOM   1948  N   VAL A 240     -17.009  -3.885   0.971  1.00 98.00           N  
ATOM   1949  CA  VAL A 240     -17.936  -2.949   0.341  1.00 98.00           C  
ATOM   1950  C   VAL A 240     -17.745  -2.959  -1.167  1.00 98.00           C  
ATOM   1951  O   VAL A 240     -16.673  -2.595  -1.672  1.00 98.00           O  
ATOM   1952  CB  VAL A 240     -17.746  -1.516   0.893  1.00 98.00           C  
ATOM   1953  CG1 VAL A 240     -18.763  -0.557   0.254  1.00 98.00           C  
ATOM   1954  CG2 VAL A 240     -17.880  -1.500   2.410  1.00 98.00           C  
ATOM   1955  N   GLU A 241     -18.712  -3.490  -1.848  1.00 97.94           N  
ATOM   1956  CA  GLU A 241     -18.689  -3.482  -3.314  1.00 97.94           C  
ATOM   1957  C   GLU A 241     -19.374  -2.233  -3.868  1.00 97.94           C  
ATOM   1958  O   GLU A 241     -20.588  -2.072  -3.732  1.00 97.94           O  
ATOM   1959  CB  GLU A 241     -19.352  -4.741  -3.872  1.00 97.94           C  
ATOM   1960  CG  GLU A 241     -18.613  -6.025  -3.539  1.00 97.94           C  
ATOM   1961  CD  GLU A 241     -19.228  -7.254  -4.185  1.00 97.94           C  
ATOM   1962  OE1 GLU A 241     -18.542  -8.297  -4.279  1.00 97.94           O  
ATOM   1963  OE2 GLU A 241     -20.406  -7.174  -4.600  1.00 97.94           O1-
ATOM   1964  N   LEU A 242     -18.545  -1.344  -4.417  1.00 98.38           N  
ATOM   1965  CA  LEU A 242     -19.021  -0.046  -4.893  1.00 98.38           C  
ATOM   1966  C   LEU A 242     -19.450  -0.130  -6.353  1.00 98.38           C  
ATOM   1967  O   LEU A 242     -18.915  -0.936  -7.119  1.00 98.38           O  
ATOM   1968  CB  LEU A 242     -17.934   1.015  -4.732  1.00 98.38           C  
ATOM   1969  CG  LEU A 242     -17.418   1.243  -3.312  1.00 98.38           C  
ATOM   1970  CD1 LEU A 242     -16.146   2.088  -3.339  1.00 98.38           C  
ATOM   1971  CD2 LEU A 242     -18.489   1.914  -2.457  1.00 98.38           C  
ATOM   1972  N   ARG A 243     -20.414   0.732  -6.687  1.00 98.19           N  
ATOM   1973  CA  ARG A 243     -20.871   0.845  -8.069  1.00 98.19           C  
ATOM   1974  C   ARG A 243     -20.092   1.922  -8.826  1.00 98.19           C  
ATOM   1975  O   ARG A 243     -19.507   2.812  -8.205  1.00 98.19           O  
ATOM   1976  CB  ARG A 243     -22.365   1.158  -8.121  1.00 98.19           C  
ATOM   1977  CG  ARG A 243     -23.243   0.056  -7.543  1.00 98.19           C  
ATOM   1978  CD  ARG A 243     -24.725   0.373  -7.713  1.00 98.19           C  
ATOM   1979  NE  ARG A 243     -25.562  -0.731  -7.235  1.00 98.19           N  
ATOM   1980  NH1 ARG A 243     -27.565   0.269  -7.835  1.00 98.19           N  
ATOM   1981  NH2 ARG A 243     -27.560  -1.807  -6.867  1.00 98.19           N1+
ATOM   1982  CZ  ARG A 243     -26.887  -0.752  -7.313  1.00 98.19           C  
ATOM   1983  N   ASN A 244     -20.120   1.785 -10.179  1.00 98.12           N  
ATOM   1984  CA  ASN A 244     -19.530   2.837 -10.999  1.00 98.12           C  
ATOM   1985  C   ASN A 244     -20.058   4.216 -10.607  1.00 98.12           C  
ATOM   1986  O   ASN A 244     -21.230   4.362 -10.265  1.00 98.12           O  
ATOM   1987  CB  ASN A 244     -19.781   2.572 -12.484  1.00 98.12           C  
ATOM   1988  CG  ASN A 244     -19.058   1.338 -12.988  1.00 98.12           C  
ATOM   1989  ND2 ASN A 244     -19.579   0.733 -14.047  1.00 98.12           N  
ATOM   1990  OD1 ASN A 244     -18.033   0.935 -12.426  1.00 98.12           O  
ATOM   1991  N   TYR A 245     -19.118   5.151 -10.550  1.00 98.12           N  
ATOM   1992  CA  TYR A 245     -19.433   6.565 -10.389  1.00 98.12           C  
ATOM   1993  C   TYR A 245     -19.872   6.867  -8.964  1.00 98.12           C  
ATOM   1994  O   TYR A 245     -20.617   7.831  -8.718  1.00 98.12           O  
ATOM   1995  CB  TYR A 245     -20.532   6.989 -11.369  1.00 98.12           C  
ATOM   1996  CG  TYR A 245     -20.154   6.785 -12.813  1.00 98.12           C  
ATOM   1997  CD1 TYR A 245     -19.200   7.590 -13.433  1.00 98.12           C  
ATOM   1998  CD2 TYR A 245     -20.764   5.788 -13.582  1.00 98.12           C  
ATOM   1999  CE1 TYR A 245     -18.858   7.411 -14.763  1.00 98.12           C  
ATOM   2000  CE2 TYR A 245     -20.426   5.601 -14.909  1.00 98.12           C  
ATOM   2001  OH  TYR A 245     -19.136   6.229 -16.817  1.00 98.12           O  
ATOM   2002  CZ  TYR A 245     -19.469   6.412 -15.493  1.00 98.12           C  
ATOM   2003  N   THR A 246     -19.606   5.959  -8.085  1.00 98.56           N  
ATOM   2004  CA  THR A 246     -19.826   6.239  -6.669  1.00 98.56           C  
ATOM   2005  C   THR A 246     -19.196   7.575  -6.278  1.00 98.56           C  
ATOM   2006  O   THR A 246     -18.031   7.834  -6.589  1.00 98.56           O  
ATOM   2007  CB  THR A 246     -19.241   5.117  -5.786  1.00 98.56           C  
ATOM   2008  CG2 THR A 246     -19.397   5.446  -4.301  1.00 98.56           C  
ATOM   2009  OG1 THR A 246     -19.935   3.891  -6.066  1.00 98.56           O  
ATOM   2010  N   GLU A 247     -19.906   8.450  -5.502  1.00 98.38           N  
ATOM   2011  CA  GLU A 247     -19.474   9.792  -5.141  1.00 98.38           C  
ATOM   2012  C   GLU A 247     -19.062   9.862  -3.670  1.00 98.38           C  
ATOM   2013  O   GLU A 247     -19.265   8.909  -2.917  1.00 98.38           O  
ATOM   2014  CB  GLU A 247     -20.583  10.805  -5.424  1.00 98.38           C  
ATOM   2015  CG  GLU A 247     -20.944  10.937  -6.887  1.00 98.38           C  
ATOM   2016  CD  GLU A 247     -22.061  11.938  -7.165  1.00 98.38           C  
ATOM   2017  OE1 GLU A 247     -22.213  12.373  -8.326  1.00 98.38           O  
ATOM   2018  OE2 GLU A 247     -22.772  12.290  -6.197  1.00 98.38           O1-
ATOM   2019  N   ASP A 248     -18.617  10.975  -3.246  1.00 98.62           N  
ATOM   2020  CA  ASP A 248     -17.976  11.184  -1.953  1.00 98.62           C  
ATOM   2021  C   ASP A 248     -18.909  10.773  -0.812  1.00 98.62           C  
ATOM   2022  O   ASP A 248     -18.507  10.044   0.095  1.00 98.62           O  
ATOM   2023  CB  ASP A 248     -17.574  12.653  -1.791  1.00 98.62           C  
ATOM   2024  CG  ASP A 248     -16.450  13.061  -2.731  1.00 98.62           C  
ATOM   2025  OD1 ASP A 248     -15.902  12.198  -3.429  1.00 98.62           O  
ATOM   2026  OD2 ASP A 248     -16.120  14.272  -2.755  1.00 98.62           O1-
ATOM   2027  N   GLY A 249     -20.132  11.312  -0.840  1.00 98.38           N  
ATOM   2028  CA  GLY A 249     -21.052  11.089   0.270  1.00 98.38           C  
ATOM   2029  C   GLY A 249     -21.214   9.618   0.613  1.00 98.38           C  
ATOM   2030  O   GLY A 249     -21.035   9.218   1.765  1.00 98.38           O  
ATOM   2031  N   PHE A 250     -21.604   8.870  -0.379  1.00 98.50           N  
ATOM   2032  CA  PHE A 250     -21.826   7.442  -0.194  1.00 98.50           C  
ATOM   2033  C   PHE A 250     -20.536   6.737   0.186  1.00 98.50           C  
ATOM   2034  O   PHE A 250     -20.501   5.909   1.100  1.00 98.50           O  
ATOM   2035  CB  PHE A 250     -22.425   6.823  -1.454  1.00 98.50           C  
ATOM   2036  CG  PHE A 250     -22.706   5.346  -1.332  1.00 98.50           C  
ATOM   2037  CD1 PHE A 250     -21.787   4.411  -1.774  1.00 98.50           C  
ATOM   2038  CD2 PHE A 250     -23.892   4.898  -0.770  1.00 98.50           C  
ATOM   2039  CE1 PHE A 250     -22.042   3.046  -1.664  1.00 98.50           C  
ATOM   2040  CE2 PHE A 250     -24.157   3.542  -0.653  1.00 98.50           C  
ATOM   2041  CZ  PHE A 250     -23.232   2.616  -1.099  1.00 98.50           C  
ATOM   2042  N   TYR A 251     -19.450   7.030  -0.493  1.00 98.75           N  
ATOM   2043  CA  TYR A 251     -18.143   6.436  -0.285  1.00 98.75           C  
ATOM   2044  C   TYR A 251     -17.680   6.604   1.160  1.00 98.75           C  
ATOM   2045  O   TYR A 251     -17.326   5.629   1.825  1.00 98.75           O  
ATOM   2046  CB  TYR A 251     -17.113   7.053  -1.236  1.00 98.75           C  
ATOM   2047  CG  TYR A 251     -15.736   6.435  -1.127  1.00 98.75           C  
ATOM   2048  CD1 TYR A 251     -14.811   6.931  -0.213  1.00 98.75           C  
ATOM   2049  CD2 TYR A 251     -15.362   5.367  -1.931  1.00 98.75           C  
ATOM   2050  CE1 TYR A 251     -13.540   6.374  -0.102  1.00 98.75           C  
ATOM   2051  CE2 TYR A 251     -14.094   4.801  -1.828  1.00 98.75           C  
ATOM   2052  OH  TYR A 251     -11.940   4.751  -0.815  1.00 98.75           O  
ATOM   2053  CZ  TYR A 251     -13.193   5.308  -0.917  1.00 98.75           C  
ATOM   2054  N   LEU A 252     -17.696   7.825   1.655  1.00 98.75           N  
ATOM   2055  CA  LEU A 252     -17.176   8.135   2.981  1.00 98.75           C  
ATOM   2056  C   LEU A 252     -18.085   7.561   4.065  1.00 98.75           C  
ATOM   2057  O   LEU A 252     -17.601   7.148   5.123  1.00 98.75           O  
ATOM   2058  CB  LEU A 252     -17.049   9.652   3.156  1.00 98.75           C  
ATOM   2059  CG  LEU A 252     -15.972  10.343   2.321  1.00 98.75           C  
ATOM   2060  CD1 LEU A 252     -16.081  11.865   2.482  1.00 98.75           C  
ATOM   2061  CD2 LEU A 252     -14.591   9.853   2.720  1.00 98.75           C  
ATOM   2062  N   ARG A 253     -19.422   7.531   3.871  1.00 98.69           N  
ATOM   2063  CA  ARG A 253     -20.346   6.908   4.813  1.00 98.69           C  
ATOM   2064  C   ARG A 253     -20.035   5.414   4.974  1.00 98.69           C  
ATOM   2065  O   ARG A 253     -20.009   4.915   6.101  1.00 98.69           O  
ATOM   2066  CB  ARG A 253     -21.784   7.099   4.353  1.00 98.69           C  
ATOM   2067  CG  ARG A 253     -22.326   8.501   4.596  1.00 98.69           C  
ATOM   2068  CD  ARG A 253     -23.854   8.546   4.508  1.00 98.69           C  
ATOM   2069  NE  ARG A 253     -24.331   8.054   3.223  1.00 98.69           N  
ATOM   2070  NH1 ARG A 253     -24.050  10.064   2.118  1.00 98.69           N  
ATOM   2071  NH2 ARG A 253     -24.863   8.237   0.993  1.00 98.69           N1+
ATOM   2072  CZ  ARG A 253     -24.414   8.786   2.111  1.00 98.69           C  
ATOM   2073  N   GLN A 254     -19.855   4.755   3.868  1.00 98.69           N  
ATOM   2074  CA  GLN A 254     -19.531   3.332   3.907  1.00 98.69           C  
ATOM   2075  C   GLN A 254     -18.192   3.087   4.590  1.00 98.69           C  
ATOM   2076  O   GLN A 254     -18.043   2.145   5.368  1.00 98.69           O  
ATOM   2077  CB  GLN A 254     -19.527   2.734   2.500  1.00 98.69           C  
ATOM   2078  CG  GLN A 254     -20.905   2.683   1.854  1.00 98.69           C  
ATOM   2079  CD  GLN A 254     -21.886   1.811   2.622  1.00 98.69           C  
ATOM   2080  NE2 GLN A 254     -23.101   2.314   2.812  1.00 98.69           N  
ATOM   2081  OE1 GLN A 254     -21.541   0.696   3.028  1.00 98.69           O  
ATOM   2082  N   LEU A 255     -17.213   3.934   4.233  1.00 98.75           N  
ATOM   2083  CA  LEU A 255     -15.896   3.816   4.844  1.00 98.75           C  
ATOM   2084  C   LEU A 255     -15.993   3.934   6.364  1.00 98.75           C  
ATOM   2085  O   LEU A 255     -15.448   3.101   7.091  1.00 98.75           O  
ATOM   2086  CB  LEU A 255     -14.953   4.890   4.299  1.00 98.75           C  
ATOM   2087  CG  LEU A 255     -13.570   4.969   4.947  1.00 98.75           C  
ATOM   2088  CD1 LEU A 255     -12.860   3.624   4.855  1.00 98.75           C  
ATOM   2089  CD2 LEU A 255     -12.735   6.065   4.289  1.00 98.75           C  
ATOM   2090  N   LYS A 256     -16.660   4.922   6.869  1.00 98.56           N  
ATOM   2091  CA  LYS A 256     -16.825   5.147   8.307  1.00 98.56           C  
ATOM   2092  C   LYS A 256     -17.495   3.948   8.971  1.00 98.56           C  
ATOM   2093  O   LYS A 256     -17.047   3.480  10.018  1.00 98.56           O  
ATOM   2094  CB  LYS A 256     -17.636   6.420   8.571  1.00 98.56           C  
ATOM   2095  CG  LYS A 256     -17.726   6.808  10.040  1.00 98.56           C  
ATOM   2096  CD  LYS A 256     -18.456   8.122  10.224  1.00 98.56           C  
ATOM   2097  CE  LYS A 256     -18.554   8.500  11.693  1.00 98.56           C  
ATOM   2098  NZ  LYS A 256     -19.265   9.805  11.882  1.00 98.56           N1+
ATOM   2099  N   ARG A 257     -18.575   3.521   8.425  1.00 98.50           N  
ATOM   2100  CA  ARG A 257     -19.308   2.372   8.950  1.00 98.50           C  
ATOM   2101  C   ARG A 257     -18.405   1.141   9.038  1.00 98.50           C  
ATOM   2102  O   ARG A 257     -18.362   0.470  10.070  1.00 98.50           O  
ATOM   2103  CB  ARG A 257     -20.524   2.065   8.078  1.00 98.50           C  
ATOM   2104  CG  ARG A 257     -21.359   0.900   8.575  1.00 98.50           C  
ATOM   2105  CD  ARG A 257     -22.548   0.627   7.661  1.00 98.50           C  
ATOM   2106  NE  ARG A 257     -22.107   0.136   6.350  1.00 98.50           N  
ATOM   2107  NH1 ARG A 257     -23.029  -1.975   6.605  1.00 98.50           N  
ATOM   2108  NH2 ARG A 257     -21.907  -1.420   4.683  1.00 98.50           N1+
ATOM   2109  CZ  ARG A 257     -22.351  -1.085   5.884  1.00 98.50           C  
ATOM   2110  N   CYS A 258     -17.646   0.869   7.988  1.00 98.44           N  
ATOM   2111  CA  CYS A 258     -16.826  -0.337   7.923  1.00 98.44           C  
ATOM   2112  C   CYS A 258     -15.626  -0.230   8.857  1.00 98.44           C  
ATOM   2113  O   CYS A 258     -15.177  -1.234   9.419  1.00 98.44           O  
ATOM   2114  CB  CYS A 258     -16.346  -0.579   6.489  1.00 98.44           C  
ATOM   2115  SG  CYS A 258     -17.612  -1.282   5.411  1.00 98.44           S  
ATOM   2116  N   LEU A 259     -15.035   0.958   8.950  1.00 98.44           N  
ATOM   2117  CA  LEU A 259     -13.955   1.144   9.912  1.00 98.44           C  
ATOM   2118  C   LEU A 259     -14.412   0.805  11.322  1.00 98.44           C  
ATOM   2119  O   LEU A 259     -13.717   0.095  12.054  1.00 98.44           O  
ATOM   2120  CB  LEU A 259     -13.434   2.582   9.861  1.00 98.44           C  
ATOM   2121  CG  LEU A 259     -12.603   2.964   8.636  1.00 98.44           C  
ATOM   2122  CD1 LEU A 259     -12.336   4.469   8.620  1.00 98.44           C  
ATOM   2123  CD2 LEU A 259     -11.292   2.183   8.618  1.00 98.44           C  
ATOM   2124  N   MET A 260     -15.597   1.251  11.760  1.00 97.75           N  
ATOM   2125  CA  MET A 260     -16.145   0.983  13.085  1.00 97.75           C  
ATOM   2126  C   MET A 260     -16.452  -0.502  13.253  1.00 97.75           C  
ATOM   2127  O   MET A 260     -16.145  -1.093  14.291  1.00 97.75           O  
ATOM   2128  CB  MET A 260     -17.405   1.812  13.320  1.00 97.75           C  
ATOM   2129  CG  MET A 260     -17.157   3.310  13.342  1.00 97.75           C  
ATOM   2130  SD  MET A 260     -15.886   3.790  14.573  1.00 97.75           S  
ATOM   2131  CE  MET A 260     -16.740   3.350  16.114  1.00 97.75           C  
ATOM   2132  N   GLN A 261     -17.074  -1.089  12.212  1.00 98.06           N  
ATOM   2133  CA  GLN A 261     -17.398  -2.503  12.245  1.00 98.06           C  
ATOM   2134  C   GLN A 261     -16.127  -3.348  12.373  1.00 98.06           C  
ATOM   2135  O   GLN A 261     -16.082  -4.287  13.163  1.00 98.06           O  
ATOM   2136  CB  GLN A 261     -18.163  -2.907  10.984  1.00 98.06           C  
ATOM   2137  CG  GLN A 261     -18.562  -4.382  10.951  1.00 98.06           C  
ATOM   2138  CD  GLN A 261     -19.353  -4.740   9.711  1.00 98.06           C  
ATOM   2139  NE2 GLN A 261     -19.242  -5.994   9.284  1.00 98.06           N  
ATOM   2140  OE1 GLN A 261     -20.069  -3.911   9.146  1.00 98.06           O  
ATOM   2141  N   SER A 262     -15.104  -3.005  11.573  1.00 98.12           N  
ATOM   2142  CA  SER A 262     -13.850  -3.764  11.580  1.00 98.12           C  
ATOM   2143  C   SER A 262     -13.178  -3.699  12.949  1.00 98.12           C  
ATOM   2144  O   SER A 262     -12.687  -4.717  13.450  1.00 98.12           O  
ATOM   2145  CB  SER A 262     -12.896  -3.227  10.511  1.00 98.12           C  
ATOM   2146  OG  SER A 262     -13.457  -3.389   9.220  1.00 98.12           O  
ATOM   2147  N   LEU A 263     -13.182  -2.544  13.640  1.00 97.44           N  
ATOM   2148  CA  LEU A 263     -12.579  -2.379  14.958  1.00 97.44           C  
ATOM   2149  C   LEU A 263     -13.370  -3.141  16.023  1.00 97.44           C  
ATOM   2150  O   LEU A 263     -12.792  -3.616  17.004  1.00 97.44           O  
ATOM   2151  CB  LEU A 263     -12.501  -0.895  15.328  1.00 97.44           C  
ATOM   2152  CG  LEU A 263     -11.325  -0.115  14.748  1.00 97.44           C  
ATOM   2153  CD1 LEU A 263     -11.511   1.384  14.991  1.00 97.44           C  
ATOM   2154  CD2 LEU A 263     -10.010  -0.598  15.352  1.00 97.44           C  
ATOM   2155  N   ALA A 264     -14.693  -3.234  15.812  1.00 97.06           N  
ATOM   2156  CA  ALA A 264     -15.528  -3.985  16.749  1.00 97.06           C  
ATOM   2157  C   ALA A 264     -15.246  -5.480  16.658  1.00 97.06           C  
ATOM   2158  O   ALA A 264     -15.272  -6.185  17.666  1.00 97.06           O  
ATOM   2159  CB  ALA A 264     -17.009  -3.703  16.480  1.00 97.06           C  
ATOM   2160  N   GLU A 265     -14.870  -5.935  15.508  1.00 97.56           N  
ATOM   2161  CA  GLU A 265     -14.694  -7.362  15.237  1.00 97.56           C  
ATOM   2162  C   GLU A 265     -13.250  -7.791  15.478  1.00 97.56           C  
ATOM   2163  O   GLU A 265     -12.993  -8.952  15.830  1.00 97.56           O  
ATOM   2164  CB  GLU A 265     -15.099  -7.683  13.792  1.00 97.56           C  
ATOM   2165  CG  GLU A 265     -16.602  -7.594  13.547  1.00 97.56           C  
ATOM   2166  CD  GLU A 265     -16.986  -7.907  12.108  1.00 97.56           C  
ATOM   2167  OE1 GLU A 265     -18.156  -7.656  11.728  1.00 97.56           O  
ATOM   2168  OE2 GLU A 265     -16.127  -8.415  11.364  1.00 97.56           O1-
ATOM   2169  N   PHE A 266     -12.285  -6.858  15.271  1.00 98.12           N  
ATOM   2170  CA  PHE A 266     -10.862  -7.188  15.216  1.00 98.12           C  
ATOM   2171  C   PHE A 266     -10.020  -6.090  15.851  1.00 98.12           C  
ATOM   2172  O   PHE A 266     -10.182  -4.913  15.516  1.00 98.12           O  
ATOM   2173  CB  PHE A 266     -10.419  -7.422  13.771  1.00 98.12           C  
ATOM   2174  CG  PHE A 266      -9.012  -7.951  13.644  1.00 98.12           C  
ATOM   2175  CD1 PHE A 266      -7.960  -7.094  13.373  1.00 98.12           C  
ATOM   2176  CD2 PHE A 266      -8.746  -9.306  13.800  1.00 98.12           C  
ATOM   2177  CE1 PHE A 266      -6.660  -7.579  13.257  1.00 98.12           C  
ATOM   2178  CE2 PHE A 266      -7.449  -9.797  13.687  1.00 98.12           C  
ATOM   2179  CZ  PHE A 266      -6.408  -8.933  13.414  1.00 98.12           C  
ATOM   2180  N   ARG A 267      -9.144  -6.430  16.872  1.00 96.44           N  
ATOM   2181  CA  ARG A 267      -8.259  -5.474  17.521  1.00 96.44           C  
ATOM   2182  C   ARG A 267      -6.831  -5.602  16.986  1.00 96.44           C  
ATOM   2183  O   ARG A 267      -6.051  -6.421  17.484  1.00 96.44           O  
ATOM   2184  CB  ARG A 267      -8.269  -5.666  19.038  1.00 96.44           C  
ATOM   2185  CG  ARG A 267      -9.632  -5.444  19.676  1.00 96.44           C  
ATOM   2186  CD  ARG A 267     -10.033  -3.975  19.650  1.00 96.44           C  
ATOM   2187  NE  ARG A 267     -11.281  -3.750  20.371  1.00 96.44           N  
ATOM   2188  NH1 ARG A 267     -12.290  -2.553  18.671  1.00 96.44           N  
ATOM   2189  NH2 ARG A 267     -13.408  -2.933  20.638  1.00 96.44           N1+
ATOM   2190  CZ  ARG A 267     -12.318  -3.074  19.894  1.00 96.44           C  
ATOM   2191  N   PRO A 268      -6.521  -4.783  15.907  1.00 98.31           N  
ATOM   2192  CA  PRO A 268      -5.203  -4.937  15.288  1.00 98.31           C  
ATOM   2193  C   PRO A 268      -4.088  -4.284  16.102  1.00 98.31           C  
ATOM   2194  O   PRO A 268      -4.322  -3.283  16.782  1.00 98.31           O  
ATOM   2195  CB  PRO A 268      -5.369  -4.240  13.933  1.00 98.31           C  
ATOM   2196  CG  PRO A 268      -6.381  -3.168  14.180  1.00 98.31           C  
ATOM   2197  CD  PRO A 268      -7.410  -3.686  15.137  1.00 98.31           C  
ATOM   2198  N   ASP A 269      -2.893  -4.935  16.040  1.00 98.50           N  
ATOM   2199  CA  ASP A 269      -1.688  -4.320  16.586  1.00 98.50           C  
ATOM   2200  C   ASP A 269      -1.107  -3.296  15.624  1.00 98.50           C  
ATOM   2201  O   ASP A 269      -0.372  -2.397  16.035  1.00 98.50           O  
ATOM   2202  CB  ASP A 269      -0.645  -5.394  16.913  1.00 98.50           C  
ATOM   2203  CG  ASP A 269      -1.127  -6.404  17.941  1.00 98.50           C  
ATOM   2204  OD1 ASP A 269      -1.701  -5.994  18.967  1.00 98.50           O  
ATOM   2205  OD2 ASP A 269      -0.924  -7.618  17.716  1.00 98.50           O1-
ATOM   2206  N   MET A 270      -1.491  -3.409  14.406  1.00 98.44           N  
ATOM   2207  CA  MET A 270      -1.038  -2.535  13.327  1.00 98.44           C  
ATOM   2208  C   MET A 270      -1.996  -2.591  12.141  1.00 98.44           C  
ATOM   2209  O   MET A 270      -2.609  -3.632  11.878  1.00 98.44           O  
ATOM   2210  CB  MET A 270       0.373  -2.917  12.876  1.00 98.44           C  
ATOM   2211  CG  MET A 270       0.957  -1.982  11.832  1.00 98.44           C  
ATOM   2212  SD  MET A 270       2.722  -2.343  11.477  1.00 98.44           S  
ATOM   2213  CE  MET A 270       3.090  -1.002  10.309  1.00 98.44           C  
ATOM   2214  N   VAL A 271      -2.008  -1.404  11.343  1.00 98.81           N  
ATOM   2215  CA  VAL A 271      -2.864  -1.329  10.166  1.00 98.81           C  
ATOM   2216  C   VAL A 271      -2.007  -1.096   8.921  1.00 98.81           C  
ATOM   2217  O   VAL A 271      -1.118  -0.240   8.923  1.00 98.81           O  
ATOM   2218  CB  VAL A 271      -3.919  -0.209  10.302  1.00 98.81           C  
ATOM   2219  CG1 VAL A 271      -4.660  -0.000   8.978  1.00 98.81           C  
ATOM   2220  CG2 VAL A 271      -4.908  -0.540  11.422  1.00 98.81           C  
ATOM   2221  N   VAL A 272      -2.141  -1.978   7.903  1.00 98.88           N  
ATOM   2222  CA  VAL A 272      -1.639  -1.692   6.563  1.00 98.88           C  
ATOM   2223  C   VAL A 272      -2.725  -1.009   5.737  1.00 98.88           C  
ATOM   2224  O   VAL A 272      -3.744  -1.623   5.408  1.00 98.88           O  
ATOM   2225  CB  VAL A 272      -1.154  -2.977   5.852  1.00 98.88           C  
ATOM   2226  CG1 VAL A 272      -0.605  -2.653   4.465  1.00 98.88           C  
ATOM   2227  CG2 VAL A 272      -0.100  -3.691   6.696  1.00 98.88           C  
ATOM   2228  N   TYR A 273      -2.585   0.265   5.483  1.00 98.88           N  
ATOM   2229  CA  TYR A 273      -3.537   1.092   4.747  1.00 98.88           C  
ATOM   2230  C   TYR A 273      -3.096   1.275   3.300  1.00 98.88           C  
ATOM   2231  O   TYR A 273      -2.119   1.977   3.026  1.00 98.88           O  
ATOM   2232  CB  TYR A 273      -3.696   2.458   5.421  1.00 98.88           C  
ATOM   2233  CG  TYR A 273      -4.558   3.425   4.640  1.00 98.88           C  
ATOM   2234  CD1 TYR A 273      -4.300   4.793   4.663  1.00 98.88           C  
ATOM   2235  CD2 TYR A 273      -5.625   2.968   3.875  1.00 98.88           C  
ATOM   2236  CE1 TYR A 273      -5.094   5.690   3.949  1.00 98.88           C  
ATOM   2237  CE2 TYR A 273      -6.422   3.853   3.155  1.00 98.88           C  
ATOM   2238  OH  TYR A 273      -6.934   6.090   2.486  1.00 98.88           O  
ATOM   2239  CZ  TYR A 273      -6.149   5.210   3.198  1.00 98.88           C  
ATOM   2240  N   ASN A 274      -3.727   0.555   2.376  1.00 98.69           N  
ATOM   2241  CA  ASN A 274      -3.498   0.701   0.943  1.00 98.69           C  
ATOM   2242  C   ASN A 274      -4.372   1.802   0.343  1.00 98.69           C  
ATOM   2243  O   ASN A 274      -5.581   1.625   0.186  1.00 98.69           O  
ATOM   2244  CB  ASN A 274      -3.748  -0.626   0.220  1.00 98.69           C  
ATOM   2245  CG  ASN A 274      -3.259  -0.608  -1.214  1.00 98.69           C  
ATOM   2246  ND2 ASN A 274      -4.031  -1.213  -2.109  1.00 98.69           N  
ATOM   2247  OD1 ASN A 274      -2.197  -0.059  -1.514  1.00 98.69           O  
ATOM   2248  N   ALA A 275      -3.718   2.952   0.037  1.00 98.19           N  
ATOM   2249  CA  ALA A 275      -4.411   4.211  -0.232  1.00 98.19           C  
ATOM   2250  C   ALA A 275      -4.355   4.559  -1.719  1.00 98.19           C  
ATOM   2251  O   ALA A 275      -3.809   5.598  -2.098  1.00 98.19           O  
ATOM   2252  CB  ALA A 275      -3.805   5.340   0.598  1.00 98.19           C  
ATOM   2253  N   GLY A 276      -4.933   3.736  -2.617  1.00 97.38           N  
ATOM   2254  CA  GLY A 276      -4.913   4.012  -4.046  1.00 97.38           C  
ATOM   2255  C   GLY A 276      -5.748   5.220  -4.433  1.00 97.38           C  
ATOM   2256  O   GLY A 276      -6.853   5.402  -3.925  1.00 97.38           O  
ATOM   2257  N   THR A 277      -5.279   6.031  -5.390  1.00 97.44           N  
ATOM   2258  CA  THR A 277      -6.017   7.224  -5.796  1.00 97.44           C  
ATOM   2259  C   THR A 277      -6.779   6.973  -7.093  1.00 97.44           C  
ATOM   2260  O   THR A 277      -7.299   7.910  -7.706  1.00 97.44           O  
ATOM   2261  CB  THR A 277      -5.075   8.432  -5.977  1.00 97.44           C  
ATOM   2262  CG2 THR A 277      -4.494   8.878  -4.640  1.00 97.44           C  
ATOM   2263  OG1 THR A 277      -4.001   8.063  -6.852  1.00 97.44           O  
ATOM   2264  N   ASP A 278      -6.774   5.721  -7.570  1.00 97.50           N  
ATOM   2265  CA  ASP A 278      -7.540   5.408  -8.779  1.00 97.50           C  
ATOM   2266  C   ASP A 278      -9.039   5.451  -8.503  1.00 97.50           C  
ATOM   2267  O   ASP A 278      -9.848   5.164  -9.386  1.00 97.50           O  
ATOM   2268  CB  ASP A 278      -7.141   4.037  -9.320  1.00 97.50           C  
ATOM   2269  CG  ASP A 278      -7.108   2.956  -8.250  1.00 97.50           C  
ATOM   2270  OD1 ASP A 278      -7.510   3.230  -7.098  1.00 97.50           O  
ATOM   2271  OD2 ASP A 278      -6.677   1.827  -8.559  1.00 97.50           O1-
ATOM   2272  N   VAL A 279      -9.473   6.010  -7.348  1.00 98.25           N  
ATOM   2273  CA  VAL A 279     -10.872   6.228  -6.993  1.00 98.25           C  
ATOM   2274  C   VAL A 279     -11.315   7.617  -7.456  1.00 98.25           C  
ATOM   2275  O   VAL A 279     -12.506   7.914  -7.488  1.00 98.25           O  
ATOM   2276  CB  VAL A 279     -11.103   6.073  -5.474  1.00 98.25           C  
ATOM   2277  CG1 VAL A 279     -10.808   4.637  -5.027  1.00 98.25           C  
ATOM   2278  CG2 VAL A 279     -10.229   7.061  -4.698  1.00 98.25           C  
ATOM   2279  N   LEU A 280     -10.280   8.447  -7.829  1.00 98.19           N  
ATOM   2280  CA  LEU A 280     -10.514   9.838  -8.203  1.00 98.19           C  
ATOM   2281  C   LEU A 280     -11.435   9.929  -9.416  1.00 98.19           C  
ATOM   2282  O   LEU A 280     -11.376   9.079 -10.303  1.00 98.19           O  
ATOM   2283  CB  LEU A 280      -9.186  10.544  -8.502  1.00 98.19           C  
ATOM   2284  CG  LEU A 280      -8.325  10.908  -7.292  1.00 98.19           C  
ATOM   2285  CD1 LEU A 280      -6.928  11.326  -7.747  1.00 98.19           C  
ATOM   2286  CD2 LEU A 280      -8.985  12.017  -6.481  1.00 98.19           C  
ATOM   2287  N   GLU A 281     -12.282  10.932  -9.375  1.00 97.75           N  
ATOM   2288  CA  GLU A 281     -13.098  11.240 -10.551  1.00 97.75           C  
ATOM   2289  C   GLU A 281     -12.227  11.443 -11.787  1.00 97.75           C  
ATOM   2290  O   GLU A 281     -11.257  12.196 -11.754  1.00 97.75           O  
ATOM   2291  CB  GLU A 281     -13.954  12.482 -10.297  1.00 97.75           C  
ATOM   2292  CG  GLU A 281     -14.893  12.831 -11.450  1.00 97.75           C  
ATOM   2293  CD  GLU A 281     -15.766  14.038 -11.166  1.00 97.75           C  
ATOM   2294  OE1 GLU A 281     -16.819  14.200 -11.831  1.00 97.75           O  
ATOM   2295  OE2 GLU A 281     -15.408  14.837 -10.267  1.00 97.75           O1-
ATOM   2296  N   GLY A 282     -12.544  10.665 -12.860  1.00 95.94           N  
ATOM   2297  CA  GLY A 282     -11.811  10.861 -14.100  1.00 95.94           C  
ATOM   2298  C   GLY A 282     -10.676   9.872 -14.281  1.00 95.94           C  
ATOM   2299  O   GLY A 282     -10.011   9.867 -15.322  1.00 95.94           O  
ATOM   2300  N   ASP A 283     -10.394   9.094 -13.175  1.00 96.44           N  
ATOM   2301  CA  ASP A 283      -9.386   8.056 -13.329  1.00 96.44           C  
ATOM   2302  C   ASP A 283      -9.788   7.056 -14.417  1.00 96.44           C  
ATOM   2303  O   ASP A 283     -10.934   6.624 -14.467  1.00 96.44           O  
ATOM   2304  CB  ASP A 283      -9.153   7.335 -11.998  1.00 96.44           C  
ATOM   2305  CG  ASP A 283      -8.032   6.311 -12.066  1.00 96.44           C  
ATOM   2306  OD1 ASP A 283      -6.850   6.704 -12.031  1.00 96.44           O  
ATOM   2307  OD2 ASP A 283      -8.339   5.102 -12.159  1.00 96.44           O1-
ATOM   2308  N   PRO A 284      -8.903   6.582 -15.326  1.00 93.88           N  
ATOM   2309  CA  PRO A 284      -9.224   5.773 -16.508  1.00 93.88           C  
ATOM   2310  C   PRO A 284      -9.441   4.297 -16.176  1.00 93.88           C  
ATOM   2311  O   PRO A 284     -10.049   3.566 -16.953  1.00 93.88           O  
ATOM   2312  CB  PRO A 284      -8.003   5.957 -17.411  1.00 93.88           C  
ATOM   2313  CG  PRO A 284      -6.885   6.274 -16.467  1.00 93.88           C  
ATOM   2314  CD  PRO A 284      -7.433   7.105 -15.339  1.00 93.88           C  
ATOM   2315  N   LEU A 285      -9.114   3.851 -14.905  1.00 94.69           N  
ATOM   2316  CA  LEU A 285      -9.130   2.422 -14.611  1.00 94.69           C  
ATOM   2317  C   LEU A 285     -10.076   2.118 -13.455  1.00 94.69           C  
ATOM   2318  O   LEU A 285     -10.675   1.040 -13.409  1.00 94.69           O  
ATOM   2319  CB  LEU A 285      -7.720   1.926 -14.277  1.00 94.69           C  
ATOM   2320  CG  LEU A 285      -6.680   2.045 -15.395  1.00 94.69           C  
ATOM   2321  CD1 LEU A 285      -5.350   1.454 -14.942  1.00 94.69           C  
ATOM   2322  CD2 LEU A 285      -7.170   1.358 -16.659  1.00 94.69           C  
ATOM   2323  N   GLY A 286     -10.297   3.073 -12.541  1.00 96.25           N  
ATOM   2324  CA  GLY A 286     -10.995   2.845 -11.286  1.00 96.25           C  
ATOM   2325  C   GLY A 286     -12.499   3.037 -11.402  1.00 96.25           C  
ATOM   2326  O   GLY A 286     -13.265   2.370 -10.703  1.00 96.25           O  
ATOM   2327  N   ASN A 287     -13.054   3.884 -12.278  1.00 96.88           N  
ATOM   2328  CA  ASN A 287     -14.434   4.181 -12.662  1.00 96.88           C  
ATOM   2329  C   ASN A 287     -15.281   4.545 -11.440  1.00 96.88           C  
ATOM   2330  O   ASN A 287     -16.443   4.133 -11.349  1.00 96.88           O  
ATOM   2331  CB  ASN A 287     -15.048   2.998 -13.404  1.00 96.88           C  
ATOM   2332  CG  ASN A 287     -16.208   3.406 -14.287  1.00 96.88           C  
ATOM   2333  ND2 ASN A 287     -17.146   2.487 -14.512  1.00 96.88           N  
ATOM   2334  OD1 ASN A 287     -16.279   4.545 -14.777  1.00 96.88           O  
ATOM   2335  N   LEU A 288     -14.678   5.263 -10.455  1.00 98.25           N  
ATOM   2336  CA  LEU A 288     -15.411   5.893  -9.370  1.00 98.25           C  
ATOM   2337  C   LEU A 288     -15.448   7.410  -9.539  1.00 98.25           C  
ATOM   2338  O   LEU A 288     -14.824   7.946 -10.459  1.00 98.25           O  
ATOM   2339  CB  LEU A 288     -14.776   5.538  -8.021  1.00 98.25           C  
ATOM   2340  CG  LEU A 288     -14.768   4.055  -7.648  1.00 98.25           C  
ATOM   2341  CD1 LEU A 288     -14.031   3.846  -6.331  1.00 98.25           C  
ATOM   2342  CD2 LEU A 288     -16.196   3.521  -7.559  1.00 98.25           C  
ATOM   2343  N   ALA A 289     -16.158   8.164  -8.715  1.00 98.31           N  
ATOM   2344  CA  ALA A 289     -16.301   9.609  -8.870  1.00 98.31           C  
ATOM   2345  C   ALA A 289     -15.970  10.340  -7.571  1.00 98.31           C  
ATOM   2346  O   ALA A 289     -16.731  11.188  -7.123  1.00 98.31           O  
ATOM   2347  CB  ALA A 289     -17.718   9.957  -9.325  1.00 98.31           C  
ATOM   2348  N   ILE A 290     -14.815   9.931  -6.963  1.00 98.56           N  
ATOM   2349  CA  ILE A 290     -14.386  10.555  -5.723  1.00 98.56           C  
ATOM   2350  C   ILE A 290     -13.580  11.814  -6.029  1.00 98.56           C  
ATOM   2351  O   ILE A 290     -12.671  11.790  -6.863  1.00 98.56           O  
ATOM   2352  CB  ILE A 290     -13.555   9.584  -4.854  1.00 98.56           C  
ATOM   2353  CG1 ILE A 290     -14.315   8.267  -4.652  1.00 98.56           C  
ATOM   2354  CG2 ILE A 290     -13.194  10.218  -3.515  1.00 98.56           C  
ATOM   2355  CD1 ILE A 290     -15.687   8.434  -4.025  1.00 98.56           C  
ATOM   2356  N   SER A 291     -13.975  12.888  -5.341  1.00 98.62           N  
ATOM   2357  CA  SER A 291     -13.272  14.154  -5.523  1.00 98.62           C  
ATOM   2358  C   SER A 291     -11.924  14.140  -4.810  1.00 98.62           C  
ATOM   2359  O   SER A 291     -11.672  13.287  -3.962  1.00 98.62           O  
ATOM   2360  CB  SER A 291     -14.123  15.325  -5.020  1.00 98.62           C  
ATOM   2361  OG  SER A 291     -14.200  15.305  -3.602  1.00 98.62           O  
ATOM   2362  N   ALA A 292     -11.007  15.105  -5.159  1.00 98.50           N  
ATOM   2363  CA  ALA A 292      -9.744  15.287  -4.443  1.00 98.50           C  
ATOM   2364  C   ALA A 292      -9.991  15.487  -2.946  1.00 98.50           C  
ATOM   2365  O   ALA A 292      -9.282  14.912  -2.113  1.00 98.50           O  
ATOM   2366  CB  ALA A 292      -8.972  16.471  -5.013  1.00 98.50           C  
ATOM   2367  N   GLU A 293     -11.003  16.272  -2.584  1.00 98.56           N  
ATOM   2368  CA  GLU A 293     -11.365  16.488  -1.187  1.00 98.56           C  
ATOM   2369  C   GLU A 293     -11.824  15.190  -0.527  1.00 98.56           C  
ATOM   2370  O   GLU A 293     -11.548  14.955   0.651  1.00 98.56           O  
ATOM   2371  CB  GLU A 293     -12.459  17.554  -1.072  1.00 98.56           C  
ATOM   2372  CG  GLU A 293     -11.978  18.958  -1.403  1.00 98.56           C  
ATOM   2373  CD  GLU A 293     -11.770  19.194  -2.892  1.00 98.56           C  
ATOM   2374  OE1 GLU A 293     -11.063  20.154  -3.254  1.00 98.56           O  
ATOM   2375  OE2 GLU A 293     -12.327  18.414  -3.691  1.00 98.56           O1-
ATOM   2376  N   GLY A 294     -12.547  14.445  -1.268  1.00 98.62           N  
ATOM   2377  CA  GLY A 294     -12.976  13.155  -0.757  1.00 98.62           C  
ATOM   2378  C   GLY A 294     -11.817  12.246  -0.394  1.00 98.62           C  
ATOM   2379  O   GLY A 294     -11.850  11.567   0.638  1.00 98.62           O  
ATOM   2380  N   VAL A 295     -10.802  12.167  -1.240  1.00 98.69           N  
ATOM   2381  CA  VAL A 295      -9.613  11.355  -0.996  1.00 98.69           C  
ATOM   2382  C   VAL A 295      -8.888  11.868   0.247  1.00 98.69           C  
ATOM   2383  O   VAL A 295      -8.437  11.076   1.082  1.00 98.69           O  
ATOM   2384  CB  VAL A 295      -8.666  11.362  -2.209  1.00 98.69           C  
ATOM   2385  CG1 VAL A 295      -7.321  10.732  -1.848  1.00 98.69           C  
ATOM   2386  CG2 VAL A 295      -9.300  10.628  -3.389  1.00 98.69           C  
ATOM   2387  N   ILE A 296      -8.750  13.190   0.407  1.00 98.69           N  
ATOM   2388  CA  ILE A 296      -8.124  13.794   1.581  1.00 98.69           C  
ATOM   2389  C   ILE A 296      -8.896  13.406   2.837  1.00 98.69           C  
ATOM   2390  O   ILE A 296      -8.306  13.036   3.855  1.00 98.69           O  
ATOM   2391  CB  ILE A 296      -8.044  15.335   1.455  1.00 98.69           C  
ATOM   2392  CG1 ILE A 296      -7.051  15.725   0.348  1.00 98.69           C  
ATOM   2393  CG2 ILE A 296      -7.647  15.963   2.787  1.00 98.69           C  
ATOM   2394  CD1 ILE A 296      -7.078  17.197  -0.021  1.00 98.69           C  
ATOM   2395  N   GLU A 297     -10.247  13.504   2.767  1.00 98.75           N  
ATOM   2396  CA  GLU A 297     -11.096  13.137   3.905  1.00 98.75           C  
ATOM   2397  C   GLU A 297     -10.989  11.639   4.195  1.00 98.75           C  
ATOM   2398  O   GLU A 297     -10.998  11.228   5.359  1.00 98.75           O  
ATOM   2399  CB  GLU A 297     -12.547  13.514   3.635  1.00 98.75           C  
ATOM   2400  CG  GLU A 297     -13.482  13.194   4.791  1.00 98.75           C  
ATOM   2401  CD  GLU A 297     -13.105  13.899   6.087  1.00 98.75           C  
ATOM   2402  OE1 GLU A 297     -13.696  13.585   7.149  1.00 98.75           O  
ATOM   2403  OE2 GLU A 297     -12.212  14.774   6.040  1.00 98.75           O1-
ATOM   2404  N   ARG A 298     -10.958  10.833   3.141  1.00 98.75           N  
ATOM   2405  CA  ARG A 298     -10.765   9.386   3.269  1.00 98.75           C  
ATOM   2406  C   ARG A 298      -9.530   9.064   4.105  1.00 98.75           C  
ATOM   2407  O   ARG A 298      -9.607   8.289   5.061  1.00 98.75           O  
ATOM   2408  CB  ARG A 298     -10.646   8.730   1.888  1.00 98.75           C  
ATOM   2409  CG  ARG A 298     -10.338   7.244   1.938  1.00 98.75           C  
ATOM   2410  CD  ARG A 298      -9.833   6.728   0.597  1.00 98.75           C  
ATOM   2411  NE  ARG A 298      -8.491   7.218   0.304  1.00 98.75           N  
ATOM   2412  NH1 ARG A 298      -8.431   6.366  -1.843  1.00 98.75           N  
ATOM   2413  NH2 ARG A 298      -6.634   7.520  -1.011  1.00 98.75           N1+
ATOM   2414  CZ  ARG A 298      -7.855   7.033  -0.848  1.00 98.75           C  
ATOM   2415  N   ASP A 299      -8.382   9.635   3.736  1.00 98.75           N  
ATOM   2416  CA  ASP A 299      -7.120   9.387   4.432  1.00 98.75           C  
ATOM   2417  C   ASP A 299      -7.178   9.907   5.868  1.00 98.75           C  
ATOM   2418  O   ASP A 299      -6.665   9.265   6.787  1.00 98.75           O  
ATOM   2419  CB  ASP A 299      -5.956  10.039   3.682  1.00 98.75           C  
ATOM   2420  CG  ASP A 299      -5.671   9.382   2.346  1.00 98.75           C  
ATOM   2421  OD1 ASP A 299      -6.168   8.260   2.098  1.00 98.75           O  
ATOM   2422  OD2 ASP A 299      -4.939   9.986   1.536  1.00 98.75           O1-
ATOM   2423  N   ARG A 300      -7.774  11.100   6.088  1.00 98.69           N  
ATOM   2424  CA  ARG A 300      -7.968  11.635   7.434  1.00 98.69           C  
ATOM   2425  C   ARG A 300      -8.768  10.667   8.299  1.00 98.69           C  
ATOM   2426  O   ARG A 300      -8.427  10.436   9.459  1.00 98.69           O  
ATOM   2427  CB  ARG A 300      -8.669  12.990   7.376  1.00 98.69           C  
ATOM   2428  CG  ARG A 300      -8.755  13.694   8.719  1.00 98.69           C  
ATOM   2429  CD  ARG A 300      -9.710  14.891   8.677  1.00 98.69           C  
ATOM   2430  NE  ARG A 300     -11.095  14.460   8.547  1.00 98.69           N  
ATOM   2431  NH1 ARG A 300     -11.321  13.821  10.758  1.00 98.69           N  
ATOM   2432  NH2 ARG A 300     -13.085  13.609   9.313  1.00 98.69           N1+
ATOM   2433  CZ  ARG A 300     -11.828  13.963   9.537  1.00 98.69           C  
ATOM   2434  N   LEU A 301      -9.935  10.116   7.794  1.00 98.62           N  
ATOM   2435  CA  LEU A 301     -10.799   9.195   8.524  1.00 98.62           C  
ATOM   2436  C   LEU A 301     -10.018   7.951   8.960  1.00 98.62           C  
ATOM   2437  O   LEU A 301     -10.147   7.502  10.102  1.00 98.62           O  
ATOM   2438  CB  LEU A 301     -11.992   8.782   7.659  1.00 98.62           C  
ATOM   2439  CG  LEU A 301     -13.115   9.808   7.524  1.00 98.62           C  
ATOM   2440  CD1 LEU A 301     -14.154   9.330   6.514  1.00 98.62           C  
ATOM   2441  CD2 LEU A 301     -13.763  10.070   8.879  1.00 98.62           C  
ATOM   2442  N   VAL A 302      -9.214   7.404   8.055  1.00 98.75           N  
ATOM   2443  CA  VAL A 302      -8.449   6.206   8.379  1.00 98.75           C  
ATOM   2444  C   VAL A 302      -7.429   6.519   9.471  1.00 98.75           C  
ATOM   2445  O   VAL A 302      -7.368   5.827  10.489  1.00 98.75           O  
ATOM   2446  CB  VAL A 302      -7.735   5.640   7.132  1.00 98.75           C  
ATOM   2447  CG1 VAL A 302      -6.776   4.507   7.521  1.00 98.75           C  
ATOM   2448  CG2 VAL A 302      -8.754   5.145   6.106  1.00 98.75           C  
ATOM   2449  N   PHE A 303      -6.603   7.588   9.294  1.00 98.69           N  
ATOM   2450  CA  PHE A 303      -5.560   7.926  10.254  1.00 98.69           C  
ATOM   2451  C   PHE A 303      -6.171   8.327  11.593  1.00 98.69           C  
ATOM   2452  O   PHE A 303      -5.701   7.901  12.651  1.00 98.69           O  
ATOM   2453  CB  PHE A 303      -4.681   9.061   9.720  1.00 98.69           C  
ATOM   2454  CG  PHE A 303      -3.503   8.586   8.916  1.00 98.69           C  
ATOM   2455  CD1 PHE A 303      -2.246   8.470   9.500  1.00 98.69           C  
ATOM   2456  CD2 PHE A 303      -3.646   8.251   7.577  1.00 98.69           C  
ATOM   2457  CE1 PHE A 303      -1.149   8.031   8.761  1.00 98.69           C  
ATOM   2458  CE2 PHE A 303      -2.562   7.815   6.831  1.00 98.69           C  
ATOM   2459  CZ  PHE A 303      -1.310   7.702   7.423  1.00 98.69           C  
ATOM   2460  N   SER A 304      -7.214   9.154  11.562  1.00 98.19           N  
ATOM   2461  CA  SER A 304      -7.821   9.604  12.817  1.00 98.19           C  
ATOM   2462  C   SER A 304      -8.405   8.426  13.590  1.00 98.19           C  
ATOM   2463  O   SER A 304      -8.362   8.405  14.822  1.00 98.19           O  
ATOM   2464  CB  SER A 304      -8.901  10.642  12.543  1.00 98.19           C  
ATOM   2465  OG  SER A 304      -9.995  10.075  11.841  1.00 98.19           O  
ATOM   2466  N   THR A 305      -8.975   7.406  12.937  1.00 98.31           N  
ATOM   2467  CA  THR A 305      -9.587   6.241  13.569  1.00 98.31           C  
ATOM   2468  C   THR A 305      -8.538   5.423  14.316  1.00 98.31           C  
ATOM   2469  O   THR A 305      -8.718   5.087  15.488  1.00 98.31           O  
ATOM   2470  CB  THR A 305     -10.284   5.348  12.523  1.00 98.31           C  
ATOM   2471  CG2 THR A 305     -10.867   4.099  13.177  1.00 98.31           C  
ATOM   2472  OG1 THR A 305     -11.353   6.091  11.912  1.00 98.31           O  
ATOM   2473  N   PHE A 306      -7.436   5.192  13.689  1.00 98.38           N  
ATOM   2474  CA  PHE A 306      -6.483   4.253  14.269  1.00 98.38           C  
ATOM   2475  C   PHE A 306      -5.474   4.974  15.151  1.00 98.38           C  
ATOM   2476  O   PHE A 306      -5.066   4.457  16.187  1.00 98.38           O  
ATOM   2477  CB  PHE A 306      -5.754   3.482  13.163  1.00 98.38           C  
ATOM   2478  CG  PHE A 306      -6.629   2.507  12.422  1.00 98.38           C  
ATOM   2479  CD1 PHE A 306      -7.145   1.389  13.065  1.00 98.38           C  
ATOM   2480  CD2 PHE A 306      -6.928   2.704  11.078  1.00 98.38           C  
ATOM   2481  CE1 PHE A 306      -7.954   0.486  12.381  1.00 98.38           C  
ATOM   2482  CE2 PHE A 306      -7.737   1.804  10.389  1.00 98.38           C  
ATOM   2483  CZ  PHE A 306      -8.248   0.697  11.043  1.00 98.38           C  
ATOM   2484  N   ARG A 307      -5.153   6.180  14.761  1.00 96.19           N  
ATOM   2485  CA  ARG A 307      -4.205   6.921  15.589  1.00 96.19           C  
ATOM   2486  C   ARG A 307      -4.823   7.289  16.932  1.00 96.19           C  
ATOM   2487  O   ARG A 307      -4.128   7.309  17.954  1.00 96.19           O  
ATOM   2488  CB  ARG A 307      -3.734   8.186  14.867  1.00 96.19           C  
ATOM   2489  CG  ARG A 307      -2.812   7.912  13.687  1.00 96.19           C  
ATOM   2490  CD  ARG A 307      -1.461   7.369  14.135  1.00 96.19           C  
ATOM   2491  NE  ARG A 307      -0.782   8.307  15.028  1.00 96.19           N  
ATOM   2492  NH1 ARG A 307       0.630   6.725  15.951  1.00 96.19           N  
ATOM   2493  NH2 ARG A 307       0.751   8.907  16.636  1.00 96.19           N1+
ATOM   2494  CZ  ARG A 307       0.199   7.976  15.865  1.00 96.19           C  
ATOM   2495  N   ALA A 308      -6.119   7.572  16.978  1.00 96.00           N  
ATOM   2496  CA  ALA A 308      -6.822   7.877  18.220  1.00 96.00           C  
ATOM   2497  C   ALA A 308      -6.735   6.723  19.212  1.00 96.00           C  
ATOM   2498  O   ALA A 308      -6.810   6.918  20.426  1.00 96.00           O  
ATOM   2499  CB  ALA A 308      -8.288   8.222  17.936  1.00 96.00           C  
ATOM   2500  N   LEU A 309      -6.440   5.542  18.731  1.00 97.12           N  
ATOM   2501  CA  LEU A 309      -6.375   4.345  19.561  1.00 97.12           C  
ATOM   2502  C   LEU A 309      -4.927   3.906  19.766  1.00 97.12           C  
ATOM   2503  O   LEU A 309      -4.667   2.849  20.346  1.00 97.12           O  
ATOM   2504  CB  LEU A 309      -7.171   3.203  18.917  1.00 97.12           C  
ATOM   2505  CG  LEU A 309      -8.671   3.451  18.722  1.00 97.12           C  
ATOM   2506  CD1 LEU A 309      -9.284   2.333  17.885  1.00 97.12           C  
ATOM   2507  CD2 LEU A 309      -9.367   3.567  20.068  1.00 97.12           C  
ATOM   2508  N   GLY A 310      -3.983   4.685  19.248  1.00 96.81           N  
ATOM   2509  CA  GLY A 310      -2.568   4.359  19.379  1.00 96.81           C  
ATOM   2510  C   GLY A 310      -2.139   3.202  18.495  1.00 96.81           C  
ATOM   2511  O   GLY A 310      -1.130   2.550  18.777  1.00 96.81           O  
ATOM   2512  N   ILE A 311      -2.947   2.830  17.511  1.00 98.31           N  
ATOM   2513  CA  ILE A 311      -2.633   1.756  16.579  1.00 98.31           C  
ATOM   2514  C   ILE A 311      -1.807   2.304  15.418  1.00 98.31           C  
ATOM   2515  O   ILE A 311      -2.229   3.259  14.750  1.00 98.31           O  
ATOM   2516  CB  ILE A 311      -3.908   1.065  16.053  1.00 98.31           C  
ATOM   2517  CG1 ILE A 311      -4.679   0.415  17.209  1.00 98.31           C  
ATOM   2518  CG2 ILE A 311      -3.561   0.035  14.977  1.00 98.31           C  
ATOM   2519  CD1 ILE A 311      -6.083  -0.036  16.834  1.00 98.31           C  
ATOM   2520  N   PRO A 312      -0.530   1.725  15.235  1.00 98.31           N  
ATOM   2521  CA  PRO A 312       0.331   2.212  14.155  1.00 98.31           C  
ATOM   2522  C   PRO A 312      -0.264   1.968  12.770  1.00 98.31           C  
ATOM   2523  O   PRO A 312      -0.855   0.916  12.531  1.00 98.31           O  
ATOM   2524  CB  PRO A 312       1.621   1.409  14.344  1.00 98.31           C  
ATOM   2525  CG  PRO A 312       1.581   0.949  15.768  1.00 98.31           C  
ATOM   2526  CD  PRO A 312       0.145   0.769  16.168  1.00 98.31           C  
ATOM   2527  N   VAL A 313      -0.056   3.019  11.815  1.00 98.75           N  
ATOM   2528  CA  VAL A 313      -0.587   2.935  10.458  1.00 98.75           C  
ATOM   2529  C   VAL A 313       0.556   3.032   9.451  1.00 98.75           C  
ATOM   2530  O   VAL A 313       1.353   3.971   9.496  1.00 98.75           O  
ATOM   2531  CB  VAL A 313      -1.630   4.041  10.187  1.00 98.75           C  
ATOM   2532  CG1 VAL A 313      -2.195   3.919   8.774  1.00 98.75           C  
ATOM   2533  CG2 VAL A 313      -2.753   3.979  11.218  1.00 98.75           C  
ATOM   2534  N   VAL A 314       0.699   1.976   8.614  1.00 98.69           N  
ATOM   2535  CA  VAL A 314       1.579   2.093   7.458  1.00 98.69           C  
ATOM   2536  C   VAL A 314       0.756   2.312   6.193  1.00 98.69           C  
ATOM   2537  O   VAL A 314      -0.162   1.541   5.900  1.00 98.69           O  
ATOM   2538  CB  VAL A 314       2.474   0.838   7.301  1.00 98.69           C  
ATOM   2539  CG1 VAL A 314       1.620  -0.423   7.200  1.00 98.69           C  
ATOM   2540  CG2 VAL A 314       3.375   0.977   6.076  1.00 98.69           C  
ATOM   2541  N   MET A 315       1.004   3.457   5.520  1.00 98.81           N  
ATOM   2542  CA  MET A 315       0.268   3.839   4.317  1.00 98.81           C  
ATOM   2543  C   MET A 315       1.075   3.520   3.061  1.00 98.81           C  
ATOM   2544  O   MET A 315       2.241   3.905   2.955  1.00 98.81           O  
ATOM   2545  CB  MET A 315      -0.083   5.324   4.348  1.00 98.81           C  
ATOM   2546  CG  MET A 315      -0.832   5.807   3.114  1.00 98.81           C  
ATOM   2547  SD  MET A 315      -1.233   7.595   3.188  1.00 98.81           S  
ATOM   2548  CE  MET A 315      -2.036   7.812   1.573  1.00 98.81           C  
ATOM   2549  N   LEU A 316       0.457   2.782   2.111  1.00 98.56           N  
ATOM   2550  CA  LEU A 316       0.993   2.495   0.784  1.00 98.56           C  
ATOM   2551  C   LEU A 316       0.133   3.138  -0.300  1.00 98.56           C  
ATOM   2552  O   LEU A 316      -1.073   3.318  -0.118  1.00 98.56           O  
ATOM   2553  CB  LEU A 316       1.079   0.983   0.557  1.00 98.56           C  
ATOM   2554  CG  LEU A 316       1.747   0.167   1.664  1.00 98.56           C  
ATOM   2555  CD1 LEU A 316       1.698  -1.321   1.330  1.00 98.56           C  
ATOM   2556  CD2 LEU A 316       3.186   0.626   1.873  1.00 98.56           C  
ATOM   2557  N   LEU A 317       0.682   3.534  -1.465  1.00 95.75           N  
ATOM   2558  CA  LEU A 317       0.013   4.459  -2.374  1.00 95.75           C  
ATOM   2559  C   LEU A 317      -0.747   3.701  -3.457  1.00 95.75           C  
ATOM   2560  O   LEU A 317      -1.758   4.188  -3.972  1.00 95.75           O  
ATOM   2561  CB  LEU A 317       1.029   5.408  -3.016  1.00 95.75           C  
ATOM   2562  CG  LEU A 317       1.752   6.368  -2.071  1.00 95.75           C  
ATOM   2563  CD1 LEU A 317       2.590   7.360  -2.865  1.00 95.75           C  
ATOM   2564  CD2 LEU A 317       0.749   7.096  -1.178  1.00 95.75           C  
ATOM   2565  N   SER A 318      -0.300   2.412  -3.797  1.00 93.62           N  
ATOM   2566  CA  SER A 318      -0.983   1.546  -4.751  1.00 93.62           C  
ATOM   2567  C   SER A 318      -1.290   2.288  -6.048  1.00 93.62           C  
ATOM   2568  O   SER A 318      -0.420   2.958  -6.608  1.00 93.62           O  
ATOM   2569  CB  SER A 318      -2.277   0.999  -4.149  1.00 93.62           C  
ATOM   2570  OG  SER A 318      -2.825  -0.016  -4.973  1.00 93.62           O  
ATOM   2571  N   GLY A 319      -2.600   2.061  -6.700  1.00 91.31           N  
ATOM   2572  CA  GLY A 319      -2.978   2.567  -8.015  1.00 91.31           C  
ATOM   2573  C   GLY A 319      -3.275   4.054  -8.016  1.00 91.31           C  
ATOM   2574  O   GLY A 319      -3.419   4.666  -6.955  1.00 91.31           O  
ATOM   2575  N   GLY A 320      -3.452   4.736  -9.047  1.00 92.44           N  
ATOM   2576  CA  GLY A 320      -3.651   6.127  -9.425  1.00 92.44           C  
ATOM   2577  C   GLY A 320      -3.011   6.481 -10.757  1.00 92.44           C  
ATOM   2578  O   GLY A 320      -1.781   6.527 -10.862  1.00 92.44           O  
ATOM   2579  N   TYR A 321      -3.902   6.910 -11.591  1.00 90.62           N  
ATOM   2580  CA  TYR A 321      -3.389   6.941 -12.953  1.00 90.62           C  
ATOM   2581  C   TYR A 321      -3.631   8.303 -13.600  1.00 90.62           C  
ATOM   2582  O   TYR A 321      -3.400   8.478 -14.795  1.00 90.62           O  
ATOM   2583  CB  TYR A 321      -4.036   5.842 -13.797  1.00 90.62           C  
ATOM   2584  CG  TYR A 321      -3.972   4.473 -13.166  1.00 90.62           C  
ATOM   2585  CD1 TYR A 321      -2.784   3.747 -13.146  1.00 90.62           C  
ATOM   2586  CD2 TYR A 321      -5.102   3.900 -12.590  1.00 90.62           C  
ATOM   2587  CE1 TYR A 321      -2.720   2.485 -12.565  1.00 90.62           C  
ATOM   2588  CE2 TYR A 321      -5.047   2.639 -12.002  1.00 90.62           C  
ATOM   2589  OH  TYR A 321      -3.797   0.690 -11.420  1.00 90.62           O  
ATOM   2590  CZ  TYR A 321      -3.855   1.940 -11.996  1.00 90.62           C  
ATOM   2591  N   LEU A 322      -4.063   9.211 -12.725  1.00 91.44           N  
ATOM   2592  CA  LEU A 322      -4.208  10.597 -13.147  1.00 91.44           C  
ATOM   2593  C   LEU A 322      -2.940  11.392 -12.843  1.00 91.44           C  
ATOM   2594  O   LEU A 322      -2.265  11.129 -11.848  1.00 91.44           O  
ATOM   2595  CB  LEU A 322      -5.408  11.252 -12.460  1.00 91.44           C  
ATOM   2596  CG  LEU A 322      -6.789  10.787 -12.924  1.00 91.44           C  
ATOM   2597  CD1 LEU A 322      -7.872  11.347 -12.011  1.00 91.44           C  
ATOM   2598  CD2 LEU A 322      -7.033  11.212 -14.379  1.00 91.44           C  
ATOM   2599  N   LYS A 323      -2.644  12.367 -13.704  1.00 87.94           N  
ATOM   2600  CA  LYS A 323      -1.516  13.253 -13.442  1.00 87.94           C  
ATOM   2601  C   LYS A 323      -1.699  14.005 -12.129  1.00 87.94           C  
ATOM   2602  O   LYS A 323      -0.725  14.293 -11.426  1.00 87.94           O  
ATOM   2603  CB  LYS A 323      -1.331  14.240 -14.594  1.00 87.94           C  
ATOM   2604  CG  LYS A 323      -0.775  13.614 -15.863  1.00 87.94           C  
ATOM   2605  CD  LYS A 323      -0.464  14.665 -16.912  1.00 87.94           C  
ATOM   2606  CE  LYS A 323       0.071  14.045 -18.197  1.00 87.94           C  
ATOM   2607  NZ  LYS A 323       0.335  15.075 -19.251  1.00 87.94           N1+
ATOM   2608  N   ALA A 324      -2.947  14.278 -11.790  1.00 92.50           N  
ATOM   2609  CA  ALA A 324      -3.286  15.056 -10.600  1.00 92.50           C  
ATOM   2610  C   ALA A 324      -3.062  14.236  -9.325  1.00 92.50           C  
ATOM   2611  O   ALA A 324      -3.088  14.776  -8.218  1.00 92.50           O  
ATOM   2612  CB  ALA A 324      -4.728  15.540 -10.672  1.00 92.50           C  
ATOM   2613  N   SER A 325      -2.869  12.907  -9.420  1.00 94.25           N  
ATOM   2614  CA  SER A 325      -2.773  12.000  -8.283  1.00 94.25           C  
ATOM   2615  C   SER A 325      -1.659  12.419  -7.330  1.00 94.25           C  
ATOM   2616  O   SER A 325      -1.852  12.439  -6.114  1.00 94.25           O  
ATOM   2617  CB  SER A 325      -2.530  10.569  -8.760  1.00 94.25           C  
ATOM   2618  OG  SER A 325      -3.672  10.065  -9.433  1.00 94.25           O  
ATOM   2619  N   ALA A 326      -0.477  12.782  -7.920  1.00 95.25           N  
ATOM   2620  CA  ALA A 326       0.655  13.184  -7.090  1.00 95.25           C  
ATOM   2621  C   ALA A 326       0.300  14.393  -6.227  1.00 95.25           C  
ATOM   2622  O   ALA A 326       0.622  14.426  -5.036  1.00 95.25           O  
ATOM   2623  CB  ALA A 326       1.865  13.494  -7.961  1.00 95.25           C  
ATOM   2624  N   GLY A 327      -0.356  15.344  -6.828  1.00 97.06           N  
ATOM   2625  CA  GLY A 327      -0.786  16.526  -6.093  1.00 97.06           C  
ATOM   2626  C   GLY A 327      -1.776  16.206  -4.991  1.00 97.06           C  
ATOM   2627  O   GLY A 327      -1.670  16.730  -3.882  1.00 97.06           O  
ATOM   2628  N   VAL A 328      -2.794  15.394  -5.260  1.00 98.00           N  
ATOM   2629  CA  VAL A 328      -3.816  15.026  -4.290  1.00 98.00           C  
ATOM   2630  C   VAL A 328      -3.177  14.290  -3.119  1.00 98.00           C  
ATOM   2631  O   VAL A 328      -3.497  14.556  -1.958  1.00 98.00           O  
ATOM   2632  CB  VAL A 328      -4.923  14.165  -4.933  1.00 98.00           C  
ATOM   2633  CG1 VAL A 328      -5.888  13.644  -3.869  1.00 98.00           C  
ATOM   2634  CG2 VAL A 328      -5.674  14.963  -5.998  1.00 98.00           C  
ATOM   2635  N   ILE A 329      -2.281  13.364  -3.405  1.00 98.00           N  
ATOM   2636  CA  ILE A 329      -1.582  12.618  -2.369  1.00 98.00           C  
ATOM   2637  C   ILE A 329      -0.792  13.575  -1.479  1.00 98.00           C  
ATOM   2638  O   ILE A 329      -0.835  13.465  -0.250  1.00 98.00           O  
ATOM   2639  CB  ILE A 329      -0.638  11.549  -2.977  1.00 98.00           C  
ATOM   2640  CG1 ILE A 329      -1.450  10.448  -3.663  1.00 98.00           C  
ATOM   2641  CG2 ILE A 329       0.282  10.965  -1.902  1.00 98.00           C  
ATOM   2642  CD1 ILE A 329      -0.623   9.528  -4.552  1.00 98.00           C  
ATOM   2643  N   THR A 330      -0.040  14.486  -2.089  1.00 98.12           N  
ATOM   2644  CA  THR A 330       0.732  15.477  -1.353  1.00 98.12           C  
ATOM   2645  C   THR A 330      -0.179  16.300  -0.446  1.00 98.12           C  
ATOM   2646  O   THR A 330       0.120  16.492   0.735  1.00 98.12           O  
ATOM   2647  CB  THR A 330       1.490  16.420  -2.305  1.00 98.12           C  
ATOM   2648  CG2 THR A 330       2.280  17.473  -1.533  1.00 98.12           C  
ATOM   2649  OG1 THR A 330       2.399  15.647  -3.099  1.00 98.12           O  
ATOM   2650  N   ASP A 331      -1.318  16.785  -1.012  1.00 98.31           N  
ATOM   2651  CA  ASP A 331      -2.269  17.570  -0.227  1.00 98.31           C  
ATOM   2652  C   ASP A 331      -2.804  16.765   0.958  1.00 98.31           C  
ATOM   2653  O   ASP A 331      -2.985  17.307   2.047  1.00 98.31           O  
ATOM   2654  CB  ASP A 331      -3.424  18.045  -1.108  1.00 98.31           C  
ATOM   2655  CG  ASP A 331      -3.021  19.138  -2.084  1.00 98.31           C  
ATOM   2656  OD1 ASP A 331      -1.938  19.734  -1.916  1.00 98.31           O  
ATOM   2657  OD2 ASP A 331      -3.801  19.403  -3.025  1.00 98.31           O1-
ATOM   2658  N   SER A 332      -3.065  15.499   0.702  1.00 98.44           N  
ATOM   2659  CA  SER A 332      -3.557  14.620   1.762  1.00 98.44           C  
ATOM   2660  C   SER A 332      -2.528  14.482   2.881  1.00 98.44           C  
ATOM   2661  O   SER A 332      -2.872  14.583   4.060  1.00 98.44           O  
ATOM   2662  CB  SER A 332      -3.901  13.242   1.200  1.00 98.44           C  
ATOM   2663  OG  SER A 332      -4.334  12.371   2.230  1.00 98.44           O  
ATOM   2664  N   ILE A 333      -1.296  14.209   2.564  1.00 98.31           N  
ATOM   2665  CA  ILE A 333      -0.229  14.036   3.547  1.00 98.31           C  
ATOM   2666  C   ILE A 333      -0.038  15.331   4.327  1.00 98.31           C  
ATOM   2667  O   ILE A 333       0.084  15.312   5.554  1.00 98.31           O  
ATOM   2668  CB  ILE A 333       1.096  13.606   2.878  1.00 98.31           C  
ATOM   2669  CG1 ILE A 333       0.982  12.182   2.322  1.00 98.31           C  
ATOM   2670  CG2 ILE A 333       2.256  13.716   3.874  1.00 98.31           C  
ATOM   2671  CD1 ILE A 333       2.153  11.762   1.453  1.00 98.31           C  
ATOM   2672  N   VAL A 334       0.007  16.469   3.665  1.00 97.94           N  
ATOM   2673  CA  VAL A 334       0.131  17.762   4.321  1.00 97.94           C  
ATOM   2674  C   VAL A 334      -1.046  17.984   5.274  1.00 97.94           C  
ATOM   2675  O   VAL A 334      -0.859  18.444   6.404  1.00 97.94           O  
ATOM   2676  CB  VAL A 334       0.198  18.919   3.291  1.00 97.94           C  
ATOM   2677  CG1 VAL A 334       0.066  20.276   3.982  1.00 97.94           C  
ATOM   2678  CG2 VAL A 334       1.505  18.843   2.498  1.00 97.94           C  
ATOM   2679  N   ASN A 335      -2.274  17.633   4.755  1.00 98.31           N  
ATOM   2680  CA  ASN A 335      -3.459  17.748   5.590  1.00 98.31           C  
ATOM   2681  C   ASN A 335      -3.331  16.909   6.859  1.00 98.31           C  
ATOM   2682  O   ASN A 335      -3.671  17.377   7.953  1.00 98.31           O  
ATOM   2683  CB  ASN A 335      -4.710  17.344   4.807  1.00 98.31           C  
ATOM   2684  CG  ASN A 335      -5.981  17.462   5.632  1.00 98.31           C  
ATOM   2685  ND2 ASN A 335      -6.561  16.316   5.986  1.00 98.31           N  
ATOM   2686  OD1 ASN A 335      -6.434  18.559   5.946  1.00 98.31           O  
ATOM   2687  N   LEU A 336      -2.917  15.665   6.741  1.00 98.31           N  
ATOM   2688  CA  LEU A 336      -2.728  14.790   7.896  1.00 98.31           C  
ATOM   2689  C   LEU A 336      -1.753  15.408   8.896  1.00 98.31           C  
ATOM   2690  O   LEU A 336      -1.966  15.343  10.103  1.00 98.31           O  
ATOM   2691  CB  LEU A 336      -2.226  13.417   7.450  1.00 98.31           C  
ATOM   2692  CG  LEU A 336      -3.220  12.553   6.674  1.00 98.31           C  
ATOM   2693  CD1 LEU A 336      -2.529  11.301   6.146  1.00 98.31           C  
ATOM   2694  CD2 LEU A 336      -4.409  12.182   7.548  1.00 98.31           C  
ATOM   2695  N   ARG A 337      -0.652  15.966   8.412  1.00 96.44           N  
ATOM   2696  CA  ARG A 337       0.333  16.614   9.269  1.00 96.44           C  
ATOM   2697  C   ARG A 337      -0.271  17.809   9.985  1.00 96.44           C  
ATOM   2698  O   ARG A 337      -0.082  17.987  11.198  1.00 96.44           O  
ATOM   2699  CB  ARG A 337       1.547  17.052   8.448  1.00 96.44           C  
ATOM   2700  CG  ARG A 337       2.661  17.677   9.283  1.00 96.44           C  
ATOM   2701  CD  ARG A 337       3.928  17.882   8.462  1.00 96.44           C  
ATOM   2702  NE  ARG A 337       5.005  18.443   9.278  1.00 96.44           N  
ATOM   2703  NH1 ARG A 337       6.299  16.526   9.263  1.00 96.44           N  
ATOM   2704  NH2 ARG A 337       7.023  18.396  10.369  1.00 96.44           N1+
ATOM   2705  CZ  ARG A 337       6.103  17.790   9.631  1.00 96.44           C  
ATOM   2706  N   LEU A 338      -0.984  18.671   9.322  1.00 96.50           N  
ATOM   2707  CA  LEU A 338      -1.590  19.867   9.882  1.00 96.50           C  
ATOM   2708  C   LEU A 338      -2.582  19.498  10.977  1.00 96.50           C  
ATOM   2709  O   LEU A 338      -2.762  20.257  11.936  1.00 96.50           O  
ATOM   2710  CB  LEU A 338      -2.294  20.672   8.787  1.00 96.50           C  
ATOM   2711  CG  LEU A 338      -1.387  21.427   7.809  1.00 96.50           C  
ATOM   2712  CD1 LEU A 338      -2.220  22.056   6.695  1.00 96.50           C  
ATOM   2713  CD2 LEU A 338      -0.570  22.485   8.540  1.00 96.50           C  
ATOM   2714  N   GLN A 339      -3.157  18.338  10.907  1.00 96.62           N  
ATOM   2715  CA  GLN A 339      -4.165  17.892  11.866  1.00 96.62           C  
ATOM   2716  C   GLN A 339      -3.526  17.128  13.021  1.00 96.62           C  
ATOM   2717  O   GLN A 339      -4.216  16.606  13.889  1.00 96.62           O  
ATOM   2718  CB  GLN A 339      -5.211  17.015  11.176  1.00 96.62           C  
ATOM   2719  CG  GLN A 339      -6.085  17.766  10.187  1.00 96.62           C  
ATOM   2720  CD  GLN A 339      -7.326  16.991   9.786  1.00 96.62           C  
ATOM   2721  NE2 GLN A 339      -7.799  17.220   8.564  1.00 96.62           N  
ATOM   2722  OE1 GLN A 339      -7.849  16.183  10.560  1.00 96.62           O  
ATOM   2723  N   GLY A 340      -2.180  17.004  12.967  1.00 95.81           N  
ATOM   2724  CA  GLY A 340      -1.436  16.377  14.049  1.00 95.81           C  
ATOM   2725  C   GLY A 340      -1.468  14.859  13.994  1.00 95.81           C  
ATOM   2726  O   GLY A 340      -1.220  14.196  15.006  1.00 95.81           O  
ATOM   2727  N   LEU A 341      -1.896  14.321  12.853  1.00 96.56           N  
ATOM   2728  CA  LEU A 341      -2.042  12.876  12.730  1.00 96.56           C  
ATOM   2729  C   LEU A 341      -0.740  12.234  12.265  1.00 96.56           C  
ATOM   2730  O   LEU A 341      -0.608  11.011  12.280  1.00 96.56           O  
ATOM   2731  CB  LEU A 341      -3.176  12.537  11.759  1.00 96.56           C  
ATOM   2732  CG  LEU A 341      -4.590  12.891  12.207  1.00 96.56           C  
ATOM   2733  CD1 LEU A 341      -5.564  12.765  11.043  1.00 96.56           C  
ATOM   2734  CD2 LEU A 341      -5.017  12.002  13.369  1.00 96.56           C  
ATOM   2735  N   LEU A 342       0.311  13.065  11.879  1.00 94.88           N  
ATOM   2736  CA  LEU A 342       1.628  12.588  11.492  1.00 94.88           C  
ATOM   2737  C   LEU A 342       2.708  13.181  12.398  1.00 94.88           C  
ATOM   2738  O   LEU A 342       3.767  13.589  11.917  1.00 94.88           O  
ATOM   2739  CB  LEU A 342       1.922  12.939  10.029  1.00 94.88           C  
ATOM   2740  CG  LEU A 342       0.929  12.416   8.991  1.00 94.88           C  
ATOM   2741  CD1 LEU A 342       1.392  12.772   7.586  1.00 94.88           C  
ATOM   2742  CD2 LEU A 342       0.747  10.913   9.143  1.00 94.88           C  
ATOM   2743  N   ASN A 343       2.467  13.403  13.754  1.00 82.12           N  
ATOM   2744  CA  ASN A 343       3.425  13.935  14.721  1.00 82.12           C  
ATOM   2745  C   ASN A 343       4.135  12.818  15.477  1.00 82.12           C  
ATOM   2746  O   ASN A 343       3.650  11.688  15.525  1.00 82.12           O  
ATOM   2747  CB  ASN A 343       2.730  14.882  15.698  1.00 82.12           C  
ATOM   2748  CG  ASN A 343       1.561  14.234  16.414  1.00 82.12           C  
ATOM   2749  ND2 ASN A 343       0.897  14.995  17.283  1.00 82.12           N  
ATOM   2750  OD1 ASN A 343       1.263  13.057  16.194  1.00 82.12           O  
TER    2751      ASN A 343
END   
