# Supplementary material for: Functional divergence and structural changes of Class IV histone deacetylases (HDACs) across the tree of life
Source: Mol Biol Evol. 2026 Jun 17;43(7):msag150. doi: 10.1093/molbev/msag150 (PMC13325672; doi:10.1093/molbev/msag150)
Supplement: msag150_Supplementary_Data [file msag150_supplementary_data.zip › Figure S29 agHDAC11_B.pdb]

TITLE     S2
REMARK   4      COMPLIES WITH FORMAT V. 3.0, 1-DEC-2006
REMARK 888
REMARK 888 WRITTEN BY MAESTRO (A PRODUCT OF SCHRODINGER, LLC)
ATOM      1  N   MET A   1      -8.393 -52.861   4.442  1.00 33.12           N1+
ATOM      2  CA  MET A   1      -8.306 -53.010   2.997  1.00 33.12           C  
ATOM      3  C   MET A   1      -7.441 -51.892   2.396  1.00 33.12           C  
ATOM      4  O   MET A   1      -7.850 -50.745   2.369  1.00 33.12           O  
ATOM      5  CB  MET A   1      -9.685 -52.988   2.361  1.00 33.12           C  
ATOM      6  CG  MET A   1     -10.037 -54.286   1.607  1.00 33.12           C  
ATOM      7  SD  MET A   1     -11.557 -54.124   0.593  1.00 33.12           S  
ATOM      8  CE  MET A   1     -12.413 -55.629   1.067  1.00 33.12           C  
ATOM      9  N   CYS A   2      -5.988 -51.954   2.761  1.00 25.81           N  
ATOM     10  CA  CYS A   2      -4.764 -52.309   2.063  1.00 25.81           C  
ATOM     11  C   CYS A   2      -4.547 -51.425   0.828  1.00 25.81           C  
ATOM     12  O   CYS A   2      -5.451 -51.307  -0.001  1.00 25.81           O  
ATOM     13  CB  CYS A   2      -4.794 -53.788   1.626  1.00 25.81           C  
ATOM     14  SG  CYS A   2      -4.174 -54.917   2.902  1.00 25.81           S  
ATOM     15  N   PHE A   3      -3.398 -50.550   0.840  1.00 30.72           N  
ATOM     16  CA  PHE A   3      -2.113 -50.979   0.310  1.00 30.72           C  
ATOM     17  C   PHE A   3      -1.273 -49.737  -0.077  1.00 30.72           C  
ATOM     18  O   PHE A   3      -1.708 -48.921  -0.887  1.00 30.72           O  
ATOM     19  CB  PHE A   3      -2.284 -51.891  -0.902  1.00 30.72           C  
ATOM     20  CG  PHE A   3      -2.211 -53.361  -0.566  1.00 30.72           C  
ATOM     21  CD1 PHE A   3      -0.984 -53.999  -0.427  1.00 30.72           C  
ATOM     22  CD2 PHE A   3      -3.380 -54.108  -0.378  1.00 30.72           C  
ATOM     23  CE1 PHE A   3      -0.918 -55.342  -0.115  1.00 30.72           C  
ATOM     24  CE2 PHE A   3      -3.314 -55.450  -0.067  1.00 30.72           C  
ATOM     25  CZ  PHE A   3      -2.072 -56.059   0.073  1.00 30.72           C  
ATOM     26  N   ARG A   4      -0.118 -49.480   0.627  1.00 30.47           N  
ATOM     27  CA  ARG A   4       1.332 -49.316   0.553  1.00 30.47           C  
ATOM     28  C   ARG A   4       1.911 -50.044  -0.657  1.00 30.47           C  
ATOM     29  O   ARG A   4       1.466 -51.153  -0.982  1.00 30.47           O  
ATOM     30  CB  ARG A   4       2.010 -49.806   1.847  1.00 30.47           C  
ATOM     31  CG  ARG A   4       2.253 -48.722   2.886  1.00 30.47           C  
ATOM     32  CD  ARG A   4       3.228 -49.173   3.942  1.00 30.47           C  
ATOM     33  NE  ARG A   4       3.300 -48.206   5.054  1.00 30.47           N  
ATOM     34  NH1 ARG A   4       4.967 -49.342   6.180  1.00 30.47           N  
ATOM     35  NH2 ARG A   4       4.120 -47.384   7.020  1.00 30.47           N1+
ATOM     36  CZ  ARG A   4       4.128 -48.316   6.071  1.00 30.47           C  
ATOM     37  N   LEU A   5       2.938 -49.423  -1.359  1.00 33.84           N  
ATOM     38  CA  LEU A   5       4.148 -50.201  -1.664  1.00 33.84           C  
ATOM     39  C   LEU A   5       5.306 -49.264  -1.993  1.00 33.84           C  
ATOM     40  O   LEU A   5       5.192 -48.422  -2.889  1.00 33.84           O  
ATOM     41  CB  LEU A   5       3.900 -51.147  -2.817  1.00 33.84           C  
ATOM     42  CG  LEU A   5       3.163 -52.444  -2.479  1.00 33.84           C  
ATOM     43  CD1 LEU A   5       2.478 -53.018  -3.728  1.00 33.84           C  
ATOM     44  CD2 LEU A   5       4.121 -53.473  -1.877  1.00 33.84           C  
ATOM     45  N   ASN A   6       6.383 -49.197  -1.150  1.00 30.12           N  
ATOM     46  CA  ASN A   6       7.827 -49.345  -1.119  1.00 30.12           C  
ATOM     47  C   ASN A   6       8.317 -50.460  -2.016  1.00 30.12           C  
ATOM     48  O   ASN A   6       7.706 -51.535  -2.059  1.00 30.12           O  
ATOM     49  CB  ASN A   6       8.315 -49.568   0.312  1.00 30.12           C  
ATOM     50  CG  ASN A   6       8.713 -48.262   1.013  1.00 30.12           C  
ATOM     51  ND2 ASN A   6       9.063 -48.348   2.285  1.00 30.12           N  
ATOM     52  OD1 ASN A   6       8.701 -47.193   0.396  1.00 30.12           O  
ATOM     53  N   SER A   7       9.353 -50.270  -2.758  1.00 36.69           N  
ATOM     54  CA  SER A   7      10.434 -51.220  -2.988  1.00 36.69           C  
ATOM     55  C   SER A   7      11.735 -50.508  -3.356  1.00 36.69           C  
ATOM     56  O   SER A   7      11.730 -49.597  -4.181  1.00 36.69           O  
ATOM     57  CB  SER A   7      10.028 -52.197  -4.108  1.00 36.69           C  
ATOM     58  OG  SER A   7       9.798 -51.513  -5.329  1.00 36.69           O  
ATOM     59  N   THR A   8      12.858 -50.619  -2.566  1.00 31.52           N  
ATOM     60  CA  THR A   8      14.231 -50.975  -2.366  1.00 31.52           C  
ATOM     61  C   THR A   8      14.744 -51.918  -3.470  1.00 31.52           C  
ATOM     62  O   THR A   8      13.990 -52.761  -3.926  1.00 31.52           O  
ATOM     63  CB  THR A   8      14.453 -51.625  -0.986  1.00 31.52           C  
ATOM     64  CG2 THR A   8      14.240 -50.627   0.141  1.00 31.52           C  
ATOM     65  OG1 THR A   8      13.530 -52.711  -0.837  1.00 31.52           O  
ATOM     66  N   ALA A   9      15.987 -51.652  -3.941  1.00 38.47           N  
ATOM     67  CA  ALA A   9      17.064 -52.653  -4.068  1.00 38.47           C  
ATOM     68  C   ALA A   9      18.351 -51.998  -4.532  1.00 38.47           C  
ATOM     69  O   ALA A   9      18.385 -51.278  -5.523  1.00 38.47           O  
ATOM     70  CB  ALA A   9      16.614 -53.754  -5.058  1.00 38.47           C  
ATOM     71  N   SER A  10      19.566 -52.080  -3.798  1.00 31.28           N  
ATOM     72  CA  SER A  10      20.879 -52.594  -3.461  1.00 31.28           C  
ATOM     73  C   SER A  10      21.646 -53.046  -4.703  1.00 31.28           C  
ATOM     74  O   SER A  10      21.092 -53.673  -5.589  1.00 31.28           O  
ATOM     75  CB  SER A  10      20.770 -53.766  -2.475  1.00 31.28           C  
ATOM     76  OG  SER A  10      20.775 -54.986  -3.152  1.00 31.28           O  
ATOM     77  N   ALA A  11      23.011 -52.696  -4.778  1.00 38.28           N  
ATOM     78  CA  ALA A  11      24.207 -53.567  -4.816  1.00 38.28           C  
ATOM     79  C   ALA A  11      25.441 -52.767  -5.160  1.00 38.28           C  
ATOM     80  O   ALA A  11      25.466 -51.984  -6.120  1.00 38.28           O  
ATOM     81  CB  ALA A  11      23.998 -54.678  -5.827  1.00 38.28           C  
ATOM     82  N   ASP A  12      26.605 -52.774  -4.313  1.00 33.44           N  
ATOM     83  CA  ASP A  12      27.899 -53.309  -3.919  1.00 33.44           C  
ATOM     84  C   ASP A  12      28.893 -53.262  -5.076  1.00 33.44           C  
ATOM     85  O   ASP A  12      28.560 -53.714  -6.185  1.00 33.44           O  
ATOM     86  CB  ASP A  12      27.773 -54.728  -3.384  1.00 33.44           C  
ATOM     87  CG  ASP A  12      27.899 -54.808  -1.876  1.00 33.44           C  
ATOM     88  OD1 ASP A  12      28.224 -53.780  -1.228  1.00 33.44           O  
ATOM     89  OD2 ASP A  12      27.711 -55.913  -1.321  1.00 33.44           O1-
ATOM     90  N   GLN A  13      30.228 -52.668  -4.879  1.00 35.69           N  
ATOM     91  CA  GLN A  13      31.594 -53.092  -4.612  1.00 35.69           C  
ATOM     92  C   GLN A  13      32.603 -52.337  -5.488  1.00 35.69           C  
ATOM     93  O   GLN A  13      32.429 -52.273  -6.710  1.00 35.69           O  
ATOM     94  CB  GLN A  13      31.742 -54.606  -4.832  1.00 35.69           C  
ATOM     95  CG  GLN A  13      31.305 -55.452  -3.642  1.00 35.69           C  
ATOM     96  CD  GLN A  13      31.679 -56.908  -3.788  1.00 35.69           C  
ATOM     97  NE2 GLN A  13      31.052 -57.753  -2.961  1.00 35.69           N  
ATOM     98  OE1 GLN A  13      32.460 -57.294  -4.660  1.00 35.69           O  
ATOM     99  N   SER A  14      33.755 -51.720  -4.904  1.00 34.25           N  
ATOM    100  CA  SER A  14      35.131 -51.855  -4.484  1.00 34.25           C  
ATOM    101  C   SER A  14      36.087 -51.261  -5.513  1.00 34.25           C  
ATOM    102  O   SER A  14      35.934 -51.511  -6.720  1.00 34.25           O  
ATOM    103  CB  SER A  14      35.481 -53.316  -4.237  1.00 34.25           C  
ATOM    104  OG  SER A  14      35.522 -54.043  -5.465  1.00 34.25           O  
ATOM    105  N   SER A  15      37.119 -50.359  -5.100  1.00 34.41           N  
ATOM    106  CA  SER A  15      38.499 -50.246  -4.618  1.00 34.41           C  
ATOM    107  C   SER A  15      39.340 -49.340  -5.513  1.00 34.41           C  
ATOM    108  O   SER A  15      39.241 -49.414  -6.742  1.00 34.41           O  
ATOM    109  CB  SER A  15      39.151 -51.642  -4.552  1.00 34.41           C  
ATOM    110  OG  SER A  15      39.466 -52.109  -5.848  1.00 34.41           O  
ATOM    111  N   MET A  16      40.146 -48.341  -4.894  1.00 34.34           N  
ATOM    112  CA  MET A  16      41.541 -48.150  -4.504  1.00 34.34           C  
ATOM    113  C   MET A  16      41.974 -46.692  -4.628  1.00 34.34           C  
ATOM    114  O   MET A  16      41.822 -46.096  -5.705  1.00 34.34           O  
ATOM    115  CB  MET A  16      42.466 -49.034  -5.356  1.00 34.34           C  
ATOM    116  CG  MET A  16      42.444 -50.496  -4.961  1.00 34.34           C  
ATOM    117  SD  MET A  16      43.911 -51.424  -5.607  1.00 34.34           S  
ATOM    118  CE  MET A  16      44.009 -52.748  -4.379  1.00 34.34           C  
ATOM    119  N   SER A  17      42.431 -45.991  -3.557  1.00 33.06           N  
ATOM    120  CA  SER A  17      43.479 -45.503  -2.678  1.00 33.06           C  
ATOM    121  C   SER A  17      44.206 -44.307  -3.284  1.00 33.06           C  
ATOM    122  O   SER A  17      44.548 -44.320  -4.470  1.00 33.06           O  
ATOM    123  CB  SER A  17      44.501 -46.639  -2.390  1.00 33.06           C  
ATOM    124  OG  SER A  17      45.793 -46.238  -2.764  1.00 33.06           O  
ATOM    125  N   SER A  18      44.450 -43.195  -2.521  1.00 33.53           N  
ATOM    126  CA  SER A  18      45.523 -42.670  -1.694  1.00 33.53           C  
ATOM    127  C   SER A  18      45.455 -41.161  -1.567  1.00 33.53           C  
ATOM    128  O   SER A  18      45.276 -40.448  -2.558  1.00 33.53           O  
ATOM    129  CB  SER A  18      46.883 -43.067  -2.272  1.00 33.53           C  
ATOM    130  OG  SER A  18      47.084 -42.444  -3.531  1.00 33.53           O  
ATOM    131  N   GLY A  19      45.312 -40.569  -0.321  1.00 32.19           N  
ATOM    132  CA  GLY A  19      46.272 -39.843   0.490  1.00 32.19           C  
ATOM    133  C   GLY A  19      45.767 -38.494   0.944  1.00 32.19           C  
ATOM    134  O   GLY A  19      45.184 -37.761   0.154  1.00 32.19           O  
ATOM    135  N   THR A  20      45.515 -38.260   2.244  1.00 30.95           N  
ATOM    136  CA  THR A  20      46.057 -37.632   3.448  1.00 30.95           C  
ATOM    137  C   THR A  20      45.359 -36.305   3.714  1.00 30.95           C  
ATOM    138  O   THR A  20      45.135 -35.519   2.794  1.00 30.95           O  
ATOM    139  CB  THR A  20      47.581 -37.400   3.329  1.00 30.95           C  
ATOM    140  CG2 THR A  20      48.338 -38.706   3.448  1.00 30.95           C  
ATOM    141  OG1 THR A  20      47.845 -36.794   2.055  1.00 30.95           O  
ATOM    142  N   ASP A  21      44.570 -36.148   4.856  1.00 35.53           N  
ATOM    143  CA  ASP A  21      44.795 -35.315   6.036  1.00 35.53           C  
ATOM    144  C   ASP A  21      43.472 -34.659   6.479  1.00 35.53           C  
ATOM    145  O   ASP A  21      42.775 -34.021   5.677  1.00 35.53           O  
ATOM    146  CB  ASP A  21      45.839 -34.236   5.750  1.00 35.53           C  
ATOM    147  CG  ASP A  21      47.249 -34.719   5.988  1.00 35.53           C  
ATOM    148  OD1 ASP A  21      47.438 -35.716   6.709  1.00 35.53           O  
ATOM    149  OD2 ASP A  21      48.188 -34.083   5.454  1.00 35.53           O1-
ATOM    150  N   GLU A  22      42.823 -35.100   7.572  1.00 32.31           N  
ATOM    151  CA  GLU A  22      42.565 -34.641   8.928  1.00 32.31           C  
ATOM    152  C   GLU A  22      41.751 -33.349   8.920  1.00 32.31           C  
ATOM    153  O   GLU A  22      42.134 -32.377   8.272  1.00 32.31           O  
ATOM    154  CB  GLU A  22      43.877 -34.436   9.699  1.00 32.31           C  
ATOM    155  CG  GLU A  22      44.437 -35.708  10.322  1.00 32.31           C  
ATOM    156  CD  GLU A  22      45.610 -35.454  11.251  1.00 32.31           C  
ATOM    157  OE1 GLU A  22      46.110 -36.415  11.860  1.00 32.31           O  
ATOM    158  OE2 GLU A  22      46.012 -34.278  11.370  1.00 32.31           O1-
ATOM    159  N   ASP A  23      40.383 -33.440   9.147  1.00 34.47           N  
ATOM    160  CA  ASP A  23      39.709 -32.576  10.132  1.00 34.47           C  
ATOM    161  C   ASP A  23      38.211 -32.740  10.060  1.00 34.47           C  
ATOM    162  O   ASP A  23      37.619 -32.550   8.993  1.00 34.47           O  
ATOM    163  CB  ASP A  23      40.119 -31.121   9.922  1.00 34.47           C  
ATOM    164  CG  ASP A  23      41.375 -30.734  10.709  1.00 34.47           C  
ATOM    165  OD1 ASP A  23      41.708 -31.425  11.674  1.00 34.47           O  
ATOM    166  OD2 ASP A  23      41.986 -29.708  10.350  1.00 34.47           O1-
ATOM    167  N   ASP A  24      37.555 -33.571  10.882  1.00 32.41           N  
ATOM    168  CA  ASP A  24      36.459 -33.528  11.835  1.00 32.41           C  
ATOM    169  C   ASP A  24      36.054 -32.087  12.140  1.00 32.41           C  
ATOM    170  O   ASP A  24      36.836 -31.307  12.679  1.00 32.41           O  
ATOM    171  CB  ASP A  24      36.830 -34.259  13.129  1.00 32.41           C  
ATOM    172  CG  ASP A  24      36.618 -35.758  13.036  1.00 32.41           C  
ATOM    173  OD1 ASP A  24      35.860 -36.225  12.161  1.00 32.41           O  
ATOM    174  OD2 ASP A  24      37.204 -36.479  13.852  1.00 32.41           O1-
ATOM    175  N   LYS A  25      35.035 -31.546  11.322  1.00 33.09           N  
ATOM    176  CA  LYS A  25      34.246 -30.464  11.899  1.00 33.09           C  
ATOM    177  C   LYS A  25      32.810 -30.489  11.366  1.00 33.09           C  
ATOM    178  O   LYS A  25      32.592 -30.582  10.157  1.00 33.09           O  
ATOM    179  CB  LYS A  25      34.898 -29.115  11.597  1.00 33.09           C  
ATOM    180  CG  LYS A  25      35.847 -28.627  12.664  1.00 33.09           C  
ATOM    181  CD  LYS A  25      36.255 -27.180  12.442  1.00 33.09           C  
ATOM    182  CE  LYS A  25      37.297 -26.730  13.464  1.00 33.09           C  
ATOM    183  NZ  LYS A  25      37.724 -25.317  13.235  1.00 33.09           N1+
ATOM    184  N   GLU A  26      31.850 -31.111  12.091  1.00 29.16           N  
ATOM    185  CA  GLU A  26      30.551 -30.663  12.650  1.00 29.16           C  
ATOM    186  C   GLU A  26      29.958 -29.517  11.846  1.00 29.16           C  
ATOM    187  O   GLU A  26      30.612 -28.485  11.685  1.00 29.16           O  
ATOM    188  CB  GLU A  26      30.742 -30.253  14.114  1.00 29.16           C  
ATOM    189  CG  GLU A  26      30.609 -31.401  15.108  1.00 29.16           C  
ATOM    190  CD  GLU A  26      30.714 -30.957  16.555  1.00 29.16           C  
ATOM    191  OE1 GLU A  26      30.630 -31.810  17.461  1.00 29.16           O  
ATOM    192  OE2 GLU A  26      30.875 -29.741  16.794  1.00 29.16           O1-
ATOM    193  N   ASP A  27      29.282 -29.729  10.755  1.00 31.41           N  
ATOM    194  CA  ASP A  27      28.414 -28.862   9.963  1.00 31.41           C  
ATOM    195  C   ASP A  27      27.308 -28.284  10.828  1.00 31.41           C  
ATOM    196  O   ASP A  27      26.461 -29.026  11.334  1.00 31.41           O  
ATOM    197  CB  ASP A  27      27.836 -29.633   8.778  1.00 31.41           C  
ATOM    198  CG  ASP A  27      28.709 -29.570   7.539  1.00 31.41           C  
ATOM    199  OD1 ASP A  27      29.574 -28.664   7.443  1.00 31.41           O  
ATOM    200  OD2 ASP A  27      28.559 -30.448   6.663  1.00 31.41           O1-
ATOM    201  N   GLU A  28      27.606 -27.363  11.795  1.00 28.20           N  
ATOM    202  CA  GLU A  28      26.905 -26.187  12.305  1.00 28.20           C  
ATOM    203  C   GLU A  28      26.158 -25.460  11.184  1.00 28.20           C  
ATOM    204  O   GLU A  28      26.749 -25.117  10.162  1.00 28.20           O  
ATOM    205  CB  GLU A  28      27.890 -25.232  12.985  1.00 28.20           C  
ATOM    206  CG  GLU A  28      28.146 -25.560  14.458  1.00 28.20           C  
ATOM    207  CD  GLU A  28      28.506 -24.334  15.282  1.00 28.20           C  
ATOM    208  OE1 GLU A  28      28.584 -24.449  16.532  1.00 28.20           O  
ATOM    209  OE2 GLU A  28      28.722 -23.258  14.680  1.00 28.20           O1-
ATOM    210  N   ALA A  29      24.949 -25.856  10.758  1.00 30.64           N  
ATOM    211  CA  ALA A  29      23.749 -25.147  10.296  1.00 30.64           C  
ATOM    212  C   ALA A  29      23.886 -23.630  10.485  1.00 30.64           C  
ATOM    213  O   ALA A  29      24.052 -23.158  11.613  1.00 30.64           O  
ATOM    214  CB  ALA A  29      22.498 -25.641  11.036  1.00 30.64           C  
ATOM    215  N   ALA A  30      24.782 -22.915   9.784  1.00 30.80           N  
ATOM    216  CA  ALA A  30      24.977 -21.511   9.440  1.00 30.80           C  
ATOM    217  C   ALA A  30      23.641 -20.835   9.087  1.00 30.80           C  
ATOM    218  O   ALA A  30      22.932 -21.284   8.175  1.00 30.80           O  
ATOM    219  CB  ALA A  30      25.948 -21.370   8.273  1.00 30.80           C  
ATOM    220  N   GLY A  31      22.694 -20.399  10.064  1.00 26.92           N  
ATOM    221  CA  GLY A  31      21.984 -19.182  10.411  1.00 26.92           C  
ATOM    222  C   GLY A  31      22.339 -18.019   9.504  1.00 26.92           C  
ATOM    223  O   GLY A  31      23.499 -17.633   9.393  1.00 26.92           O  
ATOM    224  N   GLY A  32      22.012 -17.971   8.189  1.00 29.23           N  
ATOM    225  CA  GLY A  32      21.816 -16.983   7.138  1.00 29.23           C  
ATOM    226  C   GLY A  32      21.715 -15.570   7.660  1.00 29.23           C  
ATOM    227  O   GLY A  32      20.927 -15.298   8.569  1.00 29.23           O  
ATOM    228  N   LYS A  33      22.788 -14.813   8.040  1.00 30.56           N  
ATOM    229  CA  LYS A  33      23.060 -13.398   8.286  1.00 30.56           C  
ATOM    230  C   LYS A  33      22.160 -12.504   7.446  1.00 30.56           C  
ATOM    231  O   LYS A  33      22.160 -12.587   6.216  1.00 30.56           O  
ATOM    232  CB  LYS A  33      24.541 -13.091   7.988  1.00 30.56           C  
ATOM    233  CG  LYS A  33      25.439 -13.140   9.213  1.00 30.56           C  
ATOM    234  CD  LYS A  33      26.860 -12.753   8.865  1.00 30.56           C  
ATOM    235  CE  LYS A  33      27.785 -12.862  10.075  1.00 30.56           C  
ATOM    236  NZ  LYS A  33      29.188 -12.431   9.759  1.00 30.56           N1+
ATOM    237  N   LEU A  34      20.833 -12.152   7.759  1.00 41.88           N  
ATOM    238  CA  LEU A  34      19.809 -11.149   7.528  1.00 41.88           C  
ATOM    239  C   LEU A  34      20.431  -9.789   7.225  1.00 41.88           C  
ATOM    240  O   LEU A  34      21.370  -9.369   7.903  1.00 41.88           O  
ATOM    241  CB  LEU A  34      18.882 -11.041   8.740  1.00 41.88           C  
ATOM    242  CG  LEU A  34      17.573 -11.831   8.668  1.00 41.88           C  
ATOM    243  CD1 LEU A  34      17.467 -12.795   9.839  1.00 41.88           C  
ATOM    244  CD2 LEU A  34      16.373 -10.881   8.639  1.00 41.88           C  
ATOM    245  N   THR A  35      20.866  -9.323   6.006  1.00 50.38           N  
ATOM    246  CA  THR A  35      21.175  -7.959   5.591  1.00 50.38           C  
ATOM    247  C   THR A  35      20.949  -6.982   6.740  1.00 50.38           C  
ATOM    248  O   THR A  35      19.998  -7.132   7.511  1.00 50.38           O  
ATOM    249  CB  THR A  35      20.329  -7.541   4.378  1.00 50.38           C  
ATOM    250  CG2 THR A  35      20.772  -8.280   3.117  1.00 50.38           C  
ATOM    251  OG1 THR A  35      18.961  -7.843   4.638  1.00 50.38           O  
ATOM    252  N   ALA A  36      22.011  -6.398   7.472  1.00 56.09           N  
ATOM    253  CA  ALA A  36      21.977  -5.351   8.492  1.00 56.09           C  
ATOM    254  C   ALA A  36      20.792  -4.422   8.289  1.00 56.09           C  
ATOM    255  O   ALA A  36      20.615  -3.842   7.210  1.00 56.09           O  
ATOM    256  CB  ALA A  36      23.284  -4.554   8.477  1.00 56.09           C  
ATOM    257  N   GLU A  37      19.687  -4.687   8.897  1.00 73.25           N  
ATOM    258  CA  GLU A  37      18.448  -3.909   8.921  1.00 73.25           C  
ATOM    259  C   GLU A  37      18.727  -2.436   9.192  1.00 73.25           C  
ATOM    260  O   GLU A  37      19.584  -2.107  10.014  1.00 73.25           O  
ATOM    261  CB  GLU A  37      17.489  -4.466   9.972  1.00 73.25           C  
ATOM    262  CG  GLU A  37      16.896  -5.822   9.609  1.00 73.25           C  
ATOM    263  CD  GLU A  37      15.930  -6.357  10.657  1.00 73.25           C  
ATOM    264  OE1 GLU A  37      15.353  -7.447  10.453  1.00 73.25           O  
ATOM    265  OE2 GLU A  37      15.740  -5.670  11.690  1.00 73.25           O1-
ATOM    266  N   LEU A  38      18.290  -1.462   8.311  1.00 84.94           N  
ATOM    267  CA  LEU A  38      18.374  -0.019   8.496  1.00 84.94           C  
ATOM    268  C   LEU A  38      17.830   0.391   9.864  1.00 84.94           C  
ATOM    269  O   LEU A  38      16.717   0.003  10.234  1.00 84.94           O  
ATOM    270  CB  LEU A  38      17.608   0.707   7.392  1.00 84.94           C  
ATOM    271  CG  LEU A  38      18.268   0.758   6.016  1.00 84.94           C  
ATOM    272  CD1 LEU A  38      17.258   1.170   4.951  1.00 84.94           C  
ATOM    273  CD2 LEU A  38      19.468   1.707   6.029  1.00 84.94           C  
ATOM    274  N   PRO A  39      18.692   1.003  10.735  1.00 87.88           N  
ATOM    275  CA  PRO A  39      18.199   1.465  12.037  1.00 87.88           C  
ATOM    276  C   PRO A  39      17.053   2.465  11.910  1.00 87.88           C  
ATOM    277  O   PRO A  39      17.072   3.334  11.024  1.00 87.88           O  
ATOM    278  CB  PRO A  39      19.430   2.119  12.669  1.00 87.88           C  
ATOM    279  CG  PRO A  39      20.313   2.480  11.513  1.00 87.88           C  
ATOM    280  CD  PRO A  39      19.999   1.551  10.376  1.00 87.88           C  
ATOM    281  N   ILE A  40      15.989   2.231  12.705  1.00 91.88           N  
ATOM    282  CA  ILE A  40      14.830   3.103  12.730  1.00 91.88           C  
ATOM    283  C   ILE A  40      14.879   4.006  13.962  1.00 91.88           C  
ATOM    284  O   ILE A  40      15.016   3.520  15.090  1.00 91.88           O  
ATOM    285  CB  ILE A  40      13.513   2.295  12.719  1.00 91.88           C  
ATOM    286  CG1 ILE A  40      13.413   1.456  11.437  1.00 91.88           C  
ATOM    287  CG2 ILE A  40      12.304   3.223  12.853  1.00 91.88           C  
ATOM    288  CD1 ILE A  40      12.229   0.500  11.408  1.00 91.88           C  
ATOM    289  N   GLY A  41      14.926   5.296  13.667  1.00 85.50           N  
ATOM    290  CA  GLY A  41      14.962   6.255  14.764  1.00 85.50           C  
ATOM    291  C   GLY A  41      13.848   7.282  14.688  1.00 85.50           C  
ATOM    292  O   GLY A  41      13.156   7.385  13.669  1.00 85.50           O  
ATOM    293  N   ARG A  42      13.688   8.007  15.762  1.00 83.88           N  
ATOM    294  CA  ARG A  42      12.646   9.021  15.871  1.00 83.88           C  
ATOM    295  C   ARG A  42      13.088  10.335  15.219  1.00 83.88           C  
ATOM    296  O   ARG A  42      12.285  11.259  15.066  1.00 83.88           O  
ATOM    297  CB  ARG A  42      12.288   9.268  17.336  1.00 83.88           C  
ATOM    298  CG  ARG A  42      11.465   8.154  17.969  1.00 83.88           C  
ATOM    299  CD  ARG A  42      10.952   8.544  19.350  1.00 83.88           C  
ATOM    300  NE  ARG A  42      10.049   7.528  19.890  1.00 83.88           N  
ATOM    301  NH1 ARG A  42       9.692   8.619  21.890  1.00 83.88           N  
ATOM    302  NH2 ARG A  42       8.672   6.608  21.484  1.00 83.88           N1+
ATOM    303  CZ  ARG A  42       9.475   7.588  21.091  1.00 83.88           C  
ATOM    304  N   ASP A  43      14.363  10.435  14.757  1.00 84.69           N  
ATOM    305  CA  ASP A  43      14.966  11.653  14.240  1.00 84.69           C  
ATOM    306  C   ASP A  43      14.655  11.848  12.761  1.00 84.69           C  
ATOM    307  O   ASP A  43      14.944  12.902  12.191  1.00 84.69           O  
ATOM    308  CB  ASP A  43      16.482  11.640  14.460  1.00 84.69           C  
ATOM    309  CG  ASP A  43      17.152  10.418  13.883  1.00 84.69           C  
ATOM    310  OD1 ASP A  43      16.587   9.313  13.970  1.00 84.69           O  
ATOM    311  OD2 ASP A  43      18.272  10.550  13.334  1.00 84.69           O1-
ATOM    312  N   ARG A  44      13.976  10.837  12.137  1.00 90.00           N  
ATOM    313  CA  ARG A  44      13.596  10.929  10.733  1.00 90.00           C  
ATOM    314  C   ARG A  44      12.076  10.932  10.573  1.00 90.00           C  
ATOM    315  O   ARG A  44      11.352  10.425  11.434  1.00 90.00           O  
ATOM    316  CB  ARG A  44      14.193   9.757   9.937  1.00 90.00           C  
ATOM    317  CG  ARG A  44      15.714   9.756   9.912  1.00 90.00           C  
ATOM    318  CD  ARG A  44      16.252   8.614   9.065  1.00 90.00           C  
ATOM    319  NE  ARG A  44      17.712   8.554   9.095  1.00 90.00           N  
ATOM    320  NH1 ARG A  44      17.897   6.803   7.607  1.00 90.00           N  
ATOM    321  NH2 ARG A  44      19.784   7.744   8.510  1.00 90.00           N1+
ATOM    322  CZ  ARG A  44      18.454   7.700   8.401  1.00 90.00           C  
ATOM    323  N   ILE A  45      11.593  11.475   9.494  1.00 93.69           N  
ATOM    324  CA  ILE A  45      10.180  11.416   9.116  1.00 93.69           C  
ATOM    325  C   ILE A  45       9.872  10.057   8.501  1.00 93.69           C  
ATOM    326  O   ILE A  45      10.518   9.643   7.533  1.00 93.69           O  
ATOM    327  CB  ILE A  45       9.818  12.552   8.134  1.00 93.69           C  
ATOM    328  CG1 ILE A  45      10.196  13.908   8.719  1.00 93.69           C  
ATOM    329  CG2 ILE A  45       8.322  12.493   7.783  1.00 93.69           C  
ATOM    330  CD1 ILE A  45      10.061  15.064   7.738  1.00 93.69           C  
ATOM    331  N   PRO A  46       8.981   9.236   9.143  1.00 95.69           N  
ATOM    332  CA  PRO A  46       8.708   7.863   8.688  1.00 95.69           C  
ATOM    333  C   PRO A  46       8.079   7.814   7.299  1.00 95.69           C  
ATOM    334  O   PRO A  46       6.978   7.285   7.137  1.00 95.69           O  
ATOM    335  CB  PRO A  46       7.742   7.333   9.748  1.00 95.69           C  
ATOM    336  CG  PRO A  46       7.622   8.431  10.751  1.00 95.69           C  
ATOM    337  CD  PRO A  46       8.322   9.642  10.207  1.00 95.69           C  
ATOM    338  N   ILE A  47       8.680   8.550   6.395  1.00 97.38           N  
ATOM    339  CA  ILE A  47       8.383   8.490   4.969  1.00 97.38           C  
ATOM    340  C   ILE A  47       9.509   7.763   4.236  1.00 97.38           C  
ATOM    341  O   ILE A  47      10.685   8.091   4.420  1.00 97.38           O  
ATOM    342  CB  ILE A  47       8.177   9.897   4.371  1.00 97.38           C  
ATOM    343  CG1 ILE A  47       6.937  10.562   4.986  1.00 97.38           C  
ATOM    344  CG2 ILE A  47       8.058   9.825   2.845  1.00 97.38           C  
ATOM    345  CD1 ILE A  47       6.693  11.982   4.503  1.00 97.38           C  
ATOM    346  N   VAL A  48       9.189   6.773   3.402  1.00 97.94           N  
ATOM    347  CA  VAL A  48      10.160   5.920   2.724  1.00 97.94           C  
ATOM    348  C   VAL A  48      10.140   6.206   1.224  1.00 97.94           C  
ATOM    349  O   VAL A  48       9.088   6.141   0.587  1.00 97.94           O  
ATOM    350  CB  VAL A  48       9.880   4.425   2.986  1.00 97.94           C  
ATOM    351  CG1 VAL A  48      10.925   3.551   2.301  1.00 97.94           C  
ATOM    352  CG2 VAL A  48       9.842   4.142   4.488  1.00 97.94           C  
ATOM    353  N   TYR A  49      11.233   6.561   0.751  1.00 96.88           N  
ATOM    354  CA  TYR A  49      11.375   6.863  -0.671  1.00 96.88           C  
ATOM    355  C   TYR A  49      12.836   6.854  -1.088  1.00 96.88           C  
ATOM    356  O   TYR A  49      13.718   7.206  -0.300  1.00 96.88           O  
ATOM    357  CB  TYR A  49      10.753   8.227  -0.990  1.00 96.88           C  
ATOM    358  CG  TYR A  49      10.996   8.690  -2.404  1.00 96.88           C  
ATOM    359  CD1 TYR A  49      11.943   9.675  -2.683  1.00 96.88           C  
ATOM    360  CD2 TYR A  49      10.287   8.141  -3.464  1.00 96.88           C  
ATOM    361  CE1 TYR A  49      12.172  10.105  -3.987  1.00 96.88           C  
ATOM    362  CE2 TYR A  49      10.507   8.567  -4.773  1.00 96.88           C  
ATOM    363  OH  TYR A  49      11.671   9.973  -6.311  1.00 96.88           O  
ATOM    364  CZ  TYR A  49      11.451   9.548  -5.024  1.00 96.88           C  
ATOM    365  N   ARG A  50      12.997   6.487  -2.383  1.00 94.44           N  
ATOM    366  CA  ARG A  50      14.291   6.636  -3.048  1.00 94.44           C  
ATOM    367  C   ARG A  50      14.109   6.898  -4.538  1.00 94.44           C  
ATOM    368  O   ARG A  50      13.119   6.488  -5.134  1.00 94.44           O  
ATOM    369  CB  ARG A  50      15.149   5.387  -2.839  1.00 94.44           C  
ATOM    370  CG  ARG A  50      14.569   4.126  -3.460  1.00 94.44           C  
ATOM    371  CD  ARG A  50      15.386   2.894  -3.100  1.00 94.44           C  
ATOM    372  NE  ARG A  50      16.741   2.968  -3.647  1.00 94.44           N  
ATOM    373  NH1 ARG A  50      17.368   0.859  -2.937  1.00 94.44           N  
ATOM    374  NH2 ARG A  50      18.844   2.175  -4.088  1.00 94.44           N1+
ATOM    375  CZ  ARG A  50      17.652   1.997  -3.555  1.00 94.44           C  
ATOM    376  N   PRO A  51      15.004   7.604  -5.138  1.00 92.69           N  
ATOM    377  CA  PRO A  51      14.862   8.010  -6.544  1.00 92.69           C  
ATOM    378  C   PRO A  51      14.705   6.825  -7.488  1.00 92.69           C  
ATOM    379  O   PRO A  51      14.050   6.944  -8.531  1.00 92.69           O  
ATOM    380  CB  PRO A  51      16.167   8.760  -6.826  1.00 92.69           C  
ATOM    381  CG  PRO A  51      16.592   9.305  -5.498  1.00 92.69           C  
ATOM    382  CD  PRO A  51      16.198   8.328  -4.434  1.00 92.69           C  
ATOM    383  N   GLU A  52      15.148   5.659  -7.097  1.00 91.81           N  
ATOM    384  CA  GLU A  52      15.152   4.474  -7.944  1.00 91.81           C  
ATOM    385  C   GLU A  52      13.767   3.848  -8.034  1.00 91.81           C  
ATOM    386  O   GLU A  52      13.552   2.906  -8.799  1.00 91.81           O  
ATOM    387  CB  GLU A  52      16.155   3.445  -7.415  1.00 91.81           C  
ATOM    388  CG  GLU A  52      17.609   3.863  -7.575  1.00 91.81           C  
ATOM    389  CD  GLU A  52      18.133   4.682  -6.406  1.00 91.81           C  
ATOM    390  OE1 GLU A  52      19.374   4.788  -6.247  1.00 91.81           O  
ATOM    391  OE2 GLU A  52      17.298   5.213  -5.645  1.00 91.81           O1-
ATOM    392  N   TYR A  53      12.762   4.380  -7.302  1.00 89.75           N  
ATOM    393  CA  TYR A  53      11.378   3.926  -7.369  1.00 89.75           C  
ATOM    394  C   TYR A  53      10.807   4.132  -8.765  1.00 89.75           C  
ATOM    395  O   TYR A  53       9.858   3.448  -9.162  1.00 89.75           O  
ATOM    396  CB  TYR A  53      10.521   4.660  -6.336  1.00 89.75           C  
ATOM    397  CG  TYR A  53      10.558   4.040  -4.961  1.00 89.75           C  
ATOM    398  CD1 TYR A  53      11.616   3.208  -4.583  1.00 89.75           C  
ATOM    399  CD2 TYR A  53       9.552   4.279  -4.040  1.00 89.75           C  
ATOM    400  CE1 TYR A  53      11.656   2.633  -3.316  1.00 89.75           C  
ATOM    401  CE2 TYR A  53       9.576   3.709  -2.771  1.00 89.75           C  
ATOM    402  OH  TYR A  53      10.669   2.319  -1.166  1.00 89.75           O  
ATOM    403  CZ  TYR A  53      10.634   2.890  -2.419  1.00 89.75           C  
ATOM    404  N   GLY A  54      11.323   5.081  -9.508  1.00 84.44           N  
ATOM    405  CA  GLY A  54      10.776   5.401 -10.816  1.00 84.44           C  
ATOM    406  C   GLY A  54      11.110   4.366 -11.874  1.00 84.44           C  
ATOM    407  O   GLY A  54      12.241   3.882 -11.943  1.00 84.44           O  
ATOM    408  N   VAL A  55      10.046   3.923 -12.638  1.00 76.56           N  
ATOM    409  CA  VAL A  55      10.247   3.019 -13.768  1.00 76.56           C  
ATOM    410  C   VAL A  55      10.594   3.825 -15.016  1.00 76.56           C  
ATOM    411  O   VAL A  55       9.871   4.751 -15.388  1.00 76.56           O  
ATOM    412  CB  VAL A  55       8.991   2.155 -14.029  1.00 76.56           C  
ATOM    413  CG1 VAL A  55       9.212   1.235 -15.228  1.00 76.56           C  
ATOM    414  CG2 VAL A  55       8.638   1.345 -12.784  1.00 76.56           C  
ATOM    415  N   ARG A  56      11.714   3.687 -15.490  1.00 69.06           N  
ATOM    416  CA  ARG A  56      12.159   4.403 -16.679  1.00 69.06           C  
ATOM    417  C   ARG A  56      12.355   3.450 -17.856  1.00 69.06           C  
ATOM    418  O   ARG A  56      13.117   2.480 -17.751  1.00 69.06           O  
ATOM    419  CB  ARG A  56      13.464   5.158 -16.400  1.00 69.06           C  
ATOM    420  CG  ARG A  56      13.324   6.236 -15.333  1.00 69.06           C  
ATOM    421  CD  ARG A  56      14.657   6.920 -15.054  1.00 69.06           C  
ATOM    422  NE  ARG A  56      14.486   8.113 -14.232  1.00 69.06           N  
ATOM    423  NH1 ARG A  56      16.712   8.720 -14.285  1.00 69.06           N  
ATOM    424  NH2 ARG A  56      15.199  10.000 -13.135  1.00 69.06           N1+
ATOM    425  CZ  ARG A  56      15.468   8.942 -13.890  1.00 69.06           C  
ATOM    426  N   PHE A  57      11.477   3.612 -18.904  1.00 58.03           N  
ATOM    427  CA  PHE A  57      11.645   2.811 -20.101  1.00 58.03           C  
ATOM    428  C   PHE A  57      11.839   3.706 -21.322  1.00 58.03           C  
ATOM    429  O   PHE A  57      10.889   3.998 -22.047  1.00 58.03           O  
ATOM    430  CB  PHE A  57      10.445   1.892 -20.322  1.00 58.03           C  
ATOM    431  CG  PHE A  57      10.527   0.595 -19.550  1.00 58.03           C  
ATOM    432  CD1 PHE A  57      11.191  -0.501 -20.085  1.00 58.03           C  
ATOM    433  CD2 PHE A  57       9.930   0.477 -18.302  1.00 58.03           C  
ATOM    434  CE1 PHE A  57      11.269  -1.697 -19.380  1.00 58.03           C  
ATOM    435  CE2 PHE A  57      10.009  -0.719 -17.598  1.00 58.03           C  
ATOM    436  CZ  PHE A  57      10.680  -1.804 -18.143  1.00 58.03           C  
ATOM    437  N   LEU A  58      13.003   4.394 -21.430  1.00 55.06           N  
ATOM    438  CA  LEU A  58      13.362   5.195 -22.598  1.00 55.06           C  
ATOM    439  C   LEU A  58      12.121   5.832 -23.215  1.00 55.06           C  
ATOM    440  O   LEU A  58      11.935   5.786 -24.432  1.00 55.06           O  
ATOM    441  CB  LEU A  58      14.083   4.336 -23.635  1.00 55.06           C  
ATOM    442  CG  LEU A  58      15.448   3.790 -23.240  1.00 55.06           C  
ATOM    443  CD1 LEU A  58      15.917   2.746 -24.239  1.00 55.06           C  
ATOM    444  CD2 LEU A  58      16.463   4.915 -23.106  1.00 55.06           C  
ATOM    445  N   GLY A  59      11.014   6.315 -22.395  1.00 54.06           N  
ATOM    446  CA  GLY A  59       9.875   7.084 -22.876  1.00 54.06           C  
ATOM    447  C   GLY A  59       8.619   6.249 -23.030  1.00 54.06           C  
ATOM    448  O   GLY A  59       7.548   6.786 -23.333  1.00 54.06           O  
ATOM    449  N   LEU A  60       8.731   4.850 -22.952  1.00 56.19           N  
ATOM    450  CA  LEU A  60       7.627   3.910 -23.097  1.00 56.19           C  
ATOM    451  C   LEU A  60       6.715   3.939 -21.862  1.00 56.19           C  
ATOM    452  O   LEU A  60       5.580   3.470 -21.924  1.00 56.19           O  
ATOM    453  CB  LEU A  60       8.159   2.488 -23.310  1.00 56.19           C  
ATOM    454  CG  LEU A  60       8.579   2.130 -24.728  1.00 56.19           C  
ATOM    455  CD1 LEU A  60       9.905   1.383 -24.719  1.00 56.19           C  
ATOM    456  CD2 LEU A  60       7.498   1.300 -25.417  1.00 56.19           C  
ATOM    457  N   GLN A  61       7.229   4.616 -20.822  1.00 59.41           N  
ATOM    458  CA  GLN A  61       6.443   4.760 -19.606  1.00 59.41           C  
ATOM    459  C   GLN A  61       5.239   5.668 -19.827  1.00 59.41           C  
ATOM    460  O   GLN A  61       4.254   5.595 -19.093  1.00 59.41           O  
ATOM    461  CB  GLN A  61       7.309   5.304 -18.466  1.00 59.41           C  
ATOM    462  CG  GLN A  61       7.813   6.720 -18.704  1.00 59.41           C  
ATOM    463  CD  GLN A  61       9.112   6.761 -19.504  1.00 59.41           C  
ATOM    464  NE2 GLN A  61       9.913   7.791 -19.267  1.00 59.41           N  
ATOM    465  OE1 GLN A  61       9.390   5.863 -20.300  1.00 59.41           O  
ATOM    466  N   LYS A  62       5.283   6.541 -20.949  1.00 55.28           N  
ATOM    467  CA  LYS A  62       4.241   7.492 -21.328  1.00 55.28           C  
ATOM    468  C   LYS A  62       3.076   6.784 -22.016  1.00 55.28           C  
ATOM    469  O   LYS A  62       1.978   7.335 -22.112  1.00 55.28           O  
ATOM    470  CB  LYS A  62       4.804   8.581 -22.231  1.00 55.28           C  
ATOM    471  CG  LYS A  62       5.785   9.522 -21.549  1.00 55.28           C  
ATOM    472  CD  LYS A  62       6.251  10.631 -22.477  1.00 55.28           C  
ATOM    473  CE  LYS A  62       7.258  11.546 -21.796  1.00 55.28           C  
ATOM    474  NZ  LYS A  62       7.734  12.627 -22.713  1.00 55.28           N1+
ATOM    475  N   LEU A  63       3.243   5.562 -22.500  1.00 54.09           N  
ATOM    476  CA  LEU A  63       2.253   4.767 -23.217  1.00 54.09           C  
ATOM    477  C   LEU A  63       1.459   3.891 -22.255  1.00 54.09           C  
ATOM    478  O   LEU A  63       0.495   3.239 -22.664  1.00 54.09           O  
ATOM    479  CB  LEU A  63       2.928   3.894 -24.276  1.00 54.09           C  
ATOM    480  CG  LEU A  63       3.541   4.632 -25.472  1.00 54.09           C  
ATOM    481  CD1 LEU A  63       4.448   3.698 -26.268  1.00 54.09           C  
ATOM    482  CD2 LEU A  63       2.446   5.208 -26.363  1.00 54.09           C  
ATOM    483  N   HIS A  64       1.604   4.016 -20.970  1.00 60.41           N  
ATOM    484  CA  HIS A  64       0.942   3.224 -19.932  1.00 60.41           C  
ATOM    485  C   HIS A  64       0.257   4.118 -18.905  1.00 60.41           C  
ATOM    486  O   HIS A  64       0.759   5.199 -18.588  1.00 60.41           O  
ATOM    487  CB  HIS A  64       1.946   2.302 -19.240  1.00 60.41           C  
ATOM    488  CG  HIS A  64       1.307   1.222 -18.427  1.00 60.41           C  
ATOM    489  CD2 HIS A  64       1.121  -0.086 -18.693  1.00 60.41           C  
ATOM    490  ND1 HIS A  64       0.769   1.448 -17.178  1.00 60.41           N  
ATOM    491  CE1 HIS A  64       0.277   0.316 -16.706  1.00 60.41           C  
ATOM    492  NE2 HIS A  64       0.478  -0.630 -17.607  1.00 60.41           N  
ATOM    493  N   PRO A  65      -0.975   3.766 -18.620  1.00 55.94           N  
ATOM    494  CA  PRO A  65      -1.793   4.570 -17.714  1.00 55.94           C  
ATOM    495  C   PRO A  65      -1.139   4.766 -16.348  1.00 55.94           C  
ATOM    496  O   PRO A  65      -1.451   5.727 -15.644  1.00 55.94           O  
ATOM    497  CB  PRO A  65      -3.085   3.757 -17.591  1.00 55.94           C  
ATOM    498  CG  PRO A  65      -2.717   2.389 -18.065  1.00 55.94           C  
ATOM    499  CD  PRO A  65      -1.518   2.496 -18.961  1.00 55.94           C  
ATOM    500  N   PHE A  66      -0.001   3.982 -16.065  1.00 55.84           N  
ATOM    501  CA  PHE A  66       0.700   4.027 -14.787  1.00 55.84           C  
ATOM    502  C   PHE A  66       1.735   5.148 -14.778  1.00 55.84           C  
ATOM    503  O   PHE A  66       2.538   5.267 -15.703  1.00 55.84           O  
ATOM    504  CB  PHE A  66       1.378   2.684 -14.501  1.00 55.84           C  
ATOM    505  CG  PHE A  66       1.982   2.592 -13.122  1.00 55.84           C  
ATOM    506  CD1 PHE A  66       3.344   2.790 -12.932  1.00 55.84           C  
ATOM    507  CD2 PHE A  66       1.188   2.309 -12.020  1.00 55.84           C  
ATOM    508  CE1 PHE A  66       3.908   2.707 -11.668  1.00 55.84           C  
ATOM    509  CE2 PHE A  66       1.744   2.223 -10.751  1.00 55.84           C  
ATOM    510  CZ  PHE A  66       3.103   2.420 -10.571  1.00 55.84           C  
ATOM    511  N   ASP A  67       1.586   6.221 -13.943  1.00 67.25           N  
ATOM    512  CA  ASP A  67       2.557   7.295 -13.756  1.00 67.25           C  
ATOM    513  C   ASP A  67       3.830   6.773 -13.092  1.00 67.25           C  
ATOM    514  O   ASP A  67       3.878   6.611 -11.869  1.00 67.25           O  
ATOM    515  CB  ASP A  67       1.953   8.423 -12.918  1.00 67.25           C  
ATOM    516  CG  ASP A  67       2.851   9.644 -12.829  1.00 67.25           C  
ATOM    517  OD1 ASP A  67       3.967   9.624 -13.398  1.00 67.25           O  
ATOM    518  OD2 ASP A  67       2.443  10.635 -12.189  1.00 67.25           O1-
ATOM    519  N   ALA A  68       4.873   6.310 -13.830  1.00 69.44           N  
ATOM    520  CA  ALA A  68       6.139   5.695 -13.440  1.00 69.44           C  
ATOM    521  C   ALA A  68       6.963   6.641 -12.572  1.00 69.44           C  
ATOM    522  O   ALA A  68       7.863   6.205 -11.848  1.00 69.44           O  
ATOM    523  CB  ALA A  68       6.937   5.281 -14.677  1.00 69.44           C  
ATOM    524  N   ALA A  69       6.500   7.929 -12.396  1.00 80.25           N  
ATOM    525  CA  ALA A  69       7.228   8.951 -11.651  1.00 80.25           C  
ATOM    526  C   ALA A  69       6.402   9.457 -10.468  1.00 80.25           C  
ATOM    527  O   ALA A  69       6.730  10.482  -9.863  1.00 80.25           O  
ATOM    528  CB  ALA A  69       7.607  10.111 -12.561  1.00 80.25           C  
ATOM    529  N   LYS A  70       5.255   8.787 -10.173  1.00 88.06           N  
ATOM    530  CA  LYS A  70       4.315   9.236  -9.154  1.00 88.06           C  
ATOM    531  C   LYS A  70       5.020   9.468  -7.819  1.00 88.06           C  
ATOM    532  O   LYS A  70       4.850  10.515  -7.193  1.00 88.06           O  
ATOM    533  CB  LYS A  70       3.185   8.220  -8.977  1.00 88.06           C  
ATOM    534  CG  LYS A  70       2.106   8.652  -7.992  1.00 88.06           C  
ATOM    535  CD  LYS A  70       0.953   7.659  -7.955  1.00 88.06           C  
ATOM    536  CE  LYS A  70       1.421   6.275  -7.535  1.00 88.06           C  
ATOM    537  NZ  LYS A  70       0.317   5.273  -7.604  1.00 88.06           N1+
ATOM    538  N   GLY A  71       5.818   8.498  -7.351  1.00 91.50           N  
ATOM    539  CA  GLY A  71       6.540   8.628  -6.094  1.00 91.50           C  
ATOM    540  C   GLY A  71       7.503   9.802  -6.081  1.00 91.50           C  
ATOM    541  O   GLY A  71       7.572  10.546  -5.099  1.00 91.50           O  
ATOM    542  N   GLY A  72       8.232   9.936  -7.147  1.00 93.69           N  
ATOM    543  CA  GLY A  72       9.144  11.055  -7.294  1.00 93.69           C  
ATOM    544  C   GLY A  72       8.447  12.402  -7.268  1.00 93.69           C  
ATOM    545  O   GLY A  72       8.921  13.344  -6.621  1.00 93.69           O  
ATOM    546  N   ASN A  73       7.337  12.543  -7.963  1.00 94.25           N  
ATOM    547  CA  ASN A  73       6.554  13.773  -7.984  1.00 94.25           C  
ATOM    548  C   ASN A  73       6.006  14.111  -6.600  1.00 94.25           C  
ATOM    549  O   ASN A  73       6.029  15.271  -6.191  1.00 94.25           O  
ATOM    550  CB  ASN A  73       5.411  13.661  -8.997  1.00 94.25           C  
ATOM    551  CG  ASN A  73       5.899  13.643 -10.428  1.00 94.25           C  
ATOM    552  ND2 ASN A  73       5.085  13.097 -11.324  1.00 94.25           N  
ATOM    553  OD1 ASN A  73       6.997  14.112 -10.728  1.00 94.25           O  
ATOM    554  N   ILE A  74       5.513  13.121  -5.924  1.00 96.62           N  
ATOM    555  CA  ILE A  74       5.010  13.324  -4.568  1.00 96.62           C  
ATOM    556  C   ILE A  74       6.136  13.826  -3.665  1.00 96.62           C  
ATOM    557  O   ILE A  74       5.945  14.760  -2.887  1.00 96.62           O  
ATOM    558  CB  ILE A  74       4.401  12.023  -3.992  1.00 96.62           C  
ATOM    559  CG1 ILE A  74       3.167  11.608  -4.797  1.00 96.62           C  
ATOM    560  CG2 ILE A  74       4.054  12.201  -2.511  1.00 96.62           C  
ATOM    561  CD1 ILE A  74       2.720  10.178  -4.550  1.00 96.62           C  
ATOM    562  N   TYR A  75       7.257  13.090  -3.780  1.00 96.69           N  
ATOM    563  CA  TYR A  75       8.430  13.459  -3.001  1.00 96.69           C  
ATOM    564  C   TYR A  75       8.800  14.920  -3.230  1.00 96.69           C  
ATOM    565  O   TYR A  75       9.027  15.670  -2.273  1.00 96.69           O  
ATOM    566  CB  TYR A  75       9.617  12.557  -3.352  1.00 96.69           C  
ATOM    567  CG  TYR A  75      10.870  12.871  -2.566  1.00 96.69           C  
ATOM    568  CD1 TYR A  75      11.910  13.594  -3.148  1.00 96.69           C  
ATOM    569  CD2 TYR A  75      11.013  12.447  -1.256  1.00 96.69           C  
ATOM    570  CE1 TYR A  75      13.068  13.890  -2.435  1.00 96.69           C  
ATOM    571  CE2 TYR A  75      12.168  12.731  -0.532  1.00 96.69           C  
ATOM    572  OH  TYR A  75      14.331  13.733  -0.415  1.00 96.69           O  
ATOM    573  CZ  TYR A  75      13.187  13.448  -1.127  1.00 96.69           C  
ATOM    574  N   ARG A  76       8.851  15.411  -4.442  1.00 96.44           N  
ATOM    575  CA  ARG A  76       9.175  16.788  -4.797  1.00 96.44           C  
ATOM    576  C   ARG A  76       8.166  17.764  -4.202  1.00 96.44           C  
ATOM    577  O   ARG A  76       8.539  18.805  -3.672  1.00 96.44           O  
ATOM    578  CB  ARG A  76       9.227  16.953  -6.318  1.00 96.44           C  
ATOM    579  CG  ARG A  76      10.588  17.371  -6.849  1.00 96.44           C  
ATOM    580  CD  ARG A  76      10.557  17.634  -8.351  1.00 96.44           C  
ATOM    581  NE  ARG A  76      10.292  16.410  -9.100  1.00 96.44           N  
ATOM    582  NH1 ARG A  76       8.464  17.259 -10.231  1.00 96.44           N  
ATOM    583  NH2 ARG A  76       9.154  15.104 -10.604  1.00 96.44           N1+
ATOM    584  CZ  ARG A  76       9.305  16.261  -9.980  1.00 96.44           C  
ATOM    585  N   LEU A  77       6.915  17.407  -4.329  1.00 97.12           N  
ATOM    586  CA  LEU A  77       5.851  18.249  -3.795  1.00 97.12           C  
ATOM    587  C   LEU A  77       5.951  18.361  -2.276  1.00 97.12           C  
ATOM    588  O   LEU A  77       5.719  19.432  -1.713  1.00 97.12           O  
ATOM    589  CB  LEU A  77       4.480  17.707  -4.190  1.00 97.12           C  
ATOM    590  CG  LEU A  77       4.090  17.840  -5.667  1.00 97.12           C  
ATOM    591  CD1 LEU A  77       2.885  16.964  -5.978  1.00 97.12           C  
ATOM    592  CD2 LEU A  77       3.802  19.297  -6.007  1.00 97.12           C  
ATOM    593  N   LEU A  78       6.256  17.229  -1.620  1.00 97.12           N  
ATOM    594  CA  LEU A  78       6.405  17.244  -0.170  1.00 97.12           C  
ATOM    595  C   LEU A  78       7.603  18.097   0.247  1.00 97.12           C  
ATOM    596  O   LEU A  78       7.581  18.738   1.300  1.00 97.12           O  
ATOM    597  CB  LEU A  78       6.564  15.820   0.369  1.00 97.12           C  
ATOM    598  CG  LEU A  78       5.347  14.904   0.236  1.00 97.12           C  
ATOM    599  CD1 LEU A  78       5.658  13.521   0.798  1.00 97.12           C  
ATOM    600  CD2 LEU A  78       4.139  15.512   0.939  1.00 97.12           C  
ATOM    601  N   LYS A  79       8.698  18.174  -0.541  1.00 96.81           N  
ATOM    602  CA  LYS A  79       9.837  19.048  -0.300  1.00 96.81           C  
ATOM    603  C   LYS A  79       9.454  20.522  -0.474  1.00 96.81           C  
ATOM    604  O   LYS A  79       9.816  21.372   0.347  1.00 96.81           O  
ATOM    605  CB  LYS A  79      10.993  18.695  -1.239  1.00 96.81           C  
ATOM    606  CG  LYS A  79      11.730  17.422  -0.864  1.00 96.81           C  
ATOM    607  CD  LYS A  79      12.959  17.209  -1.733  1.00 96.81           C  
ATOM    608  CE  LYS A  79      14.176  17.951  -1.190  1.00 96.81           C  
ATOM    609  NZ  LYS A  79      15.441  17.468  -1.817  1.00 96.81           N1+
ATOM    610  N   THR A  80       8.726  20.757  -1.524  1.00 96.56           N  
ATOM    611  CA  THR A  80       8.293  22.114  -1.828  1.00 96.56           C  
ATOM    612  C   THR A  80       7.391  22.655  -0.726  1.00 96.56           C  
ATOM    613  O   THR A  80       7.447  23.841  -0.393  1.00 96.56           O  
ATOM    614  CB  THR A  80       7.556  22.186  -3.170  1.00 96.56           C  
ATOM    615  CG2 THR A  80       7.072  23.598  -3.470  1.00 96.56           C  
ATOM    616  OG1 THR A  80       8.441  21.760  -4.226  1.00 96.56           O  
ATOM    617  N   ASN A  81       6.641  21.824  -0.047  1.00 94.88           N  
ATOM    618  CA  ASN A  81       5.681  22.221   0.980  1.00 94.88           C  
ATOM    619  C   ASN A  81       6.323  22.257   2.364  1.00 94.88           C  
ATOM    620  O   ASN A  81       5.708  22.721   3.320  1.00 94.88           O  
ATOM    621  CB  ASN A  81       4.474  21.287   0.979  1.00 94.88           C  
ATOM    622  CG  ASN A  81       3.423  21.668   2.001  1.00 94.88           C  
ATOM    623  ND2 ASN A  81       2.475  22.502   1.591  1.00 94.88           N  
ATOM    624  OD1 ASN A  81       3.474  21.240   3.158  1.00 94.88           O  
ATOM    625  N   GLY A  82       7.608  21.858   2.466  1.00 94.06           N  
ATOM    626  CA  GLY A  82       8.386  22.058   3.681  1.00 94.06           C  
ATOM    627  C   GLY A  82       8.292  20.876   4.637  1.00 94.06           C  
ATOM    628  O   GLY A  82       8.842  20.927   5.740  1.00 94.06           O  
ATOM    629  N   LEU A  83       7.475  19.829   4.230  1.00 94.25           N  
ATOM    630  CA  LEU A  83       7.397  18.643   5.071  1.00 94.25           C  
ATOM    631  C   LEU A  83       8.732  17.907   5.098  1.00 94.25           C  
ATOM    632  O   LEU A  83       9.171  17.448   6.156  1.00 94.25           O  
ATOM    633  CB  LEU A  83       6.292  17.703   4.569  1.00 94.25           C  
ATOM    634  CG  LEU A  83       5.998  16.479   5.438  1.00 94.25           C  
ATOM    635  CD1 LEU A  83       4.709  16.684   6.227  1.00 94.25           C  
ATOM    636  CD2 LEU A  83       5.908  15.223   4.577  1.00 94.25           C  
ATOM    637  N   ILE A  84       9.384  17.714   3.914  1.00 94.81           N  
ATOM    638  CA  ILE A  84      10.717  17.136   3.779  1.00 94.81           C  
ATOM    639  C   ILE A  84      11.731  18.247   3.478  1.00 94.81           C  
ATOM    640  O   ILE A  84      11.622  18.914   2.447  1.00 94.81           O  
ATOM    641  CB  ILE A  84      10.761  16.060   2.685  1.00 94.81           C  
ATOM    642  CG1 ILE A  84       9.778  14.923   3.014  1.00 94.81           C  
ATOM    643  CG2 ILE A  84      12.182  15.521   2.515  1.00 94.81           C  
ATOM    644  CD1 ILE A  84       9.554  13.949   1.874  1.00 94.81           C  
ATOM    645  N   GLN A  85      12.703  18.417   4.418  1.00 93.31           N  
ATOM    646  CA  GLN A  85      13.673  19.493   4.252  1.00 93.31           C  
ATOM    647  C   GLN A  85      14.902  19.020   3.488  1.00 93.31           C  
ATOM    648  O   GLN A  85      15.407  19.719   2.609  1.00 93.31           O  
ATOM    649  CB  GLN A  85      14.087  20.063   5.612  1.00 93.31           C  
ATOM    650  CG  GLN A  85      12.939  20.679   6.399  1.00 93.31           C  
ATOM    651  CD  GLN A  85      12.338  21.889   5.712  1.00 93.31           C  
ATOM    652  NE2 GLN A  85      11.015  21.993   5.743  1.00 93.31           N  
ATOM    653  OE1 GLN A  85      13.060  22.723   5.158  1.00 93.31           O  
ATOM    654  N   THR A  86      15.336  17.789   3.912  1.00 93.25           N  
ATOM    655  CA  THR A  86      16.494  17.197   3.254  1.00 93.25           C  
ATOM    656  C   THR A  86      16.256  15.717   2.980  1.00 93.25           C  
ATOM    657  O   THR A  86      15.373  15.091   3.580  1.00 93.25           O  
ATOM    658  CB  THR A  86      17.768  17.366   4.104  1.00 93.25           C  
ATOM    659  CG2 THR A  86      17.920  18.798   4.576  1.00 93.25           C  
ATOM    660  OG1 THR A  86      17.686  16.498   5.241  1.00 93.25           O  
ATOM    661  N   ASP A  87      17.076  15.147   2.073  1.00 91.50           N  
ATOM    662  CA  ASP A  87      16.963  13.725   1.735  1.00 91.50           C  
ATOM    663  C   ASP A  87      17.243  12.853   2.954  1.00 91.50           C  
ATOM    664  O   ASP A  87      16.778  11.716   3.027  1.00 91.50           O  
ATOM    665  CB  ASP A  87      17.918  13.367   0.598  1.00 91.50           C  
ATOM    666  CG  ASP A  87      17.504  13.958  -0.737  1.00 91.50           C  
ATOM    667  OD1 ASP A  87      16.341  14.385  -0.876  1.00 91.50           O  
ATOM    668  OD2 ASP A  87      18.348  13.982  -1.659  1.00 91.50           O1-
ATOM    669  N   GLY A  88      17.997  13.409   3.970  1.00 91.12           N  
ATOM    670  CA  GLY A  88      18.331  12.686   5.187  1.00 91.12           C  
ATOM    671  C   GLY A  88      17.162  12.582   6.154  1.00 91.12           C  
ATOM    672  O   GLY A  88      17.217  11.820   7.121  1.00 91.12           O  
ATOM    673  N   ASP A  89      16.038  13.280   5.856  1.00 91.00           N  
ATOM    674  CA  ASP A  89      14.856  13.332   6.713  1.00 91.00           C  
ATOM    675  C   ASP A  89      13.997  12.084   6.548  1.00 91.00           C  
ATOM    676  O   ASP A  89      13.200  11.762   7.431  1.00 91.00           O  
ATOM    677  CB  ASP A  89      14.031  14.584   6.410  1.00 91.00           C  
ATOM    678  CG  ASP A  89      14.683  15.871   6.915  1.00 91.00           C  
ATOM    679  OD1 ASP A  89      15.574  15.793   7.787  1.00 91.00           O  
ATOM    680  OD2 ASP A  89      14.298  16.947   6.430  1.00 91.00           O1-
ATOM    681  N   VAL A  90      14.126  11.416   5.388  1.00 95.12           N  
ATOM    682  CA  VAL A  90      13.281  10.276   5.073  1.00 95.12           C  
ATOM    683  C   VAL A  90      14.116   9.000   5.053  1.00 95.12           C  
ATOM    684  O   VAL A  90      15.351   9.053   5.074  1.00 95.12           O  
ATOM    685  CB  VAL A  90      12.562  10.460   3.716  1.00 95.12           C  
ATOM    686  CG1 VAL A  90      11.686  11.713   3.742  1.00 95.12           C  
ATOM    687  CG2 VAL A  90      13.577  10.537   2.577  1.00 95.12           C  
ATOM    688  N   TYR A  91      13.506   7.868   4.992  1.00 96.00           N  
ATOM    689  CA  TYR A  91      14.154   6.566   4.914  1.00 96.00           C  
ATOM    690  C   TYR A  91      14.299   6.117   3.464  1.00 96.00           C  
ATOM    691  O   TYR A  91      13.355   6.220   2.677  1.00 96.00           O  
ATOM    692  CB  TYR A  91      13.357   5.520   5.704  1.00 96.00           C  
ATOM    693  CG  TYR A  91      13.320   5.786   7.190  1.00 96.00           C  
ATOM    694  CD1 TYR A  91      14.362   5.370   8.020  1.00 96.00           C  
ATOM    695  CD2 TYR A  91      12.243   6.451   7.768  1.00 96.00           C  
ATOM    696  CE1 TYR A  91      14.330   5.611   9.389  1.00 96.00           C  
ATOM    697  CE2 TYR A  91      12.204   6.696   9.138  1.00 96.00           C  
ATOM    698  OH  TYR A  91      13.210   6.516  11.293  1.00 96.00           O  
ATOM    699  CZ  TYR A  91      13.248   6.275   9.939  1.00 96.00           C  
ATOM    700  N   ALA A  92      15.502   5.659   3.181  1.00 95.44           N  
ATOM    701  CA  ALA A  92      15.766   5.081   1.869  1.00 95.44           C  
ATOM    702  C   ALA A  92      15.903   3.564   1.956  1.00 95.44           C  
ATOM    703  O   ALA A  92      16.823   3.056   2.605  1.00 95.44           O  
ATOM    704  CB  ALA A  92      17.018   5.690   1.250  1.00 95.44           C  
ATOM    705  N   PRO A  93      14.973   2.865   1.319  1.00 95.31           N  
ATOM    706  CA  PRO A  93      14.994   1.410   1.450  1.00 95.31           C  
ATOM    707  C   PRO A  93      16.072   0.754   0.588  1.00 95.31           C  
ATOM    708  O   PRO A  93      16.401   1.260  -0.488  1.00 95.31           O  
ATOM    709  CB  PRO A  93      13.598   0.993   0.985  1.00 95.31           C  
ATOM    710  CG  PRO A  93      13.220   2.008  -0.050  1.00 95.31           C  
ATOM    711  CD  PRO A  93      13.743   3.347   0.383  1.00 95.31           C  
ATOM    712  N   ASN A  94      16.623  -0.398   1.066  1.00 94.94           N  
ATOM    713  CA  ASN A  94      17.412  -1.274   0.213  1.00 94.94           C  
ATOM    714  C   ASN A  94      16.526  -2.098  -0.715  1.00 94.94           C  
ATOM    715  O   ASN A  94      15.348  -2.291  -0.445  1.00 94.94           O  
ATOM    716  CB  ASN A  94      18.301  -2.189   1.065  1.00 94.94           C  
ATOM    717  CG  ASN A  94      19.334  -1.422   1.867  1.00 94.94           C  
ATOM    718  ND2 ASN A  94      19.523  -1.816   3.118  1.00 94.94           N  
ATOM    719  OD1 ASN A  94      19.945  -0.479   1.361  1.00 94.94           O  
ATOM    720  N   GLU A  95      17.174  -2.499  -1.795  1.00 96.31           N  
ATOM    721  CA  GLU A  95      16.487  -3.466  -2.644  1.00 96.31           C  
ATOM    722  C   GLU A  95      16.167  -4.747  -1.880  1.00 96.31           C  
ATOM    723  O   GLU A  95      17.002  -5.261  -1.147  1.00 96.31           O  
ATOM    724  CB  GLU A  95      17.319  -3.785  -3.886  1.00 96.31           C  
ATOM    725  CG  GLU A  95      16.615  -4.688  -4.886  1.00 96.31           C  
ATOM    726  CD  GLU A  95      17.458  -5.012  -6.104  1.00 96.31           C  
ATOM    727  OE1 GLU A  95      16.991  -5.755  -6.996  1.00 96.31           O  
ATOM    728  OE2 GLU A  95      18.609  -4.523  -6.170  1.00 96.31           O1-
ATOM    729  N   ILE A  96      14.919  -5.177  -2.035  1.00 96.69           N  
ATOM    730  CA  ILE A  96      14.532  -6.403  -1.343  1.00 96.69           C  
ATOM    731  C   ILE A  96      15.359  -7.569  -1.853  1.00 96.69           C  
ATOM    732  O   ILE A  96      15.640  -7.677  -3.050  1.00 96.69           O  
ATOM    733  CB  ILE A  96      13.023  -6.696  -1.530  1.00 96.69           C  
ATOM    734  CG1 ILE A  96      12.560  -7.770  -0.540  1.00 96.69           C  
ATOM    735  CG2 ILE A  96      12.735  -7.119  -2.973  1.00 96.69           C  
ATOM    736  CD1 ILE A  96      11.046  -7.884  -0.408  1.00 96.69           C  
ATOM    737  N   THR A  97      15.844  -8.457  -0.890  1.00 96.31           N  
ATOM    738  CA  THR A  97      16.689  -9.580  -1.263  1.00 96.31           C  
ATOM    739  C   THR A  97      15.851 -10.755  -1.755  1.00 96.31           C  
ATOM    740  O   THR A  97      14.654 -10.834  -1.465  1.00 96.31           O  
ATOM    741  CB  THR A  97      17.559 -10.029  -0.080  1.00 96.31           C  
ATOM    742  CG2 THR A  97      18.360  -8.867   0.499  1.00 96.31           C  
ATOM    743  OG1 THR A  97      16.728 -10.581   0.946  1.00 96.31           O  
ATOM    744  N   LEU A  98      16.516 -11.620  -2.432  1.00 96.75           N  
ATOM    745  CA  LEU A  98      15.848 -12.833  -2.895  1.00 96.75           C  
ATOM    746  C   LEU A  98      15.337 -13.655  -1.717  1.00 96.75           C  
ATOM    747  O   LEU A  98      14.243 -14.210  -1.770  1.00 96.75           O  
ATOM    748  CB  LEU A  98      16.809 -13.675  -3.742  1.00 96.75           C  
ATOM    749  CG  LEU A  98      16.258 -14.995  -4.280  1.00 96.75           C  
ATOM    750  CD1 LEU A  98      15.019 -14.745  -5.139  1.00 96.75           C  
ATOM    751  CD2 LEU A  98      17.329 -15.740  -5.078  1.00 96.75           C  
ATOM    752  N   GLU A  99      16.134 -13.759  -0.705  1.00 96.38           N  
ATOM    753  CA  GLU A  99      15.737 -14.484   0.498  1.00 96.38           C  
ATOM    754  C   GLU A  99      14.428 -13.942   1.073  1.00 96.38           C  
ATOM    755  O   GLU A  99      13.536 -14.715   1.431  1.00 96.38           O  
ATOM    756  CB  GLU A  99      16.842 -14.407   1.552  1.00 96.38           C  
ATOM    757  CG  GLU A  99      16.533 -15.177   2.827  1.00 96.38           C  
ATOM    758  CD  GLU A  99      17.622 -15.060   3.881  1.00 96.38           C  
ATOM    759  OE1 GLU A  99      17.451 -15.589   5.005  1.00 96.38           O  
ATOM    760  OE2 GLU A  99      18.675 -14.442   3.579  1.00 96.38           O1-
ATOM    761  N   GLU A 100      14.336 -12.651   1.135  1.00 96.44           N  
ATOM    762  CA  GLU A 100      13.115 -12.019   1.638  1.00 96.44           C  
ATOM    763  C   GLU A 100      11.931 -12.295   0.715  1.00 96.44           C  
ATOM    764  O   GLU A 100      10.821 -12.539   1.185  1.00 96.44           O  
ATOM    765  CB  GLU A 100      13.321 -10.510   1.800  1.00 96.44           C  
ATOM    766  CG  GLU A 100      14.223 -10.131   2.961  1.00 96.44           C  
ATOM    767  CD  GLU A 100      14.558  -8.648   2.999  1.00 96.44           C  
ATOM    768  OE1 GLU A 100      14.466  -8.033   4.086  1.00 96.44           O  
ATOM    769  OE2 GLU A 100      14.921  -8.101   1.934  1.00 96.44           O1-
ATOM    770  N   LEU A 101      12.186 -12.222  -0.557  1.00 97.81           N  
ATOM    771  CA  LEU A 101      11.125 -12.507  -1.515  1.00 97.81           C  
ATOM    772  C   LEU A 101      10.629 -13.944  -1.372  1.00 97.81           C  
ATOM    773  O   LEU A 101       9.420 -14.191  -1.432  1.00 97.81           O  
ATOM    774  CB  LEU A 101      11.609 -12.259  -2.945  1.00 97.81           C  
ATOM    775  CG  LEU A 101      11.754 -10.804  -3.375  1.00 97.81           C  
ATOM    776  CD1 LEU A 101      12.449 -10.709  -4.727  1.00 97.81           C  
ATOM    777  CD2 LEU A 101      10.382 -10.130  -3.434  1.00 97.81           C  
ATOM    778  N   LEU A 102      11.521 -14.889  -1.119  1.00 97.88           N  
ATOM    779  CA  LEU A 102      11.199 -16.313  -1.052  1.00 97.88           C  
ATOM    780  C   LEU A 102      10.484 -16.644   0.256  1.00 97.88           C  
ATOM    781  O   LEU A 102       9.981 -17.759   0.425  1.00 97.88           O  
ATOM    782  CB  LEU A 102      12.478 -17.150  -1.185  1.00 97.88           C  
ATOM    783  CG  LEU A 102      13.064 -17.265  -2.596  1.00 97.88           C  
ATOM    784  CD1 LEU A 102      14.421 -17.956  -2.547  1.00 97.88           C  
ATOM    785  CD2 LEU A 102      12.109 -18.013  -3.515  1.00 97.88           C  
ATOM    786  N   ALA A 103      10.429 -15.646   1.150  1.00 96.81           N  
ATOM    787  CA  ALA A 103       9.648 -15.852   2.360  1.00 96.81           C  
ATOM    788  C   ALA A 103       8.165 -16.027   2.025  1.00 96.81           C  
ATOM    789  O   ALA A 103       7.437 -16.712   2.745  1.00 96.81           O  
ATOM    790  CB  ALA A 103       9.839 -14.681   3.322  1.00 96.81           C  
ATOM    791  N   VAL A 104       7.725 -15.512   0.915  1.00 97.44           N  
ATOM    792  CA  VAL A 104       6.323 -15.593   0.516  1.00 97.44           C  
ATOM    793  C   VAL A 104       6.215 -16.191  -0.883  1.00 97.44           C  
ATOM    794  O   VAL A 104       5.378 -17.071  -1.131  1.00 97.44           O  
ATOM    795  CB  VAL A 104       5.640 -14.211   0.555  1.00 97.44           C  
ATOM    796  CG1 VAL A 104       4.276 -14.258  -0.120  1.00 97.44           C  
ATOM    797  CG2 VAL A 104       5.505 -13.724   1.997  1.00 97.44           C  
ATOM    798  N   HIS A 105       7.037 -15.749  -1.784  1.00 98.31           N  
ATOM    799  CA  HIS A 105       6.914 -16.191  -3.169  1.00 98.31           C  
ATOM    800  C   HIS A 105       7.497 -17.589  -3.354  1.00 98.31           C  
ATOM    801  O   HIS A 105       8.486 -17.938  -2.720  1.00 98.31           O  
ATOM    802  CB  HIS A 105       7.609 -15.203  -4.109  1.00 98.31           C  
ATOM    803  CG  HIS A 105       6.918 -13.884  -4.211  1.00 98.31           C  
ATOM    804  CD2 HIS A 105       7.288 -12.649  -3.783  1.00 98.31           C  
ATOM    805  ND1 HIS A 105       5.689 -13.735  -4.811  1.00 98.31           N  
ATOM    806  CE1 HIS A 105       5.326 -12.464  -4.752  1.00 98.31           C  
ATOM    807  NE2 HIS A 105       6.276 -11.783  -4.134  1.00 98.31           N  
ATOM    808  N   THR A 106       6.886 -18.325  -4.256  1.00 97.81           N  
ATOM    809  CA  THR A 106       7.444 -19.613  -4.631  1.00 97.81           C  
ATOM    810  C   THR A 106       8.651 -19.443  -5.541  1.00 97.81           C  
ATOM    811  O   THR A 106       8.773 -18.453  -6.256  1.00 97.81           O  
ATOM    812  CB  THR A 106       6.383 -20.481  -5.344  1.00 97.81           C  
ATOM    813  CG2 THR A 106       5.128 -20.639  -4.493  1.00 97.81           C  
ATOM    814  OG1 THR A 106       6.035 -19.870  -6.588  1.00 97.81           O  
ATOM    815  N   GLN A 107       9.527 -20.429  -5.431  1.00 97.62           N  
ATOM    816  CA  GLN A 107      10.682 -20.400  -6.316  1.00 97.62           C  
ATOM    817  C   GLN A 107      10.256 -20.388  -7.784  1.00 97.62           C  
ATOM    818  O   GLN A 107      10.840 -19.664  -8.596  1.00 97.62           O  
ATOM    819  CB  GLN A 107      11.585 -21.609  -6.050  1.00 97.62           C  
ATOM    820  CG  GLN A 107      12.916 -21.572  -6.796  1.00 97.62           C  
ATOM    821  CD  GLN A 107      13.763 -20.371  -6.402  1.00 97.62           C  
ATOM    822  NE2 GLN A 107      14.136 -19.558  -7.385  1.00 97.62           N  
ATOM    823  OE1 GLN A 107      14.082 -20.182  -5.224  1.00 97.62           O  
ATOM    824  N   ARG A 108       9.295 -21.154  -8.009  1.00 97.69           N  
ATOM    825  CA  ARG A 108       8.765 -21.216  -9.362  1.00 97.69           C  
ATOM    826  C   ARG A 108       8.360 -19.840  -9.872  1.00 97.69           C  
ATOM    827  O   ARG A 108       8.685 -19.465 -10.998  1.00 97.69           O  
ATOM    828  CB  ARG A 108       7.572 -22.162  -9.420  1.00 97.69           C  
ATOM    829  CG  ARG A 108       6.981 -22.326 -10.815  1.00 97.69           C  
ATOM    830  CD  ARG A 108       5.770 -23.258 -10.815  1.00 97.69           C  
ATOM    831  NE  ARG A 108       4.623 -22.639 -10.145  1.00 97.69           N  
ATOM    832  NH1 ARG A 108       3.158 -24.359 -10.624  1.00 97.69           N  
ATOM    833  NH2 ARG A 108       2.440 -22.537  -9.438  1.00 97.69           N1+
ATOM    834  CZ  ARG A 108       3.412 -23.180 -10.070  1.00 97.69           C  
ATOM    835  N   TYR A 109       7.624 -19.088  -9.127  1.00 97.62           N  
ATOM    836  CA  TYR A 109       7.163 -17.762  -9.534  1.00 97.62           C  
ATOM    837  C   TYR A 109       8.344 -16.828  -9.733  1.00 97.62           C  
ATOM    838  O   TYR A 109       8.409 -16.098 -10.730  1.00 97.62           O  
ATOM    839  CB  TYR A 109       6.197 -17.182  -8.494  1.00 97.62           C  
ATOM    840  CG  TYR A 109       5.768 -15.775  -8.791  1.00 97.62           C  
ATOM    841  CD1 TYR A 109       6.089 -14.727  -7.926  1.00 97.62           C  
ATOM    842  CD2 TYR A 109       5.032 -15.470  -9.932  1.00 97.62           C  
ATOM    843  CE1 TYR A 109       5.693 -13.424  -8.192  1.00 97.62           C  
ATOM    844  CE2 TYR A 109       4.625 -14.175 -10.212  1.00 97.62           C  
ATOM    845  OH  TYR A 109       4.563 -11.868  -9.607  1.00 97.62           O  
ATOM    846  CZ  TYR A 109       4.965 -13.158  -9.337  1.00 97.62           C  
ATOM    847  N   ILE A 110       9.255 -16.816  -8.761  1.00 97.31           N  
ATOM    848  CA  ILE A 110      10.430 -15.957  -8.864  1.00 97.31           C  
ATOM    849  C   ILE A 110      11.181 -16.276 -10.152  1.00 97.31           C  
ATOM    850  O   ILE A 110      11.595 -15.371 -10.876  1.00 97.31           O  
ATOM    851  CB  ILE A 110      11.345 -16.115  -7.640  1.00 97.31           C  
ATOM    852  CG1 ILE A 110      10.658 -15.596  -6.375  1.00 97.31           C  
ATOM    853  CG2 ILE A 110      12.681 -15.396  -7.870  1.00 97.31           C  
ATOM    854  CD1 ILE A 110      10.286 -14.126  -6.440  1.00 97.31           C  
ATOM    855  N   ASP A 111      11.336 -17.548 -10.466  1.00 96.44           N  
ATOM    856  CA  ASP A 111      12.026 -17.973 -11.680  1.00 96.44           C  
ATOM    857  C   ASP A 111      11.251 -17.525 -12.926  1.00 96.44           C  
ATOM    858  O   ASP A 111      11.860 -17.222 -13.955  1.00 96.44           O  
ATOM    859  CB  ASP A 111      12.197 -19.488 -11.698  1.00 96.44           C  
ATOM    860  CG  ASP A 111      13.225 -19.989 -10.694  1.00 96.44           C  
ATOM    861  OD1 ASP A 111      14.053 -19.176 -10.235  1.00 96.44           O  
ATOM    862  OD2 ASP A 111      13.199 -21.190 -10.368  1.00 96.44           O1-
ATOM    863  N   SER A 112       9.963 -17.482 -12.803  1.00 95.75           N  
ATOM    864  CA  SER A 112       9.153 -17.075 -13.941  1.00 95.75           C  
ATOM    865  C   SER A 112       9.423 -15.613 -14.311  1.00 95.75           C  
ATOM    866  O   SER A 112       9.171 -15.208 -15.446  1.00 95.75           O  
ATOM    867  CB  SER A 112       7.668 -17.257 -13.626  1.00 95.75           C  
ATOM    868  OG  SER A 112       7.204 -16.228 -12.763  1.00 95.75           O  
ATOM    869  N   LEU A 113       9.813 -14.729 -13.434  1.00 94.38           N  
ATOM    870  CA  LEU A 113      10.038 -13.299 -13.652  1.00 94.38           C  
ATOM    871  C   LEU A 113      11.309 -13.072 -14.452  1.00 94.38           C  
ATOM    872  O   LEU A 113      11.583 -11.951 -14.885  1.00 94.38           O  
ATOM    873  CB  LEU A 113      10.121 -12.567 -12.311  1.00 94.38           C  
ATOM    874  CG  LEU A 113       8.833 -12.510 -11.490  1.00 94.38           C  
ATOM    875  CD1 LEU A 113       9.075 -11.764 -10.175  1.00 94.38           C  
ATOM    876  CD2 LEU A 113       7.721 -11.844 -12.281  1.00 94.38           C  
ATOM    877  N   LYS A 114      12.077 -14.178 -14.712  1.00 91.81           N  
ATOM    878  CA  LYS A 114      13.280 -14.103 -15.540  1.00 91.81           C  
ATOM    879  C   LYS A 114      12.924 -14.057 -17.021  1.00 91.81           C  
ATOM    880  O   LYS A 114      13.738 -13.665 -17.856  1.00 91.81           O  
ATOM    881  CB  LYS A 114      14.207 -15.298 -15.265  1.00 91.81           C  
ATOM    882  CG  LYS A 114      14.825 -15.298 -13.881  1.00 91.81           C  
ATOM    883  CD  LYS A 114      15.715 -16.513 -13.662  1.00 91.81           C  
ATOM    884  CE  LYS A 114      16.289 -16.527 -12.253  1.00 91.81           C  
ATOM    885  NZ  LYS A 114      17.124 -17.744 -12.026  1.00 91.81           N1+
ATOM    886  N   TRP A 115      11.678 -14.336 -17.283  1.00 91.38           N  
ATOM    887  CA  TRP A 115      11.199 -14.333 -18.655  1.00 91.38           C  
ATOM    888  C   TRP A 115      10.381 -13.083 -18.960  1.00 91.38           C  
ATOM    889  O   TRP A 115       9.411 -12.786 -18.272  1.00 91.38           O  
ATOM    890  CB  TRP A 115      10.354 -15.586 -18.931  1.00 91.38           C  
ATOM    891  CG  TRP A 115      11.108 -16.873 -18.792  1.00 91.38           C  
ATOM    892  CD1 TRP A 115      11.137 -17.688 -17.704  1.00 91.38           C  
ATOM    893  CD2 TRP A 115      11.940 -17.480 -19.785  1.00 91.38           C  
ATOM    894  CE2 TRP A 115      12.458 -18.672 -19.214  1.00 91.38           C  
ATOM    895  CE3 TRP A 115      12.310 -17.142 -21.092  1.00 91.38           C  
ATOM    896  NE1 TRP A 115      11.945 -18.779 -17.954  1.00 91.38           N  
ATOM    897  CH2 TRP A 115      13.652 -19.156 -21.197  1.00 91.38           C  
ATOM    898  CZ2 TRP A 115      13.309 -19.523 -19.927  1.00 91.38           C  
ATOM    899  CZ3 TRP A 115      13.160 -17.985 -21.784  1.00 91.38           C  
ATOM    900  N   SER A 116      10.743 -12.307 -19.988  1.00 88.00           N  
ATOM    901  CA  SER A 116      10.160 -11.032 -20.382  1.00 88.00           C  
ATOM    902  C   SER A 116       8.678 -11.192 -20.727  1.00 88.00           C  
ATOM    903  O   SER A 116       7.885 -10.278 -20.506  1.00 88.00           O  
ATOM    904  CB  SER A 116      10.905 -10.438 -21.572  1.00 88.00           C  
ATOM    905  OG  SER A 116      12.229 -10.074 -21.209  1.00 88.00           O  
ATOM    906  N   LEU A 117       8.359 -12.410 -21.264  1.00 90.25           N  
ATOM    907  CA  LEU A 117       6.963 -12.673 -21.586  1.00 90.25           C  
ATOM    908  C   LEU A 117       6.089 -12.588 -20.343  1.00 90.25           C  
ATOM    909  O   LEU A 117       5.033 -11.952 -20.358  1.00 90.25           O  
ATOM    910  CB  LEU A 117       6.818 -14.053 -22.233  1.00 90.25           C  
ATOM    911  CG  LEU A 117       5.393 -14.496 -22.581  1.00 90.25           C  
ATOM    912  CD1 LEU A 117       4.823 -13.609 -23.679  1.00 90.25           C  
ATOM    913  CD2 LEU A 117       5.378 -15.955 -22.996  1.00 90.25           C  
ATOM    914  N   ASN A 118       6.529 -13.182 -19.315  1.00 91.31           N  
ATOM    915  CA  ASN A 118       5.794 -13.203 -18.050  1.00 91.31           C  
ATOM    916  C   ASN A 118       5.741 -11.836 -17.403  1.00 91.31           C  
ATOM    917  O   ASN A 118       4.699 -11.426 -16.880  1.00 91.31           O  
ATOM    918  CB  ASN A 118       6.408 -14.222 -17.093  1.00 91.31           C  
ATOM    919  CG  ASN A 118       6.142 -15.656 -17.503  1.00 91.31           C  
ATOM    920  ND2 ASN A 118       7.021 -16.567 -17.108  1.00 91.31           N  
ATOM    921  OD1 ASN A 118       5.144 -15.941 -18.167  1.00 91.31           O  
ATOM    922  N   VAL A 119       6.767 -11.111 -17.473  1.00 90.81           N  
ATOM    923  CA  VAL A 119       6.831  -9.767 -16.927  1.00 90.81           C  
ATOM    924  C   VAL A 119       5.937  -8.833 -17.737  1.00 90.81           C  
ATOM    925  O   VAL A 119       5.241  -7.981 -17.184  1.00 90.81           O  
ATOM    926  CB  VAL A 119       8.281  -9.225 -16.901  1.00 90.81           C  
ATOM    927  CG1 VAL A 119       8.314  -7.789 -16.383  1.00 90.81           C  
ATOM    928  CG2 VAL A 119       9.167 -10.124 -16.044  1.00 90.81           C  
ATOM    929  N   ALA A 120       5.909  -8.990 -19.023  1.00 89.06           N  
ATOM    930  CA  ALA A 120       5.040  -8.208 -19.901  1.00 89.06           C  
ATOM    931  C   ALA A 120       3.573  -8.450 -19.573  1.00 89.06           C  
ATOM    932  O   ALA A 120       2.772  -7.510 -19.545  1.00 89.06           O  
ATOM    933  CB  ALA A 120       5.322  -8.540 -21.361  1.00 89.06           C  
ATOM    934  N   LYS A 121       3.225  -9.675 -19.369  1.00 91.06           N  
ATOM    935  CA  LYS A 121       1.857 -10.022 -18.988  1.00 91.06           C  
ATOM    936  C   LYS A 121       1.475  -9.389 -17.654  1.00 91.06           C  
ATOM    937  O   LYS A 121       0.391  -8.815 -17.526  1.00 91.06           O  
ATOM    938  CB  LYS A 121       1.695 -11.545 -18.907  1.00 91.06           C  
ATOM    939  CG  LYS A 121       1.627 -12.234 -20.270  1.00 91.06           C  
ATOM    940  CD  LYS A 121       1.422 -13.738 -20.126  1.00 91.06           C  
ATOM    941  CE  LYS A 121       1.463 -14.440 -21.475  1.00 91.06           C  
ATOM    942  NZ  LYS A 121       1.312 -15.910 -21.327  1.00 91.06           N1+
ATOM    943  N   ILE A 122       2.334  -9.498 -16.680  1.00 90.19           N  
ATOM    944  CA  ILE A 122       2.111  -8.970 -15.341  1.00 90.19           C  
ATOM    945  C   ILE A 122       2.000  -7.446 -15.406  1.00 90.19           C  
ATOM    946  O   ILE A 122       1.101  -6.859 -14.794  1.00 90.19           O  
ATOM    947  CB  ILE A 122       3.245  -9.380 -14.375  1.00 90.19           C  
ATOM    948  CG1 ILE A 122       3.174 -10.875 -14.079  1.00 90.19           C  
ATOM    949  CG2 ILE A 122       3.171  -8.563 -13.079  1.00 90.19           C  
ATOM    950  CD1 ILE A 122       4.413 -11.433 -13.383  1.00 90.19           C  
ATOM    951  N   ALA A 123       2.919  -6.817 -16.186  1.00 86.62           N  
ATOM    952  CA  ALA A 123       2.986  -5.359 -16.279  1.00 86.62           C  
ATOM    953  C   ALA A 123       1.925  -4.824 -17.235  1.00 86.62           C  
ATOM    954  O   ALA A 123       1.646  -3.623 -17.251  1.00 86.62           O  
ATOM    955  CB  ALA A 123       4.378  -4.921 -16.731  1.00 86.62           C  
ATOM    956  N   GLU A 124       1.245  -5.679 -17.925  1.00 87.12           N  
ATOM    957  CA  GLU A 124       0.253  -5.360 -18.950  1.00 87.12           C  
ATOM    958  C   GLU A 124       0.801  -4.359 -19.963  1.00 87.12           C  
ATOM    959  O   GLU A 124       0.101  -3.426 -20.360  1.00 87.12           O  
ATOM    960  CB  GLU A 124      -1.025  -4.815 -18.304  1.00 87.12           C  
ATOM    961  CG  GLU A 124      -1.749  -5.819 -17.420  1.00 87.12           C  
ATOM    962  CD  GLU A 124      -3.138  -5.366 -17.002  1.00 87.12           C  
ATOM    963  OE1 GLU A 124      -3.771  -6.038 -16.163  1.00 87.12           O  
ATOM    964  OE2 GLU A 124      -3.593  -4.320 -17.520  1.00 87.12           O1-
ATOM    965  N   ILE A 125       2.084  -4.564 -20.347  1.00 80.50           N  
ATOM    966  CA  ILE A 125       2.810  -3.768 -21.336  1.00 80.50           C  
ATOM    967  C   ILE A 125       3.377  -4.691 -22.414  1.00 80.50           C  
ATOM    968  O   ILE A 125       4.483  -5.210 -22.267  1.00 80.50           O  
ATOM    969  CB  ILE A 125       3.941  -2.944 -20.684  1.00 80.50           C  
ATOM    970  CG1 ILE A 125       3.382  -2.087 -19.541  1.00 80.50           C  
ATOM    971  CG2 ILE A 125       4.651  -2.076 -21.729  1.00 80.50           C  
ATOM    972  CD1 ILE A 125       4.451  -1.412 -18.696  1.00 80.50           C  
ATOM    973  N   PRO A 126       2.528  -4.959 -23.460  1.00 79.19           N  
ATOM    974  CA  PRO A 126       2.919  -5.928 -24.491  1.00 79.19           C  
ATOM    975  C   PRO A 126       4.257  -5.601 -25.135  1.00 79.19           C  
ATOM    976  O   PRO A 126       5.063  -6.494 -25.388  1.00 79.19           O  
ATOM    977  CB  PRO A 126       1.781  -5.841 -25.513  1.00 79.19           C  
ATOM    978  CG  PRO A 126       0.575  -5.483 -24.704  1.00 79.19           C  
ATOM    979  CD  PRO A 126       0.984  -4.540 -23.613  1.00 79.19           C  
ATOM    980  N   PRO A 127       4.612  -4.333 -25.285  1.00 79.94           N  
ATOM    981  CA  PRO A 127       5.898  -3.997 -25.890  1.00 79.94           C  
ATOM    982  C   PRO A 127       7.087  -4.475 -25.071  1.00 79.94           C  
ATOM    983  O   PRO A 127       8.190  -4.624 -25.588  1.00 79.94           O  
ATOM    984  CB  PRO A 127       5.860  -2.471 -25.964  1.00 79.94           C  
ATOM    985  CG  PRO A 127       4.411  -2.127 -26.063  1.00 79.94           C  
ATOM    986  CD  PRO A 127       3.633  -3.090 -25.217  1.00 79.94           C  
ATOM    987  N   LEU A 128       6.975  -4.752 -23.795  1.00 81.62           N  
ATOM    988  CA  LEU A 128       8.037  -5.238 -22.917  1.00 81.62           C  
ATOM    989  C   LEU A 128       8.557  -6.586 -23.403  1.00 81.62           C  
ATOM    990  O   LEU A 128       9.681  -6.979 -23.063  1.00 81.62           O  
ATOM    991  CB  LEU A 128       7.529  -5.353 -21.482  1.00 81.62           C  
ATOM    992  CG  LEU A 128       7.396  -4.039 -20.707  1.00 81.62           C  
ATOM    993  CD1 LEU A 128       6.909  -4.311 -19.291  1.00 81.62           C  
ATOM    994  CD2 LEU A 128       8.725  -3.296 -20.687  1.00 81.62           C  
ATOM    995  N   LEU A 129       7.784  -7.260 -24.317  1.00 83.75           N  
ATOM    996  CA  LEU A 129       8.167  -8.551 -24.879  1.00 83.75           C  
ATOM    997  C   LEU A 129       9.404  -8.420 -25.754  1.00 83.75           C  
ATOM    998  O   LEU A 129      10.196  -9.358 -25.871  1.00 83.75           O  
ATOM    999  CB  LEU A 129       7.012  -9.150 -25.680  1.00 83.75           C  
ATOM   1000  CG  LEU A 129       5.835  -9.690 -24.873  1.00 83.75           C  
ATOM   1001  CD1 LEU A 129       4.652  -9.989 -25.795  1.00 83.75           C  
ATOM   1002  CD2 LEU A 129       6.245 -10.958 -24.104  1.00 83.75           C  
ATOM   1003  N   PHE A 130       9.569  -7.291 -26.247  1.00 82.94           N  
ATOM   1004  CA  PHE A 130      10.608  -7.083 -27.244  1.00 82.94           C  
ATOM   1005  C   PHE A 130      11.806  -6.376 -26.633  1.00 82.94           C  
ATOM   1006  O   PHE A 130      12.812  -6.140 -27.316  1.00 82.94           O  
ATOM   1007  CB  PHE A 130      10.071  -6.264 -28.437  1.00 82.94           C  
ATOM   1008  CG  PHE A 130       8.914  -6.929 -29.140  1.00 82.94           C  
ATOM   1009  CD1 PHE A 130       9.119  -8.045 -29.939  1.00 82.94           C  
ATOM   1010  CD2 PHE A 130       7.629  -6.421 -29.017  1.00 82.94           C  
ATOM   1011  CE1 PHE A 130       8.061  -8.657 -30.608  1.00 82.94           C  
ATOM   1012  CE2 PHE A 130       6.563  -7.028 -29.669  1.00 82.94           C  
ATOM   1013  CZ  PHE A 130       6.780  -8.142 -30.463  1.00 82.94           C  
ATOM   1014  N   VAL A 131      11.717  -6.043 -25.292  1.00 82.19           N  
ATOM   1015  CA  VAL A 131      12.798  -5.410 -24.537  1.00 82.19           C  
ATOM   1016  C   VAL A 131      13.753  -6.471 -24.018  1.00 82.19           C  
ATOM   1017  O   VAL A 131      13.322  -7.479 -23.462  1.00 82.19           O  
ATOM   1018  CB  VAL A 131      12.253  -4.551 -23.372  1.00 82.19           C  
ATOM   1019  CG1 VAL A 131      13.403  -3.912 -22.592  1.00 82.19           C  
ATOM   1020  CG2 VAL A 131      11.303  -3.485 -23.904  1.00 82.19           C  
ATOM   1021  N   PRO A 132      15.071  -6.315 -24.350  1.00 85.06           N  
ATOM   1022  CA  PRO A 132      16.003  -7.271 -23.746  1.00 85.06           C  
ATOM   1023  C   PRO A 132      15.756  -7.479 -22.261  1.00 85.06           C  
ATOM   1024  O   PRO A 132      15.509  -6.514 -21.535  1.00 85.06           O  
ATOM   1025  CB  PRO A 132      17.377  -6.623 -23.992  1.00 85.06           C  
ATOM   1026  CG  PRO A 132      17.184  -5.744 -25.188  1.00 85.06           C  
ATOM   1027  CD  PRO A 132      15.786  -5.183 -25.135  1.00 85.06           C  
ATOM   1028  N   ASN A 133      15.697  -8.653 -21.855  1.00 86.62           N  
ATOM   1029  CA  ASN A 133      15.342  -9.058 -20.500  1.00 86.62           C  
ATOM   1030  C   ASN A 133      16.159  -8.303 -19.452  1.00 86.62           C  
ATOM   1031  O   ASN A 133      15.653  -7.945 -18.396  1.00 86.62           O  
ATOM   1032  CB  ASN A 133      15.505 -10.566 -20.325  1.00 86.62           C  
ATOM   1033  CG  ASN A 133      15.112 -11.040 -18.937  1.00 86.62           C  
ATOM   1034  ND2 ASN A 133      13.809 -11.133 -18.681  1.00 86.62           N  
ATOM   1035  OD1 ASN A 133      15.975 -11.315 -18.094  1.00 86.62           O  
ATOM   1036  N   CYS A 134      17.457  -8.098 -19.666  1.00 86.06           N  
ATOM   1037  CA  CYS A 134      18.314  -7.371 -18.739  1.00 86.06           C  
ATOM   1038  C   CYS A 134      17.755  -5.974 -18.474  1.00 86.06           C  
ATOM   1039  O   CYS A 134      17.828  -5.477 -17.349  1.00 86.06           O  
ATOM   1040  CB  CYS A 134      19.730  -7.274 -19.270  1.00 86.06           C  
ATOM   1041  SG  CYS A 134      19.865  -6.371 -20.840  1.00 86.06           S  
ATOM   1042  N   PHE A 135      17.148  -5.358 -19.486  1.00 84.88           N  
ATOM   1043  CA  PHE A 135      16.564  -4.024 -19.377  1.00 84.88           C  
ATOM   1044  C   PHE A 135      15.225  -4.085 -18.648  1.00 84.88           C  
ATOM   1045  O   PHE A 135      14.896  -3.196 -17.855  1.00 84.88           O  
ATOM   1046  CB  PHE A 135      16.374  -3.397 -20.756  1.00 84.88           C  
ATOM   1047  CG  PHE A 135      17.647  -2.872 -21.363  1.00 84.88           C  
ATOM   1048  CD1 PHE A 135      18.202  -1.679 -20.916  1.00 84.88           C  
ATOM   1049  CD2 PHE A 135      18.293  -3.580 -22.367  1.00 84.88           C  
ATOM   1050  CE1 PHE A 135      19.388  -1.194 -21.479  1.00 84.88           C  
ATOM   1051  CE2 PHE A 135      19.478  -3.097 -22.932  1.00 84.88           C  
ATOM   1052  CZ  PHE A 135      20.018  -1.901 -22.489  1.00 84.88           C  
ATOM   1053  N   VAL A 136      14.400  -5.068 -18.841  1.00 86.25           N  
ATOM   1054  CA  VAL A 136      13.143  -5.308 -18.119  1.00 86.25           C  
ATOM   1055  C   VAL A 136      13.424  -5.509 -16.634  1.00 86.25           C  
ATOM   1056  O   VAL A 136      12.758  -4.925 -15.780  1.00 86.25           O  
ATOM   1057  CB  VAL A 136      12.387  -6.519 -18.691  1.00 86.25           C  
ATOM   1058  CG1 VAL A 136      11.166  -6.847 -17.844  1.00 86.25           C  
ATOM   1059  CG2 VAL A 136      11.980  -6.261 -20.144  1.00 86.25           C  
ATOM   1060  N   GLN A 137      14.471  -6.261 -16.396  1.00 89.00           N  
ATOM   1061  CA  GLN A 137      14.875  -6.530 -15.019  1.00 89.00           C  
ATOM   1062  C   GLN A 137      15.329  -5.253 -14.320  1.00 89.00           C  
ATOM   1063  O   GLN A 137      14.918  -4.982 -13.186  1.00 89.00           O  
ATOM   1064  CB  GLN A 137      15.997  -7.569 -14.979  1.00 89.00           C  
ATOM   1065  CG  GLN A 137      15.565  -8.949 -15.449  1.00 89.00           C  
ATOM   1066  CD  GLN A 137      14.627  -9.633 -14.478  1.00 89.00           C  
ATOM   1067  NE2 GLN A 137      13.926 -10.664 -14.955  1.00 89.00           N  
ATOM   1068  OE1 GLN A 137      14.522  -9.240 -13.312  1.00 89.00           O  
ATOM   1069  N   ARG A 138      16.102  -4.522 -14.959  1.00 88.94           N  
ATOM   1070  CA  ARG A 138      16.725  -3.333 -14.386  1.00 88.94           C  
ATOM   1071  C   ARG A 138      15.718  -2.182 -14.318  1.00 88.94           C  
ATOM   1072  O   ARG A 138      15.622  -1.488 -13.305  1.00 88.94           O  
ATOM   1073  CB  ARG A 138      17.950  -2.912 -15.189  1.00 88.94           C  
ATOM   1074  CG  ARG A 138      18.681  -1.712 -14.611  1.00 88.94           C  
ATOM   1075  CD  ARG A 138      19.928  -1.363 -15.434  1.00 88.94           C  
ATOM   1076  NE  ARG A 138      20.561  -0.141 -14.951  1.00 88.94           N  
ATOM   1077  NH1 ARG A 138      22.268  -0.180 -16.488  1.00 88.94           N  
ATOM   1078  NH2 ARG A 138      22.151   1.511 -14.951  1.00 88.94           N1+
ATOM   1079  CZ  ARG A 138      21.661   0.395 -15.470  1.00 88.94           C  
ATOM   1080  N   SER A 139      14.947  -1.927 -15.313  1.00 86.56           N  
ATOM   1081  CA  SER A 139      14.170  -0.707 -15.511  1.00 86.56           C  
ATOM   1082  C   SER A 139      12.760  -0.861 -14.956  1.00 86.56           C  
ATOM   1083  O   SER A 139      12.096   0.133 -14.643  1.00 86.56           O  
ATOM   1084  CB  SER A 139      14.111  -0.347 -16.985  1.00 86.56           C  
ATOM   1085  OG  SER A 139      15.410  -0.048 -17.496  1.00 86.56           O  
ATOM   1086  N   TYR A 140      12.285  -2.079 -14.782  1.00 88.88           N  
ATOM   1087  CA  TYR A 140      10.945  -2.293 -14.254  1.00 88.88           C  
ATOM   1088  C   TYR A 140      11.002  -3.071 -12.941  1.00 88.88           C  
ATOM   1089  O   TYR A 140      10.596  -2.560 -11.898  1.00 88.88           O  
ATOM   1090  CB  TYR A 140      10.080  -3.046 -15.272  1.00 88.88           C  
ATOM   1091  CG  TYR A 140       8.702  -3.381 -14.759  1.00 88.88           C  
ATOM   1092  CD1 TYR A 140       8.313  -4.702 -14.553  1.00 88.88           C  
ATOM   1093  CD2 TYR A 140       7.779  -2.379 -14.484  1.00 88.88           C  
ATOM   1094  CE1 TYR A 140       7.046  -5.022 -14.084  1.00 88.88           C  
ATOM   1095  CE2 TYR A 140       6.504  -2.683 -14.012  1.00 88.88           C  
ATOM   1096  OH  TYR A 140       4.888  -4.308 -13.353  1.00 88.88           O  
ATOM   1097  CZ  TYR A 140       6.148  -4.004 -13.813  1.00 88.88           C  
ATOM   1098  N   LEU A 141      11.519  -4.298 -12.953  1.00 93.69           N  
ATOM   1099  CA  LEU A 141      11.457  -5.192 -11.802  1.00 93.69           C  
ATOM   1100  C   LEU A 141      12.305  -4.655 -10.653  1.00 93.69           C  
ATOM   1101  O   LEU A 141      11.916  -4.769  -9.486  1.00 93.69           O  
ATOM   1102  CB  LEU A 141      11.936  -6.595 -12.184  1.00 93.69           C  
ATOM   1103  CG  LEU A 141      11.032  -7.386 -13.123  1.00 93.69           C  
ATOM   1104  CD1 LEU A 141      11.640  -8.750 -13.430  1.00 93.69           C  
ATOM   1105  CD2 LEU A 141       9.636  -7.534 -12.526  1.00 93.69           C  
ATOM   1106  N   ARG A 142      13.430  -4.055 -10.956  1.00 94.62           N  
ATOM   1107  CA  ARG A 142      14.284  -3.515  -9.900  1.00 94.62           C  
ATOM   1108  C   ARG A 142      13.587  -2.386  -9.152  1.00 94.62           C  
ATOM   1109  O   ARG A 142      13.577  -2.360  -7.921  1.00 94.62           O  
ATOM   1110  CB  ARG A 142      15.608  -3.020 -10.484  1.00 94.62           C  
ATOM   1111  CG  ARG A 142      16.660  -2.687  -9.434  1.00 94.62           C  
ATOM   1112  CD  ARG A 142      18.005  -2.367 -10.070  1.00 94.62           C  
ATOM   1113  NE  ARG A 142      18.963  -1.884  -9.080  1.00 94.62           N  
ATOM   1114  NH1 ARG A 142      20.565  -1.266 -10.629  1.00 94.62           N  
ATOM   1115  NH2 ARG A 142      20.958  -0.966  -8.389  1.00 94.62           N1+
ATOM   1116  CZ  ARG A 142      20.157  -1.373  -9.368  1.00 94.62           C  
ATOM   1117  N   PRO A 143      13.065  -1.392  -9.810  1.00 94.19           N  
ATOM   1118  CA  PRO A 143      12.294  -0.373  -9.093  1.00 94.19           C  
ATOM   1119  C   PRO A 143      11.186  -0.968  -8.224  1.00 94.19           C  
ATOM   1120  O   PRO A 143      10.946  -0.492  -7.113  1.00 94.19           O  
ATOM   1121  CB  PRO A 143      11.712   0.477 -10.219  1.00 94.19           C  
ATOM   1122  CG  PRO A 143      12.704   0.368 -11.335  1.00 94.19           C  
ATOM   1123  CD  PRO A 143      13.255  -1.024 -11.347  1.00 94.19           C  
ATOM   1124  N   MET A 144      10.499  -1.966  -8.752  1.00 95.19           N  
ATOM   1125  CA  MET A 144       9.435  -2.635  -8.005  1.00 95.19           C  
ATOM   1126  C   MET A 144      10.003  -3.341  -6.777  1.00 95.19           C  
ATOM   1127  O   MET A 144       9.341  -3.403  -5.737  1.00 95.19           O  
ATOM   1128  CB  MET A 144       8.703  -3.638  -8.897  1.00 95.19           C  
ATOM   1129  CG  MET A 144       7.954  -3.002 -10.054  1.00 95.19           C  
ATOM   1130  SD  MET A 144       6.584  -1.922  -9.493  1.00 95.19           S  
ATOM   1131  CE  MET A 144       5.916  -1.397 -11.095  1.00 95.19           C  
ATOM   1132  N   ARG A 145      11.174  -3.869  -6.850  1.00 97.31           N  
ATOM   1133  CA  ARG A 145      11.842  -4.481  -5.706  1.00 97.31           C  
ATOM   1134  C   ARG A 145      12.166  -3.439  -4.641  1.00 97.31           C  
ATOM   1135  O   ARG A 145      12.024  -3.701  -3.446  1.00 97.31           O  
ATOM   1136  CB  ARG A 145      13.120  -5.193  -6.146  1.00 97.31           C  
ATOM   1137  CG  ARG A 145      12.871  -6.507  -6.872  1.00 97.31           C  
ATOM   1138  CD  ARG A 145      14.152  -7.322  -7.010  1.00 97.31           C  
ATOM   1139  NE  ARG A 145      15.093  -6.686  -7.919  1.00 97.31           N  
ATOM   1140  NH1 ARG A 145      14.404  -7.860  -9.785  1.00 97.31           N  
ATOM   1141  NH2 ARG A 145      16.102  -6.324  -9.952  1.00 97.31           N1+
ATOM   1142  CZ  ARG A 145      15.205  -6.961  -9.221  1.00 97.31           C  
ATOM   1143  N   TYR A 146      12.651  -2.278  -5.070  1.00 97.06           N  
ATOM   1144  CA  TYR A 146      12.887  -1.197  -4.118  1.00 97.06           C  
ATOM   1145  C   TYR A 146      11.602  -0.802  -3.403  1.00 97.06           C  
ATOM   1146  O   TYR A 146      11.602  -0.577  -2.190  1.00 97.06           O  
ATOM   1147  CB  TYR A 146      13.491   0.018  -4.828  1.00 97.06           C  
ATOM   1148  CG  TYR A 146      14.979  -0.076  -5.046  1.00 97.06           C  
ATOM   1149  CD1 TYR A 146      15.857  -0.101  -3.968  1.00 97.06           C  
ATOM   1150  CD2 TYR A 146      15.512  -0.138  -6.330  1.00 97.06           C  
ATOM   1151  CE1 TYR A 146      17.239  -0.191  -4.166  1.00 97.06           C  
ATOM   1152  CE2 TYR A 146      16.889  -0.225  -6.542  1.00 97.06           C  
ATOM   1153  OH  TYR A 146      19.098  -0.335  -5.651  1.00 97.06           O  
ATOM   1154  CZ  TYR A 146      17.731  -0.248  -5.453  1.00 97.06           C  
ATOM   1155  N   GLN A 147      10.555  -0.682  -4.151  1.00 97.44           N  
ATOM   1156  CA  GLN A 147       9.267  -0.329  -3.563  1.00 97.44           C  
ATOM   1157  C   GLN A 147       8.802  -1.387  -2.570  1.00 97.44           C  
ATOM   1158  O   GLN A 147       8.261  -1.063  -1.512  1.00 97.44           O  
ATOM   1159  CB  GLN A 147       8.208  -0.137  -4.654  1.00 97.44           C  
ATOM   1160  CG  GLN A 147       8.441   1.088  -5.531  1.00 97.44           C  
ATOM   1161  CD  GLN A 147       7.315   1.327  -6.511  1.00 97.44           C  
ATOM   1162  NE2 GLN A 147       7.647   1.366  -7.797  1.00 97.44           N  
ATOM   1163  OE1 GLN A 147       6.151   1.478  -6.118  1.00 97.44           O  
ATOM   1164  N   THR A 148       9.012  -2.659  -2.959  1.00 98.25           N  
ATOM   1165  CA  THR A 148       8.689  -3.757  -2.056  1.00 98.25           C  
ATOM   1166  C   THR A 148       9.502  -3.653  -0.766  1.00 98.25           C  
ATOM   1167  O   THR A 148       8.955  -3.789   0.330  1.00 98.25           O  
ATOM   1168  CB  THR A 148       8.955  -5.123  -2.720  1.00 98.25           C  
ATOM   1169  CG2 THR A 148       8.628  -6.269  -1.768  1.00 98.25           C  
ATOM   1170  OG1 THR A 148       8.143  -5.243  -3.892  1.00 98.25           O  
ATOM   1171  N   GLY A 149      10.782  -3.468  -0.870  1.00 98.00           N  
ATOM   1172  CA  GLY A 149      11.598  -3.211   0.308  1.00 98.00           C  
ATOM   1173  C   GLY A 149      11.119  -2.012   1.109  1.00 98.00           C  
ATOM   1174  O   GLY A 149      11.190  -2.017   2.340  1.00 98.00           O  
ATOM   1175  N   GLY A 150      10.700  -1.012   0.422  1.00 98.19           N  
ATOM   1176  CA  GLY A 150      10.146   0.177   1.047  1.00 98.19           C  
ATOM   1177  C   GLY A 150       8.925  -0.110   1.902  1.00 98.19           C  
ATOM   1178  O   GLY A 150       8.773   0.453   2.988  1.00 98.19           O  
ATOM   1179  N   SER A 151       8.025  -0.970   1.374  1.00 98.56           N  
ATOM   1180  CA  SER A 151       6.842  -1.351   2.137  1.00 98.56           C  
ATOM   1181  C   SER A 151       7.225  -2.013   3.458  1.00 98.56           C  
ATOM   1182  O   SER A 151       6.637  -1.718   4.499  1.00 98.56           O  
ATOM   1183  CB  SER A 151       5.954  -2.292   1.321  1.00 98.56           C  
ATOM   1184  OG  SER A 151       5.455  -1.640   0.169  1.00 98.56           O  
ATOM   1185  N   LEU A 152       8.224  -2.898   3.412  1.00 98.31           N  
ATOM   1186  CA  LEU A 152       8.692  -3.559   4.620  1.00 98.31           C  
ATOM   1187  C   LEU A 152       9.327  -2.558   5.579  1.00 98.31           C  
ATOM   1188  O   LEU A 152       9.051  -2.586   6.782  1.00 98.31           O  
ATOM   1189  CB  LEU A 152       9.705  -4.654   4.269  1.00 98.31           C  
ATOM   1190  CG  LEU A 152       9.127  -6.035   3.953  1.00 98.31           C  
ATOM   1191  CD1 LEU A 152       8.174  -5.949   2.761  1.00 98.31           C  
ATOM   1192  CD2 LEU A 152      10.247  -7.032   3.675  1.00 98.31           C  
ATOM   1193  N   LEU A 153      10.169  -1.705   5.037  1.00 97.94           N  
ATOM   1194  CA  LEU A 153      10.822  -0.690   5.856  1.00 97.94           C  
ATOM   1195  C   LEU A 153       9.790   0.247   6.478  1.00 97.94           C  
ATOM   1196  O   LEU A 153       9.901   0.604   7.657  1.00 97.94           O  
ATOM   1197  CB  LEU A 153      11.815   0.114   5.016  1.00 97.94           C  
ATOM   1198  CG  LEU A 153      12.555   1.245   5.738  1.00 97.94           C  
ATOM   1199  CD1 LEU A 153      13.287   0.701   6.958  1.00 97.94           C  
ATOM   1200  CD2 LEU A 153      13.522   1.942   4.789  1.00 97.94           C  
ATOM   1201  N   ALA A 154       8.797   0.683   5.735  1.00 98.44           N  
ATOM   1202  CA  ALA A 154       7.750   1.569   6.237  1.00 98.44           C  
ATOM   1203  C   ALA A 154       6.963   0.901   7.359  1.00 98.44           C  
ATOM   1204  O   ALA A 154       6.625   1.542   8.361  1.00 98.44           O  
ATOM   1205  CB  ALA A 154       6.817   1.984   5.108  1.00 98.44           C  
ATOM   1206  N   ALA A 155       6.623  -0.353   7.144  1.00 98.31           N  
ATOM   1207  CA  ALA A 155       5.919  -1.092   8.187  1.00 98.31           C  
ATOM   1208  C   ALA A 155       6.747  -1.160   9.466  1.00 98.31           C  
ATOM   1209  O   ALA A 155       6.223  -0.954  10.562  1.00 98.31           O  
ATOM   1210  CB  ALA A 155       5.573  -2.496   7.702  1.00 98.31           C  
ATOM   1211  N   ARG A 156       7.999  -1.415   9.322  1.00 96.94           N  
ATOM   1212  CA  ARG A 156       8.900  -1.426  10.471  1.00 96.94           C  
ATOM   1213  C   ARG A 156       8.960  -0.055  11.131  1.00 96.94           C  
ATOM   1214  O   ARG A 156       8.919   0.052  12.357  1.00 96.94           O  
ATOM   1215  CB  ARG A 156      10.306  -1.865  10.047  1.00 96.94           C  
ATOM   1216  CG  ARG A 156      10.431  -3.353   9.771  1.00 96.94           C  
ATOM   1217  CD  ARG A 156      11.820  -3.724   9.270  1.00 96.94           C  
ATOM   1218  NE  ARG A 156      12.852  -3.320  10.218  1.00 96.94           N  
ATOM   1219  NH1 ARG A 156      14.528  -3.142   8.630  1.00 96.94           N  
ATOM   1220  NH2 ARG A 156      14.978  -2.695  10.835  1.00 96.94           N1+
ATOM   1221  CZ  ARG A 156      14.110  -3.049   9.890  1.00 96.94           C  
ATOM   1222  N   ALA A 157       9.126   0.991  10.299  1.00 96.94           N  
ATOM   1223  CA  ALA A 157       9.200   2.364  10.801  1.00 96.94           C  
ATOM   1224  C   ALA A 157       7.939   2.736  11.568  1.00 96.94           C  
ATOM   1225  O   ALA A 157       8.010   3.403  12.609  1.00 96.94           O  
ATOM   1226  CB  ALA A 157       9.431   3.338   9.650  1.00 96.94           C  
ATOM   1227  N   ALA A 158       6.767   2.344  11.087  1.00 97.50           N  
ATOM   1228  CA  ALA A 158       5.506   2.609  11.773  1.00 97.50           C  
ATOM   1229  C   ALA A 158       5.485   1.970  13.156  1.00 97.50           C  
ATOM   1230  O   ALA A 158       4.959   2.550  14.108  1.00 97.50           O  
ATOM   1231  CB  ALA A 158       4.333   2.104  10.932  1.00 97.50           C  
ATOM   1232  N   LEU A 159       6.162   0.851  13.291  1.00 95.38           N  
ATOM   1233  CA  LEU A 159       6.157   0.082  14.526  1.00 95.38           C  
ATOM   1234  C   LEU A 159       7.264   0.551  15.471  1.00 95.38           C  
ATOM   1235  O   LEU A 159       7.040   0.671  16.678  1.00 95.38           O  
ATOM   1236  CB  LEU A 159       6.334  -1.413  14.230  1.00 95.38           C  
ATOM   1237  CG  LEU A 159       6.232  -2.360  15.426  1.00 95.38           C  
ATOM   1238  CD1 LEU A 159       4.863  -2.226  16.097  1.00 95.38           C  
ATOM   1239  CD2 LEU A 159       6.483  -3.800  14.992  1.00 95.38           C  
ATOM   1240  N   GLU A 160       8.447   0.918  14.958  1.00 94.88           N  
ATOM   1241  CA  GLU A 160       9.657   1.014  15.768  1.00 94.88           C  
ATOM   1242  C   GLU A 160      10.038   2.461  16.028  1.00 94.88           C  
ATOM   1243  O   GLU A 160      10.761   2.765  16.976  1.00 94.88           O  
ATOM   1244  CB  GLU A 160      10.820   0.280  15.089  1.00 94.88           C  
ATOM   1245  CG  GLU A 160      10.585  -1.216  14.919  1.00 94.88           C  
ATOM   1246  CD  GLU A 160      11.702  -1.909  14.154  1.00 94.88           C  
ATOM   1247  OE1 GLU A 160      11.544  -3.101  13.803  1.00 94.88           O  
ATOM   1248  OE2 GLU A 160      12.742  -1.264  13.911  1.00 94.88           O1-
ATOM   1249  N   SER A 161       9.581   3.399  15.232  1.00 93.31           N  
ATOM   1250  CA  SER A 161      10.021   4.786  15.311  1.00 93.31           C  
ATOM   1251  C   SER A 161       9.437   5.478  16.542  1.00 93.31           C  
ATOM   1252  O   SER A 161       9.949   6.506  16.989  1.00 93.31           O  
ATOM   1253  CB  SER A 161       9.616   5.549  14.054  1.00 93.31           C  
ATOM   1254  OG  SER A 161       8.208   5.730  14.003  1.00 93.31           O  
ATOM   1255  N   GLY A 162       8.362   4.905  17.081  1.00 91.56           N  
ATOM   1256  CA  GLY A 162       7.681   5.522  18.205  1.00 91.56           C  
ATOM   1257  C   GLY A 162       6.682   6.586  17.787  1.00 91.56           C  
ATOM   1258  O   GLY A 162       6.027   7.198  18.629  1.00 91.56           O  
ATOM   1259  N   LEU A 163       6.523   6.816  16.431  1.00 94.31           N  
ATOM   1260  CA  LEU A 163       5.659   7.864  15.902  1.00 94.31           C  
ATOM   1261  C   LEU A 163       4.303   7.294  15.494  1.00 94.31           C  
ATOM   1262  O   LEU A 163       3.342   8.045  15.309  1.00 94.31           O  
ATOM   1263  CB  LEU A 163       6.319   8.544  14.699  1.00 94.31           C  
ATOM   1264  CG  LEU A 163       7.595   9.340  14.985  1.00 94.31           C  
ATOM   1265  CD1 LEU A 163       8.234   9.808  13.685  1.00 94.31           C  
ATOM   1266  CD2 LEU A 163       7.290  10.525  15.891  1.00 94.31           C  
ATOM   1267  N   GLY A 164       4.261   5.906  15.324  1.00 95.94           N  
ATOM   1268  CA  GLY A 164       2.993   5.220  15.162  1.00 95.94           C  
ATOM   1269  C   GLY A 164       2.411   5.370  13.768  1.00 95.94           C  
ATOM   1270  O   GLY A 164       1.203   5.220  13.568  1.00 95.94           O  
ATOM   1271  N   TRP A 165       3.272   5.752  12.717  1.00 97.88           N  
ATOM   1272  CA  TRP A 165       2.852   5.834  11.325  1.00 97.88           C  
ATOM   1273  C   TRP A 165       4.058   5.804  10.387  1.00 97.88           C  
ATOM   1274  O   TRP A 165       5.176   6.115  10.799  1.00 97.88           O  
ATOM   1275  CB  TRP A 165       2.032   7.102  11.079  1.00 97.88           C  
ATOM   1276  CG  TRP A 165       2.821   8.370  11.224  1.00 97.88           C  
ATOM   1277  CD1 TRP A 165       3.025   9.089  12.368  1.00 97.88           C  
ATOM   1278  CD2 TRP A 165       3.508   9.069  10.182  1.00 97.88           C  
ATOM   1279  CE2 TRP A 165       4.107  10.207  10.766  1.00 97.88           C  
ATOM   1280  CE3 TRP A 165       3.675   8.843   8.806  1.00 97.88           C  
ATOM   1281  NE1 TRP A 165       3.798  10.195  12.100  1.00 97.88           N  
ATOM   1282  CH2 TRP A 165       5.010  10.873   8.678  1.00 97.88           C  
ATOM   1283  CZ2 TRP A 165       4.864  11.117  10.019  1.00 97.88           C  
ATOM   1284  CZ3 TRP A 165       4.426   9.750   8.070  1.00 97.88           C  
ATOM   1285  N   ALA A 166       3.828   5.382   9.214  1.00 98.44           N  
ATOM   1286  CA  ALA A 166       4.806   5.464   8.131  1.00 98.44           C  
ATOM   1287  C   ALA A 166       4.121   5.432   6.769  1.00 98.44           C  
ATOM   1288  O   ALA A 166       3.033   4.873   6.627  1.00 98.44           O  
ATOM   1289  CB  ALA A 166       5.820   4.330   8.239  1.00 98.44           C  
ATOM   1290  N   ILE A 167       4.774   6.069   5.802  1.00 98.56           N  
ATOM   1291  CA  ILE A 167       4.258   6.109   4.440  1.00 98.56           C  
ATOM   1292  C   ILE A 167       5.345   5.664   3.463  1.00 98.56           C  
ATOM   1293  O   ILE A 167       6.456   6.202   3.471  1.00 98.56           O  
ATOM   1294  CB  ILE A 167       3.750   7.521   4.069  1.00 98.56           C  
ATOM   1295  CG1 ILE A 167       2.632   7.952   5.025  1.00 98.56           C  
ATOM   1296  CG2 ILE A 167       3.271   7.552   2.614  1.00 98.56           C  
ATOM   1297  CD1 ILE A 167       2.221   9.408   4.873  1.00 98.56           C  
ATOM   1298  N   ASN A 168       5.061   4.669   2.725  1.00 98.44           N  
ATOM   1299  CA  ASN A 168       5.887   4.329   1.574  1.00 98.44           C  
ATOM   1300  C   ASN A 168       5.382   4.995   0.300  1.00 98.44           C  
ATOM   1301  O   ASN A 168       4.258   4.738  -0.136  1.00 98.44           O  
ATOM   1302  CB  ASN A 168       5.954   2.811   1.390  1.00 98.44           C  
ATOM   1303  CG  ASN A 168       6.877   2.397   0.261  1.00 98.44           C  
ATOM   1304  ND2 ASN A 168       6.667   1.198  -0.267  1.00 98.44           N  
ATOM   1305  OD1 ASN A 168       7.769   3.152  -0.133  1.00 98.44           O  
ATOM   1306  N   LEU A 169       6.193   5.975  -0.260  1.00 97.19           N  
ATOM   1307  CA  LEU A 169       5.779   6.687  -1.467  1.00 97.19           C  
ATOM   1308  C   LEU A 169       5.845   5.777  -2.684  1.00 97.19           C  
ATOM   1309  O   LEU A 169       6.490   6.112  -3.684  1.00 97.19           O  
ATOM   1310  CB  LEU A 169       6.663   7.919  -1.686  1.00 97.19           C  
ATOM   1311  CG  LEU A 169       6.677   8.952  -0.560  1.00 97.19           C  
ATOM   1312  CD1 LEU A 169       7.450  10.196  -0.989  1.00 97.19           C  
ATOM   1313  CD2 LEU A 169       5.257   9.319  -0.148  1.00 97.19           C  
ATOM   1314  N   GLY A 170       5.481   4.591  -2.571  1.00 94.81           N  
ATOM   1315  CA  GLY A 170       5.316   3.499  -3.513  1.00 94.81           C  
ATOM   1316  C   GLY A 170       4.577   2.311  -2.925  1.00 94.81           C  
ATOM   1317  O   GLY A 170       3.732   2.472  -2.045  1.00 94.81           O  
ATOM   1318  N   GLY A 171       4.739   1.093  -3.524  1.00 96.25           N  
ATOM   1319  CA  GLY A 171       4.198  -0.137  -2.969  1.00 96.25           C  
ATOM   1320  C   GLY A 171       2.699  -0.269  -3.168  1.00 96.25           C  
ATOM   1321  O   GLY A 171       2.121   0.398  -4.024  1.00 96.25           O  
ATOM   1322  N   GLY A 172       2.057  -1.176  -2.420  1.00 97.56           N  
ATOM   1323  CA  GLY A 172       0.633  -1.435  -2.569  1.00 97.56           C  
ATOM   1324  C   GLY A 172       0.312  -2.334  -3.746  1.00 97.56           C  
ATOM   1325  O   GLY A 172      -0.711  -2.152  -4.409  1.00 97.56           O  
ATOM   1326  N   PHE A 173       1.169  -3.282  -3.996  1.00 97.31           N  
ATOM   1327  CA  PHE A 173       1.018  -4.208  -5.112  1.00 97.31           C  
ATOM   1328  C   PHE A 173       0.015  -5.304  -4.775  1.00 97.31           C  
ATOM   1329  O   PHE A 173       0.386  -6.471  -4.636  1.00 97.31           O  
ATOM   1330  CB  PHE A 173       2.370  -4.827  -5.480  1.00 97.31           C  
ATOM   1331  CG  PHE A 173       3.439  -3.815  -5.798  1.00 97.31           C  
ATOM   1332  CD1 PHE A 173       3.120  -2.631  -6.446  1.00 97.31           C  
ATOM   1333  CD2 PHE A 173       4.759  -4.049  -5.448  1.00 97.31           C  
ATOM   1334  CE1 PHE A 173       4.104  -1.691  -6.744  1.00 97.31           C  
ATOM   1335  CE2 PHE A 173       5.752  -3.118  -5.740  1.00 97.31           C  
ATOM   1336  CZ  PHE A 173       5.421  -1.940  -6.390  1.00 97.31           C  
ATOM   1337  N   HIS A 174      -1.187  -4.943  -4.693  1.00 98.12           N  
ATOM   1338  CA  HIS A 174      -2.211  -5.764  -4.056  1.00 98.12           C  
ATOM   1339  C   HIS A 174      -2.758  -6.807  -5.021  1.00 98.12           C  
ATOM   1340  O   HIS A 174      -3.556  -7.666  -4.630  1.00 98.12           O  
ATOM   1341  CB  HIS A 174      -3.349  -4.888  -3.531  1.00 98.12           C  
ATOM   1342  CG  HIS A 174      -4.156  -4.242  -4.611  1.00 98.12           C  
ATOM   1343  CD2 HIS A 174      -3.992  -4.227  -5.955  1.00 98.12           C  
ATOM   1344  ND1 HIS A 174      -5.289  -3.502  -4.351  1.00 98.12           N  
ATOM   1345  CE1 HIS A 174      -5.787  -3.059  -5.493  1.00 98.12           C  
ATOM   1346  NE2 HIS A 174      -5.019  -3.483  -6.480  1.00 98.12           N  
ATOM   1347  N   HIS A 175      -2.275  -6.930  -6.263  1.00 98.31           N  
ATOM   1348  CA  HIS A 175      -2.719  -7.946  -7.202  1.00 98.31           C  
ATOM   1349  C   HIS A 175      -1.765  -9.139  -7.224  1.00 98.31           C  
ATOM   1350  O   HIS A 175      -2.067 -10.173  -7.823  1.00 98.31           O  
ATOM   1351  CB  HIS A 175      -2.854  -7.363  -8.610  1.00 98.31           C  
ATOM   1352  CG  HIS A 175      -3.979  -6.386  -8.746  1.00 98.31           C  
ATOM   1353  CD2 HIS A 175      -3.996  -5.104  -9.176  1.00 98.31           C  
ATOM   1354  ND1 HIS A 175      -5.280  -6.702  -8.421  1.00 98.31           N  
ATOM   1355  CE1 HIS A 175      -6.052  -5.653  -8.644  1.00 98.31           C  
ATOM   1356  NE2 HIS A 175      -5.295  -4.668  -9.102  1.00 98.31           N  
ATOM   1357  N   CYS A 176      -0.592  -8.950  -6.695  1.00 98.19           N  
ATOM   1358  CA  CYS A 176       0.371 -10.043  -6.697  1.00 98.19           C  
ATOM   1359  C   CYS A 176       0.169 -10.949  -5.487  1.00 98.19           C  
ATOM   1360  O   CYS A 176       0.083 -10.471  -4.356  1.00 98.19           O  
ATOM   1361  CB  CYS A 176       1.799  -9.506  -6.714  1.00 98.19           C  
ATOM   1362  SG  CYS A 176       3.063 -10.789  -6.803  1.00 98.19           S  
ATOM   1363  N   SER A 177       0.007 -12.288  -5.729  1.00 98.06           N  
ATOM   1364  CA  SER A 177       0.006 -13.321  -4.699  1.00 98.06           C  
ATOM   1365  C   SER A 177       1.345 -14.047  -4.642  1.00 98.06           C  
ATOM   1366  O   SER A 177       2.280 -13.695  -5.365  1.00 98.06           O  
ATOM   1367  CB  SER A 177      -1.120 -14.324  -4.953  1.00 98.06           C  
ATOM   1368  OG  SER A 177      -0.897 -15.032  -6.162  1.00 98.06           O  
ATOM   1369  N   ALA A 178       1.474 -15.041  -3.752  1.00 97.56           N  
ATOM   1370  CA  ALA A 178       2.717 -15.770  -3.523  1.00 97.56           C  
ATOM   1371  C   ALA A 178       3.197 -16.453  -4.800  1.00 97.56           C  
ATOM   1372  O   ALA A 178       4.399 -16.597  -5.020  1.00 97.56           O  
ATOM   1373  CB  ALA A 178       2.537 -16.794  -2.406  1.00 97.56           C  
ATOM   1374  N   ASP A 179       2.374 -16.815  -5.611  1.00 97.25           N  
ATOM   1375  CA  ASP A 179       2.799 -17.640  -6.731  1.00 97.25           C  
ATOM   1376  C   ASP A 179       2.333 -17.047  -8.061  1.00 97.25           C  
ATOM   1377  O   ASP A 179       2.455 -17.677  -9.108  1.00 97.25           O  
ATOM   1378  CB  ASP A 179       2.256 -19.065  -6.581  1.00 97.25           C  
ATOM   1379  CG  ASP A 179       0.737 -19.124  -6.479  1.00 97.25           C  
ATOM   1380  OD1 ASP A 179       0.103 -18.060  -6.313  1.00 97.25           O  
ATOM   1381  OD2 ASP A 179       0.176 -20.236  -6.561  1.00 97.25           O1-
ATOM   1382  N   ARG A 180       1.789 -15.847  -8.014  1.00 96.75           N  
ATOM   1383  CA  ARG A 180       1.291 -15.256  -9.246  1.00 96.75           C  
ATOM   1384  C   ARG A 180       1.312 -13.734  -9.173  1.00 96.75           C  
ATOM   1385  O   ARG A 180       0.911 -13.150  -8.167  1.00 96.75           O  
ATOM   1386  CB  ARG A 180      -0.136 -15.746  -9.535  1.00 96.75           C  
ATOM   1387  CG  ARG A 180      -0.694 -15.252 -10.857  1.00 96.75           C  
ATOM   1388  CD  ARG A 180      -2.152 -15.657 -11.035  1.00 96.75           C  
ATOM   1389  NE  ARG A 180      -2.300 -17.104 -11.153  1.00 96.75           N  
ATOM   1390  NH1 ARG A 180      -4.525 -17.040 -11.791  1.00 96.75           N  
ATOM   1391  NH2 ARG A 180      -3.452 -19.049 -11.585  1.00 96.75           N1+
ATOM   1392  CZ  ARG A 180      -3.424 -17.721 -11.506  1.00 96.75           C  
ATOM   1393  N   GLY A 181       1.813 -13.053 -10.271  1.00 95.75           N  
ATOM   1394  CA  GLY A 181       1.703 -11.612 -10.432  1.00 95.75           C  
ATOM   1395  C   GLY A 181       0.558 -11.198 -11.340  1.00 95.75           C  
ATOM   1396  O   GLY A 181       0.039 -12.016 -12.099  1.00 95.75           O  
ATOM   1397  N   GLY A 182       0.135  -9.945 -11.288  1.00 94.38           N  
ATOM   1398  CA  GLY A 182      -0.917  -9.414 -12.133  1.00 94.38           C  
ATOM   1399  C   GLY A 182      -1.323  -7.999 -11.776  1.00 94.38           C  
ATOM   1400  O   GLY A 182      -0.922  -7.483 -10.738  1.00 94.38           O  
ATOM   1401  N   GLY A 183      -2.054  -7.306 -12.735  1.00 91.12           N  
ATOM   1402  CA  GLY A 183      -2.561  -5.960 -12.490  1.00 91.12           C  
ATOM   1403  C   GLY A 183      -1.472  -4.962 -12.162  1.00 91.12           C  
ATOM   1404  O   GLY A 183      -1.629  -4.145 -11.253  1.00 91.12           O  
ATOM   1405  N   PHE A 184      -0.236  -5.127 -12.752  1.00 91.62           N  
ATOM   1406  CA  PHE A 184       0.917  -4.245 -12.627  1.00 91.62           C  
ATOM   1407  C   PHE A 184       1.730  -4.585 -11.388  1.00 91.62           C  
ATOM   1408  O   PHE A 184       2.603  -3.818 -10.974  1.00 91.62           O  
ATOM   1409  CB  PHE A 184       0.470  -2.780 -12.570  1.00 91.62           C  
ATOM   1410  CG  PHE A 184      -0.493  -2.394 -13.657  1.00 91.62           C  
ATOM   1411  CD1 PHE A 184      -0.195  -2.654 -14.997  1.00 91.62           C  
ATOM   1412  CD2 PHE A 184      -1.698  -1.778 -13.352  1.00 91.62           C  
ATOM   1413  CE1 PHE A 184      -1.087  -2.300 -16.003  1.00 91.62           C  
ATOM   1414  CE2 PHE A 184      -2.593  -1.423 -14.358  1.00 91.62           C  
ATOM   1415  CZ  PHE A 184      -2.286  -1.687 -15.680  1.00 91.62           C  
ATOM   1416  N   CYS A 185       1.414  -5.697 -10.720  1.00 95.75           N  
ATOM   1417  CA  CYS A 185       2.026  -6.015  -9.436  1.00 95.75           C  
ATOM   1418  C   CYS A 185       2.874  -7.276  -9.533  1.00 95.75           C  
ATOM   1419  O   CYS A 185       2.344  -8.387  -9.498  1.00 95.75           O  
ATOM   1420  CB  CYS A 185       0.957  -6.188  -8.357  1.00 95.75           C  
ATOM   1421  SG  CYS A 185      -0.164  -4.776  -8.214  1.00 95.75           S  
ATOM   1422  N   PRO A 186       4.171  -7.136  -9.528  1.00 96.19           N  
ATOM   1423  CA  PRO A 186       5.045  -8.300  -9.687  1.00 96.19           C  
ATOM   1424  C   PRO A 186       5.443  -8.924  -8.351  1.00 96.19           C  
ATOM   1425  O   PRO A 186       5.828 -10.099  -8.308  1.00 96.19           O  
ATOM   1426  CB  PRO A 186       6.262  -7.726 -10.411  1.00 96.19           C  
ATOM   1427  CG  PRO A 186       6.284  -6.283 -10.043  1.00 96.19           C  
ATOM   1428  CD  PRO A 186       4.870  -5.804  -9.908  1.00 96.19           C  
ATOM   1429  N   TYR A 187       5.350  -8.121  -7.247  1.00 98.19           N  
ATOM   1430  CA  TYR A 187       5.771  -8.616  -5.942  1.00 98.19           C  
ATOM   1431  C   TYR A 187       4.692  -8.379  -4.892  1.00 98.19           C  
ATOM   1432  O   TYR A 187       4.090  -7.303  -4.846  1.00 98.19           O  
ATOM   1433  CB  TYR A 187       7.075  -7.944  -5.512  1.00 98.19           C  
ATOM   1434  CG  TYR A 187       8.219  -8.164  -6.475  1.00 98.19           C  
ATOM   1435  CD1 TYR A 187       8.857  -9.396  -6.561  1.00 98.19           C  
ATOM   1436  CD2 TYR A 187       8.663  -7.135  -7.298  1.00 98.19           C  
ATOM   1437  CE1 TYR A 187       9.908  -9.604  -7.447  1.00 98.19           C  
ATOM   1438  CE2 TYR A 187       9.713  -7.328  -8.187  1.00 98.19           C  
ATOM   1439  OH  TYR A 187      11.374  -8.765  -9.135  1.00 98.19           O  
ATOM   1440  CZ  TYR A 187      10.329  -8.565  -8.253  1.00 98.19           C  
ATOM   1441  N   ALA A 188       4.449  -9.390  -4.006  1.00 98.25           N  
ATOM   1442  CA  ALA A 188       3.409  -9.371  -2.979  1.00 98.25           C  
ATOM   1443  C   ALA A 188       3.869  -8.613  -1.741  1.00 98.25           C  
ATOM   1444  O   ALA A 188       3.993  -9.194  -0.661  1.00 98.25           O  
ATOM   1445  CB  ALA A 188       3.006 -10.799  -2.608  1.00 98.25           C  
ATOM   1446  N   ASP A 189       4.065  -7.290  -1.870  1.00 98.56           N  
ATOM   1447  CA  ASP A 189       4.661  -6.513  -0.792  1.00 98.56           C  
ATOM   1448  C   ASP A 189       3.743  -6.472   0.433  1.00 98.56           C  
ATOM   1449  O   ASP A 189       4.222  -6.495   1.569  1.00 98.56           O  
ATOM   1450  CB  ASP A 189       4.964  -5.088  -1.264  1.00 98.56           C  
ATOM   1451  CG  ASP A 189       3.740  -4.371  -1.809  1.00 98.56           C  
ATOM   1452  OD1 ASP A 189       2.743  -5.038  -2.144  1.00 98.56           O  
ATOM   1453  OD2 ASP A 189       3.780  -3.125  -1.906  1.00 98.56           O1-
ATOM   1454  N   ILE A 190       2.488  -6.480   0.311  1.00 98.69           N  
ATOM   1455  CA  ILE A 190       1.559  -6.429   1.435  1.00 98.69           C  
ATOM   1456  C   ILE A 190       1.618  -7.743   2.211  1.00 98.69           C  
ATOM   1457  O   ILE A 190       1.688  -7.741   3.442  1.00 98.69           O  
ATOM   1458  CB  ILE A 190       0.114  -6.150   0.968  1.00 98.69           C  
ATOM   1459  CG1 ILE A 190       0.017  -4.750   0.353  1.00 98.69           C  
ATOM   1460  CG2 ILE A 190      -0.872  -6.309   2.128  1.00 98.69           C  
ATOM   1461  CD1 ILE A 190      -1.336  -4.444  -0.275  1.00 98.69           C  
ATOM   1462  N   THR A 191       1.633  -8.911   1.462  1.00 98.62           N  
ATOM   1463  CA  THR A 191       1.762 -10.209   2.109  1.00 98.62           C  
ATOM   1464  C   THR A 191       3.102 -10.324   2.837  1.00 98.62           C  
ATOM   1465  O   THR A 191       3.160 -10.809   3.969  1.00 98.62           O  
ATOM   1466  CB  THR A 191       1.633 -11.360   1.091  1.00 98.62           C  
ATOM   1467  CG2 THR A 191       1.723 -12.718   1.777  1.00 98.62           C  
ATOM   1468  OG1 THR A 191       0.370 -11.256   0.425  1.00 98.62           O  
ATOM   1469  N   LEU A 192       4.123  -9.916   2.199  1.00 98.62           N  
ATOM   1470  CA  LEU A 192       5.442  -9.926   2.811  1.00 98.62           C  
ATOM   1471  C   LEU A 192       5.455  -9.090   4.085  1.00 98.62           C  
ATOM   1472  O   LEU A 192       6.038  -9.499   5.095  1.00 98.62           O  
ATOM   1473  CB  LEU A 192       6.490  -9.399   1.830  1.00 98.62           C  
ATOM   1474  CG  LEU A 192       6.896 -10.343   0.695  1.00 98.62           C  
ATOM   1475  CD1 LEU A 192       7.586  -9.565  -0.422  1.00 98.62           C  
ATOM   1476  CD2 LEU A 192       7.791 -11.453   1.219  1.00 98.62           C  
ATOM   1477  N   ALA A 193       4.870  -7.909   4.053  1.00 98.50           N  
ATOM   1478  CA  ALA A 193       4.805  -7.045   5.230  1.00 98.50           C  
ATOM   1479  C   ALA A 193       4.045  -7.725   6.369  1.00 98.50           C  
ATOM   1480  O   ALA A 193       4.468  -7.657   7.523  1.00 98.50           O  
ATOM   1481  CB  ALA A 193       4.146  -5.715   4.875  1.00 98.50           C  
ATOM   1482  N   VAL A 194       2.939  -8.345   6.058  1.00 98.50           N  
ATOM   1483  CA  VAL A 194       2.156  -9.059   7.068  1.00 98.50           C  
ATOM   1484  C   VAL A 194       3.014 -10.129   7.735  1.00 98.50           C  
ATOM   1485  O   VAL A 194       3.082 -10.197   8.966  1.00 98.50           O  
ATOM   1486  CB  VAL A 194       0.889  -9.698   6.451  1.00 98.50           C  
ATOM   1487  CG1 VAL A 194       0.261 -10.692   7.423  1.00 98.50           C  
ATOM   1488  CG2 VAL A 194      -0.116  -8.614   6.055  1.00 98.50           C  
ATOM   1489  N   LYS A 195       3.665 -10.978   6.958  1.00 97.62           N  
ATOM   1490  CA  LYS A 195       4.475 -12.067   7.480  1.00 97.62           C  
ATOM   1491  C   LYS A 195       5.645 -11.537   8.311  1.00 97.62           C  
ATOM   1492  O   LYS A 195       5.968 -12.094   9.359  1.00 97.62           O  
ATOM   1493  CB  LYS A 195       4.999 -12.946   6.344  1.00 97.62           C  
ATOM   1494  CG  LYS A 195       3.913 -13.681   5.583  1.00 97.62           C  
ATOM   1495  CD  LYS A 195       3.183 -14.685   6.473  1.00 97.62           C  
ATOM   1496  CE  LYS A 195       2.125 -15.457   5.699  1.00 97.62           C  
ATOM   1497  NZ  LYS A 195       1.380 -16.404   6.580  1.00 97.62           N1+
ATOM   1498  N   MET A 196       6.213 -10.442   7.815  1.00 97.19           N  
ATOM   1499  CA  MET A 196       7.311  -9.818   8.545  1.00 97.19           C  
ATOM   1500  C   MET A 196       6.842  -9.322   9.912  1.00 97.19           C  
ATOM   1501  O   MET A 196       7.506  -9.545  10.919  1.00 97.19           O  
ATOM   1502  CB  MET A 196       7.910  -8.662   7.740  1.00 97.19           C  
ATOM   1503  CG  MET A 196       9.040  -7.938   8.459  1.00 97.19           C  
ATOM   1504  SD  MET A 196       9.351  -6.270   7.765  1.00 97.19           S  
ATOM   1505  CE  MET A 196       7.769  -5.467   8.132  1.00 97.19           C  
ATOM   1506  N   LEU A 197       5.697  -8.640   9.947  1.00 97.25           N  
ATOM   1507  CA  LEU A 197       5.144  -8.100  11.189  1.00 97.25           C  
ATOM   1508  C   LEU A 197       4.775  -9.223  12.151  1.00 97.25           C  
ATOM   1509  O   LEU A 197       5.051  -9.138  13.350  1.00 97.25           O  
ATOM   1510  CB  LEU A 197       3.924  -7.232  10.903  1.00 97.25           C  
ATOM   1511  CG  LEU A 197       4.195  -5.877  10.242  1.00 97.25           C  
ATOM   1512  CD1 LEU A 197       2.905  -5.303   9.655  1.00 97.25           C  
ATOM   1513  CD2 LEU A 197       4.806  -4.909  11.251  1.00 97.25           C  
ATOM   1514  N   GLN A 198       4.190 -10.253  11.713  1.00 95.62           N  
ATOM   1515  CA  GLN A 198       3.747 -11.369  12.550  1.00 95.62           C  
ATOM   1516  C   GLN A 198       4.937 -12.139  13.117  1.00 95.62           C  
ATOM   1517  O   GLN A 198       4.881 -12.649  14.233  1.00 95.62           O  
ATOM   1518  CB  GLN A 198       2.849 -12.309  11.746  1.00 95.62           C  
ATOM   1519  CG  GLN A 198       1.446 -11.769  11.519  1.00 95.62           C  
ATOM   1520  CD  GLN A 198       0.580 -12.704  10.693  1.00 95.62           C  
ATOM   1521  NE2 GLN A 198      -0.730 -12.601  10.854  1.00 95.62           N  
ATOM   1522  OE1 GLN A 198       1.093 -13.514   9.912  1.00 95.62           O  
ATOM   1523  N   SER A 199       6.048 -12.155  12.328  1.00 94.00           N  
ATOM   1524  CA  SER A 199       7.214 -12.935  12.735  1.00 94.00           C  
ATOM   1525  C   SER A 199       8.223 -12.072  13.484  1.00 94.00           C  
ATOM   1526  O   SER A 199       9.249 -12.565  13.938  1.00 94.00           O  
ATOM   1527  CB  SER A 199       7.878 -13.578  11.525  1.00 94.00           C  
ATOM   1528  OG  SER A 199       8.374 -12.590  10.640  1.00 94.00           O  
ATOM   1529  N   SER A 200       7.994 -10.802  13.695  1.00 92.12           N  
ATOM   1530  CA  SER A 200       8.931  -9.835  14.258  1.00 92.12           C  
ATOM   1531  C   SER A 200       9.122 -10.043  15.747  1.00 92.12           C  
ATOM   1532  O   SER A 200      10.087  -9.559  16.336  1.00 92.12           O  
ATOM   1533  CB  SER A 200       8.446  -8.408  13.990  1.00 92.12           C  
ATOM   1534  OG  SER A 200       7.302  -8.117  14.778  1.00 92.12           O  
ATOM   1535  N   GLY A 201       8.260 -10.753  16.469  1.00 89.81           N  
ATOM   1536  CA  GLY A 201       8.341 -10.948  17.910  1.00 89.81           C  
ATOM   1537  C   GLY A 201       8.008  -9.702  18.698  1.00 89.81           C  
ATOM   1538  O   GLY A 201       8.303  -9.615  19.896  1.00 89.81           O  
ATOM   1539  N   LYS A 202       7.337  -8.699  18.075  1.00 91.38           N  
ATOM   1540  CA  LYS A 202       7.028  -7.406  18.679  1.00 91.38           C  
ATOM   1541  C   LYS A 202       5.556  -7.318  19.071  1.00 91.38           C  
ATOM   1542  O   LYS A 202       5.040  -6.230  19.337  1.00 91.38           O  
ATOM   1543  CB  LYS A 202       7.382  -6.264  17.711  1.00 91.38           C  
ATOM   1544  CG  LYS A 202       8.871  -6.104  17.473  1.00 91.38           C  
ATOM   1545  CD  LYS A 202       9.169  -4.854  16.641  1.00 91.38           C  
ATOM   1546  CE  LYS A 202      10.665  -4.643  16.468  1.00 91.38           C  
ATOM   1547  NZ  LYS A 202      10.954  -3.422  15.656  1.00 91.38           N1+
ATOM   1548  N   GLY A 203       4.892  -8.511  19.131  1.00 93.25           N  
ATOM   1549  CA  GLY A 203       3.550  -8.575  19.681  1.00 93.25           C  
ATOM   1550  C   GLY A 203       2.472  -8.172  18.695  1.00 93.25           C  
ATOM   1551  O   GLY A 203       1.370  -7.803  19.088  1.00 93.25           O  
ATOM   1552  N   ILE A 204       2.803  -8.112  17.339  1.00 96.00           N  
ATOM   1553  CA  ILE A 204       1.823  -7.830  16.304  1.00 96.00           C  
ATOM   1554  C   ILE A 204       1.086  -9.109  15.921  1.00 96.00           C  
ATOM   1555  O   ILE A 204       1.646  -9.984  15.262  1.00 96.00           O  
ATOM   1556  CB  ILE A 204       2.482  -7.199  15.047  1.00 96.00           C  
ATOM   1557  CG1 ILE A 204       3.221  -5.914  15.431  1.00 96.00           C  
ATOM   1558  CG2 ILE A 204       1.437  -6.937  13.965  1.00 96.00           C  
ATOM   1559  CD1 ILE A 204       2.325  -4.843  16.039  1.00 96.00           C  
ATOM   1560  N   GLU A 205      -0.181  -9.229  16.353  1.00 92.00           N  
ATOM   1561  CA  GLU A 205      -0.933 -10.467  16.175  1.00 92.00           C  
ATOM   1562  C   GLU A 205      -2.170 -10.242  15.312  1.00 92.00           C  
ATOM   1563  O   GLU A 205      -2.591 -11.133  14.571  1.00 92.00           O  
ATOM   1564  CB  GLU A 205      -1.328 -11.054  17.535  1.00 92.00           C  
ATOM   1565  CG  GLU A 205      -0.140 -11.499  18.384  1.00 92.00           C  
ATOM   1566  CD  GLU A 205      -0.551 -12.037  19.741  1.00 92.00           C  
ATOM   1567  OE1 GLU A 205       0.338 -12.462  20.516  1.00 92.00           O  
ATOM   1568  OE2 GLU A 205      -1.765 -12.041  20.041  1.00 92.00           O1-
ATOM   1569  N   ARG A 206      -2.734  -9.042  15.413  1.00 97.94           N  
ATOM   1570  CA  ARG A 206      -3.972  -8.714  14.713  1.00 97.94           C  
ATOM   1571  C   ARG A 206      -3.770  -7.549  13.755  1.00 97.94           C  
ATOM   1572  O   ARG A 206      -3.660  -6.397  14.181  1.00 97.94           O  
ATOM   1573  CB  ARG A 206      -5.083  -8.384  15.717  1.00 97.94           C  
ATOM   1574  CG  ARG A 206      -5.450  -9.535  16.627  1.00 97.94           C  
ATOM   1575  CD  ARG A 206      -6.634  -9.190  17.526  1.00 97.94           C  
ATOM   1576  NE  ARG A 206      -6.336  -8.055  18.391  1.00 97.94           N  
ATOM   1577  NH1 ARG A 206      -5.186  -9.298  19.972  1.00 97.94           N  
ATOM   1578  NH2 ARG A 206      -5.443  -7.037  20.247  1.00 97.94           N1+
ATOM   1579  CZ  ARG A 206      -5.655  -8.131  19.531  1.00 97.94           C  
ATOM   1580  N   ILE A 207      -3.698  -7.900  12.542  1.00 98.75           N  
ATOM   1581  CA  ILE A 207      -3.418  -6.911  11.516  1.00 98.75           C  
ATOM   1582  C   ILE A 207      -4.684  -6.633  10.709  1.00 98.75           C  
ATOM   1583  O   ILE A 207      -5.331  -7.560  10.220  1.00 98.75           O  
ATOM   1584  CB  ILE A 207      -2.278  -7.372  10.584  1.00 98.75           C  
ATOM   1585  CG1 ILE A 207      -0.990  -7.594  11.385  1.00 98.75           C  
ATOM   1586  CG2 ILE A 207      -2.052  -6.354   9.455  1.00 98.75           C  
ATOM   1587  CD1 ILE A 207       0.133  -8.245  10.585  1.00 98.75           C  
ATOM   1588  N   LEU A 208      -5.049  -5.347  10.663  1.00 98.88           N  
ATOM   1589  CA  LEU A 208      -6.145  -4.899   9.810  1.00 98.88           C  
ATOM   1590  C   LEU A 208      -5.621  -4.331   8.501  1.00 98.88           C  
ATOM   1591  O   LEU A 208      -4.818  -3.395   8.502  1.00 98.88           O  
ATOM   1592  CB  LEU A 208      -6.991  -3.849  10.539  1.00 98.88           C  
ATOM   1593  CG  LEU A 208      -8.072  -3.157   9.706  1.00 98.88           C  
ATOM   1594  CD1 LEU A 208      -9.090  -4.178   9.209  1.00 98.88           C  
ATOM   1595  CD2 LEU A 208      -8.757  -2.066  10.522  1.00 98.88           C  
ATOM   1596  N   ILE A 209      -5.991  -5.005   7.387  1.00 98.88           N  
ATOM   1597  CA  ILE A 209      -5.702  -4.451   6.066  1.00 98.88           C  
ATOM   1598  C   ILE A 209      -6.895  -3.637   5.576  1.00 98.88           C  
ATOM   1599  O   ILE A 209      -8.005  -4.159   5.459  1.00 98.88           O  
ATOM   1600  CB  ILE A 209      -5.361  -5.565   5.051  1.00 98.88           C  
ATOM   1601  CG1 ILE A 209      -4.127  -6.349   5.513  1.00 98.88           C  
ATOM   1602  CG2 ILE A 209      -5.148  -4.975   3.658  1.00 98.88           C  
ATOM   1603  CD1 ILE A 209      -3.798  -7.553   4.644  1.00 98.88           C  
ATOM   1604  N   VAL A 210      -6.673  -2.335   5.396  1.00 98.88           N  
ATOM   1605  CA  VAL A 210      -7.666  -1.433   4.821  1.00 98.88           C  
ATOM   1606  C   VAL A 210      -7.294  -1.107   3.374  1.00 98.88           C  
ATOM   1607  O   VAL A 210      -6.351  -0.354   3.123  1.00 98.88           O  
ATOM   1608  CB  VAL A 210      -7.795  -0.132   5.645  1.00 98.88           C  
ATOM   1609  CG1 VAL A 210      -8.907   0.751   5.085  1.00 98.88           C  
ATOM   1610  CG2 VAL A 210      -8.047  -0.453   7.111  1.00 98.88           C  
ATOM   1611  N   ASP A 211      -7.982  -1.784   2.448  1.00 98.88           N  
ATOM   1612  CA  ASP A 211      -7.686  -1.571   1.034  1.00 98.88           C  
ATOM   1613  C   ASP A 211      -8.737  -0.666   0.384  1.00 98.88           C  
ATOM   1614  O   ASP A 211      -9.879  -1.085   0.178  1.00 98.88           O  
ATOM   1615  CB  ASP A 211      -7.613  -2.907   0.292  1.00 98.88           C  
ATOM   1616  CG  ASP A 211      -7.003  -2.783  -1.095  1.00 98.88           C  
ATOM   1617  OD1 ASP A 211      -7.124  -1.708  -1.720  1.00 98.88           O  
ATOM   1618  OD2 ASP A 211      -6.396  -3.769  -1.563  1.00 98.88           O1-
ATOM   1619  N   LEU A 212      -8.275   0.489   0.036  1.00 98.81           N  
ATOM   1620  CA  LEU A 212      -9.219   1.470  -0.487  1.00 98.81           C  
ATOM   1621  C   LEU A 212      -8.905   1.801  -1.942  1.00 98.81           C  
ATOM   1622  O   LEU A 212      -9.281   2.869  -2.435  1.00 98.81           O  
ATOM   1623  CB  LEU A 212      -9.188   2.746   0.358  1.00 98.81           C  
ATOM   1624  CG  LEU A 212      -9.624   2.603   1.815  1.00 98.81           C  
ATOM   1625  CD1 LEU A 212      -9.632   3.963   2.504  1.00 98.81           C  
ATOM   1626  CD2 LEU A 212     -11.000   1.951   1.902  1.00 98.81           C  
ATOM   1627  N   ASP A 213      -8.197   0.980  -2.606  1.00 98.50           N  
ATOM   1628  CA  ASP A 213      -8.042   0.973  -4.058  1.00 98.50           C  
ATOM   1629  C   ASP A 213      -9.343   0.566  -4.746  1.00 98.50           C  
ATOM   1630  O   ASP A 213     -10.122  -0.214  -4.198  1.00 98.50           O  
ATOM   1631  CB  ASP A 213      -6.912   0.029  -4.473  1.00 98.50           C  
ATOM   1632  CG  ASP A 213      -6.531   0.163  -5.936  1.00 98.50           C  
ATOM   1633  OD1 ASP A 213      -7.296  -0.302  -6.810  1.00 98.50           O  
ATOM   1634  OD2 ASP A 213      -5.461   0.738  -6.221  1.00 98.50           O1-
ATOM   1635  N   ALA A 214      -9.550   1.198  -5.993  1.00 98.31           N  
ATOM   1636  CA  ALA A 214     -10.794   0.958  -6.721  1.00 98.31           C  
ATOM   1637  C   ALA A 214     -10.945  -0.516  -7.084  1.00 98.31           C  
ATOM   1638  O   ALA A 214     -12.054  -1.002  -7.295  1.00 98.31           O  
ATOM   1639  CB  ALA A 214     -10.846   1.818  -7.981  1.00 98.31           C  
ATOM   1640  N   HIS A 215      -9.830  -1.262  -7.199  1.00 98.44           N  
ATOM   1641  CA  HIS A 215      -9.808  -2.675  -7.570  1.00 98.44           C  
ATOM   1642  C   HIS A 215      -9.750  -3.568  -6.335  1.00 98.44           C  
ATOM   1643  O   HIS A 215      -9.164  -3.189  -5.317  1.00 98.44           O  
ATOM   1644  CB  HIS A 215      -8.624  -2.968  -8.488  1.00 98.44           C  
ATOM   1645  CG  HIS A 215      -8.606  -2.138  -9.733  1.00 98.44           C  
ATOM   1646  CD2 HIS A 215      -9.073  -2.400 -10.979  1.00 98.44           C  
ATOM   1647  ND1 HIS A 215      -8.055  -0.879  -9.782  1.00 98.44           N  
ATOM   1648  CE1 HIS A 215      -8.189  -0.400 -11.008  1.00 98.44           C  
ATOM   1649  NE2 HIS A 215      -8.799  -1.302 -11.751  1.00 98.44           N  
ATOM   1650  N   GLN A 216     -10.455  -4.740  -6.478  1.00 98.31           N  
ATOM   1651  CA  GLN A 216     -10.294  -5.751  -5.437  1.00 98.31           C  
ATOM   1652  C   GLN A 216      -8.826  -6.123  -5.260  1.00 98.31           C  
ATOM   1653  O   GLN A 216      -8.110  -6.333  -6.243  1.00 98.31           O  
ATOM   1654  CB  GLN A 216     -11.123  -6.996  -5.760  1.00 98.31           C  
ATOM   1655  CG  GLN A 216     -10.956  -8.123  -4.751  1.00 98.31           C  
ATOM   1656  CD  GLN A 216     -11.623  -9.409  -5.193  1.00 98.31           C  
ATOM   1657  NE2 GLN A 216     -11.996 -10.248  -4.231  1.00 98.31           N  
ATOM   1658  OE1 GLN A 216     -11.803  -9.651  -6.393  1.00 98.31           O  
ATOM   1659  N   GLY A 217      -8.286  -6.172  -3.956  1.00 98.06           N  
ATOM   1660  CA  GLY A 217      -6.936  -6.628  -3.668  1.00 98.06           C  
ATOM   1661  C   GLY A 217      -6.816  -8.140  -3.632  1.00 98.06           C  
ATOM   1662  O   GLY A 217      -6.712  -8.735  -2.557  1.00 98.06           O  
ATOM   1663  N   ASN A 218      -6.836  -8.854  -4.729  1.00 98.19           N  
ATOM   1664  CA  ASN A 218      -6.986 -10.298  -4.815  1.00 98.19           C  
ATOM   1665  C   ASN A 218      -5.709 -11.022  -4.403  1.00 98.19           C  
ATOM   1666  O   ASN A 218      -5.763 -12.137  -3.881  1.00 98.19           O  
ATOM   1667  CB  ASN A 218      -7.395 -10.710  -6.231  1.00 98.19           C  
ATOM   1668  CG  ASN A 218      -6.425 -10.221  -7.287  1.00 98.19           C  
ATOM   1669  ND2 ASN A 218      -6.242 -11.011  -8.341  1.00 98.19           N  
ATOM   1670  OD1 ASN A 218      -5.843  -9.141  -7.158  1.00 98.19           O  
ATOM   1671  N   GLY A 219      -4.489 -10.376  -4.473  1.00 98.38           N  
ATOM   1672  CA  GLY A 219      -3.226 -11.022  -4.148  1.00 98.38           C  
ATOM   1673  C   GLY A 219      -3.135 -11.452  -2.694  1.00 98.38           C  
ATOM   1674  O   GLY A 219      -3.124 -12.651  -2.402  1.00 98.38           O  
ATOM   1675  N   TYR A 220      -3.106 -10.448  -1.823  1.00 98.44           N  
ATOM   1676  CA  TYR A 220      -2.970 -10.749  -0.401  1.00 98.44           C  
ATOM   1677  C   TYR A 220      -4.229 -11.424   0.135  1.00 98.44           C  
ATOM   1678  O   TYR A 220      -4.188 -12.093   1.165  1.00 98.44           O  
ATOM   1679  CB  TYR A 220      -2.686  -9.474   0.395  1.00 98.44           C  
ATOM   1680  CG  TYR A 220      -3.790  -8.450   0.321  1.00 98.44           C  
ATOM   1681  CD1 TYR A 220      -3.657  -7.308  -0.462  1.00 98.44           C  
ATOM   1682  CD2 TYR A 220      -4.972  -8.624   1.035  1.00 98.44           C  
ATOM   1683  CE1 TYR A 220      -4.673  -6.362  -0.533  1.00 98.44           C  
ATOM   1684  CE2 TYR A 220      -5.996  -7.687   0.971  1.00 98.44           C  
ATOM   1685  OH  TYR A 220      -6.846  -5.626   0.122  1.00 98.44           O  
ATOM   1686  CZ  TYR A 220      -5.838  -6.562   0.185  1.00 98.44           C  
ATOM   1687  N   GLU A 221      -5.410 -11.177  -0.512  1.00 98.56           N  
ATOM   1688  CA  GLU A 221      -6.620 -11.884  -0.116  1.00 98.56           C  
ATOM   1689  C   GLU A 221      -6.456 -13.393  -0.283  1.00 98.56           C  
ATOM   1690  O   GLU A 221      -6.847 -14.167   0.601  1.00 98.56           O  
ATOM   1691  CB  GLU A 221      -7.821 -11.396  -0.926  1.00 98.56           C  
ATOM   1692  CG  GLU A 221      -8.246  -9.973  -0.603  1.00 98.56           C  
ATOM   1693  CD  GLU A 221      -9.294  -9.427  -1.556  1.00 98.56           C  
ATOM   1694  OE1 GLU A 221      -9.808  -8.309  -1.317  1.00 98.56           O  
ATOM   1695  OE2 GLU A 221      -9.604 -10.116  -2.547  1.00 98.56           O1-
ATOM   1696  N   ARG A 222      -5.912 -13.825  -1.372  1.00 98.19           N  
ATOM   1697  CA  ARG A 222      -5.665 -15.242  -1.602  1.00 98.19           C  
ATOM   1698  C   ARG A 222      -4.629 -15.788  -0.623  1.00 98.19           C  
ATOM   1699  O   ARG A 222      -4.792 -16.879  -0.080  1.00 98.19           O  
ATOM   1700  CB  ARG A 222      -5.202 -15.487  -3.046  1.00 98.19           C  
ATOM   1701  CG  ARG A 222      -6.297 -15.318  -4.079  1.00 98.19           C  
ATOM   1702  CD  ARG A 222      -5.826 -15.721  -5.473  1.00 98.19           C  
ATOM   1703  NE  ARG A 222      -6.894 -15.606  -6.459  1.00 98.19           N  
ATOM   1704  NH1 ARG A 222      -7.643 -17.773  -6.196  1.00 98.19           N  
ATOM   1705  NH2 ARG A 222      -8.669 -16.368  -7.690  1.00 98.19           N1+
ATOM   1706  CZ  ARG A 222      -7.732 -16.580  -6.777  1.00 98.19           C  
ATOM   1707  N   ASP A 223      -3.560 -15.032  -0.425  1.00 98.38           N  
ATOM   1708  CA  ASP A 223      -2.442 -15.483   0.394  1.00 98.38           C  
ATOM   1709  C   ASP A 223      -2.856 -15.630   1.856  1.00 98.38           C  
ATOM   1710  O   ASP A 223      -2.370 -16.522   2.557  1.00 98.38           O  
ATOM   1711  CB  ASP A 223      -1.266 -14.506   0.279  1.00 98.38           C  
ATOM   1712  CG  ASP A 223      -0.536 -14.618  -1.052  1.00 98.38           C  
ATOM   1713  OD1 ASP A 223      -0.762 -15.591  -1.792  1.00 98.38           O  
ATOM   1714  OD2 ASP A 223       0.281 -13.718  -1.353  1.00 98.38           O1-
ATOM   1715  N   LEU A 224      -3.779 -14.779   2.317  1.00 98.12           N  
ATOM   1716  CA  LEU A 224      -4.021 -14.665   3.752  1.00 98.12           C  
ATOM   1717  C   LEU A 224      -5.405 -15.191   4.112  1.00 98.12           C  
ATOM   1718  O   LEU A 224      -5.891 -14.972   5.226  1.00 98.12           O  
ATOM   1719  CB  LEU A 224      -3.886 -13.209   4.206  1.00 98.12           C  
ATOM   1720  CG  LEU A 224      -2.514 -12.563   4.001  1.00 98.12           C  
ATOM   1721  CD1 LEU A 224      -2.587 -11.065   4.280  1.00 98.12           C  
ATOM   1722  CD2 LEU A 224      -1.476 -13.221   4.904  1.00 98.12           C  
ATOM   1723  N   MET A 225      -6.084 -15.878   3.259  1.00 96.94           N  
ATOM   1724  CA  MET A 225      -7.455 -16.351   3.398  1.00 96.94           C  
ATOM   1725  C   MET A 225      -7.609 -17.210   4.645  1.00 96.94           C  
ATOM   1726  O   MET A 225      -8.638 -17.149   5.329  1.00 96.94           O  
ATOM   1727  CB  MET A 225      -7.874 -17.148   2.158  1.00 96.94           C  
ATOM   1728  CG  MET A 225      -9.331 -17.578   2.172  1.00 96.94           C  
ATOM   1729  SD  MET A 225      -9.827 -18.429   0.625  1.00 96.94           S  
ATOM   1730  CE  MET A 225      -9.967 -17.012  -0.497  1.00 96.94           C  
ATOM   1731  N   GLU A 226      -6.569 -17.950   5.053  1.00 96.62           N  
ATOM   1732  CA  GLU A 226      -6.677 -18.868   6.179  1.00 96.62           C  
ATOM   1733  C   GLU A 226      -6.062 -18.272   7.441  1.00 96.62           C  
ATOM   1734  O   GLU A 226      -6.050 -18.905   8.497  1.00 96.62           O  
ATOM   1735  CB  GLU A 226      -6.004 -20.205   5.843  1.00 96.62           C  
ATOM   1736  CG  GLU A 226      -6.630 -20.934   4.667  1.00 96.62           C  
ATOM   1737  CD  GLU A 226      -8.089 -21.282   4.887  1.00 96.62           C  
ATOM   1738  OE1 GLU A 226      -8.880 -21.248   3.915  1.00 96.62           O  
ATOM   1739  OE2 GLU A 226      -8.454 -21.602   6.045  1.00 96.62           O1-
ATOM   1740  N   ASP A 227      -5.596 -17.071   7.389  1.00 97.56           N  
ATOM   1741  CA  ASP A 227      -4.955 -16.430   8.527  1.00 97.56           C  
ATOM   1742  C   ASP A 227      -5.964 -15.626   9.344  1.00 97.56           C  
ATOM   1743  O   ASP A 227      -6.326 -14.507   8.955  1.00 97.56           O  
ATOM   1744  CB  ASP A 227      -3.808 -15.527   8.069  1.00 97.56           C  
ATOM   1745  CG  ASP A 227      -2.929 -15.048   9.205  1.00 97.56           C  
ATOM   1746  OD1 ASP A 227      -3.386 -15.055  10.374  1.00 97.56           O  
ATOM   1747  OD2 ASP A 227      -1.771 -14.668   8.942  1.00 97.56           O1-
ATOM   1748  N   ARG A 228      -6.375 -16.086  10.539  1.00 96.75           N  
ATOM   1749  CA  ARG A 228      -7.407 -15.471  11.364  1.00 96.75           C  
ATOM   1750  C   ARG A 228      -6.870 -14.246  12.097  1.00 96.75           C  
ATOM   1751  O   ARG A 228      -7.637 -13.445  12.626  1.00 96.75           O  
ATOM   1752  CB  ARG A 228      -7.951 -16.473  12.377  1.00 96.75           C  
ATOM   1753  CG  ARG A 228      -8.731 -17.620  11.752  1.00 96.75           C  
ATOM   1754  CD  ARG A 228      -9.411 -18.487  12.806  1.00 96.75           C  
ATOM   1755  NE  ARG A 228     -10.195 -19.553  12.193  1.00 96.75           N  
ATOM   1756  NH1 ARG A 228     -11.212 -20.207  14.165  1.00 96.75           N  
ATOM   1757  NH2 ARG A 228     -11.697 -21.289  12.208  1.00 96.75           N1+
ATOM   1758  CZ  ARG A 228     -11.033 -20.351  12.856  1.00 96.75           C  
ATOM   1759  N   ARG A 229      -5.572 -14.077  12.080  1.00 97.69           N  
ATOM   1760  CA  ARG A 229      -4.935 -12.935  12.727  1.00 97.69           C  
ATOM   1761  C   ARG A 229      -4.952 -11.722  11.804  1.00 97.69           C  
ATOM   1762  O   ARG A 229      -4.549 -10.626  12.198  1.00 97.69           O  
ATOM   1763  CB  ARG A 229      -3.499 -13.271  13.121  1.00 97.69           C  
ATOM   1764  CG  ARG A 229      -3.387 -14.389  14.147  1.00 97.69           C  
ATOM   1765  CD  ARG A 229      -1.942 -14.802  14.374  1.00 97.69           C  
ATOM   1766  NE  ARG A 229      -1.321 -15.303  13.143  1.00 97.69           N  
ATOM   1767  NH1 ARG A 229       0.777 -15.580  14.075  1.00 97.69           N  
ATOM   1768  NH2 ARG A 229       0.415 -16.114  11.879  1.00 97.69           N1+
ATOM   1769  CZ  ARG A 229      -0.044 -15.660  13.039  1.00 97.69           C  
ATOM   1770  N   VAL A 230      -5.499 -11.866  10.536  1.00 98.62           N  
ATOM   1771  CA  VAL A 230      -5.600 -10.784   9.562  1.00 98.62           C  
ATOM   1772  C   VAL A 230      -7.067 -10.501   9.251  1.00 98.62           C  
ATOM   1773  O   VAL A 230      -7.823 -11.414   8.915  1.00 98.62           O  
ATOM   1774  CB  VAL A 230      -4.834 -11.112   8.261  1.00 98.62           C  
ATOM   1775  CG1 VAL A 230      -5.021 -10.000   7.226  1.00 98.62           C  
ATOM   1776  CG2 VAL A 230      -3.350 -11.324   8.552  1.00 98.62           C  
ATOM   1777  N   PHE A 231      -7.423  -9.279   9.436  1.00 98.75           N  
ATOM   1778  CA  PHE A 231      -8.748  -8.778   9.088  1.00 98.75           C  
ATOM   1779  C   PHE A 231      -8.692  -7.907   7.840  1.00 98.75           C  
ATOM   1780  O   PHE A 231      -8.001  -6.886   7.827  1.00 98.75           O  
ATOM   1781  CB  PHE A 231      -9.349  -7.990  10.253  1.00 98.75           C  
ATOM   1782  CG  PHE A 231     -10.820  -7.714  10.104  1.00 98.75           C  
ATOM   1783  CD1 PHE A 231     -11.276  -6.746   9.224  1.00 98.75           C  
ATOM   1784  CD2 PHE A 231     -11.753  -8.422  10.857  1.00 98.75           C  
ATOM   1785  CE1 PHE A 231     -12.638  -6.488   9.086  1.00 98.75           C  
ATOM   1786  CE2 PHE A 231     -13.114  -8.169  10.718  1.00 98.75           C  
ATOM   1787  CZ  PHE A 231     -13.555  -7.203   9.841  1.00 98.75           C  
ATOM   1788  N   ILE A 232      -9.513  -8.357   6.811  1.00 98.81           N  
ATOM   1789  CA  ILE A 232      -9.416  -7.656   5.537  1.00 98.81           C  
ATOM   1790  C   ILE A 232     -10.688  -6.847   5.299  1.00 98.81           C  
ATOM   1791  O   ILE A 232     -11.781  -7.409   5.198  1.00 98.81           O  
ATOM   1792  CB  ILE A 232      -9.177  -8.636   4.374  1.00 98.81           C  
ATOM   1793  CG1 ILE A 232      -7.854  -9.386   4.563  1.00 98.81           C  
ATOM   1794  CG2 ILE A 232      -9.196  -7.900   3.030  1.00 98.81           C  
ATOM   1795  CD1 ILE A 232      -7.653 -10.546   3.598  1.00 98.81           C  
ATOM   1796  N   LEU A 233     -10.554  -5.536   5.355  1.00 98.88           N  
ATOM   1797  CA  LEU A 233     -11.558  -4.602   4.851  1.00 98.88           C  
ATOM   1798  C   LEU A 233     -11.208  -4.141   3.444  1.00 98.88           C  
ATOM   1799  O   LEU A 233     -10.194  -3.467   3.239  1.00 98.88           O  
ATOM   1800  CB  LEU A 233     -11.682  -3.395   5.781  1.00 98.88           C  
ATOM   1801  CG  LEU A 233     -12.533  -2.232   5.273  1.00 98.88           C  
ATOM   1802  CD1 LEU A 233     -13.986  -2.675   5.118  1.00 98.88           C  
ATOM   1803  CD2 LEU A 233     -12.431  -1.042   6.219  1.00 98.88           C  
ATOM   1804  N   ASP A 234     -11.993  -4.542   2.491  1.00 98.81           N  
ATOM   1805  CA  ASP A 234     -11.738  -4.211   1.095  1.00 98.81           C  
ATOM   1806  C   ASP A 234     -12.936  -3.502   0.471  1.00 98.81           C  
ATOM   1807  O   ASP A 234     -14.023  -4.074   0.373  1.00 98.81           O  
ATOM   1808  CB  ASP A 234     -11.399  -5.469   0.295  1.00 98.81           C  
ATOM   1809  CG  ASP A 234     -10.742  -5.166  -1.040  1.00 98.81           C  
ATOM   1810  OD1 ASP A 234     -10.740  -3.990  -1.463  1.00 98.81           O  
ATOM   1811  OD2 ASP A 234     -10.227  -6.110  -1.675  1.00 98.81           O1-
ATOM   1812  N   MET A 235     -12.773  -2.238   0.135  1.00 98.62           N  
ATOM   1813  CA  MET A 235     -13.762  -1.406  -0.540  1.00 98.62           C  
ATOM   1814  C   MET A 235     -13.380  -1.176  -1.998  1.00 98.62           C  
ATOM   1815  O   MET A 235     -12.347  -0.580  -2.287  1.00 98.62           O  
ATOM   1816  CB  MET A 235     -13.918  -0.068   0.180  1.00 98.62           C  
ATOM   1817  CG  MET A 235     -15.100   0.763  -0.313  1.00 98.62           C  
ATOM   1818  SD  MET A 235     -15.332   2.294   0.662  1.00 98.62           S  
ATOM   1819  CE  MET A 235     -16.661   3.078  -0.292  1.00 98.62           C  
ATOM   1820  N   TYR A 236     -14.171  -1.700  -2.949  1.00 98.62           N  
ATOM   1821  CA  TYR A 236     -13.758  -1.703  -4.348  1.00 98.62           C  
ATOM   1822  C   TYR A 236     -14.967  -1.629  -5.274  1.00 98.62           C  
ATOM   1823  O   TYR A 236     -16.095  -1.888  -4.852  1.00 98.62           O  
ATOM   1824  CB  TYR A 236     -12.932  -2.957  -4.659  1.00 98.62           C  
ATOM   1825  CG  TYR A 236     -13.673  -4.249  -4.397  1.00 98.62           C  
ATOM   1826  CD1 TYR A 236     -13.671  -4.828  -3.130  1.00 98.62           C  
ATOM   1827  CD2 TYR A 236     -14.373  -4.891  -5.412  1.00 98.62           C  
ATOM   1828  CE1 TYR A 236     -14.345  -6.019  -2.881  1.00 98.62           C  
ATOM   1829  CE2 TYR A 236     -15.053  -6.083  -5.176  1.00 98.62           C  
ATOM   1830  OH  TYR A 236     -15.703  -7.811  -3.667  1.00 98.62           O  
ATOM   1831  CZ  TYR A 236     -15.030  -6.635  -3.906  1.00 98.62           C  
ATOM   1832  N   ASN A 237     -14.748  -1.178  -6.501  1.00 98.25           N  
ATOM   1833  CA  ASN A 237     -15.738  -1.257  -7.569  1.00 98.25           C  
ATOM   1834  C   ASN A 237     -15.930  -2.686  -8.049  1.00 98.25           C  
ATOM   1835  O   ASN A 237     -15.056  -3.248  -8.707  1.00 98.25           O  
ATOM   1836  CB  ASN A 237     -15.337  -0.350  -8.736  1.00 98.25           C  
ATOM   1837  CG  ASN A 237     -16.391  -0.315  -9.832  1.00 98.25           C  
ATOM   1838  ND2 ASN A 237     -16.331   0.708 -10.672  1.00 98.25           N  
ATOM   1839  OD1 ASN A 237     -17.237  -1.200  -9.918  1.00 98.25           O  
ATOM   1840  N   TYR A 238     -17.106  -3.312  -7.837  1.00 96.62           N  
ATOM   1841  CA  TYR A 238     -17.302  -4.751  -8.021  1.00 96.62           C  
ATOM   1842  C   TYR A 238     -17.419  -5.100  -9.498  1.00 96.62           C  
ATOM   1843  O   TYR A 238     -17.348  -6.272  -9.867  1.00 96.62           O  
ATOM   1844  CB  TYR A 238     -18.553  -5.223  -7.271  1.00 96.62           C  
ATOM   1845  CG  TYR A 238     -19.841  -4.718  -7.863  1.00 96.62           C  
ATOM   1846  CD1 TYR A 238     -20.402  -3.515  -7.445  1.00 96.62           C  
ATOM   1847  CD2 TYR A 238     -20.508  -5.447  -8.845  1.00 96.62           C  
ATOM   1848  CE1 TYR A 238     -21.591  -3.047  -7.987  1.00 96.62           C  
ATOM   1849  CE2 TYR A 238     -21.700  -4.985  -9.392  1.00 96.62           C  
ATOM   1850  OH  TYR A 238     -23.409  -3.330  -9.499  1.00 96.62           O  
ATOM   1851  CZ  TYR A 238     -22.239  -3.788  -8.962  1.00 96.62           C  
ATOM   1852  N   ARG A 239     -17.497  -4.069 -10.446  1.00 96.88           N  
ATOM   1853  CA  ARG A 239     -17.714  -4.302 -11.870  1.00 96.88           C  
ATOM   1854  C   ARG A 239     -16.388  -4.313 -12.631  1.00 96.88           C  
ATOM   1855  O   ARG A 239     -16.359  -4.601 -13.831  1.00 96.88           O  
ATOM   1856  CB  ARG A 239     -18.645  -3.247 -12.453  1.00 96.88           C  
ATOM   1857  CG  ARG A 239     -20.087  -3.386 -11.999  1.00 96.88           C  
ATOM   1858  CD  ARG A 239     -21.031  -2.555 -12.860  1.00 96.88           C  
ATOM   1859  NE  ARG A 239     -22.428  -2.772 -12.493  1.00 96.88           N  
ATOM   1860  NH1 ARG A 239     -23.232  -2.669 -14.657  1.00 96.88           N  
ATOM   1861  NH2 ARG A 239     -24.683  -3.021 -12.914  1.00 96.88           N1+
ATOM   1862  CZ  ARG A 239     -23.438  -2.811 -13.351  1.00 96.88           C  
ATOM   1863  N   ILE A 240     -15.247  -3.998 -11.940  1.00 96.69           N  
ATOM   1864  CA  ILE A 240     -13.993  -3.843 -12.673  1.00 96.69           C  
ATOM   1865  C   ILE A 240     -12.981  -4.862 -12.172  1.00 96.69           C  
ATOM   1866  O   ILE A 240     -13.214  -5.538 -11.166  1.00 96.69           O  
ATOM   1867  CB  ILE A 240     -13.429  -2.415 -12.536  1.00 96.69           C  
ATOM   1868  CG1 ILE A 240     -13.147  -2.090 -11.068  1.00 96.69           C  
ATOM   1869  CG2 ILE A 240     -14.398  -1.394 -13.148  1.00 96.69           C  
ATOM   1870  CD1 ILE A 240     -12.489  -0.733 -10.848  1.00 96.69           C  
ATOM   1871  N   TYR A 241     -11.925  -5.226 -13.068  1.00 95.69           N  
ATOM   1872  CA  TYR A 241     -10.842  -6.119 -12.665  1.00 95.69           C  
ATOM   1873  C   TYR A 241     -10.631  -6.084 -11.159  1.00 95.69           C  
ATOM   1874  O   TYR A 241     -10.640  -5.012 -10.554  1.00 95.69           O  
ATOM   1875  CB  TYR A 241      -9.542  -5.754 -13.391  1.00 95.69           C  
ATOM   1876  CG  TYR A 241      -8.373  -6.631 -13.016  1.00 95.69           C  
ATOM   1877  CD1 TYR A 241      -7.521  -6.288 -11.974  1.00 95.69           C  
ATOM   1878  CD2 TYR A 241      -8.119  -7.810 -13.713  1.00 95.69           C  
ATOM   1879  CE1 TYR A 241      -6.440  -7.093 -11.632  1.00 95.69           C  
ATOM   1880  CE2 TYR A 241      -7.040  -8.621 -13.377  1.00 95.69           C  
ATOM   1881  OH  TYR A 241      -5.142  -9.057 -11.999  1.00 95.69           O  
ATOM   1882  CZ  TYR A 241      -6.211  -8.259 -12.336  1.00 95.69           C  
ATOM   1883  N   PRO A 242     -10.413  -7.378 -10.625  1.00 96.12           N  
ATOM   1884  CA  PRO A 242     -10.113  -8.684 -11.238  1.00 96.12           C  
ATOM   1885  C   PRO A 242     -11.303  -9.637 -11.216  1.00 96.12           C  
ATOM   1886  O   PRO A 242     -11.243 -10.717 -11.806  1.00 96.12           O  
ATOM   1887  CB  PRO A 242      -8.964  -9.211 -10.368  1.00 96.12           C  
ATOM   1888  CG  PRO A 242      -9.247  -8.692  -9.000  1.00 96.12           C  
ATOM   1889  CD  PRO A 242      -9.831  -7.311  -9.126  1.00 96.12           C  
ATOM   1890  N   ARG A 243     -12.454  -9.364 -10.450  1.00 95.56           N  
ATOM   1891  CA  ARG A 243     -13.642 -10.199 -10.291  1.00 95.56           C  
ATOM   1892  C   ARG A 243     -13.271 -11.573  -9.759  1.00 95.56           C  
ATOM   1893  O   ARG A 243     -13.805 -12.578 -10.217  1.00 95.56           O  
ATOM   1894  CB  ARG A 243     -14.388 -10.319 -11.615  1.00 95.56           C  
ATOM   1895  CG  ARG A 243     -14.924  -9.006 -12.154  1.00 95.56           C  
ATOM   1896  CD  ARG A 243     -15.701  -9.203 -13.450  1.00 95.56           C  
ATOM   1897  NE  ARG A 243     -15.899  -7.926 -14.145  1.00 95.56           N  
ATOM   1898  NH1 ARG A 243     -16.230  -8.888 -16.220  1.00 95.56           N  
ATOM   1899  NH2 ARG A 243     -16.318  -6.622 -15.988  1.00 95.56           N1+
ATOM   1900  CZ  ARG A 243     -16.149  -7.824 -15.452  1.00 95.56           C  
ATOM   1901  N   ASP A 244     -12.295 -11.614  -8.954  1.00 96.69           N  
ATOM   1902  CA  ASP A 244     -11.788 -12.837  -8.350  1.00 96.69           C  
ATOM   1903  C   ASP A 244     -12.718 -13.333  -7.242  1.00 96.69           C  
ATOM   1904  O   ASP A 244     -12.610 -12.885  -6.095  1.00 96.69           O  
ATOM   1905  CB  ASP A 244     -10.379 -12.637  -7.809  1.00 96.69           C  
ATOM   1906  CG  ASP A 244      -9.678 -13.937  -7.460  1.00 96.69           C  
ATOM   1907  OD1 ASP A 244     -10.358 -14.915  -7.096  1.00 96.69           O  
ATOM   1908  OD2 ASP A 244      -8.432 -13.980  -7.550  1.00 96.69           O1-
ATOM   1909  N   GLN A 245     -13.590 -14.280  -7.439  1.00 96.44           N  
ATOM   1910  CA  GLN A 245     -14.637 -14.768  -6.545  1.00 96.44           C  
ATOM   1911  C   GLN A 245     -14.042 -15.552  -5.376  1.00 96.44           C  
ATOM   1912  O   GLN A 245     -14.511 -15.427  -4.240  1.00 96.44           O  
ATOM   1913  CB  GLN A 245     -15.634 -15.654  -7.307  1.00 96.44           C  
ATOM   1914  CG  GLN A 245     -16.484 -14.889  -8.312  1.00 96.44           C  
ATOM   1915  CD  GLN A 245     -17.321 -13.804  -7.667  1.00 96.44           C  
ATOM   1916  NE2 GLN A 245     -17.490 -12.686  -8.366  1.00 96.44           N  
ATOM   1917  OE1 GLN A 245     -17.826 -13.971  -6.549  1.00 96.44           O  
ATOM   1918  N   HIS A 246     -13.023 -16.290  -5.715  1.00 97.00           N  
ATOM   1919  CA  HIS A 246     -12.381 -17.071  -4.662  1.00 97.00           C  
ATOM   1920  C   HIS A 246     -11.733 -16.168  -3.623  1.00 97.00           C  
ATOM   1921  O   HIS A 246     -11.884 -16.391  -2.419  1.00 97.00           O  
ATOM   1922  CB  HIS A 246     -11.338 -18.020  -5.262  1.00 97.00           C  
ATOM   1923  CG  HIS A 246     -10.704 -18.924  -4.254  1.00 97.00           C  
ATOM   1924  CD2 HIS A 246      -9.433 -18.983  -3.790  1.00 97.00           C  
ATOM   1925  ND1 HIS A 246     -11.405 -19.926  -3.608  1.00 97.00           N  
ATOM   1926  CE1 HIS A 246     -10.584 -20.550  -2.782  1.00 97.00           C  
ATOM   1927  NE2 HIS A 246      -9.388 -20.012  -2.875  1.00 97.00           N  
ATOM   1928  N   ALA A 247     -10.973 -15.176  -4.043  1.00 97.62           N  
ATOM   1929  CA  ALA A 247     -10.280 -14.252  -3.151  1.00 97.62           C  
ATOM   1930  C   ALA A 247     -11.271 -13.518  -2.249  1.00 97.62           C  
ATOM   1931  O   ALA A 247     -10.923 -13.111  -1.135  1.00 97.62           O  
ATOM   1932  CB  ALA A 247      -9.454 -13.256  -3.956  1.00 97.62           C  
ATOM   1933  N   LYS A 248     -12.504 -13.321  -2.683  1.00 96.75           N  
ATOM   1934  CA  LYS A 248     -13.539 -12.620  -1.936  1.00 96.75           C  
ATOM   1935  C   LYS A 248     -13.824 -13.303  -0.602  1.00 96.75           C  
ATOM   1936  O   LYS A 248     -14.285 -12.674   0.346  1.00 96.75           O  
ATOM   1937  CB  LYS A 248     -14.820 -12.507  -2.749  1.00 96.75           C  
ATOM   1938  CG  LYS A 248     -14.762 -11.485  -3.874  1.00 96.75           C  
ATOM   1939  CD  LYS A 248     -16.111 -11.294  -4.536  1.00 96.75           C  
ATOM   1940  CE  LYS A 248     -16.069 -10.217  -5.611  1.00 96.75           C  
ATOM   1941  NZ  LYS A 248     -17.396 -10.034  -6.272  1.00 96.75           N1+
ATOM   1942  N   LEU A 249     -13.580 -14.639  -0.552  1.00 97.25           N  
ATOM   1943  CA  LEU A 249     -13.855 -15.422   0.641  1.00 97.25           C  
ATOM   1944  C   LEU A 249     -12.984 -14.954   1.806  1.00 97.25           C  
ATOM   1945  O   LEU A 249     -13.322 -15.193   2.969  1.00 97.25           O  
ATOM   1946  CB  LEU A 249     -13.621 -16.910   0.375  1.00 97.25           C  
ATOM   1947  CG  LEU A 249     -14.558 -17.580  -0.635  1.00 97.25           C  
ATOM   1948  CD1 LEU A 249     -14.101 -18.999  -0.916  1.00 97.25           C  
ATOM   1949  CD2 LEU A 249     -15.997 -17.558  -0.136  1.00 97.25           C  
ATOM   1950  N   ALA A 250     -11.880 -14.303   1.490  1.00 97.75           N  
ATOM   1951  CA  ALA A 250     -10.933 -13.845   2.509  1.00 97.75           C  
ATOM   1952  C   ALA A 250     -11.378 -12.523   3.115  1.00 97.75           C  
ATOM   1953  O   ALA A 250     -10.923 -12.144   4.197  1.00 97.75           O  
ATOM   1954  CB  ALA A 250      -9.536 -13.717   1.914  1.00 97.75           C  
ATOM   1955  N   ILE A 251     -12.276 -11.756   2.433  1.00 98.12           N  
ATOM   1956  CA  ILE A 251     -12.673 -10.421   2.867  1.00 98.12           C  
ATOM   1957  C   ILE A 251     -13.700 -10.533   3.992  1.00 98.12           C  
ATOM   1958  O   ILE A 251     -14.823 -10.986   3.774  1.00 98.12           O  
ATOM   1959  CB  ILE A 251     -13.246  -9.596   1.692  1.00 98.12           C  
ATOM   1960  CG1 ILE A 251     -12.299  -9.653   0.484  1.00 98.12           C  
ATOM   1961  CG2 ILE A 251     -13.502  -8.151   2.126  1.00 98.12           C  
ATOM   1962  CD1 ILE A 251     -12.881  -9.055  -0.786  1.00 98.12           C  
ATOM   1963  N   ARG A 252     -13.352 -10.055   5.113  1.00 98.19           N  
ATOM   1964  CA  ARG A 252     -14.242 -10.123   6.265  1.00 98.19           C  
ATOM   1965  C   ARG A 252     -15.232  -8.960   6.264  1.00 98.19           C  
ATOM   1966  O   ARG A 252     -16.374  -9.113   6.706  1.00 98.19           O  
ATOM   1967  CB  ARG A 252     -13.434 -10.118   7.564  1.00 98.19           C  
ATOM   1968  CG  ARG A 252     -12.683 -11.414   7.830  1.00 98.19           C  
ATOM   1969  CD  ARG A 252     -11.904 -11.357   9.140  1.00 98.19           C  
ATOM   1970  NE  ARG A 252     -12.792 -11.303  10.288  1.00 98.19           N  
ATOM   1971  NH1 ARG A 252     -11.095 -11.222  11.855  1.00 98.19           N  
ATOM   1972  NH2 ARG A 252     -13.284 -11.196  12.530  1.00 98.19           N1+
ATOM   1973  CZ  ARG A 252     -12.385 -11.237  11.548  1.00 98.19           C  
ATOM   1974  N   ARG A 253     -14.766  -7.874   5.800  1.00 98.50           N  
ATOM   1975  CA  ARG A 253     -15.663  -6.752   5.569  1.00 98.50           C  
ATOM   1976  C   ARG A 253     -15.556  -6.252   4.134  1.00 98.50           C  
ATOM   1977  O   ARG A 253     -14.662  -5.464   3.809  1.00 98.50           O  
ATOM   1978  CB  ARG A 253     -15.357  -5.610   6.545  1.00 98.50           C  
ATOM   1979  CG  ARG A 253     -16.335  -4.446   6.460  1.00 98.50           C  
ATOM   1980  CD  ARG A 253     -17.566  -4.678   7.325  1.00 98.50           C  
ATOM   1981  NE  ARG A 253     -17.261  -5.517   8.485  1.00 98.50           N  
ATOM   1982  NH1 ARG A 253     -19.061  -4.793   9.731  1.00 98.50           N  
ATOM   1983  NH2 ARG A 253     -17.615  -6.346  10.589  1.00 98.50           N1+
ATOM   1984  CZ  ARG A 253     -17.982  -5.551   9.601  1.00 98.50           C  
ATOM   1985  N   ALA A 254     -16.480  -6.764   3.293  1.00 97.69           N  
ATOM   1986  CA  ALA A 254     -16.524  -6.392   1.881  1.00 97.69           C  
ATOM   1987  C   ALA A 254     -17.451  -5.197   1.659  1.00 97.69           C  
ATOM   1988  O   ALA A 254     -18.606  -5.223   2.085  1.00 97.69           O  
ATOM   1989  CB  ALA A 254     -16.967  -7.579   1.035  1.00 97.69           C  
ATOM   1990  N   VAL A 255     -16.924  -4.134   1.048  1.00 98.38           N  
ATOM   1991  CA  VAL A 255     -17.739  -3.000   0.639  1.00 98.38           C  
ATOM   1992  C   VAL A 255     -17.704  -2.863  -0.885  1.00 98.38           C  
ATOM   1993  O   VAL A 255     -16.725  -2.370  -1.447  1.00 98.38           O  
ATOM   1994  CB  VAL A 255     -17.262  -1.689   1.298  1.00 98.38           C  
ATOM   1995  CG1 VAL A 255     -18.198  -0.536   0.947  1.00 98.38           C  
ATOM   1996  CG2 VAL A 255     -17.171  -1.860   2.811  1.00 98.38           C  
ATOM   1997  N   GLU A 256     -18.729  -3.401  -1.542  1.00 97.81           N  
ATOM   1998  CA  GLU A 256     -18.805  -3.348  -2.999  1.00 97.81           C  
ATOM   1999  C   GLU A 256     -19.465  -2.056  -3.472  1.00 97.81           C  
ATOM   2000  O   GLU A 256     -20.583  -1.730  -3.053  1.00 97.81           O  
ATOM   2001  CB  GLU A 256     -19.564  -4.556  -3.540  1.00 97.81           C  
ATOM   2002  CG  GLU A 256     -18.847  -5.878  -3.322  1.00 97.81           C  
ATOM   2003  CD  GLU A 256     -19.561  -7.061  -3.966  1.00 97.81           C  
ATOM   2004  OE1 GLU A 256     -18.908  -8.095  -4.222  1.00 97.81           O  
ATOM   2005  OE2 GLU A 256     -20.780  -6.948  -4.212  1.00 97.81           O1-
ATOM   2006  N   LEU A 257     -18.708  -1.327  -4.301  1.00 98.50           N  
ATOM   2007  CA  LEU A 257     -19.163  -0.025  -4.774  1.00 98.50           C  
ATOM   2008  C   LEU A 257     -19.665  -0.109  -6.213  1.00 98.50           C  
ATOM   2009  O   LEU A 257     -19.067  -0.810  -7.039  1.00 98.50           O  
ATOM   2010  CB  LEU A 257     -18.040   1.008  -4.675  1.00 98.50           C  
ATOM   2011  CG  LEU A 257     -17.436   1.216  -3.285  1.00 98.50           C  
ATOM   2012  CD1 LEU A 257     -16.177   2.072  -3.377  1.00 98.50           C  
ATOM   2013  CD2 LEU A 257     -18.453   1.856  -2.350  1.00 98.50           C  
ATOM   2014  N   LYS A 258     -20.776   0.601  -6.453  1.00 98.12           N  
ATOM   2015  CA  LYS A 258     -21.257   0.744  -7.824  1.00 98.12           C  
ATOM   2016  C   LYS A 258     -20.406   1.745  -8.602  1.00 98.12           C  
ATOM   2017  O   LYS A 258     -19.840   2.672  -8.019  1.00 98.12           O  
ATOM   2018  CB  LYS A 258     -22.720   1.187  -7.834  1.00 98.12           C  
ATOM   2019  CG  LYS A 258     -23.682   0.143  -7.284  1.00 98.12           C  
ATOM   2020  CD  LYS A 258     -25.120   0.622  -7.346  1.00 98.12           C  
ATOM   2021  CE  LYS A 258     -26.076  -0.395  -6.745  1.00 98.12           C  
ATOM   2022  NZ  LYS A 258     -27.477   0.123  -6.696  1.00 98.12           N1+
ATOM   2023  N   PRO A 259     -20.358   1.505  -9.951  1.00 98.06           N  
ATOM   2024  CA  PRO A 259     -19.685   2.527 -10.757  1.00 98.06           C  
ATOM   2025  C   PRO A 259     -20.238   3.933 -10.504  1.00 98.06           C  
ATOM   2026  O   PRO A 259     -21.436   4.094 -10.262  1.00 98.06           O  
ATOM   2027  CB  PRO A 259     -19.966   2.083 -12.192  1.00 98.06           C  
ATOM   2028  CG  PRO A 259     -20.206   0.619 -12.097  1.00 98.06           C  
ATOM   2029  CD  PRO A 259     -20.886   0.322 -10.791  1.00 98.06           C  
ATOM   2030  N   HIS A 260     -19.288   4.893 -10.410  1.00 98.12           N  
ATOM   2031  CA  HIS A 260     -19.604   6.312 -10.312  1.00 98.12           C  
ATOM   2032  C   HIS A 260     -20.037   6.677  -8.898  1.00 98.12           C  
ATOM   2033  O   HIS A 260     -20.738   7.684  -8.705  1.00 98.12           O  
ATOM   2034  CB  HIS A 260     -20.674   6.687 -11.320  1.00 98.12           C  
ATOM   2035  CG  HIS A 260     -20.292   6.431 -12.741  1.00 98.12           C  
ATOM   2036  CD2 HIS A 260     -20.828   5.606 -13.675  1.00 98.12           C  
ATOM   2037  ND1 HIS A 260     -19.225   7.057 -13.350  1.00 98.12           N  
ATOM   2038  CE1 HIS A 260     -19.126   6.628 -14.597  1.00 98.12           C  
ATOM   2039  NE2 HIS A 260     -20.087   5.749 -14.821  1.00 98.12           N  
ATOM   2040  N   THR A 261     -19.813   5.781  -7.974  1.00 98.56           N  
ATOM   2041  CA  THR A 261     -19.990   6.131  -6.570  1.00 98.56           C  
ATOM   2042  C   THR A 261     -19.342   7.476  -6.262  1.00 98.56           C  
ATOM   2043  O   THR A 261     -18.186   7.705  -6.621  1.00 98.56           O  
ATOM   2044  CB  THR A 261     -19.421   5.050  -5.636  1.00 98.56           C  
ATOM   2045  CG2 THR A 261     -19.558   5.463  -4.175  1.00 98.56           C  
ATOM   2046  OG1 THR A 261     -20.146   3.829  -5.844  1.00 98.56           O  
ATOM   2047  N   ASP A 262     -20.068   8.422  -5.614  1.00 98.56           N  
ATOM   2048  CA  ASP A 262     -19.571   9.768  -5.343  1.00 98.56           C  
ATOM   2049  C   ASP A 262     -19.016   9.866  -3.920  1.00 98.56           C  
ATOM   2050  O   ASP A 262     -18.968   8.871  -3.193  1.00 98.56           O  
ATOM   2051  CB  ASP A 262     -20.666  10.809  -5.560  1.00 98.56           C  
ATOM   2052  CG  ASP A 262     -21.851  10.622  -4.630  1.00 98.56           C  
ATOM   2053  OD1 ASP A 262     -21.727   9.911  -3.612  1.00 98.56           O  
ATOM   2054  OD2 ASP A 262     -22.918  11.188  -4.918  1.00 98.56           O1-
ATOM   2055  N   ASP A 263     -18.579  11.063  -3.486  1.00 98.69           N  
ATOM   2056  CA  ASP A 263     -17.920  11.301  -2.200  1.00 98.69           C  
ATOM   2057  C   ASP A 263     -18.836  10.906  -1.041  1.00 98.69           C  
ATOM   2058  O   ASP A 263     -18.407  10.222  -0.111  1.00 98.69           O  
ATOM   2059  CB  ASP A 263     -17.518  12.770  -2.073  1.00 98.69           C  
ATOM   2060  CG  ASP A 263     -16.391  13.161  -3.013  1.00 98.69           C  
ATOM   2061  OD1 ASP A 263     -15.811  12.274  -3.667  1.00 98.69           O  
ATOM   2062  OD2 ASP A 263     -16.082  14.369  -3.101  1.00 98.69           O1-
ATOM   2063  N   GLU A 264     -20.070  11.371  -1.102  1.00 98.56           N  
ATOM   2064  CA  GLU A 264     -20.991  11.173   0.014  1.00 98.56           C  
ATOM   2065  C   GLU A 264     -21.166   9.689   0.325  1.00 98.56           C  
ATOM   2066  O   GLU A 264     -21.011   9.267   1.474  1.00 98.56           O  
ATOM   2067  CB  GLU A 264     -22.350  11.816  -0.290  1.00 98.56           C  
ATOM   2068  CG  GLU A 264     -23.335  11.751   0.868  1.00 98.56           C  
ATOM   2069  CD  GLU A 264     -24.681  12.381   0.550  1.00 98.56           C  
ATOM   2070  OE1 GLU A 264     -25.586  12.317   1.401  1.00 98.56           O  
ATOM   2071  OE2 GLU A 264     -24.815  12.934  -0.561  1.00 98.56           O1-
ATOM   2072  N   GLU A 265     -21.574   8.930  -0.678  1.00 98.62           N  
ATOM   2073  CA  GLU A 265     -21.779   7.495  -0.494  1.00 98.62           C  
ATOM   2074  C   GLU A 265     -20.478   6.795  -0.087  1.00 98.62           C  
ATOM   2075  O   GLU A 265     -20.475   5.989   0.839  1.00 98.62           O  
ATOM   2076  CB  GLU A 265     -22.330   6.864  -1.775  1.00 98.62           C  
ATOM   2077  CG  GLU A 265     -22.600   5.377  -1.663  1.00 98.62           C  
ATOM   2078  CD  GLU A 265     -23.160   4.766  -2.939  1.00 98.62           C  
ATOM   2079  OE1 GLU A 265     -23.253   3.518  -3.023  1.00 98.62           O  
ATOM   2080  OE2 GLU A 265     -23.497   5.536  -3.856  1.00 98.62           O1-
ATOM   2081  N   TYR A 266     -19.391   7.078  -0.760  1.00 98.81           N  
ATOM   2082  CA  TYR A 266     -18.074   6.475  -0.507  1.00 98.81           C  
ATOM   2083  C   TYR A 266     -17.645   6.685   0.940  1.00 98.81           C  
ATOM   2084  O   TYR A 266     -17.321   5.729   1.642  1.00 98.81           O  
ATOM   2085  CB  TYR A 266     -17.027   7.066  -1.454  1.00 98.81           C  
ATOM   2086  CG  TYR A 266     -15.657   6.456  -1.293  1.00 98.81           C  
ATOM   2087  CD1 TYR A 266     -14.760   6.944  -0.344  1.00 98.81           C  
ATOM   2088  CD2 TYR A 266     -15.253   5.393  -2.091  1.00 98.81           C  
ATOM   2089  CE1 TYR A 266     -13.495   6.385  -0.193  1.00 98.81           C  
ATOM   2090  CE2 TYR A 266     -13.990   4.825  -1.952  1.00 98.81           C  
ATOM   2091  OH  TYR A 266     -11.871   4.774  -0.857  1.00 98.81           O  
ATOM   2092  CZ  TYR A 266     -13.121   5.329  -1.001  1.00 98.81           C  
ATOM   2093  N   LEU A 267     -17.627   7.922   1.393  1.00 98.81           N  
ATOM   2094  CA  LEU A 267     -17.132   8.268   2.721  1.00 98.81           C  
ATOM   2095  C   LEU A 267     -18.056   7.723   3.806  1.00 98.81           C  
ATOM   2096  O   LEU A 267     -17.602   7.316   4.875  1.00 98.81           O  
ATOM   2097  CB  LEU A 267     -17.003   9.790   2.860  1.00 98.81           C  
ATOM   2098  CG  LEU A 267     -15.862  10.442   2.072  1.00 98.81           C  
ATOM   2099  CD1 LEU A 267     -16.029  11.965   2.084  1.00 98.81           C  
ATOM   2100  CD2 LEU A 267     -14.513  10.040   2.639  1.00 98.81           C  
ATOM   2101  N   ARG A 268     -19.412   7.773   3.578  1.00 98.75           N  
ATOM   2102  CA  ARG A 268     -20.357   7.179   4.523  1.00 98.75           C  
ATOM   2103  C   ARG A 268     -20.044   5.708   4.754  1.00 98.75           C  
ATOM   2104  O   ARG A 268     -19.950   5.265   5.900  1.00 98.75           O  
ATOM   2105  CB  ARG A 268     -21.796   7.335   4.015  1.00 98.75           C  
ATOM   2106  CG  ARG A 268     -22.849   6.896   5.016  1.00 98.75           C  
ATOM   2107  CD  ARG A 268     -24.259   6.979   4.428  1.00 98.75           C  
ATOM   2108  NE  ARG A 268     -24.378   6.175   3.214  1.00 98.75           N  
ATOM   2109  NH1 ARG A 268     -24.563   4.154   4.331  1.00 98.75           N  
ATOM   2110  NH2 ARG A 268     -24.630   4.223   2.034  1.00 98.75           N1+
ATOM   2111  CZ  ARG A 268     -24.518   4.852   3.195  1.00 98.75           C  
ATOM   2112  N   LYS A 269     -19.888   4.943   3.697  1.00 98.75           N  
ATOM   2113  CA  LYS A 269     -19.602   3.520   3.788  1.00 98.75           C  
ATOM   2114  C   LYS A 269     -18.245   3.275   4.454  1.00 98.75           C  
ATOM   2115  O   LYS A 269     -18.107   2.370   5.282  1.00 98.75           O  
ATOM   2116  CB  LYS A 269     -19.622   2.872   2.404  1.00 98.75           C  
ATOM   2117  CG  LYS A 269     -21.010   2.740   1.803  1.00 98.75           C  
ATOM   2118  CD  LYS A 269     -20.981   2.058   0.444  1.00 98.75           C  
ATOM   2119  CE  LYS A 269     -22.379   1.783  -0.081  1.00 98.75           C  
ATOM   2120  NZ  LYS A 269     -22.347   1.049  -1.380  1.00 98.75           N1+
ATOM   2121  N   LEU A 270     -17.221   4.072   4.045  1.00 98.81           N  
ATOM   2122  CA  LEU A 270     -15.890   3.932   4.638  1.00 98.81           C  
ATOM   2123  C   LEU A 270     -15.944   4.154   6.149  1.00 98.81           C  
ATOM   2124  O   LEU A 270     -15.443   3.333   6.917  1.00 98.81           O  
ATOM   2125  CB  LEU A 270     -14.916   4.921   3.997  1.00 98.81           C  
ATOM   2126  CG  LEU A 270     -13.552   5.061   4.673  1.00 98.81           C  
ATOM   2127  CD1 LEU A 270     -12.815   3.726   4.657  1.00 98.81           C  
ATOM   2128  CD2 LEU A 270     -12.720   6.140   3.989  1.00 98.81           C  
ATOM   2129  N   LYS A 271     -16.552   5.254   6.555  1.00 98.69           N  
ATOM   2130  CA  LYS A 271     -16.605   5.595   7.972  1.00 98.69           C  
ATOM   2131  C   LYS A 271     -17.339   4.520   8.772  1.00 98.69           C  
ATOM   2132  O   LYS A 271     -16.883   4.119   9.845  1.00 98.69           O  
ATOM   2133  CB  LYS A 271     -17.289   6.948   8.171  1.00 98.69           C  
ATOM   2134  CG  LYS A 271     -16.464   8.136   7.707  1.00 98.69           C  
ATOM   2135  CD  LYS A 271     -17.217   9.447   7.884  1.00 98.69           C  
ATOM   2136  CE  LYS A 271     -16.406  10.632   7.387  1.00 98.69           C  
ATOM   2137  NZ  LYS A 271     -17.156  11.914   7.501  1.00 98.69           N1+
ATOM   2138  N   HIS A 272     -18.405   4.074   8.287  1.00 98.62           N  
ATOM   2139  CA  HIS A 272     -19.199   3.051   8.956  1.00 98.62           C  
ATOM   2140  C   HIS A 272     -18.436   1.732   9.042  1.00 98.62           C  
ATOM   2141  O   HIS A 272     -18.310   1.153  10.121  1.00 98.62           O  
ATOM   2142  CB  HIS A 272     -20.519   2.842   8.225  1.00 98.62           C  
ATOM   2143  CG  HIS A 272     -21.354   1.740   8.798  1.00 98.62           C  
ATOM   2144  CD2 HIS A 272     -21.632   0.501   8.336  1.00 98.62           C  
ATOM   2145  ND1 HIS A 272     -22.029   1.861   9.996  1.00 98.62           N  
ATOM   2146  CE1 HIS A 272     -22.673   0.733  10.245  1.00 98.62           C  
ATOM   2147  NE2 HIS A 272     -22.455  -0.104   9.244  1.00 98.62           N  
ATOM   2148  N   CYS A 273     -17.876   1.287   7.995  1.00 98.75           N  
ATOM   2149  CA  CYS A 273     -17.276  -0.044   7.918  1.00 98.75           C  
ATOM   2150  C   CYS A 273     -15.929  -0.077   8.619  1.00 98.75           C  
ATOM   2151  O   CYS A 273     -15.596  -1.064   9.277  1.00 98.75           O  
ATOM   2152  CB  CYS A 273     -17.118  -0.469   6.459  1.00 98.75           C  
ATOM   2153  SG  CYS A 273     -18.672  -0.836   5.626  1.00 98.75           S  
ATOM   2154  N   LEU A 274     -15.125   0.938   8.458  1.00 98.75           N  
ATOM   2155  CA  LEU A 274     -13.830   0.970   9.139  1.00 98.75           C  
ATOM   2156  C   LEU A 274     -14.015   1.008  10.650  1.00 98.75           C  
ATOM   2157  O   LEU A 274     -13.332   0.282  11.383  1.00 98.75           O  
ATOM   2158  CB  LEU A 274     -13.018   2.185   8.681  1.00 98.75           C  
ATOM   2159  CG  LEU A 274     -11.649   2.368   9.339  1.00 98.75           C  
ATOM   2160  CD1 LEU A 274     -10.793   1.125   9.134  1.00 98.75           C  
ATOM   2161  CD2 LEU A 274     -10.953   3.604   8.781  1.00 98.75           C  
ATOM   2162  N   SER A 275     -14.929   1.858  11.140  1.00 98.31           N  
ATOM   2163  CA  SER A 275     -15.211   1.923  12.569  1.00 98.31           C  
ATOM   2164  C   SER A 275     -15.657   0.566  13.112  1.00 98.31           C  
ATOM   2165  O   SER A 275     -15.191   0.127  14.163  1.00 98.31           O  
ATOM   2166  CB  SER A 275     -16.283   2.968  12.864  1.00 98.31           C  
ATOM   2167  OG  SER A 275     -15.817   4.269  12.544  1.00 98.31           O  
ATOM   2168  N   GLN A 276     -16.500  -0.139  12.460  1.00 98.38           N  
ATOM   2169  CA  GLN A 276     -16.985  -1.455  12.864  1.00 98.38           C  
ATOM   2170  C   GLN A 276     -15.855  -2.478  12.842  1.00 98.38           C  
ATOM   2171  O   GLN A 276     -15.771  -3.331  13.732  1.00 98.38           O  
ATOM   2172  CB  GLN A 276     -18.119  -1.916  11.948  1.00 98.38           C  
ATOM   2173  CG  GLN A 276     -19.435  -1.182  12.182  1.00 98.38           C  
ATOM   2174  CD  GLN A 276     -20.584  -1.767  11.390  1.00 98.38           C  
ATOM   2175  NE2 GLN A 276     -21.728  -1.938  12.033  1.00 98.38           N  
ATOM   2176  OE1 GLN A 276     -20.448  -2.064  10.201  1.00 98.38           O  
ATOM   2177  N   SER A 277     -15.054  -2.371  11.762  1.00 98.56           N  
ATOM   2178  CA  SER A 277     -13.952  -3.315  11.622  1.00 98.56           C  
ATOM   2179  C   SER A 277     -12.967  -3.183  12.783  1.00 98.56           C  
ATOM   2180  O   SER A 277     -12.531  -4.183  13.347  1.00 98.56           O  
ATOM   2181  CB  SER A 277     -13.223  -3.107  10.296  1.00 98.56           C  
ATOM   2182  OG  SER A 277     -14.097  -3.334   9.204  1.00 98.56           O  
ATOM   2183  N   ILE A 278     -12.626  -1.961  13.118  1.00 98.50           N  
ATOM   2184  CA  ILE A 278     -11.699  -1.712  14.218  1.00 98.50           C  
ATOM   2185  C   ILE A 278     -12.310  -2.180  15.535  1.00 98.50           C  
ATOM   2186  O   ILE A 278     -11.644  -2.835  16.342  1.00 98.50           O  
ATOM   2187  CB  ILE A 278     -11.317  -0.216  14.303  1.00 98.50           C  
ATOM   2188  CG1 ILE A 278     -10.405   0.176  13.125  1.00 98.50           C  
ATOM   2189  CG2 ILE A 278     -10.644   0.095  15.641  1.00 98.50           C  
ATOM   2190  CD1 ILE A 278     -10.134   1.666  13.032  1.00 98.50           C  
ATOM   2191  N   ALA A 279     -13.600  -1.928  15.787  1.00 97.88           N  
ATOM   2192  CA  ALA A 279     -14.298  -2.331  17.014  1.00 97.88           C  
ATOM   2193  C   ALA A 279     -14.374  -3.848  17.125  1.00 97.88           C  
ATOM   2194  O   ALA A 279     -14.154  -4.411  18.206  1.00 97.88           O  
ATOM   2195  CB  ALA A 279     -15.699  -1.725  17.049  1.00 97.88           C  
ATOM   2196  N   GLU A 280     -14.633  -4.502  16.072  1.00 97.94           N  
ATOM   2197  CA  GLU A 280     -14.828  -5.944  16.015  1.00 97.94           C  
ATOM   2198  C   GLU A 280     -13.506  -6.688  16.163  1.00 97.94           C  
ATOM   2199  O   GLU A 280     -13.420  -7.676  16.897  1.00 97.94           O  
ATOM   2200  CB  GLU A 280     -15.515  -6.348  14.708  1.00 97.94           C  
ATOM   2201  CG  GLU A 280     -15.676  -7.850  14.534  1.00 97.94           C  
ATOM   2202  CD  GLU A 280     -16.250  -8.238  13.182  1.00 97.94           C  
ATOM   2203  OE1 GLU A 280     -16.185  -9.432  12.815  1.00 97.94           O  
ATOM   2204  OE2 GLU A 280     -16.768  -7.343  12.480  1.00 97.94           O1-
ATOM   2205  N   PHE A 281     -12.445  -6.245  15.561  1.00 98.25           N  
ATOM   2206  CA  PHE A 281     -11.218  -7.014  15.370  1.00 98.25           C  
ATOM   2207  C   PHE A 281     -10.140  -6.565  16.351  1.00 98.25           C  
ATOM   2208  O   PHE A 281      -9.267  -7.348  16.722  1.00 98.25           O  
ATOM   2209  CB  PHE A 281     -10.716  -6.878  13.925  1.00 98.25           C  
ATOM   2210  CG  PHE A 281      -9.531  -7.751  13.611  1.00 98.25           C  
ATOM   2211  CD1 PHE A 281      -8.315  -7.191  13.261  1.00 98.25           C  
ATOM   2212  CD2 PHE A 281      -9.638  -9.135  13.675  1.00 98.25           C  
ATOM   2213  CE1 PHE A 281      -7.214  -7.994  12.964  1.00 98.25           C  
ATOM   2214  CE2 PHE A 281      -8.544  -9.945  13.390  1.00 98.25           C  
ATOM   2215  CZ  PHE A 281      -7.333  -9.372  13.026  1.00 98.25           C  
ATOM   2216  N   GLU A 282     -10.258  -5.269  16.844  1.00 98.06           N  
ATOM   2217  CA  GLU A 282      -9.282  -4.682  17.757  1.00 98.06           C  
ATOM   2218  C   GLU A 282      -7.855  -4.912  17.260  1.00 98.06           C  
ATOM   2219  O   GLU A 282      -7.068  -5.592  17.923  1.00 98.06           O  
ATOM   2220  CB  GLU A 282      -9.452  -5.252  19.163  1.00 98.06           C  
ATOM   2221  CG  GLU A 282     -10.794  -4.927  19.791  1.00 98.06           C  
ATOM   2222  CD  GLU A 282     -10.932  -5.455  21.224  1.00 98.06           C  
ATOM   2223  OE1 GLU A 282     -11.445  -4.720  22.091  1.00 98.06           O  
ATOM   2224  OE2 GLU A 282     -10.513  -6.609  21.462  1.00 98.06           O1-
ATOM   2225  N   PRO A 283      -7.533  -4.362  16.089  1.00 98.50           N  
ATOM   2226  CA  PRO A 283      -6.197  -4.561  15.523  1.00 98.50           C  
ATOM   2227  C   PRO A 283      -5.105  -3.859  16.325  1.00 98.50           C  
ATOM   2228  O   PRO A 283      -5.357  -2.820  16.938  1.00 98.50           O  
ATOM   2229  CB  PRO A 283      -6.317  -3.960  14.122  1.00 98.50           C  
ATOM   2230  CG  PRO A 283      -7.329  -2.870  14.260  1.00 98.50           C  
ATOM   2231  CD  PRO A 283      -8.398  -3.327  15.222  1.00 98.50           C  
ATOM   2232  N   ASN A 284      -3.938  -4.498  16.270  1.00 97.88           N  
ATOM   2233  CA  ASN A 284      -2.820  -3.794  16.889  1.00 97.88           C  
ATOM   2234  C   ASN A 284      -1.782  -3.370  15.852  1.00 97.88           C  
ATOM   2235  O   ASN A 284      -0.678  -2.960  16.213  1.00 97.88           O  
ATOM   2236  CB  ASN A 284      -2.170  -4.659  17.960  1.00 97.88           C  
ATOM   2237  CG  ASN A 284      -1.741  -6.016  17.441  1.00 97.88           C  
ATOM   2238  ND2 ASN A 284      -1.585  -6.978  18.348  1.00 97.88           N  
ATOM   2239  OD1 ASN A 284      -1.554  -6.201  16.242  1.00 97.88           O  
ATOM   2240  N   PHE A 285      -2.219  -3.331  14.533  1.00 98.75           N  
ATOM   2241  CA  PHE A 285      -1.500  -2.778  13.397  1.00 98.75           C  
ATOM   2242  C   PHE A 285      -2.420  -2.634  12.188  1.00 98.75           C  
ATOM   2243  O   PHE A 285      -3.238  -3.519  11.922  1.00 98.75           O  
ATOM   2244  CB  PHE A 285      -0.297  -3.656  13.034  1.00 98.75           C  
ATOM   2245  CG  PHE A 285       0.733  -2.962  12.185  1.00 98.75           C  
ATOM   2246  CD1 PHE A 285       0.590  -2.908  10.802  1.00 98.75           C  
ATOM   2247  CD2 PHE A 285       1.841  -2.362  12.770  1.00 98.75           C  
ATOM   2248  CE1 PHE A 285       1.542  -2.266  10.013  1.00 98.75           C  
ATOM   2249  CE2 PHE A 285       2.796  -1.718  11.982  1.00 98.75           C  
ATOM   2250  CZ  PHE A 285       2.645  -1.674  10.610  1.00 98.75           C  
ATOM   2251  N   ILE A 286      -2.244  -1.513  11.424  1.00 98.88           N  
ATOM   2252  CA  ILE A 286      -3.060  -1.288  10.236  1.00 98.88           C  
ATOM   2253  C   ILE A 286      -2.159  -1.131   9.008  1.00 98.88           C  
ATOM   2254  O   ILE A 286      -1.175  -0.390   9.045  1.00 98.88           O  
ATOM   2255  CB  ILE A 286      -3.963  -0.045  10.400  1.00 98.88           C  
ATOM   2256  CG1 ILE A 286      -4.995  -0.278  11.513  1.00 98.88           C  
ATOM   2257  CG2 ILE A 286      -4.651   0.299   9.072  1.00 98.88           C  
ATOM   2258  CD1 ILE A 286      -5.840   0.946  11.836  1.00 98.88           C  
ATOM   2259  N   ILE A 287      -2.386  -1.936   7.968  1.00 98.88           N  
ATOM   2260  CA  ILE A 287      -1.847  -1.694   6.637  1.00 98.88           C  
ATOM   2261  C   ILE A 287      -2.903  -1.015   5.767  1.00 98.88           C  
ATOM   2262  O   ILE A 287      -3.960  -1.594   5.501  1.00 98.88           O  
ATOM   2263  CB  ILE A 287      -1.367  -3.002   5.969  1.00 98.88           C  
ATOM   2264  CG1 ILE A 287      -0.272  -3.662   6.819  1.00 98.88           C  
ATOM   2265  CG2 ILE A 287      -0.872  -2.736   4.544  1.00 98.88           C  
ATOM   2266  CD1 ILE A 287       0.200  -5.007   6.282  1.00 98.88           C  
ATOM   2267  N   TYR A 288      -2.684   0.192   5.406  1.00 98.88           N  
ATOM   2268  CA  TYR A 288      -3.605   1.034   4.651  1.00 98.88           C  
ATOM   2269  C   TYR A 288      -3.148   1.179   3.203  1.00 98.88           C  
ATOM   2270  O   TYR A 288      -2.154   1.852   2.925  1.00 98.88           O  
ATOM   2271  CB  TYR A 288      -3.728   2.414   5.298  1.00 98.88           C  
ATOM   2272  CG  TYR A 288      -4.558   3.387   4.502  1.00 98.88           C  
ATOM   2273  CD1 TYR A 288      -4.297   4.754   4.547  1.00 98.88           C  
ATOM   2274  CD2 TYR A 288      -5.605   2.945   3.700  1.00 98.88           C  
ATOM   2275  CE1 TYR A 288      -5.062   5.659   3.812  1.00 98.88           C  
ATOM   2276  CE2 TYR A 288      -6.377   3.838   2.963  1.00 98.88           C  
ATOM   2277  OH  TYR A 288      -6.853   6.077   2.298  1.00 98.88           O  
ATOM   2278  CZ  TYR A 288      -6.096   5.189   3.026  1.00 98.88           C  
ATOM   2279  N   ASN A 289      -3.792   0.478   2.277  1.00 98.75           N  
ATOM   2280  CA  ASN A 289      -3.560   0.602   0.841  1.00 98.75           C  
ATOM   2281  C   ASN A 289      -4.423   1.701   0.227  1.00 98.75           C  
ATOM   2282  O   ASN A 289      -5.628   1.520   0.047  1.00 98.75           O  
ATOM   2283  CB  ASN A 289      -3.819  -0.732   0.137  1.00 98.75           C  
ATOM   2284  CG  ASN A 289      -3.352  -0.728  -1.305  1.00 98.75           C  
ATOM   2285  ND2 ASN A 289      -4.144  -1.332  -2.185  1.00 98.75           N  
ATOM   2286  OD1 ASN A 289      -2.290  -0.191  -1.628  1.00 98.75           O  
ATOM   2287  N   ALA A 290      -3.762   2.841  -0.086  1.00 98.25           N  
ATOM   2288  CA  ALA A 290      -4.447   4.101  -0.350  1.00 98.25           C  
ATOM   2289  C   ALA A 290      -4.442   4.426  -1.841  1.00 98.25           C  
ATOM   2290  O   ALA A 290      -3.883   5.443  -2.259  1.00 98.25           O  
ATOM   2291  CB  ALA A 290      -3.799   5.235   0.441  1.00 98.25           C  
ATOM   2292  N   GLY A 291      -5.058   3.626  -2.710  1.00 97.38           N  
ATOM   2293  CA  GLY A 291      -5.081   3.863  -4.145  1.00 97.38           C  
ATOM   2294  C   GLY A 291      -5.892   5.080  -4.536  1.00 97.38           C  
ATOM   2295  O   GLY A 291      -6.987   5.296  -4.014  1.00 97.38           O  
ATOM   2296  N   THR A 292      -5.422   5.866  -5.521  1.00 97.44           N  
ATOM   2297  CA  THR A 292      -6.133   7.067  -5.945  1.00 97.44           C  
ATOM   2298  C   THR A 292      -6.868   6.825  -7.259  1.00 97.44           C  
ATOM   2299  O   THR A 292      -7.352   7.768  -7.887  1.00 97.44           O  
ATOM   2300  CB  THR A 292      -5.171   8.259  -6.105  1.00 97.44           C  
ATOM   2301  CG2 THR A 292      -4.612   8.700  -4.754  1.00 97.44           C  
ATOM   2302  OG1 THR A 292      -4.082   7.875  -6.953  1.00 97.44           O  
ATOM   2303  N   ASP A 293      -6.883   5.556  -7.737  1.00 97.44           N  
ATOM   2304  CA  ASP A 293      -7.638   5.249  -8.951  1.00 97.44           C  
ATOM   2305  C   ASP A 293      -9.143   5.303  -8.688  1.00 97.44           C  
ATOM   2306  O   ASP A 293      -9.939   4.941  -9.556  1.00 97.44           O  
ATOM   2307  CB  ASP A 293      -7.249   3.870  -9.487  1.00 97.44           C  
ATOM   2308  CG  ASP A 293      -7.236   2.795  -8.417  1.00 97.44           C  
ATOM   2309  OD1 ASP A 293      -7.646   3.074  -7.269  1.00 97.44           O  
ATOM   2310  OD2 ASP A 293      -6.812   1.662  -8.721  1.00 97.44           O1-
ATOM   2311  N   ILE A 294      -9.603   5.899  -7.596  1.00 98.38           N  
ATOM   2312  CA  ILE A 294     -11.000   6.114  -7.244  1.00 98.38           C  
ATOM   2313  C   ILE A 294     -11.428   7.524  -7.663  1.00 98.38           C  
ATOM   2314  O   ILE A 294     -12.610   7.862  -7.605  1.00 98.38           O  
ATOM   2315  CB  ILE A 294     -11.246   5.914  -5.733  1.00 98.38           C  
ATOM   2316  CG1 ILE A 294     -10.356   6.858  -4.917  1.00 98.38           C  
ATOM   2317  CG2 ILE A 294     -10.996   4.454  -5.339  1.00 98.38           C  
ATOM   2318  CD1 ILE A 294     -10.704   6.911  -3.436  1.00 98.38           C  
ATOM   2319  N   LEU A 295     -10.385   8.344  -8.012  1.00 98.31           N  
ATOM   2320  CA  LEU A 295     -10.619   9.729  -8.403  1.00 98.31           C  
ATOM   2321  C   LEU A 295     -11.523   9.801  -9.625  1.00 98.31           C  
ATOM   2322  O   LEU A 295     -11.452   8.947 -10.511  1.00 98.31           O  
ATOM   2323  CB  LEU A 295      -9.289  10.434  -8.695  1.00 98.31           C  
ATOM   2324  CG  LEU A 295      -8.436  10.801  -7.482  1.00 98.31           C  
ATOM   2325  CD1 LEU A 295      -7.022  11.162  -7.917  1.00 98.31           C  
ATOM   2326  CD2 LEU A 295      -9.074  11.952  -6.707  1.00 98.31           C  
ATOM   2327  N   LYS A 296     -12.397  10.823  -9.629  1.00 97.88           N  
ATOM   2328  CA  LYS A 296     -13.202  11.116 -10.813  1.00 97.88           C  
ATOM   2329  C   LYS A 296     -12.321  11.326 -12.037  1.00 97.88           C  
ATOM   2330  O   LYS A 296     -11.365  12.102 -11.995  1.00 97.88           O  
ATOM   2331  CB  LYS A 296     -14.072  12.347 -10.574  1.00 97.88           C  
ATOM   2332  CG  LYS A 296     -15.054  12.651 -11.707  1.00 97.88           C  
ATOM   2333  CD  LYS A 296     -15.927  13.848 -11.385  1.00 97.88           C  
ATOM   2334  CE  LYS A 296     -16.917  14.136 -12.510  1.00 97.88           C  
ATOM   2335  NZ  LYS A 296     -17.819  15.276 -12.176  1.00 97.88           N1+
ATOM   2336  N   GLY A 297     -12.592  10.515 -13.137  1.00 95.62           N  
ATOM   2337  CA  GLY A 297     -11.834  10.705 -14.356  1.00 95.62           C  
ATOM   2338  C   GLY A 297     -10.716   9.703 -14.530  1.00 95.62           C  
ATOM   2339  O   GLY A 297     -10.044   9.682 -15.561  1.00 95.62           O  
ATOM   2340  N   ASP A 298     -10.488   8.967 -13.408  1.00 96.12           N  
ATOM   2341  CA  ASP A 298      -9.502   7.901 -13.546  1.00 96.12           C  
ATOM   2342  C   ASP A 298      -9.916   6.902 -14.625  1.00 96.12           C  
ATOM   2343  O   ASP A 298     -11.080   6.493 -14.682  1.00 96.12           O  
ATOM   2344  CB  ASP A 298      -9.296   7.183 -12.214  1.00 96.12           C  
ATOM   2345  CG  ASP A 298      -8.185   6.148 -12.263  1.00 96.12           C  
ATOM   2346  OD1 ASP A 298      -6.994   6.523 -12.202  1.00 96.12           O  
ATOM   2347  OD2 ASP A 298      -8.500   4.943 -12.365  1.00 96.12           O1-
ATOM   2348  N   PRO A 299      -9.038   6.398 -15.536  1.00 93.50           N  
ATOM   2349  CA  PRO A 299      -9.371   5.580 -16.703  1.00 93.50           C  
ATOM   2350  C   PRO A 299      -9.649   4.119 -16.339  1.00 93.50           C  
ATOM   2351  O   PRO A 299     -10.265   3.392 -17.118  1.00 93.50           O  
ATOM   2352  CB  PRO A 299      -8.129   5.700 -17.589  1.00 93.50           C  
ATOM   2353  CG  PRO A 299      -7.019   6.012 -16.642  1.00 93.50           C  
ATOM   2354  CD  PRO A 299      -7.549   6.883 -15.546  1.00 93.50           C  
ATOM   2355  N   LEU A 300      -9.350   3.678 -15.045  1.00 94.25           N  
ATOM   2356  CA  LEU A 300      -9.425   2.264 -14.711  1.00 94.25           C  
ATOM   2357  C   LEU A 300     -10.394   2.035 -13.549  1.00 94.25           C  
ATOM   2358  O   LEU A 300     -11.054   0.998 -13.481  1.00 94.25           O  
ATOM   2359  CB  LEU A 300      -8.044   1.721 -14.353  1.00 94.25           C  
ATOM   2360  CG  LEU A 300      -6.988   1.780 -15.454  1.00 94.25           C  
ATOM   2361  CD1 LEU A 300      -5.684   1.152 -14.979  1.00 94.25           C  
ATOM   2362  CD2 LEU A 300      -7.489   1.083 -16.717  1.00 94.25           C  
ATOM   2363  N   GLY A 301     -10.572   2.994 -12.663  1.00 96.31           N  
ATOM   2364  CA  GLY A 301     -11.211   2.818 -11.369  1.00 96.31           C  
ATOM   2365  C   GLY A 301     -12.716   3.012 -11.415  1.00 96.31           C  
ATOM   2366  O   GLY A 301     -13.455   2.373 -10.660  1.00 96.31           O  
ATOM   2367  N   LEU A 302     -13.325   3.851 -12.344  1.00 97.12           N  
ATOM   2368  CA  LEU A 302     -14.730   4.111 -12.634  1.00 97.12           C  
ATOM   2369  C   LEU A 302     -15.495   4.485 -11.368  1.00 97.12           C  
ATOM   2370  O   LEU A 302     -16.620   4.035 -11.166  1.00 97.12           O  
ATOM   2371  CB  LEU A 302     -15.380   2.891 -13.298  1.00 97.12           C  
ATOM   2372  CG  LEU A 302     -16.680   3.137 -14.050  1.00 97.12           C  
ATOM   2373  CD1 LEU A 302     -16.457   4.140 -15.176  1.00 97.12           C  
ATOM   2374  CD2 LEU A 302     -17.241   1.831 -14.590  1.00 97.12           C  
ATOM   2375  N   LEU A 303     -14.904   5.269 -10.463  1.00 98.38           N  
ATOM   2376  CA  LEU A 303     -15.557   5.912  -9.327  1.00 98.38           C  
ATOM   2377  C   LEU A 303     -15.528   7.431  -9.470  1.00 98.38           C  
ATOM   2378  O   LEU A 303     -14.787   7.964 -10.305  1.00 98.38           O  
ATOM   2379  CB  LEU A 303     -14.890   5.497  -8.017  1.00 98.38           C  
ATOM   2380  CG  LEU A 303     -14.917   4.004  -7.687  1.00 98.38           C  
ATOM   2381  CD1 LEU A 303     -14.152   3.733  -6.396  1.00 98.38           C  
ATOM   2382  CD2 LEU A 303     -16.356   3.505  -7.580  1.00 98.38           C  
ATOM   2383  N   ASP A 304     -16.281   8.207  -8.715  1.00 98.44           N  
ATOM   2384  CA  ASP A 304     -16.389   9.646  -8.903  1.00 98.44           C  
ATOM   2385  C   ASP A 304     -16.003  10.402  -7.635  1.00 98.44           C  
ATOM   2386  O   ASP A 304     -16.738  11.274  -7.169  1.00 98.44           O  
ATOM   2387  CB  ASP A 304     -17.824  10.024  -9.313  1.00 98.44           C  
ATOM   2388  CG  ASP A 304     -18.128   9.677 -10.757  1.00 98.44           C  
ATOM   2389  OD1 ASP A 304     -17.193   9.389 -11.532  1.00 98.44           O  
ATOM   2390  OD2 ASP A 304     -19.319   9.700 -11.130  1.00 98.44           O1-
ATOM   2391  N   ILE A 305     -14.865   9.997  -7.064  1.00 98.62           N  
ATOM   2392  CA  ILE A 305     -14.384  10.647  -5.849  1.00 98.62           C  
ATOM   2393  C   ILE A 305     -13.554  11.875  -6.214  1.00 98.62           C  
ATOM   2394  O   ILE A 305     -12.715  11.825  -7.109  1.00 98.62           O  
ATOM   2395  CB  ILE A 305     -13.547   9.682  -4.983  1.00 98.62           C  
ATOM   2396  CG1 ILE A 305     -14.325   8.385  -4.729  1.00 98.62           C  
ATOM   2397  CG2 ILE A 305     -13.151  10.349  -3.662  1.00 98.62           C  
ATOM   2398  CD1 ILE A 305     -15.713   8.594  -4.160  1.00 98.62           C  
ATOM   2399  N   THR A 306     -13.860  12.963  -5.471  1.00 98.69           N  
ATOM   2400  CA  THR A 306     -13.143  14.213  -5.695  1.00 98.69           C  
ATOM   2401  C   THR A 306     -11.799  14.201  -4.962  1.00 98.69           C  
ATOM   2402  O   THR A 306     -11.601  13.418  -4.029  1.00 98.69           O  
ATOM   2403  CB  THR A 306     -13.964  15.418  -5.231  1.00 98.69           C  
ATOM   2404  CG2 THR A 306     -15.361  15.406  -5.859  1.00 98.69           C  
ATOM   2405  OG1 THR A 306     -14.097  15.390  -3.806  1.00 98.69           O  
ATOM   2406  N   PRO A 307     -10.814  15.100  -5.366  1.00 98.62           N  
ATOM   2407  CA  PRO A 307      -9.583  15.251  -4.581  1.00 98.62           C  
ATOM   2408  C   PRO A 307      -9.858  15.510  -3.104  1.00 98.62           C  
ATOM   2409  O   PRO A 307      -9.165  14.974  -2.240  1.00 98.62           O  
ATOM   2410  CB  PRO A 307      -8.897  16.454  -5.234  1.00 98.62           C  
ATOM   2411  CG  PRO A 307      -9.314  16.404  -6.667  1.00 98.62           C  
ATOM   2412  CD  PRO A 307     -10.754  15.965  -6.730  1.00 98.62           C  
ATOM   2413  N   GLU A 308     -10.831  16.312  -2.788  1.00 98.56           N  
ATOM   2414  CA  GLU A 308     -11.214  16.572  -1.402  1.00 98.56           C  
ATOM   2415  C   GLU A 308     -11.694  15.300  -0.712  1.00 98.56           C  
ATOM   2416  O   GLU A 308     -11.441  15.092   0.474  1.00 98.56           O  
ATOM   2417  CB  GLU A 308     -12.300  17.646  -1.335  1.00 98.56           C  
ATOM   2418  CG  GLU A 308     -11.825  19.030  -1.750  1.00 98.56           C  
ATOM   2419  CD  GLU A 308     -11.611  19.166  -3.251  1.00 98.56           C  
ATOM   2420  OE1 GLU A 308     -10.782  20.008  -3.667  1.00 98.56           O  
ATOM   2421  OE2 GLU A 308     -12.269  18.431  -4.010  1.00 98.56           O1-
ATOM   2422  N   GLY A 309     -12.457  14.551  -1.452  1.00 98.69           N  
ATOM   2423  CA  GLY A 309     -12.886  13.264  -0.926  1.00 98.69           C  
ATOM   2424  C   GLY A 309     -11.730  12.368  -0.530  1.00 98.69           C  
ATOM   2425  O   GLY A 309     -11.778  11.704   0.508  1.00 98.69           O  
ATOM   2426  N   VAL A 310     -10.670  12.275  -1.341  1.00 98.69           N  
ATOM   2427  CA  VAL A 310      -9.484  11.481  -1.056  1.00 98.69           C  
ATOM   2428  C   VAL A 310      -8.792  12.015   0.195  1.00 98.69           C  
ATOM   2429  O   VAL A 310      -8.352  11.240   1.048  1.00 98.69           O  
ATOM   2430  CB  VAL A 310      -8.500  11.477  -2.251  1.00 98.69           C  
ATOM   2431  CG1 VAL A 310      -7.163  10.873  -1.846  1.00 98.69           C  
ATOM   2432  CG2 VAL A 310      -9.097  10.723  -3.435  1.00 98.69           C  
ATOM   2433  N   VAL A 311      -8.685  13.353   0.302  1.00 98.75           N  
ATOM   2434  CA  VAL A 311      -8.091  13.973   1.487  1.00 98.75           C  
ATOM   2435  C   VAL A 311      -8.894  13.583   2.726  1.00 98.75           C  
ATOM   2436  O   VAL A 311      -8.323  13.208   3.751  1.00 98.75           O  
ATOM   2437  CB  VAL A 311      -8.029  15.509   1.352  1.00 98.75           C  
ATOM   2438  CG1 VAL A 311      -7.657  16.148   2.686  1.00 98.75           C  
ATOM   2439  CG2 VAL A 311      -7.034  15.911   0.266  1.00 98.75           C  
ATOM   2440  N   GLU A 312     -10.238  13.665   2.637  1.00 98.75           N  
ATOM   2441  CA  GLU A 312     -11.110  13.292   3.750  1.00 98.75           C  
ATOM   2442  C   GLU A 312     -10.968  11.803   4.078  1.00 98.75           C  
ATOM   2443  O   GLU A 312     -10.981  11.420   5.249  1.00 98.75           O  
ATOM   2444  CB  GLU A 312     -12.566  13.620   3.432  1.00 98.75           C  
ATOM   2445  CG  GLU A 312     -13.518  13.386   4.594  1.00 98.75           C  
ATOM   2446  CD  GLU A 312     -14.933  13.887   4.326  1.00 98.75           C  
ATOM   2447  OE1 GLU A 312     -15.857  13.491   5.063  1.00 98.75           O  
ATOM   2448  OE2 GLU A 312     -15.101  14.670   3.368  1.00 98.75           O1-
ATOM   2449  N   ARG A 313     -10.891  10.981   3.079  1.00 98.75           N  
ATOM   2450  CA  ARG A 313     -10.683   9.543   3.236  1.00 98.75           C  
ATOM   2451  C   ARG A 313      -9.438   9.259   4.059  1.00 98.75           C  
ATOM   2452  O   ARG A 313      -9.485   8.506   5.034  1.00 98.75           O  
ATOM   2453  CB  ARG A 313     -10.572   8.865   1.868  1.00 98.75           C  
ATOM   2454  CG  ARG A 313     -10.278   7.379   1.940  1.00 98.75           C  
ATOM   2455  CD  ARG A 313      -9.728   6.848   0.623  1.00 98.75           C  
ATOM   2456  NE  ARG A 313      -8.368   7.320   0.375  1.00 98.75           N  
ATOM   2457  NH1 ARG A 313      -8.198   6.359  -1.720  1.00 98.75           N  
ATOM   2458  NH2 ARG A 313      -6.442   7.554  -0.853  1.00 98.75           N1+
ATOM   2459  CZ  ARG A 313      -7.673   7.077  -0.732  1.00 98.75           C  
ATOM   2460  N   ASP A 314      -8.300   9.792   3.624  1.00 98.75           N  
ATOM   2461  CA  ASP A 314      -7.024   9.550   4.285  1.00 98.75           C  
ATOM   2462  C   ASP A 314      -7.028  10.106   5.708  1.00 98.75           C  
ATOM   2463  O   ASP A 314      -6.487   9.481   6.626  1.00 98.75           O  
ATOM   2464  CB  ASP A 314      -5.877  10.174   3.482  1.00 98.75           C  
ATOM   2465  CG  ASP A 314      -5.631   9.470   2.158  1.00 98.75           C  
ATOM   2466  OD1 ASP A 314      -6.134   8.346   1.964  1.00 98.75           O  
ATOM   2467  OD2 ASP A 314      -4.925  10.051   1.305  1.00 98.75           O1-
ATOM   2468  N   GLU A 315      -7.606  11.266   5.897  1.00 98.69           N  
ATOM   2469  CA  GLU A 315      -7.741  11.848   7.228  1.00 98.69           C  
ATOM   2470  C   GLU A 315      -8.482  10.912   8.175  1.00 98.69           C  
ATOM   2471  O   GLU A 315      -8.041  10.679   9.298  1.00 98.69           O  
ATOM   2472  CB  GLU A 315      -8.467  13.195   7.151  1.00 98.69           C  
ATOM   2473  CG  GLU A 315      -8.694  13.847   8.508  1.00 98.69           C  
ATOM   2474  CD  GLU A 315      -9.389  15.198   8.418  1.00 98.69           C  
ATOM   2475  OE1 GLU A 315     -10.170  15.544   9.332  1.00 98.69           O  
ATOM   2476  OE2 GLU A 315      -9.155  15.916   7.418  1.00 98.69           O1-
ATOM   2477  N   PHE A 316      -9.574  10.427   7.740  1.00 98.75           N  
ATOM   2478  CA  PHE A 316     -10.387   9.564   8.582  1.00 98.75           C  
ATOM   2479  C   PHE A 316      -9.621   8.309   8.974  1.00 98.75           C  
ATOM   2480  O   PHE A 316      -9.664   7.875  10.132  1.00 98.75           O  
ATOM   2481  CB  PHE A 316     -11.688   9.181   7.869  1.00 98.75           C  
ATOM   2482  CG  PHE A 316     -12.612   8.335   8.694  1.00 98.75           C  
ATOM   2483  CD1 PHE A 316     -12.739   6.971   8.454  1.00 98.75           C  
ATOM   2484  CD2 PHE A 316     -13.351   8.896   9.727  1.00 98.75           C  
ATOM   2485  CE1 PHE A 316     -13.600   6.185   9.219  1.00 98.75           C  
ATOM   2486  CE2 PHE A 316     -14.211   8.115  10.502  1.00 98.75           C  
ATOM   2487  CZ  PHE A 316     -14.329   6.762  10.242  1.00 98.75           C  
ATOM   2488  N   VAL A 317      -8.946   7.679   8.095  1.00 98.75           N  
ATOM   2489  CA  VAL A 317      -8.189   6.466   8.369  1.00 98.75           C  
ATOM   2490  C   VAL A 317      -7.098   6.754   9.397  1.00 98.75           C  
ATOM   2491  O   VAL A 317      -6.962   6.025  10.388  1.00 98.75           O  
ATOM   2492  CB  VAL A 317      -7.564   5.884   7.082  1.00 98.75           C  
ATOM   2493  CG1 VAL A 317      -6.638   4.714   7.409  1.00 98.75           C  
ATOM   2494  CG2 VAL A 317      -8.657   5.444   6.109  1.00 98.75           C  
ATOM   2495  N   PHE A 318      -6.309   7.804   9.175  1.00 98.75           N  
ATOM   2496  CA  PHE A 318      -5.234   8.152  10.098  1.00 98.75           C  
ATOM   2497  C   PHE A 318      -5.799   8.536  11.461  1.00 98.75           C  
ATOM   2498  O   PHE A 318      -5.246   8.164  12.496  1.00 98.75           O  
ATOM   2499  CB  PHE A 318      -4.393   9.298   9.535  1.00 98.75           C  
ATOM   2500  CG  PHE A 318      -3.246   8.844   8.674  1.00 98.75           C  
ATOM   2501  CD1 PHE A 318      -1.959   8.763   9.187  1.00 98.75           C  
ATOM   2502  CD2 PHE A 318      -3.456   8.502   7.345  1.00 98.75           C  
ATOM   2503  CE1 PHE A 318      -0.896   8.343   8.394  1.00 98.75           C  
ATOM   2504  CE2 PHE A 318      -2.399   8.080   6.545  1.00 98.75           C  
ATOM   2505  CZ  PHE A 318      -1.119   8.003   7.071  1.00 98.75           C  
ATOM   2506  N   ARG A 319      -6.827   9.307  11.454  1.00 98.56           N  
ATOM   2507  CA  ARG A 319      -7.471   9.684  12.708  1.00 98.56           C  
ATOM   2508  C   ARG A 319      -7.939   8.452  13.474  1.00 98.56           C  
ATOM   2509  O   ARG A 319      -7.752   8.366  14.692  1.00 98.56           O  
ATOM   2510  CB  ARG A 319      -8.652  10.617  12.451  1.00 98.56           C  
ATOM   2511  CG  ARG A 319      -9.324  11.131  13.715  1.00 98.56           C  
ATOM   2512  CD  ARG A 319     -10.435  12.126  13.391  1.00 98.56           C  
ATOM   2513  NE  ARG A 319      -9.928  13.278  12.660  1.00 98.56           N  
ATOM   2514  NH1 ARG A 319     -12.013  14.139  12.176  1.00 98.56           N  
ATOM   2515  NH2 ARG A 319     -10.124  15.224  11.442  1.00 98.56           N1+
ATOM   2516  CZ  ARG A 319     -10.692  14.212  12.093  1.00 98.56           C  
ATOM   2517  N   SER A 320      -8.585   7.528  12.821  1.00 98.38           N  
ATOM   2518  CA  SER A 320      -9.073   6.299  13.441  1.00 98.38           C  
ATOM   2519  C   SER A 320      -7.933   5.520  14.093  1.00 98.38           C  
ATOM   2520  O   SER A 320      -8.092   4.985  15.193  1.00 98.38           O  
ATOM   2521  CB  SER A 320      -9.783   5.419  12.416  1.00 98.38           C  
ATOM   2522  OG  SER A 320     -10.940   6.069  11.910  1.00 98.38           O  
ATOM   2523  N   ALA A 321      -6.796   5.445  13.406  1.00 98.31           N  
ATOM   2524  CA  ALA A 321      -5.630   4.737  13.927  1.00 98.31           C  
ATOM   2525  C   ALA A 321      -5.022   5.486  15.114  1.00 98.31           C  
ATOM   2526  O   ALA A 321      -4.707   4.879  16.139  1.00 98.31           O  
ATOM   2527  CB  ALA A 321      -4.585   4.550  12.824  1.00 98.31           C  
ATOM   2528  N   LEU A 322      -4.857   6.784  14.929  1.00 97.12           N  
ATOM   2529  CA  LEU A 322      -4.222   7.610  15.945  1.00 97.12           C  
ATOM   2530  C   LEU A 322      -5.027   7.604  17.237  1.00 97.12           C  
ATOM   2531  O   LEU A 322      -4.461   7.477  18.327  1.00 97.12           O  
ATOM   2532  CB  LEU A 322      -4.058   9.045  15.438  1.00 97.12           C  
ATOM   2533  CG  LEU A 322      -3.351  10.019  16.383  1.00 97.12           C  
ATOM   2534  CD1 LEU A 322      -1.904   9.593  16.607  1.00 97.12           C  
ATOM   2535  CD2 LEU A 322      -3.414  11.438  15.830  1.00 97.12           C  
ATOM   2536  N   GLU A 323      -6.340   7.740  17.270  1.00 96.12           N  
ATOM   2537  CA  GLU A 323      -7.228   7.788  18.432  1.00 96.12           C  
ATOM   2538  C   GLU A 323      -7.139   6.503  19.247  1.00 96.12           C  
ATOM   2539  O   GLU A 323      -7.353   6.516  20.458  1.00 96.12           O  
ATOM   2540  CB  GLU A 323      -8.678   8.026  17.995  1.00 96.12           C  
ATOM   2541  CG  GLU A 323      -8.956   9.453  17.559  1.00 96.12           C  
ATOM   2542  CD  GLU A 323     -10.357   9.657  17.003  1.00 96.12           C  
ATOM   2543  OE1 GLU A 323     -10.740  10.816  16.718  1.00 96.12           O  
ATOM   2544  OE2 GLU A 323     -11.080   8.646  16.869  1.00 96.12           O1-
ATOM   2545  N   ARG A 324      -6.681   5.447  18.659  1.00 96.06           N  
ATOM   2546  CA  ARG A 324      -6.607   4.152  19.324  1.00 96.06           C  
ATOM   2547  C   ARG A 324      -5.162   3.688  19.463  1.00 96.06           C  
ATOM   2548  O   ARG A 324      -4.907   2.533  19.821  1.00 96.06           O  
ATOM   2549  CB  ARG A 324      -7.420   3.108  18.553  1.00 96.06           C  
ATOM   2550  CG  ARG A 324      -8.928   3.315  18.646  1.00 96.06           C  
ATOM   2551  CD  ARG A 324      -9.678   2.393  17.696  1.00 96.06           C  
ATOM   2552  NE  ARG A 324     -11.121   2.544  17.824  1.00 96.06           N  
ATOM   2553  NH1 ARG A 324     -11.143   4.812  17.426  1.00 96.06           N  
ATOM   2554  NH2 ARG A 324     -13.106   3.706  17.846  1.00 96.06           N1+
ATOM   2555  CZ  ARG A 324     -11.784   3.687  17.694  1.00 96.06           C  
ATOM   2556  N   SER A 325      -4.254   4.609  19.028  1.00 96.56           N  
ATOM   2557  CA  SER A 325      -2.825   4.338  19.130  1.00 96.56           C  
ATOM   2558  C   SER A 325      -2.444   3.068  18.365  1.00 96.56           C  
ATOM   2559  O   SER A 325      -1.700   2.232  18.884  1.00 96.56           O  
ATOM   2560  CB  SER A 325      -2.403   4.220  20.588  1.00 96.56           C  
ATOM   2561  OG  SER A 325      -2.660   5.422  21.297  1.00 96.56           O  
ATOM   2562  N   ILE A 326      -3.033   2.844  17.229  1.00 98.12           N  
ATOM   2563  CA  ILE A 326      -2.702   1.721  16.364  1.00 98.12           C  
ATOM   2564  C   ILE A 326      -1.678   2.160  15.319  1.00 98.12           C  
ATOM   2565  O   ILE A 326      -1.915   3.110  14.565  1.00 98.12           O  
ATOM   2566  CB  ILE A 326      -3.957   1.153  15.665  1.00 98.12           C  
ATOM   2567  CG1 ILE A 326      -5.026   0.789  16.716  1.00 98.12           C  
ATOM   2568  CG2 ILE A 326      -3.600  -0.069  14.815  1.00 98.12           C  
ATOM   2569  CD1 ILE A 326      -6.383   0.461  16.110  1.00 98.12           C  
ATOM   2570  N   PRO A 327      -0.451   1.531  15.332  1.00 98.31           N  
ATOM   2571  CA  PRO A 327       0.487   1.868  14.263  1.00 98.31           C  
ATOM   2572  C   PRO A 327      -0.079   1.591  12.868  1.00 98.31           C  
ATOM   2573  O   PRO A 327      -0.786   0.598  12.677  1.00 98.31           O  
ATOM   2574  CB  PRO A 327       1.690   0.968  14.548  1.00 98.31           C  
ATOM   2575  CG  PRO A 327       1.548   0.592  15.994  1.00 98.31           C  
ATOM   2576  CD  PRO A 327       0.093   0.582  16.345  1.00 98.31           C  
ATOM   2577  N   LEU A 328       0.260   2.500  11.998  1.00 98.62           N  
ATOM   2578  CA  LEU A 328      -0.320   2.440  10.665  1.00 98.62           C  
ATOM   2579  C   LEU A 328       0.742   2.702   9.599  1.00 98.62           C  
ATOM   2580  O   LEU A 328       1.551   3.621   9.736  1.00 98.62           O  
ATOM   2581  CB  LEU A 328      -1.455   3.461  10.526  1.00 98.62           C  
ATOM   2582  CG  LEU A 328      -2.148   3.523   9.168  1.00 98.62           C  
ATOM   2583  CD1 LEU A 328      -3.621   3.874   9.336  1.00 98.62           C  
ATOM   2584  CD2 LEU A 328      -1.455   4.533   8.260  1.00 98.62           C  
ATOM   2585  N   VAL A 329       0.739   1.762   8.529  1.00 98.81           N  
ATOM   2586  CA  VAL A 329       1.561   2.018   7.352  1.00 98.81           C  
ATOM   2587  C   VAL A 329       0.666   2.268   6.143  1.00 98.81           C  
ATOM   2588  O   VAL A 329      -0.304   1.540   5.923  1.00 98.81           O  
ATOM   2589  CB  VAL A 329       2.530   0.850   7.073  1.00 98.81           C  
ATOM   2590  CG1 VAL A 329       1.754  -0.443   6.822  1.00 98.81           C  
ATOM   2591  CG2 VAL A 329       3.428   1.179   5.879  1.00 98.81           C  
ATOM   2592  N   MET A 330       0.942   3.385   5.433  1.00 98.81           N  
ATOM   2593  CA  MET A 330       0.215   3.739   4.215  1.00 98.81           C  
ATOM   2594  C   MET A 330       1.024   3.385   2.972  1.00 98.81           C  
ATOM   2595  O   MET A 330       2.197   3.746   2.866  1.00 98.81           O  
ATOM   2596  CB  MET A 330      -0.126   5.231   4.211  1.00 98.81           C  
ATOM   2597  CG  MET A 330      -0.858   5.687   2.960  1.00 98.81           C  
ATOM   2598  SD  MET A 330      -1.202   7.488   2.964  1.00 98.81           S  
ATOM   2599  CE  MET A 330      -1.925   7.681   1.314  1.00 98.81           C  
ATOM   2600  N   LEU A 331       0.397   2.668   1.991  1.00 98.62           N  
ATOM   2601  CA  LEU A 331       0.928   2.360   0.668  1.00 98.62           C  
ATOM   2602  C   LEU A 331       0.085   3.013  -0.421  1.00 98.62           C  
ATOM   2603  O   LEU A 331      -1.102   3.278  -0.219  1.00 98.62           O  
ATOM   2604  CB  LEU A 331       0.977   0.846   0.450  1.00 98.62           C  
ATOM   2605  CG  LEU A 331       1.653   0.026   1.549  1.00 98.62           C  
ATOM   2606  CD1 LEU A 331       1.505  -1.465   1.266  1.00 98.62           C  
ATOM   2607  CD2 LEU A 331       3.126   0.406   1.674  1.00 98.62           C  
ATOM   2608  N   LEU A 332       0.642   3.302  -1.623  1.00 96.00           N  
ATOM   2609  CA  LEU A 332       0.002   4.226  -2.551  1.00 96.00           C  
ATOM   2610  C   LEU A 332      -0.834   3.472  -3.580  1.00 96.00           C  
ATOM   2611  O   LEU A 332      -1.845   3.986  -4.062  1.00 96.00           O  
ATOM   2612  CB  LEU A 332       1.050   5.085  -3.261  1.00 96.00           C  
ATOM   2613  CG  LEU A 332       1.849   6.048  -2.379  1.00 96.00           C  
ATOM   2614  CD1 LEU A 332       2.680   6.992  -3.239  1.00 96.00           C  
ATOM   2615  CD2 LEU A 332       0.916   6.832  -1.462  1.00 96.00           C  
ATOM   2616  N   SER A 333      -0.437   2.165  -3.962  1.00 93.75           N  
ATOM   2617  CA  SER A 333      -1.168   1.324  -4.903  1.00 93.75           C  
ATOM   2618  C   SER A 333      -1.465   2.071  -6.199  1.00 93.75           C  
ATOM   2619  O   SER A 333      -0.579   2.713  -6.769  1.00 93.75           O  
ATOM   2620  CB  SER A 333      -2.476   0.832  -4.277  1.00 93.75           C  
ATOM   2621  OG  SER A 333      -3.073  -0.170  -5.083  1.00 93.75           O  
ATOM   2622  N   GLY A 334      -2.775   1.863  -6.822  1.00 91.31           N  
ATOM   2623  CA  GLY A 334      -3.143   2.369  -8.136  1.00 91.31           C  
ATOM   2624  C   GLY A 334      -3.413   3.862  -8.142  1.00 91.31           C  
ATOM   2625  O   GLY A 334      -3.529   4.482  -7.084  1.00 91.31           O  
ATOM   2626  N   GLY A 335      -3.641   4.526  -9.196  1.00 92.19           N  
ATOM   2627  CA  GLY A 335      -3.813   5.916  -9.581  1.00 92.19           C  
ATOM   2628  C   GLY A 335      -3.167   6.252 -10.912  1.00 92.19           C  
ATOM   2629  O   GLY A 335      -1.942   6.272 -11.019  1.00 92.19           O  
ATOM   2630  N   TYR A 336      -4.054   6.695 -11.759  1.00 89.69           N  
ATOM   2631  CA  TYR A 336      -3.532   6.716 -13.121  1.00 89.69           C  
ATOM   2632  C   TYR A 336      -3.759   8.074 -13.768  1.00 89.69           C  
ATOM   2633  O   TYR A 336      -3.531   8.240 -14.969  1.00 89.69           O  
ATOM   2634  CB  TYR A 336      -4.188   5.621 -13.965  1.00 89.69           C  
ATOM   2635  CG  TYR A 336      -4.129   4.251 -13.334  1.00 89.69           C  
ATOM   2636  CD1 TYR A 336      -2.932   3.536 -13.285  1.00 89.69           C  
ATOM   2637  CD2 TYR A 336      -5.265   3.667 -12.783  1.00 89.69           C  
ATOM   2638  CE1 TYR A 336      -2.873   2.274 -12.709  1.00 89.69           C  
ATOM   2639  CE2 TYR A 336      -5.216   2.407 -12.201  1.00 89.69           C  
ATOM   2640  OH  TYR A 336      -3.967   0.468 -11.589  1.00 89.69           O  
ATOM   2641  CZ  TYR A 336      -4.018   1.718 -12.168  1.00 89.69           C  
ATOM   2642  N   LEU A 337      -4.183   8.959 -12.903  1.00 90.88           N  
ATOM   2643  CA  LEU A 337      -4.272  10.345 -13.328  1.00 90.88           C  
ATOM   2644  C   LEU A 337      -2.966  11.089 -13.061  1.00 90.88           C  
ATOM   2645  O   LEU A 337      -2.275  10.796 -12.081  1.00 90.88           O  
ATOM   2646  CB  LEU A 337      -5.429  11.053 -12.622  1.00 90.88           C  
ATOM   2647  CG  LEU A 337      -6.837  10.614 -13.024  1.00 90.88           C  
ATOM   2648  CD1 LEU A 337      -7.875  11.228 -12.087  1.00 90.88           C  
ATOM   2649  CD2 LEU A 337      -7.131  11.000 -14.469  1.00 90.88           C  
ATOM   2650  N   ARG A 338      -2.640  12.029 -13.934  1.00 86.94           N  
ATOM   2651  CA  ARG A 338      -1.458  12.849 -13.703  1.00 86.94           C  
ATOM   2652  C   ARG A 338      -1.577  13.637 -12.408  1.00 86.94           C  
ATOM   2653  O   ARG A 338      -0.579  13.871 -11.720  1.00 86.94           O  
ATOM   2654  CB  ARG A 338      -1.241  13.808 -14.875  1.00 86.94           C  
ATOM   2655  CG  ARG A 338      -0.721  13.131 -16.137  1.00 86.94           C  
ATOM   2656  CD  ARG A 338      -0.327  14.149 -17.211  1.00 86.94           C  
ATOM   2657  NE  ARG A 338       0.213  13.501 -18.402  1.00 86.94           N  
ATOM   2658  NH1 ARG A 338       0.604  15.464 -19.551  1.00 86.94           N  
ATOM   2659  NH2 ARG A 338       1.110  13.448 -20.509  1.00 86.94           N1+
ATOM   2660  CZ  ARG A 338       0.641  14.141 -19.486  1.00 86.94           C  
ATOM   2661  N   SER A 339      -2.797  13.971 -12.041  1.00 92.31           N  
ATOM   2662  CA  SER A 339      -3.065  14.779 -10.857  1.00 92.31           C  
ATOM   2663  C   SER A 339      -2.934  13.961  -9.578  1.00 92.31           C  
ATOM   2664  O   SER A 339      -2.906  14.522  -8.479  1.00 92.31           O  
ATOM   2665  CB  SER A 339      -4.461  15.395 -10.938  1.00 92.31           C  
ATOM   2666  OG  SER A 339      -5.451  14.391 -11.078  1.00 92.31           O  
ATOM   2667  N   SER A 340      -2.829  12.674  -9.660  1.00 93.81           N  
ATOM   2668  CA  SER A 340      -2.802  11.785  -8.496  1.00 93.81           C  
ATOM   2669  C   SER A 340      -1.688  12.165  -7.531  1.00 93.81           C  
ATOM   2670  O   SER A 340      -1.895  12.194  -6.318  1.00 93.81           O  
ATOM   2671  CB  SER A 340      -2.627  10.331  -8.943  1.00 93.81           C  
ATOM   2672  OG  SER A 340      -3.779   9.873  -9.628  1.00 93.81           O  
ATOM   2673  N   ALA A 341      -0.479  12.461  -8.097  1.00 95.19           N  
ATOM   2674  CA  ALA A 341       0.656  12.830  -7.251  1.00 95.19           C  
ATOM   2675  C   ALA A 341       0.338  14.059  -6.412  1.00 95.19           C  
ATOM   2676  O   ALA A 341       0.627  14.090  -5.211  1.00 95.19           O  
ATOM   2677  CB  ALA A 341       1.889  13.087  -8.114  1.00 95.19           C  
ATOM   2678  N   ARG A 342      -0.222  15.041  -7.050  1.00 96.88           N  
ATOM   2679  CA  ARG A 342      -0.580  16.265  -6.339  1.00 96.88           C  
ATOM   2680  C   ARG A 342      -1.636  15.989  -5.269  1.00 96.88           C  
ATOM   2681  O   ARG A 342      -1.559  16.516  -4.161  1.00 96.88           O  
ATOM   2682  CB  ARG A 342      -1.089  17.326  -7.316  1.00 96.88           C  
ATOM   2683  CG  ARG A 342      -1.442  18.647  -6.654  1.00 96.88           C  
ATOM   2684  CD  ARG A 342      -1.714  19.736  -7.690  1.00 96.88           C  
ATOM   2685  NE  ARG A 342      -0.551  19.976  -8.539  1.00 96.88           N  
ATOM   2686  NH1 ARG A 342      -0.376  22.220  -8.032  1.00 96.88           N  
ATOM   2687  NH2 ARG A 342       1.110  21.251  -9.484  1.00 96.88           N1+
ATOM   2688  CZ  ARG A 342       0.054  21.150  -8.678  1.00 96.88           C  
ATOM   2689  N   VAL A 343      -2.696  15.223  -5.529  1.00 98.06           N  
ATOM   2690  CA  VAL A 343      -3.755  14.882  -4.584  1.00 98.06           C  
ATOM   2691  C   VAL A 343      -3.154  14.168  -3.375  1.00 98.06           C  
ATOM   2692  O   VAL A 343      -3.483  14.477  -2.231  1.00 98.06           O  
ATOM   2693  CB  VAL A 343      -4.843  14.009  -5.237  1.00 98.06           C  
ATOM   2694  CG1 VAL A 343      -5.852  13.533  -4.187  1.00 98.06           C  
ATOM   2695  CG2 VAL A 343      -5.552  14.784  -6.344  1.00 98.06           C  
ATOM   2696  N   ILE A 344      -2.283  13.220  -3.624  1.00 98.12           N  
ATOM   2697  CA  ILE A 344      -1.637  12.465  -2.555  1.00 98.12           C  
ATOM   2698  C   ILE A 344      -0.805  13.413  -1.692  1.00 98.12           C  
ATOM   2699  O   ILE A 344      -0.877  13.366  -0.458  1.00 98.12           O  
ATOM   2700  CB  ILE A 344      -0.744  11.338  -3.115  1.00 98.12           C  
ATOM   2701  CG1 ILE A 344      -1.608  10.257  -3.777  1.00 98.12           C  
ATOM   2702  CG2 ILE A 344       0.125  10.737  -2.010  1.00 98.12           C  
ATOM   2703  CD1 ILE A 344      -0.820   9.267  -4.621  1.00 98.12           C  
ATOM   2704  N   ALA A 345       0.018  14.223  -2.332  1.00 98.12           N  
ATOM   2705  CA  ALA A 345       0.848  15.179  -1.610  1.00 98.12           C  
ATOM   2706  C   ALA A 345      -0.006  16.103  -0.748  1.00 98.12           C  
ATOM   2707  O   ALA A 345       0.312  16.347   0.416  1.00 98.12           O  
ATOM   2708  CB  ALA A 345       1.694  15.993  -2.583  1.00 98.12           C  
ATOM   2709  N   ASN A 346      -1.096  16.614  -1.325  1.00 98.31           N  
ATOM   2710  CA  ASN A 346      -2.006  17.479  -0.574  1.00 98.31           C  
ATOM   2711  C   ASN A 346      -2.599  16.751   0.631  1.00 98.31           C  
ATOM   2712  O   ASN A 346      -2.772  17.345   1.696  1.00 98.31           O  
ATOM   2713  CB  ASN A 346      -3.125  17.994  -1.483  1.00 98.31           C  
ATOM   2714  CG  ASN A 346      -2.632  19.040  -2.469  1.00 98.31           C  
ATOM   2715  ND2 ASN A 346      -3.429  19.304  -3.501  1.00 98.31           N  
ATOM   2716  OD1 ASN A 346      -1.548  19.606  -2.309  1.00 98.31           O  
ATOM   2717  N   SER A 347      -2.951  15.504   0.430  1.00 98.56           N  
ATOM   2718  CA  SER A 347      -3.497  14.697   1.517  1.00 98.56           C  
ATOM   2719  C   SER A 347      -2.487  14.532   2.646  1.00 98.56           C  
ATOM   2720  O   SER A 347      -2.837  14.654   3.823  1.00 98.56           O  
ATOM   2721  CB  SER A 347      -3.924  13.324   1.005  1.00 98.56           C  
ATOM   2722  OG  SER A 347      -4.403  12.513   2.065  1.00 98.56           O  
ATOM   2723  N   ILE A 348      -1.252  14.214   2.319  1.00 98.38           N  
ATOM   2724  CA  ILE A 348      -0.206  14.028   3.316  1.00 98.38           C  
ATOM   2725  C   ILE A 348       0.035  15.338   4.060  1.00 98.38           C  
ATOM   2726  O   ILE A 348       0.158  15.348   5.286  1.00 98.38           O  
ATOM   2727  CB  ILE A 348       1.106  13.525   2.671  1.00 98.38           C  
ATOM   2728  CG1 ILE A 348       0.927  12.099   2.138  1.00 98.38           C  
ATOM   2729  CG2 ILE A 348       2.261  13.598   3.677  1.00 98.38           C  
ATOM   2730  CD1 ILE A 348       2.089  11.606   1.285  1.00 98.38           C  
ATOM   2731  N   VAL A 349       0.097  16.428   3.380  1.00 97.88           N  
ATOM   2732  CA  VAL A 349       0.271  17.749   3.994  1.00 97.88           C  
ATOM   2733  C   VAL A 349      -0.920  18.037   4.905  1.00 97.88           C  
ATOM   2734  O   VAL A 349      -0.738  18.591   6.005  1.00 97.88           O  
ATOM   2735  CB  VAL A 349       0.404  18.845   2.919  1.00 97.88           C  
ATOM   2736  CG1 VAL A 349       0.328  20.239   3.568  1.00 97.88           C  
ATOM   2737  CG2 VAL A 349       1.719  18.690   2.157  1.00 97.88           C  
ATOM   2738  N   ASN A 350      -2.138  17.676   4.419  1.00 98.31           N  
ATOM   2739  CA  ASN A 350      -3.334  17.827   5.240  1.00 98.31           C  
ATOM   2740  C   ASN A 350      -3.209  17.061   6.557  1.00 98.31           C  
ATOM   2741  O   ASN A 350      -3.576  17.577   7.617  1.00 98.31           O  
ATOM   2742  CB  ASN A 350      -4.577  17.374   4.479  1.00 98.31           C  
ATOM   2743  CG  ASN A 350      -5.848  17.501   5.296  1.00 98.31           C  
ATOM   2744  ND2 ASN A 350      -6.390  16.368   5.728  1.00 98.31           N  
ATOM   2745  OD1 ASN A 350      -6.331  18.613   5.540  1.00 98.31           O  
ATOM   2746  N   LEU A 351      -2.728  15.859   6.507  1.00 98.19           N  
ATOM   2747  CA  LEU A 351      -2.522  15.055   7.708  1.00 98.19           C  
ATOM   2748  C   LEU A 351      -1.579  15.755   8.675  1.00 98.19           C  
ATOM   2749  O   LEU A 351      -1.811  15.757   9.887  1.00 98.19           O  
ATOM   2750  CB  LEU A 351      -1.968  13.679   7.341  1.00 98.19           C  
ATOM   2751  CG  LEU A 351      -2.889  12.770   6.526  1.00 98.19           C  
ATOM   2752  CD1 LEU A 351      -2.145  11.507   6.099  1.00 98.19           C  
ATOM   2753  CD2 LEU A 351      -4.139  12.413   7.325  1.00 98.19           C  
ATOM   2754  N   ARG A 352      -0.479  16.272   8.173  1.00 96.25           N  
ATOM   2755  CA  ARG A 352       0.447  17.048   8.988  1.00 96.25           C  
ATOM   2756  C   ARG A 352      -0.249  18.256   9.611  1.00 96.25           C  
ATOM   2757  O   ARG A 352      -0.136  18.485  10.816  1.00 96.25           O  
ATOM   2758  CB  ARG A 352       1.639  17.505   8.147  1.00 96.25           C  
ATOM   2759  CG  ARG A 352       2.638  18.367   8.919  1.00 96.25           C  
ATOM   2760  CD  ARG A 352       3.469  19.225   7.981  1.00 96.25           C  
ATOM   2761  NE  ARG A 352       2.656  20.223   7.292  1.00 96.25           N  
ATOM   2762  NH1 ARG A 352       4.307  20.849   5.802  1.00 96.25           N  
ATOM   2763  NH2 ARG A 352       2.234  21.826   5.704  1.00 96.25           N1+
ATOM   2764  CZ  ARG A 352       3.066  20.959   6.266  1.00 96.25           C  
ATOM   2765  N   ASP A 353      -0.986  19.026   8.833  1.00 96.50           N  
ATOM   2766  CA  ASP A 353      -1.634  20.255   9.269  1.00 96.50           C  
ATOM   2767  C   ASP A 353      -2.675  19.985  10.353  1.00 96.50           C  
ATOM   2768  O   ASP A 353      -2.895  20.810  11.240  1.00 96.50           O  
ATOM   2769  CB  ASP A 353      -2.279  20.974   8.084  1.00 96.50           C  
ATOM   2770  CG  ASP A 353      -1.261  21.551   7.114  1.00 96.50           C  
ATOM   2771  OD1 ASP A 353      -0.063  21.636   7.465  1.00 96.50           O  
ATOM   2772  OD2 ASP A 353      -1.665  21.935   5.994  1.00 96.50           O1-
ATOM   2773  N   LYS A 354      -3.241  18.813  10.353  1.00 96.88           N  
ATOM   2774  CA  LYS A 354      -4.275  18.451  11.320  1.00 96.88           C  
ATOM   2775  C   LYS A 354      -3.679  17.680  12.496  1.00 96.88           C  
ATOM   2776  O   LYS A 354      -4.411  17.068  13.278  1.00 96.88           O  
ATOM   2777  CB  LYS A 354      -5.362  17.611  10.646  1.00 96.88           C  
ATOM   2778  CG  LYS A 354      -6.203  18.375   9.635  1.00 96.88           C  
ATOM   2779  CD  LYS A 354      -7.236  19.257  10.321  1.00 96.88           C  
ATOM   2780  CE  LYS A 354      -8.168  19.924   9.317  1.00 96.88           C  
ATOM   2781  NZ  LYS A 354      -9.158  20.816   9.986  1.00 96.88           N1+
ATOM   2782  N   ALA A 355      -2.328  17.642  12.497  1.00 95.38           N  
ATOM   2783  CA  ALA A 355      -1.572  17.036  13.592  1.00 95.38           C  
ATOM   2784  C   ALA A 355      -1.869  15.541  13.683  1.00 95.38           C  
ATOM   2785  O   ALA A 355      -1.994  14.991  14.779  1.00 95.38           O  
ATOM   2786  CB  ALA A 355      -1.903  17.717  14.918  1.00 95.38           C  
ATOM   2787  N   LEU A 356      -2.116  14.916  12.557  1.00 96.31           N  
ATOM   2788  CA  LEU A 356      -2.338  13.479  12.494  1.00 96.31           C  
ATOM   2789  C   LEU A 356      -1.051  12.746  12.136  1.00 96.31           C  
ATOM   2790  O   LEU A 356      -1.032  11.516  12.065  1.00 96.31           O  
ATOM   2791  CB  LEU A 356      -3.426  13.151  11.460  1.00 96.31           C  
ATOM   2792  CG  LEU A 356      -4.843  13.616  11.805  1.00 96.31           C  
ATOM   2793  CD1 LEU A 356      -5.783  13.356  10.635  1.00 96.31           C  
ATOM   2794  CD2 LEU A 356      -5.348  12.922  13.061  1.00 96.31           C  
ATOM   2795  N   LEU A 357       0.039  13.390  11.865  1.00 94.25           N  
ATOM   2796  CA  LEU A 357       1.386  12.865  11.672  1.00 94.25           C  
ATOM   2797  C   LEU A 357       2.321  13.338  12.777  1.00 94.25           C  
ATOM   2798  O   LEU A 357       3.041  14.329  12.610  1.00 94.25           O  
ATOM   2799  CB  LEU A 357       1.934  13.282  10.306  1.00 94.25           C  
ATOM   2800  CG  LEU A 357       1.120  12.858   9.084  1.00 94.25           C  
ATOM   2801  CD1 LEU A 357       1.800  13.328   7.803  1.00 94.25           C  
ATOM   2802  CD2 LEU A 357       0.928  11.347   9.071  1.00 94.25           C  
ATOM   2803  N   PRO A 358       2.206  12.746  13.982  1.00 87.69           N  
ATOM   2804  CA  PRO A 358       3.119  13.177  15.042  1.00 87.69           C  
ATOM   2805  C   PRO A 358       4.577  13.177  14.592  1.00 87.69           C  
ATOM   2806  O   PRO A 358       5.014  12.261  13.894  1.00 87.69           O  
ATOM   2807  CB  PRO A 358       2.889  12.142  16.145  1.00 87.69           C  
ATOM   2808  CG  PRO A 358       1.609  11.464  15.780  1.00 87.69           C  
ATOM   2809  CD  PRO A 358       1.405  11.608  14.299  1.00 87.69           C  
ATOM   2810  N   THR A 359       5.289  14.280  14.687  1.00 79.00           N  
ATOM   2811  CA  THR A 359       6.710  14.408  14.380  1.00 79.00           C  
ATOM   2812  C   THR A 359       7.514  14.720  15.647  1.00 79.00           C  
ATOM   2813  O   THR A 359       6.937  15.031  16.688  1.00 79.00           O  
ATOM   2814  CB  THR A 359       6.961  15.502  13.328  1.00 79.00           C  
ATOM   2815  CG2 THR A 359       6.241  15.179  12.015  1.00 79.00           C  
ATOM   2816  OG1 THR A 359       6.484  16.759  13.830  1.00 79.00           O  
ATOM   2817  N   VAL A 360       8.900  14.313  15.647  1.00 65.31           N  
ATOM   2818  CA  VAL A 360       9.760  14.658  16.770  1.00 65.31           C  
ATOM   2819  C   VAL A 360       9.889  16.178  16.871  1.00 65.31           C  
ATOM   2820  O   VAL A 360      10.144  16.853  15.865  1.00 65.31           O  
ATOM   2821  CB  VAL A 360      11.160  14.013  16.641  1.00 65.31           C  
ATOM   2822  CG1 VAL A 360      12.029  14.372  17.842  1.00 65.31           C  
ATOM   2823  CG2 VAL A 360      11.034  12.496  16.499  1.00 65.31           C  
ATOM   2824  N   GLN A 361       9.056  17.019  17.734  1.00 51.00           N  
ATOM   2825  CA  GLN A 361       9.314  18.407  18.132  1.00 51.00           C  
ATOM   2826  C   GLN A 361      10.785  18.612  18.473  1.00 51.00           C  
ATOM   2827  O   GLN A 361      11.412  17.756  19.103  1.00 51.00           O  
ATOM   2828  CB  GLN A 361       8.440  18.796  19.325  1.00 51.00           C  
ATOM   2829  CG  GLN A 361       6.969  18.992  18.970  1.00 51.00           C  
ATOM   2830  CD  GLN A 361       6.133  19.421  20.165  1.00 51.00           C  
ATOM   2831  NE2 GLN A 361       4.873  19.760  19.908  1.00 51.00           N  
ATOM   2832  OE1 GLN A 361       6.609  19.432  21.295  1.00 51.00           O  
TER    2833      GLN A 361
END   
