# Supplementary material for: Functional divergence and structural changes of Class IV histone deacetylases (HDACs) across the tree of life
Source: Mol Biol Evol. 2026 Jun 17;43(7):msag150. doi: 10.1093/molbev/msag150 (PMC13325672; doi:10.1093/molbev/msag150)
Supplement: msag150_Supplementary_Data [file msag150_supplementary_data.zip › Figure S30 nvHDAC11_B.pdb]

TITLE     S23
REMARK   4      COMPLIES WITH FORMAT V. 3.0, 1-DEC-2006
REMARK 888
REMARK 888 WRITTEN BY MAESTRO (A PRODUCT OF SCHRODINGER, LLC)
ATOM      1  N   MET A   1      -7.521 -34.566 -10.089  1.00 28.61           N1+
ATOM      2  CA  MET A   1      -6.100 -34.902 -10.155  1.00 28.61           C  
ATOM      3  C   MET A   1      -5.271 -33.687 -10.504  1.00 28.61           C  
ATOM      4  O   MET A   1      -5.497 -33.035 -11.527  1.00 28.61           O  
ATOM      5  CB  MET A   1      -5.851 -36.021 -11.196  1.00 28.61           C  
ATOM      6  CG  MET A   1      -5.910 -37.427 -10.616  1.00 28.61           C  
ATOM      7  SD  MET A   1      -5.313 -38.695 -11.790  1.00 28.61           S  
ATOM      8  CE  MET A   1      -5.797 -40.203 -10.907  1.00 28.61           C  
ATOM      9  N   SER A   2      -5.097 -32.721  -9.495  1.00 31.20           N  
ATOM     10  CA  SER A   2      -3.785 -32.111  -9.250  1.00 31.20           C  
ATOM     11  C   SER A   2      -3.886 -30.981  -8.243  1.00 31.20           C  
ATOM     12  O   SER A   2      -4.738 -30.087  -8.370  1.00 31.20           O  
ATOM     13  CB  SER A   2      -3.187 -31.596 -10.557  1.00 31.20           C  
ATOM     14  OG  SER A   2      -3.614 -30.275 -10.822  1.00 31.20           O  
ATOM     15  N   ASP A   3      -3.598 -31.323  -6.904  1.00 28.64           N  
ATOM     16  CA  ASP A   3      -2.704 -31.155  -5.759  1.00 28.64           C  
ATOM     17  C   ASP A   3      -2.602 -29.701  -5.345  1.00 28.64           C  
ATOM     18  O   ASP A   3      -1.951 -28.889  -6.013  1.00 28.64           O  
ATOM     19  CB  ASP A   3      -1.307 -31.707  -6.102  1.00 28.64           C  
ATOM     20  CG  ASP A   3      -1.156 -33.183  -5.784  1.00 28.64           C  
ATOM     21  OD1 ASP A   3      -2.004 -33.732  -5.040  1.00 28.64           O  
ATOM     22  OD2 ASP A   3      -0.179 -33.795  -6.266  1.00 28.64           O1-
ATOM     23  N   GLN A   4      -3.611 -29.065  -4.618  1.00 30.11           N  
ATOM     24  CA  GLN A   4      -3.693 -27.896  -3.741  1.00 30.11           C  
ATOM     25  C   GLN A   4      -3.164 -28.222  -2.348  1.00 30.11           C  
ATOM     26  O   GLN A   4      -3.690 -29.104  -1.670  1.00 30.11           O  
ATOM     27  CB  GLN A   4      -5.126 -27.391  -3.661  1.00 30.11           C  
ATOM     28  CG  GLN A   4      -5.398 -26.156  -4.510  1.00 30.11           C  
ATOM     29  CD  GLN A   4      -6.830 -25.666  -4.398  1.00 30.11           C  
ATOM     30  NE2 GLN A   4      -7.085 -24.472  -4.899  1.00 30.11           N  
ATOM     31  OE1 GLN A   4      -7.701 -26.372  -3.872  1.00 30.11           O  
ATOM     32  N   LYS A   5      -1.822 -28.324  -2.242  1.00 36.53           N  
ATOM     33  CA  LYS A   5      -1.076 -28.436  -0.996  1.00 36.53           C  
ATOM     34  C   LYS A   5      -1.186 -27.148  -0.187  1.00 36.53           C  
ATOM     35  O   LYS A   5      -0.895 -26.063  -0.690  1.00 36.53           O  
ATOM     36  CB  LYS A   5       0.394 -28.757  -1.275  1.00 36.53           C  
ATOM     37  CG  LYS A   5       0.752 -30.219  -1.074  1.00 36.53           C  
ATOM     38  CD  LYS A   5       2.237 -30.468  -1.312  1.00 36.53           C  
ATOM     39  CE  LYS A   5       2.579 -31.949  -1.215  1.00 36.53           C  
ATOM     40  NZ  LYS A   5       4.051 -32.191  -1.338  1.00 36.53           N1+
ATOM     41  N   GLN A   6      -2.149 -27.023   0.736  1.00 34.34           N  
ATOM     42  CA  GLN A   6      -2.445 -26.817   2.152  1.00 34.34           C  
ATOM     43  C   GLN A   6      -1.247 -26.221   2.880  1.00 34.34           C  
ATOM     44  O   GLN A   6      -0.132 -26.728   2.786  1.00 34.34           O  
ATOM     45  CB  GLN A   6      -2.853 -28.135   2.808  1.00 34.34           C  
ATOM     46  CG  GLN A   6      -4.295 -28.160   3.306  1.00 34.34           C  
ATOM     47  CD  GLN A   6      -4.705 -29.490   3.885  1.00 34.34           C  
ATOM     48  NE2 GLN A   6      -5.981 -29.644   4.210  1.00 34.34           N  
ATOM     49  OE1 GLN A   6      -3.878 -30.398   4.030  1.00 34.34           O  
ATOM     50  N   LEU A   7      -1.059 -24.846   2.971  1.00 35.34           N  
ATOM     51  CA  LEU A   7      -0.215 -24.218   3.980  1.00 35.34           C  
ATOM     52  C   LEU A   7      -0.581 -24.701   5.378  1.00 35.34           C  
ATOM     53  O   LEU A   7      -1.660 -24.397   5.894  1.00 35.34           O  
ATOM     54  CB  LEU A   7      -0.349 -22.690   3.907  1.00 35.34           C  
ATOM     55  CG  LEU A   7       0.818 -21.938   3.267  1.00 35.34           C  
ATOM     56  CD1 LEU A   7       0.343 -21.168   2.037  1.00 35.34           C  
ATOM     57  CD2 LEU A   7       1.467 -20.989   4.281  1.00 35.34           C  
ATOM     58  N   THR A   8      -0.808 -26.154   5.585  1.00 35.09           N  
ATOM     59  CA  THR A   8      -0.879 -26.843   6.869  1.00 35.09           C  
ATOM     60  C   THR A   8       0.518 -27.079   7.442  1.00 35.09           C  
ATOM     61  O   THR A   8       1.456 -27.357   6.694  1.00 35.09           O  
ATOM     62  CB  THR A   8      -1.611 -28.193   6.734  1.00 35.09           C  
ATOM     63  CG2 THR A   8      -3.060 -27.982   6.289  1.00 35.09           C  
ATOM     64  OG1 THR A   8      -0.937 -29.000   5.770  1.00 35.09           O  
ATOM     65  N   SER A   9       0.883 -26.257   8.488  1.00 31.17           N  
ATOM     66  CA  SER A   9       1.441 -26.428   9.839  1.00 31.17           C  
ATOM     67  C   SER A   9       1.961 -27.857  10.038  1.00 31.17           C  
ATOM     68  O   SER A   9       1.195 -28.817   9.938  1.00 31.17           O  
ATOM     69  CB  SER A   9       0.386 -26.105  10.896  1.00 31.17           C  
ATOM     70  OG  SER A   9      -0.313 -27.279  11.285  1.00 31.17           O  
ATOM     71  N   ASN A  10       3.158 -28.162   9.433  1.00 27.09           N  
ATOM     72  CA  ASN A  10       4.020 -29.142  10.089  1.00 27.09           C  
ATOM     73  C   ASN A  10       5.436 -29.105   9.532  1.00 27.09           C  
ATOM     74  O   ASN A  10       5.669 -29.543   8.391  1.00 27.09           O  
ATOM     75  CB  ASN A  10       3.431 -30.546   9.976  1.00 27.09           C  
ATOM     76  CG  ASN A  10       2.638 -30.946  11.198  1.00 27.09           C  
ATOM     77  ND2 ASN A  10       1.967 -32.099  11.122  1.00 27.09           N  
ATOM     78  OD1 ASN A  10       2.635 -30.253  12.216  1.00 27.09           O  
ATOM     79  N   LYS A  11       6.288 -28.153   9.978  1.00 31.33           N  
ATOM     80  CA  LYS A  11       7.703 -28.506  10.041  1.00 31.33           C  
ATOM     81  C   LYS A  11       8.323 -28.028  11.348  1.00 31.33           C  
ATOM     82  O   LYS A  11       8.165 -26.858  11.726  1.00 31.33           O  
ATOM     83  CB  LYS A  11       8.466 -27.913   8.850  1.00 31.33           C  
ATOM     84  CG  LYS A  11       8.429 -28.776   7.599  1.00 31.33           C  
ATOM     85  CD  LYS A  11       9.341 -28.225   6.506  1.00 31.33           C  
ATOM     86  CE  LYS A  11       9.252 -29.051   5.234  1.00 31.33           C  
ATOM     87  NZ  LYS A  11      10.138 -28.500   4.166  1.00 31.33           N1+
ATOM     88  N   SER A  12       8.252 -28.829  12.470  1.00 27.77           N  
ATOM     89  CA  SER A  12       9.293 -29.395  13.328  1.00 27.77           C  
ATOM     90  C   SER A  12      10.174 -28.294  13.910  1.00 27.77           C  
ATOM     91  O   SER A  12      10.651 -27.416  13.191  1.00 27.77           O  
ATOM     92  CB  SER A  12      10.152 -30.376  12.550  1.00 27.77           C  
ATOM     93  OG  SER A  12      11.118 -29.710  11.765  1.00 27.77           O  
ATOM     94  N   ALA A  13       9.814 -27.763  15.098  1.00 28.59           N  
ATOM     95  CA  ALA A  13      10.517 -27.528  16.353  1.00 28.59           C  
ATOM     96  C   ALA A  13      11.986 -27.941  16.245  1.00 28.59           C  
ATOM     97  O   ALA A  13      12.298 -29.068  15.842  1.00 28.59           O  
ATOM     98  CB  ALA A  13       9.842 -28.292  17.489  1.00 28.59           C  
ATOM     99  N   SER A  14      12.872 -27.111  15.527  1.00 25.80           N  
ATOM    100  CA  SER A  14      14.254 -26.999  15.986  1.00 25.80           C  
ATOM    101  C   SER A  14      15.141 -26.361  14.923  1.00 25.80           C  
ATOM    102  O   SER A  14      15.282 -26.890  13.818  1.00 25.80           O  
ATOM    103  CB  SER A  14      14.806 -28.381  16.340  1.00 25.80           C  
ATOM    104  OG  SER A  14      15.074 -29.141  15.176  1.00 25.80           O  
ATOM    105  N   ASN A  15      15.009 -24.900  14.772  1.00 25.94           N  
ATOM    106  CA  ASN A  15      16.181 -24.051  14.590  1.00 25.94           C  
ATOM    107  C   ASN A  15      15.796 -22.573  14.502  1.00 25.94           C  
ATOM    108  O   ASN A  15      16.178 -21.882  13.560  1.00 25.94           O  
ATOM    109  CB  ASN A  15      16.967 -24.471  13.350  1.00 25.94           C  
ATOM    110  CG  ASN A  15      17.918 -25.617  13.613  1.00 25.94           C  
ATOM    111  ND2 ASN A  15      18.456 -26.198  12.546  1.00 25.94           N  
ATOM    112  OD1 ASN A  15      18.158 -25.978  14.768  1.00 25.94           O  
ATOM    113  N   TYR A  16      14.935 -22.011  15.385  1.00 31.09           N  
ATOM    114  CA  TYR A  16      14.682 -20.582  15.450  1.00 31.09           C  
ATOM    115  C   TYR A  16      15.836 -19.851  16.114  1.00 31.09           C  
ATOM    116  O   TYR A  16      16.050 -19.974  17.320  1.00 31.09           O  
ATOM    117  CB  TYR A  16      13.377 -20.297  16.202  1.00 31.09           C  
ATOM    118  CG  TYR A  16      12.140 -20.743  15.467  1.00 31.09           C  
ATOM    119  CD1 TYR A  16      11.603 -19.961  14.441  1.00 31.09           C  
ATOM    120  CD2 TYR A  16      11.502 -21.928  15.779  1.00 31.09           C  
ATOM    121  CE1 TYR A  16      10.459 -20.362  13.755  1.00 31.09           C  
ATOM    122  CE2 TYR A  16      10.358 -22.345  15.103  1.00 31.09           C  
ATOM    123  OH  TYR A  16       8.712 -21.955  13.421  1.00 31.09           O  
ATOM    124  CZ  TYR A  16       9.844 -21.549  14.095  1.00 31.09           C  
ATOM    125  N   GLU A  17      17.080 -19.986  15.578  1.00 29.44           N  
ATOM    126  CA  GLU A  17      18.203 -19.060  15.753  1.00 29.44           C  
ATOM    127  C   GLU A  17      17.795 -17.633  15.433  1.00 29.44           C  
ATOM    128  O   GLU A  17      17.190 -17.369  14.391  1.00 29.44           O  
ATOM    129  CB  GLU A  17      19.390 -19.483  14.879  1.00 29.44           C  
ATOM    130  CG  GLU A  17      20.552 -20.065  15.659  1.00 29.44           C  
ATOM    131  CD  GLU A  17      21.671 -20.600  14.768  1.00 29.44           C  
ATOM    132  OE1 GLU A  17      22.664 -21.127  15.301  1.00 29.44           O  
ATOM    133  OE2 GLU A  17      21.537 -20.484  13.536  1.00 29.44           O1-
ATOM    134  N   CYS A  18      17.064 -16.859  16.289  1.00 32.38           N  
ATOM    135  CA  CYS A  18      17.068 -15.424  16.517  1.00 32.38           C  
ATOM    136  C   CYS A  18      17.390 -14.679  15.221  1.00 32.38           C  
ATOM    137  O   CYS A  18      18.463 -14.846  14.649  1.00 32.38           O  
ATOM    138  CB  CYS A  18      18.089 -15.045  17.587  1.00 32.38           C  
ATOM    139  SG  CYS A  18      17.977 -13.320  18.113  1.00 32.38           S  
ATOM    140  N   ALA A  19      16.618 -14.811  14.037  1.00 36.91           N  
ATOM    141  CA  ALA A  19      16.608 -14.058  12.789  1.00 36.91           C  
ATOM    142  C   ALA A  19      17.465 -12.805  12.895  1.00 36.91           C  
ATOM    143  O   ALA A  19      17.269 -11.984  13.798  1.00 36.91           O  
ATOM    144  CB  ALA A  19      15.173 -13.694  12.397  1.00 36.91           C  
ATOM    145  N   SER A  20      18.802 -12.746  13.000  1.00 47.81           N  
ATOM    146  CA  SER A  20      19.720 -11.801  12.365  1.00 47.81           C  
ATOM    147  C   SER A  20      18.956 -10.684  11.675  1.00 47.81           C  
ATOM    148  O   SER A  20      17.930 -10.925  11.032  1.00 47.81           O  
ATOM    149  CB  SER A  20      20.632 -12.512  11.359  1.00 47.81           C  
ATOM    150  OG  SER A  20      19.919 -12.824  10.178  1.00 47.81           O  
ATOM    151  N   ALA A  21      18.605  -9.451  12.266  1.00 64.81           N  
ATOM    152  CA  ALA A  21      18.109  -8.163  11.813  1.00 64.81           C  
ATOM    153  C   ALA A  21      18.058  -8.098  10.281  1.00 64.81           C  
ATOM    154  O   ALA A  21      19.023  -8.486   9.614  1.00 64.81           O  
ATOM    155  CB  ALA A  21      18.970  -7.031  12.362  1.00 64.81           C  
ATOM    156  N   SER A  22      16.878  -8.701   9.579  1.00 84.12           N  
ATOM    157  CA  SER A  22      16.678  -8.491   8.142  1.00 84.12           C  
ATOM    158  C   SER A  22      17.465  -7.289   7.651  1.00 84.12           C  
ATOM    159  O   SER A  22      17.473  -6.230   8.287  1.00 84.12           O  
ATOM    160  CB  SER A  22      15.193  -8.306   7.839  1.00 84.12           C  
ATOM    161  OG  SER A  22      15.002  -7.940   6.483  1.00 84.12           O  
ATOM    162  N   HIS A  23      18.241  -7.378   6.628  1.00 91.88           N  
ATOM    163  CA  HIS A  23      18.998  -6.272   6.046  1.00 91.88           C  
ATOM    164  C   HIS A  23      18.074  -5.163   5.568  1.00 91.88           C  
ATOM    165  O   HIS A  23      18.509  -4.050   5.299  1.00 91.88           O  
ATOM    166  CB  HIS A  23      19.859  -6.766   4.883  1.00 91.88           C  
ATOM    167  CG  HIS A  23      19.083  -7.136   3.664  1.00 91.88           C  
ATOM    168  CD2 HIS A  23      18.913  -6.480   2.488  1.00 91.88           C  
ATOM    169  ND1 HIS A  23      18.345  -8.304   3.575  1.00 91.88           N  
ATOM    170  CE1 HIS A  23      17.764  -8.354   2.391  1.00 91.88           C  
ATOM    171  NE2 HIS A  23      18.093  -7.266   1.710  1.00 91.88           N  
ATOM    172  N   LEU A  24      16.758  -5.499   5.475  1.00 94.38           N  
ATOM    173  CA  LEU A  24      15.761  -4.541   5.009  1.00 94.38           C  
ATOM    174  C   LEU A  24      15.381  -3.563   6.115  1.00 94.38           C  
ATOM    175  O   LEU A  24      14.829  -2.498   5.848  1.00 94.38           O  
ATOM    176  CB  LEU A  24      14.509  -5.275   4.507  1.00 94.38           C  
ATOM    177  CG  LEU A  24      14.682  -6.146   3.263  1.00 94.38           C  
ATOM    178  CD1 LEU A  24      13.399  -6.917   2.968  1.00 94.38           C  
ATOM    179  CD2 LEU A  24      15.095  -5.297   2.064  1.00 94.38           C  
ATOM    180  N   TYR A  25      15.611  -3.931   7.457  1.00 92.62           N  
ATOM    181  CA  TYR A  25      15.335  -3.069   8.601  1.00 92.62           C  
ATOM    182  C   TYR A  25      16.477  -2.092   8.840  1.00 92.62           C  
ATOM    183  O   TYR A  25      17.614  -2.502   9.073  1.00 92.62           O  
ATOM    184  CB  TYR A  25      15.092  -3.908   9.862  1.00 92.62           C  
ATOM    185  CG  TYR A  25      13.726  -4.538   9.919  1.00 92.62           C  
ATOM    186  CD1 TYR A  25      12.979  -4.745   8.755  1.00 92.62           C  
ATOM    187  CD2 TYR A  25      13.168  -4.926  11.124  1.00 92.62           C  
ATOM    188  CE1 TYR A  25      11.721  -5.324   8.805  1.00 92.62           C  
ATOM    189  CE2 TYR A  25      11.906  -5.511  11.191  1.00 92.62           C  
ATOM    190  OH  TYR A  25       9.935  -6.277  10.075  1.00 92.62           O  
ATOM    191  CZ  TYR A  25      11.188  -5.705  10.024  1.00 92.62           C  
ATOM    192  N   ILE A  26      16.276  -0.897   8.526  1.00 90.62           N  
ATOM    193  CA  ILE A  26      17.254   0.175   8.715  1.00 90.62           C  
ATOM    194  C   ILE A  26      16.813   1.056   9.889  1.00 90.62           C  
ATOM    195  O   ILE A  26      15.639   1.415  10.001  1.00 90.62           O  
ATOM    196  CB  ILE A  26      17.427   1.018   7.440  1.00 90.62           C  
ATOM    197  CG1 ILE A  26      17.837   0.128   6.261  1.00 90.62           C  
ATOM    198  CG2 ILE A  26      18.446   2.140   7.667  1.00 90.62           C  
ATOM    199  CD1 ILE A  26      17.671   0.784   4.895  1.00 90.62           C  
ATOM    200  N   ASP A  27      17.835   1.363  10.790  1.00 88.69           N  
ATOM    201  CA  ASP A  27      17.557   2.353  11.826  1.00 88.69           C  
ATOM    202  C   ASP A  27      17.616   3.771  11.265  1.00 88.69           C  
ATOM    203  O   ASP A  27      18.465   4.077  10.421  1.00 88.69           O  
ATOM    204  CB  ASP A  27      18.536   2.202  12.993  1.00 88.69           C  
ATOM    205  CG  ASP A  27      18.361   0.906  13.762  1.00 88.69           C  
ATOM    206  OD1 ASP A  27      17.197   0.483  13.968  1.00 88.69           O  
ATOM    207  OD2 ASP A  27      19.377   0.308  14.163  1.00 88.69           O1-
ATOM    208  N   ILE A  28      16.662   4.557  11.718  1.00 89.94           N  
ATOM    209  CA  ILE A  28      16.642   5.902  11.154  1.00 89.94           C  
ATOM    210  C   ILE A  28      16.907   6.923  12.263  1.00 89.94           C  
ATOM    211  O   ILE A  28      16.658   6.652  13.442  1.00 89.94           O  
ATOM    212  CB  ILE A  28      15.314   6.208  10.442  1.00 89.94           C  
ATOM    213  CG1 ILE A  28      14.155   6.182  11.440  1.00 89.94           C  
ATOM    214  CG2 ILE A  28      15.074   5.221   9.299  1.00 89.94           C  
ATOM    215  CD1 ILE A  28      12.825   6.657  10.865  1.00 89.94           C  
ATOM    216  N   LYS A  29      17.476   8.187  11.963  1.00 89.69           N  
ATOM    217  CA  LYS A  29      17.746   9.272  12.904  1.00 89.69           C  
ATOM    218  C   LYS A  29      16.441   9.884  13.418  1.00 89.69           C  
ATOM    219  O   LYS A  29      15.400   9.781  12.766  1.00 89.69           O  
ATOM    220  CB  LYS A  29      18.608  10.347  12.240  1.00 89.69           C  
ATOM    221  CG  LYS A  29      19.968   9.851  11.765  1.00 89.69           C  
ATOM    222  CD  LYS A  29      20.731  10.935  11.017  1.00 89.69           C  
ATOM    223  CE  LYS A  29      22.036  10.408  10.444  1.00 89.69           C  
ATOM    224  NZ  LYS A  29      22.753  11.445   9.634  1.00 89.69           N1+
ATOM    225  N   ALA A  30      16.535  10.538  14.561  1.00 86.56           N  
ATOM    226  CA  ALA A  30      15.375  11.205  15.159  1.00 86.56           C  
ATOM    227  C   ALA A  30      14.815  12.282  14.229  1.00 86.56           C  
ATOM    228  O   ALA A  30      13.626  12.590  14.266  1.00 86.56           O  
ATOM    229  CB  ALA A  30      15.745  11.808  16.510  1.00 86.56           C  
ATOM    230  N   THR A  31      15.712  12.779  13.400  1.00 88.75           N  
ATOM    231  CA  THR A  31      15.379  13.899  12.522  1.00 88.75           C  
ATOM    232  C   THR A  31      14.725  13.404  11.235  1.00 88.75           C  
ATOM    233  O   THR A  31      14.231  14.199  10.436  1.00 88.75           O  
ATOM    234  CB  THR A  31      16.619  14.736  12.189  1.00 88.75           C  
ATOM    235  CG2 THR A  31      17.182  15.414  13.439  1.00 88.75           C  
ATOM    236  OG1 THR A  31      17.623  13.883  11.627  1.00 88.75           O  
ATOM    237  N   GLN A  32      14.748  12.032  11.031  1.00 93.31           N  
ATOM    238  CA  GLN A  32      14.171  11.480   9.810  1.00 93.31           C  
ATOM    239  C   GLN A  32      12.686  11.147  10.009  1.00 93.31           C  
ATOM    240  O   GLN A  32      12.297  10.587  11.037  1.00 93.31           O  
ATOM    241  CB  GLN A  32      14.928  10.226   9.369  1.00 93.31           C  
ATOM    242  CG  GLN A  32      16.320  10.516   8.816  1.00 93.31           C  
ATOM    243  CD  GLN A  32      17.012   9.277   8.292  1.00 93.31           C  
ATOM    244  NE2 GLN A  32      17.117   9.162   6.973  1.00 93.31           N  
ATOM    245  OE1 GLN A  32      17.453   8.421   9.068  1.00 93.31           O  
ATOM    246  N   TRP A  33      11.891  11.490   8.887  1.00 95.44           N  
ATOM    247  CA  TRP A  33      10.472  11.156   8.875  1.00 95.44           C  
ATOM    248  C   TRP A  33      10.264   9.691   8.494  1.00 95.44           C  
ATOM    249  O   TRP A  33      10.955   9.164   7.617  1.00 95.44           O  
ATOM    250  CB  TRP A  33       9.707  12.057   7.900  1.00 95.44           C  
ATOM    251  CG  TRP A  33       9.623  13.487   8.339  1.00 95.44           C  
ATOM    252  CD1 TRP A  33      10.625  14.414   8.320  1.00 95.44           C  
ATOM    253  CD2 TRP A  33       8.470  14.150   8.866  1.00 95.44           C  
ATOM    254  CE2 TRP A  33       8.847  15.486   9.147  1.00 95.44           C  
ATOM    255  CE3 TRP A  33       7.152  13.751   9.129  1.00 95.44           C  
ATOM    256  NE1 TRP A  33      10.166  15.621   8.805  1.00 95.44           N  
ATOM    257  CH2 TRP A  33       6.666  16.000   9.928  1.00 95.44           C  
ATOM    258  CZ2 TRP A  33       7.954  16.421   9.680  1.00 95.44           C  
ATOM    259  CZ3 TRP A  33       6.263  14.679   9.658  1.00 95.44           C  
ATOM    260  N   PRO A  34       9.316   8.958   9.210  1.00 95.94           N  
ATOM    261  CA  PRO A  34       8.986   7.610   8.735  1.00 95.94           C  
ATOM    262  C   PRO A  34       8.274   7.615   7.383  1.00 95.94           C  
ATOM    263  O   PRO A  34       7.162   7.093   7.266  1.00 95.94           O  
ATOM    264  CB  PRO A  34       8.071   7.062   9.836  1.00 95.94           C  
ATOM    265  CG  PRO A  34       7.424   8.273  10.431  1.00 95.94           C  
ATOM    266  CD  PRO A  34       8.320   9.457  10.195  1.00 95.94           C  
ATOM    267  N   ILE A  35       8.819   8.457   6.488  1.00 97.62           N  
ATOM    268  CA  ILE A  35       8.421   8.510   5.087  1.00 97.62           C  
ATOM    269  C   ILE A  35       9.518   7.914   4.208  1.00 97.62           C  
ATOM    270  O   ILE A  35      10.643   8.425   4.177  1.00 97.62           O  
ATOM    271  CB  ILE A  35       8.113   9.962   4.647  1.00 97.62           C  
ATOM    272  CG1 ILE A  35       6.949  10.529   5.463  1.00 97.62           C  
ATOM    273  CG2 ILE A  35       7.813  10.020   3.147  1.00 97.62           C  
ATOM    274  CD1 ILE A  35       6.651  11.995   5.177  1.00 97.62           C  
ATOM    275  N   VAL A  36       9.209   6.842   3.464  1.00 98.06           N  
ATOM    276  CA  VAL A  36      10.191   6.057   2.727  1.00 98.06           C  
ATOM    277  C   VAL A  36      10.100   6.378   1.236  1.00 98.06           C  
ATOM    278  O   VAL A  36       9.010   6.343   0.653  1.00 98.06           O  
ATOM    279  CB  VAL A  36       9.986   4.539   2.958  1.00 98.06           C  
ATOM    280  CG1 VAL A  36      11.064   3.738   2.221  1.00 98.06           C  
ATOM    281  CG2 VAL A  36      10.004   4.221   4.451  1.00 98.06           C  
ATOM    282  N   TYR A  37      11.256   6.694   0.684  1.00 97.19           N  
ATOM    283  CA  TYR A  37      11.342   7.001  -0.739  1.00 97.19           C  
ATOM    284  C   TYR A  37      12.768   6.843  -1.246  1.00 97.19           C  
ATOM    285  O   TYR A  37      13.732   7.166  -0.538  1.00 97.19           O  
ATOM    286  CB  TYR A  37      10.845   8.423  -1.012  1.00 97.19           C  
ATOM    287  CG  TYR A  37      11.117   8.902  -2.417  1.00 97.19           C  
ATOM    288  CD1 TYR A  37      12.157   9.788  -2.682  1.00 97.19           C  
ATOM    289  CD2 TYR A  37      10.334   8.469  -3.482  1.00 97.19           C  
ATOM    290  CE1 TYR A  37      12.422  10.236  -3.975  1.00 97.19           C  
ATOM    291  CE2 TYR A  37      10.584   8.908  -4.782  1.00 97.19           C  
ATOM    292  OH  TYR A  37      11.866  10.227  -6.299  1.00 97.19           O  
ATOM    293  CZ  TYR A  37      11.621   9.789  -5.017  1.00 97.19           C  
ATOM    294  N   SER A  38      12.843   6.374  -2.553  1.00 94.75           N  
ATOM    295  CA  SER A  38      14.100   6.312  -3.288  1.00 94.75           C  
ATOM    296  C   SER A  38      13.953   6.877  -4.697  1.00 94.75           C  
ATOM    297  O   SER A  38      12.920   6.691  -5.338  1.00 94.75           O  
ATOM    298  CB  SER A  38      14.606   4.869  -3.361  1.00 94.75           C  
ATOM    299  OG  SER A  38      15.766   4.786  -4.186  1.00 94.75           O  
ATOM    300  N   SER A  39      14.951   7.599  -5.114  1.00 92.44           N  
ATOM    301  CA  SER A  39      14.925   8.105  -6.480  1.00 92.44           C  
ATOM    302  C   SER A  39      14.855   6.969  -7.495  1.00 92.44           C  
ATOM    303  O   SER A  39      14.484   7.183  -8.653  1.00 92.44           O  
ATOM    304  CB  SER A  39      16.170   8.958  -6.754  1.00 92.44           C  
ATOM    305  OG  SER A  39      17.347   8.201  -6.563  1.00 92.44           O  
ATOM    306  N   GLY A  40      15.093   5.732  -7.024  1.00 92.44           N  
ATOM    307  CA  GLY A  40      15.064   4.544  -7.860  1.00 92.44           C  
ATOM    308  C   GLY A  40      13.660   3.996  -8.061  1.00 92.44           C  
ATOM    309  O   GLY A  40      13.470   2.995  -8.756  1.00 92.44           O  
ATOM    310  N   TYR A  41      12.604   4.595  -7.441  1.00 91.81           N  
ATOM    311  CA  TYR A  41      11.210   4.183  -7.543  1.00 91.81           C  
ATOM    312  C   TYR A  41      10.666   4.439  -8.944  1.00 91.81           C  
ATOM    313  O   TYR A  41       9.784   3.715  -9.418  1.00 91.81           O  
ATOM    314  CB  TYR A  41      10.352   4.920  -6.508  1.00 91.81           C  
ATOM    315  CG  TYR A  41      10.372   4.287  -5.138  1.00 91.81           C  
ATOM    316  CD1 TYR A  41      11.363   3.375  -4.789  1.00 91.81           C  
ATOM    317  CD2 TYR A  41       9.407   4.602  -4.191  1.00 91.81           C  
ATOM    318  CE1 TYR A  41      11.387   2.788  -3.527  1.00 91.81           C  
ATOM    319  CE2 TYR A  41       9.421   4.021  -2.927  1.00 91.81           C  
ATOM    320  OH  TYR A  41      10.432   2.539  -1.355  1.00 91.81           O  
ATOM    321  CZ  TYR A  41      10.413   3.116  -2.604  1.00 91.81           C  
ATOM    322  N   ASN A  42      11.122   5.481  -9.577  1.00 86.25           N  
ATOM    323  CA  ASN A  42      10.594   5.848 -10.888  1.00 86.25           C  
ATOM    324  C   ASN A  42      11.043   4.871 -11.968  1.00 86.25           C  
ATOM    325  O   ASN A  42      12.176   4.385 -11.940  1.00 86.25           O  
ATOM    326  CB  ASN A  42      11.001   7.273 -11.249  1.00 86.25           C  
ATOM    327  CG  ASN A  42      10.427   8.305 -10.295  1.00 86.25           C  
ATOM    328  ND2 ASN A  42      11.212   9.333 -10.000  1.00 86.25           N  
ATOM    329  OD1 ASN A  42       9.294   8.182  -9.836  1.00 86.25           O  
ATOM    330  N   ILE A  43      10.061   4.519 -12.793  1.00 78.94           N  
ATOM    331  CA  ILE A  43      10.340   3.608 -13.899  1.00 78.94           C  
ATOM    332  C   ILE A  43      10.434   4.398 -15.204  1.00 78.94           C  
ATOM    333  O   ILE A  43       9.521   5.148 -15.554  1.00 78.94           O  
ATOM    334  CB  ILE A  43       9.258   2.510 -14.017  1.00 78.94           C  
ATOM    335  CG1 ILE A  43       9.177   1.702 -12.715  1.00 78.94           C  
ATOM    336  CG2 ILE A  43       9.540   1.598 -15.213  1.00 78.94           C  
ATOM    337  CD1 ILE A  43       7.993   0.748 -12.653  1.00 78.94           C  
ATOM    338  N   GLY A  44      11.581   4.505 -15.765  1.00 64.56           N  
ATOM    339  CA  GLY A  44      11.794   5.139 -17.054  1.00 64.56           C  
ATOM    340  C   GLY A  44      12.206   4.170 -18.146  1.00 64.56           C  
ATOM    341  O   GLY A  44      13.019   3.269 -17.913  1.00 64.56           O  
ATOM    342  N   PHE A  45      11.352   4.156 -19.330  1.00 57.03           N  
ATOM    343  CA  PHE A  45      11.726   3.352 -20.484  1.00 57.03           C  
ATOM    344  C   PHE A  45      11.897   4.219 -21.730  1.00 57.03           C  
ATOM    345  O   PHE A  45      11.101   4.139 -22.667  1.00 57.03           O  
ATOM    346  CB  PHE A  45      10.683   2.266 -20.751  1.00 57.03           C  
ATOM    347  CG  PHE A  45      10.796   1.080 -19.832  1.00 57.03           C  
ATOM    348  CD1 PHE A  45      11.665   0.038 -20.124  1.00 57.03           C  
ATOM    349  CD2 PHE A  45      10.026   1.015 -18.671  1.00 57.03           C  
ATOM    350  CE1 PHE A  45      11.768  -1.062 -19.269  1.00 57.03           C  
ATOM    351  CE2 PHE A  45      10.130  -0.085 -17.815  1.00 57.03           C  
ATOM    352  CZ  PHE A  45      10.995  -1.121 -18.121  1.00 57.03           C  
ATOM    353  N   MET A  46      12.835   5.260 -21.750  1.00 51.88           N  
ATOM    354  CA  MET A  46      13.113   6.075 -22.926  1.00 51.88           C  
ATOM    355  C   MET A  46      11.813   6.475 -23.610  1.00 51.88           C  
ATOM    356  O   MET A  46      11.695   6.389 -24.838  1.00 51.88           O  
ATOM    357  CB  MET A  46      14.006   5.328 -23.907  1.00 51.88           C  
ATOM    358  CG  MET A  46      15.386   4.994 -23.340  1.00 51.88           C  
ATOM    359  SD  MET A  46      16.434   4.093 -24.549  1.00 51.88           S  
ATOM    360  CE  MET A  46      17.951   3.907 -23.573  1.00 51.88           C  
ATOM    361  N   GLY A  47      10.604   6.744 -22.875  1.00 50.34           N  
ATOM    362  CA  GLY A  47       9.355   7.283 -23.399  1.00 50.34           C  
ATOM    363  C   GLY A  47       8.256   6.247 -23.509  1.00 50.34           C  
ATOM    364  O   GLY A  47       7.096   6.588 -23.759  1.00 50.34           O  
ATOM    365  N   LEU A  48       8.598   4.867 -23.416  1.00 56.03           N  
ATOM    366  CA  LEU A  48       7.657   3.755 -23.500  1.00 56.03           C  
ATOM    367  C   LEU A  48       6.765   3.698 -22.263  1.00 56.03           C  
ATOM    368  O   LEU A  48       5.648   3.168 -22.319  1.00 56.03           O  
ATOM    369  CB  LEU A  48       8.415   2.424 -23.648  1.00 56.03           C  
ATOM    370  CG  LEU A  48       8.229   1.697 -24.986  1.00 56.03           C  
ATOM    371  CD1 LEU A  48       9.324   2.107 -25.968  1.00 56.03           C  
ATOM    372  CD2 LEU A  48       8.242   0.186 -24.770  1.00 56.03           C  
ATOM    373  N   GLU A  49       7.230   4.399 -21.233  1.00 59.91           N  
ATOM    374  CA  GLU A  49       6.456   4.482 -19.998  1.00 59.91           C  
ATOM    375  C   GLU A  49       5.182   5.295 -20.184  1.00 59.91           C  
ATOM    376  O   GLU A  49       4.226   5.150 -19.420  1.00 59.91           O  
ATOM    377  CB  GLU A  49       7.307   5.088 -18.877  1.00 59.91           C  
ATOM    378  CG  GLU A  49       7.719   6.530 -19.123  1.00 59.91           C  
ATOM    379  CD  GLU A  49       9.031   6.667 -19.888  1.00 59.91           C  
ATOM    380  OE1 GLU A  49       9.645   7.755 -19.846  1.00 59.91           O  
ATOM    381  OE2 GLU A  49       9.443   5.665 -20.512  1.00 59.91           O1-
ATOM    382  N   ARG A  50       5.130   6.159 -21.348  1.00 56.12           N  
ATOM    383  CA  ARG A  50       4.020   7.039 -21.675  1.00 56.12           C  
ATOM    384  C   ARG A  50       2.867   6.260 -22.308  1.00 56.12           C  
ATOM    385  O   ARG A  50       1.747   6.772 -22.417  1.00 56.12           O  
ATOM    386  CB  ARG A  50       4.470   8.159 -22.628  1.00 56.12           C  
ATOM    387  CG  ARG A  50       5.445   9.138 -21.990  1.00 56.12           C  
ATOM    388  CD  ARG A  50       5.847  10.240 -22.973  1.00 56.12           C  
ATOM    389  NE  ARG A  50       6.883  11.102 -22.409  1.00 56.12           N  
ATOM    390  NH1 ARG A  50       7.064  12.447 -24.270  1.00 56.12           N  
ATOM    391  NH2 ARG A  50       8.375  12.856 -22.444  1.00 56.12           N1+
ATOM    392  CZ  ARG A  50       7.441  12.133 -23.042  1.00 56.12           C  
ATOM    393  N   LEU A  51       3.086   4.993 -22.753  1.00 56.03           N  
ATOM    394  CA  LEU A  51       2.098   4.125 -23.387  1.00 56.03           C  
ATOM    395  C   LEU A  51       1.329   3.324 -22.348  1.00 56.03           C  
ATOM    396  O   LEU A  51       0.389   2.598 -22.677  1.00 56.03           O  
ATOM    397  CB  LEU A  51       2.781   3.176 -24.386  1.00 56.03           C  
ATOM    398  CG  LEU A  51       3.376   3.820 -25.630  1.00 56.03           C  
ATOM    399  CD1 LEU A  51       4.245   2.813 -26.389  1.00 56.03           C  
ATOM    400  CD2 LEU A  51       2.271   4.363 -26.535  1.00 56.03           C  
ATOM    401  N   HIS A  52       1.467   3.556 -21.074  1.00 58.50           N  
ATOM    402  CA  HIS A  52       0.825   2.856 -19.969  1.00 58.50           C  
ATOM    403  C   HIS A  52       0.082   3.825 -19.051  1.00 58.50           C  
ATOM    404  O   HIS A  52       0.539   4.954 -18.835  1.00 58.50           O  
ATOM    405  CB  HIS A  52       1.864   2.070 -19.154  1.00 58.50           C  
ATOM    406  CG  HIS A  52       1.266   1.044 -18.248  1.00 58.50           C  
ATOM    407  CD2 HIS A  52       1.125  -0.298 -18.398  1.00 58.50           C  
ATOM    408  ND1 HIS A  52       0.725   1.355 -17.024  1.00 58.50           N  
ATOM    409  CE1 HIS A  52       0.274   0.250 -16.449  1.00 58.50           C  
ATOM    410  NE2 HIS A  52       0.504  -0.767 -17.269  1.00 58.50           N  
ATOM    411  N   PRO A  53      -1.139   3.455 -18.748  1.00 56.22           N  
ATOM    412  CA  PRO A  53      -1.979   4.333 -17.934  1.00 56.22           C  
ATOM    413  C   PRO A  53      -1.336   4.708 -16.603  1.00 56.22           C  
ATOM    414  O   PRO A  53      -1.674   5.734 -16.008  1.00 56.22           O  
ATOM    415  CB  PRO A  53      -3.251   3.511 -17.711  1.00 56.22           C  
ATOM    416  CG  PRO A  53      -2.836   2.099 -17.958  1.00 56.22           C  
ATOM    417  CD  PRO A  53      -1.670   2.096 -18.910  1.00 56.22           C  
ATOM    418  N   PHE A  54      -0.193   3.940 -16.178  1.00 56.00           N  
ATOM    419  CA  PHE A  54       0.485   4.160 -14.905  1.00 56.00           C  
ATOM    420  C   PHE A  54       1.549   5.242 -15.041  1.00 56.00           C  
ATOM    421  O   PHE A  54       2.375   5.200 -15.957  1.00 56.00           O  
ATOM    422  CB  PHE A  54       1.115   2.861 -14.399  1.00 56.00           C  
ATOM    423  CG  PHE A  54       1.712   2.975 -13.028  1.00 56.00           C  
ATOM    424  CD1 PHE A  54       3.084   3.154 -12.856  1.00 56.00           C  
ATOM    425  CD2 PHE A  54       0.907   2.903 -11.895  1.00 56.00           C  
ATOM    426  CE1 PHE A  54       3.638   3.258 -11.585  1.00 56.00           C  
ATOM    427  CE2 PHE A  54       1.453   3.009 -10.621  1.00 56.00           C  
ATOM    428  CZ  PHE A  54       2.819   3.185 -10.467  1.00 56.00           C  
ATOM    429  N   ASP A  55       1.495   6.385 -14.265  1.00 73.69           N  
ATOM    430  CA  ASP A  55       2.475   7.463 -14.201  1.00 73.69           C  
ATOM    431  C   ASP A  55       3.767   6.992 -13.522  1.00 73.69           C  
ATOM    432  O   ASP A  55       3.833   6.912 -12.297  1.00 73.69           O  
ATOM    433  CB  ASP A  55       1.904   8.668 -13.450  1.00 73.69           C  
ATOM    434  CG  ASP A  55       2.840   9.861 -13.442  1.00 73.69           C  
ATOM    435  OD1 ASP A  55       3.914   9.799 -14.081  1.00 73.69           O  
ATOM    436  OD2 ASP A  55       2.502  10.874 -12.790  1.00 73.69           O1-
ATOM    437  N   SER A  56       4.864   6.612 -14.276  1.00 72.75           N  
ATOM    438  CA  SER A  56       6.100   5.993 -13.824  1.00 72.75           C  
ATOM    439  C   SER A  56       7.002   7.007 -13.121  1.00 72.75           C  
ATOM    440  O   SER A  56       7.993   6.632 -12.487  1.00 72.75           O  
ATOM    441  CB  SER A  56       6.854   5.369 -15.001  1.00 72.75           C  
ATOM    442  OG  SER A  56       7.093   6.333 -16.013  1.00 72.75           O  
ATOM    443  N   GLY A  57       6.566   8.314 -12.997  1.00 82.62           N  
ATOM    444  CA  GLY A  57       7.257   9.380 -12.289  1.00 82.62           C  
ATOM    445  C   GLY A  57       6.460   9.943 -11.128  1.00 82.62           C  
ATOM    446  O   GLY A  57       6.769  11.024 -10.624  1.00 82.62           O  
ATOM    447  N   LYS A  58       5.347   9.258 -10.803  1.00 88.31           N  
ATOM    448  CA  LYS A  58       4.399   9.670  -9.772  1.00 88.31           C  
ATOM    449  C   LYS A  58       5.093   9.876  -8.429  1.00 88.31           C  
ATOM    450  O   LYS A  58       4.874  10.886  -7.759  1.00 88.31           O  
ATOM    451  CB  LYS A  58       3.282   8.638  -9.631  1.00 88.31           C  
ATOM    452  CG  LYS A  58       2.279   8.951  -8.523  1.00 88.31           C  
ATOM    453  CD  LYS A  58       1.161   7.917  -8.464  1.00 88.31           C  
ATOM    454  CE  LYS A  58       1.681   6.555  -8.037  1.00 88.31           C  
ATOM    455  NZ  LYS A  58       0.602   5.521  -8.054  1.00 88.31           N1+
ATOM    456  N   TRP A  59       5.987   9.033  -8.093  1.00 92.00           N  
ATOM    457  CA  TRP A  59       6.578   9.011  -6.760  1.00 92.00           C  
ATOM    458  C   TRP A  59       7.586  10.143  -6.590  1.00 92.00           C  
ATOM    459  O   TRP A  59       7.647  10.775  -5.535  1.00 92.00           O  
ATOM    460  CB  TRP A  59       7.251   7.662  -6.496  1.00 92.00           C  
ATOM    461  CG  TRP A  59       6.334   6.484  -6.637  1.00 92.00           C  
ATOM    462  CD1 TRP A  59       5.294   6.142  -5.813  1.00 92.00           C  
ATOM    463  CD2 TRP A  59       6.379   5.487  -7.662  1.00 92.00           C  
ATOM    464  CE2 TRP A  59       5.337   4.573  -7.402  1.00 92.00           C  
ATOM    465  CE3 TRP A  59       7.198   5.281  -8.782  1.00 92.00           C  
ATOM    466  NE1 TRP A  59       4.690   4.995  -6.269  1.00 92.00           N  
ATOM    467  CH2 TRP A  59       5.909   3.285  -9.305  1.00 92.00           C  
ATOM    468  CZ2 TRP A  59       5.093   3.464  -8.217  1.00 92.00           C  
ATOM    469  CZ3 TRP A  59       6.954   4.176  -9.591  1.00 92.00           C  
ATOM    470  N   GLY A  60       8.383  10.338  -7.648  1.00 93.38           N  
ATOM    471  CA  GLY A  60       9.282  11.482  -7.634  1.00 93.38           C  
ATOM    472  C   GLY A  60       8.560  12.810  -7.516  1.00 93.38           C  
ATOM    473  O   GLY A  60       8.998  13.702  -6.790  1.00 93.38           O  
ATOM    474  N   ARG A  61       7.427  12.969  -8.186  1.00 94.31           N  
ATOM    475  CA  ARG A  61       6.615  14.176  -8.128  1.00 94.31           C  
ATOM    476  C   ARG A  61       6.049  14.394  -6.727  1.00 94.31           C  
ATOM    477  O   ARG A  61       6.034  15.520  -6.231  1.00 94.31           O  
ATOM    478  CB  ARG A  61       5.481  14.109  -9.148  1.00 94.31           C  
ATOM    479  CG  ARG A  61       5.933  14.278 -10.589  1.00 94.31           C  
ATOM    480  CD  ARG A  61       4.752  14.450 -11.535  1.00 94.31           C  
ATOM    481  NE  ARG A  61       4.169  13.160 -11.908  1.00 94.31           N  
ATOM    482  NH1 ARG A  61       2.603  14.054 -13.353  1.00 94.31           N  
ATOM    483  NH2 ARG A  61       2.710  11.789 -13.036  1.00 94.31           N1+
ATOM    484  CZ  ARG A  61       3.159  13.004 -12.767  1.00 94.31           C  
ATOM    485  N   VAL A  62       5.536  13.292  -6.097  1.00 96.38           N  
ATOM    486  CA  VAL A  62       5.042  13.387  -4.723  1.00 96.38           C  
ATOM    487  C   VAL A  62       6.160  13.887  -3.810  1.00 96.38           C  
ATOM    488  O   VAL A  62       5.966  14.815  -3.030  1.00 96.38           O  
ATOM    489  CB  VAL A  62       4.506  12.029  -4.219  1.00 96.38           C  
ATOM    490  CG1 VAL A  62       4.158  12.106  -2.734  1.00 96.38           C  
ATOM    491  CG2 VAL A  62       3.285  11.600  -5.034  1.00 96.38           C  
ATOM    492  N   PHE A  63       7.333  13.225  -3.947  1.00 95.94           N  
ATOM    493  CA  PHE A  63       8.482  13.594  -3.131  1.00 95.94           C  
ATOM    494  C   PHE A  63       8.836  15.067  -3.328  1.00 95.94           C  
ATOM    495  O   PHE A  63       9.030  15.796  -2.358  1.00 95.94           O  
ATOM    496  CB  PHE A  63       9.684  12.713  -3.468  1.00 95.94           C  
ATOM    497  CG  PHE A  63      10.944  13.105  -2.739  1.00 95.94           C  
ATOM    498  CD1 PHE A  63      11.992  13.735  -3.412  1.00 95.94           C  
ATOM    499  CD2 PHE A  63      11.089  12.842  -1.383  1.00 95.94           C  
ATOM    500  CE1 PHE A  63      13.147  14.092  -2.739  1.00 95.94           C  
ATOM    501  CE2 PHE A  63      12.251  13.199  -0.706  1.00 95.94           C  
ATOM    502  CZ  PHE A  63      13.283  13.830  -1.385  1.00 95.94           C  
ATOM    503  N   ASN A  64       8.914  15.531  -4.526  1.00 96.38           N  
ATOM    504  CA  ASN A  64       9.284  16.915  -4.838  1.00 96.38           C  
ATOM    505  C   ASN A  64       8.267  17.900  -4.276  1.00 96.38           C  
ATOM    506  O   ASN A  64       8.637  18.967  -3.783  1.00 96.38           O  
ATOM    507  CB  ASN A  64       9.422  17.103  -6.354  1.00 96.38           C  
ATOM    508  CG  ASN A  64      10.687  16.466  -6.905  1.00 96.38           C  
ATOM    509  ND2 ASN A  64      10.644  16.087  -8.179  1.00 96.38           N  
ATOM    510  OD1 ASN A  64      11.689  16.332  -6.195  1.00 96.38           O  
ATOM    511  N   MET A  65       7.017  17.553  -4.386  1.00 97.56           N  
ATOM    512  CA  MET A  65       5.959  18.410  -3.851  1.00 97.56           C  
ATOM    513  C   MET A  65       6.067  18.518  -2.327  1.00 97.56           C  
ATOM    514  O   MET A  65       5.872  19.591  -1.764  1.00 97.56           O  
ATOM    515  CB  MET A  65       4.579  17.873  -4.238  1.00 97.56           C  
ATOM    516  CG  MET A  65       4.264  18.027  -5.722  1.00 97.56           C  
ATOM    517  SD  MET A  65       2.647  17.278  -6.169  1.00 97.56           S  
ATOM    518  CE  MET A  65       2.729  17.418  -7.984  1.00 97.56           C  
ATOM    519  N   LEU A  66       6.340  17.364  -1.642  1.00 97.56           N  
ATOM    520  CA  LEU A  66       6.527  17.383  -0.192  1.00 97.56           C  
ATOM    521  C   LEU A  66       7.749  18.212   0.180  1.00 97.56           C  
ATOM    522  O   LEU A  66       7.743  18.916   1.194  1.00 97.56           O  
ATOM    523  CB  LEU A  66       6.672  15.964   0.352  1.00 97.56           C  
ATOM    524  CG  LEU A  66       5.429  15.076   0.265  1.00 97.56           C  
ATOM    525  CD1 LEU A  66       5.750  13.663   0.744  1.00 97.56           C  
ATOM    526  CD2 LEU A  66       4.283  15.666   1.078  1.00 97.56           C  
ATOM    527  N   LYS A  67       8.812  18.113  -0.604  1.00 97.06           N  
ATOM    528  CA  LYS A  67      10.014  18.910  -0.411  1.00 97.06           C  
ATOM    529  C   LYS A  67       9.722  20.395  -0.581  1.00 97.06           C  
ATOM    530  O   LYS A  67      10.160  21.213   0.231  1.00 97.06           O  
ATOM    531  CB  LYS A  67      11.114  18.481  -1.389  1.00 97.06           C  
ATOM    532  CG  LYS A  67      12.476  19.068  -1.083  1.00 97.06           C  
ATOM    533  CD  LYS A  67      13.541  18.539  -2.040  1.00 97.06           C  
ATOM    534  CE  LYS A  67      14.846  19.333  -1.937  1.00 97.06           C  
ATOM    535  NZ  LYS A  67      15.890  18.789  -2.841  1.00 97.06           N1+
ATOM    536  N   GLU A  68       8.956  20.772  -1.606  1.00 97.56           N  
ATOM    537  CA  GLU A  68       8.571  22.148  -1.873  1.00 97.56           C  
ATOM    538  C   GLU A  68       7.752  22.730  -0.711  1.00 97.56           C  
ATOM    539  O   GLU A  68       7.876  23.910  -0.382  1.00 97.56           O  
ATOM    540  CB  GLU A  68       7.775  22.246  -3.177  1.00 97.56           C  
ATOM    541  CG  GLU A  68       8.624  22.068  -4.426  1.00 97.56           C  
ATOM    542  CD  GLU A  68       7.800  21.982  -5.699  1.00 97.56           C  
ATOM    543  OE1 GLU A  68       8.380  21.744  -6.782  1.00 97.56           O  
ATOM    544  OE2 GLU A  68       6.564  22.166  -5.618  1.00 97.56           O1-
ATOM    545  N   ALA A  69       6.978  21.870  -0.063  1.00 97.19           N  
ATOM    546  CA  ALA A  69       6.141  22.266   1.068  1.00 97.19           C  
ATOM    547  C   ALA A  69       6.942  22.263   2.364  1.00 97.19           C  
ATOM    548  O   ALA A  69       6.396  22.551   3.438  1.00 97.19           O  
ATOM    549  CB  ALA A  69       4.941  21.337   1.188  1.00 97.19           C  
ATOM    550  N   LYS A  70       8.248  21.919   2.339  1.00 96.25           N  
ATOM    551  CA  LYS A  70       9.227  21.957   3.422  1.00 96.25           C  
ATOM    552  C   LYS A  70       8.862  20.967   4.525  1.00 96.25           C  
ATOM    553  O   LYS A  70       9.173  21.186   5.698  1.00 96.25           O  
ATOM    554  CB  LYS A  70       9.325  23.373   4.005  1.00 96.25           C  
ATOM    555  CG  LYS A  70       9.854  24.400   3.028  1.00 96.25           C  
ATOM    556  CD  LYS A  70      10.018  25.769   3.689  1.00 96.25           C  
ATOM    557  CE  LYS A  70      10.526  26.813   2.705  1.00 96.25           C  
ATOM    558  NZ  LYS A  70      10.698  28.140   3.347  1.00 96.25           N1+
ATOM    559  N   LEU A  71       8.071  19.925   4.167  1.00 95.44           N  
ATOM    560  CA  LEU A  71       7.787  18.864   5.128  1.00 95.44           C  
ATOM    561  C   LEU A  71       8.994  17.950   5.286  1.00 95.44           C  
ATOM    562  O   LEU A  71       9.342  17.559   6.403  1.00 95.44           O  
ATOM    563  CB  LEU A  71       6.567  18.052   4.689  1.00 95.44           C  
ATOM    564  CG  LEU A  71       6.061  17.005   5.679  1.00 95.44           C  
ATOM    565  CD1 LEU A  71       5.510  17.679   6.935  1.00 95.44           C  
ATOM    566  CD2 LEU A  71       4.999  16.124   5.027  1.00 95.44           C  
ATOM    567  N   ILE A  72       9.626  17.577   4.086  1.00 95.31           N  
ATOM    568  CA  ILE A  72      10.782  16.691   4.075  1.00 95.31           C  
ATOM    569  C   ILE A  72      11.866  17.267   3.165  1.00 95.31           C  
ATOM    570  O   ILE A  72      11.604  18.171   2.365  1.00 95.31           O  
ATOM    571  CB  ILE A  72      10.403  15.263   3.614  1.00 95.31           C  
ATOM    572  CG1 ILE A  72       9.796  15.301   2.207  1.00 95.31           C  
ATOM    573  CG2 ILE A  72       9.434  14.617   4.611  1.00 95.31           C  
ATOM    574  CD1 ILE A  72       9.537  13.925   1.609  1.00 95.31           C  
ATOM    575  N   ASP A  73      13.103  16.839   3.385  1.00 93.31           N  
ATOM    576  CA  ASP A  73      14.218  17.099   2.473  1.00 93.31           C  
ATOM    577  C   ASP A  73      15.063  15.842   2.270  1.00 93.31           C  
ATOM    578  O   ASP A  73      14.754  14.783   2.817  1.00 93.31           O  
ATOM    579  CB  ASP A  73      15.082  18.237   2.997  1.00 93.31           C  
ATOM    580  CG  ASP A  73      15.705  17.934   4.348  1.00 93.31           C  
ATOM    581  OD1 ASP A  73      16.256  16.826   4.532  1.00 93.31           O  
ATOM    582  OD2 ASP A  73      15.662  18.817   5.236  1.00 93.31           O1-
ATOM    583  N   ASP A  74      16.112  15.934   1.476  1.00 92.00           N  
ATOM    584  CA  ASP A  74      16.919  14.775   1.109  1.00 92.00           C  
ATOM    585  C   ASP A  74      17.527  14.111   2.344  1.00 92.00           C  
ATOM    586  O   ASP A  74      17.767  12.901   2.352  1.00 92.00           O  
ATOM    587  CB  ASP A  74      18.035  15.178   0.134  1.00 92.00           C  
ATOM    588  CG  ASP A  74      17.506  15.539  -1.244  1.00 92.00           C  
ATOM    589  OD1 ASP A  74      16.498  14.967  -1.682  1.00 92.00           O  
ATOM    590  OD2 ASP A  74      18.129  16.412  -1.902  1.00 92.00           O1-
ATOM    591  N   SER A  75      17.748  14.913   3.406  1.00 91.38           N  
ATOM    592  CA  SER A  75      18.404  14.404   4.603  1.00 91.38           C  
ATOM    593  C   SER A  75      17.393  13.812   5.585  1.00 91.38           C  
ATOM    594  O   SER A  75      17.772  13.079   6.497  1.00 91.38           O  
ATOM    595  CB  SER A  75      19.200  15.521   5.290  1.00 91.38           C  
ATOM    596  OG  SER A  75      18.339  16.500   5.836  1.00 91.38           O  
ATOM    597  N   THR A  76      16.022  14.075   5.372  1.00 93.06           N  
ATOM    598  CA  THR A  76      15.044  13.664   6.365  1.00 93.06           C  
ATOM    599  C   THR A  76      14.209  12.490   5.851  1.00 93.06           C  
ATOM    600  O   THR A  76      13.513  11.826   6.630  1.00 93.06           O  
ATOM    601  CB  THR A  76      14.104  14.828   6.739  1.00 93.06           C  
ATOM    602  CG2 THR A  76      14.889  15.969   7.395  1.00 93.06           C  
ATOM    603  OG1 THR A  76      13.469  15.325   5.555  1.00 93.06           O  
ATOM    604  N   VAL A  77      14.290  12.161   4.521  1.00 94.06           N  
ATOM    605  CA  VAL A  77      13.567  11.027   3.957  1.00 94.06           C  
ATOM    606  C   VAL A  77      14.345   9.738   4.223  1.00 94.06           C  
ATOM    607  O   VAL A  77      15.582   9.756   4.293  1.00 94.06           O  
ATOM    608  CB  VAL A  77      13.347  11.202   2.437  1.00 94.06           C  
ATOM    609  CG1 VAL A  77      14.680  11.180   1.681  1.00 94.06           C  
ATOM    610  CG2 VAL A  77      12.404  10.113   1.911  1.00 94.06           C  
ATOM    611  N   VAL A  78      13.655   8.637   4.344  1.00 96.12           N  
ATOM    612  CA  VAL A  78      14.269   7.339   4.591  1.00 96.12           C  
ATOM    613  C   VAL A  78      14.381   6.559   3.284  1.00 96.12           C  
ATOM    614  O   VAL A  78      13.369   6.357   2.593  1.00 96.12           O  
ATOM    615  CB  VAL A  78      13.477   6.525   5.639  1.00 96.12           C  
ATOM    616  CG1 VAL A  78      14.115   5.157   5.859  1.00 96.12           C  
ATOM    617  CG2 VAL A  78      13.386   7.291   6.957  1.00 96.12           C  
ATOM    618  N   GLU A  79      15.576   6.170   2.994  1.00 96.44           N  
ATOM    619  CA  GLU A  79      15.827   5.416   1.770  1.00 96.44           C  
ATOM    620  C   GLU A  79      15.795   3.911   2.034  1.00 96.44           C  
ATOM    621  O   GLU A  79      16.527   3.420   2.902  1.00 96.44           O  
ATOM    622  CB  GLU A  79      17.160   5.822   1.152  1.00 96.44           C  
ATOM    623  CG  GLU A  79      17.387   5.281  -0.255  1.00 96.44           C  
ATOM    624  CD  GLU A  79      18.590   5.881  -0.947  1.00 96.44           C  
ATOM    625  OE1 GLU A  79      18.924   5.459  -2.081  1.00 96.44           O  
ATOM    626  OE2 GLU A  79      19.218   6.784  -0.353  1.00 96.44           O1-
ATOM    627  N   PRO A  80      15.017   3.182   1.212  1.00 97.25           N  
ATOM    628  CA  PRO A  80      14.897   1.737   1.427  1.00 97.25           C  
ATOM    629  C   PRO A  80      16.014   0.945   0.754  1.00 97.25           C  
ATOM    630  O   PRO A  80      16.698   1.468  -0.134  1.00 97.25           O  
ATOM    631  CB  PRO A  80      13.533   1.396   0.808  1.00 97.25           C  
ATOM    632  CG  PRO A  80      13.414   2.317  -0.366  1.00 97.25           C  
ATOM    633  CD  PRO A  80      14.003   3.646   0.007  1.00 97.25           C  
ATOM    634  N   ARG A  81      16.183  -0.289   1.211  1.00 97.25           N  
ATOM    635  CA  ARG A  81      17.051  -1.248   0.534  1.00 97.25           C  
ATOM    636  C   ARG A  81      16.240  -2.156  -0.396  1.00 97.25           C  
ATOM    637  O   ARG A  81      15.073  -2.441  -0.131  1.00 97.25           O  
ATOM    638  CB  ARG A  81      17.822  -2.089   1.553  1.00 97.25           C  
ATOM    639  CG  ARG A  81      18.814  -1.297   2.387  1.00 97.25           C  
ATOM    640  CD  ARG A  81      19.558  -2.184   3.365  1.00 97.25           C  
ATOM    641  NE  ARG A  81      20.535  -1.426   4.148  1.00 97.25           N  
ATOM    642  NH1 ARG A  81      21.188  -3.211   5.454  1.00 97.25           N  
ATOM    643  NH2 ARG A  81      22.137  -1.148   5.763  1.00 97.25           N1+
ATOM    644  CZ  ARG A  81      21.287  -1.931   5.120  1.00 97.25           C  
ATOM    645  N   GLU A  82      16.896  -2.522  -1.482  1.00 97.50           N  
ATOM    646  CA  GLU A  82      16.278  -3.429  -2.437  1.00 97.50           C  
ATOM    647  C   GLU A  82      16.053  -4.809  -1.823  1.00 97.50           C  
ATOM    648  O   GLU A  82      16.915  -5.319  -1.101  1.00 97.50           O  
ATOM    649  CB  GLU A  82      17.117  -3.550  -3.704  1.00 97.50           C  
ATOM    650  CG  GLU A  82      16.515  -4.462  -4.769  1.00 97.50           C  
ATOM    651  CD  GLU A  82      17.404  -4.620  -5.991  1.00 97.50           C  
ATOM    652  OE1 GLU A  82      17.025  -5.370  -6.925  1.00 97.50           O  
ATOM    653  OE2 GLU A  82      18.492  -4.006  -6.017  1.00 97.50           O1-
ATOM    654  N   VAL A  83      14.862  -5.380  -2.062  1.00 97.25           N  
ATOM    655  CA  VAL A  83      14.575  -6.718  -1.558  1.00 97.25           C  
ATOM    656  C   VAL A  83      15.382  -7.749  -2.342  1.00 97.25           C  
ATOM    657  O   VAL A  83      15.558  -7.617  -3.558  1.00 97.25           O  
ATOM    658  CB  VAL A  83      13.070  -7.040  -1.635  1.00 97.25           C  
ATOM    659  CG1 VAL A  83      12.289  -6.245  -0.587  1.00 97.25           C  
ATOM    660  CG2 VAL A  83      12.535  -6.757  -3.037  1.00 97.25           C  
ATOM    661  N   SER A  84      15.940  -8.756  -1.561  1.00 96.81           N  
ATOM    662  CA  SER A  84      16.681  -9.849  -2.189  1.00 96.81           C  
ATOM    663  C   SER A  84      15.750 -10.993  -2.575  1.00 96.81           C  
ATOM    664  O   SER A  84      14.606 -11.049  -2.117  1.00 96.81           O  
ATOM    665  CB  SER A  84      17.774 -10.360  -1.248  1.00 96.81           C  
ATOM    666  OG  SER A  84      17.208 -11.035  -0.136  1.00 96.81           O  
ATOM    667  N   ARG A  85      16.251 -11.771  -3.389  1.00 96.44           N  
ATOM    668  CA  ARG A  85      15.493 -12.964  -3.755  1.00 96.44           C  
ATOM    669  C   ARG A  85      15.124 -13.778  -2.516  1.00 96.44           C  
ATOM    670  O   ARG A  85      14.017 -14.313  -2.425  1.00 96.44           O  
ATOM    671  CB  ARG A  85      16.294 -13.825  -4.742  1.00 96.44           C  
ATOM    672  CG  ARG A  85      15.540 -15.052  -5.246  1.00 96.44           C  
ATOM    673  CD  ARG A  85      16.333 -15.805  -6.300  1.00 96.44           C  
ATOM    674  NE  ARG A  85      15.652 -17.034  -6.706  1.00 96.44           N  
ATOM    675  NH1 ARG A  85      14.463 -16.051  -8.423  1.00 96.44           N  
ATOM    676  NH2 ARG A  85      14.221 -18.296  -7.989  1.00 96.44           N1+
ATOM    677  CZ  ARG A  85      14.774 -17.118  -7.701  1.00 96.44           C  
ATOM    678  N   GLU A  86      16.034 -13.960  -1.533  1.00 96.56           N  
ATOM    679  CA  GLU A  86      15.791 -14.688  -0.289  1.00 96.56           C  
ATOM    680  C   GLU A  86      14.623 -14.094   0.492  1.00 96.56           C  
ATOM    681  O   GLU A  86      13.814 -14.819   1.059  1.00 96.56           O  
ATOM    682  CB  GLU A  86      17.055 -14.704   0.582  1.00 96.56           C  
ATOM    683  CG  GLU A  86      18.177 -15.565   0.026  1.00 96.56           C  
ATOM    684  CD  GLU A  86      18.915 -14.918  -1.140  1.00 96.56           C  
ATOM    685  OE1 GLU A  86      19.551 -15.643  -1.937  1.00 96.56           O  
ATOM    686  OE2 GLU A  86      18.864 -13.678  -1.252  1.00 96.56           O1-
ATOM    687  N   ASP A  87      14.591 -12.761   0.464  1.00 97.00           N  
ATOM    688  CA  ASP A  87      13.473 -12.073   1.106  1.00 97.00           C  
ATOM    689  C   ASP A  87      12.153 -12.406   0.414  1.00 97.00           C  
ATOM    690  O   ASP A  87      11.154 -12.690   1.079  1.00 97.00           O  
ATOM    691  CB  ASP A  87      13.706 -10.563   1.096  1.00 97.00           C  
ATOM    692  CG  ASP A  87      14.907 -10.138   1.929  1.00 97.00           C  
ATOM    693  OD1 ASP A  87      15.133 -10.725   3.014  1.00 97.00           O  
ATOM    694  OD2 ASP A  87      15.626  -9.218   1.501  1.00 97.00           O1-
ATOM    695  N   LEU A  88      12.201 -12.371  -0.903  1.00 97.88           N  
ATOM    696  CA  LEU A  88      10.986 -12.572  -1.687  1.00 97.88           C  
ATOM    697  C   LEU A  88      10.473 -13.997  -1.535  1.00 97.88           C  
ATOM    698  O   LEU A  88       9.268 -14.244  -1.645  1.00 97.88           O  
ATOM    699  CB  LEU A  88      11.256 -12.276  -3.170  1.00 97.88           C  
ATOM    700  CG  LEU A  88      11.487 -10.804  -3.530  1.00 97.88           C  
ATOM    701  CD1 LEU A  88      11.984 -10.685  -4.971  1.00 97.88           C  
ATOM    702  CD2 LEU A  88      10.209  -9.997  -3.332  1.00 97.88           C  
ATOM    703  N   LEU A  89      11.346 -14.979  -1.269  1.00 97.81           N  
ATOM    704  CA  LEU A  89      10.983 -16.387  -1.146  1.00 97.81           C  
ATOM    705  C   LEU A  89      10.157 -16.619   0.122  1.00 97.81           C  
ATOM    706  O   LEU A  89       9.509 -17.664   0.254  1.00 97.81           O  
ATOM    707  CB  LEU A  89      12.236 -17.258  -1.116  1.00 97.81           C  
ATOM    708  CG  LEU A  89      12.879 -17.555  -2.470  1.00 97.81           C  
ATOM    709  CD1 LEU A  89      14.273 -18.146  -2.274  1.00 97.81           C  
ATOM    710  CD2 LEU A  89      12.003 -18.513  -3.280  1.00 97.81           C  
ATOM    711  N   ILE A  90      10.097 -15.619   1.001  1.00 97.12           N  
ATOM    712  CA  ILE A  90       9.262 -15.714   2.194  1.00 97.12           C  
ATOM    713  C   ILE A  90       7.789 -15.791   1.788  1.00 97.12           C  
ATOM    714  O   ILE A  90       7.013 -16.536   2.389  1.00 97.12           O  
ATOM    715  CB  ILE A  90       9.489 -14.514   3.140  1.00 97.12           C  
ATOM    716  CG1 ILE A  90      10.890 -14.591   3.771  1.00 97.12           C  
ATOM    717  CG2 ILE A  90       8.405 -14.464   4.225  1.00 97.12           C  
ATOM    718  CD1 ILE A  90      11.303 -13.331   4.521  1.00 97.12           C  
ATOM    719  N   VAL A  91       7.401 -15.106   0.680  1.00 97.31           N  
ATOM    720  CA  VAL A  91       5.993 -15.068   0.301  1.00 97.31           C  
ATOM    721  C   VAL A  91       5.813 -15.688  -1.085  1.00 97.31           C  
ATOM    722  O   VAL A  91       4.752 -16.233  -1.390  1.00 97.31           O  
ATOM    723  CB  VAL A  91       5.446 -13.620   0.310  1.00 97.31           C  
ATOM    724  CG1 VAL A  91       5.398 -13.076   1.736  1.00 97.31           C  
ATOM    725  CG2 VAL A  91       6.301 -12.720  -0.581  1.00 97.31           C  
ATOM    726  N   HIS A  92       6.817 -15.660  -1.926  1.00 98.31           N  
ATOM    727  CA  HIS A  92       6.669 -16.139  -3.294  1.00 98.31           C  
ATOM    728  C   HIS A  92       7.230 -17.548  -3.453  1.00 98.31           C  
ATOM    729  O   HIS A  92       8.214 -17.904  -2.805  1.00 98.31           O  
ATOM    730  CB  HIS A  92       7.363 -15.186  -4.274  1.00 98.31           C  
ATOM    731  CG  HIS A  92       6.725 -13.845  -4.354  1.00 98.31           C  
ATOM    732  CD2 HIS A  92       7.104 -12.651  -3.841  1.00 98.31           C  
ATOM    733  ND1 HIS A  92       5.542 -13.621  -5.027  1.00 98.31           N  
ATOM    734  CE1 HIS A  92       5.220 -12.343  -4.925  1.00 98.31           C  
ATOM    735  NE2 HIS A  92       6.149 -11.730  -4.207  1.00 98.31           N  
ATOM    736  N   THR A  93       6.669 -18.295  -4.406  1.00 98.06           N  
ATOM    737  CA  THR A  93       7.243 -19.577  -4.794  1.00 98.06           C  
ATOM    738  C   THR A  93       8.464 -19.379  -5.687  1.00 98.06           C  
ATOM    739  O   THR A  93       8.572 -18.381  -6.398  1.00 98.06           O  
ATOM    740  CB  THR A  93       6.210 -20.462  -5.531  1.00 98.06           C  
ATOM    741  CG2 THR A  93       4.958 -20.661  -4.679  1.00 98.06           C  
ATOM    742  OG1 THR A  93       5.845 -19.832  -6.763  1.00 98.06           O  
ATOM    743  N   LYS A  94       9.330 -20.349  -5.583  1.00 98.06           N  
ATOM    744  CA  LYS A  94      10.506 -20.331  -6.461  1.00 98.06           C  
ATOM    745  C   LYS A  94      10.097 -20.303  -7.929  1.00 98.06           C  
ATOM    746  O   LYS A  94      10.680 -19.576  -8.730  1.00 98.06           O  
ATOM    747  CB  LYS A  94      11.401 -21.532  -6.181  1.00 98.06           C  
ATOM    748  CG  LYS A  94      12.720 -21.501  -6.932  1.00 98.06           C  
ATOM    749  CD  LYS A  94      13.610 -22.683  -6.556  1.00 98.06           C  
ATOM    750  CE  LYS A  94      14.914 -22.685  -7.351  1.00 98.06           C  
ATOM    751  NZ  LYS A  94      15.755 -23.870  -7.021  1.00 98.06           N1+
ATOM    752  N   LYS A  95       9.119 -21.105  -8.163  1.00 98.19           N  
ATOM    753  CA  LYS A  95       8.609 -21.187  -9.530  1.00 98.19           C  
ATOM    754  C   LYS A  95       8.181 -19.822 -10.045  1.00 98.19           C  
ATOM    755  O   LYS A  95       8.527 -19.437 -11.166  1.00 98.19           O  
ATOM    756  CB  LYS A  95       7.438 -22.166  -9.609  1.00 98.19           C  
ATOM    757  CG  LYS A  95       6.885 -22.362 -11.012  1.00 98.19           C  
ATOM    758  CD  LYS A  95       5.720 -23.340 -11.022  1.00 98.19           C  
ATOM    759  CE  LYS A  95       5.120 -23.480 -12.414  1.00 98.19           C  
ATOM    760  NZ  LYS A  95       3.987 -24.462 -12.440  1.00 98.19           N1+
ATOM    761  N   TYR A  96       7.403 -19.079  -9.331  1.00 98.19           N  
ATOM    762  CA  TYR A  96       6.939 -17.769  -9.754  1.00 98.19           C  
ATOM    763  C   TYR A  96       8.112 -16.819  -9.957  1.00 98.19           C  
ATOM    764  O   TYR A  96       8.202 -16.140 -10.983  1.00 98.19           O  
ATOM    765  CB  TYR A  96       5.962 -17.184  -8.720  1.00 98.19           C  
ATOM    766  CG  TYR A  96       5.626 -15.736  -8.954  1.00 98.19           C  
ATOM    767  CD1 TYR A  96       6.044 -14.750  -8.060  1.00 98.19           C  
ATOM    768  CD2 TYR A  96       4.893 -15.349 -10.070  1.00 98.19           C  
ATOM    769  CE1 TYR A  96       5.734 -13.418  -8.272  1.00 98.19           C  
ATOM    770  CE2 TYR A  96       4.576 -14.012 -10.290  1.00 98.19           C  
ATOM    771  OH  TYR A  96       4.694 -11.725  -9.596  1.00 98.19           O  
ATOM    772  CZ  TYR A  96       5.003 -13.050  -9.383  1.00 98.19           C  
ATOM    773  N   LEU A  97       8.992 -16.763  -8.976  1.00 98.00           N  
ATOM    774  CA  LEU A  97      10.131 -15.868  -9.089  1.00 98.00           C  
ATOM    775  C   LEU A  97      10.960 -16.175 -10.324  1.00 98.00           C  
ATOM    776  O   LEU A  97      11.430 -15.276 -11.017  1.00 98.00           O  
ATOM    777  CB  LEU A  97      11.005 -15.944  -7.832  1.00 98.00           C  
ATOM    778  CG  LEU A  97      10.394 -15.391  -6.539  1.00 98.00           C  
ATOM    779  CD1 LEU A  97      11.384 -15.531  -5.389  1.00 98.00           C  
ATOM    780  CD2 LEU A  97       9.986 -13.945  -6.730  1.00 98.00           C  
ATOM    781  N   ASP A  98      11.138 -17.492 -10.590  1.00 97.56           N  
ATOM    782  CA  ASP A  98      11.893 -17.913 -11.775  1.00 97.56           C  
ATOM    783  C   ASP A  98      11.180 -17.485 -13.055  1.00 97.56           C  
ATOM    784  O   ASP A  98      11.824 -17.210 -14.068  1.00 97.56           O  
ATOM    785  CB  ASP A  98      12.103 -19.425 -11.765  1.00 97.56           C  
ATOM    786  CG  ASP A  98      13.122 -19.888 -10.742  1.00 97.56           C  
ATOM    787  OD1 ASP A  98      13.920 -19.039 -10.258  1.00 97.56           O  
ATOM    788  OD2 ASP A  98      13.130 -21.079 -10.401  1.00 97.56           O1-
ATOM    789  N   SER A  99       9.889 -17.444 -12.998  1.00 97.12           N  
ATOM    790  CA  SER A  99       9.140 -17.040 -14.182  1.00 97.12           C  
ATOM    791  C   SER A  99       9.441 -15.591 -14.556  1.00 97.12           C  
ATOM    792  O   SER A  99       9.230 -15.178 -15.696  1.00 97.12           O  
ATOM    793  CB  SER A  99       7.638 -17.210 -13.942  1.00 97.12           C  
ATOM    794  OG  SER A  99       7.140 -16.184 -13.085  1.00 97.12           O  
ATOM    795  N   LEU A 100       9.800 -14.718 -13.640  1.00 96.56           N  
ATOM    796  CA  LEU A 100      10.049 -13.300 -13.875  1.00 96.56           C  
ATOM    797  C   LEU A 100      11.340 -13.107 -14.667  1.00 96.56           C  
ATOM    798  O   LEU A 100      11.661 -11.988 -15.089  1.00 96.56           O  
ATOM    799  CB  LEU A 100      10.133 -12.539 -12.550  1.00 96.56           C  
ATOM    800  CG  LEU A 100       8.838 -12.475 -11.734  1.00 96.56           C  
ATOM    801  CD1 LEU A 100       9.072 -11.684 -10.446  1.00 96.56           C  
ATOM    802  CD2 LEU A 100       7.717 -11.838 -12.551  1.00 96.56           C  
ATOM    803  N   LYS A 101      12.090 -14.244 -14.894  1.00 95.31           N  
ATOM    804  CA  LYS A 101      13.294 -14.195 -15.718  1.00 95.31           C  
ATOM    805  C   LYS A 101      12.946 -14.128 -17.202  1.00 95.31           C  
ATOM    806  O   LYS A 101      13.796 -13.817 -18.040  1.00 95.31           O  
ATOM    807  CB  LYS A 101      14.177 -15.413 -15.447  1.00 95.31           C  
ATOM    808  CG  LYS A 101      14.807 -15.426 -14.060  1.00 95.31           C  
ATOM    809  CD  LYS A 101      15.684 -16.662 -13.857  1.00 95.31           C  
ATOM    810  CE  LYS A 101      16.279 -16.691 -12.456  1.00 95.31           C  
ATOM    811  NZ  LYS A 101      17.105 -17.910 -12.235  1.00 95.31           N1+
ATOM    812  N   TRP A 102      11.719 -14.294 -17.472  1.00 95.81           N  
ATOM    813  CA  TRP A 102      11.239 -14.221 -18.848  1.00 95.81           C  
ATOM    814  C   TRP A 102      10.492 -12.917 -19.095  1.00 95.81           C  
ATOM    815  O   TRP A 102       9.513 -12.614 -18.407  1.00 95.81           O  
ATOM    816  CB  TRP A 102      10.324 -15.415 -19.169  1.00 95.81           C  
ATOM    817  CG  TRP A 102      11.020 -16.741 -19.131  1.00 95.81           C  
ATOM    818  CD1 TRP A 102      11.034 -17.624 -18.090  1.00 95.81           C  
ATOM    819  CD2 TRP A 102      11.800 -17.323 -20.174  1.00 95.81           C  
ATOM    820  CE2 TRP A 102      12.261 -18.568 -19.704  1.00 95.81           C  
ATOM    821  CE3 TRP A 102      12.166 -16.914 -21.469  1.00 95.81           C  
ATOM    822  NE1 TRP A 102      11.784 -18.734 -18.434  1.00 95.81           N  
ATOM    823  CH2 TRP A 102      13.401 -18.994 -21.740  1.00 95.81           C  
ATOM    824  CZ2 TRP A 102      13.066 -19.414 -20.483  1.00 95.81           C  
ATOM    825  CZ3 TRP A 102      12.959 -17.748 -22.239  1.00 95.81           C  
ATOM    826  N   SER A 103      10.949 -12.100 -20.076  1.00 93.81           N  
ATOM    827  CA  SER A 103      10.418 -10.780 -20.376  1.00 93.81           C  
ATOM    828  C   SER A 103       8.955 -10.857 -20.795  1.00 93.81           C  
ATOM    829  O   SER A 103       8.177  -9.938 -20.509  1.00 93.81           O  
ATOM    830  CB  SER A 103      11.234 -10.114 -21.485  1.00 93.81           C  
ATOM    831  OG  SER A 103      12.557  -9.855 -21.054  1.00 93.81           O  
ATOM    832  N   VAL A 104       8.589 -11.962 -21.385  1.00 95.06           N  
ATOM    833  CA  VAL A 104       7.214 -12.144 -21.843  1.00 95.06           C  
ATOM    834  C   VAL A 104       6.278 -12.219 -20.638  1.00 95.06           C  
ATOM    835  O   VAL A 104       5.167 -11.697 -20.672  1.00 95.06           O  
ATOM    836  CB  VAL A 104       7.068 -13.407 -22.727  1.00 95.06           C  
ATOM    837  CG1 VAL A 104       7.345 -14.661 -21.906  1.00 95.06           C  
ATOM    838  CG2 VAL A 104       5.668 -13.461 -23.331  1.00 95.06           C  
ATOM    839  N   VAL A 105       6.724 -12.902 -19.681  1.00 95.25           N  
ATOM    840  CA  VAL A 105       5.947 -13.033 -18.450  1.00 95.25           C  
ATOM    841  C   VAL A 105       5.800 -11.659 -17.778  1.00 95.25           C  
ATOM    842  O   VAL A 105       4.701 -11.287 -17.362  1.00 95.25           O  
ATOM    843  CB  VAL A 105       6.600 -14.031 -17.468  1.00 95.25           C  
ATOM    844  CG1 VAL A 105       5.878 -14.016 -16.120  1.00 95.25           C  
ATOM    845  CG2 VAL A 105       6.596 -15.438 -18.067  1.00 95.25           C  
ATOM    846  N   VAL A 106       6.819 -10.886 -17.673  1.00 94.19           N  
ATOM    847  CA  VAL A 106       6.816  -9.556 -17.070  1.00 94.19           C  
ATOM    848  C   VAL A 106       5.927  -8.621 -17.888  1.00 94.19           C  
ATOM    849  O   VAL A 106       5.180  -7.824 -17.329  1.00 94.19           O  
ATOM    850  CB  VAL A 106       8.247  -8.976 -16.959  1.00 94.19           C  
ATOM    851  CG1 VAL A 106       8.211  -7.561 -16.389  1.00 94.19           C  
ATOM    852  CG2 VAL A 106       9.120  -9.884 -16.096  1.00 94.19           C  
ATOM    853  N   ALA A 107       5.979  -8.737 -19.188  1.00 92.81           N  
ATOM    854  CA  ALA A 107       5.127  -7.950 -20.084  1.00 92.81           C  
ATOM    855  C   ALA A 107       3.650  -8.223 -19.812  1.00 92.81           C  
ATOM    856  O   ALA A 107       2.838  -7.297 -19.783  1.00 92.81           O  
ATOM    857  CB  ALA A 107       5.469  -8.250 -21.541  1.00 92.81           C  
ATOM    858  N   GLN A 108       3.339  -9.447 -19.624  1.00 94.12           N  
ATOM    859  CA  GLN A 108       1.964  -9.852 -19.339  1.00 94.12           C  
ATOM    860  C   GLN A 108       1.504  -9.305 -17.980  1.00 94.12           C  
ATOM    861  O   GLN A 108       0.396  -8.772 -17.865  1.00 94.12           O  
ATOM    862  CB  GLN A 108       1.826 -11.374 -19.371  1.00 94.12           C  
ATOM    863  CG  GLN A 108       1.899 -11.961 -20.762  1.00 94.12           C  
ATOM    864  CD  GLN A 108       1.884 -13.480 -20.757  1.00 94.12           C  
ATOM    865  NE2 GLN A 108       1.483 -14.070 -21.877  1.00 94.12           N  
ATOM    866  OE1 GLN A 108       2.228 -14.115 -19.757  1.00 94.12           O  
ATOM    867  N   ILE A 109       2.310  -9.431 -16.956  1.00 93.44           N  
ATOM    868  CA  ILE A 109       2.016  -8.999 -15.593  1.00 93.44           C  
ATOM    869  C   ILE A 109       1.806  -7.485 -15.570  1.00 93.44           C  
ATOM    870  O   ILE A 109       0.845  -6.995 -14.973  1.00 93.44           O  
ATOM    871  CB  ILE A 109       3.141  -9.398 -14.616  1.00 93.44           C  
ATOM    872  CG1 ILE A 109       3.127 -10.915 -14.382  1.00 93.44           C  
ATOM    873  CG2 ILE A 109       3.005  -8.633 -13.295  1.00 93.44           C  
ATOM    874  CD1 ILE A 109       4.353 -11.434 -13.644  1.00 93.44           C  
ATOM    875  N   CYS A 110       2.694  -6.748 -16.298  1.00 89.19           N  
ATOM    876  CA  CYS A 110       2.690  -5.287 -16.236  1.00 89.19           C  
ATOM    877  C   CYS A 110       1.776  -4.703 -17.312  1.00 89.19           C  
ATOM    878  O   CYS A 110       1.541  -3.492 -17.338  1.00 89.19           O  
ATOM    879  CB  CYS A 110       4.105  -4.737 -16.409  1.00 89.19           C  
ATOM    880  SG  CYS A 110       5.213  -5.156 -15.050  1.00 89.19           S  
ATOM    881  N   GLU A 111       1.260  -5.545 -18.160  1.00 89.19           N  
ATOM    882  CA  GLU A 111       0.352  -5.174 -19.241  1.00 89.19           C  
ATOM    883  C   GLU A 111       0.985  -4.131 -20.160  1.00 89.19           C  
ATOM    884  O   GLU A 111       0.333  -3.156 -20.548  1.00 89.19           O  
ATOM    885  CB  GLU A 111      -0.971  -4.643 -18.680  1.00 89.19           C  
ATOM    886  CG  GLU A 111      -1.747  -5.668 -17.863  1.00 89.19           C  
ATOM    887  CD  GLU A 111      -3.134  -5.190 -17.462  1.00 89.19           C  
ATOM    888  OE1 GLU A 111      -3.775  -5.835 -16.600  1.00 89.19           O  
ATOM    889  OE2 GLU A 111      -3.583  -4.164 -18.009  1.00 89.19           O1-
ATOM    890  N   VAL A 112       2.257  -4.394 -20.532  1.00 85.19           N  
ATOM    891  CA  VAL A 112       3.043  -3.581 -21.454  1.00 85.19           C  
ATOM    892  C   VAL A 112       3.694  -4.472 -22.505  1.00 85.19           C  
ATOM    893  O   VAL A 112       4.805  -4.974 -22.309  1.00 85.19           O  
ATOM    894  CB  VAL A 112       4.123  -2.760 -20.715  1.00 85.19           C  
ATOM    895  CG1 VAL A 112       4.832  -1.808 -21.673  1.00 85.19           C  
ATOM    896  CG2 VAL A 112       3.496  -1.982 -19.546  1.00 85.19           C  
ATOM    897  N   PRO A 113       2.948  -4.765 -23.632  1.00 87.06           N  
ATOM    898  CA  PRO A 113       3.356  -5.746 -24.639  1.00 87.06           C  
ATOM    899  C   PRO A 113       4.761  -5.482 -25.189  1.00 87.06           C  
ATOM    900  O   PRO A 113       5.541  -6.407 -25.363  1.00 87.06           O  
ATOM    901  CB  PRO A 113       2.300  -5.597 -25.730  1.00 87.06           C  
ATOM    902  CG  PRO A 113       1.049  -5.201 -25.012  1.00 87.06           C  
ATOM    903  CD  PRO A 113       1.419  -4.279 -23.884  1.00 87.06           C  
ATOM    904  N   PRO A 114       5.132  -4.244 -25.380  1.00 86.88           N  
ATOM    905  CA  PRO A 114       6.469  -3.990 -25.934  1.00 86.88           C  
ATOM    906  C   PRO A 114       7.591  -4.478 -25.026  1.00 86.88           C  
ATOM    907  O   PRO A 114       8.698  -4.733 -25.490  1.00 86.88           O  
ATOM    908  CB  PRO A 114       6.502  -2.455 -26.080  1.00 86.88           C  
ATOM    909  CG  PRO A 114       5.082  -2.056 -26.263  1.00 86.88           C  
ATOM    910  CD  PRO A 114       4.207  -2.966 -25.443  1.00 86.88           C  
ATOM    911  N   VAL A 115       7.442  -4.584 -23.750  1.00 87.44           N  
ATOM    912  CA  VAL A 115       8.416  -5.064 -22.778  1.00 87.44           C  
ATOM    913  C   VAL A 115       8.866  -6.468 -23.149  1.00 87.44           C  
ATOM    914  O   VAL A 115       9.998  -6.870 -22.866  1.00 87.44           O  
ATOM    915  CB  VAL A 115       7.846  -5.046 -21.346  1.00 87.44           C  
ATOM    916  CG1 VAL A 115       8.728  -5.855 -20.398  1.00 87.44           C  
ATOM    917  CG2 VAL A 115       7.694  -3.607 -20.848  1.00 87.44           C  
ATOM    918  N   ALA A 116       8.027  -7.249 -23.874  1.00 92.19           N  
ATOM    919  CA  ALA A 116       8.315  -8.634 -24.242  1.00 92.19           C  
ATOM    920  C   ALA A 116       9.503  -8.717 -25.195  1.00 92.19           C  
ATOM    921  O   ALA A 116      10.172  -9.749 -25.279  1.00 92.19           O  
ATOM    922  CB  ALA A 116       7.087  -9.288 -24.874  1.00 92.19           C  
ATOM    923  N   PHE A 117       9.803  -7.638 -25.818  1.00 91.25           N  
ATOM    924  CA  PHE A 117      10.831  -7.636 -26.853  1.00 91.25           C  
ATOM    925  C   PHE A 117      12.145  -7.100 -26.304  1.00 91.25           C  
ATOM    926  O   PHE A 117      13.174  -7.115 -27.006  1.00 91.25           O  
ATOM    927  CB  PHE A 117      10.385  -6.801 -28.060  1.00 91.25           C  
ATOM    928  CG  PHE A 117       9.152  -7.322 -28.742  1.00 91.25           C  
ATOM    929  CD1 PHE A 117       9.218  -8.453 -29.560  1.00 91.25           C  
ATOM    930  CD2 PHE A 117       7.923  -6.700 -28.567  1.00 91.25           C  
ATOM    931  CE1 PHE A 117       8.085  -8.947 -30.187  1.00 91.25           C  
ATOM    932  CE2 PHE A 117       6.779  -7.190 -29.207  1.00 91.25           C  
ATOM    933  CZ  PHE A 117       6.861  -8.310 -30.006  1.00 91.25           C  
ATOM    934  N   LEU A 118      12.166  -6.611 -25.032  1.00 89.44           N  
ATOM    935  CA  LEU A 118      13.378  -6.103 -24.403  1.00 89.44           C  
ATOM    936  C   LEU A 118      14.210  -7.239 -23.832  1.00 89.44           C  
ATOM    937  O   LEU A 118      13.669  -8.236 -23.350  1.00 89.44           O  
ATOM    938  CB  LEU A 118      13.013  -5.117 -23.290  1.00 89.44           C  
ATOM    939  CG  LEU A 118      12.307  -3.830 -23.726  1.00 89.44           C  
ATOM    940  CD1 LEU A 118      11.920  -2.997 -22.502  1.00 89.44           C  
ATOM    941  CD2 LEU A 118      13.183  -3.024 -24.668  1.00 89.44           C  
ATOM    942  N   PRO A 119      15.554  -7.124 -24.061  1.00 91.69           N  
ATOM    943  CA  PRO A 119      16.394  -8.097 -23.359  1.00 91.69           C  
ATOM    944  C   PRO A 119      16.098  -8.137 -21.856  1.00 91.69           C  
ATOM    945  O   PRO A 119      15.855  -7.096 -21.237  1.00 91.69           O  
ATOM    946  CB  PRO A 119      17.818  -7.585 -23.625  1.00 91.69           C  
ATOM    947  CG  PRO A 119      17.707  -6.759 -24.862  1.00 91.69           C  
ATOM    948  CD  PRO A 119      16.346  -6.129 -24.887  1.00 91.69           C  
ATOM    949  N   ASN A 120      16.058  -9.263 -21.286  1.00 90.62           N  
ATOM    950  CA  ASN A 120      15.624  -9.465 -19.902  1.00 90.62           C  
ATOM    951  C   ASN A 120      16.469  -8.657 -18.923  1.00 90.62           C  
ATOM    952  O   ASN A 120      15.942  -8.149 -17.917  1.00 90.62           O  
ATOM    953  CB  ASN A 120      15.668 -10.949 -19.539  1.00 90.62           C  
ATOM    954  CG  ASN A 120      15.193 -11.228 -18.126  1.00 90.62           C  
ATOM    955  ND2 ASN A 120      13.883 -11.213 -17.925  1.00 90.62           N  
ATOM    956  OD1 ASN A 120      16.004 -11.451 -17.220  1.00 90.62           O  
ATOM    957  N   PHE A 121      17.815  -8.528 -19.113  1.00 92.06           N  
ATOM    958  CA  PHE A 121      18.648  -7.763 -18.192  1.00 92.06           C  
ATOM    959  C   PHE A 121      18.175  -6.316 -18.107  1.00 92.06           C  
ATOM    960  O   PHE A 121      18.247  -5.686 -17.043  1.00 92.06           O  
ATOM    961  CB  PHE A 121      20.117  -7.802 -18.625  1.00 92.06           C  
ATOM    962  CG  PHE A 121      20.440  -6.896 -19.784  1.00 92.06           C  
ATOM    963  CD1 PHE A 121      20.402  -7.371 -21.088  1.00 92.06           C  
ATOM    964  CD2 PHE A 121      20.776  -5.575 -19.575  1.00 92.06           C  
ATOM    965  CE1 PHE A 121      20.694  -6.552 -22.168  1.00 92.06           C  
ATOM    966  CE2 PHE A 121      21.064  -4.728 -20.639  1.00 92.06           C  
ATOM    967  CZ  PHE A 121      21.033  -5.223 -21.938  1.00 92.06           C  
ATOM    968  N   ILE A 122      17.636  -5.767 -19.218  1.00 91.38           N  
ATOM    969  CA  ILE A 122      17.089  -4.415 -19.249  1.00 91.38           C  
ATOM    970  C   ILE A 122      15.774  -4.382 -18.464  1.00 91.38           C  
ATOM    971  O   ILE A 122      15.523  -3.457 -17.682  1.00 91.38           O  
ATOM    972  CB  ILE A 122      16.860  -3.930 -20.696  1.00 91.38           C  
ATOM    973  CG1 ILE A 122      18.193  -3.763 -21.426  1.00 91.38           C  
ATOM    974  CG2 ILE A 122      16.064  -2.612 -20.706  1.00 91.38           C  
ATOM    975  CD1 ILE A 122      18.062  -3.407 -22.902  1.00 91.38           C  
ATOM    976  N   VAL A 123      14.889  -5.350 -18.611  1.00 92.00           N  
ATOM    977  CA  VAL A 123      13.631  -5.493 -17.883  1.00 92.00           C  
ATOM    978  C   VAL A 123      13.902  -5.600 -16.385  1.00 92.00           C  
ATOM    979  O   VAL A 123      13.252  -4.939 -15.575  1.00 92.00           O  
ATOM    980  CB  VAL A 123      12.820  -6.711 -18.371  1.00 92.00           C  
ATOM    981  CG1 VAL A 123      11.564  -6.911 -17.518  1.00 92.00           C  
ATOM    982  CG2 VAL A 123      12.459  -6.562 -19.845  1.00 92.00           C  
ATOM    983  N   GLN A 124      14.880  -6.362 -16.056  1.00 93.56           N  
ATOM    984  CA  GLN A 124      15.264  -6.552 -14.663  1.00 93.56           C  
ATOM    985  C   GLN A 124      15.735  -5.241 -14.036  1.00 93.56           C  
ATOM    986  O   GLN A 124      15.343  -4.915 -12.911  1.00 93.56           O  
ATOM    987  CB  GLN A 124      16.364  -7.602 -14.541  1.00 93.56           C  
ATOM    988  CG  GLN A 124      15.906  -9.027 -14.872  1.00 93.56           C  
ATOM    989  CD  GLN A 124      14.950  -9.579 -13.827  1.00 93.56           C  
ATOM    990  NE2 GLN A 124      14.219 -10.625 -14.188  1.00 93.56           N  
ATOM    991  OE1 GLN A 124      14.868  -9.066 -12.703  1.00 93.56           O  
ATOM    992  N   HIS A 125      16.521  -4.510 -14.740  1.00 91.69           N  
ATOM    993  CA  HIS A 125      17.156  -3.308 -14.200  1.00 91.69           C  
ATOM    994  C   HIS A 125      16.184  -2.130 -14.212  1.00 91.69           C  
ATOM    995  O   HIS A 125      16.085  -1.395 -13.223  1.00 91.69           O  
ATOM    996  CB  HIS A 125      18.414  -2.967 -14.994  1.00 91.69           C  
ATOM    997  CG  HIS A 125      19.202  -1.825 -14.424  1.00 91.69           C  
ATOM    998  CD2 HIS A 125      19.338  -0.547 -14.841  1.00 91.69           C  
ATOM    999  ND1 HIS A 125      19.954  -1.945 -13.280  1.00 91.69           N  
ATOM   1000  CE1 HIS A 125      20.525  -0.780 -13.012  1.00 91.69           C  
ATOM   1001  NE2 HIS A 125      20.170   0.088 -13.947  1.00 91.69           N  
ATOM   1002  N   LYS A 126      15.433  -1.956 -15.255  1.00 89.81           N  
ATOM   1003  CA  LYS A 126      14.694  -0.723 -15.471  1.00 89.81           C  
ATOM   1004  C   LYS A 126      13.248  -0.856 -14.978  1.00 89.81           C  
ATOM   1005  O   LYS A 126      12.588   0.155 -14.719  1.00 89.81           O  
ATOM   1006  CB  LYS A 126      14.715  -0.328 -16.946  1.00 89.81           C  
ATOM   1007  CG  LYS A 126      16.095   0.020 -17.476  1.00 89.81           C  
ATOM   1008  CD  LYS A 126      16.571   1.370 -16.952  1.00 89.81           C  
ATOM   1009  CE  LYS A 126      17.879   1.789 -17.606  1.00 89.81           C  
ATOM   1010  NZ  LYS A 126      18.366   3.102 -17.076  1.00 89.81           N1+
ATOM   1011  N   LEU A 127      12.738  -2.076 -14.806  1.00 90.81           N  
ATOM   1012  CA  LEU A 127      11.356  -2.282 -14.404  1.00 90.81           C  
ATOM   1013  C   LEU A 127      11.278  -3.025 -13.072  1.00 90.81           C  
ATOM   1014  O   LEU A 127      10.744  -2.506 -12.091  1.00 90.81           O  
ATOM   1015  CB  LEU A 127      10.591  -3.055 -15.485  1.00 90.81           C  
ATOM   1016  CG  LEU A 127       9.125  -3.368 -15.181  1.00 90.81           C  
ATOM   1017  CD1 LEU A 127       8.339  -2.073 -14.962  1.00 90.81           C  
ATOM   1018  CD2 LEU A 127       8.505  -4.185 -16.312  1.00 90.81           C  
ATOM   1019  N   LEU A 128      11.834  -4.198 -12.969  1.00 95.19           N  
ATOM   1020  CA  LEU A 128      11.675  -5.065 -11.805  1.00 95.19           C  
ATOM   1021  C   LEU A 128      12.481  -4.529 -10.621  1.00 95.19           C  
ATOM   1022  O   LEU A 128      12.056  -4.657  -9.469  1.00 95.19           O  
ATOM   1023  CB  LEU A 128      12.114  -6.495 -12.133  1.00 95.19           C  
ATOM   1024  CG  LEU A 128      11.215  -7.280 -13.090  1.00 95.19           C  
ATOM   1025  CD1 LEU A 128      11.756  -8.685 -13.296  1.00 95.19           C  
ATOM   1026  CD2 LEU A 128       9.784  -7.323 -12.559  1.00 95.19           C  
ATOM   1027  N   ARG A 129      13.665  -3.926 -10.843  1.00 95.81           N  
ATOM   1028  CA  ARG A 129      14.464  -3.382  -9.746  1.00 95.81           C  
ATOM   1029  C   ARG A 129      13.705  -2.285  -9.013  1.00 95.81           C  
ATOM   1030  O   ARG A 129      13.634  -2.288  -7.782  1.00 95.81           O  
ATOM   1031  CB  ARG A 129      15.802  -2.850 -10.264  1.00 95.81           C  
ATOM   1032  CG  ARG A 129      16.718  -2.344  -9.167  1.00 95.81           C  
ATOM   1033  CD  ARG A 129      18.074  -1.926  -9.722  1.00 95.81           C  
ATOM   1034  NE  ARG A 129      18.932  -1.364  -8.683  1.00 95.81           N  
ATOM   1035  NH1 ARG A 129      19.200   0.690  -9.713  1.00 95.81           N  
ATOM   1036  NH2 ARG A 129      20.219   0.276  -7.703  1.00 95.81           N1+
ATOM   1037  CZ  ARG A 129      19.454  -0.131  -8.702  1.00 95.81           C  
ATOM   1038  N   PRO A 130      13.179  -1.289  -9.714  1.00 95.31           N  
ATOM   1039  CA  PRO A 130      12.369  -0.291  -9.009  1.00 95.31           C  
ATOM   1040  C   PRO A 130      11.242  -0.910  -8.187  1.00 95.31           C  
ATOM   1041  O   PRO A 130      10.958  -0.451  -7.078  1.00 95.31           O  
ATOM   1042  CB  PRO A 130      11.813   0.574 -10.144  1.00 95.31           C  
ATOM   1043  CG  PRO A 130      12.840   0.494 -11.227  1.00 95.31           C  
ATOM   1044  CD  PRO A 130      13.412  -0.894 -11.245  1.00 95.31           C  
ATOM   1045  N   LEU A 131      10.561  -1.920  -8.737  1.00 96.19           N  
ATOM   1046  CA  LEU A 131       9.497  -2.616  -8.015  1.00 96.19           C  
ATOM   1047  C   LEU A 131      10.048  -3.313  -6.776  1.00 96.19           C  
ATOM   1048  O   LEU A 131       9.398  -3.342  -5.730  1.00 96.19           O  
ATOM   1049  CB  LEU A 131       8.801  -3.631  -8.924  1.00 96.19           C  
ATOM   1050  CG  LEU A 131       8.052  -3.055 -10.127  1.00 96.19           C  
ATOM   1051  CD1 LEU A 131       7.412  -4.184 -10.936  1.00 96.19           C  
ATOM   1052  CD2 LEU A 131       6.998  -2.055  -9.672  1.00 96.19           C  
ATOM   1053  N   ARG A 132      11.220  -3.865  -6.883  1.00 97.94           N  
ATOM   1054  CA  ARG A 132      11.867  -4.486  -5.733  1.00 97.94           C  
ATOM   1055  C   ARG A 132      12.220  -3.454  -4.672  1.00 97.94           C  
ATOM   1056  O   ARG A 132      12.103  -3.719  -3.474  1.00 97.94           O  
ATOM   1057  CB  ARG A 132      13.131  -5.235  -6.175  1.00 97.94           C  
ATOM   1058  CG  ARG A 132      12.852  -6.542  -6.891  1.00 97.94           C  
ATOM   1059  CD  ARG A 132      14.112  -7.383  -7.050  1.00 97.94           C  
ATOM   1060  NE  ARG A 132      15.059  -6.767  -7.982  1.00 97.94           N  
ATOM   1061  NH1 ARG A 132      14.227  -7.829  -9.853  1.00 97.94           N  
ATOM   1062  NH2 ARG A 132      15.985  -6.383 -10.047  1.00 97.94           N1+
ATOM   1063  CZ  ARG A 132      15.090  -6.991  -9.291  1.00 97.94           C  
ATOM   1064  N   LEU A 133      12.706  -2.303  -5.127  1.00 97.56           N  
ATOM   1065  CA  LEU A 133      13.017  -1.222  -4.199  1.00 97.56           C  
ATOM   1066  C   LEU A 133      11.767  -0.769  -3.452  1.00 97.56           C  
ATOM   1067  O   LEU A 133      11.803  -0.545  -2.240  1.00 97.56           O  
ATOM   1068  CB  LEU A 133      13.636  -0.036  -4.943  1.00 97.56           C  
ATOM   1069  CG  LEU A 133      15.134  -0.142  -5.268  1.00 97.56           C  
ATOM   1070  CD1 LEU A 133      15.546   0.954  -6.248  1.00 97.56           C  
ATOM   1071  CD2 LEU A 133      15.952  -0.065  -3.989  1.00 97.56           C  
ATOM   1072  N   GLN A 134      10.678  -0.643  -4.161  1.00 97.88           N  
ATOM   1073  CA  GLN A 134       9.409  -0.280  -3.541  1.00 97.88           C  
ATOM   1074  C   GLN A 134       8.960  -1.344  -2.539  1.00 97.88           C  
ATOM   1075  O   GLN A 134       8.443  -1.016  -1.468  1.00 97.88           O  
ATOM   1076  CB  GLN A 134       8.327  -0.081  -4.606  1.00 97.88           C  
ATOM   1077  CG  GLN A 134       8.536   1.157  -5.467  1.00 97.88           C  
ATOM   1078  CD  GLN A 134       7.382   1.413  -6.417  1.00 97.88           C  
ATOM   1079  NE2 GLN A 134       7.697   1.570  -7.700  1.00 97.88           N  
ATOM   1080  OE1 GLN A 134       6.224   1.469  -6.003  1.00 97.88           O  
ATOM   1081  N   THR A 135       9.150  -2.597  -2.929  1.00 98.50           N  
ATOM   1082  CA  THR A 135       8.827  -3.705  -2.034  1.00 98.50           C  
ATOM   1083  C   THR A 135       9.641  -3.611  -0.747  1.00 98.50           C  
ATOM   1084  O   THR A 135       9.104  -3.781   0.350  1.00 98.50           O  
ATOM   1085  CB  THR A 135       9.085  -5.064  -2.711  1.00 98.50           C  
ATOM   1086  CG2 THR A 135       8.766  -6.221  -1.769  1.00 98.50           C  
ATOM   1087  OG1 THR A 135       8.267  -5.169  -3.881  1.00 98.50           O  
ATOM   1088  N   GLY A 136      10.942  -3.367  -0.865  1.00 98.44           N  
ATOM   1089  CA  GLY A 136      11.754  -3.120   0.314  1.00 98.44           C  
ATOM   1090  C   GLY A 136      11.256  -1.958   1.153  1.00 98.44           C  
ATOM   1091  O   GLY A 136      11.289  -2.009   2.383  1.00 98.44           O  
ATOM   1092  N   GLY A 137      10.856  -0.895   0.492  1.00 98.44           N  
ATOM   1093  CA  GLY A 137      10.285   0.262   1.160  1.00 98.44           C  
ATOM   1094  C   GLY A 137       9.047  -0.077   1.981  1.00 98.44           C  
ATOM   1095  O   GLY A 137       8.869   0.441   3.086  1.00 98.44           O  
ATOM   1096  N   THR A 138       8.212  -0.943   1.396  1.00 98.69           N  
ATOM   1097  CA  THR A 138       6.996  -1.360   2.092  1.00 98.69           C  
ATOM   1098  C   THR A 138       7.334  -2.102   3.379  1.00 98.69           C  
ATOM   1099  O   THR A 138       6.733  -1.847   4.427  1.00 98.69           O  
ATOM   1100  CB  THR A 138       6.119  -2.256   1.196  1.00 98.69           C  
ATOM   1101  CG2 THR A 138       4.890  -2.753   1.951  1.00 98.69           C  
ATOM   1102  OG1 THR A 138       5.694  -1.505   0.052  1.00 98.69           O  
ATOM   1103  N   VAL A 139       8.298  -2.992   3.340  1.00 98.50           N  
ATOM   1104  CA  VAL A 139       8.737  -3.732   4.514  1.00 98.50           C  
ATOM   1105  C   VAL A 139       9.321  -2.771   5.554  1.00 98.50           C  
ATOM   1106  O   VAL A 139       9.005  -2.859   6.742  1.00 98.50           O  
ATOM   1107  CB  VAL A 139       9.779  -4.815   4.152  1.00 98.50           C  
ATOM   1108  CG1 VAL A 139      10.366  -5.447   5.417  1.00 98.50           C  
ATOM   1109  CG2 VAL A 139       9.143  -5.883   3.265  1.00 98.50           C  
ATOM   1110  N   LEU A 140      10.195  -1.857   5.059  1.00 98.31           N  
ATOM   1111  CA  LEU A 140      10.795  -0.869   5.946  1.00 98.31           C  
ATOM   1112  C   LEU A 140       9.729   0.014   6.586  1.00 98.31           C  
ATOM   1113  O   LEU A 140       9.798   0.319   7.781  1.00 98.31           O  
ATOM   1114  CB  LEU A 140      11.796  -0.002   5.177  1.00 98.31           C  
ATOM   1115  CG  LEU A 140      12.501   1.095   5.978  1.00 98.31           C  
ATOM   1116  CD1 LEU A 140      13.233   0.492   7.177  1.00 98.31           C  
ATOM   1117  CD2 LEU A 140      13.469   1.866   5.091  1.00 98.31           C  
ATOM   1118  N   ALA A 141       8.727   0.436   5.853  1.00 98.44           N  
ATOM   1119  CA  ALA A 141       7.642   1.261   6.380  1.00 98.44           C  
ATOM   1120  C   ALA A 141       6.873   0.526   7.478  1.00 98.44           C  
ATOM   1121  O   ALA A 141       6.473   1.132   8.471  1.00 98.44           O  
ATOM   1122  CB  ALA A 141       6.696   1.672   5.253  1.00 98.44           C  
ATOM   1123  N   ALA A 142       6.648  -0.741   7.262  1.00 98.19           N  
ATOM   1124  CA  ALA A 142       5.971  -1.537   8.285  1.00 98.19           C  
ATOM   1125  C   ALA A 142       6.765  -1.550   9.591  1.00 98.19           C  
ATOM   1126  O   ALA A 142       6.196  -1.399  10.673  1.00 98.19           O  
ATOM   1127  CB  ALA A 142       5.745  -2.963   7.786  1.00 98.19           C  
ATOM   1128  N   LYS A 143       8.015  -1.767   9.463  1.00 96.69           N  
ATOM   1129  CA  LYS A 143       8.894  -1.720  10.628  1.00 96.69           C  
ATOM   1130  C   LYS A 143       8.828  -0.355  11.308  1.00 96.69           C  
ATOM   1131  O   LYS A 143       8.696  -0.275  12.534  1.00 96.69           O  
ATOM   1132  CB  LYS A 143      10.335  -2.038  10.226  1.00 96.69           C  
ATOM   1133  CG  LYS A 143      11.327  -1.953  11.377  1.00 96.69           C  
ATOM   1134  CD  LYS A 143      12.738  -1.641  10.875  1.00 96.69           C  
ATOM   1135  CE  LYS A 143      13.734  -1.541  12.023  1.00 96.69           C  
ATOM   1136  NZ  LYS A 143      14.041  -0.125  12.369  1.00 96.69           N1+
ATOM   1137  N   LEU A 144       8.948   0.737  10.555  1.00 96.31           N  
ATOM   1138  CA  LEU A 144       8.956   2.092  11.093  1.00 96.31           C  
ATOM   1139  C   LEU A 144       7.618   2.419  11.757  1.00 96.31           C  
ATOM   1140  O   LEU A 144       7.576   3.142  12.756  1.00 96.31           O  
ATOM   1141  CB  LEU A 144       9.248   3.105   9.982  1.00 96.31           C  
ATOM   1142  CG  LEU A 144      10.652   3.059   9.379  1.00 96.31           C  
ATOM   1143  CD1 LEU A 144      10.777   4.060   8.239  1.00 96.31           C  
ATOM   1144  CD2 LEU A 144      11.710   3.335  10.452  1.00 96.31           C  
ATOM   1145  N   ALA A 145       6.532   1.906  11.189  1.00 96.81           N  
ATOM   1146  CA  ALA A 145       5.223   2.105  11.810  1.00 96.81           C  
ATOM   1147  C   ALA A 145       5.187   1.523  13.217  1.00 96.81           C  
ATOM   1148  O   ALA A 145       4.622   2.130  14.133  1.00 96.81           O  
ATOM   1149  CB  ALA A 145       4.126   1.482  10.949  1.00 96.81           C  
ATOM   1150  N   MET A 146       5.804   0.412  13.352  1.00 95.31           N  
ATOM   1151  CA  MET A 146       5.865  -0.234  14.662  1.00 95.31           C  
ATOM   1152  C   MET A 146       6.716   0.582  15.635  1.00 95.31           C  
ATOM   1153  O   MET A 146       6.379   0.696  16.812  1.00 95.31           O  
ATOM   1154  CB  MET A 146       6.431  -1.646  14.533  1.00 95.31           C  
ATOM   1155  CG  MET A 146       5.519  -2.609  13.794  1.00 95.31           C  
ATOM   1156  SD  MET A 146       3.807  -2.610  14.462  1.00 95.31           S  
ATOM   1157  CE  MET A 146       4.121  -3.175  16.152  1.00 95.31           C  
ATOM   1158  N   GLU A 147       7.757   1.150  15.150  1.00 92.25           N  
ATOM   1159  CA  GLU A 147       8.713   1.858  15.994  1.00 92.25           C  
ATOM   1160  C   GLU A 147       8.250   3.284  16.281  1.00 92.25           C  
ATOM   1161  O   GLU A 147       8.416   3.789  17.393  1.00 92.25           O  
ATOM   1162  CB  GLU A 147      10.094   1.880  15.333  1.00 92.25           C  
ATOM   1163  CG  GLU A 147      10.789   0.528  15.319  1.00 92.25           C  
ATOM   1164  CD  GLU A 147      12.181   0.577  14.704  1.00 92.25           C  
ATOM   1165  OE1 GLU A 147      12.957  -0.398  14.885  1.00 92.25           O  
ATOM   1166  OE2 GLU A 147      12.511   1.593  14.059  1.00 92.25           O1-
ATOM   1167  N   ARG A 148       7.524   3.830  15.240  1.00 92.06           N  
ATOM   1168  CA  ARG A 148       7.285   5.263  15.322  1.00 92.06           C  
ATOM   1169  C   ARG A 148       5.790   5.573  15.343  1.00 92.06           C  
ATOM   1170  O   ARG A 148       5.392   6.728  15.462  1.00 92.06           O  
ATOM   1171  CB  ARG A 148       7.960   5.987  14.156  1.00 92.06           C  
ATOM   1172  CG  ARG A 148       9.468   5.826  14.114  1.00 92.06           C  
ATOM   1173  CD  ARG A 148      10.156   6.619  15.213  1.00 92.06           C  
ATOM   1174  NE  ARG A 148      11.609   6.635  15.040  1.00 92.06           N  
ATOM   1175  NH1 ARG A 148      12.068   7.107  17.252  1.00 92.06           N  
ATOM   1176  NH2 ARG A 148      13.782   6.858  15.744  1.00 92.06           N1+
ATOM   1177  CZ  ARG A 148      12.485   6.864  16.017  1.00 92.06           C  
ATOM   1178  N   GLY A 149       4.983   4.466  15.267  1.00 94.00           N  
ATOM   1179  CA  GLY A 149       3.548   4.663  15.385  1.00 94.00           C  
ATOM   1180  C   GLY A 149       2.865   4.868  14.041  1.00 94.00           C  
ATOM   1181  O   GLY A 149       1.670   4.603  13.902  1.00 94.00           O  
ATOM   1182  N   TRP A 150       3.628   5.252  12.973  1.00 97.31           N  
ATOM   1183  CA  TRP A 150       3.132   5.425  11.604  1.00 97.31           C  
ATOM   1184  C   TRP A 150       4.286   5.457  10.609  1.00 97.31           C  
ATOM   1185  O   TRP A 150       5.429   5.730  10.983  1.00 97.31           O  
ATOM   1186  CB  TRP A 150       2.308   6.709  11.497  1.00 97.31           C  
ATOM   1187  CG  TRP A 150       3.107   7.968  11.676  1.00 97.31           C  
ATOM   1188  CD1 TRP A 150       3.389   8.607  12.845  1.00 97.31           C  
ATOM   1189  CD2 TRP A 150       3.727   8.739  10.638  1.00 97.31           C  
ATOM   1190  CE2 TRP A 150       4.373   9.833  11.262  1.00 97.31           C  
ATOM   1191  CE3 TRP A 150       3.807   8.604   9.245  1.00 97.31           C  
ATOM   1192  NE1 TRP A 150       4.148   9.728  12.611  1.00 97.31           N  
ATOM   1193  CH2 TRP A 150       5.143  10.642   9.174  1.00 97.31           C  
ATOM   1194  CZ2 TRP A 150       5.084  10.790  10.532  1.00 97.31           C  
ATOM   1195  CZ3 TRP A 150       4.514   9.563   8.525  1.00 97.31           C  
ATOM   1196  N   ALA A 151       3.958   5.123   9.458  1.00 98.19           N  
ATOM   1197  CA  ALA A 151       4.920   5.243   8.365  1.00 98.19           C  
ATOM   1198  C   ALA A 151       4.212   5.262   7.015  1.00 98.19           C  
ATOM   1199  O   ALA A 151       3.108   4.726   6.875  1.00 98.19           O  
ATOM   1200  CB  ALA A 151       5.928   4.097   8.414  1.00 98.19           C  
ATOM   1201  N   ILE A 152       4.890   5.918   6.036  1.00 98.56           N  
ATOM   1202  CA  ILE A 152       4.376   5.984   4.670  1.00 98.56           C  
ATOM   1203  C   ILE A 152       5.466   5.575   3.685  1.00 98.56           C  
ATOM   1204  O   ILE A 152       6.584   6.104   3.726  1.00 98.56           O  
ATOM   1205  CB  ILE A 152       3.851   7.397   4.332  1.00 98.56           C  
ATOM   1206  CG1 ILE A 152       2.696   7.780   5.266  1.00 98.56           C  
ATOM   1207  CG2 ILE A 152       3.424   7.476   2.864  1.00 98.56           C  
ATOM   1208  CD1 ILE A 152       2.278   9.238   5.170  1.00 98.56           C  
ATOM   1209  N   ASN A 153       5.168   4.561   2.935  1.00 98.44           N  
ATOM   1210  CA  ASN A 153       5.953   4.312   1.732  1.00 98.44           C  
ATOM   1211  C   ASN A 153       5.323   4.959   0.502  1.00 98.44           C  
ATOM   1212  O   ASN A 153       4.215   4.592   0.105  1.00 98.44           O  
ATOM   1213  CB  ASN A 153       6.136   2.809   1.505  1.00 98.44           C  
ATOM   1214  CG  ASN A 153       7.044   2.500   0.329  1.00 98.44           C  
ATOM   1215  ND2 ASN A 153       6.894   1.310  -0.239  1.00 98.44           N  
ATOM   1216  OD1 ASN A 153       7.877   3.326  -0.067  1.00 98.44           O  
ATOM   1217  N   ILE A 154       5.999   6.067  -0.098  1.00 95.62           N  
ATOM   1218  CA  ILE A 154       5.469   6.894  -1.177  1.00 95.62           C  
ATOM   1219  C   ILE A 154       5.215   6.029  -2.410  1.00 95.62           C  
ATOM   1220  O   ILE A 154       4.358   6.348  -3.236  1.00 95.62           O  
ATOM   1221  CB  ILE A 154       6.421   8.055  -1.525  1.00 95.62           C  
ATOM   1222  CG1 ILE A 154       6.483   9.064  -0.367  1.00 95.62           C  
ATOM   1223  CG2 ILE A 154       5.993   8.741  -2.825  1.00 95.62           C  
ATOM   1224  CD1 ILE A 154       7.479  10.195  -0.584  1.00 95.62           C  
ATOM   1225  N   GLY A 155       5.692   4.771  -2.394  1.00 94.88           N  
ATOM   1226  CA  GLY A 155       5.443   3.750  -3.402  1.00 94.88           C  
ATOM   1227  C   GLY A 155       4.747   2.521  -2.846  1.00 94.88           C  
ATOM   1228  O   GLY A 155       4.025   2.607  -1.850  1.00 94.88           O  
ATOM   1229  N   GLY A 156       4.801   1.334  -3.574  1.00 96.75           N  
ATOM   1230  CA  GLY A 156       4.273   0.071  -3.091  1.00 96.75           C  
ATOM   1231  C   GLY A 156       2.777  -0.078  -3.318  1.00 96.75           C  
ATOM   1232  O   GLY A 156       2.211   0.583  -4.192  1.00 96.75           O  
ATOM   1233  N   GLY A 157       2.144  -0.990  -2.641  1.00 97.44           N  
ATOM   1234  CA  GLY A 157       0.719  -1.232  -2.799  1.00 97.44           C  
ATOM   1235  C   GLY A 157       0.395  -2.137  -3.974  1.00 97.44           C  
ATOM   1236  O   GLY A 157      -0.619  -1.948  -4.651  1.00 97.44           O  
ATOM   1237  N   PHE A 158       1.248  -3.115  -4.200  1.00 97.31           N  
ATOM   1238  CA  PHE A 158       1.098  -4.060  -5.300  1.00 97.31           C  
ATOM   1239  C   PHE A 158       0.117  -5.167  -4.930  1.00 97.31           C  
ATOM   1240  O   PHE A 158       0.504  -6.331  -4.811  1.00 97.31           O  
ATOM   1241  CB  PHE A 158       2.455  -4.662  -5.681  1.00 97.31           C  
ATOM   1242  CG  PHE A 158       3.502  -3.638  -6.023  1.00 97.31           C  
ATOM   1243  CD1 PHE A 158       3.162  -2.477  -6.711  1.00 97.31           C  
ATOM   1244  CD2 PHE A 158       4.827  -3.831  -5.655  1.00 97.31           C  
ATOM   1245  CE1 PHE A 158       4.128  -1.528  -7.029  1.00 97.31           C  
ATOM   1246  CE2 PHE A 158       5.799  -2.883  -5.968  1.00 97.31           C  
ATOM   1247  CZ  PHE A 158       5.449  -1.733  -6.656  1.00 97.31           C  
ATOM   1248  N   HIS A 159      -1.086  -4.797  -4.780  1.00 97.81           N  
ATOM   1249  CA  HIS A 159      -2.080  -5.645  -4.128  1.00 97.81           C  
ATOM   1250  C   HIS A 159      -2.671  -6.656  -5.104  1.00 97.81           C  
ATOM   1251  O   HIS A 159      -3.461  -7.518  -4.711  1.00 97.81           O  
ATOM   1252  CB  HIS A 159      -3.195  -4.791  -3.518  1.00 97.81           C  
ATOM   1253  CG  HIS A 159      -4.079  -4.143  -4.534  1.00 97.81           C  
ATOM   1254  CD2 HIS A 159      -3.940  -4.006  -5.875  1.00 97.81           C  
ATOM   1255  ND1 HIS A 159      -5.274  -3.539  -4.206  1.00 97.81           N  
ATOM   1256  CE1 HIS A 159      -5.833  -3.057  -5.301  1.00 97.81           C  
ATOM   1257  NE2 HIS A 159      -5.044  -3.329  -6.332  1.00 97.81           N  
ATOM   1258  N   HIS A 160      -2.257  -6.713  -6.351  1.00 98.00           N  
ATOM   1259  CA  HIS A 160      -2.730  -7.705  -7.305  1.00 98.00           C  
ATOM   1260  C   HIS A 160      -1.790  -8.906  -7.360  1.00 98.00           C  
ATOM   1261  O   HIS A 160      -2.118  -9.931  -7.966  1.00 98.00           O  
ATOM   1262  CB  HIS A 160      -2.874  -7.088  -8.698  1.00 98.00           C  
ATOM   1263  CG  HIS A 160      -4.012  -6.124  -8.810  1.00 98.00           C  
ATOM   1264  CD2 HIS A 160      -4.041  -4.825  -9.191  1.00 98.00           C  
ATOM   1265  ND1 HIS A 160      -5.313  -6.468  -8.507  1.00 98.00           N  
ATOM   1266  CE1 HIS A 160      -6.096  -5.419  -8.696  1.00 98.00           C  
ATOM   1267  NE2 HIS A 160      -5.347  -4.412  -9.114  1.00 98.00           N  
ATOM   1268  N   CYS A 161      -0.613  -8.768  -6.840  1.00 98.00           N  
ATOM   1269  CA  CYS A 161       0.332  -9.876  -6.868  1.00 98.00           C  
ATOM   1270  C   CYS A 161       0.164 -10.768  -5.643  1.00 98.00           C  
ATOM   1271  O   CYS A 161       0.131 -10.277  -4.513  1.00 98.00           O  
ATOM   1272  CB  CYS A 161       1.769  -9.358  -6.941  1.00 98.00           C  
ATOM   1273  SG  CYS A 161       3.010 -10.666  -7.075  1.00 98.00           S  
ATOM   1274  N   SER A 162       0.015 -12.118  -5.884  1.00 98.00           N  
ATOM   1275  CA  SER A 162       0.038 -13.124  -4.828  1.00 98.00           C  
ATOM   1276  C   SER A 162       1.385 -13.836  -4.776  1.00 98.00           C  
ATOM   1277  O   SER A 162       2.288 -13.526  -5.558  1.00 98.00           O  
ATOM   1278  CB  SER A 162      -1.082 -14.141  -5.035  1.00 98.00           C  
ATOM   1279  OG  SER A 162      -0.823 -14.945  -6.172  1.00 98.00           O  
ATOM   1280  N   GLY A 163       1.552 -14.802  -3.843  1.00 97.25           N  
ATOM   1281  CA  GLY A 163       2.781 -15.554  -3.709  1.00 97.25           C  
ATOM   1282  C   GLY A 163       3.089 -16.420  -4.931  1.00 97.25           C  
ATOM   1283  O   GLY A 163       4.248 -16.762  -5.183  1.00 97.25           O  
ATOM   1284  N   THR A 164       2.094 -16.599  -5.759  1.00 97.19           N  
ATOM   1285  CA  THR A 164       2.298 -17.563  -6.838  1.00 97.19           C  
ATOM   1286  C   THR A 164       1.999 -16.927  -8.192  1.00 97.19           C  
ATOM   1287  O   THR A 164       2.216 -17.546  -9.234  1.00 97.19           O  
ATOM   1288  CB  THR A 164       1.415 -18.811  -6.646  1.00 97.19           C  
ATOM   1289  CG2 THR A 164       1.802 -19.564  -5.379  1.00 97.19           C  
ATOM   1290  OG1 THR A 164       0.043 -18.412  -6.546  1.00 97.19           O  
ATOM   1291  N   SER A 165       1.525 -15.718  -8.199  1.00 96.81           N  
ATOM   1292  CA  SER A 165       1.173 -15.099  -9.472  1.00 96.81           C  
ATOM   1293  C   SER A 165       1.195 -13.577  -9.379  1.00 96.81           C  
ATOM   1294  O   SER A 165       0.839 -13.014  -8.348  1.00 96.81           O  
ATOM   1295  CB  SER A 165      -0.208 -15.569  -9.932  1.00 96.81           C  
ATOM   1296  OG  SER A 165      -0.557 -14.970 -11.168  1.00 96.81           O  
ATOM   1297  N   GLY A 166       1.672 -12.909 -10.477  1.00 96.12           N  
ATOM   1298  CA  GLY A 166       1.571 -11.469 -10.645  1.00 96.12           C  
ATOM   1299  C   GLY A 166       0.431 -11.055 -11.555  1.00 96.12           C  
ATOM   1300  O   GLY A 166      -0.076 -11.868 -12.335  1.00 96.12           O  
ATOM   1301  N   GLY A 167       0.003  -9.777 -11.475  1.00 94.62           N  
ATOM   1302  CA  GLY A 167      -1.056  -9.236 -12.309  1.00 94.62           C  
ATOM   1303  C   GLY A 167      -1.470  -7.835 -11.914  1.00 94.62           C  
ATOM   1304  O   GLY A 167      -1.048  -7.326 -10.871  1.00 94.62           O  
ATOM   1305  N   GLY A 168      -2.197  -7.133 -12.811  1.00 91.06           N  
ATOM   1306  CA  GLY A 168      -2.696  -5.798 -12.527  1.00 91.06           C  
ATOM   1307  C   GLY A 168      -1.592  -4.802 -12.219  1.00 91.06           C  
ATOM   1308  O   GLY A 168      -1.718  -3.992 -11.296  1.00 91.06           O  
ATOM   1309  N   PHE A 169      -0.394  -4.989 -12.859  1.00 92.00           N  
ATOM   1310  CA  PHE A 169       0.781  -4.131 -12.791  1.00 92.00           C  
ATOM   1311  C   PHE A 169       1.637  -4.484 -11.578  1.00 92.00           C  
ATOM   1312  O   PHE A 169       2.541  -3.732 -11.209  1.00 92.00           O  
ATOM   1313  CB  PHE A 169       0.370  -2.660 -12.727  1.00 92.00           C  
ATOM   1314  CG  PHE A 169      -0.630  -2.261 -13.776  1.00 92.00           C  
ATOM   1315  CD1 PHE A 169      -0.440  -2.622 -15.110  1.00 92.00           C  
ATOM   1316  CD2 PHE A 169      -1.765  -1.535 -13.435  1.00 92.00           C  
ATOM   1317  CE1 PHE A 169      -1.364  -2.258 -16.083  1.00 92.00           C  
ATOM   1318  CE2 PHE A 169      -2.693  -1.170 -14.405  1.00 92.00           C  
ATOM   1319  CZ  PHE A 169      -2.493  -1.524 -15.731  1.00 92.00           C  
ATOM   1320  N   CYS A 170       1.326  -5.564 -10.890  1.00 96.19           N  
ATOM   1321  CA  CYS A 170       2.004  -5.922  -9.650  1.00 96.19           C  
ATOM   1322  C   CYS A 170       2.832  -7.188  -9.827  1.00 96.19           C  
ATOM   1323  O   CYS A 170       2.279  -8.274 -10.016  1.00 96.19           O  
ATOM   1324  CB  CYS A 170       0.990  -6.117  -8.520  1.00 96.19           C  
ATOM   1325  SG  CYS A 170      -0.121  -4.711  -8.287  1.00 96.19           S  
ATOM   1326  N   ALA A 171       4.120  -7.050  -9.651  1.00 96.81           N  
ATOM   1327  CA  ALA A 171       5.029  -8.169  -9.871  1.00 96.81           C  
ATOM   1328  C   ALA A 171       5.440  -8.812  -8.550  1.00 96.81           C  
ATOM   1329  O   ALA A 171       5.720 -10.010  -8.497  1.00 96.81           O  
ATOM   1330  CB  ALA A 171       6.266  -7.709 -10.644  1.00 96.81           C  
ATOM   1331  N   TYR A 172       5.433  -8.010  -7.517  1.00 98.31           N  
ATOM   1332  CA  TYR A 172       5.847  -8.493  -6.206  1.00 98.31           C  
ATOM   1333  C   TYR A 172       4.771  -8.216  -5.155  1.00 98.31           C  
ATOM   1334  O   TYR A 172       4.207  -7.124  -5.110  1.00 98.31           O  
ATOM   1335  CB  TYR A 172       7.169  -7.834  -5.782  1.00 98.31           C  
ATOM   1336  CG  TYR A 172       8.308  -8.109  -6.731  1.00 98.31           C  
ATOM   1337  CD1 TYR A 172       8.920  -9.359  -6.780  1.00 98.31           C  
ATOM   1338  CD2 TYR A 172       8.785  -7.115  -7.581  1.00 98.31           C  
ATOM   1339  CE1 TYR A 172       9.971  -9.613  -7.650  1.00 98.31           C  
ATOM   1340  CE2 TYR A 172       9.840  -7.356  -8.456  1.00 98.31           C  
ATOM   1341  OH  TYR A 172      11.473  -8.853  -9.350  1.00 98.31           O  
ATOM   1342  CZ  TYR A 172      10.424  -8.613  -8.487  1.00 98.31           C  
ATOM   1343  N   ALA A 173       4.497  -9.259  -4.290  1.00 98.31           N  
ATOM   1344  CA  ALA A 173       3.495  -9.171  -3.229  1.00 98.31           C  
ATOM   1345  C   ALA A 173       4.036  -8.410  -2.024  1.00 98.31           C  
ATOM   1346  O   ALA A 173       4.284  -8.995  -0.967  1.00 98.31           O  
ATOM   1347  CB  ALA A 173       3.038 -10.566  -2.811  1.00 98.31           C  
ATOM   1348  N   ASP A 174       4.182  -7.061  -2.150  1.00 98.62           N  
ATOM   1349  CA  ASP A 174       4.860  -6.274  -1.128  1.00 98.62           C  
ATOM   1350  C   ASP A 174       4.024  -6.205   0.154  1.00 98.62           C  
ATOM   1351  O   ASP A 174       4.568  -6.267   1.258  1.00 98.62           O  
ATOM   1352  CB  ASP A 174       5.150  -4.864  -1.642  1.00 98.62           C  
ATOM   1353  CG  ASP A 174       3.894  -4.123  -2.079  1.00 98.62           C  
ATOM   1354  OD1 ASP A 174       2.845  -4.772  -2.283  1.00 98.62           O  
ATOM   1355  OD2 ASP A 174       3.964  -2.884  -2.231  1.00 98.62           O1-
ATOM   1356  N   ILE A 175       2.750  -6.139   0.082  1.00 98.69           N  
ATOM   1357  CA  ILE A 175       1.880  -6.077   1.254  1.00 98.69           C  
ATOM   1358  C   ILE A 175       1.955  -7.395   2.021  1.00 98.69           C  
ATOM   1359  O   ILE A 175       2.106  -7.397   3.247  1.00 98.69           O  
ATOM   1360  CB  ILE A 175       0.419  -5.770   0.860  1.00 98.69           C  
ATOM   1361  CG1 ILE A 175       0.309  -4.352   0.288  1.00 98.69           C  
ATOM   1362  CG2 ILE A 175      -0.516  -5.950   2.059  1.00 98.69           C  
ATOM   1363  CD1 ILE A 175      -1.057  -4.027  -0.302  1.00 98.69           C  
ATOM   1364  N   SER A 176       1.898  -8.506   1.271  1.00 98.62           N  
ATOM   1365  CA  SER A 176       2.021  -9.819   1.896  1.00 98.62           C  
ATOM   1366  C   SER A 176       3.377  -9.985   2.574  1.00 98.62           C  
ATOM   1367  O   SER A 176       3.460 -10.514   3.685  1.00 98.62           O  
ATOM   1368  CB  SER A 176       1.823 -10.927   0.856  1.00 98.62           C  
ATOM   1369  OG  SER A 176       0.515 -10.878   0.310  1.00 98.62           O  
ATOM   1370  N   LEU A 177       4.374  -9.563   1.886  1.00 98.62           N  
ATOM   1371  CA  LEU A 177       5.719  -9.639   2.445  1.00 98.62           C  
ATOM   1372  C   LEU A 177       5.817  -8.817   3.728  1.00 98.62           C  
ATOM   1373  O   LEU A 177       6.399  -9.279   4.718  1.00 98.62           O  
ATOM   1374  CB  LEU A 177       6.749  -9.133   1.429  1.00 98.62           C  
ATOM   1375  CG  LEU A 177       8.221  -9.335   1.799  1.00 98.62           C  
ATOM   1376  CD1 LEU A 177       8.520 -10.810   2.003  1.00 98.62           C  
ATOM   1377  CD2 LEU A 177       9.131  -8.739   0.724  1.00 98.62           C  
ATOM   1378  N   ALA A 178       5.303  -7.622   3.757  1.00 98.69           N  
ATOM   1379  CA  ALA A 178       5.312  -6.775   4.946  1.00 98.69           C  
ATOM   1380  C   ALA A 178       4.602  -7.459   6.114  1.00 98.69           C  
ATOM   1381  O   ALA A 178       5.079  -7.414   7.244  1.00 98.69           O  
ATOM   1382  CB  ALA A 178       4.654  -5.428   4.641  1.00 98.69           C  
ATOM   1383  N   VAL A 179       3.455  -8.056   5.872  1.00 98.69           N  
ATOM   1384  CA  VAL A 179       2.701  -8.758   6.900  1.00 98.69           C  
ATOM   1385  C   VAL A 179       3.556  -9.886   7.487  1.00 98.69           C  
ATOM   1386  O   VAL A 179       3.669 -10.012   8.703  1.00 98.69           O  
ATOM   1387  CB  VAL A 179       1.375  -9.330   6.346  1.00 98.69           C  
ATOM   1388  CG1 VAL A 179       0.740 -10.291   7.349  1.00 98.69           C  
ATOM   1389  CG2 VAL A 179       0.412  -8.199   6.007  1.00 98.69           C  
ATOM   1390  N   MET A 180       4.174 -10.694   6.628  1.00 98.31           N  
ATOM   1391  CA  MET A 180       4.988 -11.815   7.096  1.00 98.31           C  
ATOM   1392  C   MET A 180       6.182 -11.327   7.908  1.00 98.31           C  
ATOM   1393  O   MET A 180       6.539 -11.931   8.920  1.00 98.31           O  
ATOM   1394  CB  MET A 180       5.471 -12.657   5.910  1.00 98.31           C  
ATOM   1395  CG  MET A 180       4.352 -13.380   5.177  1.00 98.31           C  
ATOM   1396  SD  MET A 180       3.321 -14.397   6.304  1.00 98.31           S  
ATOM   1397  CE  MET A 180       4.527 -15.664   6.784  1.00 98.31           C  
ATOM   1398  N   PHE A 181       6.769 -10.208   7.515  1.00 97.75           N  
ATOM   1399  CA  PHE A 181       7.898  -9.649   8.256  1.00 97.75           C  
ATOM   1400  C   PHE A 181       7.452  -9.157   9.629  1.00 97.75           C  
ATOM   1401  O   PHE A 181       8.192  -9.289  10.606  1.00 97.75           O  
ATOM   1402  CB  PHE A 181       8.542  -8.502   7.466  1.00 97.75           C  
ATOM   1403  CG  PHE A 181       9.716  -8.930   6.620  1.00 97.75           C  
ATOM   1404  CD1 PHE A 181      11.013  -8.574   6.972  1.00 97.75           C  
ATOM   1405  CD2 PHE A 181       9.517  -9.682   5.471  1.00 97.75           C  
ATOM   1406  CE1 PHE A 181      12.094  -8.972   6.194  1.00 97.75           C  
ATOM   1407  CE2 PHE A 181      10.593 -10.080   4.687  1.00 97.75           C  
ATOM   1408  CZ  PHE A 181      11.886  -9.718   5.050  1.00 97.75           C  
ATOM   1409  N   LEU A 182       6.253  -8.579   9.684  1.00 97.75           N  
ATOM   1410  CA  LEU A 182       5.723  -8.180  10.983  1.00 97.75           C  
ATOM   1411  C   LEU A 182       5.555  -9.394  11.898  1.00 97.75           C  
ATOM   1412  O   LEU A 182       5.948  -9.354  13.059  1.00 97.75           O  
ATOM   1413  CB  LEU A 182       4.382  -7.466  10.823  1.00 97.75           C  
ATOM   1414  CG  LEU A 182       4.436  -6.046  10.247  1.00 97.75           C  
ATOM   1415  CD1 LEU A 182       3.028  -5.520  10.006  1.00 97.75           C  
ATOM   1416  CD2 LEU A 182       5.207  -5.122  11.187  1.00 97.75           C  
ATOM   1417  N   PHE A 183       5.006 -10.459  11.417  1.00 97.75           N  
ATOM   1418  CA  PHE A 183       4.799 -11.671  12.218  1.00 97.75           C  
ATOM   1419  C   PHE A 183       6.128 -12.255  12.661  1.00 97.75           C  
ATOM   1420  O   PHE A 183       6.253 -12.727  13.796  1.00 97.75           O  
ATOM   1421  CB  PHE A 183       4.004 -12.706  11.411  1.00 97.75           C  
ATOM   1422  CG  PHE A 183       2.544 -12.373  11.261  1.00 97.75           C  
ATOM   1423  CD1 PHE A 183       1.864 -11.699  12.271  1.00 97.75           C  
ATOM   1424  CD2 PHE A 183       1.855 -12.737  10.119  1.00 97.75           C  
ATOM   1425  CE1 PHE A 183       0.511 -11.388  12.133  1.00 97.75           C  
ATOM   1426  CE2 PHE A 183       0.504 -12.429   9.972  1.00 97.75           C  
ATOM   1427  CZ  PHE A 183      -0.165 -11.757  10.986  1.00 97.75           C  
ATOM   1428  N   ASN A 184       7.135 -12.218  11.829  1.00 95.75           N  
ATOM   1429  CA  ASN A 184       8.394 -12.912  12.059  1.00 95.75           C  
ATOM   1430  C   ASN A 184       9.332 -12.099  12.951  1.00 95.75           C  
ATOM   1431  O   ASN A 184      10.181 -12.655  13.637  1.00 95.75           O  
ATOM   1432  CB  ASN A 184       9.077 -13.250  10.728  1.00 95.75           C  
ATOM   1433  CG  ASN A 184       8.359 -14.337   9.962  1.00 95.75           C  
ATOM   1434  ND2 ASN A 184       8.688 -14.475   8.686  1.00 95.75           N  
ATOM   1435  OD1 ASN A 184       7.524 -15.061  10.519  1.00 95.75           O  
ATOM   1436  N   HIS A 185       9.141 -10.726  13.026  1.00 93.75           N  
ATOM   1437  CA  HIS A 185      10.191  -9.909  13.617  1.00 93.75           C  
ATOM   1438  C   HIS A 185       9.661  -9.111  14.805  1.00 93.75           C  
ATOM   1439  O   HIS A 185      10.440  -8.536  15.574  1.00 93.75           O  
ATOM   1440  CB  HIS A 185      10.802  -8.970  12.584  1.00 93.75           C  
ATOM   1441  CG  HIS A 185      11.601  -9.672  11.527  1.00 93.75           C  
ATOM   1442  CD2 HIS A 185      11.255 -10.117  10.299  1.00 93.75           C  
ATOM   1443  ND1 HIS A 185      12.932  -9.993  11.701  1.00 93.75           N  
ATOM   1444  CE1 HIS A 185      13.377 -10.606  10.610  1.00 93.75           C  
ATOM   1445  NE2 HIS A 185      12.381 -10.694   9.746  1.00 93.75           N  
ATOM   1446  N   PHE A 186       8.370  -9.104  14.987  1.00 93.56           N  
ATOM   1447  CA  PHE A 186       7.758  -8.426  16.121  1.00 93.56           C  
ATOM   1448  C   PHE A 186       6.887  -9.389  16.914  1.00 93.56           C  
ATOM   1449  O   PHE A 186       5.785  -9.741  16.491  1.00 93.56           O  
ATOM   1450  CB  PHE A 186       6.919  -7.232  15.652  1.00 93.56           C  
ATOM   1451  CG  PHE A 186       7.737  -6.093  15.104  1.00 93.56           C  
ATOM   1452  CD1 PHE A 186       8.134  -5.045  15.926  1.00 93.56           C  
ATOM   1453  CD2 PHE A 186       8.113  -6.070  13.766  1.00 93.56           C  
ATOM   1454  CE1 PHE A 186       8.894  -3.991  15.424  1.00 93.56           C  
ATOM   1455  CE2 PHE A 186       8.871  -5.022  13.263  1.00 93.56           C  
ATOM   1456  CZ  PHE A 186       9.258  -3.980  14.086  1.00 93.56           C  
ATOM   1457  N   ASP A 187       7.376  -9.742  18.108  1.00 93.69           N  
ATOM   1458  CA  ASP A 187       6.646 -10.668  18.967  1.00 93.69           C  
ATOM   1459  C   ASP A 187       5.322 -10.064  19.431  1.00 93.69           C  
ATOM   1460  O   ASP A 187       4.371 -10.796  19.730  1.00 93.69           O  
ATOM   1461  CB  ASP A 187       7.500 -11.059  20.180  1.00 93.69           C  
ATOM   1462  CG  ASP A 187       8.664 -11.963  19.816  1.00 93.69           C  
ATOM   1463  OD1 ASP A 187       8.615 -12.636  18.768  1.00 93.69           O  
ATOM   1464  OD2 ASP A 187       9.641 -12.013  20.601  1.00 93.69           O1-
ATOM   1465  N   SER A 188       5.289  -8.731  19.475  1.00 94.44           N  
ATOM   1466  CA  SER A 188       4.114  -7.997  19.939  1.00 94.44           C  
ATOM   1467  C   SER A 188       3.000  -8.012  18.910  1.00 94.44           C  
ATOM   1468  O   SER A 188       1.847  -7.698  19.219  1.00 94.44           O  
ATOM   1469  CB  SER A 188       4.487  -6.558  20.294  1.00 94.44           C  
ATOM   1470  OG  SER A 188       5.025  -5.892  19.167  1.00 94.44           O  
ATOM   1471  N   VAL A 189       3.242  -8.446  17.679  1.00 97.50           N  
ATOM   1472  CA  VAL A 189       2.250  -8.425  16.615  1.00 97.50           C  
ATOM   1473  C   VAL A 189       1.642  -9.815  16.441  1.00 97.50           C  
ATOM   1474  O   VAL A 189       2.323 -10.747  16.008  1.00 97.50           O  
ATOM   1475  CB  VAL A 189       2.862  -7.938  15.272  1.00 97.50           C  
ATOM   1476  CG1 VAL A 189       1.835  -8.015  14.152  1.00 97.50           C  
ATOM   1477  CG2 VAL A 189       3.403  -6.519  15.425  1.00 97.50           C  
ATOM   1478  N   LYS A 190       0.392  -9.943  16.798  1.00 98.06           N  
ATOM   1479  CA  LYS A 190      -0.343 -11.200  16.673  1.00 98.06           C  
ATOM   1480  C   LYS A 190      -1.451 -11.088  15.632  1.00 98.06           C  
ATOM   1481  O   LYS A 190      -1.852 -12.087  15.032  1.00 98.06           O  
ATOM   1482  CB  LYS A 190      -0.931 -11.617  18.024  1.00 98.06           C  
ATOM   1483  CG  LYS A 190       0.100 -11.756  19.129  1.00 98.06           C  
ATOM   1484  CD  LYS A 190       1.105 -12.860  18.821  1.00 98.06           C  
ATOM   1485  CE  LYS A 190       2.122 -13.019  19.938  1.00 98.06           C  
ATOM   1486  NZ  LYS A 190       3.232 -13.949  19.559  1.00 98.06           N1+
ATOM   1487  N   LYS A 191      -1.953  -9.866  15.420  1.00 98.50           N  
ATOM   1488  CA  LYS A 191      -3.046  -9.591  14.506  1.00 98.50           C  
ATOM   1489  C   LYS A 191      -2.728  -8.390  13.614  1.00 98.50           C  
ATOM   1490  O   LYS A 191      -2.361  -7.324  14.112  1.00 98.50           O  
ATOM   1491  CB  LYS A 191      -4.345  -9.343  15.275  1.00 98.50           C  
ATOM   1492  CG  LYS A 191      -4.850 -10.548  16.041  1.00 98.50           C  
ATOM   1493  CD  LYS A 191      -6.192 -10.272  16.710  1.00 98.50           C  
ATOM   1494  CE  LYS A 191      -6.058  -9.292  17.863  1.00 98.50           C  
ATOM   1495  NZ  LYS A 191      -7.371  -9.035  18.531  1.00 98.50           N1+
ATOM   1496  N   VAL A 192      -2.850  -8.604  12.335  1.00 98.81           N  
ATOM   1497  CA  VAL A 192      -2.607  -7.525  11.377  1.00 98.81           C  
ATOM   1498  C   VAL A 192      -3.865  -7.268  10.558  1.00 98.81           C  
ATOM   1499  O   VAL A 192      -4.524  -8.207  10.098  1.00 98.81           O  
ATOM   1500  CB  VAL A 192      -1.418  -7.851  10.442  1.00 98.81           C  
ATOM   1501  CG1 VAL A 192      -1.277  -6.786   9.356  1.00 98.81           C  
ATOM   1502  CG2 VAL A 192      -0.125  -7.972  11.245  1.00 98.81           C  
ATOM   1503  N   MET A 193      -4.257  -5.954  10.474  1.00 98.88           N  
ATOM   1504  CA  MET A 193      -5.382  -5.566   9.635  1.00 98.88           C  
ATOM   1505  C   MET A 193      -4.892  -4.906   8.349  1.00 98.88           C  
ATOM   1506  O   MET A 193      -4.050  -4.008   8.386  1.00 98.88           O  
ATOM   1507  CB  MET A 193      -6.318  -4.617  10.386  1.00 98.88           C  
ATOM   1508  CG  MET A 193      -7.488  -4.123   9.556  1.00 98.88           C  
ATOM   1509  SD  MET A 193      -8.598  -3.001  10.496  1.00 98.88           S  
ATOM   1510  CE  MET A 193      -9.381  -4.188  11.620  1.00 98.88           C  
ATOM   1511  N   ILE A 194      -5.414  -5.421   7.184  1.00 98.88           N  
ATOM   1512  CA  ILE A 194      -5.218  -4.773   5.887  1.00 98.88           C  
ATOM   1513  C   ILE A 194      -6.475  -3.994   5.510  1.00 98.88           C  
ATOM   1514  O   ILE A 194      -7.563  -4.565   5.407  1.00 98.88           O  
ATOM   1515  CB  ILE A 194      -4.875  -5.804   4.787  1.00 98.88           C  
ATOM   1516  CG1 ILE A 194      -3.602  -6.573   5.156  1.00 98.88           C  
ATOM   1517  CG2 ILE A 194      -4.722  -5.113   3.429  1.00 98.88           C  
ATOM   1518  CD1 ILE A 194      -3.322  -7.770   4.257  1.00 98.88           C  
ATOM   1519  N   ILE A 195      -6.346  -2.652   5.400  1.00 98.88           N  
ATOM   1520  CA  ILE A 195      -7.408  -1.797   4.881  1.00 98.88           C  
ATOM   1521  C   ILE A 195      -7.078  -1.378   3.448  1.00 98.88           C  
ATOM   1522  O   ILE A 195      -6.150  -0.600   3.218  1.00 98.88           O  
ATOM   1523  CB  ILE A 195      -7.614  -0.548   5.769  1.00 98.88           C  
ATOM   1524  CG1 ILE A 195      -7.955  -0.964   7.206  1.00 98.88           C  
ATOM   1525  CG2 ILE A 195      -8.703   0.355   5.189  1.00 98.88           C  
ATOM   1526  CD1 ILE A 195      -8.054   0.199   8.180  1.00 98.88           C  
ATOM   1527  N   ASP A 196      -7.780  -1.994   2.502  1.00 98.81           N  
ATOM   1528  CA  ASP A 196      -7.541  -1.713   1.088  1.00 98.81           C  
ATOM   1529  C   ASP A 196      -8.645  -0.827   0.513  1.00 98.81           C  
ATOM   1530  O   ASP A 196      -9.775  -1.275   0.331  1.00 98.81           O  
ATOM   1531  CB  ASP A 196      -7.445  -3.016   0.291  1.00 98.81           C  
ATOM   1532  CG  ASP A 196      -6.944  -2.808  -1.129  1.00 98.81           C  
ATOM   1533  OD1 ASP A 196      -7.146  -1.709  -1.691  1.00 98.81           O  
ATOM   1534  OD2 ASP A 196      -6.346  -3.751  -1.691  1.00 98.81           O1-
ATOM   1535  N   LEU A 197      -8.238   0.370   0.183  1.00 98.69           N  
ATOM   1536  CA  LEU A 197      -9.238   1.312  -0.305  1.00 98.69           C  
ATOM   1537  C   LEU A 197      -8.947   1.716  -1.746  1.00 98.69           C  
ATOM   1538  O   LEU A 197      -9.334   2.802  -2.184  1.00 98.69           O  
ATOM   1539  CB  LEU A 197      -9.286   2.555   0.587  1.00 98.69           C  
ATOM   1540  CG  LEU A 197      -9.693   2.327   2.046  1.00 98.69           C  
ATOM   1541  CD1 LEU A 197      -9.915   3.662   2.748  1.00 98.69           C  
ATOM   1542  CD2 LEU A 197     -10.941   1.460   2.126  1.00 98.69           C  
ATOM   1543  N   ASP A 198      -8.243   0.920  -2.446  1.00 98.44           N  
ATOM   1544  CA  ASP A 198      -8.096   0.952  -3.899  1.00 98.44           C  
ATOM   1545  C   ASP A 198      -9.391   0.529  -4.592  1.00 98.44           C  
ATOM   1546  O   ASP A 198     -10.146  -0.291  -4.059  1.00 98.44           O  
ATOM   1547  CB  ASP A 198      -6.945   0.049  -4.343  1.00 98.44           C  
ATOM   1548  CG  ASP A 198      -6.568   0.238  -5.802  1.00 98.44           C  
ATOM   1549  OD1 ASP A 198      -7.323  -0.213  -6.689  1.00 98.44           O  
ATOM   1550  OD2 ASP A 198      -5.503   0.841  -6.067  1.00 98.44           O1-
ATOM   1551  N   ALA A 199      -9.624   1.183  -5.840  1.00 98.12           N  
ATOM   1552  CA  ALA A 199     -10.861   0.918  -6.567  1.00 98.12           C  
ATOM   1553  C   ALA A 199     -10.974  -0.559  -6.936  1.00 98.12           C  
ATOM   1554  O   ALA A 199     -12.086  -1.078  -7.105  1.00 98.12           O  
ATOM   1555  CB  ALA A 199     -10.934   1.785  -7.828  1.00 98.12           C  
ATOM   1556  N   HIS A 200      -9.823  -1.265  -7.107  1.00 98.25           N  
ATOM   1557  CA  HIS A 200      -9.789  -2.672  -7.483  1.00 98.25           C  
ATOM   1558  C   HIS A 200      -9.736  -3.570  -6.251  1.00 98.25           C  
ATOM   1559  O   HIS A 200      -9.173  -3.192  -5.222  1.00 98.25           O  
ATOM   1560  CB  HIS A 200      -8.586  -2.958  -8.389  1.00 98.25           C  
ATOM   1561  CG  HIS A 200      -8.572  -2.134  -9.642  1.00 98.25           C  
ATOM   1562  CD2 HIS A 200      -9.034  -2.404 -10.885  1.00 98.25           C  
ATOM   1563  ND1 HIS A 200      -8.030  -0.871  -9.699  1.00 98.25           N  
ATOM   1564  CE1 HIS A 200      -8.156  -0.398 -10.923  1.00 98.25           C  
ATOM   1565  NE2 HIS A 200      -8.763  -1.310 -11.663  1.00 98.25           N  
ATOM   1566  N   GLN A 201     -10.455  -4.724  -6.425  1.00 97.62           N  
ATOM   1567  CA  GLN A 201     -10.297  -5.739  -5.390  1.00 97.62           C  
ATOM   1568  C   GLN A 201      -8.833  -6.121  -5.205  1.00 97.62           C  
ATOM   1569  O   GLN A 201      -8.111  -6.326  -6.183  1.00 97.62           O  
ATOM   1570  CB  GLN A 201     -11.127  -6.981  -5.727  1.00 97.62           C  
ATOM   1571  CG  GLN A 201     -11.043  -8.083  -4.679  1.00 97.62           C  
ATOM   1572  CD  GLN A 201     -11.781  -9.340  -5.087  1.00 97.62           C  
ATOM   1573  NE2 GLN A 201     -11.844 -10.316  -4.185  1.00 97.62           N  
ATOM   1574  OE1 GLN A 201     -12.297  -9.440  -6.206  1.00 97.62           O  
ATOM   1575  N   GLY A 202      -8.286  -6.150  -3.912  1.00 97.62           N  
ATOM   1576  CA  GLY A 202      -6.926  -6.570  -3.620  1.00 97.62           C  
ATOM   1577  C   GLY A 202      -6.753  -8.077  -3.629  1.00 97.62           C  
ATOM   1578  O   GLY A 202      -6.530  -8.688  -2.582  1.00 97.62           O  
ATOM   1579  N   ASN A 203      -6.879  -8.739  -4.782  1.00 97.56           N  
ATOM   1580  CA  ASN A 203      -6.962 -10.194  -4.922  1.00 97.56           C  
ATOM   1581  C   ASN A 203      -5.659 -10.872  -4.513  1.00 97.56           C  
ATOM   1582  O   ASN A 203      -5.667 -12.017  -4.063  1.00 97.56           O  
ATOM   1583  CB  ASN A 203      -7.334 -10.573  -6.356  1.00 97.56           C  
ATOM   1584  CG  ASN A 203      -6.382  -9.986  -7.383  1.00 97.56           C  
ATOM   1585  ND2 ASN A 203      -6.046 -10.770  -8.396  1.00 97.56           N  
ATOM   1586  OD1 ASN A 203      -5.954  -8.834  -7.261  1.00 97.56           O  
ATOM   1587  N   GLY A 204      -4.511 -10.154  -4.580  1.00 98.00           N  
ATOM   1588  CA  GLY A 204      -3.232 -10.743  -4.228  1.00 98.00           C  
ATOM   1589  C   GLY A 204      -3.147 -11.154  -2.769  1.00 98.00           C  
ATOM   1590  O   GLY A 204      -3.014 -12.340  -2.460  1.00 98.00           O  
ATOM   1591  N   HIS A 205      -3.243 -10.154  -1.885  1.00 97.94           N  
ATOM   1592  CA  HIS A 205      -3.129 -10.459  -0.461  1.00 97.94           C  
ATOM   1593  C   HIS A 205      -4.352 -11.226   0.035  1.00 97.94           C  
ATOM   1594  O   HIS A 205      -4.269 -11.953   1.028  1.00 97.94           O  
ATOM   1595  CB  HIS A 205      -2.940  -9.180   0.350  1.00 97.94           C  
ATOM   1596  CG  HIS A 205      -4.003  -8.156   0.113  1.00 97.94           C  
ATOM   1597  CD2 HIS A 205      -5.313  -8.137   0.457  1.00 97.94           C  
ATOM   1598  ND1 HIS A 205      -3.765  -6.979  -0.563  1.00 97.94           N  
ATOM   1599  CE1 HIS A 205      -4.887  -6.278  -0.622  1.00 97.94           C  
ATOM   1600  NE2 HIS A 205      -5.841  -6.961  -0.010  1.00 97.94           N  
ATOM   1601  N   GLU A 206      -5.506 -11.126  -0.666  1.00 98.12           N  
ATOM   1602  CA  GLU A 206      -6.658 -11.963  -0.332  1.00 98.12           C  
ATOM   1603  C   GLU A 206      -6.344 -13.442  -0.551  1.00 98.12           C  
ATOM   1604  O   GLU A 206      -6.677 -14.278   0.294  1.00 98.12           O  
ATOM   1605  CB  GLU A 206      -7.877 -11.554  -1.163  1.00 98.12           C  
ATOM   1606  CG  GLU A 206      -8.385 -10.152  -0.856  1.00 98.12           C  
ATOM   1607  CD  GLU A 206      -9.429  -9.667  -1.847  1.00 98.12           C  
ATOM   1608  OE1 GLU A 206      -9.890  -8.508  -1.725  1.00 98.12           O  
ATOM   1609  OE2 GLU A 206      -9.802 -10.451  -2.748  1.00 98.12           O1-
ATOM   1610  N   ALA A 207      -5.702 -13.712  -1.654  1.00 98.06           N  
ATOM   1611  CA  ALA A 207      -5.301 -15.087  -1.966  1.00 98.06           C  
ATOM   1612  C   ALA A 207      -4.282 -15.605  -0.957  1.00 98.06           C  
ATOM   1613  O   ALA A 207      -4.372 -16.749  -0.506  1.00 98.06           O  
ATOM   1614  CB  ALA A 207      -4.731 -15.168  -3.380  1.00 98.06           C  
ATOM   1615  N   ASP A 208      -3.378 -14.758  -0.564  1.00 98.19           N  
ATOM   1616  CA  ASP A 208      -2.275 -15.149   0.308  1.00 98.19           C  
ATOM   1617  C   ASP A 208      -2.773 -15.443   1.724  1.00 98.19           C  
ATOM   1618  O   ASP A 208      -2.231 -16.312   2.410  1.00 98.19           O  
ATOM   1619  CB  ASP A 208      -1.204 -14.059   0.344  1.00 98.19           C  
ATOM   1620  CG  ASP A 208      -0.382 -13.994  -0.933  1.00 98.19           C  
ATOM   1621  OD1 ASP A 208      -0.402 -14.967  -1.725  1.00 98.19           O  
ATOM   1622  OD2 ASP A 208       0.295 -12.968  -1.154  1.00 98.19           O1-
ATOM   1623  N   PHE A 209      -3.841 -14.759   2.124  1.00 98.25           N  
ATOM   1624  CA  PHE A 209      -4.196 -14.835   3.537  1.00 98.25           C  
ATOM   1625  C   PHE A 209      -5.601 -15.403   3.716  1.00 98.25           C  
ATOM   1626  O   PHE A 209      -6.228 -15.219   4.768  1.00 98.25           O  
ATOM   1627  CB  PHE A 209      -4.099 -13.458   4.193  1.00 98.25           C  
ATOM   1628  CG  PHE A 209      -2.701 -12.898   4.245  1.00 98.25           C  
ATOM   1629  CD1 PHE A 209      -1.686 -13.589   4.889  1.00 98.25           C  
ATOM   1630  CD2 PHE A 209      -2.404 -11.690   3.631  1.00 98.25           C  
ATOM   1631  CE1 PHE A 209      -0.390 -13.072   4.932  1.00 98.25           C  
ATOM   1632  CE2 PHE A 209      -1.113 -11.169   3.668  1.00 98.25           C  
ATOM   1633  CZ  PHE A 209      -0.105 -11.866   4.320  1.00 98.25           C  
ATOM   1634  N   ILE A 210      -6.191 -16.047   2.777  1.00 96.94           N  
ATOM   1635  CA  ILE A 210      -7.559 -16.556   2.778  1.00 96.94           C  
ATOM   1636  C   ILE A 210      -7.762 -17.489   3.964  1.00 96.94           C  
ATOM   1637  O   ILE A 210      -8.836 -17.505   4.574  1.00 96.94           O  
ATOM   1638  CB  ILE A 210      -7.888 -17.287   1.457  1.00 96.94           C  
ATOM   1639  CG1 ILE A 210      -9.393 -17.564   1.361  1.00 96.94           C  
ATOM   1640  CG2 ILE A 210      -7.092 -18.591   1.342  1.00 96.94           C  
ATOM   1641  CD1 ILE A 210      -9.862 -17.985  -0.029  1.00 96.94           C  
ATOM   1642  N   LYS A 211      -6.812 -18.204   4.463  1.00 95.56           N  
ATOM   1643  CA  LYS A 211      -6.952 -19.139   5.576  1.00 95.56           C  
ATOM   1644  C   LYS A 211      -6.217 -18.645   6.812  1.00 95.56           C  
ATOM   1645  O   LYS A 211      -6.047 -19.382   7.788  1.00 95.56           O  
ATOM   1646  CB  LYS A 211      -6.438 -20.526   5.177  1.00 95.56           C  
ATOM   1647  CG  LYS A 211      -7.237 -21.193   4.073  1.00 95.56           C  
ATOM   1648  CD  LYS A 211      -6.714 -22.591   3.764  1.00 95.56           C  
ATOM   1649  CE  LYS A 211      -7.513 -23.262   2.649  1.00 95.56           C  
ATOM   1650  NZ  LYS A 211      -6.990 -24.609   2.329  1.00 95.56           N1+
ATOM   1651  N   GLU A 212      -5.722 -17.491   6.787  1.00 97.38           N  
ATOM   1652  CA  GLU A 212      -4.938 -16.947   7.899  1.00 97.38           C  
ATOM   1653  C   GLU A 212      -5.810 -16.102   8.822  1.00 97.38           C  
ATOM   1654  O   GLU A 212      -6.213 -14.998   8.469  1.00 97.38           O  
ATOM   1655  CB  GLU A 212      -3.768 -16.110   7.371  1.00 97.38           C  
ATOM   1656  CG  GLU A 212      -2.917 -15.489   8.464  1.00 97.38           C  
ATOM   1657  CD  GLU A 212      -2.350 -16.508   9.439  1.00 97.38           C  
ATOM   1658  OE1 GLU A 212      -2.799 -16.547  10.600  1.00 97.38           O  
ATOM   1659  OE2 GLU A 212      -1.452 -17.272   9.023  1.00 97.38           O1-
ATOM   1660  N   GLU A 213      -6.071 -16.520  10.087  1.00 97.12           N  
ATOM   1661  CA  GLU A 213      -6.987 -15.887  11.028  1.00 97.12           C  
ATOM   1662  C   GLU A 213      -6.337 -14.689  11.714  1.00 97.12           C  
ATOM   1663  O   GLU A 213      -7.029 -13.835  12.276  1.00 97.12           O  
ATOM   1664  CB  GLU A 213      -7.461 -16.900  12.076  1.00 97.12           C  
ATOM   1665  CG  GLU A 213      -8.362 -17.986  11.508  1.00 97.12           C  
ATOM   1666  CD  GLU A 213      -8.840 -18.975  12.568  1.00 97.12           C  
ATOM   1667  OE1 GLU A 213      -9.682 -19.841  12.250  1.00 97.12           O  
ATOM   1668  OE2 GLU A 213      -8.357 -18.885  13.727  1.00 97.12           O1-
ATOM   1669  N   ARG A 214      -4.982 -14.647  11.690  1.00 98.38           N  
ATOM   1670  CA  ARG A 214      -4.256 -13.539  12.303  1.00 98.38           C  
ATOM   1671  C   ARG A 214      -4.328 -12.288  11.421  1.00 98.38           C  
ATOM   1672  O   ARG A 214      -3.936 -11.203  11.850  1.00 98.38           O  
ATOM   1673  CB  ARG A 214      -2.798 -13.918  12.555  1.00 98.38           C  
ATOM   1674  CG  ARG A 214      -2.624 -15.078  13.522  1.00 98.38           C  
ATOM   1675  CD  ARG A 214      -1.163 -15.492  13.649  1.00 98.38           C  
ATOM   1676  NE  ARG A 214      -0.634 -15.993  12.373  1.00 98.38           N  
ATOM   1677  NH1 ARG A 214       1.509 -16.335  13.180  1.00 98.38           N  
ATOM   1678  NH2 ARG A 214       0.999 -16.822  10.994  1.00 98.38           N1+
ATOM   1679  CZ  ARG A 214       0.622 -16.381  12.178  1.00 98.38           C  
ATOM   1680  N   VAL A 215      -4.893 -12.397  10.125  1.00 98.75           N  
ATOM   1681  CA  VAL A 215      -4.997 -11.284   9.186  1.00 98.75           C  
ATOM   1682  C   VAL A 215      -6.469 -10.984   8.908  1.00 98.75           C  
ATOM   1683  O   VAL A 215      -7.229 -11.877   8.545  1.00 98.75           O  
ATOM   1684  CB  VAL A 215      -4.250 -11.579   7.865  1.00 98.75           C  
ATOM   1685  CG1 VAL A 215      -4.441 -10.434   6.869  1.00 98.75           C  
ATOM   1686  CG2 VAL A 215      -2.764 -11.814   8.135  1.00 98.75           C  
ATOM   1687  N   TYR A 216      -6.838  -9.723   9.115  1.00 98.75           N  
ATOM   1688  CA  TYR A 216      -8.165  -9.191   8.818  1.00 98.75           C  
ATOM   1689  C   TYR A 216      -8.113  -8.259   7.611  1.00 98.75           C  
ATOM   1690  O   TYR A 216      -7.352  -7.287   7.599  1.00 98.75           O  
ATOM   1691  CB  TYR A 216      -8.734  -8.449  10.033  1.00 98.75           C  
ATOM   1692  CG  TYR A 216     -10.180  -8.057   9.881  1.00 98.75           C  
ATOM   1693  CD1 TYR A 216     -10.548  -6.973   9.087  1.00 98.75           C  
ATOM   1694  CD2 TYR A 216     -11.186  -8.766  10.530  1.00 98.75           C  
ATOM   1695  CE1 TYR A 216     -11.887  -6.607   8.946  1.00 98.75           C  
ATOM   1696  CE2 TYR A 216     -12.521  -8.408  10.394  1.00 98.75           C  
ATOM   1697  OH  TYR A 216     -14.183  -6.971   9.465  1.00 98.75           O  
ATOM   1698  CZ  TYR A 216     -12.864  -7.329   9.599  1.00 98.75           C  
ATOM   1699  N   ILE A 217      -9.011  -8.622   6.620  1.00 98.81           N  
ATOM   1700  CA  ILE A 217      -8.974  -7.818   5.401  1.00 98.81           C  
ATOM   1701  C   ILE A 217     -10.286  -7.060   5.236  1.00 98.81           C  
ATOM   1702  O   ILE A 217     -11.357  -7.671   5.167  1.00 98.81           O  
ATOM   1703  CB  ILE A 217      -8.694  -8.693   4.155  1.00 98.81           C  
ATOM   1704  CG1 ILE A 217      -7.354  -9.415   4.300  1.00 98.81           C  
ATOM   1705  CG2 ILE A 217      -8.726  -7.845   2.880  1.00 98.81           C  
ATOM   1706  CD1 ILE A 217      -7.107 -10.478   3.237  1.00 98.81           C  
ATOM   1707  N   MET A 218     -10.140  -5.739   5.275  1.00 98.69           N  
ATOM   1708  CA  MET A 218     -11.223  -4.866   4.839  1.00 98.69           C  
ATOM   1709  C   MET A 218     -10.947  -4.309   3.444  1.00 98.69           C  
ATOM   1710  O   MET A 218      -9.894  -3.717   3.205  1.00 98.69           O  
ATOM   1711  CB  MET A 218     -11.423  -3.717   5.830  1.00 98.69           C  
ATOM   1712  CG  MET A 218     -12.470  -2.706   5.393  1.00 98.69           C  
ATOM   1713  SD  MET A 218     -12.628  -1.307   6.572  1.00 98.69           S  
ATOM   1714  CE  MET A 218     -13.714  -0.208   5.619  1.00 98.69           C  
ATOM   1715  N   ASP A 219     -11.918  -4.510   2.592  1.00 98.62           N  
ATOM   1716  CA  ASP A 219     -11.738  -4.070   1.208  1.00 98.62           C  
ATOM   1717  C   ASP A 219     -12.981  -3.337   0.706  1.00 98.62           C  
ATOM   1718  O   ASP A 219     -14.083  -3.904   0.685  1.00 98.62           O  
ATOM   1719  CB  ASP A 219     -11.432  -5.264   0.301  1.00 98.62           C  
ATOM   1720  CG  ASP A 219     -10.779  -4.862  -1.010  1.00 98.62           C  
ATOM   1721  OD1 ASP A 219     -10.841  -3.671  -1.378  1.00 98.62           O  
ATOM   1722  OD2 ASP A 219     -10.203  -5.746  -1.681  1.00 98.62           O1-
ATOM   1723  N   ALA A 220     -12.845  -2.065   0.387  1.00 98.38           N  
ATOM   1724  CA  ALA A 220     -13.856  -1.273  -0.313  1.00 98.38           C  
ATOM   1725  C   ALA A 220     -13.450  -1.038  -1.767  1.00 98.38           C  
ATOM   1726  O   ALA A 220     -12.435  -0.390  -2.043  1.00 98.38           O  
ATOM   1727  CB  ALA A 220     -14.068   0.062   0.397  1.00 98.38           C  
ATOM   1728  N   TYR A 221     -14.181  -1.633  -2.681  1.00 98.31           N  
ATOM   1729  CA  TYR A 221     -13.758  -1.662  -4.079  1.00 98.31           C  
ATOM   1730  C   TYR A 221     -14.966  -1.617  -5.011  1.00 98.31           C  
ATOM   1731  O   TYR A 221     -16.103  -1.836  -4.579  1.00 98.31           O  
ATOM   1732  CB  TYR A 221     -12.927  -2.916  -4.363  1.00 98.31           C  
ATOM   1733  CG  TYR A 221     -13.672  -4.206  -4.133  1.00 98.31           C  
ATOM   1734  CD1 TYR A 221     -13.818  -4.732  -2.848  1.00 98.31           C  
ATOM   1735  CD2 TYR A 221     -14.242  -4.906  -5.193  1.00 98.31           C  
ATOM   1736  CE1 TYR A 221     -14.503  -5.921  -2.631  1.00 98.31           C  
ATOM   1737  CE2 TYR A 221     -14.928  -6.097  -4.988  1.00 98.31           C  
ATOM   1738  OH  TYR A 221     -15.737  -7.773  -3.493  1.00 98.31           O  
ATOM   1739  CZ  TYR A 221     -15.057  -6.594  -3.704  1.00 98.31           C  
ATOM   1740  N   ASN A 222     -14.697  -1.192  -6.256  1.00 97.94           N  
ATOM   1741  CA  ASN A 222     -15.721  -1.276  -7.295  1.00 97.94           C  
ATOM   1742  C   ASN A 222     -15.885  -2.703  -7.804  1.00 97.94           C  
ATOM   1743  O   ASN A 222     -15.014  -3.223  -8.506  1.00 97.94           O  
ATOM   1744  CB  ASN A 222     -15.384  -0.332  -8.452  1.00 97.94           C  
ATOM   1745  CG  ASN A 222     -16.504  -0.244  -9.474  1.00 97.94           C  
ATOM   1746  ND2 ASN A 222     -16.508   0.836 -10.251  1.00 97.94           N  
ATOM   1747  OD1 ASN A 222     -17.351  -1.137  -9.561  1.00 97.94           O  
ATOM   1748  N   SER A 223     -17.033  -3.362  -7.554  1.00 95.75           N  
ATOM   1749  CA  SER A 223     -17.233  -4.786  -7.804  1.00 95.75           C  
ATOM   1750  C   SER A 223     -17.467  -5.064  -9.284  1.00 95.75           C  
ATOM   1751  O   SER A 223     -17.483  -6.219  -9.712  1.00 95.75           O  
ATOM   1752  CB  SER A 223     -18.402  -5.317  -6.985  1.00 95.75           C  
ATOM   1753  OG  SER A 223     -19.597  -4.622  -7.300  1.00 95.75           O  
ATOM   1754  N   HIS A 224     -17.576  -3.980 -10.145  1.00 96.38           N  
ATOM   1755  CA  HIS A 224     -17.886  -4.128 -11.562  1.00 96.38           C  
ATOM   1756  C   HIS A 224     -16.619  -4.087 -12.414  1.00 96.38           C  
ATOM   1757  O   HIS A 224     -16.683  -4.190 -13.639  1.00 96.38           O  
ATOM   1758  CB  HIS A 224     -18.854  -3.034 -12.016  1.00 96.38           C  
ATOM   1759  CG  HIS A 224     -20.163  -3.051 -11.283  1.00 96.38           C  
ATOM   1760  CD2 HIS A 224     -20.664  -2.206 -10.351  1.00 96.38           C  
ATOM   1761  ND1 HIS A 224     -21.119  -4.028 -11.477  1.00 96.38           N  
ATOM   1762  CE1 HIS A 224     -22.150  -3.776 -10.696  1.00 96.38           C  
ATOM   1763  NE2 HIS A 224     -21.905  -2.680 -10.004  1.00 96.38           N  
ATOM   1764  N   ILE A 225     -15.437  -3.892 -11.749  1.00 96.06           N  
ATOM   1765  CA  ILE A 225     -14.207  -3.734 -12.524  1.00 96.06           C  
ATOM   1766  C   ILE A 225     -13.191  -4.780 -12.088  1.00 96.06           C  
ATOM   1767  O   ILE A 225     -13.405  -5.496 -11.107  1.00 96.06           O  
ATOM   1768  CB  ILE A 225     -13.619  -2.313 -12.366  1.00 96.06           C  
ATOM   1769  CG1 ILE A 225     -13.254  -2.044 -10.907  1.00 96.06           C  
ATOM   1770  CG2 ILE A 225     -14.602  -1.258 -12.889  1.00 96.06           C  
ATOM   1771  CD1 ILE A 225     -12.547  -0.715 -10.676  1.00 96.06           C  
ATOM   1772  N   TYR A 226     -12.154  -5.081 -12.976  1.00 94.19           N  
ATOM   1773  CA  TYR A 226     -11.065  -5.999 -12.634  1.00 94.19           C  
ATOM   1774  C   TYR A 226     -10.791  -5.970 -11.139  1.00 94.19           C  
ATOM   1775  O   TYR A 226     -10.771  -4.903 -10.520  1.00 94.19           O  
ATOM   1776  CB  TYR A 226      -9.795  -5.642 -13.406  1.00 94.19           C  
ATOM   1777  CG  TYR A 226      -8.609  -6.512 -13.069  1.00 94.19           C  
ATOM   1778  CD1 TYR A 226      -7.706  -6.135 -12.073  1.00 94.19           C  
ATOM   1779  CD2 TYR A 226      -8.393  -7.715 -13.732  1.00 94.19           C  
ATOM   1780  CE1 TYR A 226      -6.613  -6.937 -11.761  1.00 94.19           C  
ATOM   1781  CE2 TYR A 226      -7.303  -8.523 -13.427  1.00 94.19           C  
ATOM   1782  OH  TYR A 226      -5.342  -8.917 -12.125  1.00 94.19           O  
ATOM   1783  CZ  TYR A 226      -6.421  -8.121 -12.435  1.00 94.19           C  
ATOM   1784  N   PRO A 227     -10.575  -7.291 -10.599  1.00 94.19           N  
ATOM   1785  CA  PRO A 227     -10.264  -8.565 -11.248  1.00 94.19           C  
ATOM   1786  C   PRO A 227     -11.461  -9.518 -11.266  1.00 94.19           C  
ATOM   1787  O   PRO A 227     -11.393 -10.582 -11.890  1.00 94.19           O  
ATOM   1788  CB  PRO A 227      -9.128  -9.129 -10.394  1.00 94.19           C  
ATOM   1789  CG  PRO A 227      -9.405  -8.633  -9.010  1.00 94.19           C  
ATOM   1790  CD  PRO A 227      -9.999  -7.257  -9.103  1.00 94.19           C  
ATOM   1791  N   GLY A 228     -12.637  -9.278 -10.583  1.00 88.81           N  
ATOM   1792  CA  GLY A 228     -13.820 -10.111 -10.502  1.00 88.81           C  
ATOM   1793  C   GLY A 228     -13.550 -11.479  -9.906  1.00 88.81           C  
ATOM   1794  O   GLY A 228     -14.143 -12.473 -10.331  1.00 88.81           O  
ATOM   1795  N   CYS A 229     -12.577 -11.526  -8.952  1.00 87.56           N  
ATOM   1796  CA  CYS A 229     -12.119 -12.783  -8.376  1.00 87.56           C  
ATOM   1797  C   CYS A 229     -13.033 -13.230  -7.243  1.00 87.56           C  
ATOM   1798  O   CYS A 229     -12.880 -12.790  -6.102  1.00 87.56           O  
ATOM   1799  CB  CYS A 229     -10.684 -12.645  -7.865  1.00 87.56           C  
ATOM   1800  SG  CYS A 229      -9.902 -14.226  -7.474  1.00 87.56           S  
ATOM   1801  N   MET A 230     -13.907 -14.210  -7.446  1.00 89.69           N  
ATOM   1802  CA  MET A 230     -14.880 -14.718  -6.488  1.00 89.69           C  
ATOM   1803  C   MET A 230     -14.249 -15.771  -5.579  1.00 89.69           C  
ATOM   1804  O   MET A 230     -14.691 -15.958  -4.441  1.00 89.69           O  
ATOM   1805  CB  MET A 230     -16.089 -15.318  -7.215  1.00 89.69           C  
ATOM   1806  CG  MET A 230     -16.948 -14.288  -7.930  1.00 89.69           C  
ATOM   1807  SD  MET A 230     -17.508 -12.948  -6.810  1.00 89.69           S  
ATOM   1808  CE  MET A 230     -18.638 -13.892  -5.737  1.00 89.69           C  
ATOM   1809  N   LYS A 231     -13.197 -16.376  -6.031  1.00 91.12           N  
ATOM   1810  CA  LYS A 231     -12.551 -17.487  -5.342  1.00 91.12           C  
ATOM   1811  C   LYS A 231     -11.895 -17.024  -4.044  1.00 91.12           C  
ATOM   1812  O   LYS A 231     -11.787 -17.790  -3.087  1.00 91.12           O  
ATOM   1813  CB  LYS A 231     -11.516 -18.140  -6.246  1.00 91.12           C  
ATOM   1814  CG  LYS A 231     -12.109 -18.926  -7.406  1.00 91.12           C  
ATOM   1815  CD  LYS A 231     -11.033 -19.599  -8.241  1.00 91.12           C  
ATOM   1816  CE  LYS A 231     -11.620 -20.319  -9.456  1.00 91.12           C  
ATOM   1817  NZ  LYS A 231     -10.560 -20.925 -10.320  1.00 91.12           N1+
ATOM   1818  N   VAL A 232     -11.517 -15.740  -4.000  1.00 93.38           N  
ATOM   1819  CA  VAL A 232     -10.759 -15.304  -2.831  1.00 93.38           C  
ATOM   1820  C   VAL A 232     -11.580 -14.294  -2.029  1.00 93.38           C  
ATOM   1821  O   VAL A 232     -11.103 -13.746  -1.037  1.00 93.38           O  
ATOM   1822  CB  VAL A 232      -9.401 -14.688  -3.234  1.00 93.38           C  
ATOM   1823  CG1 VAL A 232      -8.488 -15.745  -3.850  1.00 93.38           C  
ATOM   1824  CG2 VAL A 232      -9.605 -13.527  -4.205  1.00 93.38           C  
ATOM   1825  N   LYS A 233     -12.818 -14.153  -2.453  1.00 92.94           N  
ATOM   1826  CA  LYS A 233     -13.700 -13.173  -1.833  1.00 92.94           C  
ATOM   1827  C   LYS A 233     -13.932 -13.493  -0.356  1.00 92.94           C  
ATOM   1828  O   LYS A 233     -14.100 -12.581   0.462  1.00 92.94           O  
ATOM   1829  CB  LYS A 233     -15.039 -13.110  -2.566  1.00 92.94           C  
ATOM   1830  CG  LYS A 233     -15.918 -11.941  -2.162  1.00 92.94           C  
ATOM   1831  CD  LYS A 233     -17.162 -11.849  -3.031  1.00 92.94           C  
ATOM   1832  CE  LYS A 233     -18.047 -10.682  -2.616  1.00 92.94           C  
ATOM   1833  NZ  LYS A 233     -19.266 -10.566  -3.489  1.00 92.94           N1+
ATOM   1834  N   SER A 234     -13.904 -14.793   0.025  1.00 95.62           N  
ATOM   1835  CA  SER A 234     -14.167 -15.232   1.396  1.00 95.62           C  
ATOM   1836  C   SER A 234     -13.084 -14.733   2.346  1.00 95.62           C  
ATOM   1837  O   SER A 234     -13.271 -14.734   3.565  1.00 95.62           O  
ATOM   1838  CB  SER A 234     -14.240 -16.758   1.460  1.00 95.62           C  
ATOM   1839  OG  SER A 234     -13.028 -17.347   1.019  1.00 95.62           O  
ATOM   1840  N   ALA A 235     -11.945 -14.322   1.745  1.00 97.19           N  
ATOM   1841  CA  ALA A 235     -10.848 -13.777   2.550  1.00 97.19           C  
ATOM   1842  C   ALA A 235     -11.193 -12.391   3.080  1.00 97.19           C  
ATOM   1843  O   ALA A 235     -10.611 -11.930   4.063  1.00 97.19           O  
ATOM   1844  CB  ALA A 235      -9.563 -13.724   1.730  1.00 97.19           C  
ATOM   1845  N   ILE A 236     -12.134 -11.643   2.388  1.00 97.62           N  
ATOM   1846  CA  ILE A 236     -12.521 -10.296   2.790  1.00 97.62           C  
ATOM   1847  C   ILE A 236     -13.522 -10.362   3.938  1.00 97.62           C  
ATOM   1848  O   ILE A 236     -14.705 -10.654   3.725  1.00 97.62           O  
ATOM   1849  CB  ILE A 236     -13.115  -9.504   1.603  1.00 97.62           C  
ATOM   1850  CG1 ILE A 236     -12.201  -9.614   0.373  1.00 97.62           C  
ATOM   1851  CG2 ILE A 236     -13.333  -8.039   1.988  1.00 97.62           C  
ATOM   1852  CD1 ILE A 236     -12.821  -9.074  -0.908  1.00 97.62           C  
ATOM   1853  N   LYS A 237     -13.058 -10.020   5.157  1.00 98.00           N  
ATOM   1854  CA  LYS A 237     -13.911 -10.096   6.343  1.00 98.00           C  
ATOM   1855  C   LYS A 237     -14.887  -8.925   6.391  1.00 98.00           C  
ATOM   1856  O   LYS A 237     -16.039  -9.088   6.818  1.00 98.00           O  
ATOM   1857  CB  LYS A 237     -13.059 -10.118   7.614  1.00 98.00           C  
ATOM   1858  CG  LYS A 237     -12.089 -11.288   7.689  1.00 98.00           C  
ATOM   1859  CD  LYS A 237     -12.826 -12.617   7.798  1.00 98.00           C  
ATOM   1860  CE  LYS A 237     -11.852 -13.784   7.956  1.00 98.00           C  
ATOM   1861  NZ  LYS A 237     -12.561 -15.097   7.948  1.00 98.00           N1+
ATOM   1862  N   ARG A 238     -14.427  -7.827   5.990  1.00 98.25           N  
ATOM   1863  CA  ARG A 238     -15.310  -6.685   5.792  1.00 98.25           C  
ATOM   1864  C   ARG A 238     -15.323  -6.251   4.329  1.00 98.25           C  
ATOM   1865  O   ARG A 238     -14.400  -5.580   3.866  1.00 98.25           O  
ATOM   1866  CB  ARG A 238     -14.883  -5.514   6.682  1.00 98.25           C  
ATOM   1867  CG  ARG A 238     -15.836  -4.329   6.636  1.00 98.25           C  
ATOM   1868  CD  ARG A 238     -17.016  -4.518   7.575  1.00 98.25           C  
ATOM   1869  NE  ARG A 238     -17.645  -3.246   7.925  1.00 98.25           N  
ATOM   1870  NH1 ARG A 238     -19.635  -4.179   8.651  1.00 98.25           N  
ATOM   1871  NH2 ARG A 238     -19.340  -1.908   8.713  1.00 98.25           N1+
ATOM   1872  CZ  ARG A 238     -18.868  -3.111   8.428  1.00 98.25           C  
ATOM   1873  N   ASP A 239     -16.379  -6.717   3.612  1.00 97.50           N  
ATOM   1874  CA  ASP A 239     -16.541  -6.590   2.166  1.00 97.50           C  
ATOM   1875  C   ASP A 239     -17.462  -5.422   1.819  1.00 97.50           C  
ATOM   1876  O   ASP A 239     -18.694  -5.538   1.928  1.00 97.50           O  
ATOM   1877  CB  ASP A 239     -17.091  -7.888   1.571  1.00 97.50           C  
ATOM   1878  CG  ASP A 239     -17.207  -7.850   0.057  1.00 97.50           C  
ATOM   1879  OD1 ASP A 239     -16.550  -7.000  -0.580  1.00 97.50           O  
ATOM   1880  OD2 ASP A 239     -17.967  -8.673  -0.502  1.00 97.50           O1-
ATOM   1881  N   VAL A 240     -16.859  -4.232   1.400  1.00 98.12           N  
ATOM   1882  CA  VAL A 240     -17.625  -3.054   1.014  1.00 98.12           C  
ATOM   1883  C   VAL A 240     -17.616  -2.905  -0.505  1.00 98.12           C  
ATOM   1884  O   VAL A 240     -16.603  -2.503  -1.087  1.00 98.12           O  
ATOM   1885  CB  VAL A 240     -17.082  -1.774   1.684  1.00 98.12           C  
ATOM   1886  CG1 VAL A 240     -17.962  -0.572   1.348  1.00 98.12           C  
ATOM   1887  CG2 VAL A 240     -16.983  -1.963   3.196  1.00 98.12           C  
ATOM   1888  N   GLN A 241     -18.728  -3.323  -1.178  1.00 97.19           N  
ATOM   1889  CA  GLN A 241     -18.820  -3.274  -2.634  1.00 97.19           C  
ATOM   1890  C   GLN A 241     -19.426  -1.954  -3.102  1.00 97.19           C  
ATOM   1891  O   GLN A 241     -20.514  -1.576  -2.664  1.00 97.19           O  
ATOM   1892  CB  GLN A 241     -19.656  -4.450  -3.152  1.00 97.19           C  
ATOM   1893  CG  GLN A 241     -19.049  -5.811  -2.851  1.00 97.19           C  
ATOM   1894  CD  GLN A 241     -19.845  -6.953  -3.473  1.00 97.19           C  
ATOM   1895  NE2 GLN A 241     -19.733  -8.143  -2.888  1.00 97.19           N  
ATOM   1896  OE1 GLN A 241     -20.544  -6.765  -4.473  1.00 97.19           O  
ATOM   1897  N   LEU A 242     -18.668  -1.297  -3.965  1.00 98.06           N  
ATOM   1898  CA  LEU A 242     -19.086   0.014  -4.456  1.00 98.06           C  
ATOM   1899  C   LEU A 242     -19.624  -0.083  -5.876  1.00 98.06           C  
ATOM   1900  O   LEU A 242     -19.188  -0.933  -6.656  1.00 98.06           O  
ATOM   1901  CB  LEU A 242     -17.919   1.000  -4.413  1.00 98.06           C  
ATOM   1902  CG  LEU A 242     -17.232   1.179  -3.054  1.00 98.06           C  
ATOM   1903  CD1 LEU A 242     -15.961   2.008  -3.212  1.00 98.06           C  
ATOM   1904  CD2 LEU A 242     -18.179   1.834  -2.058  1.00 98.06           C  
ATOM   1905  N   GLU A 243     -20.610   0.803  -6.191  1.00 97.94           N  
ATOM   1906  CA  GLU A 243     -21.176   0.900  -7.540  1.00 97.94           C  
ATOM   1907  C   GLU A 243     -20.409   1.918  -8.384  1.00 97.94           C  
ATOM   1908  O   GLU A 243     -19.754   2.812  -7.846  1.00 97.94           O  
ATOM   1909  CB  GLU A 243     -22.664   1.271  -7.475  1.00 97.94           C  
ATOM   1910  CG  GLU A 243     -23.528   0.242  -6.752  1.00 97.94           C  
ATOM   1911  CD  GLU A 243     -23.557  -1.104  -7.458  1.00 97.94           C  
ATOM   1912  OE1 GLU A 243     -23.669  -2.141  -6.770  1.00 97.94           O  
ATOM   1913  OE2 GLU A 243     -23.467  -1.122  -8.705  1.00 97.94           O1-
ATOM   1914  N   ASN A 244     -20.481   1.725  -9.722  1.00 98.06           N  
ATOM   1915  CA  ASN A 244     -19.905   2.719 -10.619  1.00 98.06           C  
ATOM   1916  C   ASN A 244     -20.366   4.130 -10.260  1.00 98.06           C  
ATOM   1917  O   ASN A 244     -21.530   4.331  -9.887  1.00 98.06           O  
ATOM   1918  CB  ASN A 244     -20.262   2.396 -12.072  1.00 98.06           C  
ATOM   1919  CG  ASN A 244     -19.575   1.146 -12.581  1.00 98.06           C  
ATOM   1920  ND2 ASN A 244     -20.177   0.492 -13.566  1.00 98.06           N  
ATOM   1921  OD1 ASN A 244     -18.511   0.761 -12.081  1.00 98.06           O  
ATOM   1922  N   PHE A 245     -19.373   5.014 -10.256  1.00 98.00           N  
ATOM   1923  CA  PHE A 245     -19.609   6.450 -10.146  1.00 98.00           C  
ATOM   1924  C   PHE A 245     -20.000   6.824  -8.722  1.00 98.00           C  
ATOM   1925  O   PHE A 245     -20.695   7.818  -8.504  1.00 98.00           O  
ATOM   1926  CB  PHE A 245     -20.692   6.900 -11.130  1.00 98.00           C  
ATOM   1927  CG  PHE A 245     -20.374   6.579 -12.562  1.00 98.00           C  
ATOM   1928  CD1 PHE A 245     -19.312   7.200 -13.217  1.00 98.00           C  
ATOM   1929  CD2 PHE A 245     -21.146   5.661 -13.267  1.00 98.00           C  
ATOM   1930  CE1 PHE A 245     -19.017   6.905 -14.541  1.00 98.00           C  
ATOM   1931  CE2 PHE A 245     -20.861   5.366 -14.604  1.00 98.00           C  
ATOM   1932  CZ  PHE A 245     -19.797   5.990 -15.240  1.00 98.00           C  
ATOM   1933  N   THR A 246     -19.757   5.938  -7.795  1.00 98.50           N  
ATOM   1934  CA  THR A 246     -19.907   6.289  -6.388  1.00 98.50           C  
ATOM   1935  C   THR A 246     -19.242   7.629  -6.093  1.00 98.50           C  
ATOM   1936  O   THR A 246     -18.075   7.844  -6.438  1.00 98.50           O  
ATOM   1937  CB  THR A 246     -19.304   5.198  -5.476  1.00 98.50           C  
ATOM   1938  CG2 THR A 246     -19.401   5.597  -4.007  1.00 98.50           C  
ATOM   1939  OG1 THR A 246     -20.010   3.970  -5.676  1.00 98.50           O  
ATOM   1940  N   THR A 247     -19.965   8.633  -5.460  1.00 98.62           N  
ATOM   1941  CA  THR A 247     -19.487   9.975  -5.147  1.00 98.62           C  
ATOM   1942  C   THR A 247     -19.046  10.059  -3.691  1.00 98.62           C  
ATOM   1943  O   THR A 247     -19.228   9.112  -2.922  1.00 98.62           O  
ATOM   1944  CB  THR A 247     -20.572  11.038  -5.420  1.00 98.62           C  
ATOM   1945  CG2 THR A 247     -21.076  10.951  -6.859  1.00 98.62           C  
ATOM   1946  OG1 THR A 247     -21.672  10.828  -4.528  1.00 98.62           O  
ATOM   1947  N   ASP A 248     -18.582  11.244  -3.333  1.00 98.56           N  
ATOM   1948  CA  ASP A 248     -18.154  11.501  -1.970  1.00 98.56           C  
ATOM   1949  C   ASP A 248     -19.289  11.239  -0.976  1.00 98.56           C  
ATOM   1950  O   ASP A 248     -19.067  10.648   0.081  1.00 98.56           O  
ATOM   1951  CB  ASP A 248     -17.655  12.942  -1.821  1.00 98.56           C  
ATOM   1952  CG  ASP A 248     -16.410  13.229  -2.638  1.00 98.56           C  
ATOM   1953  OD1 ASP A 248     -15.835  12.284  -3.218  1.00 98.56           O  
ATOM   1954  OD2 ASP A 248     -15.992  14.404  -2.694  1.00 98.56           O1-
ATOM   1955  N   SER A 249     -20.541  11.663  -1.295  1.00 98.25           N  
ATOM   1956  CA  SER A 249     -21.692  11.613  -0.400  1.00 98.25           C  
ATOM   1957  C   SER A 249     -22.055  10.180  -0.028  1.00 98.25           C  
ATOM   1958  O   SER A 249     -22.606   9.927   1.042  1.00 98.25           O  
ATOM   1959  CB  SER A 249     -22.903  12.301  -1.042  1.00 98.25           C  
ATOM   1960  OG  SER A 249     -23.246  11.675  -2.259  1.00 98.25           O  
ATOM   1961  N   GLU A 250     -21.689   9.263  -0.901  1.00 98.38           N  
ATOM   1962  CA  GLU A 250     -21.945   7.852  -0.648  1.00 98.38           C  
ATOM   1963  C   GLU A 250     -20.724   7.168  -0.043  1.00 98.38           C  
ATOM   1964  O   GLU A 250     -20.837   6.403   0.916  1.00 98.38           O  
ATOM   1965  CB  GLU A 250     -22.371   7.136  -1.930  1.00 98.38           C  
ATOM   1966  CG  GLU A 250     -22.720   5.668  -1.740  1.00 98.38           C  
ATOM   1967  CD  GLU A 250     -23.188   4.985  -3.020  1.00 98.38           C  
ATOM   1968  OE1 GLU A 250     -23.401   3.760  -3.004  1.00 98.38           O  
ATOM   1969  OE2 GLU A 250     -23.315   5.691  -4.050  1.00 98.38           O1-
ATOM   1970  N   TYR A 251     -19.533   7.445  -0.543  1.00 98.69           N  
ATOM   1971  CA  TYR A 251     -18.274   6.779  -0.241  1.00 98.69           C  
ATOM   1972  C   TYR A 251     -17.827   7.087   1.185  1.00 98.69           C  
ATOM   1973  O   TYR A 251     -17.541   6.174   1.961  1.00 98.69           O  
ATOM   1974  CB  TYR A 251     -17.185   7.202  -1.234  1.00 98.69           C  
ATOM   1975  CG  TYR A 251     -15.827   6.615  -0.940  1.00 98.69           C  
ATOM   1976  CD1 TYR A 251     -14.834   7.374  -0.319  1.00 98.69           C  
ATOM   1977  CD2 TYR A 251     -15.535   5.295  -1.278  1.00 98.69           C  
ATOM   1978  CE1 TYR A 251     -13.582   6.832  -0.049  1.00 98.69           C  
ATOM   1979  CE2 TYR A 251     -14.282   4.747  -1.012  1.00 98.69           C  
ATOM   1980  OH  TYR A 251     -12.077   4.983  -0.127  1.00 98.69           O  
ATOM   1981  CZ  TYR A 251     -13.320   5.522  -0.397  1.00 98.69           C  
ATOM   1982  N   LEU A 252     -17.741   8.289   1.577  1.00 98.75           N  
ATOM   1983  CA  LEU A 252     -17.158   8.707   2.847  1.00 98.75           C  
ATOM   1984  C   LEU A 252     -17.979   8.184   4.020  1.00 98.75           C  
ATOM   1985  O   LEU A 252     -17.423   7.718   5.017  1.00 98.75           O  
ATOM   1986  CB  LEU A 252     -17.057  10.231   2.914  1.00 98.75           C  
ATOM   1987  CG  LEU A 252     -16.010  10.883   2.001  1.00 98.75           C  
ATOM   1988  CD1 LEU A 252     -16.100  12.401   2.093  1.00 98.75           C  
ATOM   1989  CD2 LEU A 252     -14.607  10.406   2.357  1.00 98.75           C  
ATOM   1990  N   PRO A 253     -19.364   8.261   3.962  1.00 98.69           N  
ATOM   1991  CA  PRO A 253     -20.133   7.652   5.046  1.00 98.69           C  
ATOM   1992  C   PRO A 253     -19.839   6.166   5.219  1.00 98.69           C  
ATOM   1993  O   PRO A 253     -19.819   5.660   6.346  1.00 98.69           O  
ATOM   1994  CB  PRO A 253     -21.591   7.878   4.620  1.00 98.69           C  
ATOM   1995  CG  PRO A 253     -21.561   9.148   3.829  1.00 98.69           C  
ATOM   1996  CD  PRO A 253     -20.299   9.170   3.009  1.00 98.69           C  
ATOM   1997  N   LEU A 254     -19.649   5.470   4.139  1.00 98.56           N  
ATOM   1998  CA  LEU A 254     -19.323   4.047   4.206  1.00 98.56           C  
ATOM   1999  C   LEU A 254     -18.001   3.832   4.932  1.00 98.56           C  
ATOM   2000  O   LEU A 254     -17.900   2.945   5.785  1.00 98.56           O  
ATOM   2001  CB  LEU A 254     -19.260   3.446   2.800  1.00 98.56           C  
ATOM   2002  CG  LEU A 254     -20.591   3.280   2.066  1.00 98.56           C  
ATOM   2003  CD1 LEU A 254     -20.351   2.902   0.609  1.00 98.56           C  
ATOM   2004  CD2 LEU A 254     -21.455   2.236   2.762  1.00 98.56           C  
ATOM   2005  N   ILE A 255     -17.006   4.638   4.548  1.00 98.56           N  
ATOM   2006  CA  ILE A 255     -15.688   4.519   5.160  1.00 98.56           C  
ATOM   2007  C   ILE A 255     -15.773   4.884   6.640  1.00 98.56           C  
ATOM   2008  O   ILE A 255     -15.210   4.192   7.492  1.00 98.56           O  
ATOM   2009  CB  ILE A 255     -14.646   5.415   4.445  1.00 98.56           C  
ATOM   2010  CG1 ILE A 255     -14.458   4.960   2.993  1.00 98.56           C  
ATOM   2011  CG2 ILE A 255     -13.318   5.401   5.200  1.00 98.56           C  
ATOM   2012  CD1 ILE A 255     -14.141   3.480   2.845  1.00 98.56           C  
ATOM   2013  N   LYS A 256     -16.503   5.916   7.017  1.00 98.50           N  
ATOM   2014  CA  LYS A 256     -16.694   6.371   8.392  1.00 98.50           C  
ATOM   2015  C   LYS A 256     -17.401   5.312   9.232  1.00 98.50           C  
ATOM   2016  O   LYS A 256     -17.211   5.250  10.450  1.00 98.50           O  
ATOM   2017  CB  LYS A 256     -17.482   7.680   8.422  1.00 98.50           C  
ATOM   2018  CG  LYS A 256     -16.656   8.910   8.075  1.00 98.50           C  
ATOM   2019  CD  LYS A 256     -17.487  10.185   8.184  1.00 98.50           C  
ATOM   2020  CE  LYS A 256     -16.666  11.417   7.817  1.00 98.50           C  
ATOM   2021  NZ  LYS A 256     -17.491  12.664   7.862  1.00 98.50           N1+
ATOM   2022  N   TRP A 257     -18.160   4.481   8.562  1.00 98.50           N  
ATOM   2023  CA  TRP A 257     -18.889   3.428   9.265  1.00 98.50           C  
ATOM   2024  C   TRP A 257     -18.043   2.160   9.367  1.00 98.50           C  
ATOM   2025  O   TRP A 257     -17.896   1.592  10.454  1.00 98.50           O  
ATOM   2026  CB  TRP A 257     -20.210   3.120   8.557  1.00 98.50           C  
ATOM   2027  CG  TRP A 257     -20.961   1.963   9.143  1.00 98.50           C  
ATOM   2028  CD1 TRP A 257     -20.947   0.670   8.708  1.00 98.50           C  
ATOM   2029  CD2 TRP A 257     -21.830   2.004  10.272  1.00 98.50           C  
ATOM   2030  CE2 TRP A 257     -22.321   0.694  10.469  1.00 98.50           C  
ATOM   2031  CE3 TRP A 257     -22.258   3.020  11.141  1.00 98.50           C  
ATOM   2032  NE1 TRP A 257     -21.773  -0.104   9.501  1.00 98.50           N  
ATOM   2033  CH2 TRP A 257     -23.617   1.382  12.333  1.00 98.50           C  
ATOM   2034  CZ2 TRP A 257     -23.219   0.370  11.498  1.00 98.50           C  
ATOM   2035  CZ3 TRP A 257     -23.142   2.700  12.164  1.00 98.50           C  
ATOM   2036  N   HIS A 258     -17.445   1.754   8.314  1.00 98.69           N  
ATOM   2037  CA  HIS A 258     -16.872   0.415   8.230  1.00 98.69           C  
ATOM   2038  C   HIS A 258     -15.470   0.377   8.830  1.00 98.69           C  
ATOM   2039  O   HIS A 258     -15.074  -0.626   9.423  1.00 98.69           O  
ATOM   2040  CB  HIS A 258     -16.834  -0.058   6.776  1.00 98.69           C  
ATOM   2041  CG  HIS A 258     -18.166  -0.538   6.268  1.00 98.69           C  
ATOM   2042  CD2 HIS A 258     -19.034   0.030   5.402  1.00 98.69           C  
ATOM   2043  ND1 HIS A 258     -18.724  -1.734   6.654  1.00 98.69           N  
ATOM   2044  CE1 HIS A 258     -19.892  -1.886   6.047  1.00 98.69           C  
ATOM   2045  NE2 HIS A 258     -20.094  -0.827   5.281  1.00 98.69           N  
ATOM   2046  N   VAL A 259     -14.694   1.416   8.722  1.00 98.62           N  
ATOM   2047  CA  VAL A 259     -13.331   1.411   9.241  1.00 98.62           C  
ATOM   2048  C   VAL A 259     -13.358   1.261  10.760  1.00 98.62           C  
ATOM   2049  O   VAL A 259     -12.690   0.386  11.318  1.00 98.62           O  
ATOM   2050  CB  VAL A 259     -12.568   2.688   8.843  1.00 98.62           C  
ATOM   2051  CG1 VAL A 259     -11.275   2.822   9.644  1.00 98.62           C  
ATOM   2052  CG2 VAL A 259     -12.271   2.696   7.343  1.00 98.62           C  
ATOM   2053  N   PRO A 260     -14.084   2.022  11.516  1.00 98.31           N  
ATOM   2054  CA  PRO A 260     -14.147   1.821  12.967  1.00 98.31           C  
ATOM   2055  C   PRO A 260     -14.752   0.469  13.350  1.00 98.31           C  
ATOM   2056  O   PRO A 260     -14.279  -0.173  14.292  1.00 98.31           O  
ATOM   2057  CB  PRO A 260     -15.033   2.971  13.453  1.00 98.31           C  
ATOM   2058  CG  PRO A 260     -14.962   3.989  12.360  1.00 98.31           C  
ATOM   2059  CD  PRO A 260     -14.720   3.280  11.058  1.00 98.31           C  
ATOM   2060  N   GLU A 261     -15.774  -0.007  12.627  1.00 98.38           N  
ATOM   2061  CA  GLU A 261     -16.377  -1.300  12.913  1.00 98.38           C  
ATOM   2062  C   GLU A 261     -15.382  -2.436  12.746  1.00 98.38           C  
ATOM   2063  O   GLU A 261     -15.326  -3.351  13.570  1.00 98.38           O  
ATOM   2064  CB  GLU A 261     -17.601  -1.534  12.013  1.00 98.38           C  
ATOM   2065  CG  GLU A 261     -18.836  -0.759  12.433  1.00 98.38           C  
ATOM   2066  CD  GLU A 261     -19.403  -1.214  13.773  1.00 98.38           C  
ATOM   2067  OE1 GLU A 261     -19.450  -0.401  14.720  1.00 98.38           O  
ATOM   2068  OE2 GLU A 261     -19.814  -2.396  13.869  1.00 98.38           O1-
ATOM   2069  N   ALA A 262     -14.632  -2.331  11.628  1.00 98.50           N  
ATOM   2070  CA  ALA A 262     -13.617  -3.348  11.377  1.00 98.50           C  
ATOM   2071  C   ALA A 262     -12.559  -3.348  12.477  1.00 98.50           C  
ATOM   2072  O   ALA A 262     -12.146  -4.412  12.955  1.00 98.50           O  
ATOM   2073  CB  ALA A 262     -12.960  -3.134  10.015  1.00 98.50           C  
ATOM   2074  N   LEU A 263     -12.138  -2.206  12.908  1.00 98.44           N  
ATOM   2075  CA  LEU A 263     -11.140  -2.077  13.962  1.00 98.44           C  
ATOM   2076  C   LEU A 263     -11.679  -2.613  15.286  1.00 98.44           C  
ATOM   2077  O   LEU A 263     -10.956  -3.293  16.022  1.00 98.44           O  
ATOM   2078  CB  LEU A 263     -10.711  -0.612  14.125  1.00 98.44           C  
ATOM   2079  CG  LEU A 263      -9.851  -0.028  12.999  1.00 98.44           C  
ATOM   2080  CD1 LEU A 263      -9.768   1.485  13.133  1.00 98.44           C  
ATOM   2081  CD2 LEU A 263      -8.461  -0.650  13.011  1.00 98.44           C  
ATOM   2082  N   ASP A 264     -12.959  -2.413  15.648  1.00 97.81           N  
ATOM   2083  CA  ASP A 264     -13.592  -2.900  16.872  1.00 97.81           C  
ATOM   2084  C   ASP A 264     -13.729  -4.423  16.848  1.00 97.81           C  
ATOM   2085  O   ASP A 264     -13.518  -5.081  17.868  1.00 97.81           O  
ATOM   2086  CB  ASP A 264     -14.965  -2.254  17.065  1.00 97.81           C  
ATOM   2087  CG  ASP A 264     -14.876  -0.784  17.428  1.00 97.81           C  
ATOM   2088  OD1 ASP A 264     -13.791  -0.321  17.847  1.00 97.81           O  
ATOM   2089  OD2 ASP A 264     -15.905  -0.080  17.305  1.00 97.81           O1-
ATOM   2090  N   GLU A 265     -14.009  -4.910  15.706  1.00 97.88           N  
ATOM   2091  CA  GLU A 265     -14.236  -6.342  15.528  1.00 97.88           C  
ATOM   2092  C   GLU A 265     -12.934  -7.126  15.684  1.00 97.88           C  
ATOM   2093  O   GLU A 265     -12.912  -8.169  16.330  1.00 97.88           O  
ATOM   2094  CB  GLU A 265     -14.848  -6.619  14.155  1.00 97.88           C  
ATOM   2095  CG  GLU A 265     -15.102  -8.097  13.881  1.00 97.88           C  
ATOM   2096  CD  GLU A 265     -15.669  -8.364  12.500  1.00 97.88           C  
ATOM   2097  OE1 GLU A 265     -15.658  -9.536  12.054  1.00 97.88           O  
ATOM   2098  OE2 GLU A 265     -16.138  -7.397  11.857  1.00 97.88           O1-
ATOM   2099  N   PHE A 266     -11.797  -6.636  15.223  1.00 98.12           N  
ATOM   2100  CA  PHE A 266     -10.578  -7.408  15.031  1.00 98.12           C  
ATOM   2101  C   PHE A 266      -9.523  -7.002  16.051  1.00 98.12           C  
ATOM   2102  O   PHE A 266      -8.709  -7.826  16.474  1.00 98.12           O  
ATOM   2103  CB  PHE A 266     -10.042  -7.237  13.611  1.00 98.12           C  
ATOM   2104  CG  PHE A 266      -8.874  -8.133  13.286  1.00 98.12           C  
ATOM   2105  CD1 PHE A 266      -7.639  -7.597  12.952  1.00 98.12           C  
ATOM   2106  CD2 PHE A 266      -9.018  -9.514  13.314  1.00 98.12           C  
ATOM   2107  CE1 PHE A 266      -6.558  -8.428  12.657  1.00 98.12           C  
ATOM   2108  CE2 PHE A 266      -7.944 -10.349  13.019  1.00 98.12           C  
ATOM   2109  CZ  PHE A 266      -6.721  -9.803  12.685  1.00 98.12           C  
ATOM   2110  N   CYS A 267      -9.535  -5.754  16.524  1.00 97.88           N  
ATOM   2111  CA  CYS A 267      -8.553  -5.196  17.450  1.00 97.88           C  
ATOM   2112  C   CYS A 267      -7.138  -5.542  17.014  1.00 97.88           C  
ATOM   2113  O   CYS A 267      -6.437  -6.286  17.706  1.00 97.88           O  
ATOM   2114  CB  CYS A 267      -8.805  -5.706  18.873  1.00 97.88           C  
ATOM   2115  SG  CYS A 267     -10.434  -5.274  19.521  1.00 97.88           S  
ATOM   2116  N   PRO A 268      -6.669  -4.990  15.897  1.00 98.50           N  
ATOM   2117  CA  PRO A 268      -5.358  -5.340  15.337  1.00 98.50           C  
ATOM   2118  C   PRO A 268      -4.203  -4.713  16.111  1.00 98.50           C  
ATOM   2119  O   PRO A 268      -4.379  -3.693  16.782  1.00 98.50           O  
ATOM   2120  CB  PRO A 268      -5.417  -4.791  13.915  1.00 98.50           C  
ATOM   2121  CG  PRO A 268      -6.302  -3.584  14.002  1.00 98.50           C  
ATOM   2122  CD  PRO A 268      -7.408  -3.886  14.978  1.00 98.50           C  
ATOM   2123  N   ASP A 269      -3.044  -5.382  15.969  1.00 98.38           N  
ATOM   2124  CA  ASP A 269      -1.810  -4.852  16.548  1.00 98.38           C  
ATOM   2125  C   ASP A 269      -1.110  -3.906  15.583  1.00 98.38           C  
ATOM   2126  O   ASP A 269      -0.308  -3.063  15.990  1.00 98.38           O  
ATOM   2127  CB  ASP A 269      -0.866  -5.995  16.941  1.00 98.38           C  
ATOM   2128  CG  ASP A 269      -1.478  -6.951  17.948  1.00 98.38           C  
ATOM   2129  OD1 ASP A 269      -1.977  -6.493  18.997  1.00 98.38           O  
ATOM   2130  OD2 ASP A 269      -1.460  -8.176  17.692  1.00 98.38           O1-
ATOM   2131  N   ALA A 270      -1.462  -3.999  14.330  1.00 98.56           N  
ATOM   2132  CA  ALA A 270      -0.900  -3.164  13.269  1.00 98.56           C  
ATOM   2133  C   ALA A 270      -1.848  -3.082  12.078  1.00 98.56           C  
ATOM   2134  O   ALA A 270      -2.579  -4.032  11.794  1.00 98.56           O  
ATOM   2135  CB  ALA A 270       0.458  -3.706  12.827  1.00 98.56           C  
ATOM   2136  N   ILE A 271      -1.746  -1.835  11.386  1.00 98.81           N  
ATOM   2137  CA  ILE A 271      -2.573  -1.611  10.210  1.00 98.81           C  
ATOM   2138  C   ILE A 271      -1.681  -1.421   8.984  1.00 98.81           C  
ATOM   2139  O   ILE A 271      -0.696  -0.679   9.029  1.00 98.81           O  
ATOM   2140  CB  ILE A 271      -3.502  -0.387  10.391  1.00 98.81           C  
ATOM   2141  CG1 ILE A 271      -4.480  -0.630  11.547  1.00 98.81           C  
ATOM   2142  CG2 ILE A 271      -4.247  -0.081   9.097  1.00 98.81           C  
ATOM   2143  CD1 ILE A 271      -5.255   0.608  11.977  1.00 98.81           C  
ATOM   2144  N   ILE A 272      -1.985  -2.218   7.933  1.00 98.81           N  
ATOM   2145  CA  ILE A 272      -1.475  -1.908   6.598  1.00 98.81           C  
ATOM   2146  C   ILE A 272      -2.575  -1.259   5.761  1.00 98.81           C  
ATOM   2147  O   ILE A 272      -3.591  -1.889   5.465  1.00 98.81           O  
ATOM   2148  CB  ILE A 272      -0.939  -3.174   5.891  1.00 98.81           C  
ATOM   2149  CG1 ILE A 272       0.165  -3.825   6.726  1.00 98.81           C  
ATOM   2150  CG2 ILE A 272      -0.433  -2.834   4.485  1.00 98.81           C  
ATOM   2151  CD1 ILE A 272       0.766  -5.076   6.098  1.00 98.81           C  
ATOM   2152  N   TYR A 273      -2.395   0.027   5.428  1.00 98.88           N  
ATOM   2153  CA  TYR A 273      -3.381   0.825   4.711  1.00 98.88           C  
ATOM   2154  C   TYR A 273      -2.962   1.037   3.260  1.00 98.88           C  
ATOM   2155  O   TYR A 273      -1.956   1.696   2.986  1.00 98.88           O  
ATOM   2156  CB  TYR A 273      -3.578   2.179   5.402  1.00 98.88           C  
ATOM   2157  CG  TYR A 273      -4.463   3.131   4.631  1.00 98.88           C  
ATOM   2158  CD1 TYR A 273      -4.183   4.492   4.587  1.00 98.88           C  
ATOM   2159  CD2 TYR A 273      -5.581   2.666   3.946  1.00 98.88           C  
ATOM   2160  CE1 TYR A 273      -4.997   5.372   3.881  1.00 98.88           C  
ATOM   2161  CE2 TYR A 273      -6.402   3.533   3.235  1.00 98.88           C  
ATOM   2162  OH  TYR A 273      -6.910   5.750   2.509  1.00 98.88           O  
ATOM   2163  CZ  TYR A 273      -6.102   4.885   3.209  1.00 98.88           C  
ATOM   2164  N   ASN A 274      -3.645   0.376   2.305  1.00 98.75           N  
ATOM   2165  CA  ASN A 274      -3.463   0.572   0.869  1.00 98.75           C  
ATOM   2166  C   ASN A 274      -4.342   1.702   0.343  1.00 98.75           C  
ATOM   2167  O   ASN A 274      -5.554   1.532   0.189  1.00 98.75           O  
ATOM   2168  CB  ASN A 274      -3.755  -0.725   0.110  1.00 98.75           C  
ATOM   2169  CG  ASN A 274      -3.462  -0.610  -1.374  1.00 98.75           C  
ATOM   2170  ND2 ASN A 274      -4.380  -1.102  -2.198  1.00 98.75           N  
ATOM   2171  OD1 ASN A 274      -2.419  -0.087  -1.777  1.00 98.75           O  
ATOM   2172  N   ALA A 275      -3.702   2.871   0.060  1.00 98.38           N  
ATOM   2173  CA  ALA A 275      -4.395   4.127  -0.214  1.00 98.38           C  
ATOM   2174  C   ALA A 275      -4.399   4.435  -1.708  1.00 98.38           C  
ATOM   2175  O   ALA A 275      -3.866   5.461  -2.139  1.00 98.38           O  
ATOM   2176  CB  ALA A 275      -3.745   5.271   0.559  1.00 98.38           C  
ATOM   2177  N   GLY A 276      -5.011   3.576  -2.582  1.00 97.56           N  
ATOM   2178  CA  GLY A 276      -5.053   3.806  -4.019  1.00 97.56           C  
ATOM   2179  C   GLY A 276      -5.870   5.024  -4.401  1.00 97.56           C  
ATOM   2180  O   GLY A 276      -6.960   5.243  -3.866  1.00 97.56           O  
ATOM   2181  N   THR A 277      -5.439   5.797  -5.378  1.00 97.38           N  
ATOM   2182  CA  THR A 277      -6.128   7.024  -5.767  1.00 97.38           C  
ATOM   2183  C   THR A 277      -6.964   6.797  -7.025  1.00 97.38           C  
ATOM   2184  O   THR A 277      -7.516   7.742  -7.581  1.00 97.38           O  
ATOM   2185  CB  THR A 277      -5.129   8.169  -6.008  1.00 97.38           C  
ATOM   2186  CG2 THR A 277      -4.428   8.571  -4.716  1.00 97.38           C  
ATOM   2187  OG1 THR A 277      -4.145   7.748  -6.964  1.00 97.38           O  
ATOM   2188  N   ASP A 278      -7.002   5.511  -7.528  1.00 97.38           N  
ATOM   2189  CA  ASP A 278      -7.756   5.228  -8.747  1.00 97.38           C  
ATOM   2190  C   ASP A 278      -9.260   5.270  -8.485  1.00 97.38           C  
ATOM   2191  O   ASP A 278     -10.060   4.991  -9.383  1.00 97.38           O  
ATOM   2192  CB  ASP A 278      -7.360   3.868  -9.323  1.00 97.38           C  
ATOM   2193  CG  ASP A 278      -7.355   2.766  -8.278  1.00 97.38           C  
ATOM   2194  OD1 ASP A 278      -7.770   3.015  -7.122  1.00 97.38           O  
ATOM   2195  OD2 ASP A 278      -6.932   1.637  -8.607  1.00 97.38           O1-
ATOM   2196  N   ILE A 279      -9.705   5.813  -7.312  1.00 98.12           N  
ATOM   2197  CA  ILE A 279     -11.110   6.063  -7.007  1.00 98.12           C  
ATOM   2198  C   ILE A 279     -11.485   7.482  -7.421  1.00 98.12           C  
ATOM   2199  O   ILE A 279     -12.657   7.862  -7.371  1.00 98.12           O  
ATOM   2200  CB  ILE A 279     -11.402   5.848  -5.500  1.00 98.12           C  
ATOM   2201  CG1 ILE A 279     -10.523   6.774  -4.652  1.00 98.12           C  
ATOM   2202  CG2 ILE A 279     -11.191   4.383  -5.113  1.00 98.12           C  
ATOM   2203  CD1 ILE A 279     -10.916   6.815  -3.176  1.00 98.12           C  
ATOM   2204  N   LEU A 280     -10.466   8.217  -7.838  1.00 98.19           N  
ATOM   2205  CA  LEU A 280     -10.571   9.619  -8.214  1.00 98.19           C  
ATOM   2206  C   LEU A 280     -11.494   9.790  -9.414  1.00 98.19           C  
ATOM   2207  O   LEU A 280     -11.461   8.988 -10.351  1.00 98.19           O  
ATOM   2208  CB  LEU A 280      -9.187  10.194  -8.537  1.00 98.19           C  
ATOM   2209  CG  LEU A 280      -9.140  11.668  -8.940  1.00 98.19           C  
ATOM   2210  CD1 LEU A 280      -9.538  12.549  -7.761  1.00 98.19           C  
ATOM   2211  CD2 LEU A 280      -7.752  12.043  -9.450  1.00 98.19           C  
ATOM   2212  N   GLU A 281     -12.355  10.763  -9.348  1.00 97.69           N  
ATOM   2213  CA  GLU A 281     -13.191  11.104 -10.491  1.00 97.69           C  
ATOM   2214  C   GLU A 281     -12.354  11.253 -11.758  1.00 97.69           C  
ATOM   2215  O   GLU A 281     -11.317  11.922 -11.754  1.00 97.69           O  
ATOM   2216  CB  GLU A 281     -13.970  12.393 -10.214  1.00 97.69           C  
ATOM   2217  CG  GLU A 281     -13.092  13.635 -10.120  1.00 97.69           C  
ATOM   2218  CD  GLU A 281     -13.886  14.911  -9.899  1.00 97.69           C  
ATOM   2219  OE1 GLU A 281     -13.282  16.011  -9.901  1.00 97.69           O  
ATOM   2220  OE2 GLU A 281     -15.121  14.821  -9.727  1.00 97.69           O1-
ATOM   2221  N   GLY A 282     -12.795  10.549 -12.849  1.00 95.69           N  
ATOM   2222  CA  GLY A 282     -12.112  10.696 -14.126  1.00 95.69           C  
ATOM   2223  C   GLY A 282     -10.988   9.684 -14.315  1.00 95.69           C  
ATOM   2224  O   GLY A 282     -10.353   9.659 -15.374  1.00 95.69           O  
ATOM   2225  N   ASP A 283     -10.708   8.915 -13.208  1.00 96.25           N  
ATOM   2226  CA  ASP A 283      -9.704   7.869 -13.361  1.00 96.25           C  
ATOM   2227  C   ASP A 283     -10.108   6.870 -14.444  1.00 96.25           C  
ATOM   2228  O   ASP A 283     -11.264   6.441 -14.495  1.00 96.25           O  
ATOM   2229  CB  ASP A 283      -9.479   7.144 -12.028  1.00 96.25           C  
ATOM   2230  CG  ASP A 283      -8.305   6.181 -12.074  1.00 96.25           C  
ATOM   2231  OD1 ASP A 283      -7.142   6.632 -12.023  1.00 96.25           O  
ATOM   2232  OD2 ASP A 283      -8.551   4.959 -12.163  1.00 96.25           O1-
ATOM   2233  N   PRO A 284      -9.230   6.378 -15.352  1.00 94.00           N  
ATOM   2234  CA  PRO A 284      -9.551   5.553 -16.519  1.00 94.00           C  
ATOM   2235  C   PRO A 284      -9.806   4.095 -16.163  1.00 94.00           C  
ATOM   2236  O   PRO A 284     -10.430   3.360 -16.930  1.00 94.00           O  
ATOM   2237  CB  PRO A 284      -8.307   5.692 -17.406  1.00 94.00           C  
ATOM   2238  CG  PRO A 284      -7.201   6.024 -16.455  1.00 94.00           C  
ATOM   2239  CD  PRO A 284      -7.756   6.898 -15.368  1.00 94.00           C  
ATOM   2240  N   LEU A 285      -9.477   3.657 -14.883  1.00 94.25           N  
ATOM   2241  CA  LEU A 285      -9.513   2.231 -14.558  1.00 94.25           C  
ATOM   2242  C   LEU A 285     -10.440   1.966 -13.375  1.00 94.25           C  
ATOM   2243  O   LEU A 285     -10.962   0.859 -13.229  1.00 94.25           O  
ATOM   2244  CB  LEU A 285      -8.107   1.714 -14.249  1.00 94.25           C  
ATOM   2245  CG  LEU A 285      -7.086   1.808 -15.389  1.00 94.25           C  
ATOM   2246  CD1 LEU A 285      -5.745   1.227 -14.940  1.00 94.25           C  
ATOM   2247  CD2 LEU A 285      -7.598   1.085 -16.631  1.00 94.25           C  
ATOM   2248  N   GLY A 286     -10.716   3.006 -12.567  1.00 96.12           N  
ATOM   2249  CA  GLY A 286     -11.342   2.812 -11.267  1.00 96.12           C  
ATOM   2250  C   GLY A 286     -12.855   2.949 -11.307  1.00 96.12           C  
ATOM   2251  O   GLY A 286     -13.564   2.304 -10.533  1.00 96.12           O  
ATOM   2252  N   SER A 287     -13.486   3.706 -12.264  1.00 96.94           N  
ATOM   2253  CA  SER A 287     -14.899   3.942 -12.536  1.00 96.94           C  
ATOM   2254  C   SER A 287     -15.638   4.359 -11.266  1.00 96.94           C  
ATOM   2255  O   SER A 287     -16.761   3.904 -11.016  1.00 96.94           O  
ATOM   2256  CB  SER A 287     -15.551   2.687 -13.125  1.00 96.94           C  
ATOM   2257  OG  SER A 287     -16.823   2.983 -13.651  1.00 96.94           O  
ATOM   2258  N   LEU A 288     -15.025   5.179 -10.385  1.00 98.12           N  
ATOM   2259  CA  LEU A 288     -15.655   5.858  -9.262  1.00 98.12           C  
ATOM   2260  C   LEU A 288     -15.621   7.369  -9.447  1.00 98.12           C  
ATOM   2261  O   LEU A 288     -14.985   7.869 -10.368  1.00 98.12           O  
ATOM   2262  CB  LEU A 288     -14.967   5.478  -7.950  1.00 98.12           C  
ATOM   2263  CG  LEU A 288     -15.001   3.994  -7.564  1.00 98.12           C  
ATOM   2264  CD1 LEU A 288     -14.197   3.758  -6.298  1.00 98.12           C  
ATOM   2265  CD2 LEU A 288     -16.435   3.525  -7.392  1.00 98.12           C  
ATOM   2266  N   SER A 289     -16.286   8.115  -8.640  1.00 98.31           N  
ATOM   2267  CA  SER A 289     -16.400   9.554  -8.844  1.00 98.31           C  
ATOM   2268  C   SER A 289     -16.079  10.324  -7.568  1.00 98.31           C  
ATOM   2269  O   SER A 289     -16.850  11.176  -7.138  1.00 98.31           O  
ATOM   2270  CB  SER A 289     -17.807   9.922  -9.323  1.00 98.31           C  
ATOM   2271  OG  SER A 289     -17.821  11.211  -9.897  1.00 98.31           O  
ATOM   2272  N   ILE A 290     -14.957   9.974  -6.890  1.00 98.56           N  
ATOM   2273  CA  ILE A 290     -14.523  10.629  -5.668  1.00 98.56           C  
ATOM   2274  C   ILE A 290     -13.672  11.850  -6.005  1.00 98.56           C  
ATOM   2275  O   ILE A 290     -12.807  11.788  -6.880  1.00 98.56           O  
ATOM   2276  CB  ILE A 290     -13.727   9.663  -4.760  1.00 98.56           C  
ATOM   2277  CG1 ILE A 290     -14.568   8.419  -4.435  1.00 98.56           C  
ATOM   2278  CG2 ILE A 290     -13.283  10.362  -3.475  1.00 98.56           C  
ATOM   2279  CD1 ILE A 290     -16.000   8.733  -4.009  1.00 98.56           C  
ATOM   2280  N   THR A 291     -13.971  12.975  -5.275  1.00 98.62           N  
ATOM   2281  CA  THR A 291     -13.246  14.220  -5.503  1.00 98.62           C  
ATOM   2282  C   THR A 291     -11.876  14.181  -4.835  1.00 98.62           C  
ATOM   2283  O   THR A 291     -11.645  13.365  -3.942  1.00 98.62           O  
ATOM   2284  CB  THR A 291     -14.041  15.432  -4.980  1.00 98.62           C  
ATOM   2285  CG2 THR A 291     -15.458  15.437  -5.534  1.00 98.62           C  
ATOM   2286  OG1 THR A 291     -14.097  15.381  -3.553  1.00 98.62           O  
ATOM   2287  N   PRO A 292     -10.938  15.082  -5.282  1.00 98.50           N  
ATOM   2288  CA  PRO A 292      -9.669  15.209  -4.560  1.00 98.50           C  
ATOM   2289  C   PRO A 292      -9.863  15.408  -3.061  1.00 98.50           C  
ATOM   2290  O   PRO A 292      -9.153  14.794  -2.254  1.00 98.50           O  
ATOM   2291  CB  PRO A 292      -9.018  16.437  -5.196  1.00 98.50           C  
ATOM   2292  CG  PRO A 292      -9.508  16.446  -6.610  1.00 98.50           C  
ATOM   2293  CD  PRO A 292     -10.943  15.999  -6.614  1.00 98.50           C  
ATOM   2294  N   LYS A 293     -10.746  16.234  -2.673  1.00 98.50           N  
ATOM   2295  CA  LYS A 293     -11.054  16.457  -1.263  1.00 98.50           C  
ATOM   2296  C   LYS A 293     -11.521  15.174  -0.591  1.00 98.50           C  
ATOM   2297  O   LYS A 293     -11.186  14.912   0.566  1.00 98.50           O  
ATOM   2298  CB  LYS A 293     -12.121  17.544  -1.109  1.00 98.50           C  
ATOM   2299  CG  LYS A 293     -12.397  17.939   0.330  1.00 98.50           C  
ATOM   2300  CD  LYS A 293     -13.446  19.040   0.415  1.00 98.50           C  
ATOM   2301  CE  LYS A 293     -13.799  19.378   1.866  1.00 98.50           C  
ATOM   2302  NZ  LYS A 293     -14.840  20.440   1.957  1.00 98.50           N1+
ATOM   2303  N   GLY A 294     -12.333  14.475  -1.257  1.00 98.62           N  
ATOM   2304  CA  GLY A 294     -12.794  13.192  -0.749  1.00 98.62           C  
ATOM   2305  C   GLY A 294     -11.663  12.235  -0.438  1.00 98.62           C  
ATOM   2306  O   GLY A 294     -11.682  11.552   0.588  1.00 98.62           O  
ATOM   2307  N   ILE A 295     -10.682  12.099  -1.284  1.00 98.62           N  
ATOM   2308  CA  ILE A 295      -9.518  11.237  -1.102  1.00 98.62           C  
ATOM   2309  C   ILE A 295      -8.721  11.695   0.122  1.00 98.62           C  
ATOM   2310  O   ILE A 295      -8.285  10.876   0.930  1.00 98.62           O  
ATOM   2311  CB  ILE A 295      -8.617  11.235  -2.358  1.00 98.62           C  
ATOM   2312  CG1 ILE A 295      -9.316  10.505  -3.512  1.00 98.62           C  
ATOM   2313  CG2 ILE A 295      -7.259  10.592  -2.046  1.00 98.62           C  
ATOM   2314  CD1 ILE A 295      -8.563  10.575  -4.837  1.00 98.62           C  
ATOM   2315  N   ILE A 296      -8.522  13.005   0.253  1.00 98.75           N  
ATOM   2316  CA  ILE A 296      -7.828  13.570   1.410  1.00 98.75           C  
ATOM   2317  C   ILE A 296      -8.591  13.228   2.687  1.00 98.75           C  
ATOM   2318  O   ILE A 296      -7.991  12.822   3.686  1.00 98.75           O  
ATOM   2319  CB  ILE A 296      -7.659  15.096   1.279  1.00 98.75           C  
ATOM   2320  CG1 ILE A 296      -6.698  15.436   0.131  1.00 98.75           C  
ATOM   2321  CG2 ILE A 296      -7.171  15.703   2.601  1.00 98.75           C  
ATOM   2322  CD1 ILE A 296      -6.662  16.910  -0.233  1.00 98.75           C  
ATOM   2323  N   GLN A 297      -9.930  13.381   2.653  1.00 98.69           N  
ATOM   2324  CA  GLN A 297     -10.773  13.072   3.806  1.00 98.69           C  
ATOM   2325  C   GLN A 297     -10.719  11.581   4.134  1.00 98.69           C  
ATOM   2326  O   GLN A 297     -10.718  11.200   5.308  1.00 98.69           O  
ATOM   2327  CB  GLN A 297     -12.216  13.499   3.548  1.00 98.69           C  
ATOM   2328  CG  GLN A 297     -13.112  13.425   4.778  1.00 98.69           C  
ATOM   2329  CD  GLN A 297     -14.482  14.031   4.546  1.00 98.69           C  
ATOM   2330  NE2 GLN A 297     -15.378  13.873   5.519  1.00 98.69           N  
ATOM   2331  OE1 GLN A 297     -14.741  14.637   3.498  1.00 98.69           O  
ATOM   2332  N   ARG A 298     -10.746  10.736   3.137  1.00 98.75           N  
ATOM   2333  CA  ARG A 298     -10.630   9.292   3.316  1.00 98.75           C  
ATOM   2334  C   ARG A 298      -9.382   8.940   4.120  1.00 98.75           C  
ATOM   2335  O   ARG A 298      -9.460   8.190   5.096  1.00 98.75           O  
ATOM   2336  CB  ARG A 298     -10.599   8.587   1.963  1.00 98.75           C  
ATOM   2337  CG  ARG A 298     -10.413   7.076   2.059  1.00 98.75           C  
ATOM   2338  CD  ARG A 298      -9.756   6.510   0.810  1.00 98.75           C  
ATOM   2339  NE  ARG A 298      -8.397   7.025   0.630  1.00 98.75           N  
ATOM   2340  NH1 ARG A 298      -8.173   6.258  -1.541  1.00 98.75           N  
ATOM   2341  NH2 ARG A 298      -6.455   7.402  -0.536  1.00 98.75           N1+
ATOM   2342  CZ  ARG A 298      -7.677   6.894  -0.479  1.00 98.75           C  
ATOM   2343  N   ASP A 299      -8.190   9.415   3.669  1.00 98.75           N  
ATOM   2344  CA  ASP A 299      -6.925   9.128   4.340  1.00 98.75           C  
ATOM   2345  C   ASP A 299      -6.930   9.661   5.771  1.00 98.75           C  
ATOM   2346  O   ASP A 299      -6.400   9.020   6.681  1.00 98.75           O  
ATOM   2347  CB  ASP A 299      -5.754   9.724   3.557  1.00 98.75           C  
ATOM   2348  CG  ASP A 299      -5.525   9.042   2.217  1.00 98.75           C  
ATOM   2349  OD1 ASP A 299      -6.060   7.931   1.997  1.00 98.75           O  
ATOM   2350  OD2 ASP A 299      -4.802   9.619   1.377  1.00 98.75           O1-
ATOM   2351  N   GLN A 300      -7.527  10.849   5.991  1.00 98.69           N  
ATOM   2352  CA  GLN A 300      -7.651  11.420   7.325  1.00 98.69           C  
ATOM   2353  C   GLN A 300      -8.465  10.514   8.242  1.00 98.69           C  
ATOM   2354  O   GLN A 300      -8.086  10.283   9.392  1.00 98.69           O  
ATOM   2355  CB  GLN A 300      -8.291  12.810   7.255  1.00 98.69           C  
ATOM   2356  CG  GLN A 300      -8.501  13.466   8.618  1.00 98.69           C  
ATOM   2357  CD  GLN A 300      -9.072  14.869   8.517  1.00 98.69           C  
ATOM   2358  NE2 GLN A 300      -9.926  15.220   9.462  1.00 98.69           N  
ATOM   2359  OE1 GLN A 300      -8.743  15.613   7.590  1.00 98.69           O  
ATOM   2360  N   ILE A 301      -9.618   9.997   7.766  1.00 98.62           N  
ATOM   2361  CA  ILE A 301     -10.494   9.127   8.543  1.00 98.62           C  
ATOM   2362  C   ILE A 301      -9.717   7.904   9.021  1.00 98.62           C  
ATOM   2363  O   ILE A 301      -9.786   7.543  10.199  1.00 98.62           O  
ATOM   2364  CB  ILE A 301     -11.734   8.688   7.725  1.00 98.62           C  
ATOM   2365  CG1 ILE A 301     -12.674   9.880   7.513  1.00 98.62           C  
ATOM   2366  CG2 ILE A 301     -12.451   7.528   8.413  1.00 98.62           C  
ATOM   2367  CD1 ILE A 301     -13.734   9.641   6.440  1.00 98.62           C  
ATOM   2368  N   VAL A 302      -8.987   7.293   8.162  1.00 98.75           N  
ATOM   2369  CA  VAL A 302      -8.257   6.075   8.480  1.00 98.75           C  
ATOM   2370  C   VAL A 302      -7.180   6.365   9.514  1.00 98.75           C  
ATOM   2371  O   VAL A 302      -7.068   5.662  10.523  1.00 98.75           O  
ATOM   2372  CB  VAL A 302      -7.627   5.449   7.214  1.00 98.75           C  
ATOM   2373  CG1 VAL A 302      -6.748   4.254   7.582  1.00 98.75           C  
ATOM   2374  CG2 VAL A 302      -8.711   5.033   6.225  1.00 98.75           C  
ATOM   2375  N   PHE A 303      -6.351   7.433   9.288  1.00 98.50           N  
ATOM   2376  CA  PHE A 303      -5.283   7.778  10.220  1.00 98.50           C  
ATOM   2377  C   PHE A 303      -5.855   8.230  11.561  1.00 98.50           C  
ATOM   2378  O   PHE A 303      -5.303   7.913  12.615  1.00 98.50           O  
ATOM   2379  CB  PHE A 303      -4.392   8.880   9.633  1.00 98.50           C  
ATOM   2380  CG  PHE A 303      -3.209   8.356   8.860  1.00 98.50           C  
ATOM   2381  CD1 PHE A 303      -1.947   8.309   9.438  1.00 98.50           C  
ATOM   2382  CD2 PHE A 303      -3.360   7.908   7.552  1.00 98.50           C  
ATOM   2383  CE1 PHE A 303      -0.851   7.827   8.723  1.00 98.50           C  
ATOM   2384  CE2 PHE A 303      -2.271   7.427   6.832  1.00 98.50           C  
ATOM   2385  CZ  PHE A 303      -1.017   7.390   7.421  1.00 98.50           C  
ATOM   2386  N   GLN A 304      -6.948   8.973  11.509  1.00 98.06           N  
ATOM   2387  CA  GLN A 304      -7.590   9.404  12.748  1.00 98.06           C  
ATOM   2388  C   GLN A 304      -8.020   8.208  13.591  1.00 98.06           C  
ATOM   2389  O   GLN A 304      -7.808   8.186  14.810  1.00 98.06           O  
ATOM   2390  CB  GLN A 304      -8.796  10.295  12.450  1.00 98.06           C  
ATOM   2391  CG  GLN A 304      -9.413  10.947  13.689  1.00 98.06           C  
ATOM   2392  CD  GLN A 304     -10.403  12.037  13.348  1.00 98.06           C  
ATOM   2393  NE2 GLN A 304     -10.991  12.648  14.376  1.00 98.06           N  
ATOM   2394  OE1 GLN A 304     -10.640  12.338  12.172  1.00 98.06           O  
ATOM   2395  N   GLU A 305      -8.635   7.176  12.979  1.00 98.12           N  
ATOM   2396  CA  GLU A 305      -9.073   5.978  13.688  1.00 98.12           C  
ATOM   2397  C   GLU A 305      -7.877   5.199  14.227  1.00 98.12           C  
ATOM   2398  O   GLU A 305      -7.916   4.690  15.357  1.00 98.12           O  
ATOM   2399  CB  GLU A 305      -9.910   5.083  12.772  1.00 98.12           C  
ATOM   2400  CG  GLU A 305     -11.285   5.652  12.443  1.00 98.12           C  
ATOM   2401  CD  GLU A 305     -12.164   5.838  13.668  1.00 98.12           C  
ATOM   2402  OE1 GLU A 305     -13.011   6.766  13.679  1.00 98.12           O  
ATOM   2403  OE2 GLU A 305     -12.007   5.050  14.632  1.00 98.12           O1-
ATOM   2404  N   ALA A 306      -6.848   5.071  13.435  1.00 97.50           N  
ATOM   2405  CA  ALA A 306      -5.654   4.345  13.875  1.00 97.50           C  
ATOM   2406  C   ALA A 306      -4.986   5.057  15.048  1.00 97.50           C  
ATOM   2407  O   ALA A 306      -4.663   4.423  16.056  1.00 97.50           O  
ATOM   2408  CB  ALA A 306      -4.675   4.200  12.712  1.00 97.50           C  
ATOM   2409  N   ARG A 307      -4.881   6.345  14.888  1.00 94.31           N  
ATOM   2410  CA  ARG A 307      -4.144   7.111  15.887  1.00 94.31           C  
ATOM   2411  C   ARG A 307      -4.927   7.207  17.194  1.00 94.31           C  
ATOM   2412  O   ARG A 307      -4.353   7.096  18.273  1.00 94.31           O  
ATOM   2413  CB  ARG A 307      -3.829   8.511  15.360  1.00 94.31           C  
ATOM   2414  CG  ARG A 307      -2.925   8.520  14.133  1.00 94.31           C  
ATOM   2415  CD  ARG A 307      -1.518   8.045  14.470  1.00 94.31           C  
ATOM   2416  NE  ARG A 307      -0.908   8.858  15.520  1.00 94.31           N  
ATOM   2417  NH1 ARG A 307       1.266   8.512  14.809  1.00 94.31           N  
ATOM   2418  NH2 ARG A 307       0.845   9.815  16.648  1.00 94.31           N1+
ATOM   2419  CZ  ARG A 307       0.401   9.056  15.657  1.00 94.31           C  
ATOM   2420  N   SER A 308      -6.215   7.421  17.134  1.00 95.00           N  
ATOM   2421  CA  SER A 308      -7.063   7.519  18.317  1.00 95.00           C  
ATOM   2422  C   SER A 308      -7.052   6.222  19.121  1.00 95.00           C  
ATOM   2423  O   SER A 308      -7.297   6.226  20.326  1.00 95.00           O  
ATOM   2424  CB  SER A 308      -8.497   7.865  17.925  1.00 95.00           C  
ATOM   2425  OG  SER A 308      -9.140   6.758  17.325  1.00 95.00           O  
ATOM   2426  N   ARG A 309      -6.692   5.102  18.537  1.00 95.19           N  
ATOM   2427  CA  ARG A 309      -6.674   3.787  19.161  1.00 95.19           C  
ATOM   2428  C   ARG A 309      -5.241   3.328  19.427  1.00 95.19           C  
ATOM   2429  O   ARG A 309      -5.016   2.189  19.833  1.00 95.19           O  
ATOM   2430  CB  ARG A 309      -7.396   2.757  18.289  1.00 95.19           C  
ATOM   2431  CG  ARG A 309      -8.881   3.047  18.100  1.00 95.19           C  
ATOM   2432  CD  ARG A 309      -9.513   2.101  17.090  1.00 95.19           C  
ATOM   2433  NE  ARG A 309     -10.937   2.355  16.938  1.00 95.19           N  
ATOM   2434  NH1 ARG A 309     -10.838   2.725  14.655  1.00 95.19           N  
ATOM   2435  NH2 ARG A 309     -12.846   2.857  15.754  1.00 95.19           N1+
ATOM   2436  CZ  ARG A 309     -11.543   2.646  15.783  1.00 95.19           C  
ATOM   2437  N   SER A 310      -4.277   4.187  19.068  1.00 94.12           N  
ATOM   2438  CA  SER A 310      -2.860   3.917  19.278  1.00 94.12           C  
ATOM   2439  C   SER A 310      -2.428   2.641  18.562  1.00 94.12           C  
ATOM   2440  O   SER A 310      -1.707   1.821  19.121  1.00 94.12           O  
ATOM   2441  CB  SER A 310      -2.554   3.799  20.774  1.00 94.12           C  
ATOM   2442  OG  SER A 310      -2.853   5.008  21.447  1.00 94.12           O  
ATOM   2443  N   ILE A 311      -2.943   2.438  17.384  1.00 96.94           N  
ATOM   2444  CA  ILE A 311      -2.538   1.320  16.545  1.00 96.94           C  
ATOM   2445  C   ILE A 311      -1.532   1.795  15.495  1.00 96.94           C  
ATOM   2446  O   ILE A 311      -1.799   2.752  14.762  1.00 96.94           O  
ATOM   2447  CB  ILE A 311      -3.757   0.663  15.855  1.00 96.94           C  
ATOM   2448  CG1 ILE A 311      -4.796   0.237  16.903  1.00 96.94           C  
ATOM   2449  CG2 ILE A 311      -3.314  -0.538  15.011  1.00 96.94           C  
ATOM   2450  CD1 ILE A 311      -6.133  -0.188  16.307  1.00 96.94           C  
ATOM   2451  N   PRO A 312      -0.330   1.139  15.509  1.00 97.50           N  
ATOM   2452  CA  PRO A 312       0.612   1.506  14.451  1.00 97.50           C  
ATOM   2453  C   PRO A 312       0.035   1.295  13.046  1.00 97.50           C  
ATOM   2454  O   PRO A 312      -0.608   0.276  12.794  1.00 97.50           O  
ATOM   2455  CB  PRO A 312       1.803   0.574  14.695  1.00 97.50           C  
ATOM   2456  CG  PRO A 312       1.711   0.212  16.143  1.00 97.50           C  
ATOM   2457  CD  PRO A 312       0.259   0.145  16.526  1.00 97.50           C  
ATOM   2458  N   ILE A 313       0.281   2.357  12.170  1.00 98.56           N  
ATOM   2459  CA  ILE A 313      -0.296   2.301  10.831  1.00 98.56           C  
ATOM   2460  C   ILE A 313       0.777   2.624   9.794  1.00 98.56           C  
ATOM   2461  O   ILE A 313       1.583   3.538   9.984  1.00 98.56           O  
ATOM   2462  CB  ILE A 313      -1.488   3.276  10.690  1.00 98.56           C  
ATOM   2463  CG1 ILE A 313      -2.095   3.178   9.285  1.00 98.56           C  
ATOM   2464  CG2 ILE A 313      -1.053   4.712  10.998  1.00 98.56           C  
ATOM   2465  CD1 ILE A 313      -3.424   3.901   9.134  1.00 98.56           C  
ATOM   2466  N   MET A 314       0.829   1.736   8.704  1.00 98.25           N  
ATOM   2467  CA  MET A 314       1.658   2.021   7.532  1.00 98.25           C  
ATOM   2468  C   MET A 314       0.798   2.193   6.287  1.00 98.25           C  
ATOM   2469  O   MET A 314      -0.120   1.405   6.048  1.00 98.25           O  
ATOM   2470  CB  MET A 314       2.683   0.909   7.314  1.00 98.25           C  
ATOM   2471  CG  MET A 314       2.070  -0.409   6.873  1.00 98.25           C  
ATOM   2472  SD  MET A 314       3.203  -1.393   5.815  1.00 98.25           S  
ATOM   2473  CE  MET A 314       3.560  -0.179   4.513  1.00 98.25           C  
ATOM   2474  N   MET A 315       1.140   3.217   5.516  1.00 98.81           N  
ATOM   2475  CA  MET A 315       0.382   3.585   4.326  1.00 98.81           C  
ATOM   2476  C   MET A 315       1.218   3.387   3.064  1.00 98.81           C  
ATOM   2477  O   MET A 315       2.390   3.771   3.020  1.00 98.81           O  
ATOM   2478  CB  MET A 315      -0.091   5.035   4.415  1.00 98.81           C  
ATOM   2479  CG  MET A 315      -0.808   5.524   3.167  1.00 98.81           C  
ATOM   2480  SD  MET A 315      -1.271   7.296   3.272  1.00 98.81           S  
ATOM   2481  CE  MET A 315      -1.831   7.583   1.571  1.00 98.81           C  
ATOM   2482  N   VAL A 316       0.647   2.726   2.046  1.00 98.69           N  
ATOM   2483  CA  VAL A 316       1.198   2.664   0.696  1.00 98.69           C  
ATOM   2484  C   VAL A 316       0.219   3.294  -0.291  1.00 98.69           C  
ATOM   2485  O   VAL A 316      -0.990   3.318  -0.045  1.00 98.69           O  
ATOM   2486  CB  VAL A 316       1.516   1.212   0.277  1.00 98.69           C  
ATOM   2487  CG1 VAL A 316       2.655   0.644   1.121  1.00 98.69           C  
ATOM   2488  CG2 VAL A 316       0.268   0.338   0.395  1.00 98.69           C  
ATOM   2489  N   THR A 317       0.706   3.837  -1.500  1.00 96.19           N  
ATOM   2490  CA  THR A 317      -0.089   4.758  -2.301  1.00 96.19           C  
ATOM   2491  C   THR A 317      -0.725   4.037  -3.487  1.00 96.19           C  
ATOM   2492  O   THR A 317      -1.689   4.532  -4.078  1.00 96.19           O  
ATOM   2493  CB  THR A 317       0.764   5.936  -2.810  1.00 96.19           C  
ATOM   2494  CG2 THR A 317       1.284   6.780  -1.648  1.00 96.19           C  
ATOM   2495  OG1 THR A 317       1.878   5.426  -3.553  1.00 96.19           O  
ATOM   2496  N   SER A 318      -0.244   2.757  -3.859  1.00 93.88           N  
ATOM   2497  CA  SER A 318      -0.850   1.840  -4.821  1.00 93.88           C  
ATOM   2498  C   SER A 318      -1.216   2.557  -6.114  1.00 93.88           C  
ATOM   2499  O   SER A 318      -0.404   3.302  -6.672  1.00 93.88           O  
ATOM   2500  CB  SER A 318      -2.095   1.182  -4.221  1.00 93.88           C  
ATOM   2501  OG  SER A 318      -2.531   0.102  -5.032  1.00 93.88           O  
ATOM   2502  N   GLY A 319      -2.469   2.190  -6.756  1.00 90.06           N  
ATOM   2503  CA  GLY A 319      -2.920   2.626  -8.069  1.00 90.06           C  
ATOM   2504  C   GLY A 319      -3.323   4.088  -8.105  1.00 90.06           C  
ATOM   2505  O   GLY A 319      -3.385   4.748  -7.068  1.00 90.06           O  
ATOM   2506  N   GLY A 320      -3.667   4.677  -9.146  1.00 91.62           N  
ATOM   2507  CA  GLY A 320      -3.910   6.038  -9.593  1.00 91.62           C  
ATOM   2508  C   GLY A 320      -3.243   6.362 -10.922  1.00 91.62           C  
ATOM   2509  O   GLY A 320      -2.013   6.361 -11.021  1.00 91.62           O  
ATOM   2510  N   TYR A 321      -4.095   6.732 -11.804  1.00 88.88           N  
ATOM   2511  CA  TYR A 321      -3.557   6.680 -13.162  1.00 88.88           C  
ATOM   2512  C   TYR A 321      -3.740   8.012 -13.872  1.00 88.88           C  
ATOM   2513  O   TYR A 321      -3.689   8.078 -15.102  1.00 88.88           O  
ATOM   2514  CB  TYR A 321      -4.227   5.558 -13.958  1.00 88.88           C  
ATOM   2515  CG  TYR A 321      -4.203   4.217 -13.269  1.00 88.88           C  
ATOM   2516  CD1 TYR A 321      -3.036   3.461 -13.221  1.00 88.88           C  
ATOM   2517  CD2 TYR A 321      -5.349   3.705 -12.671  1.00 88.88           C  
ATOM   2518  CE1 TYR A 321      -3.008   2.225 -12.589  1.00 88.88           C  
ATOM   2519  CE2 TYR A 321      -5.332   2.467 -12.028  1.00 88.88           C  
ATOM   2520  OH  TYR A 321      -4.138   0.511 -11.367  1.00 88.88           O  
ATOM   2521  CZ  TYR A 321      -4.160   1.737 -11.996  1.00 88.88           C  
ATOM   2522  N   GLN A 322      -3.995   9.024 -13.013  1.00 89.81           N  
ATOM   2523  CA  GLN A 322      -4.021  10.400 -13.496  1.00 89.81           C  
ATOM   2524  C   GLN A 322      -2.782  11.167 -13.038  1.00 89.81           C  
ATOM   2525  O   GLN A 322      -2.250  10.913 -11.960  1.00 89.81           O  
ATOM   2526  CB  GLN A 322      -5.286  11.110 -13.008  1.00 89.81           C  
ATOM   2527  CG  GLN A 322      -6.578  10.507 -13.552  1.00 89.81           C  
ATOM   2528  CD  GLN A 322      -7.816  11.229 -13.056  1.00 89.81           C  
ATOM   2529  NE2 GLN A 322      -8.776  10.476 -12.531  1.00 89.81           N  
ATOM   2530  OE1 GLN A 322      -7.910  12.460 -13.151  1.00 89.81           O  
ATOM   2531  N   ARG A 323      -2.310  11.998 -13.912  1.00 87.62           N  
ATOM   2532  CA  ARG A 323      -1.126  12.788 -13.588  1.00 87.62           C  
ATOM   2533  C   ARG A 323      -1.352  13.622 -12.328  1.00 87.62           C  
ATOM   2534  O   ARG A 323      -0.433  13.803 -11.531  1.00 87.62           O  
ATOM   2535  CB  ARG A 323      -0.759  13.703 -14.758  1.00 87.62           C  
ATOM   2536  CG  ARG A 323       0.603  14.353 -14.645  1.00 87.62           C  
ATOM   2537  CD  ARG A 323       1.006  15.082 -15.916  1.00 87.62           C  
ATOM   2538  NE  ARG A 323       2.253  15.828 -15.739  1.00 87.62           N  
ATOM   2539  NH1 ARG A 323       2.500  16.337 -17.987  1.00 87.62           N  
ATOM   2540  NH2 ARG A 323       4.054  17.061 -16.456  1.00 87.62           N1+
ATOM   2541  CZ  ARG A 323       2.929  16.409 -16.731  1.00 87.62           C  
ATOM   2542  N   ARG A 324      -2.517  14.086 -12.105  1.00 92.75           N  
ATOM   2543  CA  ARG A 324      -2.815  14.970 -10.980  1.00 92.75           C  
ATOM   2544  C   ARG A 324      -2.866  14.192  -9.673  1.00 92.75           C  
ATOM   2545  O   ARG A 324      -2.935  14.777  -8.589  1.00 92.75           O  
ATOM   2546  CB  ARG A 324      -4.144  15.703 -11.207  1.00 92.75           C  
ATOM   2547  CG  ARG A 324      -5.346  14.774 -11.288  1.00 92.75           C  
ATOM   2548  CD  ARG A 324      -6.637  15.550 -11.523  1.00 92.75           C  
ATOM   2549  NE  ARG A 324      -7.789  14.657 -11.619  1.00 92.75           N  
ATOM   2550  NH1 ARG A 324      -9.288  16.328 -12.169  1.00 92.75           N  
ATOM   2551  NH2 ARG A 324     -10.003  14.164 -12.003  1.00 92.75           N1+
ATOM   2552  CZ  ARG A 324      -9.025  15.052 -11.929  1.00 92.75           C  
ATOM   2553  N   THR A 325      -2.768  12.895  -9.656  1.00 93.25           N  
ATOM   2554  CA  THR A 325      -2.806  12.062  -8.460  1.00 93.25           C  
ATOM   2555  C   THR A 325      -1.639  12.397  -7.534  1.00 93.25           C  
ATOM   2556  O   THR A 325      -1.785  12.367  -6.313  1.00 93.25           O  
ATOM   2557  CB  THR A 325      -2.765  10.566  -8.829  1.00 93.25           C  
ATOM   2558  CG2 THR A 325      -2.711   9.698  -7.569  1.00 93.25           C  
ATOM   2559  OG1 THR A 325      -3.937  10.228  -9.576  1.00 93.25           O  
ATOM   2560  N   ALA A 326      -0.450  12.713  -8.159  1.00 95.44           N  
ATOM   2561  CA  ALA A 326       0.722  13.039  -7.347  1.00 95.44           C  
ATOM   2562  C   ALA A 326       0.430  14.198  -6.404  1.00 95.44           C  
ATOM   2563  O   ALA A 326       0.787  14.152  -5.221  1.00 95.44           O  
ATOM   2564  CB  ALA A 326       1.912  13.375  -8.249  1.00 95.44           C  
ATOM   2565  N   ARG A 327      -0.177  15.259  -6.952  1.00 97.12           N  
ATOM   2566  CA  ARG A 327      -0.538  16.411  -6.128  1.00 97.12           C  
ATOM   2567  C   ARG A 327      -1.517  16.021  -5.026  1.00 97.12           C  
ATOM   2568  O   ARG A 327      -1.405  16.485  -3.892  1.00 97.12           O  
ATOM   2569  CB  ARG A 327      -1.138  17.519  -6.996  1.00 97.12           C  
ATOM   2570  CG  ARG A 327      -1.573  18.749  -6.211  1.00 97.12           C  
ATOM   2571  CD  ARG A 327      -0.389  19.453  -5.569  1.00 97.12           C  
ATOM   2572  NE  ARG A 327      -0.733  20.810  -5.135  1.00 97.12           N  
ATOM   2573  NH1 ARG A 327      -0.054  20.508  -2.948  1.00 97.12           N  
ATOM   2574  NH2 ARG A 327      -0.918  22.524  -3.623  1.00 97.12           N1+
ATOM   2575  CZ  ARG A 327      -0.571  21.283  -3.903  1.00 97.12           C  
ATOM   2576  N   ILE A 328      -2.513  15.194  -5.271  1.00 97.88           N  
ATOM   2577  CA  ILE A 328      -3.531  14.770  -4.318  1.00 97.88           C  
ATOM   2578  C   ILE A 328      -2.878  13.979  -3.187  1.00 97.88           C  
ATOM   2579  O   ILE A 328      -3.189  14.193  -2.009  1.00 97.88           O  
ATOM   2580  CB  ILE A 328      -4.632  13.930  -4.996  1.00 97.88           C  
ATOM   2581  CG1 ILE A 328      -5.389  14.772  -6.028  1.00 97.88           C  
ATOM   2582  CG2 ILE A 328      -5.590  13.349  -3.947  1.00 97.88           C  
ATOM   2583  CD1 ILE A 328      -6.292  13.958  -6.948  1.00 97.88           C  
ATOM   2584  N   ILE A 329      -1.936  13.088  -3.533  1.00 98.06           N  
ATOM   2585  CA  ILE A 329      -1.208  12.319  -2.529  1.00 98.06           C  
ATOM   2586  C   ILE A 329      -0.424  13.262  -1.624  1.00 98.06           C  
ATOM   2587  O   ILE A 329      -0.469  13.140  -0.396  1.00 98.06           O  
ATOM   2588  CB  ILE A 329      -0.260  11.292  -3.187  1.00 98.06           C  
ATOM   2589  CG1 ILE A 329      -1.068  10.190  -3.883  1.00 98.06           C  
ATOM   2590  CG2 ILE A 329       0.690  10.691  -2.143  1.00 98.06           C  
ATOM   2591  CD1 ILE A 329      -0.236   9.286  -4.779  1.00 98.06           C  
ATOM   2592  N   ALA A 330       0.325  14.184  -2.226  1.00 98.25           N  
ATOM   2593  CA  ALA A 330       1.101  15.154  -1.458  1.00 98.25           C  
ATOM   2594  C   ALA A 330       0.195  15.964  -0.533  1.00 98.25           C  
ATOM   2595  O   ALA A 330       0.509  16.155   0.645  1.00 98.25           O  
ATOM   2596  CB  ALA A 330       1.876  16.078  -2.389  1.00 98.25           C  
ATOM   2597  N   ASP A 331      -0.964  16.435  -1.071  1.00 98.50           N  
ATOM   2598  CA  ASP A 331      -1.911  17.210  -0.279  1.00 98.50           C  
ATOM   2599  C   ASP A 331      -2.467  16.387   0.879  1.00 98.50           C  
ATOM   2600  O   ASP A 331      -2.688  16.914   1.975  1.00 98.50           O  
ATOM   2601  CB  ASP A 331      -3.057  17.717  -1.163  1.00 98.50           C  
ATOM   2602  CG  ASP A 331      -2.637  18.843  -2.096  1.00 98.50           C  
ATOM   2603  OD1 ASP A 331      -1.544  19.419  -1.901  1.00 98.50           O  
ATOM   2604  OD2 ASP A 331      -3.406  19.149  -3.023  1.00 98.50           O1-
ATOM   2605  N   SER A 332      -2.710  15.132   0.612  1.00 98.56           N  
ATOM   2606  CA  SER A 332      -3.200  14.245   1.662  1.00 98.56           C  
ATOM   2607  C   SER A 332      -2.185  14.111   2.793  1.00 98.56           C  
ATOM   2608  O   SER A 332      -2.550  14.178   3.972  1.00 98.56           O  
ATOM   2609  CB  SER A 332      -3.515  12.862   1.089  1.00 98.56           C  
ATOM   2610  OG  SER A 332      -3.933  11.975   2.114  1.00 98.56           O  
ATOM   2611  N   ILE A 333      -0.935  13.897   2.489  1.00 98.50           N  
ATOM   2612  CA  ILE A 333       0.124  13.765   3.484  1.00 98.50           C  
ATOM   2613  C   ILE A 333       0.279  15.077   4.246  1.00 98.50           C  
ATOM   2614  O   ILE A 333       0.412  15.079   5.473  1.00 98.50           O  
ATOM   2615  CB  ILE A 333       1.468  13.361   2.830  1.00 98.50           C  
ATOM   2616  CG1 ILE A 333       1.385  11.936   2.270  1.00 98.50           C  
ATOM   2617  CG2 ILE A 333       2.615  13.491   3.838  1.00 98.50           C  
ATOM   2618  CD1 ILE A 333       2.570  11.546   1.399  1.00 98.50           C  
ATOM   2619  N   LEU A 334       0.265  16.177   3.570  1.00 98.50           N  
ATOM   2620  CA  LEU A 334       0.327  17.489   4.217  1.00 98.50           C  
ATOM   2621  C   LEU A 334      -0.859  17.689   5.153  1.00 98.50           C  
ATOM   2622  O   LEU A 334      -0.712  18.250   6.236  1.00 98.50           O  
ATOM   2623  CB  LEU A 334       0.359  18.603   3.168  1.00 98.50           C  
ATOM   2624  CG  LEU A 334       1.634  18.709   2.329  1.00 98.50           C  
ATOM   2625  CD1 LEU A 334       1.436  19.688   1.178  1.00 98.50           C  
ATOM   2626  CD2 LEU A 334       2.819  19.121   3.194  1.00 98.50           C  
ATOM   2627  N   ASN A 335      -2.071  17.258   4.647  1.00 98.62           N  
ATOM   2628  CA  ASN A 335      -3.257  17.328   5.491  1.00 98.62           C  
ATOM   2629  C   ASN A 335      -3.082  16.524   6.777  1.00 98.62           C  
ATOM   2630  O   ASN A 335      -3.448  16.985   7.860  1.00 98.62           O  
ATOM   2631  CB  ASN A 335      -4.490  16.836   4.724  1.00 98.62           C  
ATOM   2632  CG  ASN A 335      -5.755  16.893   5.562  1.00 98.62           C  
ATOM   2633  ND2 ASN A 335      -6.280  15.731   5.923  1.00 98.62           N  
ATOM   2634  OD1 ASN A 335      -6.257  17.973   5.884  1.00 98.62           O  
ATOM   2635  N   LEU A 336      -2.540  15.297   6.675  1.00 98.31           N  
ATOM   2636  CA  LEU A 336      -2.289  14.476   7.853  1.00 98.31           C  
ATOM   2637  C   LEU A 336      -1.369  15.189   8.833  1.00 98.31           C  
ATOM   2638  O   LEU A 336      -1.584  15.137  10.054  1.00 98.31           O  
ATOM   2639  CB  LEU A 336      -1.669  13.134   7.442  1.00 98.31           C  
ATOM   2640  CG  LEU A 336      -2.557  12.198   6.619  1.00 98.31           C  
ATOM   2641  CD1 LEU A 336      -1.779  10.956   6.213  1.00 98.31           C  
ATOM   2642  CD2 LEU A 336      -3.810  11.826   7.407  1.00 98.31           C  
ATOM   2643  N   HIS A 337      -0.324  15.829   8.291  1.00 97.25           N  
ATOM   2644  CA  HIS A 337       0.586  16.621   9.121  1.00 97.25           C  
ATOM   2645  C   HIS A 337      -0.132  17.783   9.780  1.00 97.25           C  
ATOM   2646  O   HIS A 337       0.002  18.004  10.989  1.00 97.25           O  
ATOM   2647  CB  HIS A 337       1.760  17.138   8.286  1.00 97.25           C  
ATOM   2648  CG  HIS A 337       2.692  18.030   9.041  1.00 97.25           C  
ATOM   2649  CD2 HIS A 337       3.076  19.306   8.818  1.00 97.25           C  
ATOM   2650  ND1 HIS A 337       3.356  17.618  10.175  1.00 97.25           N  
ATOM   2651  CE1 HIS A 337       4.109  18.607  10.618  1.00 97.25           C  
ATOM   2652  NE2 HIS A 337       3.949  19.641   9.814  1.00 97.25           N  
ATOM   2653  N   GLU A 338      -0.965  18.499   9.089  1.00 97.12           N  
ATOM   2654  CA  GLU A 338      -1.695  19.654   9.589  1.00 97.12           C  
ATOM   2655  C   GLU A 338      -2.674  19.248  10.688  1.00 97.12           C  
ATOM   2656  O   GLU A 338      -2.889  20.008  11.641  1.00 97.12           O  
ATOM   2657  CB  GLU A 338      -2.444  20.356   8.452  1.00 97.12           C  
ATOM   2658  CG  GLU A 338      -1.538  21.146   7.516  1.00 97.12           C  
ATOM   2659  CD  GLU A 338      -2.273  21.709   6.309  1.00 97.12           C  
ATOM   2660  OE1 GLU A 338      -1.617  22.326   5.436  1.00 97.12           O  
ATOM   2661  OE2 GLU A 338      -3.508  21.528   6.233  1.00 97.12           O1-
ATOM   2662  N   GLN A 339      -3.210  18.034  10.608  1.00 96.62           N  
ATOM   2663  CA  GLN A 339      -4.181  17.523  11.571  1.00 96.62           C  
ATOM   2664  C   GLN A 339      -3.487  16.914  12.783  1.00 96.62           C  
ATOM   2665  O   GLN A 339      -4.147  16.431  13.706  1.00 96.62           O  
ATOM   2666  CB  GLN A 339      -5.102  16.492  10.912  1.00 96.62           C  
ATOM   2667  CG  GLN A 339      -5.963  17.071   9.796  1.00 96.62           C  
ATOM   2668  CD  GLN A 339      -6.935  18.132  10.286  1.00 96.62           C  
ATOM   2669  NE2 GLN A 339      -7.030  19.232   9.548  1.00 96.62           N  
ATOM   2670  OE1 GLN A 339      -7.597  17.953  11.311  1.00 96.62           O  
ATOM   2671  N   GLY A 340      -2.127  16.899  12.701  1.00 94.75           N  
ATOM   2672  CA  GLY A 340      -1.358  16.346  13.803  1.00 94.75           C  
ATOM   2673  C   GLY A 340      -1.378  14.826  13.840  1.00 94.75           C  
ATOM   2674  O   GLY A 340      -1.194  14.233  14.904  1.00 94.75           O  
ATOM   2675  N   LEU A 341      -1.771  14.241  12.747  1.00 95.56           N  
ATOM   2676  CA  LEU A 341      -1.881  12.790  12.692  1.00 95.56           C  
ATOM   2677  C   LEU A 341      -0.539  12.158  12.344  1.00 95.56           C  
ATOM   2678  O   LEU A 341      -0.328  10.969  12.587  1.00 95.56           O  
ATOM   2679  CB  LEU A 341      -2.936  12.365  11.663  1.00 95.56           C  
ATOM   2680  CG  LEU A 341      -4.383  12.756  11.986  1.00 95.56           C  
ATOM   2681  CD1 LEU A 341      -5.281  12.512  10.779  1.00 95.56           C  
ATOM   2682  CD2 LEU A 341      -4.889  11.983  13.200  1.00 95.56           C  
ATOM   2683  N   ILE A 342       0.377  12.943  11.753  1.00 95.25           N  
ATOM   2684  CA  ILE A 342       1.752  12.503  11.529  1.00 95.25           C  
ATOM   2685  C   ILE A 342       2.722  13.596  11.991  1.00 95.25           C  
ATOM   2686  O   ILE A 342       2.410  14.786  11.909  1.00 95.25           O  
ATOM   2687  CB  ILE A 342       2.001  12.154  10.045  1.00 95.25           C  
ATOM   2688  CG1 ILE A 342       1.781  13.391   9.162  1.00 95.25           C  
ATOM   2689  CG2 ILE A 342       1.099  10.993   9.603  1.00 95.25           C  
ATOM   2690  CD1 ILE A 342       2.147  13.172   7.696  1.00 95.25           C  
ATOM   2691  N   SER A 343       3.847  13.135  12.517  1.00 92.06           N  
ATOM   2692  CA  SER A 343       4.897  14.043  12.982  1.00 92.06           C  
ATOM   2693  C   SER A 343       6.266  13.369  12.921  1.00 92.06           C  
ATOM   2694  O   SER A 343       6.363  12.142  12.927  1.00 92.06           O  
ATOM   2695  CB  SER A 343       4.613  14.516  14.407  1.00 92.06           C  
ATOM   2696  OG  SER A 343       4.874  13.468  15.340  1.00 92.06           O  
ATOM   2697  N   CYS A 344       7.243  14.266  12.847  1.00 87.69           N  
ATOM   2698  CA  CYS A 344       8.612  13.755  12.819  1.00 87.69           C  
ATOM   2699  C   CYS A 344       9.089  13.416  14.221  1.00 87.69           C  
ATOM   2700  O   CYS A 344       9.958  12.546  14.391  1.00 87.69           O  
ATOM   2701  CB  CYS A 344       9.547  14.785  12.184  1.00 87.69           C  
ATOM   2702  SG  CYS A 344      11.208  14.146  11.847  1.00 87.69           S  
ATOM   2703  N   ASN A 345       8.455  13.974  15.259  1.00 78.31           N  
ATOM   2704  CA  ASN A 345       8.811  13.773  16.663  1.00 78.31           C  
ATOM   2705  C   ASN A 345       8.158  12.514  17.223  1.00 78.31           C  
ATOM   2706  O   ASN A 345       6.936  12.373  17.179  1.00 78.31           O  
ATOM   2707  CB  ASN A 345       8.429  14.993  17.501  1.00 78.31           C  
ATOM   2708  CG  ASN A 345       9.293  16.203  17.207  1.00 78.31           C  
ATOM   2709  ND2 ASN A 345       8.767  17.381  17.472  1.00 78.31           N  
ATOM   2710  OD1 ASN A 345      10.431  16.066  16.737  1.00 78.31           O  
ATOM   2711  N   TYR A 346       8.997  11.618  17.684  1.00 68.00           N  
ATOM   2712  CA  TYR A 346       8.599  10.325  18.233  1.00 68.00           C  
ATOM   2713  C   TYR A 346       7.655  10.512  19.415  1.00 68.00           C  
ATOM   2714  O   TYR A 346       6.716   9.726  19.596  1.00 68.00           O  
ATOM   2715  CB  TYR A 346       9.833   9.527  18.671  1.00 68.00           C  
ATOM   2716  CG  TYR A 346       9.523   8.106  19.088  1.00 68.00           C  
ATOM   2717  CD1 TYR A 346       9.495   7.746  20.430  1.00 68.00           C  
ATOM   2718  CD2 TYR A 346       9.247   7.124  18.137  1.00 68.00           C  
ATOM   2719  CE1 TYR A 346       9.214   6.440  20.812  1.00 68.00           C  
ATOM   2720  CE2 TYR A 346       8.954   5.822  18.508  1.00 68.00           C  
ATOM   2721  OH  TYR A 346       8.657   4.195  20.229  1.00 68.00           O  
ATOM   2722  CZ  TYR A 346       8.944   5.489  19.856  1.00 68.00           C  
ATOM   2723  N   SER A 347       7.755  11.540  20.216  1.00 57.16           N  
ATOM   2724  CA  SER A 347       6.982  11.803  21.420  1.00 57.16           C  
ATOM   2725  C   SER A 347       5.549  12.188  21.092  1.00 57.16           C  
ATOM   2726  O   SER A 347       4.644  12.002  21.911  1.00 57.16           O  
ATOM   2727  CB  SER A 347       7.648  12.909  22.247  1.00 57.16           C  
ATOM   2728  OG  SER A 347       7.738  14.109  21.492  1.00 57.16           O  
ATOM   2729  N   GLU A 348       5.318  12.507  19.815  1.00 58.34           N  
ATOM   2730  CA  GLU A 348       4.028  12.963  19.308  1.00 58.34           C  
ATOM   2731  C   GLU A 348       3.312  11.877  18.525  1.00 58.34           C  
ATOM   2732  O   GLU A 348       2.173  12.053  18.089  1.00 58.34           O  
ATOM   2733  CB  GLU A 348       4.209  14.209  18.432  1.00 58.34           C  
ATOM   2734  CG  GLU A 348       4.694  15.425  19.193  1.00 58.34           C  
ATOM   2735  CD  GLU A 348       4.878  16.658  18.310  1.00 58.34           C  
ATOM   2736  OE1 GLU A 348       5.263  17.730  18.833  1.00 58.34           O  
ATOM   2737  OE2 GLU A 348       4.632  16.548  17.090  1.00 58.34           O1-
ATOM   2738  N   SER A 349       3.967  10.678  18.346  1.00 54.59           N  
ATOM   2739  CA  SER A 349       3.563   9.484  17.589  1.00 54.59           C  
ATOM   2740  C   SER A 349       2.859   8.477  18.500  1.00 54.59           C  
ATOM   2741  O   SER A 349       2.428   7.417  18.040  1.00 54.59           O  
ATOM   2742  CB  SER A 349       4.776   8.830  16.936  1.00 54.59           C  
ATOM   2743  OG  SER A 349       5.878   8.789  17.826  1.00 54.59           O  
ATOM   2744  N   GLY A 350       2.442   8.977  19.878  1.00 54.16           N  
ATOM   2745  CA  GLY A 350       1.611   8.274  20.847  1.00 54.16           C  
ATOM   2746  C   GLY A 350       0.132   8.590  20.696  1.00 54.16           C  
ATOM   2747  O   GLY A 350      -0.273   9.272  19.754  1.00 54.16           O  
ATOM   2748  N   PRO A 351      -0.867   7.764  21.198  1.00 48.78           N  
ATOM   2749  CA  PRO A 351      -2.309   7.958  21.020  1.00 48.78           C  
ATOM   2750  C   PRO A 351      -2.728   9.419  21.132  1.00 48.78           C  
ATOM   2751  O   PRO A 351      -2.144  10.171  21.918  1.00 48.78           O  
ATOM   2752  CB  PRO A 351      -2.923   7.135  22.156  1.00 48.78           C  
ATOM   2753  CG  PRO A 351      -1.762   6.406  22.757  1.00 48.78           C  
ATOM   2754  CD  PRO A 351      -0.491   7.031  22.258  1.00 48.78           C  
ATOM   2755  N   LEU A 352      -3.482   9.991  19.969  1.00 54.00           N  
ATOM   2756  CA  LEU A 352      -4.073  11.324  20.023  1.00 54.00           C  
ATOM   2757  C   LEU A 352      -5.124  11.407  21.124  1.00 54.00           C  
ATOM   2758  O   LEU A 352      -5.776  10.418  21.454  1.00 54.00           O  
ATOM   2759  CB  LEU A 352      -4.703  11.696  18.673  1.00 54.00           C  
ATOM   2760  CG  LEU A 352      -3.732  11.886  17.504  1.00 54.00           C  
ATOM   2761  CD1 LEU A 352      -4.499  11.975  16.192  1.00 54.00           C  
ATOM   2762  CD2 LEU A 352      -2.875  13.125  17.720  1.00 54.00           C  
ATOM   2763  N   PRO A 353      -5.082  12.472  22.003  1.00 38.66           N  
ATOM   2764  CA  PRO A 353      -6.153  12.611  22.994  1.00 38.66           C  
ATOM   2765  C   PRO A 353      -7.546  12.535  22.366  1.00 38.66           C  
ATOM   2766  O   PRO A 353      -7.728  12.926  21.210  1.00 38.66           O  
ATOM   2767  CB  PRO A 353      -5.896  13.990  23.604  1.00 38.66           C  
ATOM   2768  CG  PRO A 353      -4.713  14.515  22.859  1.00 38.66           C  
ATOM   2769  CD  PRO A 353      -4.324  13.519  21.805  1.00 38.66           C  
ATOM   2770  N   VAL A 354      -8.449  11.578  22.679  1.00 43.00           N  
ATOM   2771  CA  VAL A 354      -9.852  11.444  22.287  1.00 43.00           C  
ATOM   2772  C   VAL A 354     -10.524  12.821  22.332  1.00 43.00           C  
ATOM   2773  O   VAL A 354     -10.342  13.585  23.286  1.00 43.00           O  
ATOM   2774  CB  VAL A 354     -10.607  10.459  23.205  1.00 43.00           C  
ATOM   2775  CG1 VAL A 354     -12.031  10.222  22.697  1.00 43.00           C  
ATOM   2776  CG2 VAL A 354      -9.844   9.133  23.300  1.00 43.00           C  
ATOM   2777  N   ALA A 355     -10.850  13.529  21.137  1.00 37.69           N  
ATOM   2778  CA  ALA A 355     -11.674  14.730  21.052  1.00 37.69           C  
ATOM   2779  C   ALA A 355     -12.889  14.625  21.975  1.00 37.69           C  
ATOM   2780  O   ALA A 355     -13.628  13.637  21.937  1.00 37.69           O  
ATOM   2781  CB  ALA A 355     -12.122  14.970  19.612  1.00 37.69           C  
ATOM   2782  N   GLY A 356     -12.652  14.956  23.349  1.00 40.59           N  
ATOM   2783  CA  GLY A 356     -13.733  15.105  24.320  1.00 40.59           C  
ATOM   2784  C   GLY A 356     -13.353  14.673  25.722  1.00 40.59           C  
ATOM   2785  O   GLY A 356     -14.183  14.686  26.635  1.00 40.59           O  
ATOM   2786  N   ALA A 357     -11.989  14.654  26.016  1.00 32.94           N  
ATOM   2787  CA  ALA A 357     -11.564  14.526  27.410  1.00 32.94           C  
ATOM   2788  C   ALA A 357     -10.726  15.735  27.840  1.00 32.94           C  
ATOM   2789  O   ALA A 357      -9.738  16.071  27.176  1.00 32.94           O  
ATOM   2790  CB  ALA A 357     -10.778  13.234  27.614  1.00 32.94           C  
ATOM   2791  N   SER A 358     -11.315  16.953  27.875  1.00 28.53           N  
ATOM   2792  CA  SER A 358     -10.881  18.013  28.772  1.00 28.53           C  
ATOM   2793  C   SER A 358     -10.191  17.446  30.003  1.00 28.53           C  
ATOM   2794  O   SER A 358     -10.739  16.573  30.690  1.00 28.53           O  
ATOM   2795  CB  SER A 358     -12.067  18.885  29.199  1.00 28.53           C  
ATOM   2796  OG  SER A 358     -12.799  18.268  30.245  1.00 28.53           O  
ATOM   2797  N   SER A 359      -8.903  17.172  29.907  1.00 30.34           N  
ATOM   2798  CA  SER A 359      -8.328  17.043  31.256  1.00 30.34           C  
ATOM   2799  C   SER A 359      -7.163  18.009  31.456  1.00 30.34           C  
ATOM   2800  O   SER A 359      -6.266  18.084  30.603  1.00 30.34           O  
ATOM   2801  CB  SER A 359      -7.859  15.599  31.496  1.00 30.34           C  
ATOM   2802  OG  SER A 359      -6.512  15.437  31.080  1.00 30.34           O  
ATOM   2803  N   SER A 360      -7.444  19.275  31.846  1.00 26.88           N  
ATOM   2804  CA  SER A 360      -6.965  20.001  33.008  1.00 26.88           C  
ATOM   2805  C   SER A 360      -5.945  19.191  33.809  1.00 26.88           C  
ATOM   2806  O   SER A 360      -6.224  18.066  34.189  1.00 26.88           O  
ATOM   2807  CB  SER A 360      -8.140  20.397  33.920  1.00 26.88           C  
ATOM   2808  OG  SER A 360      -8.806  19.223  34.388  1.00 26.88           O  
ATOM   2809  N   TYR A 361      -4.652  19.333  33.411  1.00 32.19           N  
ATOM   2810  CA  TYR A 361      -3.744  19.367  34.545  1.00 32.19           C  
ATOM   2811  C   TYR A 361      -2.566  20.285  34.269  1.00 32.19           C  
ATOM   2812  O   TYR A 361      -1.903  20.180  33.235  1.00 32.19           O  
ATOM   2813  CB  TYR A 361      -3.225  17.934  34.848  1.00 32.19           C  
ATOM   2814  CG  TYR A 361      -4.241  17.069  35.551  1.00 32.19           C  
ATOM   2815  CD1 TYR A 361      -4.499  17.217  36.918  1.00 32.19           C  
ATOM   2816  CD2 TYR A 361      -4.946  16.093  34.835  1.00 32.19           C  
ATOM   2817  CE1 TYR A 361      -5.431  16.406  37.550  1.00 32.19           C  
ATOM   2818  CE2 TYR A 361      -5.881  15.282  35.468  1.00 32.19           C  
ATOM   2819  OH  TYR A 361      -7.036  14.642  37.470  1.00 32.19           O  
ATOM   2820  CZ  TYR A 361      -6.114  15.436  36.832  1.00 32.19           C  
ATOM   2821  N   ASN A 362      -2.664  21.620  34.765  1.00 26.75           N  
ATOM   2822  CA  ASN A 362      -1.930  22.370  35.775  1.00 26.75           C  
ATOM   2823  C   ASN A 362      -0.672  21.623  36.212  1.00 26.75           C  
ATOM   2824  O   ASN A 362      -0.727  20.431  36.531  1.00 26.75           O  
ATOM   2825  CB  ASN A 362      -2.825  22.661  36.984  1.00 26.75           C  
ATOM   2826  CG  ASN A 362      -3.560  23.964  36.842  1.00 26.75           C  
ATOM   2827  ND2 ASN A 362      -4.578  24.174  37.689  1.00 26.75           N  
ATOM   2828  OD1 ASN A 362      -3.217  24.801  36.016  1.00 26.75           O  
ATOM   2829  N   THR A 363       0.546  22.128  35.850  1.00 27.41           N  
ATOM   2830  CA  THR A 363       1.647  22.800  36.537  1.00 27.41           C  
ATOM   2831  C   THR A 363       2.630  21.755  37.091  1.00 27.41           C  
ATOM   2832  O   THR A 363       2.213  20.754  37.661  1.00 27.41           O  
ATOM   2833  CB  THR A 363       1.138  23.706  37.680  1.00 27.41           C  
ATOM   2834  CG2 THR A 363       0.781  25.073  37.155  1.00 27.41           C  
ATOM   2835  OG1 THR A 363      -0.024  23.093  38.261  1.00 27.41           O  
ATOM   2836  N   PHE A 364       3.912  21.918  36.652  1.00 37.81           N  
ATOM   2837  CA  PHE A 364       5.213  22.406  37.084  1.00 37.81           C  
ATOM   2838  C   PHE A 364       6.227  22.349  35.953  1.00 37.81           C  
ATOM   2839  O   PHE A 364       6.254  21.357  35.197  1.00 37.81           O  
ATOM   2840  CB  PHE A 364       5.716  21.601  38.289  1.00 37.81           C  
ATOM   2841  CG  PHE A 364       5.002  21.888  39.569  1.00 37.81           C  
ATOM   2842  CD1 PHE A 364       5.360  22.985  40.336  1.00 37.81           C  
ATOM   2843  CD2 PHE A 364       3.967  21.084  40.020  1.00 37.81           C  
ATOM   2844  CE1 PHE A 364       4.692  23.287  41.539  1.00 37.81           C  
ATOM   2845  CE2 PHE A 364       3.300  21.357  41.208  1.00 37.81           C  
ATOM   2846  CZ  PHE A 364       3.662  22.463  41.960  1.00 37.81           C  
TER    2847      PHE A 364
END   
