# Supplementary material for: Functional divergence and structural changes of Class IV histone deacetylases (HDACs) across the tree of life
Source: Mol Biol Evol. 2026 Jun 17;43(7):msag150. doi: 10.1093/molbev/msag150 (PMC13325672; doi:10.1093/molbev/msag150)
Supplement: msag150_Supplementary_Data [file msag150_supplementary_data.zip › Figure S31 hsHDAC11_B.pdb]

TITLE     S18
REMARK   4      COMPLIES WITH FORMAT V. 3.0, 1-DEC-2006
REMARK 888
REMARK 888 WRITTEN BY MAESTRO (A PRODUCT OF SCHRODINGER, LLC)
ATOM      1  N   MET A   1      15.678 -21.430  10.527  1.00 60.66           N1+
ATOM      2  CA  MET A   1      16.346 -20.198  10.898  1.00 60.66           C  
ATOM      3  C   MET A   1      15.994 -19.078   9.927  1.00 60.66           C  
ATOM      4  O   MET A   1      15.953 -19.287   8.717  1.00 60.66           O  
ATOM      5  CB  MET A   1      17.859 -20.399  10.936  1.00 60.66           C  
ATOM      6  CG  MET A   1      18.379 -21.002  12.238  1.00 60.66           C  
ATOM      7  SD  MET A   1      20.193 -20.839  12.433  1.00 60.66           S  
ATOM      8  CE  MET A   1      20.744 -22.360  11.609  1.00 60.66           C  
ATOM      9  N   LEU A   2      15.286 -18.052  10.433  1.00 84.81           N  
ATOM     10  CA  LEU A   2      14.953 -16.904   9.601  1.00 84.81           C  
ATOM     11  C   LEU A   2      16.189 -16.385   8.876  1.00 84.81           C  
ATOM     12  O   LEU A   2      17.272 -16.347   9.446  1.00 84.81           O  
ATOM     13  CB  LEU A   2      14.338 -15.784  10.448  1.00 84.81           C  
ATOM     14  CG  LEU A   2      12.975 -16.084  11.076  1.00 84.81           C  
ATOM     15  CD1 LEU A   2      12.606 -15.005  12.090  1.00 84.81           C  
ATOM     16  CD2 LEU A   2      11.904 -16.186   9.992  1.00 84.81           C  
ATOM     17  N   HIS A   3      16.157 -16.145   7.496  1.00 90.88           N  
ATOM     18  CA  HIS A   3      17.293 -15.583   6.782  1.00 90.88           C  
ATOM     19  C   HIS A   3      17.604 -14.169   7.265  1.00 90.88           C  
ATOM     20  O   HIS A   3      16.720 -13.485   7.792  1.00 90.88           O  
ATOM     21  CB  HIS A   3      17.031 -15.581   5.276  1.00 90.88           C  
ATOM     22  CG  HIS A   3      16.123 -14.481   4.835  1.00 90.88           C  
ATOM     23  CD2 HIS A   3      16.376 -13.327   4.164  1.00 90.88           C  
ATOM     24  ND1 HIS A   3      14.755 -14.491   5.064  1.00 90.88           N  
ATOM     25  CE1 HIS A   3      14.219 -13.397   4.557  1.00 90.88           C  
ATOM     26  NE2 HIS A   3      15.182 -12.673   4.013  1.00 90.88           N  
ATOM     27  N   THR A   4      18.856 -13.834   7.315  1.00 90.25           N  
ATOM     28  CA  THR A   4      19.268 -12.480   7.675  1.00 90.25           C  
ATOM     29  C   THR A   4      18.866 -11.489   6.584  1.00 90.25           C  
ATOM     30  O   THR A   4      19.259 -11.641   5.423  1.00 90.25           O  
ATOM     31  CB  THR A   4      20.784 -12.397   7.901  1.00 90.25           C  
ATOM     32  CG2 THR A   4      21.206 -10.995   8.329  1.00 90.25           C  
ATOM     33  OG1 THR A   4      21.154 -13.324   8.926  1.00 90.25           O  
ATOM     34  N   THR A   5      17.931 -10.506   7.010  1.00 94.25           N  
ATOM     35  CA  THR A   5      17.487  -9.514   6.039  1.00 94.25           C  
ATOM     36  C   THR A   5      18.239  -8.201   6.225  1.00 94.25           C  
ATOM     37  O   THR A   5      18.519  -7.799   7.351  1.00 94.25           O  
ATOM     38  CB  THR A   5      15.968  -9.269   6.151  1.00 94.25           C  
ATOM     39  CG2 THR A   5      15.602  -8.764   7.544  1.00 94.25           C  
ATOM     40  OG1 THR A   5      15.580  -8.294   5.180  1.00 94.25           O  
ATOM     41  N   GLN A   6      18.537  -7.483   5.158  1.00 95.19           N  
ATOM     42  CA  GLN A   6      19.177  -6.174   5.202  1.00 95.19           C  
ATOM     43  C   GLN A   6      18.160  -5.050   5.065  1.00 95.19           C  
ATOM     44  O   GLN A   6      18.529  -3.879   4.958  1.00 95.19           O  
ATOM     45  CB  GLN A   6      20.233  -6.056   4.106  1.00 95.19           C  
ATOM     46  CG  GLN A   6      21.388  -7.052   4.255  1.00 95.19           C  
ATOM     47  CD  GLN A   6      22.163  -6.869   5.546  1.00 95.19           C  
ATOM     48  NE2 GLN A   6      22.482  -7.979   6.198  1.00 95.19           N  
ATOM     49  OE1 GLN A   6      22.479  -5.747   5.945  1.00 95.19           O  
ATOM     50  N   LEU A   7      16.897  -5.454   4.921  1.00 97.00           N  
ATOM     51  CA  LEU A   7      15.844  -4.472   4.690  1.00 97.00           C  
ATOM     52  C   LEU A   7      15.550  -3.676   5.953  1.00 97.00           C  
ATOM     53  O   LEU A   7      15.162  -2.510   5.886  1.00 97.00           O  
ATOM     54  CB  LEU A   7      14.562  -5.160   4.198  1.00 97.00           C  
ATOM     55  CG  LEU A   7      14.635  -5.836   2.827  1.00 97.00           C  
ATOM     56  CD1 LEU A   7      13.325  -6.553   2.520  1.00 97.00           C  
ATOM     57  CD2 LEU A   7      14.963  -4.813   1.746  1.00 97.00           C  
ATOM     58  N   TYR A   8      15.553  -4.265   7.213  1.00 95.56           N  
ATOM     59  CA  TYR A   8      15.375  -3.573   8.488  1.00 95.56           C  
ATOM     60  C   TYR A   8      16.637  -2.824   8.880  1.00 95.56           C  
ATOM     61  O   TYR A   8      17.529  -3.395   9.501  1.00 95.56           O  
ATOM     62  CB  TYR A   8      14.986  -4.564   9.586  1.00 95.56           C  
ATOM     63  CG  TYR A   8      13.544  -4.994   9.543  1.00 95.56           C  
ATOM     64  CD1 TYR A   8      12.707  -4.600   8.488  1.00 95.56           C  
ATOM     65  CD2 TYR A   8      12.995  -5.787  10.541  1.00 95.56           C  
ATOM     66  CE1 TYR A   8      11.378  -4.991   8.443  1.00 95.56           C  
ATOM     67  CE2 TYR A   8      11.667  -6.185  10.506  1.00 95.56           C  
ATOM     68  OH  TYR A   8       9.544  -6.171   9.412  1.00 95.56           O  
ATOM     69  CZ  TYR A   8      10.866  -5.782   9.454  1.00 95.56           C  
ATOM     70  N   GLN A   9      16.739  -1.603   8.436  1.00 92.81           N  
ATOM     71  CA  GLN A   9      17.887  -0.770   8.774  1.00 92.81           C  
ATOM     72  C   GLN A   9      17.613   0.073  10.018  1.00 92.81           C  
ATOM     73  O   GLN A   9      16.451   0.369  10.324  1.00 92.81           O  
ATOM     74  CB  GLN A   9      18.255   0.133   7.594  1.00 92.81           C  
ATOM     75  CG  GLN A   9      17.156   1.104   7.190  1.00 92.81           C  
ATOM     76  CD  GLN A   9      17.489   1.872   5.926  1.00 92.81           C  
ATOM     77  NE2 GLN A   9      17.002   3.102   5.838  1.00 92.81           N  
ATOM     78  OE1 GLN A   9      18.191   1.366   5.045  1.00 92.81           O  
ATOM     79  N   HIS A  10      18.699   0.325  10.721  1.00 93.75           N  
ATOM     80  CA  HIS A  10      18.564   1.324  11.780  1.00 93.75           C  
ATOM     81  C   HIS A  10      18.289   2.706  11.193  1.00 93.75           C  
ATOM     82  O   HIS A  10      19.024   3.172  10.321  1.00 93.75           O  
ATOM     83  CB  HIS A  10      19.817   1.362  12.660  1.00 93.75           C  
ATOM     84  CG  HIS A  10      19.746   2.371  13.763  1.00 93.75           C  
ATOM     85  CD2 HIS A  10      20.344   3.575  13.902  1.00 93.75           C  
ATOM     86  ND1 HIS A  10      18.971   2.183  14.887  1.00 93.75           N  
ATOM     87  CE1 HIS A  10      19.117   3.234  15.689  1.00 93.75           C  
ATOM     88  NE2 HIS A  10      19.934   4.092  15.107  1.00 93.75           N  
ATOM     89  N   VAL A  11      17.214   3.354  11.644  1.00 95.19           N  
ATOM     90  CA  VAL A  11      16.830   4.667  11.140  1.00 95.19           C  
ATOM     91  C   VAL A  11      16.833   5.686  12.272  1.00 95.19           C  
ATOM     92  O   VAL A  11      16.151   5.503  13.283  1.00 95.19           O  
ATOM     93  CB  VAL A  11      15.436   4.631  10.473  1.00 95.19           C  
ATOM     94  CG1 VAL A  11      15.036   6.018   9.962  1.00 95.19           C  
ATOM     95  CG2 VAL A  11      15.421   3.618   9.330  1.00 95.19           C  
ATOM     96  N   PRO A  12      17.715   6.761  12.211  1.00 94.19           N  
ATOM     97  CA  PRO A  12      17.735   7.781  13.260  1.00 94.19           C  
ATOM     98  C   PRO A  12      16.400   8.481  13.449  1.00 94.19           C  
ATOM     99  O   PRO A  12      15.596   8.533  12.510  1.00 94.19           O  
ATOM    100  CB  PRO A  12      18.808   8.765  12.771  1.00 94.19           C  
ATOM    101  CG  PRO A  12      19.566   8.013  11.725  1.00 94.19           C  
ATOM    102  CD  PRO A  12      18.662   6.965  11.137  1.00 94.19           C  
ATOM    103  N   GLU A  13      16.122   9.070  14.622  1.00 90.19           N  
ATOM    104  CA  GLU A  13      14.861   9.738  14.957  1.00 90.19           C  
ATOM    105  C   GLU A  13      14.682  11.012  14.144  1.00 90.19           C  
ATOM    106  O   GLU A  13      13.563  11.526  14.037  1.00 90.19           O  
ATOM    107  CB  GLU A  13      14.823  10.062  16.455  1.00 90.19           C  
ATOM    108  CG  GLU A  13      14.665   8.843  17.350  1.00 90.19           C  
ATOM    109  CD  GLU A  13      14.531   9.188  18.822  1.00 90.19           C  
ATOM    110  OE1 GLU A  13      14.304   8.271  19.646  1.00 90.19           O  
ATOM    111  OE2 GLU A  13      14.662  10.386  19.160  1.00 90.19           O1-
ATOM    112  N   THR A  14      15.815  11.516  13.603  1.00 91.00           N  
ATOM    113  CA  THR A  14      15.787  12.744  12.816  1.00 91.00           C  
ATOM    114  C   THR A  14      15.134  12.512  11.455  1.00 91.00           C  
ATOM    115  O   THR A  14      14.735  13.456  10.787  1.00 91.00           O  
ATOM    116  CB  THR A  14      17.218  13.312  12.617  1.00 91.00           C  
ATOM    117  CG2 THR A  14      17.815  13.784  13.944  1.00 91.00           C  
ATOM    118  OG1 THR A  14      18.051  12.286  12.063  1.00 91.00           O  
ATOM    119  N   ARG A  15      15.011  11.215  10.999  1.00 94.81           N  
ATOM    120  CA  ARG A  15      14.348  10.874   9.741  1.00 94.81           C  
ATOM    121  C   ARG A  15      12.876  10.511   9.968  1.00 94.81           C  
ATOM    122  O   ARG A  15      12.560   9.757  10.892  1.00 94.81           O  
ATOM    123  CB  ARG A  15      15.068   9.715   9.050  1.00 94.81           C  
ATOM    124  CG  ARG A  15      16.470  10.058   8.586  1.00 94.81           C  
ATOM    125  CD  ARG A  15      17.088   8.935   7.763  1.00 94.81           C  
ATOM    126  NE  ARG A  15      18.447   9.254   7.342  1.00 94.81           N  
ATOM    127  NH1 ARG A  15      18.677   7.417   5.962  1.00 94.81           N  
ATOM    128  NH2 ARG A  15      20.397   8.909   6.179  1.00 94.81           N1+
ATOM    129  CZ  ARG A  15      19.168   8.525   6.494  1.00 94.81           C  
ATOM    130  N   TRP A  16      12.027  11.063   9.141  1.00 95.69           N  
ATOM    131  CA  TRP A  16      10.610  10.746   9.239  1.00 95.69           C  
ATOM    132  C   TRP A  16      10.317   9.376   8.628  1.00 95.69           C  
ATOM    133  O   TRP A  16      10.952   8.978   7.647  1.00 95.69           O  
ATOM    134  CB  TRP A  16       9.766  11.814   8.546  1.00 95.69           C  
ATOM    135  CG  TRP A  16       9.593  13.072   9.343  1.00 95.69           C  
ATOM    136  CD1 TRP A  16      10.370  13.496  10.382  1.00 95.69           C  
ATOM    137  CD2 TRP A  16       8.571  14.054   9.179  1.00 95.69           C  
ATOM    138  CE2 TRP A  16       8.793  15.056  10.149  1.00 95.69           C  
ATOM    139  CE3 TRP A  16       7.484  14.193   8.295  1.00 95.69           C  
ATOM    140  NE1 TRP A  16       9.896  14.690  10.869  1.00 95.69           N  
ATOM    141  CH2 TRP A  16       6.918  16.286   9.396  1.00 95.69           C  
ATOM    142  CZ2 TRP A  16       7.968  16.179  10.263  1.00 95.69           C  
ATOM    143  CZ3 TRP A  16       6.670  15.310   8.421  1.00 95.69           C  
ATOM    144  N   PRO A  17       9.364   8.573   9.285  1.00 97.19           N  
ATOM    145  CA  PRO A  17       9.010   7.261   8.738  1.00 97.19           C  
ATOM    146  C   PRO A  17       8.297   7.355   7.388  1.00 97.19           C  
ATOM    147  O   PRO A  17       7.196   6.820   7.228  1.00 97.19           O  
ATOM    148  CB  PRO A  17       8.084   6.672   9.803  1.00 97.19           C  
ATOM    149  CG  PRO A  17       7.428   7.857  10.440  1.00 97.19           C  
ATOM    150  CD  PRO A  17       8.391   9.010  10.397  1.00 97.19           C  
ATOM    151  N   ILE A  18       8.824   8.232   6.508  1.00 97.88           N  
ATOM    152  CA  ILE A  18       8.436   8.316   5.107  1.00 97.88           C  
ATOM    153  C   ILE A  18       9.521   7.701   4.229  1.00 97.88           C  
ATOM    154  O   ILE A  18      10.636   8.229   4.142  1.00 97.88           O  
ATOM    155  CB  ILE A  18       8.166   9.783   4.682  1.00 97.88           C  
ATOM    156  CG1 ILE A  18       7.045  10.385   5.529  1.00 97.88           C  
ATOM    157  CG2 ILE A  18       7.838   9.858   3.190  1.00 97.88           C  
ATOM    158  CD1 ILE A  18       6.764  11.852   5.234  1.00 97.88           C  
ATOM    159  N   VAL A  19       9.234   6.566   3.559  1.00 98.19           N  
ATOM    160  CA  VAL A  19      10.214   5.745   2.861  1.00 98.19           C  
ATOM    161  C   VAL A  19      10.107   5.967   1.356  1.00 98.19           C  
ATOM    162  O   VAL A  19       9.009   5.909   0.794  1.00 98.19           O  
ATOM    163  CB  VAL A  19      10.039   4.247   3.196  1.00 98.19           C  
ATOM    164  CG1 VAL A  19      11.141   3.414   2.541  1.00 98.19           C  
ATOM    165  CG2 VAL A  19      10.030   4.033   4.707  1.00 98.19           C  
ATOM    166  N   TYR A  20      11.225   6.230   0.746  1.00 96.94           N  
ATOM    167  CA  TYR A  20      11.306   6.480  -0.690  1.00 96.94           C  
ATOM    168  C   TYR A  20      12.729   6.283  -1.198  1.00 96.94           C  
ATOM    169  O   TYR A  20      13.696   6.556  -0.485  1.00 96.94           O  
ATOM    170  CB  TYR A  20      10.824   7.897  -1.021  1.00 96.94           C  
ATOM    171  CG  TYR A  20      11.114   8.319  -2.437  1.00 96.94           C  
ATOM    172  CD1 TYR A  20      12.155   9.203  -2.719  1.00 96.94           C  
ATOM    173  CD2 TYR A  20      10.353   7.846  -3.500  1.00 96.94           C  
ATOM    174  CE1 TYR A  20      12.428   9.602  -4.025  1.00 96.94           C  
ATOM    175  CE2 TYR A  20      10.620   8.236  -4.809  1.00 96.94           C  
ATOM    176  OH  TYR A  20      11.924   9.502  -6.353  1.00 96.94           O  
ATOM    177  CZ  TYR A  20      11.658   9.113  -5.059  1.00 96.94           C  
ATOM    178  N   SER A  21      12.802   5.866  -2.475  1.00 94.81           N  
ATOM    179  CA  SER A  21      14.058   5.795  -3.216  1.00 94.81           C  
ATOM    180  C   SER A  21      13.897   6.329  -4.632  1.00 94.81           C  
ATOM    181  O   SER A  21      12.885   6.076  -5.290  1.00 94.81           O  
ATOM    182  CB  SER A  21      14.571   4.353  -3.259  1.00 94.81           C  
ATOM    183  OG  SER A  21      15.723   4.261  -4.081  1.00 94.81           O  
ATOM    184  N   PRO A  22      14.887   7.098  -5.075  1.00 91.56           N  
ATOM    185  CA  PRO A  22      14.807   7.538  -6.471  1.00 91.56           C  
ATOM    186  C   PRO A  22      14.707   6.377  -7.454  1.00 91.56           C  
ATOM    187  O   PRO A  22      14.266   6.560  -8.593  1.00 91.56           O  
ATOM    188  CB  PRO A  22      16.113   8.314  -6.672  1.00 91.56           C  
ATOM    189  CG  PRO A  22      16.494   8.768  -5.302  1.00 91.56           C  
ATOM    190  CD  PRO A  22      16.037   7.743  -4.312  1.00 91.56           C  
ATOM    191  N   ARG A  23      15.030   5.166  -6.974  1.00 91.12           N  
ATOM    192  CA  ARG A  23      15.021   3.972  -7.809  1.00 91.12           C  
ATOM    193  C   ARG A  23      13.612   3.416  -7.962  1.00 91.12           C  
ATOM    194  O   ARG A  23      13.406   2.418  -8.660  1.00 91.12           O  
ATOM    195  CB  ARG A  23      15.949   2.900  -7.229  1.00 91.12           C  
ATOM    196  CG  ARG A  23      17.426   3.272  -7.264  1.00 91.12           C  
ATOM    197  CD  ARG A  23      18.303   2.167  -6.691  1.00 91.12           C  
ATOM    198  NE  ARG A  23      19.704   2.567  -6.628  1.00 91.12           N  
ATOM    199  NH1 ARG A  23      20.393   0.710  -5.449  1.00 91.12           N  
ATOM    200  NH2 ARG A  23      21.912   2.321  -6.038  1.00 91.12           N1+
ATOM    201  CZ  ARG A  23      20.668   1.868  -6.041  1.00 91.12           C  
ATOM    202  N   TYR A  24      12.626   4.027  -7.320  1.00 88.38           N  
ATOM    203  CA  TYR A  24      11.222   3.652  -7.451  1.00 88.38           C  
ATOM    204  C   TYR A  24      10.723   3.879  -8.874  1.00 88.38           C  
ATOM    205  O   TYR A  24       9.826   3.179  -9.345  1.00 88.38           O  
ATOM    206  CB  TYR A  24      10.359   4.442  -6.461  1.00 88.38           C  
ATOM    207  CG  TYR A  24      10.329   3.849  -5.072  1.00 88.38           C  
ATOM    208  CD1 TYR A  24      11.290   2.927  -4.667  1.00 88.38           C  
ATOM    209  CD2 TYR A  24       9.337   4.207  -4.166  1.00 88.38           C  
ATOM    210  CE1 TYR A  24      11.267   2.376  -3.388  1.00 88.38           C  
ATOM    211  CE2 TYR A  24       9.302   3.662  -2.884  1.00 88.38           C  
ATOM    212  OH  TYR A  24      10.238   2.208  -1.240  1.00 88.38           O  
ATOM    213  CZ  TYR A  24      10.268   2.750  -2.507  1.00 88.38           C  
ATOM    214  N   ASN A  25      11.243   4.926  -9.484  1.00 83.06           N  
ATOM    215  CA  ASN A  25      10.719   5.365 -10.775  1.00 83.06           C  
ATOM    216  C   ASN A  25      11.137   4.431 -11.901  1.00 83.06           C  
ATOM    217  O   ASN A  25      12.276   3.964 -11.935  1.00 83.06           O  
ATOM    218  CB  ASN A  25      11.169   6.794 -11.076  1.00 83.06           C  
ATOM    219  CG  ASN A  25      10.676   7.792 -10.049  1.00 83.06           C  
ATOM    220  ND2 ASN A  25      11.582   8.623  -9.545  1.00 83.06           N  
ATOM    221  OD1 ASN A  25       9.489   7.818  -9.711  1.00 83.06           O  
ATOM    222  N   ILE A  26      10.130   3.999 -12.650  1.00 74.50           N  
ATOM    223  CA  ILE A  26      10.375   3.157 -13.810  1.00 74.50           C  
ATOM    224  C   ILE A  26      10.464   4.017 -15.069  1.00 74.50           C  
ATOM    225  O   ILE A  26       9.531   4.757 -15.393  1.00 74.50           O  
ATOM    226  CB  ILE A  26       9.275   2.087 -13.975  1.00 74.50           C  
ATOM    227  CG1 ILE A  26       9.194   1.212 -12.720  1.00 74.50           C  
ATOM    228  CG2 ILE A  26       9.532   1.236 -15.223  1.00 74.50           C  
ATOM    229  CD1 ILE A  26       8.011   0.248 -12.709  1.00 74.50           C  
ATOM    230  N   THR A  27      11.593   4.192 -15.587  1.00 65.19           N  
ATOM    231  CA  THR A  27      11.800   4.968 -16.799  1.00 65.19           C  
ATOM    232  C   THR A  27      12.103   4.052 -17.984  1.00 65.19           C  
ATOM    233  O   THR A  27      12.846   3.081 -17.845  1.00 65.19           O  
ATOM    234  CB  THR A  27      12.945   5.981 -16.625  1.00 65.19           C  
ATOM    235  CG2 THR A  27      12.636   6.986 -15.520  1.00 65.19           C  
ATOM    236  OG1 THR A  27      14.153   5.282 -16.300  1.00 65.19           O  
ATOM    237  N   PHE A  28      11.231   4.216 -19.058  1.00 55.28           N  
ATOM    238  CA  PHE A  28      11.514   3.477 -20.278  1.00 55.28           C  
ATOM    239  C   PHE A  28      11.701   4.420 -21.462  1.00 55.28           C  
ATOM    240  O   PHE A  28      10.771   4.629 -22.243  1.00 55.28           O  
ATOM    241  CB  PHE A  28      10.390   2.477 -20.578  1.00 55.28           C  
ATOM    242  CG  PHE A  28      10.838   1.290 -21.389  1.00 55.28           C  
ATOM    243  CD1 PHE A  28      10.547   1.198 -22.751  1.00 55.28           C  
ATOM    244  CD2 PHE A  28      11.551   0.261 -20.793  1.00 55.28           C  
ATOM    245  CE1 PHE A  28      10.955   0.101 -23.502  1.00 55.28           C  
ATOM    246  CE2 PHE A  28      11.963  -0.844 -21.536  1.00 55.28           C  
ATOM    247  CZ  PHE A  28      11.666  -0.921 -22.892  1.00 55.28           C  
ATOM    248  N   MET A  29      12.824   5.220 -21.500  1.00 51.56           N  
ATOM    249  CA  MET A  29      13.166   6.052 -22.646  1.00 51.56           C  
ATOM    250  C   MET A  29      11.914   6.664 -23.273  1.00 51.56           C  
ATOM    251  O   MET A  29      11.746   6.631 -24.488  1.00 51.56           O  
ATOM    252  CB  MET A  29      13.940   5.246 -23.701  1.00 51.56           C  
ATOM    253  CG  MET A  29      15.276   4.717 -23.203  1.00 51.56           C  
ATOM    254  SD  MET A  29      16.174   3.767 -24.487  1.00 51.56           S  
ATOM    255  CE  MET A  29      17.745   3.460 -23.629  1.00 51.56           C  
ATOM    256  N   GLY A  30      10.776   7.035 -22.500  1.00 48.97           N  
ATOM    257  CA  GLY A  30       9.610   7.764 -22.972  1.00 48.97           C  
ATOM    258  C   GLY A  30       8.389   6.885 -23.162  1.00 48.97           C  
ATOM    259  O   GLY A  30       7.281   7.379 -23.383  1.00 48.97           O  
ATOM    260  N   LEU A  31       8.553   5.452 -23.124  1.00 53.38           N  
ATOM    261  CA  LEU A  31       7.487   4.476 -23.312  1.00 53.38           C  
ATOM    262  C   LEU A  31       6.607   4.381 -22.072  1.00 53.38           C  
ATOM    263  O   LEU A  31       5.460   3.932 -22.152  1.00 53.38           O  
ATOM    264  CB  LEU A  31       8.071   3.105 -23.643  1.00 53.38           C  
ATOM    265  CG  LEU A  31       8.388   2.848 -25.125  1.00 53.38           C  
ATOM    266  CD1 LEU A  31       9.819   2.328 -25.287  1.00 53.38           C  
ATOM    267  CD2 LEU A  31       7.386   1.843 -25.708  1.00 53.38           C  
ATOM    268  N   GLU A  32       7.155   4.959 -20.983  1.00 58.88           N  
ATOM    269  CA  GLU A  32       6.401   4.972 -19.739  1.00 58.88           C  
ATOM    270  C   GLU A  32       5.179   5.885 -19.839  1.00 58.88           C  
ATOM    271  O   GLU A  32       4.212   5.724 -19.086  1.00 58.88           O  
ATOM    272  CB  GLU A  32       7.287   5.413 -18.570  1.00 58.88           C  
ATOM    273  CG  GLU A  32       7.781   6.843 -18.682  1.00 58.88           C  
ATOM    274  CD  GLU A  32       9.087   6.982 -19.453  1.00 58.88           C  
ATOM    275  OE1 GLU A  32       9.773   8.012 -19.314  1.00 58.88           O  
ATOM    276  OE2 GLU A  32       9.425   6.027 -20.200  1.00 58.88           O1-
ATOM    277  N   LYS A  33       5.157   6.843 -20.877  1.00 55.81           N  
ATOM    278  CA  LYS A  33       4.100   7.826 -21.110  1.00 55.81           C  
ATOM    279  C   LYS A  33       2.891   7.175 -21.776  1.00 55.81           C  
ATOM    280  O   LYS A  33       1.796   7.736 -21.779  1.00 55.81           O  
ATOM    281  CB  LYS A  33       4.604   8.983 -21.962  1.00 55.81           C  
ATOM    282  CG  LYS A  33       5.641   9.852 -21.265  1.00 55.81           C  
ATOM    283  CD  LYS A  33       6.054  11.029 -22.137  1.00 55.81           C  
ATOM    284  CE  LYS A  33       7.123  11.888 -21.468  1.00 55.81           C  
ATOM    285  NZ  LYS A  33       7.564  13.019 -22.339  1.00 55.81           N1+
ATOM    286  N   LEU A  34       3.049   5.902 -22.338  1.00 53.19           N  
ATOM    287  CA  LEU A  34       2.011   5.162 -23.043  1.00 53.19           C  
ATOM    288  C   LEU A  34       1.253   4.245 -22.094  1.00 53.19           C  
ATOM    289  O   LEU A  34       0.234   3.671 -22.465  1.00 53.19           O  
ATOM    290  CB  LEU A  34       2.621   4.347 -24.187  1.00 53.19           C  
ATOM    291  CG  LEU A  34       3.210   5.147 -25.359  1.00 53.19           C  
ATOM    292  CD1 LEU A  34       4.057   4.238 -26.252  1.00 53.19           C  
ATOM    293  CD2 LEU A  34       2.096   5.815 -26.158  1.00 53.19           C  
ATOM    294  N   HIS A  35       1.519   4.233 -20.809  1.00 60.12           N  
ATOM    295  CA  HIS A  35       0.885   3.429 -19.767  1.00 60.12           C  
ATOM    296  C   HIS A  35       0.087   4.311 -18.808  1.00 60.12           C  
ATOM    297  O   HIS A  35       0.494   5.430 -18.505  1.00 60.12           O  
ATOM    298  CB  HIS A  35       1.927   2.618 -18.998  1.00 60.12           C  
ATOM    299  CG  HIS A  35       1.347   1.504 -18.188  1.00 60.12           C  
ATOM    300  CD2 HIS A  35       1.261   0.177 -18.432  1.00 60.12           C  
ATOM    301  ND1 HIS A  35       0.760   1.711 -16.961  1.00 60.12           N  
ATOM    302  CE1 HIS A  35       0.333   0.551 -16.481  1.00 60.12           C  
ATOM    303  NE2 HIS A  35       0.630  -0.391 -17.361  1.00 60.12           N  
ATOM    304  N   PRO A  36      -1.164   3.870 -18.572  1.00 55.75           N  
ATOM    305  CA  PRO A  36      -2.049   4.662 -17.720  1.00 55.75           C  
ATOM    306  C   PRO A  36      -1.428   5.005 -16.372  1.00 55.75           C  
ATOM    307  O   PRO A  36      -1.796   6.008 -15.755  1.00 55.75           O  
ATOM    308  CB  PRO A  36      -3.270   3.761 -17.547  1.00 55.75           C  
ATOM    309  CG  PRO A  36      -2.789   2.388 -17.912  1.00 55.75           C  
ATOM    310  CD  PRO A  36      -1.623   2.530 -18.848  1.00 55.75           C  
ATOM    311  N   PHE A  37      -0.245   4.259 -16.029  1.00 57.38           N  
ATOM    312  CA  PHE A  37       0.438   4.441 -14.750  1.00 57.38           C  
ATOM    313  C   PHE A  37       1.588   5.427 -14.889  1.00 57.38           C  
ATOM    314  O   PHE A  37       2.421   5.302 -15.794  1.00 57.38           O  
ATOM    315  CB  PHE A  37       0.957   3.102 -14.217  1.00 57.38           C  
ATOM    316  CG  PHE A  37       1.588   3.192 -12.855  1.00 57.38           C  
ATOM    317  CD1 PHE A  37       2.970   3.251 -12.717  1.00 57.38           C  
ATOM    318  CD2 PHE A  37       0.801   3.222 -11.711  1.00 57.38           C  
ATOM    319  CE1 PHE A  37       3.558   3.334 -11.457  1.00 57.38           C  
ATOM    320  CE2 PHE A  37       1.381   3.309 -10.448  1.00 57.38           C  
ATOM    321  CZ  PHE A  37       2.756   3.365 -10.323  1.00 57.38           C  
ATOM    322  N   ASP A  38       1.595   6.631 -14.166  1.00 74.62           N  
ATOM    323  CA  ASP A  38       2.697   7.583 -14.118  1.00 74.62           C  
ATOM    324  C   ASP A  38       3.902   6.996 -13.384  1.00 74.62           C  
ATOM    325  O   ASP A  38       3.922   6.949 -12.154  1.00 74.62           O  
ATOM    326  CB  ASP A  38       2.252   8.881 -13.441  1.00 74.62           C  
ATOM    327  CG  ASP A  38       3.310   9.968 -13.486  1.00 74.62           C  
ATOM    328  OD1 ASP A  38       4.415   9.722 -14.019  1.00 74.62           O  
ATOM    329  OD2 ASP A  38       3.043  11.084 -12.983  1.00 74.62           O1-
ATOM    330  N   ALA A  39       4.955   6.461 -14.098  1.00 70.81           N  
ATOM    331  CA  ALA A  39       6.112   5.725 -13.597  1.00 70.81           C  
ATOM    332  C   ALA A  39       7.066   6.647 -12.845  1.00 70.81           C  
ATOM    333  O   ALA A  39       8.001   6.182 -12.189  1.00 70.81           O  
ATOM    334  CB  ALA A  39       6.844   5.036 -14.755  1.00 70.81           C  
ATOM    335  N   GLY A  40       6.759   8.007 -12.745  1.00 81.00           N  
ATOM    336  CA  GLY A  40       7.505   9.008 -11.992  1.00 81.00           C  
ATOM    337  C   GLY A  40       6.696   9.635 -10.874  1.00 81.00           C  
ATOM    338  O   GLY A  40       7.063  10.690 -10.350  1.00 81.00           O  
ATOM    339  N   LYS A  41       5.544   9.035 -10.583  1.00 87.44           N  
ATOM    340  CA  LYS A  41       4.574   9.530  -9.612  1.00 87.44           C  
ATOM    341  C   LYS A  41       5.221   9.730  -8.245  1.00 87.44           C  
ATOM    342  O   LYS A  41       4.994  10.745  -7.585  1.00 87.44           O  
ATOM    343  CB  LYS A  41       3.389   8.570  -9.499  1.00 87.44           C  
ATOM    344  CG  LYS A  41       2.364   8.971  -8.446  1.00 87.44           C  
ATOM    345  CD  LYS A  41       1.193   8.007  -8.412  1.00 87.44           C  
ATOM    346  CE  LYS A  41       1.612   6.638  -7.897  1.00 87.44           C  
ATOM    347  NZ  LYS A  41       0.484   5.658  -7.940  1.00 87.44           N1+
ATOM    348  N   TRP A  42       6.050   8.870  -7.869  1.00 91.25           N  
ATOM    349  CA  TRP A  42       6.580   8.841  -6.511  1.00 91.25           C  
ATOM    350  C   TRP A  42       7.604   9.950  -6.298  1.00 91.25           C  
ATOM    351  O   TRP A  42       7.612  10.601  -5.251  1.00 91.25           O  
ATOM    352  CB  TRP A  42       7.213   7.481  -6.215  1.00 91.25           C  
ATOM    353  CG  TRP A  42       6.298   6.317  -6.450  1.00 91.25           C  
ATOM    354  CD1 TRP A  42       5.183   5.982  -5.725  1.00 91.25           C  
ATOM    355  CD2 TRP A  42       6.420   5.325  -7.475  1.00 91.25           C  
ATOM    356  CE2 TRP A  42       5.345   4.425  -7.319  1.00 91.25           C  
ATOM    357  CE3 TRP A  42       7.333   5.116  -8.515  1.00 91.25           C  
ATOM    358  NE1 TRP A  42       4.606   4.847  -6.244  1.00 91.25           N  
ATOM    359  CH2 TRP A  42       6.068   3.145  -9.172  1.00 91.25           C  
ATOM    360  CZ2 TRP A  42       5.161   3.330  -8.165  1.00 91.25           C  
ATOM    361  CZ3 TRP A  42       7.146   4.025  -9.355  1.00 91.25           C  
ATOM    362  N   GLY A  43       8.473  10.102  -7.308  1.00 93.00           N  
ATOM    363  CA  GLY A  43       9.396  11.225  -7.264  1.00 93.00           C  
ATOM    364  C   GLY A  43       8.695  12.573  -7.224  1.00 93.00           C  
ATOM    365  O   GLY A  43       9.109  13.466  -6.491  1.00 93.00           O  
ATOM    366  N   LYS A  44       7.628  12.746  -7.990  1.00 93.94           N  
ATOM    367  CA  LYS A  44       6.837  13.970  -8.004  1.00 93.94           C  
ATOM    368  C   LYS A  44       6.222  14.252  -6.638  1.00 93.94           C  
ATOM    369  O   LYS A  44       6.211  15.392  -6.175  1.00 93.94           O  
ATOM    370  CB  LYS A  44       5.742  13.897  -9.071  1.00 93.94           C  
ATOM    371  CG  LYS A  44       6.257  13.963 -10.497  1.00 93.94           C  
ATOM    372  CD  LYS A  44       5.119  13.864 -11.505  1.00 93.94           C  
ATOM    373  CE  LYS A  44       5.647  13.787 -12.936  1.00 93.94           C  
ATOM    374  NZ  LYS A  44       4.552  13.518 -13.915  1.00 93.94           N1+
ATOM    375  N   VAL A  45       5.665  13.180  -5.982  1.00 96.12           N  
ATOM    376  CA  VAL A  45       5.110  13.337  -4.642  1.00 96.12           C  
ATOM    377  C   VAL A  45       6.166  13.912  -3.704  1.00 96.12           C  
ATOM    378  O   VAL A  45       5.913  14.894  -3.001  1.00 96.12           O  
ATOM    379  CB  VAL A  45       4.582  11.993  -4.087  1.00 96.12           C  
ATOM    380  CG1 VAL A  45       4.186  12.130  -2.616  1.00 96.12           C  
ATOM    381  CG2 VAL A  45       3.400  11.500  -4.918  1.00 96.12           C  
ATOM    382  N   ILE A  46       7.373  13.299  -3.746  1.00 96.44           N  
ATOM    383  CA  ILE A  46       8.463  13.725  -2.877  1.00 96.44           C  
ATOM    384  C   ILE A  46       8.842  15.171  -3.193  1.00 96.44           C  
ATOM    385  O   ILE A  46       9.043  15.983  -2.284  1.00 96.44           O  
ATOM    386  CB  ILE A  46       9.697  12.802  -3.021  1.00 96.44           C  
ATOM    387  CG1 ILE A  46       9.374  11.392  -2.513  1.00 96.44           C  
ATOM    388  CG2 ILE A  46      10.903  13.394  -2.282  1.00 96.44           C  
ATOM    389  CD1 ILE A  46       8.928  11.348  -1.060  1.00 96.44           C  
ATOM    390  N   ASN A  47       8.881  15.526  -4.432  1.00 96.06           N  
ATOM    391  CA  ASN A  47       9.230  16.875  -4.837  1.00 96.06           C  
ATOM    392  C   ASN A  47       8.216  17.899  -4.333  1.00 96.06           C  
ATOM    393  O   ASN A  47       8.590  18.972  -3.870  1.00 96.06           O  
ATOM    394  CB  ASN A  47       9.367  16.965  -6.359  1.00 96.06           C  
ATOM    395  CG  ASN A  47      10.641  16.331  -6.878  1.00 96.06           C  
ATOM    396  ND2 ASN A  47      10.645  15.953  -8.150  1.00 96.06           N  
ATOM    397  OD1 ASN A  47      11.612  16.165  -6.130  1.00 96.06           O  
ATOM    398  N   PHE A  48       6.940  17.549  -4.474  1.00 97.31           N  
ATOM    399  CA  PHE A  48       5.903  18.437  -3.957  1.00 97.31           C  
ATOM    400  C   PHE A  48       6.071  18.655  -2.461  1.00 97.31           C  
ATOM    401  O   PHE A  48       5.917  19.773  -1.965  1.00 97.31           O  
ATOM    402  CB  PHE A  48       4.515  17.877  -4.261  1.00 97.31           C  
ATOM    403  CG  PHE A  48       4.098  18.017  -5.699  1.00 97.31           C  
ATOM    404  CD1 PHE A  48       4.276  19.212  -6.371  1.00 97.31           C  
ATOM    405  CD2 PHE A  48       3.521  16.951  -6.373  1.00 97.31           C  
ATOM    406  CE1 PHE A  48       3.890  19.347  -7.702  1.00 97.31           C  
ATOM    407  CE2 PHE A  48       3.132  17.069  -7.703  1.00 97.31           C  
ATOM    408  CZ  PHE A  48       3.317  18.268  -8.365  1.00 97.31           C  
ATOM    409  N   LEU A  49       6.329  17.533  -1.714  1.00 97.25           N  
ATOM    410  CA  LEU A  49       6.497  17.626  -0.266  1.00 97.25           C  
ATOM    411  C   LEU A  49       7.710  18.488   0.083  1.00 97.25           C  
ATOM    412  O   LEU A  49       7.677  19.235   1.058  1.00 97.25           O  
ATOM    413  CB  LEU A  49       6.650  16.233   0.347  1.00 97.25           C  
ATOM    414  CG  LEU A  49       5.420  15.325   0.279  1.00 97.25           C  
ATOM    415  CD1 LEU A  49       5.757  13.941   0.813  1.00 97.25           C  
ATOM    416  CD2 LEU A  49       4.261  15.936   1.054  1.00 97.25           C  
ATOM    417  N   LYS A  50       8.765  18.387  -0.671  1.00 96.94           N  
ATOM    418  CA  LYS A  50       9.952  19.209  -0.471  1.00 96.94           C  
ATOM    419  C   LYS A  50       9.659  20.677  -0.789  1.00 96.94           C  
ATOM    420  O   LYS A  50      10.067  21.564  -0.040  1.00 96.94           O  
ATOM    421  CB  LYS A  50      11.108  18.712  -1.345  1.00 96.94           C  
ATOM    422  CG  LYS A  50      11.679  17.370  -0.898  1.00 96.94           C  
ATOM    423  CD  LYS A  50      12.802  16.912  -1.823  1.00 96.94           C  
ATOM    424  CE  LYS A  50      13.431  15.610  -1.336  1.00 96.94           C  
ATOM    425  NZ  LYS A  50      14.514  15.151  -2.258  1.00 96.94           N1+
ATOM    426  N   GLU A  51       8.938  20.939  -1.860  1.00 97.00           N  
ATOM    427  CA  GLU A  51       8.568  22.298  -2.251  1.00 97.00           C  
ATOM    428  C   GLU A  51       7.759  22.987  -1.156  1.00 97.00           C  
ATOM    429  O   GLU A  51       7.910  24.194  -0.928  1.00 97.00           O  
ATOM    430  CB  GLU A  51       7.777  22.288  -3.565  1.00 97.00           C  
ATOM    431  CG  GLU A  51       8.625  21.983  -4.793  1.00 97.00           C  
ATOM    432  CD  GLU A  51       7.802  21.841  -6.062  1.00 97.00           C  
ATOM    433  OE1 GLU A  51       8.385  21.539  -7.130  1.00 97.00           O  
ATOM    434  OE2 GLU A  51       6.568  22.037  -5.995  1.00 97.00           O1-
ATOM    435  N   GLU A  52       6.984  22.185  -0.455  1.00 96.44           N  
ATOM    436  CA  GLU A  52       6.131  22.718   0.605  1.00 96.44           C  
ATOM    437  C   GLU A  52       6.858  22.713   1.951  1.00 96.44           C  
ATOM    438  O   GLU A  52       6.260  23.019   2.984  1.00 96.44           O  
ATOM    439  CB  GLU A  52       4.832  21.900   0.724  1.00 96.44           C  
ATOM    440  CG  GLU A  52       3.936  22.017  -0.509  1.00 96.44           C  
ATOM    441  CD  GLU A  52       3.331  23.399  -0.686  1.00 96.44           C  
ATOM    442  OE1 GLU A  52       3.020  23.785  -1.835  1.00 96.44           O  
ATOM    443  OE2 GLU A  52       3.167  24.106   0.332  1.00 96.44           O1-
ATOM    444  N   LYS A  53       8.105  22.339   1.979  1.00 95.31           N  
ATOM    445  CA  LYS A  53       9.058  22.431   3.086  1.00 95.31           C  
ATOM    446  C   LYS A  53       8.678  21.469   4.213  1.00 95.31           C  
ATOM    447  O   LYS A  53       8.952  21.737   5.380  1.00 95.31           O  
ATOM    448  CB  LYS A  53       9.129  23.852   3.620  1.00 95.31           C  
ATOM    449  CG  LYS A  53       9.680  24.861   2.615  1.00 95.31           C  
ATOM    450  CD  LYS A  53       9.812  26.248   3.230  1.00 95.31           C  
ATOM    451  CE  LYS A  53      10.317  27.265   2.209  1.00 95.31           C  
ATOM    452  NZ  LYS A  53      10.448  28.628   2.811  1.00 95.31           N1+
ATOM    453  N   LEU A  54       7.856  20.472   3.885  1.00 94.00           N  
ATOM    454  CA  LEU A  54       7.558  19.427   4.861  1.00 94.00           C  
ATOM    455  C   LEU A  54       8.746  18.487   5.043  1.00 94.00           C  
ATOM    456  O   LEU A  54       9.039  18.059   6.158  1.00 94.00           O  
ATOM    457  CB  LEU A  54       6.323  18.627   4.443  1.00 94.00           C  
ATOM    458  CG  LEU A  54       5.878  17.515   5.389  1.00 94.00           C  
ATOM    459  CD1 LEU A  54       5.418  18.102   6.725  1.00 94.00           C  
ATOM    460  CD2 LEU A  54       4.772  16.681   4.754  1.00 94.00           C  
ATOM    461  N   LEU A  55       9.468  18.082   3.902  1.00 93.00           N  
ATOM    462  CA  LEU A  55      10.567  17.125   3.935  1.00 93.00           C  
ATOM    463  C   LEU A  55      11.814  17.707   3.277  1.00 93.00           C  
ATOM    464  O   LEU A  55      11.714  18.585   2.410  1.00 93.00           O  
ATOM    465  CB  LEU A  55      10.163  15.826   3.234  1.00 93.00           C  
ATOM    466  CG  LEU A  55       9.056  15.013   3.899  1.00 93.00           C  
ATOM    467  CD1 LEU A  55       8.642  13.845   3.012  1.00 93.00           C  
ATOM    468  CD2 LEU A  55       9.509  14.514   5.270  1.00 93.00           C  
ATOM    469  N   SER A  56      12.933  17.357   3.747  1.00 94.19           N  
ATOM    470  CA  SER A  56      14.213  17.475   3.050  1.00 94.19           C  
ATOM    471  C   SER A  56      14.815  16.096   2.784  1.00 94.19           C  
ATOM    472  O   SER A  56      14.359  15.095   3.333  1.00 94.19           O  
ATOM    473  CB  SER A  56      15.195  18.319   3.865  1.00 94.19           C  
ATOM    474  OG  SER A  56      15.554  17.655   5.058  1.00 94.19           O  
ATOM    475  N   ASP A  57      15.821  16.033   1.899  1.00 93.00           N  
ATOM    476  CA  ASP A  57      16.447  14.767   1.550  1.00 93.00           C  
ATOM    477  C   ASP A  57      16.969  14.051   2.807  1.00 93.00           C  
ATOM    478  O   ASP A  57      16.891  12.826   2.902  1.00 93.00           O  
ATOM    479  CB  ASP A  57      17.590  14.972   0.562  1.00 93.00           C  
ATOM    480  CG  ASP A  57      17.108  15.289  -0.844  1.00 93.00           C  
ATOM    481  OD1 ASP A  57      15.926  15.008  -1.160  1.00 93.00           O  
ATOM    482  OD2 ASP A  57      17.907  15.811  -1.644  1.00 93.00           O1-
ATOM    483  N   SER A  58      17.432  14.788   3.790  1.00 93.88           N  
ATOM    484  CA  SER A  58      18.051  14.234   4.996  1.00 93.88           C  
ATOM    485  C   SER A  58      17.000  13.625   5.926  1.00 93.88           C  
ATOM    486  O   SER A  58      17.330  12.834   6.809  1.00 93.88           O  
ATOM    487  CB  SER A  58      18.835  15.309   5.736  1.00 93.88           C  
ATOM    488  OG  SER A  58      17.990  16.372   6.137  1.00 93.88           O  
ATOM    489  N   MET A  59      15.708  13.962   5.662  1.00 94.12           N  
ATOM    490  CA  MET A  59      14.612  13.515   6.514  1.00 94.12           C  
ATOM    491  C   MET A  59      13.993  12.226   5.983  1.00 94.12           C  
ATOM    492  O   MET A  59      13.241  11.553   6.688  1.00 94.12           O  
ATOM    493  CB  MET A  59      13.536  14.595   6.640  1.00 94.12           C  
ATOM    494  CG  MET A  59      13.994  15.826   7.419  1.00 94.12           C  
ATOM    495  SD  MET A  59      12.643  17.050   7.646  1.00 94.12           S  
ATOM    496  CE  MET A  59      13.450  18.206   8.776  1.00 94.12           C  
ATOM    497  N   LEU A  60      14.312  11.815   4.743  1.00 95.56           N  
ATOM    498  CA  LEU A  60      13.720  10.648   4.097  1.00 95.56           C  
ATOM    499  C   LEU A  60      14.455   9.375   4.507  1.00 95.56           C  
ATOM    500  O   LEU A  60      15.679   9.390   4.692  1.00 95.56           O  
ATOM    501  CB  LEU A  60      13.747  10.799   2.574  1.00 95.56           C  
ATOM    502  CG  LEU A  60      12.784  11.828   1.978  1.00 95.56           C  
ATOM    503  CD1 LEU A  60      13.124  12.080   0.516  1.00 95.56           C  
ATOM    504  CD2 LEU A  60      11.345  11.359   2.130  1.00 95.56           C  
ATOM    505  N   VAL A  61      13.692   8.317   4.642  1.00 97.25           N  
ATOM    506  CA  VAL A  61      14.268   6.987   4.784  1.00 97.25           C  
ATOM    507  C   VAL A  61      14.400   6.332   3.409  1.00 97.25           C  
ATOM    508  O   VAL A  61      13.414   6.179   2.693  1.00 97.25           O  
ATOM    509  CB  VAL A  61      13.422   6.101   5.723  1.00 97.25           C  
ATOM    510  CG1 VAL A  61      14.039   4.713   5.860  1.00 97.25           C  
ATOM    511  CG2 VAL A  61      13.268   6.764   7.089  1.00 97.25           C  
ATOM    512  N   GLU A  62      15.649   6.001   3.112  1.00 96.50           N  
ATOM    513  CA  GLU A  62      15.888   5.405   1.799  1.00 96.50           C  
ATOM    514  C   GLU A  62      15.535   3.924   1.793  1.00 96.50           C  
ATOM    515  O   GLU A  62      15.998   3.165   2.645  1.00 96.50           O  
ATOM    516  CB  GLU A  62      17.350   5.601   1.380  1.00 96.50           C  
ATOM    517  CG  GLU A  62      17.650   5.146  -0.042  1.00 96.50           C  
ATOM    518  CD  GLU A  62      19.022   5.571  -0.534  1.00 96.50           C  
ATOM    519  OE1 GLU A  62      19.360   5.290  -1.705  1.00 96.50           O  
ATOM    520  OE2 GLU A  62      19.763   6.195   0.258  1.00 96.50           O1-
ATOM    521  N   ALA A  63      14.744   3.518   0.776  1.00 97.38           N  
ATOM    522  CA  ALA A  63      14.333   2.127   0.613  1.00 97.38           C  
ATOM    523  C   ALA A  63      15.476   1.281   0.051  1.00 97.38           C  
ATOM    524  O   ALA A  63      16.215   1.732  -0.827  1.00 97.38           O  
ATOM    525  CB  ALA A  63      13.107   2.037  -0.292  1.00 97.38           C  
ATOM    526  N   ARG A  64      15.586  -0.019   0.544  1.00 97.25           N  
ATOM    527  CA  ARG A  64      16.534  -0.986  -0.001  1.00 97.25           C  
ATOM    528  C   ARG A  64      15.819  -2.032  -0.850  1.00 97.25           C  
ATOM    529  O   ARG A  64      14.678  -2.392  -0.569  1.00 97.25           O  
ATOM    530  CB  ARG A  64      17.319  -1.667   1.125  1.00 97.25           C  
ATOM    531  CG  ARG A  64      18.265  -0.737   1.865  1.00 97.25           C  
ATOM    532  CD  ARG A  64      19.129  -1.491   2.875  1.00 97.25           C  
ATOM    533  NE  ARG A  64      20.105  -0.618   3.501  1.00 97.25           N  
ATOM    534  NH1 ARG A  64      20.980  -2.252   4.885  1.00 97.25           N  
ATOM    535  NH2 ARG A  64      21.819  -0.121   4.947  1.00 97.25           N1+
ATOM    536  CZ  ARG A  64      20.968  -0.999   4.445  1.00 97.25           C  
ATOM    537  N   GLU A  65      16.521  -2.460  -1.845  1.00 97.50           N  
ATOM    538  CA  GLU A  65      15.988  -3.484  -2.740  1.00 97.50           C  
ATOM    539  C   GLU A  65      15.825  -4.816  -2.017  1.00 97.50           C  
ATOM    540  O   GLU A  65      16.730  -5.249  -1.292  1.00 97.50           O  
ATOM    541  CB  GLU A  65      16.890  -3.651  -3.962  1.00 97.50           C  
ATOM    542  CG  GLU A  65      16.420  -4.735  -4.926  1.00 97.50           C  
ATOM    543  CD  GLU A  65      17.398  -4.998  -6.061  1.00 97.50           C  
ATOM    544  OE1 GLU A  65      17.134  -5.887  -6.901  1.00 97.50           O  
ATOM    545  OE2 GLU A  65      18.446  -4.315  -6.108  1.00 97.50           O1-
ATOM    546  N   ALA A  66      14.675  -5.439  -2.159  1.00 97.88           N  
ATOM    547  CA  ALA A  66      14.453  -6.771  -1.602  1.00 97.88           C  
ATOM    548  C   ALA A  66      15.282  -7.816  -2.334  1.00 97.88           C  
ATOM    549  O   ALA A  66      15.303  -7.851  -3.570  1.00 97.88           O  
ATOM    550  CB  ALA A  66      12.967  -7.128  -1.665  1.00 97.88           C  
ATOM    551  N   SER A  67      15.997  -8.620  -1.538  1.00 97.62           N  
ATOM    552  CA  SER A  67      16.780  -9.710  -2.112  1.00 97.62           C  
ATOM    553  C   SER A  67      15.888 -10.902  -2.460  1.00 97.62           C  
ATOM    554  O   SER A  67      14.736 -10.964  -2.031  1.00 97.62           O  
ATOM    555  CB  SER A  67      17.881 -10.149  -1.146  1.00 97.62           C  
ATOM    556  OG  SER A  67      17.329 -10.786  -0.007  1.00 97.62           O  
ATOM    557  N   GLU A  68      16.432 -11.746  -3.220  1.00 96.88           N  
ATOM    558  CA  GLU A  68      15.706 -12.969  -3.534  1.00 96.88           C  
ATOM    559  C   GLU A  68      15.312 -13.719  -2.263  1.00 96.88           C  
ATOM    560  O   GLU A  68      14.202 -14.249  -2.167  1.00 96.88           O  
ATOM    561  CB  GLU A  68      16.537 -13.873  -4.443  1.00 96.88           C  
ATOM    562  CG  GLU A  68      15.794 -15.109  -4.930  1.00 96.88           C  
ATOM    563  CD  GLU A  68      16.533 -15.861  -6.030  1.00 96.88           C  
ATOM    564  OE1 GLU A  68      16.162 -17.020  -6.331  1.00 96.88           O  
ATOM    565  OE2 GLU A  68      17.484 -15.284  -6.594  1.00 96.88           O1-
ATOM    566  N   GLU A  69      16.214 -13.808  -1.244  1.00 97.44           N  
ATOM    567  CA  GLU A  69      15.930 -14.484   0.015  1.00 97.44           C  
ATOM    568  C   GLU A  69      14.753 -13.834   0.733  1.00 97.44           C  
ATOM    569  O   GLU A  69      13.914 -14.521   1.329  1.00 97.44           O  
ATOM    570  CB  GLU A  69      17.169 -14.482   0.917  1.00 97.44           C  
ATOM    571  CG  GLU A  69      18.288 -15.387   0.424  1.00 97.44           C  
ATOM    572  CD  GLU A  69      19.185 -14.720  -0.601  1.00 97.44           C  
ATOM    573  OE1 GLU A  69      20.030 -15.420  -1.211  1.00 97.44           O  
ATOM    574  OE2 GLU A  69      19.055 -13.498  -0.805  1.00 97.44           O1-
ATOM    575  N   ASP A  70      14.731 -12.466   0.617  1.00 98.06           N  
ATOM    576  CA  ASP A  70      13.598 -11.739   1.194  1.00 98.06           C  
ATOM    577  C   ASP A  70      12.287 -12.138   0.511  1.00 98.06           C  
ATOM    578  O   ASP A  70      11.279 -12.369   1.181  1.00 98.06           O  
ATOM    579  CB  ASP A  70      13.814 -10.230   1.082  1.00 98.06           C  
ATOM    580  CG  ASP A  70      14.991  -9.739   1.908  1.00 98.06           C  
ATOM    581  OD1 ASP A  70      15.189 -10.225   3.042  1.00 98.06           O  
ATOM    582  OD2 ASP A  70      15.721  -8.853   1.416  1.00 98.06           O1-
ATOM    583  N   LEU A  71      12.347 -12.202  -0.800  1.00 98.31           N  
ATOM    584  CA  LEU A  71      11.152 -12.479  -1.590  1.00 98.31           C  
ATOM    585  C   LEU A  71      10.663 -13.906  -1.350  1.00 98.31           C  
ATOM    586  O   LEU A  71       9.457 -14.172  -1.408  1.00 98.31           O  
ATOM    587  CB  LEU A  71      11.431 -12.268  -3.079  1.00 98.31           C  
ATOM    588  CG  LEU A  71      11.790 -10.844  -3.507  1.00 98.31           C  
ATOM    589  CD1 LEU A  71      12.150 -10.808  -4.990  1.00 98.31           C  
ATOM    590  CD2 LEU A  71      10.639  -9.888  -3.205  1.00 98.31           C  
ATOM    591  N   LEU A  72      11.521 -14.858  -1.036  1.00 97.94           N  
ATOM    592  CA  LEU A  72      11.206 -16.266  -0.847  1.00 97.94           C  
ATOM    593  C   LEU A  72      10.453 -16.485   0.459  1.00 97.94           C  
ATOM    594  O   LEU A  72       9.860 -17.548   0.676  1.00 97.94           O  
ATOM    595  CB  LEU A  72      12.488 -17.113  -0.852  1.00 97.94           C  
ATOM    596  CG  LEU A  72      13.069 -17.442  -2.223  1.00 97.94           C  
ATOM    597  CD1 LEU A  72      14.484 -18.003  -2.083  1.00 97.94           C  
ATOM    598  CD2 LEU A  72      12.166 -18.418  -2.969  1.00 97.94           C  
ATOM    599  N   VAL A  73      10.389 -15.417   1.294  1.00 97.38           N  
ATOM    600  CA  VAL A  73       9.596 -15.501   2.514  1.00 97.38           C  
ATOM    601  C   VAL A  73       8.125 -15.734   2.160  1.00 97.38           C  
ATOM    602  O   VAL A  73       7.445 -16.535   2.809  1.00 97.38           O  
ATOM    603  CB  VAL A  73       9.733 -14.225   3.378  1.00 97.38           C  
ATOM    604  CG1 VAL A  73       8.717 -14.231   4.522  1.00 97.38           C  
ATOM    605  CG2 VAL A  73      11.160 -14.111   3.921  1.00 97.38           C  
ATOM    606  N   VAL A  74       7.643 -15.195   1.031  1.00 97.50           N  
ATOM    607  CA  VAL A  74       6.239 -15.310   0.644  1.00 97.50           C  
ATOM    608  C   VAL A  74       6.129 -15.994  -0.717  1.00 97.50           C  
ATOM    609  O   VAL A  74       5.284 -16.865  -0.914  1.00 97.50           O  
ATOM    610  CB  VAL A  74       5.552 -13.927   0.606  1.00 97.50           C  
ATOM    611  CG1 VAL A  74       4.186 -14.021  -0.072  1.00 97.50           C  
ATOM    612  CG2 VAL A  74       5.407 -13.362   2.024  1.00 97.50           C  
ATOM    613  N   HIS A  75       7.001 -15.631  -1.625  1.00 98.44           N  
ATOM    614  CA  HIS A  75       6.845 -16.112  -2.994  1.00 98.44           C  
ATOM    615  C   HIS A  75       7.448 -17.509  -3.162  1.00 98.44           C  
ATOM    616  O   HIS A  75       8.461 -17.828  -2.532  1.00 98.44           O  
ATOM    617  CB  HIS A  75       7.492 -15.142  -3.982  1.00 98.44           C  
ATOM    618  CG  HIS A  75       6.811 -13.814  -4.049  1.00 98.44           C  
ATOM    619  CD2 HIS A  75       7.233 -12.579  -3.685  1.00 98.44           C  
ATOM    620  ND1 HIS A  75       5.531 -13.658  -4.536  1.00 98.44           N  
ATOM    621  CE1 HIS A  75       5.197 -12.382  -4.474  1.00 98.44           C  
ATOM    622  NE2 HIS A  75       6.208 -11.702  -3.956  1.00 98.44           N  
ATOM    623  N   THR A  76       6.820 -18.267  -4.025  1.00 98.00           N  
ATOM    624  CA  THR A  76       7.367 -19.574  -4.367  1.00 98.00           C  
ATOM    625  C   THR A  76       8.575 -19.424  -5.295  1.00 98.00           C  
ATOM    626  O   THR A  76       8.663 -18.459  -6.057  1.00 98.00           O  
ATOM    627  CB  THR A  76       6.307 -20.466  -5.038  1.00 98.00           C  
ATOM    628  CG2 THR A  76       5.051 -20.571  -4.180  1.00 98.00           C  
ATOM    629  OG1 THR A  76       5.954 -19.905  -6.306  1.00 98.00           O  
ATOM    630  N   ARG A  77       9.450 -20.360  -5.177  1.00 97.88           N  
ATOM    631  CA  ARG A  77      10.602 -20.379  -6.069  1.00 97.88           C  
ATOM    632  C   ARG A  77      10.166 -20.439  -7.533  1.00 97.88           C  
ATOM    633  O   ARG A  77      10.756 -19.776  -8.390  1.00 97.88           O  
ATOM    634  CB  ARG A  77      11.517 -21.567  -5.755  1.00 97.88           C  
ATOM    635  CG  ARG A  77      12.814 -21.582  -6.552  1.00 97.88           C  
ATOM    636  CD  ARG A  77      13.747 -20.459  -6.117  1.00 97.88           C  
ATOM    637  NE  ARG A  77      14.473 -20.799  -4.900  1.00 97.88           N  
ATOM    638  NH1 ARG A  77      15.668 -18.822  -4.808  1.00 97.88           N  
ATOM    639  NH2 ARG A  77      15.963 -20.428  -3.197  1.00 97.88           N1+
ATOM    640  CZ  ARG A  77      15.365 -20.011  -4.301  1.00 97.88           C  
ATOM    641  N   ARG A  78       9.220 -21.238  -7.721  1.00 97.88           N  
ATOM    642  CA  ARG A  78       8.668 -21.372  -9.063  1.00 97.88           C  
ATOM    643  C   ARG A  78       8.254 -20.012  -9.622  1.00 97.88           C  
ATOM    644  O   ARG A  78       8.612 -19.675 -10.753  1.00 97.88           O  
ATOM    645  CB  ARG A  78       7.470 -22.326  -9.059  1.00 97.88           C  
ATOM    646  CG  ARG A  78       6.861 -22.547 -10.436  1.00 97.88           C  
ATOM    647  CD  ARG A  78       5.585 -23.378 -10.358  1.00 97.88           C  
ATOM    648  NE  ARG A  78       4.514 -22.658  -9.662  1.00 97.88           N  
ATOM    649  NH1 ARG A  78       3.102 -22.600 -11.494  1.00 97.88           N  
ATOM    650  NH2 ARG A  78       2.460 -21.656  -9.500  1.00 97.88           N1+
ATOM    651  CZ  ARG A  78       3.357 -22.303 -10.214  1.00 97.88           C  
ATOM    652  N   TYR A  79       7.459 -19.251  -8.893  1.00 97.75           N  
ATOM    653  CA  TYR A  79       6.986 -17.946  -9.352  1.00 97.75           C  
ATOM    654  C   TYR A  79       8.156 -17.006  -9.617  1.00 97.75           C  
ATOM    655  O   TYR A  79       8.197 -16.331 -10.647  1.00 97.75           O  
ATOM    656  CB  TYR A  79       6.035 -17.334  -8.323  1.00 97.75           C  
ATOM    657  CG  TYR A  79       5.628 -15.922  -8.646  1.00 97.75           C  
ATOM    658  CD1 TYR A  79       5.997 -14.865  -7.820  1.00 97.75           C  
ATOM    659  CD2 TYR A  79       4.870 -15.631  -9.773  1.00 97.75           C  
ATOM    660  CE1 TYR A  79       5.617 -13.555  -8.106  1.00 97.75           C  
ATOM    661  CE2 TYR A  79       4.488 -14.331 -10.075  1.00 97.75           C  
ATOM    662  OH  TYR A  79       4.493 -12.009  -9.532  1.00 97.75           O  
ATOM    663  CZ  TYR A  79       4.866 -13.297  -9.235  1.00 97.75           C  
ATOM    664  N   LEU A  80       9.105 -16.934  -8.669  1.00 97.62           N  
ATOM    665  CA  LEU A  80      10.259 -16.058  -8.845  1.00 97.62           C  
ATOM    666  C   LEU A  80      11.040 -16.421 -10.108  1.00 97.62           C  
ATOM    667  O   LEU A  80      11.541 -15.535 -10.800  1.00 97.62           O  
ATOM    668  CB  LEU A  80      11.180 -16.135  -7.627  1.00 97.62           C  
ATOM    669  CG  LEU A  80      10.624 -15.563  -6.322  1.00 97.62           C  
ATOM    670  CD1 LEU A  80      11.663 -15.642  -5.207  1.00 97.62           C  
ATOM    671  CD2 LEU A  80      10.162 -14.123  -6.520  1.00 97.62           C  
ATOM    672  N   ASN A  81      11.116 -17.764 -10.413  1.00 96.88           N  
ATOM    673  CA  ASN A  81      11.768 -18.203 -11.629  1.00 96.88           C  
ATOM    674  C   ASN A  81      11.011 -17.745 -12.876  1.00 96.88           C  
ATOM    675  O   ASN A  81      11.620 -17.457 -13.909  1.00 96.88           O  
ATOM    676  CB  ASN A  81      11.923 -19.728 -11.636  1.00 96.88           C  
ATOM    677  CG  ASN A  81      13.015 -20.205 -10.700  1.00 96.88           C  
ATOM    678  ND2 ASN A  81      12.903 -21.451 -10.247  1.00 96.88           N  
ATOM    679  OD1 ASN A  81      13.946 -19.465 -10.379  1.00 96.88           O  
ATOM    680  N   GLU A  82       9.699 -17.638 -12.790  1.00 95.62           N  
ATOM    681  CA  GLU A  82       8.891 -17.137 -13.899  1.00 95.62           C  
ATOM    682  C   GLU A  82       9.242 -15.686 -14.228  1.00 95.62           C  
ATOM    683  O   GLU A  82       9.223 -15.297 -15.401  1.00 95.62           O  
ATOM    684  CB  GLU A  82       7.397 -17.248 -13.567  1.00 95.62           C  
ATOM    685  CG  GLU A  82       6.869 -18.675 -13.585  1.00 95.62           C  
ATOM    686  CD  GLU A  82       5.381 -18.763 -13.267  1.00 95.62           C  
ATOM    687  OE1 GLU A  82       4.845 -19.893 -13.197  1.00 95.62           O  
ATOM    688  OE2 GLU A  82       4.750 -17.703 -13.095  1.00 95.62           O1-
ATOM    689  N   LEU A  83       9.541 -14.901 -13.265  1.00 94.94           N  
ATOM    690  CA  LEU A  83       9.800 -13.473 -13.428  1.00 94.94           C  
ATOM    691  C   LEU A  83      11.121 -13.246 -14.160  1.00 94.94           C  
ATOM    692  O   LEU A  83      11.428 -12.123 -14.562  1.00 94.94           O  
ATOM    693  CB  LEU A  83       9.829 -12.770 -12.070  1.00 94.94           C  
ATOM    694  CG  LEU A  83       8.492 -12.657 -11.337  1.00 94.94           C  
ATOM    695  CD1 LEU A  83       8.676 -11.943  -9.997  1.00 94.94           C  
ATOM    696  CD2 LEU A  83       7.473 -11.929 -12.205  1.00 94.94           C  
ATOM    697  N   LYS A  84      11.859 -14.416 -14.398  1.00 93.12           N  
ATOM    698  CA  LYS A  84      13.107 -14.326 -15.155  1.00 93.12           C  
ATOM    699  C   LYS A  84      12.840 -14.236 -16.657  1.00 93.12           C  
ATOM    700  O   LYS A  84      13.728 -13.865 -17.435  1.00 93.12           O  
ATOM    701  CB  LYS A  84      14.008 -15.531 -14.860  1.00 93.12           C  
ATOM    702  CG  LYS A  84      14.538 -15.568 -13.434  1.00 93.12           C  
ATOM    703  CD  LYS A  84      15.455 -16.757 -13.211  1.00 93.12           C  
ATOM    704  CE  LYS A  84      16.009 -16.791 -11.794  1.00 93.12           C  
ATOM    705  NZ  LYS A  84      16.878 -17.978 -11.560  1.00 93.12           N1+
ATOM    706  N   TRP A  85      11.611 -14.439 -17.013  1.00 92.88           N  
ATOM    707  CA  TRP A  85      11.214 -14.378 -18.416  1.00 92.88           C  
ATOM    708  C   TRP A  85      10.466 -13.078 -18.710  1.00 92.88           C  
ATOM    709  O   TRP A  85       9.504 -12.733 -18.016  1.00 92.88           O  
ATOM    710  CB  TRP A  85      10.335 -15.574 -18.774  1.00 92.88           C  
ATOM    711  CG  TRP A  85      11.030 -16.900 -18.633  1.00 92.88           C  
ATOM    712  CD1 TRP A  85      10.972 -17.745 -17.560  1.00 92.88           C  
ATOM    713  CD2 TRP A  85      11.888 -17.529 -19.594  1.00 92.88           C  
ATOM    714  CE2 TRP A  85      12.311 -18.750 -19.031  1.00 92.88           C  
ATOM    715  CE3 TRP A  85      12.331 -17.170 -20.869  1.00 92.88           C  
ATOM    716  NE1 TRP A  85      11.744 -18.861 -17.796  1.00 92.88           N  
ATOM    717  CH2 TRP A  85      13.593 -19.255 -20.966  1.00 92.88           C  
ATOM    718  CZ2 TRP A  85      13.170 -19.626 -19.715  1.00 92.88           C  
ATOM    719  CZ3 TRP A  85      13.181 -18.038 -21.541  1.00 92.88           C  
ATOM    720  N   SER A  86      10.841 -12.326 -19.768  1.00 89.62           N  
ATOM    721  CA  SER A  86      10.292 -11.033 -20.153  1.00 89.62           C  
ATOM    722  C   SER A  86       8.815 -11.147 -20.498  1.00 89.62           C  
ATOM    723  O   SER A  86       8.036 -10.212 -20.227  1.00 89.62           O  
ATOM    724  CB  SER A  86      11.059 -10.457 -21.348  1.00 89.62           C  
ATOM    725  OG  SER A  86      12.401 -10.161 -20.994  1.00 89.62           O  
ATOM    726  N   PHE A  87       8.472 -12.351 -21.043  1.00 91.25           N  
ATOM    727  CA  PHE A  87       7.071 -12.576 -21.380  1.00 91.25           C  
ATOM    728  C   PHE A  87       6.195 -12.545 -20.130  1.00 91.25           C  
ATOM    729  O   PHE A  87       5.125 -11.931 -20.128  1.00 91.25           O  
ATOM    730  CB  PHE A  87       6.903 -13.917 -22.106  1.00 91.25           C  
ATOM    731  CG  PHE A  87       5.484 -14.208 -22.515  1.00 91.25           C  
ATOM    732  CD1 PHE A  87       4.698 -15.078 -21.774  1.00 91.25           C  
ATOM    733  CD2 PHE A  87       4.946 -13.623 -23.652  1.00 91.25           C  
ATOM    734  CE1 PHE A  87       3.382 -15.350 -22.154  1.00 91.25           C  
ATOM    735  CE2 PHE A  87       3.638 -13.896 -24.047  1.00 91.25           C  
ATOM    736  CZ  PHE A  87       2.856 -14.756 -23.290  1.00 91.25           C  
ATOM    737  N   ALA A  88       6.619 -13.195 -19.153  1.00 91.56           N  
ATOM    738  CA  ALA A  88       5.910 -13.233 -17.869  1.00 91.56           C  
ATOM    739  C   ALA A  88       5.796 -11.841 -17.260  1.00 91.56           C  
ATOM    740  O   ALA A  88       4.725 -11.449 -16.794  1.00 91.56           O  
ATOM    741  CB  ALA A  88       6.618 -14.182 -16.907  1.00 91.56           C  
ATOM    742  N   VAL A  89       6.810 -11.036 -17.285  1.00 90.94           N  
ATOM    743  CA  VAL A  89       6.840  -9.684 -16.731  1.00 90.94           C  
ATOM    744  C   VAL A  89       5.931  -8.768 -17.547  1.00 90.94           C  
ATOM    745  O   VAL A  89       5.198  -7.944 -16.989  1.00 90.94           O  
ATOM    746  CB  VAL A  89       8.272  -9.114 -16.689  1.00 90.94           C  
ATOM    747  CG1 VAL A  89       8.278  -7.683 -16.173  1.00 90.94           C  
ATOM    748  CG2 VAL A  89       9.175 -10.002 -15.833  1.00 90.94           C  
ATOM    749  N   ALA A  90       5.919  -8.924 -18.830  1.00 88.88           N  
ATOM    750  CA  ALA A  90       5.052  -8.143 -19.709  1.00 88.88           C  
ATOM    751  C   ALA A  90       3.584  -8.420 -19.426  1.00 88.88           C  
ATOM    752  O   ALA A  90       2.766  -7.495 -19.402  1.00 88.88           O  
ATOM    753  CB  ALA A  90       5.379  -8.463 -21.176  1.00 88.88           C  
ATOM    754  N   THR A  91       3.259  -9.663 -19.232  1.00 90.62           N  
ATOM    755  CA  THR A  91       1.893 -10.058 -18.917  1.00 90.62           C  
ATOM    756  C   THR A  91       1.450  -9.462 -17.579  1.00 90.62           C  
ATOM    757  O   THR A  91       0.363  -8.896 -17.478  1.00 90.62           O  
ATOM    758  CB  THR A  91       1.741 -11.587 -18.872  1.00 90.62           C  
ATOM    759  CG2 THR A  91       0.313 -11.997 -18.540  1.00 90.62           C  
ATOM    760  OG1 THR A  91       2.091 -12.133 -20.156  1.00 90.62           O  
ATOM    761  N   ILE A  92       2.287  -9.547 -16.574  1.00 89.56           N  
ATOM    762  CA  ILE A  92       2.003  -9.079 -15.213  1.00 89.56           C  
ATOM    763  C   ILE A  92       1.864  -7.559 -15.205  1.00 89.56           C  
ATOM    764  O   ILE A  92       0.943  -7.021 -14.589  1.00 89.56           O  
ATOM    765  CB  ILE A  92       3.108  -9.516 -14.223  1.00 89.56           C  
ATOM    766  CG1 ILE A  92       3.022 -11.026 -13.966  1.00 89.56           C  
ATOM    767  CG2 ILE A  92       3.011  -8.730 -12.916  1.00 89.56           C  
ATOM    768  CD1 ILE A  92       4.241 -11.604 -13.253  1.00 89.56           C  
ATOM    769  N   THR A  93       2.786  -6.827 -15.956  1.00 85.56           N  
ATOM    770  CA  THR A  93       2.804  -5.370 -15.937  1.00 85.56           C  
ATOM    771  C   THR A  93       1.853  -4.805 -16.990  1.00 85.56           C  
ATOM    772  O   THR A  93       1.610  -3.595 -17.030  1.00 85.56           O  
ATOM    773  CB  THR A  93       4.225  -4.828 -16.179  1.00 85.56           C  
ATOM    774  CG2 THR A  93       5.176  -5.258 -15.068  1.00 85.56           C  
ATOM    775  OG1 THR A  93       4.710  -5.321 -17.428  1.00 85.56           O  
ATOM    776  N   GLU A  94       1.251  -5.631 -17.778  1.00 86.44           N  
ATOM    777  CA  GLU A  94       0.341  -5.267 -18.850  1.00 86.44           C  
ATOM    778  C   GLU A  94       0.968  -4.239 -19.786  1.00 86.44           C  
ATOM    779  O   GLU A  94       0.308  -3.293 -20.217  1.00 86.44           O  
ATOM    780  CB  GLU A  94      -0.974  -4.721 -18.274  1.00 86.44           C  
ATOM    781  CG  GLU A  94      -1.758  -5.736 -17.455  1.00 86.44           C  
ATOM    782  CD  GLU A  94      -3.131  -5.245 -17.046  1.00 86.44           C  
ATOM    783  OE1 GLU A  94      -3.742  -5.829 -16.118  1.00 86.44           O  
ATOM    784  OE2 GLU A  94      -3.617  -4.263 -17.655  1.00 86.44           O1-
ATOM    785  N   ILE A  95       2.296  -4.472 -20.077  1.00 80.06           N  
ATOM    786  CA  ILE A  95       3.079  -3.646 -20.989  1.00 80.06           C  
ATOM    787  C   ILE A  95       3.673  -4.520 -22.081  1.00 80.06           C  
ATOM    788  O   ILE A  95       4.773  -5.046 -21.932  1.00 80.06           O  
ATOM    789  CB  ILE A  95       4.191  -2.876 -20.248  1.00 80.06           C  
ATOM    790  CG1 ILE A  95       3.597  -2.054 -19.100  1.00 80.06           C  
ATOM    791  CG2 ILE A  95       4.972  -1.988 -21.215  1.00 80.06           C  
ATOM    792  CD1 ILE A  95       4.641  -1.428 -18.179  1.00 80.06           C  
ATOM    793  N   PRO A  96       2.865  -4.745 -23.220  1.00 79.44           N  
ATOM    794  CA  PRO A  96       3.261  -5.689 -24.249  1.00 79.44           C  
ATOM    795  C   PRO A  96       4.634  -5.386 -24.849  1.00 79.44           C  
ATOM    796  O   PRO A  96       5.425  -6.294 -25.089  1.00 79.44           O  
ATOM    797  CB  PRO A  96       2.158  -5.534 -25.307  1.00 79.44           C  
ATOM    798  CG  PRO A  96       0.945  -5.175 -24.540  1.00 79.44           C  
ATOM    799  CD  PRO A  96       1.340  -4.273 -23.403  1.00 79.44           C  
ATOM    800  N   PRO A  97       5.054  -4.106 -24.939  1.00 80.19           N  
ATOM    801  CA  PRO A  97       6.358  -3.797 -25.522  1.00 80.19           C  
ATOM    802  C   PRO A  97       7.523  -4.303 -24.677  1.00 80.19           C  
ATOM    803  O   PRO A  97       8.637  -4.456 -25.178  1.00 80.19           O  
ATOM    804  CB  PRO A  97       6.356  -2.268 -25.603  1.00 80.19           C  
ATOM    805  CG  PRO A  97       4.908  -1.888 -25.701  1.00 80.19           C  
ATOM    806  CD  PRO A  97       4.101  -2.859 -24.890  1.00 80.19           C  
ATOM    807  N   VAL A  98       7.364  -4.587 -23.412  1.00 81.62           N  
ATOM    808  CA  VAL A  98       8.372  -5.092 -22.487  1.00 81.62           C  
ATOM    809  C   VAL A  98       8.941  -6.411 -23.010  1.00 81.62           C  
ATOM    810  O   VAL A  98      10.101  -6.742 -22.755  1.00 81.62           O  
ATOM    811  CB  VAL A  98       7.796  -5.291 -21.068  1.00 81.62           C  
ATOM    812  CG1 VAL A  98       8.745  -6.122 -20.207  1.00 81.62           C  
ATOM    813  CG2 VAL A  98       7.520  -3.947 -20.414  1.00 81.62           C  
ATOM    814  N   ILE A  99       8.160  -7.154 -23.898  1.00 85.50           N  
ATOM    815  CA  ILE A  99       8.579  -8.456 -24.422  1.00 85.50           C  
ATOM    816  C   ILE A  99       9.757  -8.272 -25.376  1.00 85.50           C  
ATOM    817  O   ILE A  99      10.562  -9.196 -25.570  1.00 85.50           O  
ATOM    818  CB  ILE A  99       7.417  -9.178 -25.144  1.00 85.50           C  
ATOM    819  CG1 ILE A  99       6.331  -9.575 -24.131  1.00 85.50           C  
ATOM    820  CG2 ILE A  99       7.927 -10.397 -25.908  1.00 85.50           C  
ATOM    821  CD1 ILE A  99       5.039 -10.064 -24.771  1.00 85.50           C  
ATOM    822  N   PHE A 100       9.883  -7.107 -25.890  1.00 84.50           N  
ATOM    823  CA  PHE A 100      10.897  -6.857 -26.917  1.00 84.50           C  
ATOM    824  C   PHE A 100      12.177  -6.318 -26.282  1.00 84.50           C  
ATOM    825  O   PHE A 100      13.200  -6.200 -26.962  1.00 84.50           O  
ATOM    826  CB  PHE A 100      10.371  -5.865 -27.955  1.00 84.50           C  
ATOM    827  CG  PHE A 100       9.193  -6.383 -28.746  1.00 84.50           C  
ATOM    828  CD1 PHE A 100       9.348  -7.388 -29.678  1.00 84.50           C  
ATOM    829  CD2 PHE A 100       7.925  -5.841 -28.539  1.00 84.50           C  
ATOM    830  CE1 PHE A 100       8.258  -7.868 -30.397  1.00 84.50           C  
ATOM    831  CE2 PHE A 100       6.831  -6.314 -29.267  1.00 84.50           C  
ATOM    832  CZ  PHE A 100       7.005  -7.328 -30.201  1.00 84.50           C  
ATOM    833  N   LEU A 101      12.150  -6.041 -24.922  1.00 84.19           N  
ATOM    834  CA  LEU A 101      13.339  -5.578 -24.215  1.00 84.19           C  
ATOM    835  C   LEU A 101      14.248  -6.745 -23.855  1.00 84.19           C  
ATOM    836  O   LEU A 101      13.767  -7.840 -23.524  1.00 84.19           O  
ATOM    837  CB  LEU A 101      12.938  -4.820 -22.940  1.00 84.19           C  
ATOM    838  CG  LEU A 101      12.167  -3.513 -23.141  1.00 84.19           C  
ATOM    839  CD1 LEU A 101      11.745  -2.934 -21.795  1.00 84.19           C  
ATOM    840  CD2 LEU A 101      13.017  -2.513 -23.926  1.00 84.19           C  
ATOM    841  N   PRO A 102      15.550  -6.539 -24.099  1.00 87.62           N  
ATOM    842  CA  PRO A 102      16.442  -7.550 -23.537  1.00 87.62           C  
ATOM    843  C   PRO A 102      16.176  -7.820 -22.057  1.00 87.62           C  
ATOM    844  O   PRO A 102      15.879  -6.885 -21.300  1.00 87.62           O  
ATOM    845  CB  PRO A 102      17.838  -6.956 -23.746  1.00 87.62           C  
ATOM    846  CG  PRO A 102      17.661  -5.953 -24.834  1.00 87.62           C  
ATOM    847  CD  PRO A 102      16.271  -5.400 -24.765  1.00 87.62           C  
ATOM    848  N   ASN A 103      16.150  -9.071 -21.656  1.00 88.38           N  
ATOM    849  CA  ASN A 103      15.761  -9.492 -20.315  1.00 88.38           C  
ATOM    850  C   ASN A 103      16.536  -8.730 -19.240  1.00 88.38           C  
ATOM    851  O   ASN A 103      15.986  -8.385 -18.198  1.00 88.38           O  
ATOM    852  CB  ASN A 103      15.948 -10.993 -20.134  1.00 88.38           C  
ATOM    853  CG  ASN A 103      15.523 -11.480 -18.760  1.00 88.38           C  
ATOM    854  ND2 ASN A 103      14.271 -11.906 -18.643  1.00 88.38           N  
ATOM    855  OD1 ASN A 103      16.315 -11.477 -17.815  1.00 88.38           O  
ATOM    856  N   PHE A 104      17.866  -8.521 -19.399  1.00 89.38           N  
ATOM    857  CA  PHE A 104      18.634  -7.796 -18.390  1.00 89.38           C  
ATOM    858  C   PHE A 104      18.065  -6.413 -18.175  1.00 89.38           C  
ATOM    859  O   PHE A 104      18.094  -5.889 -17.055  1.00 89.38           O  
ATOM    860  CB  PHE A 104      20.108  -7.704 -18.813  1.00 89.38           C  
ATOM    861  CG  PHE A 104      20.379  -6.629 -19.822  1.00 89.38           C  
ATOM    862  CD1 PHE A 104      20.355  -6.911 -21.190  1.00 89.38           C  
ATOM    863  CD2 PHE A 104      20.670  -5.329 -19.416  1.00 89.38           C  
ATOM    864  CE1 PHE A 104      20.604  -5.910 -22.127  1.00 89.38           C  
ATOM    865  CE2 PHE A 104      20.922  -4.329 -20.351  1.00 89.38           C  
ATOM    866  CZ  PHE A 104      20.893  -4.630 -21.706  1.00 89.38           C  
ATOM    867  N   LEU A 105      17.511  -5.723 -19.227  1.00 88.25           N  
ATOM    868  CA  LEU A 105      16.884  -4.415 -19.125  1.00 88.25           C  
ATOM    869  C   LEU A 105      15.536  -4.506 -18.411  1.00 88.25           C  
ATOM    870  O   LEU A 105      15.177  -3.620 -17.632  1.00 88.25           O  
ATOM    871  CB  LEU A 105      16.700  -3.797 -20.513  1.00 88.25           C  
ATOM    872  CG  LEU A 105      17.967  -3.288 -21.199  1.00 88.25           C  
ATOM    873  CD1 LEU A 105      17.648  -2.798 -22.615  1.00 88.25           C  
ATOM    874  CD2 LEU A 105      18.620  -2.184 -20.382  1.00 88.25           C  
ATOM    875  N   VAL A 106      14.748  -5.566 -18.617  1.00 89.00           N  
ATOM    876  CA  VAL A 106      13.490  -5.820 -17.912  1.00 89.00           C  
ATOM    877  C   VAL A 106      13.758  -6.005 -16.420  1.00 89.00           C  
ATOM    878  O   VAL A 106      13.077  -5.414 -15.584  1.00 89.00           O  
ATOM    879  CB  VAL A 106      12.763  -7.057 -18.479  1.00 89.00           C  
ATOM    880  CG1 VAL A 106      11.524  -7.388 -17.650  1.00 89.00           C  
ATOM    881  CG2 VAL A 106      12.386  -6.828 -19.943  1.00 89.00           C  
ATOM    882  N   GLN A 107      14.784  -6.763 -16.122  1.00 91.19           N  
ATOM    883  CA  GLN A 107      15.167  -7.009 -14.733  1.00 91.19           C  
ATOM    884  C   GLN A 107      15.592  -5.720 -14.043  1.00 91.19           C  
ATOM    885  O   GLN A 107      15.200  -5.465 -12.910  1.00 91.19           O  
ATOM    886  CB  GLN A 107      16.295  -8.037 -14.665  1.00 91.19           C  
ATOM    887  CG  GLN A 107      15.893  -9.436 -15.132  1.00 91.19           C  
ATOM    888  CD  GLN A 107      14.861 -10.075 -14.222  1.00 91.19           C  
ATOM    889  NE2 GLN A 107      13.977 -10.878 -14.803  1.00 91.19           N  
ATOM    890  OE1 GLN A 107      14.860  -9.853 -13.005  1.00 91.19           O  
ATOM    891  N   ARG A 108      16.307  -4.960 -14.715  1.00 90.62           N  
ATOM    892  CA  ARG A 108      16.901  -3.758 -14.137  1.00 90.62           C  
ATOM    893  C   ARG A 108      15.890  -2.619 -14.082  1.00 90.62           C  
ATOM    894  O   ARG A 108      15.776  -1.929 -13.061  1.00 90.62           O  
ATOM    895  CB  ARG A 108      18.136  -3.334 -14.957  1.00 90.62           C  
ATOM    896  CG  ARG A 108      18.885  -2.160 -14.345  1.00 90.62           C  
ATOM    897  CD  ARG A 108      20.148  -1.842 -15.148  1.00 90.62           C  
ATOM    898  NE  ARG A 108      20.521  -0.430 -15.013  1.00 90.62           N  
ATOM    899  NH1 ARG A 108      22.544  -0.645 -16.119  1.00 90.62           N  
ATOM    900  NH2 ARG A 108      21.880   1.399 -15.307  1.00 90.62           N1+
ATOM    901  CZ  ARG A 108      21.640   0.107 -15.477  1.00 90.62           C  
ATOM    902  N   LYS A 109      15.151  -2.376 -15.132  1.00 88.38           N  
ATOM    903  CA  LYS A 109      14.382  -1.139 -15.272  1.00 88.38           C  
ATOM    904  C   LYS A 109      12.938  -1.335 -14.811  1.00 88.38           C  
ATOM    905  O   LYS A 109      12.235  -0.360 -14.546  1.00 88.38           O  
ATOM    906  CB  LYS A 109      14.411  -0.659 -16.722  1.00 88.38           C  
ATOM    907  CG  LYS A 109      15.798  -0.273 -17.223  1.00 88.38           C  
ATOM    908  CD  LYS A 109      16.284   1.022 -16.589  1.00 88.38           C  
ATOM    909  CE  LYS A 109      17.600   1.488 -17.207  1.00 88.38           C  
ATOM    910  NZ  LYS A 109      18.072   2.761 -16.588  1.00 88.38           N1+
ATOM    911  N   VAL A 110      12.487  -2.642 -14.672  1.00 89.00           N  
ATOM    912  CA  VAL A 110      11.106  -2.906 -14.271  1.00 89.00           C  
ATOM    913  C   VAL A 110      11.095  -3.633 -12.934  1.00 89.00           C  
ATOM    914  O   VAL A 110      10.572  -3.113 -11.942  1.00 89.00           O  
ATOM    915  CB  VAL A 110      10.359  -3.736 -15.338  1.00 89.00           C  
ATOM    916  CG1 VAL A 110       8.933  -4.037 -14.889  1.00 89.00           C  
ATOM    917  CG2 VAL A 110      10.357  -3.001 -16.679  1.00 89.00           C  
ATOM    918  N   LEU A 111      11.721  -4.742 -12.803  1.00 94.31           N  
ATOM    919  CA  LEU A 111      11.613  -5.592 -11.623  1.00 94.31           C  
ATOM    920  C   LEU A 111      12.418  -5.013 -10.466  1.00 94.31           C  
ATOM    921  O   LEU A 111      11.995  -5.092  -9.311  1.00 94.31           O  
ATOM    922  CB  LEU A 111      12.095  -7.011 -11.935  1.00 94.31           C  
ATOM    923  CG  LEU A 111      11.225  -7.825 -12.889  1.00 94.31           C  
ATOM    924  CD1 LEU A 111      11.798  -9.230 -13.061  1.00 94.31           C  
ATOM    925  CD2 LEU A 111       9.790  -7.890 -12.395  1.00 94.31           C  
ATOM    926  N   ARG A 112      13.594  -4.387 -10.736  1.00 95.38           N  
ATOM    927  CA  ARG A 112      14.397  -3.808  -9.661  1.00 95.38           C  
ATOM    928  C   ARG A 112      13.638  -2.694  -8.952  1.00 95.38           C  
ATOM    929  O   ARG A 112      13.592  -2.648  -7.719  1.00 95.38           O  
ATOM    930  CB  ARG A 112      15.724  -3.280 -10.207  1.00 95.38           C  
ATOM    931  CG  ARG A 112      16.682  -2.791  -9.123  1.00 95.38           C  
ATOM    932  CD  ARG A 112      18.031  -2.407  -9.706  1.00 95.38           C  
ATOM    933  NE  ARG A 112      18.950  -1.934  -8.670  1.00 95.38           N  
ATOM    934  NH1 ARG A 112      20.750  -1.657 -10.103  1.00 95.38           N  
ATOM    935  NH2 ARG A 112      20.962  -1.176  -7.866  1.00 95.38           N1+
ATOM    936  CZ  ARG A 112      20.216  -1.588  -8.883  1.00 95.38           C  
ATOM    937  N   PRO A 113      13.079  -1.756  -9.676  1.00 94.62           N  
ATOM    938  CA  PRO A 113      12.279  -0.738  -8.994  1.00 94.62           C  
ATOM    939  C   PRO A 113      11.155  -1.339  -8.145  1.00 94.62           C  
ATOM    940  O   PRO A 113      10.894  -0.867  -7.039  1.00 94.62           O  
ATOM    941  CB  PRO A 113      11.708   0.095 -10.145  1.00 94.62           C  
ATOM    942  CG  PRO A 113      12.722  -0.018 -11.234  1.00 94.62           C  
ATOM    943  CD  PRO A 113      13.304  -1.405 -11.207  1.00 94.62           C  
ATOM    944  N   LEU A 114      10.443  -2.374  -8.655  1.00 95.56           N  
ATOM    945  CA  LEU A 114       9.366  -3.034  -7.922  1.00 95.56           C  
ATOM    946  C   LEU A 114       9.904  -3.732  -6.677  1.00 95.56           C  
ATOM    947  O   LEU A 114       9.263  -3.724  -5.628  1.00 95.56           O  
ATOM    948  CB  LEU A 114       8.649  -4.049  -8.821  1.00 95.56           C  
ATOM    949  CG  LEU A 114       7.873  -3.474 -10.006  1.00 95.56           C  
ATOM    950  CD1 LEU A 114       7.277  -4.599 -10.845  1.00 95.56           C  
ATOM    951  CD2 LEU A 114       6.782  -2.525  -9.519  1.00 95.56           C  
ATOM    952  N   ARG A 115      11.075  -4.319  -6.771  1.00 97.75           N  
ATOM    953  CA  ARG A 115      11.711  -4.934  -5.612  1.00 97.75           C  
ATOM    954  C   ARG A 115      12.078  -3.874  -4.571  1.00 97.75           C  
ATOM    955  O   ARG A 115      11.969  -4.114  -3.368  1.00 97.75           O  
ATOM    956  CB  ARG A 115      12.952  -5.715  -6.025  1.00 97.75           C  
ATOM    957  CG  ARG A 115      12.649  -7.044  -6.701  1.00 97.75           C  
ATOM    958  CD  ARG A 115      13.888  -7.923  -6.803  1.00 97.75           C  
ATOM    959  NE  ARG A 115      14.876  -7.350  -7.708  1.00 97.75           N  
ATOM    960  NH1 ARG A 115      14.226  -8.589  -9.548  1.00 97.75           N  
ATOM    961  NH2 ARG A 115      15.955  -7.096  -9.722  1.00 97.75           N1+
ATOM    962  CZ  ARG A 115      15.013  -7.677  -8.986  1.00 97.75           C  
ATOM    963  N   THR A 116      12.599  -2.723  -5.073  1.00 97.94           N  
ATOM    964  CA  THR A 116      12.962  -1.632  -4.177  1.00 97.94           C  
ATOM    965  C   THR A 116      11.729  -1.104  -3.443  1.00 97.94           C  
ATOM    966  O   THR A 116      11.783  -0.836  -2.240  1.00 97.94           O  
ATOM    967  CB  THR A 116      13.642  -0.479  -4.941  1.00 97.94           C  
ATOM    968  CG2 THR A 116      14.057   0.640  -3.999  1.00 97.94           C  
ATOM    969  OG1 THR A 116      14.803  -0.980  -5.612  1.00 97.94           O  
ATOM    970  N   GLN A 117      10.615  -0.950  -4.141  1.00 97.75           N  
ATOM    971  CA  GLN A 117       9.366  -0.543  -3.507  1.00 97.75           C  
ATOM    972  C   GLN A 117       8.921  -1.563  -2.462  1.00 97.75           C  
ATOM    973  O   GLN A 117       8.448  -1.190  -1.385  1.00 97.75           O  
ATOM    974  CB  GLN A 117       8.266  -0.354  -4.554  1.00 97.75           C  
ATOM    975  CG  GLN A 117       8.473   0.861  -5.448  1.00 97.75           C  
ATOM    976  CD  GLN A 117       7.300   1.108  -6.380  1.00 97.75           C  
ATOM    977  NE2 GLN A 117       7.566   1.107  -7.681  1.00 97.75           N  
ATOM    978  OE1 GLN A 117       6.167   1.304  -5.932  1.00 97.75           O  
ATOM    979  N   THR A 118       9.071  -2.838  -2.827  1.00 98.50           N  
ATOM    980  CA  THR A 118       8.750  -3.909  -1.891  1.00 98.50           C  
ATOM    981  C   THR A 118       9.593  -3.792  -0.625  1.00 98.50           C  
ATOM    982  O   THR A 118       9.073  -3.893   0.487  1.00 98.50           O  
ATOM    983  CB  THR A 118       8.968  -5.294  -2.532  1.00 98.50           C  
ATOM    984  CG2 THR A 118       8.698  -6.407  -1.524  1.00 98.50           C  
ATOM    985  OG1 THR A 118       8.078  -5.441  -3.640  1.00 98.50           O  
ATOM    986  N   GLY A 119      10.905  -3.610  -0.802  1.00 98.50           N  
ATOM    987  CA  GLY A 119      11.757  -3.371   0.354  1.00 98.50           C  
ATOM    988  C   GLY A 119      11.321  -2.176   1.183  1.00 98.50           C  
ATOM    989  O   GLY A 119      11.381  -2.212   2.412  1.00 98.50           O  
ATOM    990  N   GLY A 120      10.918  -1.102   0.488  1.00 98.50           N  
ATOM    991  CA  GLY A 120      10.397   0.076   1.161  1.00 98.50           C  
ATOM    992  C   GLY A 120       9.176  -0.215   2.013  1.00 98.50           C  
ATOM    993  O   GLY A 120       9.064   0.282   3.135  1.00 98.50           O  
ATOM    994  N   THR A 121       8.226  -1.021   1.475  1.00 98.75           N  
ATOM    995  CA  THR A 121       7.019  -1.383   2.209  1.00 98.75           C  
ATOM    996  C   THR A 121       7.369  -2.165   3.474  1.00 98.75           C  
ATOM    997  O   THR A 121       6.802  -1.914   4.540  1.00 98.75           O  
ATOM    998  CB  THR A 121       6.061  -2.214   1.334  1.00 98.75           C  
ATOM    999  CG2 THR A 121       4.839  -2.661   2.128  1.00 98.75           C  
ATOM   1000  OG1 THR A 121       5.630  -1.422   0.220  1.00 98.75           O  
ATOM   1001  N   ILE A 122       8.322  -3.074   3.373  1.00 98.69           N  
ATOM   1002  CA  ILE A 122       8.745  -3.872   4.513  1.00 98.69           C  
ATOM   1003  C   ILE A 122       9.378  -2.968   5.573  1.00 98.69           C  
ATOM   1004  O   ILE A 122       9.048  -3.065   6.758  1.00 98.69           O  
ATOM   1005  CB  ILE A 122       9.744  -4.974   4.091  1.00 98.69           C  
ATOM   1006  CG1 ILE A 122       9.040  -6.030   3.229  1.00 98.69           C  
ATOM   1007  CG2 ILE A 122      10.394  -5.616   5.323  1.00 98.69           C  
ATOM   1008  CD1 ILE A 122       9.991  -7.027   2.580  1.00 98.69           C  
ATOM   1009  N   MET A 123      10.301  -2.095   5.157  1.00 98.44           N  
ATOM   1010  CA  MET A 123      10.924  -1.144   6.074  1.00 98.44           C  
ATOM   1011  C   MET A 123       9.877  -0.229   6.701  1.00 98.44           C  
ATOM   1012  O   MET A 123       9.910   0.021   7.907  1.00 98.44           O  
ATOM   1013  CB  MET A 123      11.979  -0.311   5.344  1.00 98.44           C  
ATOM   1014  CG  MET A 123      12.690   0.695   6.242  1.00 98.44           C  
ATOM   1015  SD  MET A 123      13.579  -0.106   7.626  1.00 98.44           S  
ATOM   1016  CE  MET A 123      13.221   1.070   8.961  1.00 98.44           C  
ATOM   1017  N   ALA A 124       8.976   0.295   5.911  1.00 98.69           N  
ATOM   1018  CA  ALA A 124       7.927   1.182   6.413  1.00 98.69           C  
ATOM   1019  C   ALA A 124       7.060   0.475   7.450  1.00 98.69           C  
ATOM   1020  O   ALA A 124       6.614   1.092   8.421  1.00 98.69           O  
ATOM   1021  CB  ALA A 124       7.067   1.693   5.263  1.00 98.69           C  
ATOM   1022  N   GLY A 125       6.761  -0.825   7.199  1.00 98.56           N  
ATOM   1023  CA  GLY A 125       6.043  -1.602   8.198  1.00 98.56           C  
ATOM   1024  C   GLY A 125       6.724  -1.609   9.550  1.00 98.56           C  
ATOM   1025  O   GLY A 125       6.078  -1.411  10.581  1.00 98.56           O  
ATOM   1026  N   LYS A 126       8.020  -1.867   9.536  1.00 98.12           N  
ATOM   1027  CA  LYS A 126       8.810  -1.843  10.764  1.00 98.12           C  
ATOM   1028  C   LYS A 126       8.735  -0.478  11.437  1.00 98.12           C  
ATOM   1029  O   LYS A 126       8.505  -0.387  12.650  1.00 98.12           O  
ATOM   1030  CB  LYS A 126      10.270  -2.206  10.474  1.00 98.12           C  
ATOM   1031  CG  LYS A 126      11.168  -2.175  11.695  1.00 98.12           C  
ATOM   1032  CD  LYS A 126      12.616  -2.510  11.340  1.00 98.12           C  
ATOM   1033  CE  LYS A 126      13.512  -2.493  12.564  1.00 98.12           C  
ATOM   1034  NZ  LYS A 126      13.672  -1.112  13.107  1.00 98.12           N1+
ATOM   1035  N   LEU A 127       8.851   0.606  10.693  1.00 98.19           N  
ATOM   1036  CA  LEU A 127       8.837   1.968  11.216  1.00 98.19           C  
ATOM   1037  C   LEU A 127       7.461   2.319  11.777  1.00 98.19           C  
ATOM   1038  O   LEU A 127       7.351   3.032  12.775  1.00 98.19           O  
ATOM   1039  CB  LEU A 127       9.223   2.965  10.120  1.00 98.19           C  
ATOM   1040  CG  LEU A 127      10.706   2.996   9.729  1.00 98.19           C  
ATOM   1041  CD1 LEU A 127      10.906   3.867   8.493  1.00 98.19           C  
ATOM   1042  CD2 LEU A 127      11.552   3.501  10.888  1.00 98.19           C  
ATOM   1043  N   ALA A 128       6.411   1.831  11.082  1.00 98.38           N  
ATOM   1044  CA  ALA A 128       5.059   2.093  11.578  1.00 98.38           C  
ATOM   1045  C   ALA A 128       4.887   1.576  13.003  1.00 98.38           C  
ATOM   1046  O   ALA A 128       4.331   2.267  13.857  1.00 98.38           O  
ATOM   1047  CB  ALA A 128       4.021   1.457  10.658  1.00 98.38           C  
ATOM   1048  N   VAL A 129       5.394   0.383  13.246  1.00 98.00           N  
ATOM   1049  CA  VAL A 129       5.283  -0.226  14.567  1.00 98.00           C  
ATOM   1050  C   VAL A 129       6.164   0.529  15.567  1.00 98.00           C  
ATOM   1051  O   VAL A 129       5.744   0.795  16.695  1.00 98.00           O  
ATOM   1052  CB  VAL A 129       5.677  -1.721  14.535  1.00 98.00           C  
ATOM   1053  CG1 VAL A 129       5.781  -2.279  15.956  1.00 98.00           C  
ATOM   1054  CG2 VAL A 129       4.669  -2.519  13.716  1.00 98.00           C  
ATOM   1055  N   GLU A 130       7.323   0.960  15.145  1.00 96.19           N  
ATOM   1056  CA  GLU A 130       8.292   1.608  16.015  1.00 96.19           C  
ATOM   1057  C   GLU A 130       7.884   3.048  16.325  1.00 96.19           C  
ATOM   1058  O   GLU A 130       8.068   3.522  17.453  1.00 96.19           O  
ATOM   1059  CB  GLU A 130       9.688   1.580  15.388  1.00 96.19           C  
ATOM   1060  CG  GLU A 130      10.341   0.205  15.401  1.00 96.19           C  
ATOM   1061  CD  GLU A 130      11.734   0.194  14.792  1.00 96.19           C  
ATOM   1062  OE1 GLU A 130      12.448  -0.823  14.928  1.00 96.19           O  
ATOM   1063  OE2 GLU A 130      12.120   1.214  14.178  1.00 96.19           O1-
ATOM   1064  N   ARG A 131       7.210   3.682  15.342  1.00 96.00           N  
ATOM   1065  CA  ARG A 131       7.057   5.125  15.466  1.00 96.00           C  
ATOM   1066  C   ARG A 131       5.588   5.522  15.441  1.00 96.00           C  
ATOM   1067  O   ARG A 131       5.251   6.703  15.593  1.00 96.00           O  
ATOM   1068  CB  ARG A 131       7.816   5.845  14.350  1.00 96.00           C  
ATOM   1069  CG  ARG A 131       9.323   5.629  14.385  1.00 96.00           C  
ATOM   1070  CD  ARG A 131      10.038   6.469  13.334  1.00 96.00           C  
ATOM   1071  NE  ARG A 131      11.464   6.159  13.278  1.00 96.00           N  
ATOM   1072  NH1 ARG A 131      11.964   7.778  11.708  1.00 96.00           N  
ATOM   1073  NH2 ARG A 131      13.620   6.423  12.528  1.00 96.00           N1+
ATOM   1074  CZ  ARG A 131      12.341   6.787  12.499  1.00 96.00           C  
ATOM   1075  N   GLY A 132       4.741   4.462  15.277  1.00 97.06           N  
ATOM   1076  CA  GLY A 132       3.316   4.752  15.360  1.00 97.06           C  
ATOM   1077  C   GLY A 132       2.678   4.997  14.006  1.00 97.06           C  
ATOM   1078  O   GLY A 132       1.465   4.844  13.850  1.00 97.06           O  
ATOM   1079  N   TRP A 133       3.482   5.302  12.963  1.00 98.38           N  
ATOM   1080  CA  TRP A 133       3.027   5.486  11.590  1.00 98.38           C  
ATOM   1081  C   TRP A 133       4.198   5.424  10.609  1.00 98.38           C  
ATOM   1082  O   TRP A 133       5.351   5.638  10.997  1.00 98.38           O  
ATOM   1083  CB  TRP A 133       2.293   6.820  11.446  1.00 98.38           C  
ATOM   1084  CG  TRP A 133       3.157   8.021  11.678  1.00 98.38           C  
ATOM   1085  CD1 TRP A 133       3.434   8.621  12.876  1.00 98.38           C  
ATOM   1086  CD2 TRP A 133       3.858   8.773  10.679  1.00 98.38           C  
ATOM   1087  CE2 TRP A 133       4.540   9.816  11.347  1.00 98.38           C  
ATOM   1088  CE3 TRP A 133       3.979   8.671   9.291  1.00 98.38           C  
ATOM   1089  NE1 TRP A 133       4.260   9.702  12.685  1.00 98.38           N  
ATOM   1090  CH2 TRP A 133       5.429  10.624   9.311  1.00 98.38           C  
ATOM   1091  CZ2 TRP A 133       5.326  10.747  10.670  1.00 98.38           C  
ATOM   1092  CZ3 TRP A 133       4.763   9.598   8.616  1.00 98.38           C  
ATOM   1093  N   ALA A 134       3.895   5.071   9.460  1.00 98.62           N  
ATOM   1094  CA  ALA A 134       4.866   5.117   8.368  1.00 98.62           C  
ATOM   1095  C   ALA A 134       4.164   5.161   7.011  1.00 98.62           C  
ATOM   1096  O   ALA A 134       3.064   4.627   6.856  1.00 98.62           O  
ATOM   1097  CB  ALA A 134       5.805   3.917   8.437  1.00 98.62           C  
ATOM   1098  N   ILE A 135       4.848   5.840   6.041  1.00 98.62           N  
ATOM   1099  CA  ILE A 135       4.350   5.924   4.672  1.00 98.62           C  
ATOM   1100  C   ILE A 135       5.432   5.459   3.701  1.00 98.62           C  
ATOM   1101  O   ILE A 135       6.555   5.968   3.722  1.00 98.62           O  
ATOM   1102  CB  ILE A 135       3.896   7.359   4.326  1.00 98.62           C  
ATOM   1103  CG1 ILE A 135       2.781   7.813   5.275  1.00 98.62           C  
ATOM   1104  CG2 ILE A 135       3.436   7.439   2.864  1.00 98.62           C  
ATOM   1105  CD1 ILE A 135       2.448   9.291   5.172  1.00 98.62           C  
ATOM   1106  N   ASN A 136       5.147   4.400   2.976  1.00 98.44           N  
ATOM   1107  CA  ASN A 136       5.936   4.115   1.781  1.00 98.44           C  
ATOM   1108  C   ASN A 136       5.323   4.756   0.541  1.00 98.44           C  
ATOM   1109  O   ASN A 136       4.211   4.406   0.137  1.00 98.44           O  
ATOM   1110  CB  ASN A 136       6.075   2.603   1.582  1.00 98.44           C  
ATOM   1111  CG  ASN A 136       6.962   2.252   0.400  1.00 98.44           C  
ATOM   1112  ND2 ASN A 136       6.680   1.120  -0.235  1.00 98.44           N  
ATOM   1113  OD1 ASN A 136       7.895   2.985   0.072  1.00 98.44           O  
ATOM   1114  N   VAL A 137       6.007   5.905  -0.052  1.00 94.62           N  
ATOM   1115  CA  VAL A 137       5.507   6.724  -1.154  1.00 94.62           C  
ATOM   1116  C   VAL A 137       5.585   5.935  -2.459  1.00 94.62           C  
ATOM   1117  O   VAL A 137       6.394   6.255  -3.338  1.00 94.62           O  
ATOM   1118  CB  VAL A 137       6.296   8.045  -1.280  1.00 94.62           C  
ATOM   1119  CG1 VAL A 137       5.671   8.945  -2.343  1.00 94.62           C  
ATOM   1120  CG2 VAL A 137       6.353   8.762   0.070  1.00 94.62           C  
ATOM   1121  N   GLY A 138       5.233   4.590  -2.429  1.00 93.44           N  
ATOM   1122  CA  GLY A 138       5.073   3.521  -3.400  1.00 93.44           C  
ATOM   1123  C   GLY A 138       4.426   2.279  -2.813  1.00 93.44           C  
ATOM   1124  O   GLY A 138       3.618   2.370  -1.887  1.00 93.44           O  
ATOM   1125  N   GLY A 139       4.610   1.111  -3.423  1.00 95.88           N  
ATOM   1126  CA  GLY A 139       4.090  -0.138  -2.886  1.00 95.88           C  
ATOM   1127  C   GLY A 139       2.602  -0.313  -3.123  1.00 95.88           C  
ATOM   1128  O   GLY A 139       2.028   0.325  -4.007  1.00 95.88           O  
ATOM   1129  N   GLY A 140       1.996  -1.164  -2.394  1.00 96.94           N  
ATOM   1130  CA  GLY A 140       0.573  -1.413  -2.563  1.00 96.94           C  
ATOM   1131  C   GLY A 140       0.265  -2.357  -3.711  1.00 96.94           C  
ATOM   1132  O   GLY A 140      -0.748  -2.199  -4.396  1.00 96.94           O  
ATOM   1133  N   PHE A 141       1.170  -3.298  -3.897  1.00 97.12           N  
ATOM   1134  CA  PHE A 141       1.054  -4.288  -4.962  1.00 97.12           C  
ATOM   1135  C   PHE A 141       0.043  -5.365  -4.588  1.00 97.12           C  
ATOM   1136  O   PHE A 141       0.402  -6.535  -4.446  1.00 97.12           O  
ATOM   1137  CB  PHE A 141       2.415  -4.921  -5.258  1.00 97.12           C  
ATOM   1138  CG  PHE A 141       3.470  -3.932  -5.678  1.00 97.12           C  
ATOM   1139  CD1 PHE A 141       3.128  -2.799  -6.404  1.00 97.12           C  
ATOM   1140  CD2 PHE A 141       4.801  -4.134  -5.341  1.00 97.12           C  
ATOM   1141  CE1 PHE A 141       4.102  -1.881  -6.793  1.00 97.12           C  
ATOM   1142  CE2 PHE A 141       5.780  -3.222  -5.727  1.00 97.12           C  
ATOM   1143  CZ  PHE A 141       5.428  -2.095  -6.450  1.00 97.12           C  
ATOM   1144  N   HIS A 142      -1.158  -4.952  -4.434  1.00 98.12           N  
ATOM   1145  CA  HIS A 142      -2.187  -5.758  -3.785  1.00 98.12           C  
ATOM   1146  C   HIS A 142      -2.760  -6.799  -4.744  1.00 98.12           C  
ATOM   1147  O   HIS A 142      -3.526  -7.673  -4.332  1.00 98.12           O  
ATOM   1148  CB  HIS A 142      -3.308  -4.869  -3.247  1.00 98.12           C  
ATOM   1149  CG  HIS A 142      -4.205  -4.325  -4.314  1.00 98.12           C  
ATOM   1150  CD2 HIS A 142      -4.017  -4.186  -5.647  1.00 98.12           C  
ATOM   1151  ND1 HIS A 142      -5.470  -3.844  -4.048  1.00 98.12           N  
ATOM   1152  CE1 HIS A 142      -6.021  -3.432  -5.175  1.00 98.12           C  
ATOM   1153  NE2 HIS A 142      -5.162  -3.628  -6.160  1.00 98.12           N  
ATOM   1154  N   HIS A 143      -2.335  -6.911  -6.011  1.00 98.31           N  
ATOM   1155  CA  HIS A 143      -2.802  -7.927  -6.950  1.00 98.31           C  
ATOM   1156  C   HIS A 143      -1.868  -9.129  -6.964  1.00 98.31           C  
ATOM   1157  O   HIS A 143      -2.217 -10.187  -7.499  1.00 98.31           O  
ATOM   1158  CB  HIS A 143      -2.928  -7.340  -8.359  1.00 98.31           C  
ATOM   1159  CG  HIS A 143      -4.074  -6.394  -8.511  1.00 98.31           C  
ATOM   1160  CD2 HIS A 143      -4.109  -5.091  -8.876  1.00 98.31           C  
ATOM   1161  ND1 HIS A 143      -5.385  -6.763  -8.273  1.00 98.31           N  
ATOM   1162  CE1 HIS A 143      -6.170  -5.726  -8.487  1.00 98.31           C  
ATOM   1163  NE2 HIS A 143      -5.430  -4.699  -8.856  1.00 98.31           N  
ATOM   1164  N   CYS A 144      -0.683  -8.942  -6.474  1.00 98.25           N  
ATOM   1165  CA  CYS A 144       0.259 -10.064  -6.489  1.00 98.25           C  
ATOM   1166  C   CYS A 144       0.077 -10.933  -5.249  1.00 98.25           C  
ATOM   1167  O   CYS A 144       0.046 -10.430  -4.129  1.00 98.25           O  
ATOM   1168  CB  CYS A 144       1.697  -9.550  -6.556  1.00 98.25           C  
ATOM   1169  SG  CYS A 144       2.934 -10.865  -6.645  1.00 98.25           S  
ATOM   1170  N   SER A 145      -0.112 -12.269  -5.451  1.00 98.19           N  
ATOM   1171  CA  SER A 145      -0.092 -13.276  -4.396  1.00 98.19           C  
ATOM   1172  C   SER A 145       1.248 -13.996  -4.344  1.00 98.19           C  
ATOM   1173  O   SER A 145       2.168 -13.671  -5.096  1.00 98.19           O  
ATOM   1174  CB  SER A 145      -1.222 -14.290  -4.595  1.00 98.19           C  
ATOM   1175  OG  SER A 145      -1.035 -15.020  -5.798  1.00 98.19           O  
ATOM   1176  N   SER A 146       1.366 -14.952  -3.406  1.00 97.62           N  
ATOM   1177  CA  SER A 146       2.623 -15.661  -3.178  1.00 97.62           C  
ATOM   1178  C   SER A 146       3.086 -16.387  -4.440  1.00 97.62           C  
ATOM   1179  O   SER A 146       4.285 -16.564  -4.656  1.00 97.62           O  
ATOM   1180  CB  SER A 146       2.482 -16.651  -2.028  1.00 97.62           C  
ATOM   1181  OG  SER A 146       1.520 -17.649  -2.335  1.00 97.62           O  
ATOM   1182  N   ASP A 147       2.240 -16.726  -5.333  1.00 97.19           N  
ATOM   1183  CA  ASP A 147       2.648 -17.579  -6.441  1.00 97.19           C  
ATOM   1184  C   ASP A 147       2.141 -17.027  -7.773  1.00 97.19           C  
ATOM   1185  O   ASP A 147       2.246 -17.682  -8.805  1.00 97.19           O  
ATOM   1186  CB  ASP A 147       2.142 -19.007  -6.236  1.00 97.19           C  
ATOM   1187  CG  ASP A 147       0.631 -19.093  -6.145  1.00 97.19           C  
ATOM   1188  OD1 ASP A 147      -0.036 -18.042  -6.070  1.00 97.19           O  
ATOM   1189  OD2 ASP A 147       0.103 -20.225  -6.148  1.00 97.19           O1-
ATOM   1190  N   ARG A 148       1.590 -15.825  -7.771  1.00 96.69           N  
ATOM   1191  CA  ARG A 148       1.058 -15.265  -9.009  1.00 96.69           C  
ATOM   1192  C   ARG A 148       1.081 -13.743  -8.973  1.00 96.69           C  
ATOM   1193  O   ARG A 148       0.666 -13.131  -7.986  1.00 96.69           O  
ATOM   1194  CB  ARG A 148      -0.370 -15.762  -9.249  1.00 96.69           C  
ATOM   1195  CG  ARG A 148      -0.953 -15.318 -10.585  1.00 96.69           C  
ATOM   1196  CD  ARG A 148      -2.419 -15.715 -10.715  1.00 96.69           C  
ATOM   1197  NE  ARG A 148      -2.575 -17.164 -10.822  1.00 96.69           N  
ATOM   1198  NH1 ARG A 148      -4.620 -17.075 -11.896  1.00 96.69           N  
ATOM   1199  NH2 ARG A 148      -3.657 -19.100 -11.415  1.00 96.69           N1+
ATOM   1200  CZ  ARG A 148      -3.616 -17.778 -11.383  1.00 96.69           C  
ATOM   1201  N   GLY A 149       1.615 -13.092 -10.055  1.00 95.56           N  
ATOM   1202  CA  GLY A 149       1.526 -11.657 -10.252  1.00 95.56           C  
ATOM   1203  C   GLY A 149       0.383 -11.243 -11.155  1.00 95.56           C  
ATOM   1204  O   GLY A 149      -0.139 -12.063 -11.917  1.00 95.56           O  
ATOM   1205  N   GLY A 150      -0.037  -9.989 -11.133  1.00 93.88           N  
ATOM   1206  CA  GLY A 150      -1.092  -9.442 -11.975  1.00 93.88           C  
ATOM   1207  C   GLY A 150      -1.470  -8.025 -11.602  1.00 93.88           C  
ATOM   1208  O   GLY A 150      -1.070  -7.522 -10.548  1.00 93.88           O  
ATOM   1209  N   GLY A 151      -2.180  -7.292 -12.553  1.00 89.81           N  
ATOM   1210  CA  GLY A 151      -2.674  -5.953 -12.295  1.00 89.81           C  
ATOM   1211  C   GLY A 151      -1.576  -4.971 -11.930  1.00 89.81           C  
ATOM   1212  O   GLY A 151      -1.732  -4.175 -11.004  1.00 89.81           O  
ATOM   1213  N   PHE A 152      -0.332  -5.124 -12.529  1.00 90.94           N  
ATOM   1214  CA  PHE A 152       0.837  -4.263 -12.394  1.00 90.94           C  
ATOM   1215  C   PHE A 152       1.647  -4.640 -11.158  1.00 90.94           C  
ATOM   1216  O   PHE A 152       2.498  -3.870 -10.708  1.00 90.94           O  
ATOM   1217  CB  PHE A 152       0.422  -2.792 -12.322  1.00 90.94           C  
ATOM   1218  CG  PHE A 152      -0.511  -2.372 -13.423  1.00 90.94           C  
ATOM   1219  CD1 PHE A 152      -0.195  -2.613 -14.757  1.00 90.94           C  
ATOM   1220  CD2 PHE A 152      -1.711  -1.739 -13.132  1.00 90.94           C  
ATOM   1221  CE1 PHE A 152      -1.053  -2.227 -15.778  1.00 90.94           C  
ATOM   1222  CE2 PHE A 152      -2.578  -1.348 -14.142  1.00 90.94           C  
ATOM   1223  CZ  PHE A 152      -2.252  -1.588 -15.469  1.00 90.94           C  
ATOM   1224  N   CYS A 153       1.308  -5.769 -10.506  1.00 95.56           N  
ATOM   1225  CA  CYS A 153       1.949  -6.153  -9.252  1.00 95.56           C  
ATOM   1226  C   CYS A 153       2.770  -7.424  -9.428  1.00 95.56           C  
ATOM   1227  O   CYS A 153       2.215  -8.506  -9.632  1.00 95.56           O  
ATOM   1228  CB  CYS A 153       0.903  -6.359  -8.157  1.00 95.56           C  
ATOM   1229  SG  CYS A 153      -0.238  -4.969  -7.968  1.00 95.56           S  
ATOM   1230  N   ALA A 154       4.053  -7.275  -9.277  1.00 96.19           N  
ATOM   1231  CA  ALA A 154       4.957  -8.406  -9.494  1.00 96.19           C  
ATOM   1232  C   ALA A 154       5.340  -9.055  -8.166  1.00 96.19           C  
ATOM   1233  O   ALA A 154       5.626 -10.254  -8.118  1.00 96.19           O  
ATOM   1234  CB  ALA A 154       6.204  -7.949 -10.241  1.00 96.19           C  
ATOM   1235  N   TYR A 155       5.313  -8.249  -7.140  1.00 98.25           N  
ATOM   1236  CA  TYR A 155       5.711  -8.736  -5.823  1.00 98.25           C  
ATOM   1237  C   TYR A 155       4.649  -8.419  -4.779  1.00 98.25           C  
ATOM   1238  O   TYR A 155       4.099  -7.311  -4.755  1.00 98.25           O  
ATOM   1239  CB  TYR A 155       7.051  -8.125  -5.405  1.00 98.25           C  
ATOM   1240  CG  TYR A 155       8.176  -8.410  -6.376  1.00 98.25           C  
ATOM   1241  CD1 TYR A 155       8.781  -9.662  -6.426  1.00 98.25           C  
ATOM   1242  CD2 TYR A 155       8.632  -7.422  -7.243  1.00 98.25           C  
ATOM   1243  CE1 TYR A 155       9.816  -9.924  -7.315  1.00 98.25           C  
ATOM   1244  CE2 TYR A 155       9.669  -7.676  -8.139  1.00 98.25           C  
ATOM   1245  OH  TYR A 155      11.277  -9.181  -9.049  1.00 98.25           O  
ATOM   1246  CZ  TYR A 155      10.253  -8.928  -8.168  1.00 98.25           C  
ATOM   1247  N   ALA A 156       4.337  -9.393  -3.873  1.00 98.31           N  
ATOM   1248  CA  ALA A 156       3.317  -9.290  -2.837  1.00 98.31           C  
ATOM   1249  C   ALA A 156       3.824  -8.482  -1.643  1.00 98.31           C  
ATOM   1250  O   ALA A 156       3.979  -9.015  -0.544  1.00 98.31           O  
ATOM   1251  CB  ALA A 156       2.873 -10.677  -2.383  1.00 98.31           C  
ATOM   1252  N   ASP A 157       4.044  -7.154  -1.847  1.00 98.62           N  
ATOM   1253  CA  ASP A 157       4.729  -6.327  -0.860  1.00 98.62           C  
ATOM   1254  C   ASP A 157       3.918  -6.227   0.435  1.00 98.62           C  
ATOM   1255  O   ASP A 157       4.484  -6.267   1.530  1.00 98.62           O  
ATOM   1256  CB  ASP A 157       4.994  -4.927  -1.421  1.00 98.62           C  
ATOM   1257  CG  ASP A 157       3.721  -4.189  -1.795  1.00 98.62           C  
ATOM   1258  OD1 ASP A 157       2.655  -4.832  -1.914  1.00 98.62           O  
ATOM   1259  OD2 ASP A 157       3.785  -2.955  -1.978  1.00 98.62           O1-
ATOM   1260  N   ILE A 158       2.613  -6.136   0.422  1.00 98.75           N  
ATOM   1261  CA  ILE A 158       1.777  -6.051   1.615  1.00 98.75           C  
ATOM   1262  C   ILE A 158       1.875  -7.355   2.406  1.00 98.75           C  
ATOM   1263  O   ILE A 158       2.058  -7.336   3.626  1.00 98.75           O  
ATOM   1264  CB  ILE A 158       0.305  -5.753   1.253  1.00 98.75           C  
ATOM   1265  CG1 ILE A 158       0.169  -4.335   0.694  1.00 98.75           C  
ATOM   1266  CG2 ILE A 158      -0.601  -5.950   2.477  1.00 98.75           C  
ATOM   1267  CD1 ILE A 158      -1.206  -4.025   0.120  1.00 98.75           C  
ATOM   1268  N   THR A 159       1.825  -8.527   1.660  1.00 98.69           N  
ATOM   1269  CA  THR A 159       1.956  -9.832   2.294  1.00 98.69           C  
ATOM   1270  C   THR A 159       3.329  -9.989   2.944  1.00 98.69           C  
ATOM   1271  O   THR A 159       3.438 -10.440   4.081  1.00 98.69           O  
ATOM   1272  CB  THR A 159       1.733 -10.974   1.281  1.00 98.69           C  
ATOM   1273  CG2 THR A 159       1.872 -12.340   1.948  1.00 98.69           C  
ATOM   1274  OG1 THR A 159       0.420 -10.854   0.721  1.00 98.69           O  
ATOM   1275  N   LEU A 160       4.329  -9.617   2.240  1.00 98.75           N  
ATOM   1276  CA  LEU A 160       5.695  -9.691   2.751  1.00 98.75           C  
ATOM   1277  C   LEU A 160       5.859  -8.832   3.998  1.00 98.75           C  
ATOM   1278  O   LEU A 160       6.463  -9.268   4.984  1.00 98.75           O  
ATOM   1279  CB  LEU A 160       6.694  -9.253   1.679  1.00 98.75           C  
ATOM   1280  CG  LEU A 160       7.070 -10.300   0.632  1.00 98.75           C  
ATOM   1281  CD1 LEU A 160       7.634  -9.629  -0.619  1.00 98.75           C  
ATOM   1282  CD2 LEU A 160       8.076 -11.294   1.199  1.00 98.75           C  
ATOM   1283  N   ALA A 161       5.352  -7.580   3.926  1.00 98.75           N  
ATOM   1284  CA  ALA A 161       5.458  -6.685   5.077  1.00 98.75           C  
ATOM   1285  C   ALA A 161       4.820  -7.303   6.316  1.00 98.75           C  
ATOM   1286  O   ALA A 161       5.403  -7.273   7.405  1.00 98.75           O  
ATOM   1287  CB  ALA A 161       4.808  -5.339   4.762  1.00 98.75           C  
ATOM   1288  N   ILE A 162       3.647  -7.863   6.209  1.00 98.75           N  
ATOM   1289  CA  ILE A 162       2.921  -8.450   7.333  1.00 98.75           C  
ATOM   1290  C   ILE A 162       3.669  -9.677   7.843  1.00 98.75           C  
ATOM   1291  O   ILE A 162       3.849  -9.845   9.052  1.00 98.75           O  
ATOM   1292  CB  ILE A 162       1.476  -8.822   6.937  1.00 98.75           C  
ATOM   1293  CG1 ILE A 162       0.637  -7.559   6.715  1.00 98.75           C  
ATOM   1294  CG2 ILE A 162       0.840  -9.723   8.006  1.00 98.75           C  
ATOM   1295  CD1 ILE A 162      -0.749  -7.827   6.149  1.00 98.75           C  
ATOM   1296  N   LYS A 163       4.133 -10.584   6.951  1.00 98.38           N  
ATOM   1297  CA  LYS A 163       4.855 -11.785   7.364  1.00 98.38           C  
ATOM   1298  C   LYS A 163       6.166 -11.419   8.063  1.00 98.38           C  
ATOM   1299  O   LYS A 163       6.536 -12.039   9.066  1.00 98.38           O  
ATOM   1300  CB  LYS A 163       5.142 -12.679   6.158  1.00 98.38           C  
ATOM   1301  CG  LYS A 163       3.904 -13.325   5.562  1.00 98.38           C  
ATOM   1302  CD  LYS A 163       3.359 -14.428   6.462  1.00 98.38           C  
ATOM   1303  CE  LYS A 163       2.207 -15.173   5.801  1.00 98.38           C  
ATOM   1304  NZ  LYS A 163       1.631 -16.216   6.703  1.00 98.38           N1+
ATOM   1305  N   PHE A 164       6.857 -10.357   7.539  1.00 98.38           N  
ATOM   1306  CA  PHE A 164       8.076  -9.889   8.191  1.00 98.38           C  
ATOM   1307  C   PHE A 164       7.775  -9.385   9.599  1.00 98.38           C  
ATOM   1308  O   PHE A 164       8.518  -9.668  10.537  1.00 98.38           O  
ATOM   1309  CB  PHE A 164       8.741  -8.788   7.364  1.00 98.38           C  
ATOM   1310  CG  PHE A 164       9.806  -9.287   6.428  1.00 98.38           C  
ATOM   1311  CD1 PHE A 164      11.147  -9.005   6.672  1.00 98.38           C  
ATOM   1312  CD2 PHE A 164       9.478 -10.039   5.314  1.00 98.38           C  
ATOM   1313  CE1 PHE A 164      12.143  -9.470   5.812  1.00 98.38           C  
ATOM   1314  CE2 PHE A 164      10.461 -10.505   4.446  1.00 98.38           C  
ATOM   1315  CZ  PHE A 164      11.795 -10.219   4.699  1.00 98.38           C  
ATOM   1316  N   LEU A 165       6.689  -8.668   9.766  1.00 98.38           N  
ATOM   1317  CA  LEU A 165       6.294  -8.169  11.076  1.00 98.38           C  
ATOM   1318  C   LEU A 165       5.994  -9.321  12.031  1.00 98.38           C  
ATOM   1319  O   LEU A 165       6.458  -9.330  13.173  1.00 98.38           O  
ATOM   1320  CB  LEU A 165       5.079  -7.253  10.964  1.00 98.38           C  
ATOM   1321  CG  LEU A 165       5.312  -5.892  10.303  1.00 98.38           C  
ATOM   1322  CD1 LEU A 165       3.983  -5.171  10.084  1.00 98.38           C  
ATOM   1323  CD2 LEU A 165       6.255  -5.042  11.149  1.00 98.38           C  
ATOM   1324  N   PHE A 166       5.206 -10.282  11.576  1.00 98.00           N  
ATOM   1325  CA  PHE A 166       4.831 -11.406  12.418  1.00 98.00           C  
ATOM   1326  C   PHE A 166       6.059 -12.179  12.874  1.00 98.00           C  
ATOM   1327  O   PHE A 166       6.133 -12.619  14.024  1.00 98.00           O  
ATOM   1328  CB  PHE A 166       3.871 -12.343  11.670  1.00 98.00           C  
ATOM   1329  CG  PHE A 166       2.467 -11.817  11.573  1.00 98.00           C  
ATOM   1330  CD1 PHE A 166       2.063 -10.720  12.325  1.00 98.00           C  
ATOM   1331  CD2 PHE A 166       1.544 -12.419  10.722  1.00 98.00           C  
ATOM   1332  CE1 PHE A 166       0.760 -10.236  12.237  1.00 98.00           C  
ATOM   1333  CE2 PHE A 166       0.242 -11.939  10.629  1.00 98.00           C  
ATOM   1334  CZ  PHE A 166      -0.146 -10.844  11.386  1.00 98.00           C  
ATOM   1335  N   GLU A 167       7.065 -12.341  12.033  1.00 96.31           N  
ATOM   1336  CA  GLU A 167       8.189 -13.233  12.270  1.00 96.31           C  
ATOM   1337  C   GLU A 167       9.308 -12.526  13.037  1.00 96.31           C  
ATOM   1338  O   GLU A 167      10.063 -13.164  13.770  1.00 96.31           O  
ATOM   1339  CB  GLU A 167       8.730 -13.791  10.953  1.00 96.31           C  
ATOM   1340  CG  GLU A 167       7.797 -14.789  10.280  1.00 96.31           C  
ATOM   1341  CD  GLU A 167       8.304 -15.271   8.927  1.00 96.31           C  
ATOM   1342  OE1 GLU A 167       7.650 -16.140   8.309  1.00 96.31           O  
ATOM   1343  OE2 GLU A 167       9.369 -14.774   8.490  1.00 96.31           O1-
ATOM   1344  N   ARG A 168       9.329 -11.091  12.924  1.00 95.88           N  
ATOM   1345  CA  ARG A 168      10.584 -10.448  13.331  1.00 95.88           C  
ATOM   1346  C   ARG A 168      10.329  -9.361  14.370  1.00 95.88           C  
ATOM   1347  O   ARG A 168      11.256  -8.868  14.994  1.00 95.88           O  
ATOM   1348  CB  ARG A 168      11.299  -9.864  12.117  1.00 95.88           C  
ATOM   1349  CG  ARG A 168      11.840 -10.909  11.154  1.00 95.88           C  
ATOM   1350  CD  ARG A 168      12.344 -10.274   9.861  1.00 95.88           C  
ATOM   1351  NE  ARG A 168      13.077 -11.239   9.043  1.00 95.88           N  
ATOM   1352  NH1 ARG A 168      11.252 -12.589   8.626  1.00 95.88           N  
ATOM   1353  NH2 ARG A 168      13.304 -13.124   7.755  1.00 95.88           N1+
ATOM   1354  CZ  ARG A 168      12.545 -12.314   8.474  1.00 95.88           C  
ATOM   1355  N   VAL A 169       9.132  -8.905  14.542  1.00 96.00           N  
ATOM   1356  CA  VAL A 169       8.860  -7.823  15.479  1.00 96.00           C  
ATOM   1357  C   VAL A 169       8.025  -8.342  16.646  1.00 96.00           C  
ATOM   1358  O   VAL A 169       6.939  -8.885  16.448  1.00 96.00           O  
ATOM   1359  CB  VAL A 169       8.126  -6.651  14.786  1.00 96.00           C  
ATOM   1360  CG1 VAL A 169       7.903  -5.499  15.760  1.00 96.00           C  
ATOM   1361  CG2 VAL A 169       8.915  -6.177  13.562  1.00 96.00           C  
ATOM   1362  N   GLU A 170       8.561  -8.188  17.817  1.00 93.94           N  
ATOM   1363  CA  GLU A 170       7.927  -8.659  19.048  1.00 93.94           C  
ATOM   1364  C   GLU A 170       6.611  -7.915  19.292  1.00 93.94           C  
ATOM   1365  O   GLU A 170       6.533  -6.698  19.120  1.00 93.94           O  
ATOM   1366  CB  GLU A 170       8.862  -8.491  20.237  1.00 93.94           C  
ATOM   1367  CG  GLU A 170       8.379  -9.191  21.500  1.00 93.94           C  
ATOM   1368  CD  GLU A 170       9.354  -9.096  22.658  1.00 93.94           C  
ATOM   1369  OE1 GLU A 170       9.098  -9.696  23.717  1.00 93.94           O  
ATOM   1370  OE2 GLU A 170      10.384  -8.402  22.497  1.00 93.94           O1-
ATOM   1371  N   GLY A 171       5.605  -8.674  19.646  1.00 94.56           N  
ATOM   1372  CA  GLY A 171       4.374  -8.030  20.078  1.00 94.56           C  
ATOM   1373  C   GLY A 171       3.393  -7.794  18.946  1.00 94.56           C  
ATOM   1374  O   GLY A 171       2.293  -7.287  19.168  1.00 94.56           O  
ATOM   1375  N   ILE A 172       3.800  -8.204  17.730  1.00 97.69           N  
ATOM   1376  CA  ILE A 172       2.907  -8.076  16.581  1.00 97.69           C  
ATOM   1377  C   ILE A 172       2.377  -9.459  16.189  1.00 97.69           C  
ATOM   1378  O   ILE A 172       3.152 -10.335  15.801  1.00 97.69           O  
ATOM   1379  CB  ILE A 172       3.620  -7.416  15.382  1.00 97.69           C  
ATOM   1380  CG1 ILE A 172       4.182  -6.048  15.785  1.00 97.69           C  
ATOM   1381  CG2 ILE A 172       2.663  -7.290  14.190  1.00 97.69           C  
ATOM   1382  CD1 ILE A 172       3.134  -5.081  16.313  1.00 97.69           C  
ATOM   1383  N   SER A 173       1.073  -9.658  16.270  1.00 97.44           N  
ATOM   1384  CA  SER A 173       0.501 -10.973  15.981  1.00 97.44           C  
ATOM   1385  C   SER A 173      -0.805 -10.850  15.205  1.00 97.44           C  
ATOM   1386  O   SER A 173      -1.278 -11.825  14.620  1.00 97.44           O  
ATOM   1387  CB  SER A 173       0.255 -11.748  17.283  1.00 97.44           C  
ATOM   1388  OG  SER A 173      -0.628 -11.040  18.138  1.00 97.44           O  
ATOM   1389  N   ARG A 174      -1.355  -9.654  15.184  1.00 98.44           N  
ATOM   1390  CA  ARG A 174      -2.603  -9.400  14.472  1.00 98.44           C  
ATOM   1391  C   ARG A 174      -2.498  -8.154  13.598  1.00 98.44           C  
ATOM   1392  O   ARG A 174      -2.052  -7.101  14.058  1.00 98.44           O  
ATOM   1393  CB  ARG A 174      -3.763  -9.245  15.461  1.00 98.44           C  
ATOM   1394  CG  ARG A 174      -4.044 -10.502  16.283  1.00 98.44           C  
ATOM   1395  CD  ARG A 174      -5.194 -10.294  17.256  1.00 98.44           C  
ATOM   1396  NE  ARG A 174      -4.781 -10.521  18.639  1.00 98.44           N  
ATOM   1397  NH1 ARG A 174      -6.854 -10.061  19.549  1.00 98.44           N  
ATOM   1398  NH2 ARG A 174      -5.097 -10.635  20.909  1.00 98.44           N1+
ATOM   1399  CZ  ARG A 174      -5.581 -10.410  19.700  1.00 98.44           C  
ATOM   1400  N   ALA A 175      -2.880  -8.302  12.342  1.00 98.75           N  
ATOM   1401  CA  ALA A 175      -2.860  -7.172  11.412  1.00 98.75           C  
ATOM   1402  C   ALA A 175      -4.228  -6.971  10.763  1.00 98.75           C  
ATOM   1403  O   ALA A 175      -4.962  -7.936  10.541  1.00 98.75           O  
ATOM   1404  CB  ALA A 175      -1.793  -7.380  10.342  1.00 98.75           C  
ATOM   1405  N   THR A 176      -4.609  -5.739  10.583  1.00 98.88           N  
ATOM   1406  CA  THR A 176      -5.774  -5.391   9.778  1.00 98.88           C  
ATOM   1407  C   THR A 176      -5.352  -4.676   8.503  1.00 98.88           C  
ATOM   1408  O   THR A 176      -4.565  -3.721   8.549  1.00 98.88           O  
ATOM   1409  CB  THR A 176      -6.757  -4.512  10.570  1.00 98.88           C  
ATOM   1410  CG2 THR A 176      -7.912  -4.051   9.688  1.00 98.88           C  
ATOM   1411  OG1 THR A 176      -7.286  -5.262  11.670  1.00 98.88           O  
ATOM   1412  N   ILE A 177      -5.820  -5.228   7.348  1.00 98.88           N  
ATOM   1413  CA  ILE A 177      -5.620  -4.569   6.064  1.00 98.88           C  
ATOM   1414  C   ILE A 177      -6.861  -3.759   5.697  1.00 98.88           C  
ATOM   1415  O   ILE A 177      -7.966  -4.299   5.635  1.00 98.88           O  
ATOM   1416  CB  ILE A 177      -5.298  -5.587   4.945  1.00 98.88           C  
ATOM   1417  CG1 ILE A 177      -4.042  -6.390   5.301  1.00 98.88           C  
ATOM   1418  CG2 ILE A 177      -5.133  -4.880   3.599  1.00 98.88           C  
ATOM   1419  CD1 ILE A 177      -3.776  -7.569   4.372  1.00 98.88           C  
ATOM   1420  N   ILE A 178      -6.696  -2.462   5.530  1.00 98.88           N  
ATOM   1421  CA  ILE A 178      -7.718  -1.586   4.972  1.00 98.88           C  
ATOM   1422  C   ILE A 178      -7.341  -1.200   3.542  1.00 98.88           C  
ATOM   1423  O   ILE A 178      -6.428  -0.401   3.329  1.00 98.88           O  
ATOM   1424  CB  ILE A 178      -7.911  -0.320   5.835  1.00 98.88           C  
ATOM   1425  CG1 ILE A 178      -8.341  -0.703   7.254  1.00 98.88           C  
ATOM   1426  CG2 ILE A 178      -8.926   0.626   5.188  1.00 98.88           C  
ATOM   1427  CD1 ILE A 178      -8.413   0.479   8.218  1.00 98.88           C  
ATOM   1428  N   ASP A 179      -7.973  -1.887   2.623  1.00 98.81           N  
ATOM   1429  CA  ASP A 179      -7.666  -1.662   1.215  1.00 98.81           C  
ATOM   1430  C   ASP A 179      -8.720  -0.772   0.560  1.00 98.81           C  
ATOM   1431  O   ASP A 179      -9.847  -1.213   0.315  1.00 98.81           O  
ATOM   1432  CB  ASP A 179      -7.566  -2.993   0.466  1.00 98.81           C  
ATOM   1433  CG  ASP A 179      -6.985  -2.845  -0.930  1.00 98.81           C  
ATOM   1434  OD1 ASP A 179      -7.095  -1.751  -1.525  1.00 98.81           O  
ATOM   1435  OD2 ASP A 179      -6.415  -3.833  -1.443  1.00 98.81           O1-
ATOM   1436  N   LEU A 180      -8.295   0.425   0.210  1.00 98.75           N  
ATOM   1437  CA  LEU A 180      -9.255   1.383  -0.325  1.00 98.75           C  
ATOM   1438  C   LEU A 180      -8.922   1.734  -1.771  1.00 98.75           C  
ATOM   1439  O   LEU A 180      -9.342   2.780  -2.269  1.00 98.75           O  
ATOM   1440  CB  LEU A 180      -9.279   2.652   0.529  1.00 98.75           C  
ATOM   1441  CG  LEU A 180      -9.745   2.488   1.979  1.00 98.75           C  
ATOM   1442  CD1 LEU A 180      -9.875   3.848   2.649  1.00 98.75           C  
ATOM   1443  CD2 LEU A 180     -11.068   1.731   2.033  1.00 98.75           C  
ATOM   1444  N   ASP A 181      -8.157   0.941  -2.407  1.00 98.44           N  
ATOM   1445  CA  ASP A 181      -7.984   0.944  -3.854  1.00 98.44           C  
ATOM   1446  C   ASP A 181      -9.271   0.526  -4.561  1.00 98.44           C  
ATOM   1447  O   ASP A 181     -10.047  -0.271  -4.029  1.00 98.44           O  
ATOM   1448  CB  ASP A 181      -6.838   0.017  -4.262  1.00 98.44           C  
ATOM   1449  CG  ASP A 181      -6.502   0.098  -5.739  1.00 98.44           C  
ATOM   1450  OD1 ASP A 181      -7.276  -0.427  -6.569  1.00 98.44           O  
ATOM   1451  OD2 ASP A 181      -5.455   0.690  -6.081  1.00 98.44           O1-
ATOM   1452  N   ALA A 182      -9.483   1.167  -5.817  1.00 98.19           N  
ATOM   1453  CA  ALA A 182     -10.728   0.941  -6.549  1.00 98.19           C  
ATOM   1454  C   ALA A 182     -10.885  -0.530  -6.925  1.00 98.19           C  
ATOM   1455  O   ALA A 182     -11.998  -1.005  -7.153  1.00 98.19           O  
ATOM   1456  CB  ALA A 182     -10.778   1.813  -7.803  1.00 98.19           C  
ATOM   1457  N   HIS A 183      -9.745  -1.304  -7.029  1.00 98.44           N  
ATOM   1458  CA  HIS A 183      -9.740  -2.712  -7.410  1.00 98.44           C  
ATOM   1459  C   HIS A 183      -9.710  -3.614  -6.182  1.00 98.44           C  
ATOM   1460  O   HIS A 183      -9.138  -3.252  -5.156  1.00 98.44           O  
ATOM   1461  CB  HIS A 183      -8.546  -3.017  -8.318  1.00 98.44           C  
ATOM   1462  CG  HIS A 183      -8.522  -2.204  -9.572  1.00 98.44           C  
ATOM   1463  CD2 HIS A 183      -8.952  -2.488 -10.826  1.00 98.44           C  
ATOM   1464  ND1 HIS A 183      -8.006  -0.927  -9.622  1.00 98.44           N  
ATOM   1465  CE1 HIS A 183      -8.118  -0.460 -10.855  1.00 98.44           C  
ATOM   1466  NE2 HIS A 183      -8.691  -1.389 -11.609  1.00 98.44           N  
ATOM   1467  N   GLN A 184     -10.418  -4.769  -6.368  1.00 98.38           N  
ATOM   1468  CA  GLN A 184     -10.264  -5.793  -5.338  1.00 98.38           C  
ATOM   1469  C   GLN A 184      -8.796  -6.173  -5.156  1.00 98.38           C  
ATOM   1470  O   GLN A 184      -8.081  -6.397  -6.137  1.00 98.38           O  
ATOM   1471  CB  GLN A 184     -11.090  -7.034  -5.685  1.00 98.38           C  
ATOM   1472  CG  GLN A 184     -10.943  -8.169  -4.684  1.00 98.38           C  
ATOM   1473  CD  GLN A 184     -11.536  -9.473  -5.184  1.00 98.38           C  
ATOM   1474  NE2 GLN A 184     -11.584 -10.476  -4.318  1.00 98.38           N  
ATOM   1475  OE1 GLN A 184     -11.948  -9.580  -6.344  1.00 98.38           O  
ATOM   1476  N   GLY A 185      -8.260  -6.223  -3.853  1.00 98.19           N  
ATOM   1477  CA  GLY A 185      -6.908  -6.655  -3.558  1.00 98.19           C  
ATOM   1478  C   GLY A 185      -6.761  -8.166  -3.491  1.00 98.19           C  
ATOM   1479  O   GLY A 185      -6.568  -8.727  -2.413  1.00 98.19           O  
ATOM   1480  N   ASN A 186      -6.897  -8.859  -4.587  1.00 98.38           N  
ATOM   1481  CA  ASN A 186      -7.024 -10.313  -4.653  1.00 98.38           C  
ATOM   1482  C   ASN A 186      -5.739 -11.002  -4.198  1.00 98.38           C  
ATOM   1483  O   ASN A 186      -5.777 -12.116  -3.685  1.00 98.38           O  
ATOM   1484  CB  ASN A 186      -7.395 -10.758  -6.064  1.00 98.38           C  
ATOM   1485  CG  ASN A 186      -6.432 -10.242  -7.115  1.00 98.38           C  
ATOM   1486  ND2 ASN A 186      -6.035 -11.116  -8.036  1.00 98.38           N  
ATOM   1487  OD1 ASN A 186      -6.047  -9.070  -7.105  1.00 98.38           O  
ATOM   1488  N   GLY A 187      -4.539 -10.308  -4.314  1.00 98.44           N  
ATOM   1489  CA  GLY A 187      -3.275 -10.906  -3.922  1.00 98.44           C  
ATOM   1490  C   GLY A 187      -3.218 -11.268  -2.451  1.00 98.44           C  
ATOM   1491  O   GLY A 187      -3.134 -12.447  -2.100  1.00 98.44           O  
ATOM   1492  N   HIS A 188      -3.286 -10.224  -1.592  1.00 98.38           N  
ATOM   1493  CA  HIS A 188      -3.201 -10.477  -0.155  1.00 98.38           C  
ATOM   1494  C   HIS A 188      -4.437 -11.206   0.346  1.00 98.38           C  
ATOM   1495  O   HIS A 188      -4.376 -11.919   1.352  1.00 98.38           O  
ATOM   1496  CB  HIS A 188      -3.018  -9.164   0.608  1.00 98.38           C  
ATOM   1497  CG  HIS A 188      -4.044  -8.128   0.273  1.00 98.38           C  
ATOM   1498  CD2 HIS A 188      -3.964  -7.008  -0.481  1.00 98.38           C  
ATOM   1499  ND1 HIS A 188      -5.337  -8.184   0.744  1.00 98.38           N  
ATOM   1500  CE1 HIS A 188      -6.010  -7.141   0.291  1.00 98.38           C  
ATOM   1501  NE2 HIS A 188      -5.200  -6.413  -0.454  1.00 98.38           N  
ATOM   1502  N   GLU A 189      -5.587 -11.119  -0.358  1.00 98.62           N  
ATOM   1503  CA  GLU A 189      -6.762 -11.904   0.005  1.00 98.62           C  
ATOM   1504  C   GLU A 189      -6.497 -13.402  -0.143  1.00 98.62           C  
ATOM   1505  O   GLU A 189      -6.827 -14.182   0.742  1.00 98.62           O  
ATOM   1506  CB  GLU A 189      -7.964 -11.497  -0.852  1.00 98.62           C  
ATOM   1507  CG  GLU A 189      -8.445 -10.076  -0.600  1.00 98.62           C  
ATOM   1508  CD  GLU A 189      -9.406  -9.569  -1.669  1.00 98.62           C  
ATOM   1509  OE1 GLU A 189      -9.892  -8.425  -1.544  1.00 98.62           O  
ATOM   1510  OE2 GLU A 189      -9.665 -10.325  -2.632  1.00 98.62           O1-
ATOM   1511  N   ARG A 190      -5.919 -13.784  -1.238  1.00 98.31           N  
ATOM   1512  CA  ARG A 190      -5.569 -15.185  -1.460  1.00 98.31           C  
ATOM   1513  C   ARG A 190      -4.533 -15.654  -0.443  1.00 98.31           C  
ATOM   1514  O   ARG A 190      -4.630 -16.768   0.082  1.00 98.31           O  
ATOM   1515  CB  ARG A 190      -5.042 -15.389  -2.880  1.00 98.31           C  
ATOM   1516  CG  ARG A 190      -6.112 -15.296  -3.956  1.00 98.31           C  
ATOM   1517  CD  ARG A 190      -5.564 -15.643  -5.333  1.00 98.31           C  
ATOM   1518  NE  ARG A 190      -6.614 -15.629  -6.352  1.00 98.31           N  
ATOM   1519  NH1 ARG A 190      -7.218 -17.836  -6.058  1.00 98.31           N  
ATOM   1520  NH2 ARG A 190      -8.296 -16.541  -7.610  1.00 98.31           N1+
ATOM   1521  CZ  ARG A 190      -7.377 -16.671  -6.672  1.00 98.31           C  
ATOM   1522  N   ASP A 191      -3.528 -14.829  -0.173  1.00 98.50           N  
ATOM   1523  CA  ASP A 191      -2.418 -15.204   0.697  1.00 98.50           C  
ATOM   1524  C   ASP A 191      -2.901 -15.429   2.132  1.00 98.50           C  
ATOM   1525  O   ASP A 191      -2.388 -16.301   2.833  1.00 98.50           O  
ATOM   1526  CB  ASP A 191      -1.328 -14.136   0.674  1.00 98.50           C  
ATOM   1527  CG  ASP A 191      -0.493 -14.165  -0.596  1.00 98.50           C  
ATOM   1528  OD1 ASP A 191      -0.559 -15.167  -1.339  1.00 98.50           O  
ATOM   1529  OD2 ASP A 191       0.237 -13.185  -0.849  1.00 98.50           O1-
ATOM   1530  N   PHE A 192      -3.927 -14.677   2.553  1.00 98.44           N  
ATOM   1531  CA  PHE A 192      -4.291 -14.710   3.968  1.00 98.44           C  
ATOM   1532  C   PHE A 192      -5.657 -15.353   4.161  1.00 98.44           C  
ATOM   1533  O   PHE A 192      -6.237 -15.271   5.247  1.00 98.44           O  
ATOM   1534  CB  PHE A 192      -4.288 -13.297   4.559  1.00 98.44           C  
ATOM   1535  CG  PHE A 192      -2.911 -12.711   4.726  1.00 98.44           C  
ATOM   1536  CD1 PHE A 192      -1.986 -13.307   5.573  1.00 98.44           C  
ATOM   1537  CD2 PHE A 192      -2.542 -11.568   4.038  1.00 98.44           C  
ATOM   1538  CE1 PHE A 192      -0.712 -12.772   5.734  1.00 98.44           C  
ATOM   1539  CE2 PHE A 192      -1.269 -11.018   4.190  1.00 98.44           C  
ATOM   1540  CZ  PHE A 192      -0.357 -11.626   5.042  1.00 98.44           C  
ATOM   1541  N   MET A 193      -6.297 -15.976   3.194  1.00 97.00           N  
ATOM   1542  CA  MET A 193      -7.641 -16.534   3.211  1.00 97.00           C  
ATOM   1543  C   MET A 193      -7.830 -17.468   4.410  1.00 97.00           C  
ATOM   1544  O   MET A 193      -8.891 -17.484   5.028  1.00 97.00           O  
ATOM   1545  CB  MET A 193      -7.929 -17.294   1.915  1.00 97.00           C  
ATOM   1546  CG  MET A 193      -9.345 -17.847   1.828  1.00 97.00           C  
ATOM   1547  SD  MET A 193      -9.687 -18.644   0.212  1.00 97.00           S  
ATOM   1548  CE  MET A 193     -10.020 -17.174  -0.801  1.00 97.00           C  
ATOM   1549  N   ASP A 194      -6.836 -18.097   4.940  1.00 96.06           N  
ATOM   1550  CA  ASP A 194      -6.979 -19.055   6.031  1.00 96.06           C  
ATOM   1551  C   ASP A 194      -6.197 -18.596   7.259  1.00 96.06           C  
ATOM   1552  O   ASP A 194      -5.970 -19.392   8.184  1.00 96.06           O  
ATOM   1553  CB  ASP A 194      -6.510 -20.448   5.594  1.00 96.06           C  
ATOM   1554  CG  ASP A 194      -7.357 -21.026   4.477  1.00 96.06           C  
ATOM   1555  OD1 ASP A 194      -8.603 -20.907   4.534  1.00 96.06           O  
ATOM   1556  OD2 ASP A 194      -6.780 -21.627   3.544  1.00 96.06           O1-
ATOM   1557  N   ASP A 195      -5.786 -17.426   7.302  1.00 97.81           N  
ATOM   1558  CA  ASP A 195      -5.023 -16.890   8.423  1.00 97.81           C  
ATOM   1559  C   ASP A 195      -5.861 -15.900   9.233  1.00 97.81           C  
ATOM   1560  O   ASP A 195      -6.063 -14.755   8.815  1.00 97.81           O  
ATOM   1561  CB  ASP A 195      -3.747 -16.198   7.918  1.00 97.81           C  
ATOM   1562  CG  ASP A 195      -2.775 -15.874   9.039  1.00 97.81           C  
ATOM   1563  OD1 ASP A 195      -3.209 -15.707  10.199  1.00 97.81           O  
ATOM   1564  OD2 ASP A 195      -1.559 -15.773   8.755  1.00 97.81           O1-
ATOM   1565  N   LYS A 196      -6.271 -16.257  10.429  1.00 97.06           N  
ATOM   1566  CA  LYS A 196      -7.192 -15.477  11.252  1.00 97.06           C  
ATOM   1567  C   LYS A 196      -6.473 -14.324  11.939  1.00 97.06           C  
ATOM   1568  O   LYS A 196      -7.117 -13.420  12.474  1.00 97.06           O  
ATOM   1569  CB  LYS A 196      -7.866 -16.375  12.302  1.00 97.06           C  
ATOM   1570  CG  LYS A 196      -8.809 -17.422  11.719  1.00 97.06           C  
ATOM   1571  CD  LYS A 196      -9.524 -18.204  12.808  1.00 97.06           C  
ATOM   1572  CE  LYS A 196     -10.498 -19.220  12.223  1.00 97.06           C  
ATOM   1573  NZ  LYS A 196     -11.150 -20.040  13.291  1.00 97.06           N1+
ATOM   1574  N   ARG A 197      -5.135 -14.397  11.890  1.00 98.38           N  
ATOM   1575  CA  ARG A 197      -4.350 -13.301  12.458  1.00 98.38           C  
ATOM   1576  C   ARG A 197      -4.484 -12.030  11.621  1.00 98.38           C  
ATOM   1577  O   ARG A 197      -4.192 -10.936  12.101  1.00 98.38           O  
ATOM   1578  CB  ARG A 197      -2.878 -13.705  12.577  1.00 98.38           C  
ATOM   1579  CG  ARG A 197      -2.628 -14.877  13.492  1.00 98.38           C  
ATOM   1580  CD  ARG A 197      -1.177 -15.330  13.455  1.00 98.38           C  
ATOM   1581  NE  ARG A 197      -0.789 -15.790  12.126  1.00 98.38           N  
ATOM   1582  NH1 ARG A 197       1.454 -16.008  12.626  1.00 98.38           N  
ATOM   1583  NH2 ARG A 197       0.696 -16.501  10.523  1.00 98.38           N1+
ATOM   1584  CZ  ARG A 197       0.455 -16.094  11.759  1.00 98.38           C  
ATOM   1585  N   VAL A 198      -4.945 -12.137  10.286  1.00 98.75           N  
ATOM   1586  CA  VAL A 198      -5.055 -11.006   9.374  1.00 98.75           C  
ATOM   1587  C   VAL A 198      -6.522 -10.755   9.033  1.00 98.75           C  
ATOM   1588  O   VAL A 198      -7.206 -11.644   8.521  1.00 98.75           O  
ATOM   1589  CB  VAL A 198      -4.239 -11.235   8.079  1.00 98.75           C  
ATOM   1590  CG1 VAL A 198      -4.371 -10.044   7.139  1.00 98.75           C  
ATOM   1591  CG2 VAL A 198      -2.772 -11.499   8.413  1.00 98.75           C  
ATOM   1592  N   TYR A 199      -6.978  -9.578   9.374  1.00 98.75           N  
ATOM   1593  CA  TYR A 199      -8.321  -9.106   9.065  1.00 98.75           C  
ATOM   1594  C   TYR A 199      -8.305  -8.204   7.830  1.00 98.75           C  
ATOM   1595  O   TYR A 199      -7.536  -7.241   7.765  1.00 98.75           O  
ATOM   1596  CB  TYR A 199      -8.912  -8.344  10.256  1.00 98.75           C  
ATOM   1597  CG  TYR A 199     -10.376  -8.015  10.096  1.00 98.75           C  
ATOM   1598  CD1 TYR A 199     -10.785  -6.912   9.349  1.00 98.75           C  
ATOM   1599  CD2 TYR A 199     -11.356  -8.799  10.696  1.00 98.75           C  
ATOM   1600  CE1 TYR A 199     -12.129  -6.602   9.200  1.00 98.75           C  
ATOM   1601  CE2 TYR A 199     -12.706  -8.503  10.554  1.00 98.75           C  
ATOM   1602  OH  TYR A 199     -14.422  -7.097   9.668  1.00 98.75           O  
ATOM   1603  CZ  TYR A 199     -13.086  -7.399   9.809  1.00 98.75           C  
ATOM   1604  N   ILE A 200      -9.255  -8.538   6.833  1.00 98.81           N  
ATOM   1605  CA  ILE A 200      -9.199  -7.787   5.581  1.00 98.81           C  
ATOM   1606  C   ILE A 200     -10.510  -7.038   5.370  1.00 98.81           C  
ATOM   1607  O   ILE A 200     -11.581  -7.649   5.323  1.00 98.81           O  
ATOM   1608  CB  ILE A 200      -8.911  -8.717   4.380  1.00 98.81           C  
ATOM   1609  CG1 ILE A 200      -7.578  -9.445   4.574  1.00 98.81           C  
ATOM   1610  CG2 ILE A 200      -8.917  -7.920   3.069  1.00 98.81           C  
ATOM   1611  CD1 ILE A 200      -7.321 -10.549   3.557  1.00 98.81           C  
ATOM   1612  N   MET A 201     -10.370  -5.735   5.336  1.00 98.75           N  
ATOM   1613  CA  MET A 201     -11.432  -4.866   4.843  1.00 98.75           C  
ATOM   1614  C   MET A 201     -11.102  -4.354   3.442  1.00 98.75           C  
ATOM   1615  O   MET A 201     -10.047  -3.757   3.224  1.00 98.75           O  
ATOM   1616  CB  MET A 201     -11.653  -3.691   5.794  1.00 98.75           C  
ATOM   1617  CG  MET A 201     -12.711  -2.706   5.321  1.00 98.75           C  
ATOM   1618  SD  MET A 201     -12.859  -1.243   6.422  1.00 98.75           S  
ATOM   1619  CE  MET A 201     -13.840  -0.148   5.359  1.00 98.75           C  
ATOM   1620  N   ASP A 202     -12.029  -4.591   2.576  1.00 98.81           N  
ATOM   1621  CA  ASP A 202     -11.785  -4.197   1.188  1.00 98.81           C  
ATOM   1622  C   ASP A 202     -12.989  -3.459   0.608  1.00 98.81           C  
ATOM   1623  O   ASP A 202     -14.104  -3.981   0.612  1.00 98.81           O  
ATOM   1624  CB  ASP A 202     -11.455  -5.421   0.336  1.00 98.81           C  
ATOM   1625  CG  ASP A 202     -10.712  -5.068  -0.945  1.00 98.81           C  
ATOM   1626  OD1 ASP A 202     -10.679  -3.879  -1.326  1.00 98.81           O  
ATOM   1627  OD2 ASP A 202     -10.142  -5.990  -1.570  1.00 98.81           O1-
ATOM   1628  N   VAL A 203     -12.776  -2.216   0.151  1.00 98.75           N  
ATOM   1629  CA  VAL A 203     -13.763  -1.374  -0.517  1.00 98.75           C  
ATOM   1630  C   VAL A 203     -13.379  -1.193  -1.985  1.00 98.75           C  
ATOM   1631  O   VAL A 203     -12.317  -0.642  -2.292  1.00 98.75           O  
ATOM   1632  CB  VAL A 203     -13.895   0.004   0.172  1.00 98.75           C  
ATOM   1633  CG1 VAL A 203     -15.022   0.819  -0.470  1.00 98.75           C  
ATOM   1634  CG2 VAL A 203     -14.148  -0.172   1.667  1.00 98.75           C  
ATOM   1635  N   TYR A 204     -14.191  -1.683  -2.871  1.00 98.62           N  
ATOM   1636  CA  TYR A 204     -13.758  -1.680  -4.265  1.00 98.62           C  
ATOM   1637  C   TYR A 204     -14.955  -1.599  -5.207  1.00 98.62           C  
ATOM   1638  O   TYR A 204     -16.097  -1.804  -4.788  1.00 98.62           O  
ATOM   1639  CB  TYR A 204     -12.933  -2.932  -4.574  1.00 98.62           C  
ATOM   1640  CG  TYR A 204     -13.693  -4.222  -4.381  1.00 98.62           C  
ATOM   1641  CD1 TYR A 204     -13.815  -4.798  -3.115  1.00 98.62           C  
ATOM   1642  CD2 TYR A 204     -14.282  -4.869  -5.457  1.00 98.62           C  
ATOM   1643  CE1 TYR A 204     -14.513  -5.986  -2.933  1.00 98.62           C  
ATOM   1644  CE2 TYR A 204     -14.983  -6.060  -5.284  1.00 98.62           C  
ATOM   1645  OH  TYR A 204     -15.788  -7.787  -3.846  1.00 98.62           O  
ATOM   1646  CZ  TYR A 204     -15.095  -6.608  -4.022  1.00 98.62           C  
ATOM   1647  N   ASN A 205     -14.664  -1.183  -6.440  1.00 98.38           N  
ATOM   1648  CA  ASN A 205     -15.650  -1.236  -7.511  1.00 98.38           C  
ATOM   1649  C   ASN A 205     -15.859  -2.662  -8.008  1.00 98.38           C  
ATOM   1650  O   ASN A 205     -14.971  -3.247  -8.629  1.00 98.38           O  
ATOM   1651  CB  ASN A 205     -15.238  -0.326  -8.672  1.00 98.38           C  
ATOM   1652  CG  ASN A 205     -16.316  -0.208  -9.738  1.00 98.38           C  
ATOM   1653  ND2 ASN A 205     -16.248   0.857 -10.523  1.00 98.38           N  
ATOM   1654  OD1 ASN A 205     -17.186  -1.067  -9.844  1.00 98.38           O  
ATOM   1655  N   ARG A 206     -17.024  -3.250  -7.900  1.00 97.38           N  
ATOM   1656  CA  ARG A 206     -17.284  -4.666  -8.150  1.00 97.38           C  
ATOM   1657  C   ARG A 206     -17.322  -4.966  -9.645  1.00 97.38           C  
ATOM   1658  O   ARG A 206     -17.239  -6.128 -10.052  1.00 97.38           O  
ATOM   1659  CB  ARG A 206     -18.590  -5.100  -7.489  1.00 97.38           C  
ATOM   1660  CG  ARG A 206     -19.819  -4.405  -8.057  1.00 97.38           C  
ATOM   1661  CD  ARG A 206     -21.097  -4.851  -7.357  1.00 97.38           C  
ATOM   1662  NE  ARG A 206     -22.091  -5.340  -8.304  1.00 97.38           N  
ATOM   1663  NH1 ARG A 206     -23.773  -5.592  -6.740  1.00 97.38           N  
ATOM   1664  NH2 ARG A 206     -24.168  -6.113  -8.937  1.00 97.38           N1+
ATOM   1665  CZ  ARG A 206     -23.341  -5.682  -7.989  1.00 97.38           C  
ATOM   1666  N   HIS A 207     -17.396  -3.956 -10.468  1.00 97.69           N  
ATOM   1667  CA  HIS A 207     -17.608  -4.153 -11.902  1.00 97.69           C  
ATOM   1668  C   HIS A 207     -16.288  -4.175 -12.657  1.00 97.69           C  
ATOM   1669  O   HIS A 207     -16.252  -4.372 -13.870  1.00 97.69           O  
ATOM   1670  CB  HIS A 207     -18.510  -3.059 -12.467  1.00 97.69           C  
ATOM   1671  CG  HIS A 207     -19.867  -3.004 -11.828  1.00 97.69           C  
ATOM   1672  CD2 HIS A 207     -20.429  -2.067 -11.029  1.00 97.69           C  
ATOM   1673  ND1 HIS A 207     -20.801  -4.006 -11.973  1.00 97.69           N  
ATOM   1674  CE1 HIS A 207     -21.891  -3.686 -11.294  1.00 97.69           C  
ATOM   1675  NE2 HIS A 207     -21.695  -2.513 -10.714  1.00 97.69           N  
ATOM   1676  N   ILE A 208     -15.134  -3.944 -11.913  1.00 96.94           N  
ATOM   1677  CA  ILE A 208     -13.865  -3.809 -12.624  1.00 96.94           C  
ATOM   1678  C   ILE A 208     -12.883  -4.883 -12.153  1.00 96.94           C  
ATOM   1679  O   ILE A 208     -13.167  -5.601 -11.192  1.00 96.94           O  
ATOM   1680  CB  ILE A 208     -13.250  -2.405 -12.430  1.00 96.94           C  
ATOM   1681  CG1 ILE A 208     -12.959  -2.150 -10.948  1.00 96.94           C  
ATOM   1682  CG2 ILE A 208     -14.183  -1.327 -13.001  1.00 96.94           C  
ATOM   1683  CD1 ILE A 208     -12.275  -0.819 -10.672  1.00 96.94           C  
ATOM   1684  N   TYR A 209     -11.834  -5.221 -13.027  1.00 95.56           N  
ATOM   1685  CA  TYR A 209     -10.780  -6.158 -12.639  1.00 95.56           C  
ATOM   1686  C   TYR A 209     -10.621  -6.202 -11.121  1.00 95.56           C  
ATOM   1687  O   TYR A 209     -10.657  -5.165 -10.454  1.00 95.56           O  
ATOM   1688  CB  TYR A 209      -9.449  -5.777 -13.294  1.00 95.56           C  
ATOM   1689  CG  TYR A 209      -8.301  -6.683 -12.908  1.00 95.56           C  
ATOM   1690  CD1 TYR A 209      -7.473  -6.380 -11.830  1.00 95.56           C  
ATOM   1691  CD2 TYR A 209      -8.048  -7.843 -13.630  1.00 95.56           C  
ATOM   1692  CE1 TYR A 209      -6.418  -7.210 -11.478  1.00 95.56           C  
ATOM   1693  CE2 TYR A 209      -6.988  -8.682 -13.286  1.00 95.56           C  
ATOM   1694  OH  TYR A 209      -5.137  -9.186 -11.864  1.00 95.56           O  
ATOM   1695  CZ  TYR A 209      -6.185  -8.360 -12.212  1.00 95.56           C  
ATOM   1696  N   PRO A 210     -10.441  -7.559 -10.589  1.00 96.50           N  
ATOM   1697  CA  PRO A 210     -10.029  -8.799 -11.252  1.00 96.50           C  
ATOM   1698  C   PRO A 210     -11.165  -9.814 -11.361  1.00 96.50           C  
ATOM   1699  O   PRO A 210     -10.983 -10.884 -11.950  1.00 96.50           O  
ATOM   1700  CB  PRO A 210      -8.914  -9.326 -10.346  1.00 96.50           C  
ATOM   1701  CG  PRO A 210      -9.316  -8.916  -8.965  1.00 96.50           C  
ATOM   1702  CD  PRO A 210      -9.974  -7.567  -9.040  1.00 96.50           C  
ATOM   1703  N   GLY A 211     -12.353  -9.640 -10.783  1.00 95.62           N  
ATOM   1704  CA  GLY A 211     -13.459 -10.590 -10.755  1.00 95.62           C  
ATOM   1705  C   GLY A 211     -13.092 -11.900 -10.085  1.00 95.62           C  
ATOM   1706  O   GLY A 211     -13.566 -12.962 -10.499  1.00 95.62           O  
ATOM   1707  N   ASP A 212     -12.194 -11.862  -9.120  1.00 96.81           N  
ATOM   1708  CA  ASP A 212     -11.695 -13.022  -8.397  1.00 96.81           C  
ATOM   1709  C   ASP A 212     -12.642 -13.412  -7.261  1.00 96.81           C  
ATOM   1710  O   ASP A 212     -12.472 -12.961  -6.124  1.00 96.81           O  
ATOM   1711  CB  ASP A 212     -10.295 -12.750  -7.845  1.00 96.81           C  
ATOM   1712  CG  ASP A 212      -9.574 -14.015  -7.414  1.00 96.81           C  
ATOM   1713  OD1 ASP A 212     -10.237 -14.992  -7.019  1.00 96.81           O  
ATOM   1714  OD2 ASP A 212      -8.318 -14.025  -7.458  1.00 96.81           O1-
ATOM   1715  N   ARG A 213     -13.619 -14.292  -7.459  1.00 96.69           N  
ATOM   1716  CA  ARG A 213     -14.680 -14.690  -6.534  1.00 96.69           C  
ATOM   1717  C   ARG A 213     -14.118 -15.528  -5.391  1.00 96.69           C  
ATOM   1718  O   ARG A 213     -14.565 -15.404  -4.246  1.00 96.69           O  
ATOM   1719  CB  ARG A 213     -15.766 -15.473  -7.263  1.00 96.69           C  
ATOM   1720  CG  ARG A 213     -16.579 -14.632  -8.239  1.00 96.69           C  
ATOM   1721  CD  ARG A 213     -17.771 -15.407  -8.796  1.00 96.69           C  
ATOM   1722  NE  ARG A 213     -18.508 -14.622  -9.771  1.00 96.69           N  
ATOM   1723  NH1 ARG A 213     -20.569 -15.541  -9.259  1.00 96.69           N  
ATOM   1724  NH2 ARG A 213     -20.401 -13.942 -10.893  1.00 96.69           N1+
ATOM   1725  CZ  ARG A 213     -19.832 -14.706  -9.975  1.00 96.69           C  
ATOM   1726  N   PHE A 214     -13.098 -16.318  -5.737  1.00 97.19           N  
ATOM   1727  CA  PHE A 214     -12.473 -17.157  -4.718  1.00 97.19           C  
ATOM   1728  C   PHE A 214     -11.792 -16.303  -3.658  1.00 97.19           C  
ATOM   1729  O   PHE A 214     -11.970 -16.525  -2.460  1.00 97.19           O  
ATOM   1730  CB  PHE A 214     -11.455 -18.113  -5.357  1.00 97.19           C  
ATOM   1731  CG  PHE A 214     -10.797 -19.034  -4.372  1.00 97.19           C  
ATOM   1732  CD1 PHE A 214      -9.455 -18.861  -4.041  1.00 97.19           C  
ATOM   1733  CD2 PHE A 214     -11.505 -20.076  -3.779  1.00 97.19           C  
ATOM   1734  CE1 PHE A 214      -8.834 -19.715  -3.128  1.00 97.19           C  
ATOM   1735  CE2 PHE A 214     -10.892 -20.930  -2.870  1.00 97.19           C  
ATOM   1736  CZ  PHE A 214      -9.552 -20.745  -2.550  1.00 97.19           C  
ATOM   1737  N   ALA A 215     -10.975 -15.321  -4.060  1.00 97.81           N  
ATOM   1738  CA  ALA A 215     -10.249 -14.441  -3.154  1.00 97.81           C  
ATOM   1739  C   ALA A 215     -11.204 -13.648  -2.266  1.00 97.81           C  
ATOM   1740  O   ALA A 215     -10.864 -13.298  -1.130  1.00 97.81           O  
ATOM   1741  CB  ALA A 215      -9.345 -13.490  -3.941  1.00 97.81           C  
ATOM   1742  N   LYS A 216     -12.414 -13.378  -2.752  1.00 96.81           N  
ATOM   1743  CA  LYS A 216     -13.412 -12.588  -2.038  1.00 96.81           C  
ATOM   1744  C   LYS A 216     -13.780 -13.244  -0.709  1.00 96.81           C  
ATOM   1745  O   LYS A 216     -14.241 -12.568   0.213  1.00 96.81           O  
ATOM   1746  CB  LYS A 216     -14.668 -12.407  -2.893  1.00 96.81           C  
ATOM   1747  CG  LYS A 216     -14.514 -11.371  -4.007  1.00 96.81           C  
ATOM   1748  CD  LYS A 216     -15.824 -11.152  -4.751  1.00 96.81           C  
ATOM   1749  CE  LYS A 216     -15.658 -10.142  -5.869  1.00 96.81           C  
ATOM   1750  NZ  LYS A 216     -16.944  -9.936  -6.619  1.00 96.81           N1+
ATOM   1751  N   GLN A 217     -13.651 -14.528  -0.602  1.00 97.44           N  
ATOM   1752  CA  GLN A 217     -14.012 -15.278   0.605  1.00 97.44           C  
ATOM   1753  C   GLN A 217     -13.138 -14.846   1.782  1.00 97.44           C  
ATOM   1754  O   GLN A 217     -13.507 -15.085   2.944  1.00 97.44           O  
ATOM   1755  CB  GLN A 217     -13.872 -16.775   0.362  1.00 97.44           C  
ATOM   1756  CG  GLN A 217     -14.871 -17.340  -0.634  1.00 97.44           C  
ATOM   1757  CD  GLN A 217     -14.679 -18.812  -0.900  1.00 97.44           C  
ATOM   1758  NE2 GLN A 217     -15.106 -19.275  -2.072  1.00 97.44           N  
ATOM   1759  OE1 GLN A 217     -14.162 -19.547  -0.046  1.00 97.44           O  
ATOM   1760  N   ALA A 218     -11.983 -14.287   1.475  1.00 97.94           N  
ATOM   1761  CA  ALA A 218     -11.038 -13.872   2.509  1.00 97.94           C  
ATOM   1762  C   ALA A 218     -11.436 -12.526   3.104  1.00 97.94           C  
ATOM   1763  O   ALA A 218     -10.966 -12.154   4.184  1.00 97.94           O  
ATOM   1764  CB  ALA A 218      -9.622 -13.804   1.941  1.00 97.94           C  
ATOM   1765  N   ILE A 219     -12.312 -11.736   2.388  1.00 98.31           N  
ATOM   1766  CA  ILE A 219     -12.673 -10.391   2.829  1.00 98.31           C  
ATOM   1767  C   ILE A 219     -13.698 -10.479   3.960  1.00 98.31           C  
ATOM   1768  O   ILE A 219     -14.852 -10.849   3.735  1.00 98.31           O  
ATOM   1769  CB  ILE A 219     -13.232  -9.548   1.666  1.00 98.31           C  
ATOM   1770  CG1 ILE A 219     -12.311  -9.638   0.443  1.00 98.31           C  
ATOM   1771  CG2 ILE A 219     -13.429  -8.089   2.096  1.00 98.31           C  
ATOM   1772  CD1 ILE A 219     -12.886  -9.009  -0.818  1.00 98.31           C  
ATOM   1773  N   ARG A 220     -13.311 -10.102   5.124  1.00 98.06           N  
ATOM   1774  CA  ARG A 220     -14.195 -10.186   6.284  1.00 98.06           C  
ATOM   1775  C   ARG A 220     -15.177  -9.019   6.309  1.00 98.06           C  
ATOM   1776  O   ARG A 220     -16.323  -9.179   6.731  1.00 98.06           O  
ATOM   1777  CB  ARG A 220     -13.384 -10.222   7.582  1.00 98.06           C  
ATOM   1778  CG  ARG A 220     -12.626 -11.521   7.803  1.00 98.06           C  
ATOM   1779  CD  ARG A 220     -11.950 -11.553   9.169  1.00 98.06           C  
ATOM   1780  NE  ARG A 220     -12.907 -11.799  10.236  1.00 98.06           N  
ATOM   1781  NH1 ARG A 220     -11.354 -11.651  11.942  1.00 98.06           N  
ATOM   1782  NH2 ARG A 220     -13.558 -12.083  12.426  1.00 98.06           N1+
ATOM   1783  CZ  ARG A 220     -12.605 -11.846  11.535  1.00 98.06           C  
ATOM   1784  N   ARG A 221     -14.633  -7.932   5.894  1.00 98.19           N  
ATOM   1785  CA  ARG A 221     -15.531  -6.798   5.678  1.00 98.19           C  
ATOM   1786  C   ARG A 221     -15.455  -6.297   4.242  1.00 98.19           C  
ATOM   1787  O   ARG A 221     -14.562  -5.515   3.903  1.00 98.19           O  
ATOM   1788  CB  ARG A 221     -15.195  -5.661   6.656  1.00 98.19           C  
ATOM   1789  CG  ARG A 221     -16.241  -4.557   6.695  1.00 98.19           C  
ATOM   1790  CD  ARG A 221     -17.430  -4.943   7.559  1.00 98.19           C  
ATOM   1791  NE  ARG A 221     -17.269  -4.479   8.934  1.00 98.19           N  
ATOM   1792  NH1 ARG A 221     -19.214  -5.456   9.712  1.00 98.19           N  
ATOM   1793  NH2 ARG A 221     -17.869  -4.273  11.146  1.00 98.19           N1+
ATOM   1794  CZ  ARG A 221     -18.116  -4.734   9.929  1.00 98.19           C  
ATOM   1795  N   LYS A 222     -16.461  -6.737   3.496  1.00 98.25           N  
ATOM   1796  CA  LYS A 222     -16.522  -6.481   2.061  1.00 98.25           C  
ATOM   1797  C   LYS A 222     -17.483  -5.336   1.742  1.00 98.25           C  
ATOM   1798  O   LYS A 222     -18.653  -5.374   2.127  1.00 98.25           O  
ATOM   1799  CB  LYS A 222     -16.944  -7.741   1.302  1.00 98.25           C  
ATOM   1800  CG  LYS A 222     -16.933  -7.587  -0.210  1.00 98.25           C  
ATOM   1801  CD  LYS A 222     -17.234  -8.906  -0.911  1.00 98.25           C  
ATOM   1802  CE  LYS A 222     -18.544  -9.511  -0.426  1.00 98.25           C  
ATOM   1803  NZ  LYS A 222     -18.813 -10.840  -1.062  1.00 98.25           N1+
ATOM   1804  N   VAL A 223     -16.992  -4.305   1.040  1.00 98.56           N  
ATOM   1805  CA  VAL A 223     -17.812  -3.183   0.594  1.00 98.56           C  
ATOM   1806  C   VAL A 223     -17.704  -3.043  -0.922  1.00 98.56           C  
ATOM   1807  O   VAL A 223     -16.658  -2.653  -1.443  1.00 98.56           O  
ATOM   1808  CB  VAL A 223     -17.401  -1.865   1.283  1.00 98.56           C  
ATOM   1809  CG1 VAL A 223     -18.328  -0.727   0.855  1.00 98.56           C  
ATOM   1810  CG2 VAL A 223     -17.426  -2.030   2.802  1.00 98.56           C  
ATOM   1811  N   GLU A 224     -18.789  -3.385  -1.583  1.00 98.12           N  
ATOM   1812  CA  GLU A 224     -18.820  -3.304  -3.044  1.00 98.12           C  
ATOM   1813  C   GLU A 224     -19.502  -2.027  -3.518  1.00 98.12           C  
ATOM   1814  O   GLU A 224     -20.637  -1.751  -3.139  1.00 98.12           O  
ATOM   1815  CB  GLU A 224     -19.513  -4.528  -3.634  1.00 98.12           C  
ATOM   1816  CG  GLU A 224     -18.786  -5.839  -3.395  1.00 98.12           C  
ATOM   1817  CD  GLU A 224     -19.461  -7.034  -4.044  1.00 98.12           C  
ATOM   1818  OE1 GLU A 224     -18.750  -7.944  -4.529  1.00 98.12           O  
ATOM   1819  OE2 GLU A 224     -20.716  -7.065  -4.068  1.00 98.12           O1-
ATOM   1820  N   LEU A 225     -18.718  -1.254  -4.333  1.00 98.56           N  
ATOM   1821  CA  LEU A 225     -19.193   0.045  -4.783  1.00 98.56           C  
ATOM   1822  C   LEU A 225     -19.730  -0.048  -6.208  1.00 98.56           C  
ATOM   1823  O   LEU A 225     -19.289  -0.885  -6.998  1.00 98.56           O  
ATOM   1824  CB  LEU A 225     -18.075   1.084  -4.718  1.00 98.56           C  
ATOM   1825  CG  LEU A 225     -17.435   1.307  -3.340  1.00 98.56           C  
ATOM   1826  CD1 LEU A 225     -16.230   2.231  -3.459  1.00 98.56           C  
ATOM   1827  CD2 LEU A 225     -18.463   1.878  -2.362  1.00 98.56           C  
ATOM   1828  N   GLU A 226     -20.686   0.872  -6.488  1.00 98.31           N  
ATOM   1829  CA  GLU A 226     -21.239   0.984  -7.837  1.00 98.31           C  
ATOM   1830  C   GLU A 226     -20.503   2.052  -8.642  1.00 98.31           C  
ATOM   1831  O   GLU A 226     -19.844   2.924  -8.075  1.00 98.31           O  
ATOM   1832  CB  GLU A 226     -22.741   1.300  -7.781  1.00 98.31           C  
ATOM   1833  CG  GLU A 226     -23.563   0.216  -7.102  1.00 98.31           C  
ATOM   1834  CD  GLU A 226     -23.574  -1.095  -7.873  1.00 98.31           C  
ATOM   1835  OE1 GLU A 226     -23.778  -2.163  -7.252  1.00 98.31           O  
ATOM   1836  OE2 GLU A 226     -23.393  -1.058  -9.115  1.00 98.31           O1-
ATOM   1837  N   TRP A 227     -20.658   1.936  -9.967  1.00 98.00           N  
ATOM   1838  CA  TRP A 227     -20.110   2.959 -10.854  1.00 98.00           C  
ATOM   1839  C   TRP A 227     -20.527   4.353 -10.401  1.00 98.00           C  
ATOM   1840  O   TRP A 227     -21.686   4.574 -10.039  1.00 98.00           O  
ATOM   1841  CB  TRP A 227     -20.573   2.719 -12.303  1.00 98.00           C  
ATOM   1842  CG  TRP A 227     -20.037   1.460 -12.912  1.00 98.00           C  
ATOM   1843  CD1 TRP A 227     -20.744   0.346 -13.258  1.00 98.00           C  
ATOM   1844  CD2 TRP A 227     -18.661   1.184 -13.231  1.00 98.00           C  
ATOM   1845  CE2 TRP A 227     -18.630  -0.120 -13.784  1.00 98.00           C  
ATOM   1846  CE3 TRP A 227     -17.475   1.911 -13.121  1.00 98.00           C  
ATOM   1847  NE1 TRP A 227     -19.909  -0.607 -13.788  1.00 98.00           N  
ATOM   1848  CH2 TRP A 227     -16.281   0.024 -14.087  1.00 98.00           C  
ATOM   1849  CZ2 TRP A 227     -17.438  -0.710 -14.213  1.00 98.00           C  
ATOM   1850  CZ3 TRP A 227     -16.286   1.321 -13.546  1.00 98.00           C  
ATOM   1851  N   GLY A 228     -19.557   5.251 -10.420  1.00 98.00           N  
ATOM   1852  CA  GLY A 228     -19.868   6.654 -10.214  1.00 98.00           C  
ATOM   1853  C   GLY A 228     -20.100   7.015  -8.763  1.00 98.00           C  
ATOM   1854  O   GLY A 228     -20.661   8.070  -8.453  1.00 98.00           O  
ATOM   1855  N   THR A 229     -19.879   6.101  -7.854  1.00 98.56           N  
ATOM   1856  CA  THR A 229     -19.976   6.433  -6.437  1.00 98.56           C  
ATOM   1857  C   THR A 229     -19.210   7.720  -6.128  1.00 98.56           C  
ATOM   1858  O   THR A 229     -18.046   7.868  -6.508  1.00 98.56           O  
ATOM   1859  CB  THR A 229     -19.416   5.293  -5.552  1.00 98.56           C  
ATOM   1860  CG2 THR A 229     -19.474   5.659  -4.081  1.00 98.56           C  
ATOM   1861  OG1 THR A 229     -20.201   4.109  -5.777  1.00 98.56           O  
ATOM   1862  N   GLU A 230     -19.839   8.696  -5.399  1.00 98.44           N  
ATOM   1863  CA  GLU A 230     -19.291  10.022  -5.131  1.00 98.44           C  
ATOM   1864  C   GLU A 230     -18.871  10.156  -3.671  1.00 98.44           C  
ATOM   1865  O   GLU A 230     -19.060   9.235  -2.876  1.00 98.44           O  
ATOM   1866  CB  GLU A 230     -20.318  11.104  -5.475  1.00 98.44           C  
ATOM   1867  CG  GLU A 230     -20.687  11.149  -6.961  1.00 98.44           C  
ATOM   1868  CD  GLU A 230     -21.687  12.235  -7.292  1.00 98.44           C  
ATOM   1869  OE1 GLU A 230     -21.979  12.450  -8.500  1.00 98.44           O  
ATOM   1870  OE2 GLU A 230     -22.206  12.873  -6.349  1.00 98.44           O1-
ATOM   1871  N   ASP A 231     -18.434  11.283  -3.286  1.00 98.62           N  
ATOM   1872  CA  ASP A 231     -17.736  11.543  -2.021  1.00 98.62           C  
ATOM   1873  C   ASP A 231     -18.598  11.113  -0.830  1.00 98.62           C  
ATOM   1874  O   ASP A 231     -18.128  10.369   0.039  1.00 98.62           O  
ATOM   1875  CB  ASP A 231     -17.377  13.024  -1.898  1.00 98.62           C  
ATOM   1876  CG  ASP A 231     -16.300  13.456  -2.877  1.00 98.62           C  
ATOM   1877  OD1 ASP A 231     -15.785  12.600  -3.635  1.00 98.62           O  
ATOM   1878  OD2 ASP A 231     -15.949  14.655  -2.888  1.00 98.62           O1-
ATOM   1879  N   ASP A 232     -19.825  11.592  -0.727  1.00 98.38           N  
ATOM   1880  CA  ASP A 232     -20.630  11.387   0.472  1.00 98.38           C  
ATOM   1881  C   ASP A 232     -20.891   9.900   0.708  1.00 98.38           C  
ATOM   1882  O   ASP A 232     -20.682   9.405   1.824  1.00 98.38           O  
ATOM   1883  CB  ASP A 232     -21.958  12.143   0.364  1.00 98.38           C  
ATOM   1884  CG  ASP A 232     -21.798  13.648   0.508  1.00 98.38           C  
ATOM   1885  OD1 ASP A 232     -20.734  14.102   0.953  1.00 98.38           O  
ATOM   1886  OD2 ASP A 232     -22.754  14.370   0.148  1.00 98.38           O1-
ATOM   1887  N   GLU A 233     -21.351   9.266  -0.364  1.00 98.56           N  
ATOM   1888  CA  GLU A 233     -21.624   7.836  -0.254  1.00 98.56           C  
ATOM   1889  C   GLU A 233     -20.350   7.056   0.079  1.00 98.56           C  
ATOM   1890  O   GLU A 233     -20.363   6.212   0.973  1.00 98.56           O  
ATOM   1891  CB  GLU A 233     -22.237   7.301  -1.552  1.00 98.56           C  
ATOM   1892  CG  GLU A 233     -22.519   5.803  -1.539  1.00 98.56           C  
ATOM   1893  CD  GLU A 233     -23.091   5.283  -2.842  1.00 98.56           C  
ATOM   1894  OE1 GLU A 233     -23.156   4.048  -3.024  1.00 98.56           O  
ATOM   1895  OE2 GLU A 233     -23.479   6.114  -3.696  1.00 98.56           O1-
ATOM   1896  N   TYR A 234     -19.269   7.326  -0.574  1.00 98.75           N  
ATOM   1897  CA  TYR A 234     -17.986   6.647  -0.402  1.00 98.75           C  
ATOM   1898  C   TYR A 234     -17.469   6.817   1.024  1.00 98.75           C  
ATOM   1899  O   TYR A 234     -17.153   5.836   1.692  1.00 98.75           O  
ATOM   1900  CB  TYR A 234     -16.956   7.185  -1.399  1.00 98.75           C  
ATOM   1901  CG  TYR A 234     -15.567   6.631  -1.190  1.00 98.75           C  
ATOM   1902  CD1 TYR A 234     -14.596   7.366  -0.527  1.00 98.75           C  
ATOM   1903  CD2 TYR A 234     -15.227   5.366  -1.672  1.00 98.75           C  
ATOM   1904  CE1 TYR A 234     -13.309   6.858  -0.335  1.00 98.75           C  
ATOM   1905  CE2 TYR A 234     -13.950   4.852  -1.481  1.00 98.75           C  
ATOM   1906  OH  TYR A 234     -11.734   5.095  -0.633  1.00 98.75           O  
ATOM   1907  CZ  TYR A 234     -12.996   5.601  -0.818  1.00 98.75           C  
ATOM   1908  N   LEU A 235     -17.372   8.026   1.468  1.00 98.75           N  
ATOM   1909  CA  LEU A 235     -16.801   8.318   2.780  1.00 98.75           C  
ATOM   1910  C   LEU A 235     -17.666   7.733   3.895  1.00 98.75           C  
ATOM   1911  O   LEU A 235     -17.140   7.276   4.915  1.00 98.75           O  
ATOM   1912  CB  LEU A 235     -16.658   9.831   2.976  1.00 98.75           C  
ATOM   1913  CG  LEU A 235     -15.575  10.519   2.139  1.00 98.75           C  
ATOM   1914  CD1 LEU A 235     -15.692  12.031   2.262  1.00 98.75           C  
ATOM   1915  CD2 LEU A 235     -14.185  10.057   2.569  1.00 98.75           C  
ATOM   1916  N   ASP A 236     -19.015   7.773   3.714  1.00 98.69           N  
ATOM   1917  CA  ASP A 236     -19.918   7.159   4.687  1.00 98.69           C  
ATOM   1918  C   ASP A 236     -19.638   5.660   4.814  1.00 98.69           C  
ATOM   1919  O   ASP A 236     -19.529   5.141   5.928  1.00 98.69           O  
ATOM   1920  CB  ASP A 236     -21.375   7.390   4.294  1.00 98.69           C  
ATOM   1921  CG  ASP A 236     -22.358   6.844   5.318  1.00 98.69           C  
ATOM   1922  OD1 ASP A 236     -22.368   7.323   6.471  1.00 98.69           O  
ATOM   1923  OD2 ASP A 236     -23.121   5.919   4.968  1.00 98.69           O1-
ATOM   1924  N   LYS A 237     -19.513   4.965   3.735  1.00 98.62           N  
ATOM   1925  CA  LYS A 237     -19.267   3.532   3.726  1.00 98.62           C  
ATOM   1926  C   LYS A 237     -17.897   3.205   4.327  1.00 98.62           C  
ATOM   1927  O   LYS A 237     -17.770   2.251   5.098  1.00 98.62           O  
ATOM   1928  CB  LYS A 237     -19.356   2.982   2.300  1.00 98.62           C  
ATOM   1929  CG  LYS A 237     -20.768   2.890   1.762  1.00 98.62           C  
ATOM   1930  CD  LYS A 237     -20.805   2.286   0.358  1.00 98.62           C  
ATOM   1931  CE  LYS A 237     -22.227   2.047  -0.119  1.00 98.62           C  
ATOM   1932  NZ  LYS A 237     -22.260   1.478  -1.502  1.00 98.62           N1+
ATOM   1933  N   VAL A 238     -16.927   4.006   3.955  1.00 98.75           N  
ATOM   1934  CA  VAL A 238     -15.580   3.801   4.472  1.00 98.75           C  
ATOM   1935  C   VAL A 238     -15.568   3.988   5.982  1.00 98.75           C  
ATOM   1936  O   VAL A 238     -15.036   3.152   6.716  1.00 98.75           O  
ATOM   1937  CB  VAL A 238     -14.565   4.756   3.802  1.00 98.75           C  
ATOM   1938  CG1 VAL A 238     -13.240   4.753   4.559  1.00 98.75           C  
ATOM   1939  CG2 VAL A 238     -14.346   4.367   2.342  1.00 98.75           C  
ATOM   1940  N   GLU A 239     -16.127   5.034   6.433  1.00 98.62           N  
ATOM   1941  CA  GLU A 239     -16.158   5.346   7.864  1.00 98.62           C  
ATOM   1942  C   GLU A 239     -16.850   4.245   8.658  1.00 98.62           C  
ATOM   1943  O   GLU A 239     -16.319   3.763   9.656  1.00 98.62           O  
ATOM   1944  CB  GLU A 239     -16.847   6.686   8.106  1.00 98.62           C  
ATOM   1945  CG  GLU A 239     -16.873   7.114   9.568  1.00 98.62           C  
ATOM   1946  CD  GLU A 239     -17.431   8.509   9.781  1.00 98.62           C  
ATOM   1947  OE1 GLU A 239     -17.208   9.097  10.862  1.00 98.62           O  
ATOM   1948  OE2 GLU A 239     -18.102   9.015   8.854  1.00 98.62           O1-
ATOM   1949  N   ARG A 240     -18.006   3.858   8.323  1.00 98.56           N  
ATOM   1950  CA  ARG A 240     -18.788   2.836   9.011  1.00 98.56           C  
ATOM   1951  C   ARG A 240     -18.032   1.522   9.093  1.00 98.56           C  
ATOM   1952  O   ARG A 240     -18.010   0.876  10.141  1.00 98.56           O  
ATOM   1953  CB  ARG A 240     -20.141   2.636   8.315  1.00 98.56           C  
ATOM   1954  CG  ARG A 240     -21.146   3.729   8.576  1.00 98.56           C  
ATOM   1955  CD  ARG A 240     -22.520   3.399   8.000  1.00 98.56           C  
ATOM   1956  NE  ARG A 240     -22.474   3.308   6.540  1.00 98.56           N  
ATOM   1957  NH1 ARG A 240     -24.732   2.857   6.302  1.00 98.56           N  
ATOM   1958  NH2 ARG A 240     -23.371   2.996   4.460  1.00 98.56           N1+
ATOM   1959  CZ  ARG A 240     -23.525   3.053   5.772  1.00 98.56           C  
ATOM   1960  N   ASN A 241     -17.369   1.219   8.009  1.00 98.62           N  
ATOM   1961  CA  ASN A 241     -16.751  -0.093   7.929  1.00 98.62           C  
ATOM   1962  C   ASN A 241     -15.376  -0.113   8.584  1.00 98.62           C  
ATOM   1963  O   ASN A 241     -14.933  -1.143   9.090  1.00 98.62           O  
ATOM   1964  CB  ASN A 241     -16.654  -0.557   6.475  1.00 98.62           C  
ATOM   1965  CG  ASN A 241     -17.977  -1.057   5.927  1.00 98.62           C  
ATOM   1966  ND2 ASN A 241     -18.651  -0.217   5.151  1.00 98.62           N  
ATOM   1967  OD1 ASN A 241     -18.387  -2.186   6.196  1.00 98.62           O  
ATOM   1968  N   ILE A 242     -14.700   0.988   8.587  1.00 98.50           N  
ATOM   1969  CA  ILE A 242     -13.467   1.059   9.369  1.00 98.50           C  
ATOM   1970  C   ILE A 242     -13.786   0.893  10.852  1.00 98.50           C  
ATOM   1971  O   ILE A 242     -13.097   0.147  11.558  1.00 98.50           O  
ATOM   1972  CB  ILE A 242     -12.721   2.386   9.124  1.00 98.50           C  
ATOM   1973  CG1 ILE A 242     -12.130   2.418   7.708  1.00 98.50           C  
ATOM   1974  CG2 ILE A 242     -11.629   2.592  10.180  1.00 98.50           C  
ATOM   1975  CD1 ILE A 242     -11.553   3.772   7.314  1.00 98.50           C  
ATOM   1976  N   LYS A 243     -14.811   1.583  11.316  1.00 98.06           N  
ATOM   1977  CA  LYS A 243     -15.239   1.471  12.702  1.00 98.06           C  
ATOM   1978  C   LYS A 243     -15.547   0.024  13.079  1.00 98.06           C  
ATOM   1979  O   LYS A 243     -15.047  -0.484  14.080  1.00 98.06           O  
ATOM   1980  CB  LYS A 243     -16.469   2.341  12.955  1.00 98.06           C  
ATOM   1981  CG  LYS A 243     -16.914   2.386  14.415  1.00 98.06           C  
ATOM   1982  CD  LYS A 243     -18.093   3.330  14.617  1.00 98.06           C  
ATOM   1983  CE  LYS A 243     -18.559   3.341  16.070  1.00 98.06           C  
ATOM   1984  NZ  LYS A 243     -19.702   4.283  16.274  1.00 98.06           N1+
ATOM   1985  N   LYS A 244     -16.258  -0.632  12.316  1.00 98.12           N  
ATOM   1986  CA  LYS A 244     -16.646  -2.015  12.574  1.00 98.12           C  
ATOM   1987  C   LYS A 244     -15.440  -2.947  12.508  1.00 98.12           C  
ATOM   1988  O   LYS A 244     -15.298  -3.856  13.331  1.00 98.12           O  
ATOM   1989  CB  LYS A 244     -17.711  -2.476  11.581  1.00 98.12           C  
ATOM   1990  CG  LYS A 244     -19.077  -1.848  11.808  1.00 98.12           C  
ATOM   1991  CD  LYS A 244     -20.126  -2.414  10.856  1.00 98.12           C  
ATOM   1992  CE  LYS A 244     -21.497  -1.799  11.104  1.00 98.12           C  
ATOM   1993  NZ  LYS A 244     -22.498  -2.274  10.095  1.00 98.12           N1+
ATOM   1994  N   SER A 245     -14.568  -2.726  11.455  1.00 98.06           N  
ATOM   1995  CA  SER A 245     -13.381  -3.563  11.295  1.00 98.06           C  
ATOM   1996  C   SER A 245     -12.494  -3.501  12.533  1.00 98.06           C  
ATOM   1997  O   SER A 245     -12.024  -4.538  13.015  1.00 98.06           O  
ATOM   1998  CB  SER A 245     -12.585  -3.136  10.062  1.00 98.06           C  
ATOM   1999  OG  SER A 245     -13.350  -3.321   8.885  1.00 98.06           O  
ATOM   2000  N   LEU A 246     -12.277  -2.303  13.043  1.00 97.25           N  
ATOM   2001  CA  LEU A 246     -11.392  -2.106  14.186  1.00 97.25           C  
ATOM   2002  C   LEU A 246     -12.041  -2.625  15.471  1.00 97.25           C  
ATOM   2003  O   LEU A 246     -11.344  -2.940  16.439  1.00 97.25           O  
ATOM   2004  CB  LEU A 246     -11.039  -0.626  14.341  1.00 97.25           C  
ATOM   2005  CG  LEU A 246     -10.172  -0.014  13.240  1.00 97.25           C  
ATOM   2006  CD1 LEU A 246      -9.957   1.473  13.493  1.00 97.25           C  
ATOM   2007  CD2 LEU A 246      -8.837  -0.742  13.145  1.00 97.25           C  
ATOM   2008  N   GLN A 247     -13.403  -2.805  15.547  1.00 96.75           N  
ATOM   2009  CA  GLN A 247     -14.131  -3.394  16.665  1.00 96.75           C  
ATOM   2010  C   GLN A 247     -14.099  -4.909  16.613  1.00 96.75           C  
ATOM   2011  O   GLN A 247     -14.000  -5.572  17.647  1.00 96.75           O  
ATOM   2012  CB  GLN A 247     -15.581  -2.908  16.680  1.00 96.75           C  
ATOM   2013  CG  GLN A 247     -15.736  -1.441  17.103  1.00 96.75           C  
ATOM   2014  CD  GLN A 247     -17.154  -0.938  16.943  1.00 96.75           C  
ATOM   2015  NE2 GLN A 247     -17.455   0.187  17.582  1.00 96.75           N  
ATOM   2016  OE1 GLN A 247     -17.980  -1.551  16.262  1.00 96.75           O  
ATOM   2017  N   GLU A 248     -14.168  -5.434  15.434  1.00 97.38           N  
ATOM   2018  CA  GLU A 248     -14.244  -6.875  15.213  1.00 97.38           C  
ATOM   2019  C   GLU A 248     -12.876  -7.527  15.364  1.00 97.38           C  
ATOM   2020  O   GLU A 248     -12.776  -8.705  15.695  1.00 97.38           O  
ATOM   2021  CB  GLU A 248     -14.825  -7.175  13.832  1.00 97.38           C  
ATOM   2022  CG  GLU A 248     -16.296  -6.826  13.685  1.00 97.38           C  
ATOM   2023  CD  GLU A 248     -16.804  -6.933  12.257  1.00 97.38           C  
ATOM   2024  OE1 GLU A 248     -18.003  -6.661  12.025  1.00 97.38           O  
ATOM   2025  OE2 GLU A 248     -16.000  -7.304  11.374  1.00 97.38           O1-
ATOM   2026  N   HIS A 249     -11.859  -6.768  15.035  1.00 97.00           N  
ATOM   2027  CA  HIS A 249     -10.484  -7.247  15.032  1.00 97.00           C  
ATOM   2028  C   HIS A 249      -9.543  -6.247  15.680  1.00 97.00           C  
ATOM   2029  O   HIS A 249      -9.397  -5.122  15.191  1.00 97.00           O  
ATOM   2030  CB  HIS A 249     -10.024  -7.564  13.604  1.00 97.00           C  
ATOM   2031  CG  HIS A 249      -8.691  -8.230  13.535  1.00 97.00           C  
ATOM   2032  CD2 HIS A 249      -7.711  -8.170  12.600  1.00 97.00           C  
ATOM   2033  ND1 HIS A 249      -8.239  -9.087  14.512  1.00 97.00           N  
ATOM   2034  CE1 HIS A 249      -7.034  -9.526  14.181  1.00 97.00           C  
ATOM   2035  NE2 HIS A 249      -6.691  -8.988  13.026  1.00 97.00           N  
ATOM   2036  N   LEU A 250      -9.030  -6.549  16.858  1.00 96.94           N  
ATOM   2037  CA  LEU A 250      -8.122  -5.662  17.570  1.00 96.94           C  
ATOM   2038  C   LEU A 250      -6.693  -5.815  17.060  1.00 96.94           C  
ATOM   2039  O   LEU A 250      -5.935  -6.644  17.573  1.00 96.94           O  
ATOM   2040  CB  LEU A 250      -8.169  -5.934  19.072  1.00 96.94           C  
ATOM   2041  CG  LEU A 250      -9.544  -5.816  19.751  1.00 96.94           C  
ATOM   2042  CD1 LEU A 250      -9.447  -6.178  21.222  1.00 96.94           C  
ATOM   2043  CD2 LEU A 250     -10.087  -4.393  19.583  1.00 96.94           C  
ATOM   2044  N   PRO A 251      -6.375  -4.949  16.019  1.00 98.12           N  
ATOM   2045  CA  PRO A 251      -5.083  -5.141  15.358  1.00 98.12           C  
ATOM   2046  C   PRO A 251      -3.921  -4.570  16.163  1.00 98.12           C  
ATOM   2047  O   PRO A 251      -4.077  -3.567  16.865  1.00 98.12           O  
ATOM   2048  CB  PRO A 251      -5.248  -4.389  14.031  1.00 98.12           C  
ATOM   2049  CG  PRO A 251      -6.213  -3.291  14.337  1.00 98.12           C  
ATOM   2050  CD  PRO A 251      -7.232  -3.797  15.315  1.00 98.12           C  
ATOM   2051  N   ASP A 252      -2.734  -5.251  16.008  1.00 98.50           N  
ATOM   2052  CA  ASP A 252      -1.478  -4.689  16.492  1.00 98.50           C  
ATOM   2053  C   ASP A 252      -0.914  -3.670  15.509  1.00 98.50           C  
ATOM   2054  O   ASP A 252      -0.162  -2.773  15.900  1.00 98.50           O  
ATOM   2055  CB  ASP A 252      -0.457  -5.800  16.742  1.00 98.50           C  
ATOM   2056  CG  ASP A 252      -0.915  -6.809  17.776  1.00 98.50           C  
ATOM   2057  OD1 ASP A 252      -1.459  -6.406  18.831  1.00 98.50           O  
ATOM   2058  OD2 ASP A 252      -0.741  -8.024  17.532  1.00 98.50           O1-
ATOM   2059  N   VAL A 253      -1.342  -3.779  14.288  1.00 98.75           N  
ATOM   2060  CA  VAL A 253      -0.910  -2.876  13.224  1.00 98.75           C  
ATOM   2061  C   VAL A 253      -1.952  -2.864  12.107  1.00 98.75           C  
ATOM   2062  O   VAL A 253      -2.573  -3.886  11.814  1.00 98.75           O  
ATOM   2063  CB  VAL A 253       0.471  -3.282  12.659  1.00 98.75           C  
ATOM   2064  CG1 VAL A 253       0.418  -4.689  12.062  1.00 98.75           C  
ATOM   2065  CG2 VAL A 253       0.941  -2.275  11.613  1.00 98.75           C  
ATOM   2066  N   VAL A 254      -2.116  -1.645  11.501  1.00 98.88           N  
ATOM   2067  CA  VAL A 254      -2.994  -1.505  10.342  1.00 98.88           C  
ATOM   2068  C   VAL A 254      -2.156  -1.215   9.096  1.00 98.88           C  
ATOM   2069  O   VAL A 254      -1.261  -0.374   9.123  1.00 98.88           O  
ATOM   2070  CB  VAL A 254      -4.039  -0.386  10.553  1.00 98.88           C  
ATOM   2071  CG1 VAL A 254      -4.729  -0.034   9.235  1.00 98.88           C  
ATOM   2072  CG2 VAL A 254      -5.066  -0.804  11.601  1.00 98.88           C  
ATOM   2073  N   VAL A 255      -2.352  -2.033   8.034  1.00 98.88           N  
ATOM   2074  CA  VAL A 255      -1.804  -1.736   6.716  1.00 98.88           C  
ATOM   2075  C   VAL A 255      -2.877  -1.083   5.846  1.00 98.88           C  
ATOM   2076  O   VAL A 255      -3.903  -1.703   5.549  1.00 98.88           O  
ATOM   2077  CB  VAL A 255      -1.259  -3.007   6.025  1.00 98.88           C  
ATOM   2078  CG1 VAL A 255      -0.636  -2.662   4.673  1.00 98.88           C  
ATOM   2079  CG2 VAL A 255      -0.239  -3.703   6.925  1.00 98.88           C  
ATOM   2080  N   TYR A 256      -2.703   0.145   5.502  1.00 98.88           N  
ATOM   2081  CA  TYR A 256      -3.640   0.960   4.737  1.00 98.88           C  
ATOM   2082  C   TYR A 256      -3.177   1.111   3.294  1.00 98.88           C  
ATOM   2083  O   TYR A 256      -2.154   1.749   3.026  1.00 98.88           O  
ATOM   2084  CB  TYR A 256      -3.804   2.337   5.379  1.00 98.88           C  
ATOM   2085  CG  TYR A 256      -4.621   3.300   4.551  1.00 98.88           C  
ATOM   2086  CD1 TYR A 256      -4.313   4.659   4.521  1.00 98.88           C  
ATOM   2087  CD2 TYR A 256      -5.699   2.854   3.795  1.00 98.88           C  
ATOM   2088  CE1 TYR A 256      -5.064   5.551   3.762  1.00 98.88           C  
ATOM   2089  CE2 TYR A 256      -6.456   3.735   3.032  1.00 98.88           C  
ATOM   2090  OH  TYR A 256      -6.876   5.957   2.266  1.00 98.88           O  
ATOM   2091  CZ  TYR A 256      -6.130   5.079   3.019  1.00 98.88           C  
ATOM   2092  N   ASN A 257      -3.847   0.429   2.367  1.00 98.75           N  
ATOM   2093  CA  ASN A 257      -3.615   0.571   0.933  1.00 98.75           C  
ATOM   2094  C   ASN A 257      -4.421   1.725   0.345  1.00 98.75           C  
ATOM   2095  O   ASN A 257      -5.622   1.588   0.104  1.00 98.75           O  
ATOM   2096  CB  ASN A 257      -3.945  -0.734   0.206  1.00 98.75           C  
ATOM   2097  CG  ASN A 257      -3.529  -0.710  -1.252  1.00 98.75           C  
ATOM   2098  ND2 ASN A 257      -4.353  -1.294  -2.113  1.00 98.75           N  
ATOM   2099  OD1 ASN A 257      -2.474  -0.173  -1.601  1.00 98.75           O  
ATOM   2100  N   ALA A 258      -3.720   2.863   0.080  1.00 98.31           N  
ATOM   2101  CA  ALA A 258      -4.340   4.155  -0.206  1.00 98.31           C  
ATOM   2102  C   ALA A 258      -4.308   4.458  -1.704  1.00 98.31           C  
ATOM   2103  O   ALA A 258      -3.736   5.464  -2.125  1.00 98.31           O  
ATOM   2104  CB  ALA A 258      -3.642   5.264   0.572  1.00 98.31           C  
ATOM   2105  N   GLY A 259      -4.919   3.615  -2.556  1.00 97.25           N  
ATOM   2106  CA  GLY A 259      -4.949   3.868  -3.989  1.00 97.25           C  
ATOM   2107  C   GLY A 259      -5.779   5.079  -4.366  1.00 97.25           C  
ATOM   2108  O   GLY A 259      -6.846   5.312  -3.790  1.00 97.25           O  
ATOM   2109  N   THR A 260      -5.379   5.841  -5.378  1.00 97.00           N  
ATOM   2110  CA  THR A 260      -6.094   7.047  -5.767  1.00 97.00           C  
ATOM   2111  C   THR A 260      -6.912   6.809  -7.033  1.00 97.00           C  
ATOM   2112  O   THR A 260      -7.434   7.753  -7.629  1.00 97.00           O  
ATOM   2113  CB  THR A 260      -5.121   8.222  -5.997  1.00 97.00           C  
ATOM   2114  CG2 THR A 260      -4.441   8.638  -4.698  1.00 97.00           C  
ATOM   2115  OG1 THR A 260      -4.121   7.829  -6.942  1.00 97.00           O  
ATOM   2116  N   ASP A 261      -6.969   5.519  -7.508  1.00 96.75           N  
ATOM   2117  CA  ASP A 261      -7.685   5.219  -8.741  1.00 96.75           C  
ATOM   2118  C   ASP A 261      -9.198   5.264  -8.520  1.00 96.75           C  
ATOM   2119  O   ASP A 261      -9.969   4.963  -9.429  1.00 96.75           O  
ATOM   2120  CB  ASP A 261      -7.274   3.852  -9.286  1.00 96.75           C  
ATOM   2121  CG  ASP A 261      -7.258   2.769  -8.215  1.00 96.75           C  
ATOM   2122  OD1 ASP A 261      -7.648   3.048  -7.063  1.00 96.75           O  
ATOM   2123  OD2 ASP A 261      -6.857   1.631  -8.537  1.00 96.75           O1-
ATOM   2124  N   ILE A 262      -9.698   5.826  -7.365  1.00 98.00           N  
ATOM   2125  CA  ILE A 262     -11.107   6.088  -7.091  1.00 98.00           C  
ATOM   2126  C   ILE A 262     -11.454   7.514  -7.513  1.00 98.00           C  
ATOM   2127  O   ILE A 262     -12.622   7.906  -7.485  1.00 98.00           O  
ATOM   2128  CB  ILE A 262     -11.448   5.871  -5.603  1.00 98.00           C  
ATOM   2129  CG1 ILE A 262     -10.558   6.751  -4.720  1.00 98.00           C  
ATOM   2130  CG2 ILE A 262     -11.305   4.396  -5.226  1.00 98.00           C  
ATOM   2131  CD1 ILE A 262     -10.972   6.776  -3.255  1.00 98.00           C  
ATOM   2132  N   LEU A 263     -10.398   8.230  -7.916  1.00 97.81           N  
ATOM   2133  CA  LEU A 263     -10.471   9.639  -8.282  1.00 97.81           C  
ATOM   2134  C   LEU A 263     -11.386   9.839  -9.484  1.00 97.81           C  
ATOM   2135  O   LEU A 263     -11.373   9.038 -10.419  1.00 97.81           O  
ATOM   2136  CB  LEU A 263      -9.074  10.187  -8.585  1.00 97.81           C  
ATOM   2137  CG  LEU A 263      -8.984  11.677  -8.932  1.00 97.81           C  
ATOM   2138  CD1 LEU A 263      -9.351  12.520  -7.717  1.00 97.81           C  
ATOM   2139  CD2 LEU A 263      -7.595  12.025  -9.445  1.00 97.81           C  
ATOM   2140  N   GLU A 264     -12.196  10.863  -9.431  1.00 97.25           N  
ATOM   2141  CA  GLU A 264     -13.007  11.236 -10.582  1.00 97.25           C  
ATOM   2142  C   GLU A 264     -12.161  11.352 -11.840  1.00 97.25           C  
ATOM   2143  O   GLU A 264     -11.098  11.978 -11.823  1.00 97.25           O  
ATOM   2144  CB  GLU A 264     -13.749  12.543 -10.315  1.00 97.25           C  
ATOM   2145  CG  GLU A 264     -14.019  13.364 -11.575  1.00 97.25           C  
ATOM   2146  CD  GLU A 264     -14.752  14.668 -11.293  1.00 97.25           C  
ATOM   2147  OE1 GLU A 264     -15.065  15.405 -12.257  1.00 97.25           O  
ATOM   2148  OE2 GLU A 264     -15.015  14.948 -10.106  1.00 97.25           O1-
ATOM   2149  N   GLY A 265     -12.605  10.666 -12.966  1.00 94.62           N  
ATOM   2150  CA  GLY A 265     -11.904  10.784 -14.233  1.00 94.62           C  
ATOM   2151  C   GLY A 265     -10.839   9.714 -14.428  1.00 94.62           C  
ATOM   2152  O   GLY A 265     -10.213   9.648 -15.491  1.00 94.62           O  
ATOM   2153  N   ASP A 266     -10.604   8.923 -13.315  1.00 94.62           N  
ATOM   2154  CA  ASP A 266      -9.653   7.826 -13.465  1.00 94.62           C  
ATOM   2155  C   ASP A 266     -10.147   6.808 -14.490  1.00 94.62           C  
ATOM   2156  O   ASP A 266     -11.319   6.404 -14.463  1.00 94.62           O  
ATOM   2157  CB  ASP A 266      -9.406   7.143 -12.118  1.00 94.62           C  
ATOM   2158  CG  ASP A 266      -8.295   6.111 -12.171  1.00 94.62           C  
ATOM   2159  OD1 ASP A 266      -8.587   4.903 -12.321  1.00 94.62           O  
ATOM   2160  OD2 ASP A 266      -7.112   6.508 -12.060  1.00 94.62           O1-
ATOM   2161  N   ARG A 267      -9.386   6.246 -15.403  1.00 90.69           N  
ATOM   2162  CA  ARG A 267      -9.739   5.425 -16.551  1.00 90.69           C  
ATOM   2163  C   ARG A 267      -9.922   3.966 -16.147  1.00 90.69           C  
ATOM   2164  O   ARG A 267     -10.590   3.203 -16.846  1.00 90.69           O  
ATOM   2165  CB  ARG A 267      -8.680   5.539 -17.649  1.00 90.69           C  
ATOM   2166  CG  ARG A 267      -8.558   6.926 -18.242  1.00 90.69           C  
ATOM   2167  CD  ARG A 267      -7.533   6.967 -19.370  1.00 90.69           C  
ATOM   2168  NE  ARG A 267      -8.050   6.349 -20.587  1.00 90.69           N  
ATOM   2169  NH1 ARG A 267      -6.325   7.061 -21.945  1.00 90.69           N  
ATOM   2170  NH2 ARG A 267      -8.027   5.800 -22.821  1.00 90.69           N1+
ATOM   2171  CZ  ARG A 267      -7.469   6.403 -21.782  1.00 90.69           C  
ATOM   2172  N   LEU A 268      -9.429   3.580 -14.940  1.00 92.69           N  
ATOM   2173  CA  LEU A 268      -9.429   2.172 -14.561  1.00 92.69           C  
ATOM   2174  C   LEU A 268     -10.380   1.920 -13.394  1.00 92.69           C  
ATOM   2175  O   LEU A 268     -10.940   0.829 -13.267  1.00 92.69           O  
ATOM   2176  CB  LEU A 268      -8.012   1.717 -14.184  1.00 92.69           C  
ATOM   2177  CG  LEU A 268      -6.968   1.772 -15.302  1.00 92.69           C  
ATOM   2178  CD1 LEU A 268      -5.620   1.255 -14.792  1.00 92.69           C  
ATOM   2179  CD2 LEU A 268      -7.431   0.966 -16.510  1.00 92.69           C  
ATOM   2180  N   GLY A 269     -10.636   2.942 -12.564  1.00 95.94           N  
ATOM   2181  CA  GLY A 269     -11.302   2.777 -11.281  1.00 95.94           C  
ATOM   2182  C   GLY A 269     -12.809   2.903 -11.368  1.00 95.94           C  
ATOM   2183  O   GLY A 269     -13.536   2.251 -10.616  1.00 95.94           O  
ATOM   2184  N   GLY A 270     -13.399   3.751 -12.257  1.00 96.12           N  
ATOM   2185  CA  GLY A 270     -14.811   3.833 -12.557  1.00 96.12           C  
ATOM   2186  C   GLY A 270     -15.643   4.405 -11.424  1.00 96.12           C  
ATOM   2187  O   GLY A 270     -16.851   4.175 -11.344  1.00 96.12           O  
ATOM   2188  N   LEU A 271     -14.999   5.152 -10.434  1.00 98.06           N  
ATOM   2189  CA  LEU A 271     -15.682   5.862  -9.360  1.00 98.06           C  
ATOM   2190  C   LEU A 271     -15.593   7.371  -9.563  1.00 98.06           C  
ATOM   2191  O   LEU A 271     -14.969   7.835 -10.523  1.00 98.06           O  
ATOM   2192  CB  LEU A 271     -15.072   5.483  -8.003  1.00 98.06           C  
ATOM   2193  CG  LEU A 271     -15.100   3.999  -7.636  1.00 98.06           C  
ATOM   2194  CD1 LEU A 271     -14.335   3.760  -6.334  1.00 98.06           C  
ATOM   2195  CD2 LEU A 271     -16.538   3.508  -7.514  1.00 98.06           C  
ATOM   2196  N   SER A 272     -16.201   8.176  -8.691  1.00 98.25           N  
ATOM   2197  CA  SER A 272     -16.258   9.615  -8.927  1.00 98.25           C  
ATOM   2198  C   SER A 272     -15.906  10.394  -7.664  1.00 98.25           C  
ATOM   2199  O   SER A 272     -16.629  11.314  -7.274  1.00 98.25           O  
ATOM   2200  CB  SER A 272     -17.646  10.019  -9.417  1.00 98.25           C  
ATOM   2201  OG  SER A 272     -17.626  11.336  -9.936  1.00 98.25           O  
ATOM   2202  N   ILE A 273     -14.821  10.022  -6.973  1.00 98.50           N  
ATOM   2203  CA  ILE A 273     -14.374  10.708  -5.767  1.00 98.50           C  
ATOM   2204  C   ILE A 273     -13.535  11.928  -6.149  1.00 98.50           C  
ATOM   2205  O   ILE A 273     -12.656  11.838  -7.013  1.00 98.50           O  
ATOM   2206  CB  ILE A 273     -13.556   9.766  -4.853  1.00 98.50           C  
ATOM   2207  CG1 ILE A 273     -14.485   8.775  -4.141  1.00 98.50           C  
ATOM   2208  CG2 ILE A 273     -12.726  10.571  -3.848  1.00 98.50           C  
ATOM   2209  CD1 ILE A 273     -15.124   7.750  -5.060  1.00 98.50           C  
ATOM   2210  N   SER A 274     -13.862  13.077  -5.501  1.00 98.50           N  
ATOM   2211  CA  SER A 274     -13.146  14.322  -5.754  1.00 98.50           C  
ATOM   2212  C   SER A 274     -11.763  14.310  -5.112  1.00 98.50           C  
ATOM   2213  O   SER A 274     -11.506  13.514  -4.203  1.00 98.50           O  
ATOM   2214  CB  SER A 274     -13.949  15.515  -5.235  1.00 98.50           C  
ATOM   2215  OG  SER A 274     -13.963  15.540  -3.824  1.00 98.50           O  
ATOM   2216  N   PRO A 275     -10.836  15.204  -5.593  1.00 98.38           N  
ATOM   2217  CA  PRO A 275      -9.548  15.348  -4.895  1.00 98.38           C  
ATOM   2218  C   PRO A 275      -9.727  15.584  -3.394  1.00 98.38           C  
ATOM   2219  O   PRO A 275      -9.004  14.992  -2.587  1.00 98.38           O  
ATOM   2220  CB  PRO A 275      -8.918  16.563  -5.571  1.00 98.38           C  
ATOM   2221  CG  PRO A 275      -9.435  16.541  -6.974  1.00 98.38           C  
ATOM   2222  CD  PRO A 275     -10.871  16.096  -6.940  1.00 98.38           C  
ATOM   2223  N   ALA A 276     -10.625  16.441  -3.021  1.00 98.44           N  
ATOM   2224  CA  ALA A 276     -10.905  16.700  -1.609  1.00 98.44           C  
ATOM   2225  C   ALA A 276     -11.391  15.437  -0.908  1.00 98.44           C  
ATOM   2226  O   ALA A 276     -11.094  15.214   0.266  1.00 98.44           O  
ATOM   2227  CB  ALA A 276     -11.940  17.810  -1.473  1.00 98.44           C  
ATOM   2228  N   GLY A 277     -12.199  14.710  -1.593  1.00 98.56           N  
ATOM   2229  CA  GLY A 277     -12.665  13.444  -1.051  1.00 98.56           C  
ATOM   2230  C   GLY A 277     -11.541  12.488  -0.714  1.00 98.56           C  
ATOM   2231  O   GLY A 277     -11.587  11.803   0.310  1.00 98.56           O  
ATOM   2232  N   ILE A 278     -10.520  12.356  -1.551  1.00 98.50           N  
ATOM   2233  CA  ILE A 278      -9.357  11.505  -1.334  1.00 98.50           C  
ATOM   2234  C   ILE A 278      -8.596  11.971  -0.099  1.00 98.50           C  
ATOM   2235  O   ILE A 278      -8.184  11.159   0.731  1.00 98.50           O  
ATOM   2236  CB  ILE A 278      -8.428  11.498  -2.571  1.00 98.50           C  
ATOM   2237  CG1 ILE A 278      -9.090  10.755  -3.734  1.00 98.50           C  
ATOM   2238  CG2 ILE A 278      -7.074  10.867  -2.216  1.00 98.50           C  
ATOM   2239  CD1 ILE A 278      -8.292  10.791  -5.032  1.00 98.50           C  
ATOM   2240  N   VAL A 279      -8.382  13.291   0.029  1.00 98.75           N  
ATOM   2241  CA  VAL A 279      -7.717  13.853   1.198  1.00 98.75           C  
ATOM   2242  C   VAL A 279      -8.518  13.539   2.459  1.00 98.75           C  
ATOM   2243  O   VAL A 279      -7.952  13.127   3.478  1.00 98.75           O  
ATOM   2244  CB  VAL A 279      -7.528  15.383   1.062  1.00 98.75           C  
ATOM   2245  CG1 VAL A 279      -7.038  15.991   2.374  1.00 98.75           C  
ATOM   2246  CG2 VAL A 279      -6.553  15.698  -0.071  1.00 98.75           C  
ATOM   2247  N   LYS A 280      -9.820  13.730   2.377  1.00 98.75           N  
ATOM   2248  CA  LYS A 280     -10.693  13.439   3.512  1.00 98.75           C  
ATOM   2249  C   LYS A 280     -10.655  11.962   3.871  1.00 98.75           C  
ATOM   2250  O   LYS A 280     -10.704  11.598   5.047  1.00 98.75           O  
ATOM   2251  CB  LYS A 280     -12.131  13.872   3.212  1.00 98.75           C  
ATOM   2252  CG  LYS A 280     -13.070  13.778   4.411  1.00 98.75           C  
ATOM   2253  CD  LYS A 280     -12.711  14.794   5.473  1.00 98.75           C  
ATOM   2254  CE  LYS A 280     -13.699  14.755   6.639  1.00 98.75           C  
ATOM   2255  NZ  LYS A 280     -13.360  15.761   7.695  1.00 98.75           N1+
ATOM   2256  N   ARG A 281     -10.663  11.098   2.882  1.00 98.75           N  
ATOM   2257  CA  ARG A 281     -10.566   9.658   3.088  1.00 98.75           C  
ATOM   2258  C   ARG A 281      -9.333   9.308   3.917  1.00 98.75           C  
ATOM   2259  O   ARG A 281      -9.428   8.567   4.898  1.00 98.75           O  
ATOM   2260  CB  ARG A 281     -10.522   8.925   1.747  1.00 98.75           C  
ATOM   2261  CG  ARG A 281     -10.364   7.420   1.876  1.00 98.75           C  
ATOM   2262  CD  ARG A 281      -9.740   6.810   0.625  1.00 98.75           C  
ATOM   2263  NE  ARG A 281      -8.373   7.281   0.419  1.00 98.75           N  
ATOM   2264  NH1 ARG A 281      -8.200   6.491  -1.745  1.00 98.75           N  
ATOM   2265  NH2 ARG A 281      -6.438   7.592  -0.779  1.00 98.75           N1+
ATOM   2266  CZ  ARG A 281      -7.673   7.121  -0.702  1.00 98.75           C  
ATOM   2267  N   ASP A 282      -8.161   9.749   3.503  1.00 98.75           N  
ATOM   2268  CA  ASP A 282      -6.918   9.455   4.209  1.00 98.75           C  
ATOM   2269  C   ASP A 282      -6.944  10.011   5.633  1.00 98.75           C  
ATOM   2270  O   ASP A 282      -6.460   9.368   6.564  1.00 98.75           O  
ATOM   2271  CB  ASP A 282      -5.720  10.029   3.444  1.00 98.75           C  
ATOM   2272  CG  ASP A 282      -5.464   9.317   2.123  1.00 98.75           C  
ATOM   2273  OD1 ASP A 282      -5.998   8.203   1.915  1.00 98.75           O  
ATOM   2274  OD2 ASP A 282      -4.720   9.872   1.289  1.00 98.75           O1-
ATOM   2275  N   GLU A 283      -7.498  11.211   5.783  1.00 98.62           N  
ATOM   2276  CA  GLU A 283      -7.695  11.790   7.108  1.00 98.62           C  
ATOM   2277  C   GLU A 283      -8.545  10.877   7.992  1.00 98.62           C  
ATOM   2278  O   GLU A 283      -8.184  10.603   9.137  1.00 98.62           O  
ATOM   2279  CB  GLU A 283      -8.350  13.168   7.004  1.00 98.62           C  
ATOM   2280  CG  GLU A 283      -8.708  13.777   8.343  1.00 98.62           C  
ATOM   2281  CD  GLU A 283      -9.382  15.141   8.228  1.00 98.62           C  
ATOM   2282  OE1 GLU A 283     -10.156  15.520   9.136  1.00 98.62           O  
ATOM   2283  OE2 GLU A 283      -9.129  15.831   7.213  1.00 98.62           O1-
ATOM   2284  N   LEU A 284      -9.632  10.518   7.471  1.00 98.69           N  
ATOM   2285  CA  LEU A 284     -10.567   9.660   8.194  1.00 98.69           C  
ATOM   2286  C   LEU A 284      -9.873   8.391   8.680  1.00 98.69           C  
ATOM   2287  O   LEU A 284     -10.002   8.023   9.852  1.00 98.69           O  
ATOM   2288  CB  LEU A 284     -11.751   9.290   7.295  1.00 98.69           C  
ATOM   2289  CG  LEU A 284     -12.776   8.321   7.890  1.00 98.69           C  
ATOM   2290  CD1 LEU A 284     -13.540   8.996   9.038  1.00 98.69           C  
ATOM   2291  CD2 LEU A 284     -13.738   7.833   6.815  1.00 98.69           C  
ATOM   2292  N   VAL A 285      -9.142   7.717   7.855  1.00 98.75           N  
ATOM   2293  CA  VAL A 285      -8.449   6.476   8.189  1.00 98.75           C  
ATOM   2294  C   VAL A 285      -7.448   6.735   9.314  1.00 98.75           C  
ATOM   2295  O   VAL A 285      -7.440   6.027  10.324  1.00 98.75           O  
ATOM   2296  CB  VAL A 285      -7.735   5.872   6.960  1.00 98.75           C  
ATOM   2297  CG1 VAL A 285      -6.882   4.674   7.366  1.00 98.75           C  
ATOM   2298  CG2 VAL A 285      -8.757   5.470   5.897  1.00 98.75           C  
ATOM   2299  N   PHE A 286      -6.571   7.758   9.138  1.00 98.69           N  
ATOM   2300  CA  PHE A 286      -5.542   8.050  10.125  1.00 98.69           C  
ATOM   2301  C   PHE A 286      -6.174   8.470  11.453  1.00 98.69           C  
ATOM   2302  O   PHE A 286      -5.708   8.069  12.522  1.00 98.69           O  
ATOM   2303  CB  PHE A 286      -4.607   9.154   9.620  1.00 98.69           C  
ATOM   2304  CG  PHE A 286      -3.416   8.642   8.864  1.00 98.69           C  
ATOM   2305  CD1 PHE A 286      -2.176   8.533   9.481  1.00 98.69           C  
ATOM   2306  CD2 PHE A 286      -3.532   8.260   7.530  1.00 98.69           C  
ATOM   2307  CE1 PHE A 286      -1.067   8.053   8.780  1.00 98.69           C  
ATOM   2308  CE2 PHE A 286      -2.431   7.781   6.824  1.00 98.69           C  
ATOM   2309  CZ  PHE A 286      -1.200   7.682   7.449  1.00 98.69           C  
ATOM   2310  N   ARG A 287      -7.177   9.292  11.415  1.00 98.38           N  
ATOM   2311  CA  ARG A 287      -7.864   9.730  12.632  1.00 98.38           C  
ATOM   2312  C   ARG A 287      -8.402   8.540  13.419  1.00 98.38           C  
ATOM   2313  O   ARG A 287      -8.246   8.473  14.641  1.00 98.38           O  
ATOM   2314  CB  ARG A 287      -9.007  10.689  12.290  1.00 98.38           C  
ATOM   2315  CG  ARG A 287      -9.670  11.312  13.505  1.00 98.38           C  
ATOM   2316  CD  ARG A 287     -10.767  12.291  13.109  1.00 98.38           C  
ATOM   2317  NE  ARG A 287     -10.224  13.463  12.431  1.00 98.38           N  
ATOM   2318  NH1 ARG A 287     -12.193  14.011  11.354  1.00 98.38           N  
ATOM   2319  NH2 ARG A 287     -10.316  15.294  11.043  1.00 98.38           N1+
ATOM   2320  CZ  ARG A 287     -10.914  14.256  11.615  1.00 98.38           C  
ATOM   2321  N   MET A 288      -9.048   7.595  12.818  1.00 98.25           N  
ATOM   2322  CA  MET A 288      -9.680   6.448  13.461  1.00 98.25           C  
ATOM   2323  C   MET A 288      -8.636   5.469  13.982  1.00 98.25           C  
ATOM   2324  O   MET A 288      -8.751   4.975  15.108  1.00 98.25           O  
ATOM   2325  CB  MET A 288     -10.633   5.739  12.499  1.00 98.25           C  
ATOM   2326  CG  MET A 288     -11.901   6.520  12.203  1.00 98.25           C  
ATOM   2327  SD  MET A 288     -13.098   5.574  11.186  1.00 98.25           S  
ATOM   2328  CE  MET A 288     -13.829   4.506  12.454  1.00 98.25           C  
ATOM   2329  N   VAL A 289      -7.621   5.183  13.134  1.00 98.31           N  
ATOM   2330  CA  VAL A 289      -6.613   4.196  13.512  1.00 98.31           C  
ATOM   2331  C   VAL A 289      -5.717   4.771  14.607  1.00 98.31           C  
ATOM   2332  O   VAL A 289      -5.496   4.127  15.637  1.00 98.31           O  
ATOM   2333  CB  VAL A 289      -5.759   3.763  12.299  1.00 98.31           C  
ATOM   2334  CG1 VAL A 289      -4.587   2.892  12.745  1.00 98.31           C  
ATOM   2335  CG2 VAL A 289      -6.620   3.022  11.277  1.00 98.31           C  
ATOM   2336  N   ARG A 290      -5.286   5.933  14.439  1.00 95.69           N  
ATOM   2337  CA  ARG A 290      -4.389   6.543  15.423  1.00 95.69           C  
ATOM   2338  C   ARG A 290      -5.129   6.898  16.700  1.00 95.69           C  
ATOM   2339  O   ARG A 290      -4.531   6.941  17.780  1.00 95.69           O  
ATOM   2340  CB  ARG A 290      -3.711   7.779  14.829  1.00 95.69           C  
ATOM   2341  CG  ARG A 290      -2.698   7.482  13.747  1.00 95.69           C  
ATOM   2342  CD  ARG A 290      -1.325   7.169  14.328  1.00 95.69           C  
ATOM   2343  NE  ARG A 290      -1.239   7.532  15.737  1.00 95.69           N  
ATOM   2344  NH1 ARG A 290       0.837   6.581  16.076  1.00 95.69           N  
ATOM   2345  NH2 ARG A 290      -0.244   7.626  17.803  1.00 95.69           N1+
ATOM   2346  CZ  ARG A 290      -0.215   7.244  16.533  1.00 95.69           C  
ATOM   2347  N   GLY A 291      -6.383   7.315  16.583  1.00 95.19           N  
ATOM   2348  CA  GLY A 291      -7.216   7.543  17.742  1.00 95.19           C  
ATOM   2349  C   GLY A 291      -7.271   6.360  18.687  1.00 95.19           C  
ATOM   2350  O   GLY A 291      -7.519   6.520  19.883  1.00 95.19           O  
ATOM   2351  N   ARG A 292      -6.959   5.157  18.191  1.00 96.19           N  
ATOM   2352  CA  ARG A 292      -6.929   3.938  18.994  1.00 96.19           C  
ATOM   2353  C   ARG A 292      -5.494   3.550  19.347  1.00 96.19           C  
ATOM   2354  O   ARG A 292      -5.256   2.469  19.895  1.00 96.19           O  
ATOM   2355  CB  ARG A 292      -7.611   2.787  18.246  1.00 96.19           C  
ATOM   2356  CG  ARG A 292      -9.102   2.985  18.040  1.00 96.19           C  
ATOM   2357  CD  ARG A 292      -9.724   1.855  17.245  1.00 96.19           C  
ATOM   2358  NE  ARG A 292     -11.155   2.061  17.028  1.00 96.19           N  
ATOM   2359  NH1 ARG A 292     -11.824   0.664  18.733  1.00 96.19           N  
ATOM   2360  NH2 ARG A 292     -13.385   1.747  17.453  1.00 96.19           N1+
ATOM   2361  CZ  ARG A 292     -12.119   1.491  17.740  1.00 96.19           C  
ATOM   2362  N   ARG A 293      -4.610   4.365  18.971  1.00 95.94           N  
ATOM   2363  CA  ARG A 293      -3.190   4.179  19.257  1.00 95.94           C  
ATOM   2364  C   ARG A 293      -2.662   2.917  18.588  1.00 95.94           C  
ATOM   2365  O   ARG A 293      -1.846   2.197  19.174  1.00 95.94           O  
ATOM   2366  CB  ARG A 293      -2.949   4.115  20.766  1.00 95.94           C  
ATOM   2367  CG  ARG A 293      -3.317   5.396  21.503  1.00 95.94           C  
ATOM   2368  CD  ARG A 293      -2.997   5.309  22.993  1.00 95.94           C  
ATOM   2369  NE  ARG A 293      -3.437   6.498  23.715  1.00 95.94           N  
ATOM   2370  NH1 ARG A 293      -2.511   5.860  25.735  1.00 95.94           N  
ATOM   2371  NH2 ARG A 293      -3.640   7.852  25.562  1.00 95.94           N1+
ATOM   2372  CZ  ARG A 293      -3.191   6.730  24.997  1.00 95.94           C  
ATOM   2373  N   VAL A 294      -3.196   2.613  17.461  1.00 97.88           N  
ATOM   2374  CA  VAL A 294      -2.722   1.504  16.637  1.00 97.88           C  
ATOM   2375  C   VAL A 294      -1.792   2.033  15.544  1.00 97.88           C  
ATOM   2376  O   VAL A 294      -2.112   3.010  14.867  1.00 97.88           O  
ATOM   2377  CB  VAL A 294      -3.894   0.717  16.008  1.00 97.88           C  
ATOM   2378  CG1 VAL A 294      -3.369  -0.398  15.108  1.00 97.88           C  
ATOM   2379  CG2 VAL A 294      -4.804   0.158  17.093  1.00 97.88           C  
ATOM   2380  N   PRO A 295      -0.579   1.377  15.456  1.00 98.31           N  
ATOM   2381  CA  PRO A 295       0.328   1.789  14.379  1.00 98.31           C  
ATOM   2382  C   PRO A 295      -0.273   1.577  12.990  1.00 98.31           C  
ATOM   2383  O   PRO A 295      -1.000   0.610  12.770  1.00 98.31           O  
ATOM   2384  CB  PRO A 295       1.553   0.900  14.588  1.00 98.31           C  
ATOM   2385  CG  PRO A 295       1.472   0.473  16.015  1.00 98.31           C  
ATOM   2386  CD  PRO A 295       0.025   0.381  16.410  1.00 98.31           C  
ATOM   2387  N   ILE A 296       0.083   2.509  12.056  1.00 98.81           N  
ATOM   2388  CA  ILE A 296      -0.506   2.433  10.721  1.00 98.81           C  
ATOM   2389  C   ILE A 296       0.589   2.589   9.666  1.00 98.81           C  
ATOM   2390  O   ILE A 296       1.457   3.459   9.788  1.00 98.81           O  
ATOM   2391  CB  ILE A 296      -1.598   3.507  10.525  1.00 98.81           C  
ATOM   2392  CG1 ILE A 296      -2.254   3.357   9.149  1.00 98.81           C  
ATOM   2393  CG2 ILE A 296      -1.015   4.912  10.702  1.00 98.81           C  
ATOM   2394  CD1 ILE A 296      -3.525   4.173   8.972  1.00 98.81           C  
ATOM   2395  N   LEU A 297       0.620   1.590   8.715  1.00 98.81           N  
ATOM   2396  CA  LEU A 297       1.440   1.627   7.506  1.00 98.81           C  
ATOM   2397  C   LEU A 297       0.601   2.002   6.292  1.00 98.81           C  
ATOM   2398  O   LEU A 297      -0.353   1.299   5.948  1.00 98.81           O  
ATOM   2399  CB  LEU A 297       2.117   0.274   7.274  1.00 98.81           C  
ATOM   2400  CG  LEU A 297       2.710   0.039   5.884  1.00 98.81           C  
ATOM   2401  CD1 LEU A 297       3.793   1.069   5.589  1.00 98.81           C  
ATOM   2402  CD2 LEU A 297       3.260  -1.377   5.768  1.00 98.81           C  
ATOM   2403  N   MET A 298       0.961   3.163   5.635  1.00 98.81           N  
ATOM   2404  CA  MET A 298       0.267   3.591   4.422  1.00 98.81           C  
ATOM   2405  C   MET A 298       1.115   3.325   3.185  1.00 98.81           C  
ATOM   2406  O   MET A 298       2.292   3.687   3.143  1.00 98.81           O  
ATOM   2407  CB  MET A 298      -0.088   5.075   4.506  1.00 98.81           C  
ATOM   2408  CG  MET A 298      -0.770   5.615   3.259  1.00 98.81           C  
ATOM   2409  SD  MET A 298      -1.119   7.412   3.368  1.00 98.81           S  
ATOM   2410  CE  MET A 298      -1.817   7.702   1.717  1.00 98.81           C  
ATOM   2411  N   VAL A 299       0.564   2.661   2.191  1.00 98.69           N  
ATOM   2412  CA  VAL A 299       1.151   2.514   0.864  1.00 98.69           C  
ATOM   2413  C   VAL A 299       0.220   3.119  -0.184  1.00 98.69           C  
ATOM   2414  O   VAL A 299      -0.996   3.167   0.011  1.00 98.69           O  
ATOM   2415  CB  VAL A 299       1.436   1.032   0.529  1.00 98.69           C  
ATOM   2416  CG1 VAL A 299       2.509   0.466   1.460  1.00 98.69           C  
ATOM   2417  CG2 VAL A 299       0.154   0.208   0.624  1.00 98.69           C  
ATOM   2418  N   THR A 300       0.739   3.654  -1.377  1.00 96.25           N  
ATOM   2419  CA  THR A 300      -0.024   4.577  -2.208  1.00 96.25           C  
ATOM   2420  C   THR A 300      -0.608   3.857  -3.421  1.00 96.25           C  
ATOM   2421  O   THR A 300      -1.454   4.407  -4.127  1.00 96.25           O  
ATOM   2422  CB  THR A 300       0.848   5.758  -2.676  1.00 96.25           C  
ATOM   2423  CG2 THR A 300       1.305   6.603  -1.493  1.00 96.25           C  
ATOM   2424  OG1 THR A 300       2.000   5.251  -3.361  1.00 96.25           O  
ATOM   2425  N   SER A 301      -0.303   2.507  -3.655  1.00 92.81           N  
ATOM   2426  CA  SER A 301      -0.899   1.612  -4.640  1.00 92.81           C  
ATOM   2427  C   SER A 301      -1.196   2.343  -5.944  1.00 92.81           C  
ATOM   2428  O   SER A 301      -0.330   3.023  -6.492  1.00 92.81           O  
ATOM   2429  CB  SER A 301      -2.183   0.988  -4.089  1.00 92.81           C  
ATOM   2430  OG  SER A 301      -2.635  -0.058  -4.931  1.00 92.81           O  
ATOM   2431  N   GLY A 302      -2.473   2.077  -6.584  1.00 88.19           N  
ATOM   2432  CA  GLY A 302      -2.872   2.531  -7.907  1.00 88.19           C  
ATOM   2433  C   GLY A 302      -3.199   4.011  -7.955  1.00 88.19           C  
ATOM   2434  O   GLY A 302      -3.113   4.704  -6.940  1.00 88.19           O  
ATOM   2435  N   GLY A 303      -3.609   4.601  -9.010  1.00 88.69           N  
ATOM   2436  CA  GLY A 303      -3.807   5.975  -9.450  1.00 88.69           C  
ATOM   2437  C   GLY A 303      -3.123   6.281 -10.766  1.00 88.69           C  
ATOM   2438  O   GLY A 303      -1.891   6.242 -10.858  1.00 88.69           O  
ATOM   2439  N   TYR A 304      -3.959   6.695 -11.638  1.00 84.88           N  
ATOM   2440  CA  TYR A 304      -3.411   6.627 -12.994  1.00 84.88           C  
ATOM   2441  C   TYR A 304      -3.597   7.941 -13.726  1.00 84.88           C  
ATOM   2442  O   TYR A 304      -3.555   7.985 -14.957  1.00 84.88           O  
ATOM   2443  CB  TYR A 304      -4.072   5.489 -13.778  1.00 84.88           C  
ATOM   2444  CG  TYR A 304      -4.061   4.164 -13.062  1.00 84.88           C  
ATOM   2445  CD1 TYR A 304      -2.888   3.427 -12.934  1.00 84.88           C  
ATOM   2446  CD2 TYR A 304      -5.225   3.643 -12.503  1.00 84.88           C  
ATOM   2447  CE1 TYR A 304      -2.870   2.204 -12.275  1.00 84.88           C  
ATOM   2448  CE2 TYR A 304      -5.220   2.423 -11.839  1.00 84.88           C  
ATOM   2449  OH  TYR A 304      -4.033   0.498 -11.076  1.00 84.88           O  
ATOM   2450  CZ  TYR A 304      -4.042   1.710 -11.732  1.00 84.88           C  
ATOM   2451  N   GLN A 305      -3.840   9.010 -12.890  1.00 88.12           N  
ATOM   2452  CA  GLN A 305      -3.890  10.366 -13.419  1.00 88.12           C  
ATOM   2453  C   GLN A 305      -2.636  11.151 -13.028  1.00 88.12           C  
ATOM   2454  O   GLN A 305      -2.038  10.902 -11.982  1.00 88.12           O  
ATOM   2455  CB  GLN A 305      -5.138  11.093 -12.921  1.00 88.12           C  
ATOM   2456  CG  GLN A 305      -6.439  10.483 -13.416  1.00 88.12           C  
ATOM   2457  CD  GLN A 305      -7.667  11.260 -12.966  1.00 88.12           C  
ATOM   2458  NE2 GLN A 305      -8.645  10.553 -12.412  1.00 88.12           N  
ATOM   2459  OE1 GLN A 305      -7.724  12.486 -13.110  1.00 88.12           O  
ATOM   2460  N   LYS A 306      -2.202  12.010 -13.895  1.00 85.81           N  
ATOM   2461  CA  LYS A 306      -1.022  12.824 -13.647  1.00 85.81           C  
ATOM   2462  C   LYS A 306      -1.184  13.660 -12.381  1.00 85.81           C  
ATOM   2463  O   LYS A 306      -0.214  13.884 -11.651  1.00 85.81           O  
ATOM   2464  CB  LYS A 306      -0.744  13.743 -14.847  1.00 85.81           C  
ATOM   2465  CG  LYS A 306      -0.217  13.008 -16.069  1.00 85.81           C  
ATOM   2466  CD  LYS A 306       0.167  13.982 -17.175  1.00 85.81           C  
ATOM   2467  CE  LYS A 306       0.679  13.260 -18.416  1.00 85.81           C  
ATOM   2468  NZ  LYS A 306       1.032  14.210 -19.516  1.00 85.81           N1+
ATOM   2469  N   ARG A 307      -2.356  14.070 -12.111  1.00 91.75           N  
ATOM   2470  CA  ARG A 307      -2.586  14.952 -10.969  1.00 91.75           C  
ATOM   2471  C   ARG A 307      -2.593  14.167  -9.661  1.00 91.75           C  
ATOM   2472  O   ARG A 307      -2.650  14.757  -8.581  1.00 91.75           O  
ATOM   2473  CB  ARG A 307      -3.907  15.710 -11.137  1.00 91.75           C  
ATOM   2474  CG  ARG A 307      -5.128  14.807 -11.176  1.00 91.75           C  
ATOM   2475  CD  ARG A 307      -6.412  15.614 -11.367  1.00 91.75           C  
ATOM   2476  NE  ARG A 307      -7.584  14.739 -11.423  1.00 91.75           N  
ATOM   2477  NH1 ARG A 307      -9.077  16.445 -11.874  1.00 91.75           N  
ATOM   2478  NH2 ARG A 307      -9.815  14.282 -11.702  1.00 91.75           N1+
ATOM   2479  CZ  ARG A 307      -8.827  15.157 -11.665  1.00 91.75           C  
ATOM   2480  N   THR A 308      -2.483  12.870  -9.685  1.00 92.62           N  
ATOM   2481  CA  THR A 308      -2.518  12.018  -8.509  1.00 92.62           C  
ATOM   2482  C   THR A 308      -1.373  12.356  -7.559  1.00 92.62           C  
ATOM   2483  O   THR A 308      -1.556  12.370  -6.336  1.00 92.62           O  
ATOM   2484  CB  THR A 308      -2.444  10.526  -8.894  1.00 92.62           C  
ATOM   2485  CG2 THR A 308      -2.356   9.643  -7.662  1.00 92.62           C  
ATOM   2486  OG1 THR A 308      -3.616  10.176  -9.640  1.00 92.62           O  
ATOM   2487  N   ALA A 309      -0.176  12.623  -8.168  1.00 94.75           N  
ATOM   2488  CA  ALA A 309       0.997  12.922  -7.347  1.00 94.75           C  
ATOM   2489  C   ALA A 309       0.729  14.102  -6.417  1.00 94.75           C  
ATOM   2490  O   ALA A 309       1.054  14.058  -5.230  1.00 94.75           O  
ATOM   2491  CB  ALA A 309       2.212  13.201  -8.229  1.00 94.75           C  
ATOM   2492  N   ARG A 310       0.156  15.199  -6.973  1.00 96.69           N  
ATOM   2493  CA  ARG A 310      -0.162  16.375  -6.164  1.00 96.69           C  
ATOM   2494  C   ARG A 310      -1.202  16.036  -5.095  1.00 96.69           C  
ATOM   2495  O   ARG A 310      -1.112  16.508  -3.959  1.00 96.69           O  
ATOM   2496  CB  ARG A 310      -0.668  17.513  -7.040  1.00 96.69           C  
ATOM   2497  CG  ARG A 310      -1.070  18.757  -6.266  1.00 96.69           C  
ATOM   2498  CD  ARG A 310       0.126  19.406  -5.579  1.00 96.69           C  
ATOM   2499  NE  ARG A 310      -0.297  20.376  -4.572  1.00 96.69           N  
ATOM   2500  NH1 ARG A 310       1.849  20.984  -3.967  1.00 96.69           N  
ATOM   2501  NH2 ARG A 310       0.043  21.963  -2.950  1.00 96.69           N1+
ATOM   2502  CZ  ARG A 310       0.535  21.116  -3.834  1.00 96.69           C  
ATOM   2503  N   ILE A 311      -2.195  15.271  -5.367  1.00 97.69           N  
ATOM   2504  CA  ILE A 311      -3.258  14.909  -4.432  1.00 97.69           C  
ATOM   2505  C   ILE A 311      -2.675  14.111  -3.273  1.00 97.69           C  
ATOM   2506  O   ILE A 311      -3.015  14.350  -2.109  1.00 97.69           O  
ATOM   2507  CB  ILE A 311      -4.377  14.108  -5.133  1.00 97.69           C  
ATOM   2508  CG1 ILE A 311      -5.100  14.980  -6.160  1.00 97.69           C  
ATOM   2509  CG2 ILE A 311      -5.359  13.542  -4.104  1.00 97.69           C  
ATOM   2510  CD1 ILE A 311      -6.024  14.208  -7.089  1.00 97.69           C  
ATOM   2511  N   ILE A 312      -1.799  13.135  -3.606  1.00 97.81           N  
ATOM   2512  CA  ILE A 312      -1.132  12.358  -2.565  1.00 97.81           C  
ATOM   2513  C   ILE A 312      -0.335  13.290  -1.656  1.00 97.81           C  
ATOM   2514  O   ILE A 312      -0.399  13.175  -0.431  1.00 97.81           O  
ATOM   2515  CB  ILE A 312      -0.204  11.283  -3.175  1.00 97.81           C  
ATOM   2516  CG1 ILE A 312      -1.032  10.205  -3.884  1.00 97.81           C  
ATOM   2517  CG2 ILE A 312       0.689  10.666  -2.095  1.00 97.81           C  
ATOM   2518  CD1 ILE A 312      -0.204   9.235  -4.717  1.00 97.81           C  
ATOM   2519  N   ALA A 313       0.421  14.189  -2.251  1.00 98.06           N  
ATOM   2520  CA  ALA A 313       1.192  15.163  -1.482  1.00 98.06           C  
ATOM   2521  C   ALA A 313       0.281  16.006  -0.593  1.00 98.06           C  
ATOM   2522  O   ALA A 313       0.577  16.225   0.584  1.00 98.06           O  
ATOM   2523  CB  ALA A 313       2.004  16.059  -2.417  1.00 98.06           C  
ATOM   2524  N   ASP A 314      -0.855  16.488  -1.157  1.00 98.31           N  
ATOM   2525  CA  ASP A 314      -1.813  17.279  -0.401  1.00 98.31           C  
ATOM   2526  C   ASP A 314      -2.365  16.492   0.785  1.00 98.31           C  
ATOM   2527  O   ASP A 314      -2.576  17.052   1.860  1.00 98.31           O  
ATOM   2528  CB  ASP A 314      -2.957  17.744  -1.302  1.00 98.31           C  
ATOM   2529  CG  ASP A 314      -2.541  18.830  -2.279  1.00 98.31           C  
ATOM   2530  OD1 ASP A 314      -1.450  19.429  -2.111  1.00 98.31           O  
ATOM   2531  OD2 ASP A 314      -3.307  19.095  -3.229  1.00 98.31           O1-
ATOM   2532  N   SER A 315      -2.622  15.239   0.558  1.00 98.50           N  
ATOM   2533  CA  SER A 315      -3.106  14.375   1.624  1.00 98.50           C  
ATOM   2534  C   SER A 315      -2.089  14.269   2.758  1.00 98.50           C  
ATOM   2535  O   SER A 315      -2.450  14.372   3.937  1.00 98.50           O  
ATOM   2536  CB  SER A 315      -3.430  12.984   1.090  1.00 98.50           C  
ATOM   2537  OG  SER A 315      -3.856  12.126   2.132  1.00 98.50           O  
ATOM   2538  N   ILE A 316      -0.854  14.032   2.431  1.00 98.38           N  
ATOM   2539  CA  ILE A 316       0.209  13.927   3.421  1.00 98.38           C  
ATOM   2540  C   ILE A 316       0.364  15.256   4.159  1.00 98.38           C  
ATOM   2541  O   ILE A 316       0.501  15.283   5.381  1.00 98.38           O  
ATOM   2542  CB  ILE A 316       1.548  13.508   2.778  1.00 98.38           C  
ATOM   2543  CG1 ILE A 316       1.467  12.074   2.259  1.00 98.38           C  
ATOM   2544  CG2 ILE A 316       2.700  13.665   3.778  1.00 98.38           C  
ATOM   2545  CD1 ILE A 316       2.652  11.657   1.394  1.00 98.38           C  
ATOM   2546  N   LEU A 317       0.341  16.350   3.479  1.00 98.38           N  
ATOM   2547  CA  LEU A 317       0.398  17.668   4.091  1.00 98.38           C  
ATOM   2548  C   LEU A 317      -0.779  17.883   5.041  1.00 98.38           C  
ATOM   2549  O   LEU A 317      -0.615  18.454   6.118  1.00 98.38           O  
ATOM   2550  CB  LEU A 317       0.410  18.759   3.011  1.00 98.38           C  
ATOM   2551  CG  LEU A 317       1.690  18.889   2.193  1.00 98.38           C  
ATOM   2552  CD1 LEU A 317       1.431  19.711   0.941  1.00 98.38           C  
ATOM   2553  CD2 LEU A 317       2.799  19.510   3.035  1.00 98.38           C  
ATOM   2554  N   ASN A 318      -1.962  17.480   4.551  1.00 98.56           N  
ATOM   2555  CA  ASN A 318      -3.150  17.575   5.389  1.00 98.56           C  
ATOM   2556  C   ASN A 318      -2.981  16.803   6.701  1.00 98.56           C  
ATOM   2557  O   ASN A 318      -3.294  17.308   7.766  1.00 98.56           O  
ATOM   2558  CB  ASN A 318      -4.384  17.073   4.637  1.00 98.56           C  
ATOM   2559  CG  ASN A 318      -5.656  17.185   5.450  1.00 98.56           C  
ATOM   2560  ND2 ASN A 318      -6.185  16.052   5.895  1.00 98.56           N  
ATOM   2561  OD1 ASN A 318      -6.158  18.288   5.671  1.00 98.56           O  
ATOM   2562  N   LEU A 319      -2.513  15.546   6.586  1.00 98.38           N  
ATOM   2563  CA  LEU A 319      -2.272  14.735   7.773  1.00 98.38           C  
ATOM   2564  C   LEU A 319      -1.315  15.439   8.730  1.00 98.38           C  
ATOM   2565  O   LEU A 319      -1.526  15.426   9.936  1.00 98.38           O  
ATOM   2566  CB  LEU A 319      -1.706  13.370   7.378  1.00 98.38           C  
ATOM   2567  CG  LEU A 319      -2.632  12.458   6.573  1.00 98.38           C  
ATOM   2568  CD1 LEU A 319      -1.896  11.184   6.157  1.00 98.38           C  
ATOM   2569  CD2 LEU A 319      -3.881  12.119   7.380  1.00 98.38           C  
ATOM   2570  N   PHE A 320      -0.238  16.013   8.173  1.00 97.69           N  
ATOM   2571  CA  PHE A 320       0.713  16.774   8.973  1.00 97.69           C  
ATOM   2572  C   PHE A 320       0.037  17.986   9.619  1.00 97.69           C  
ATOM   2573  O   PHE A 320       0.197  18.221  10.818  1.00 97.69           O  
ATOM   2574  CB  PHE A 320       1.901  17.231   8.116  1.00 97.69           C  
ATOM   2575  CG  PHE A 320       2.872  18.116   8.849  1.00 97.69           C  
ATOM   2576  CD1 PHE A 320       2.951  19.475   8.564  1.00 97.69           C  
ATOM   2577  CD2 PHE A 320       3.705  17.589   9.834  1.00 97.69           C  
ATOM   2578  CE1 PHE A 320       3.854  20.293   9.238  1.00 97.69           C  
ATOM   2579  CE2 PHE A 320       4.601  18.412  10.512  1.00 97.69           C  
ATOM   2580  CZ  PHE A 320       4.678  19.758  10.203  1.00 97.69           C  
ATOM   2581  N   GLY A 321      -0.713  18.752   8.877  1.00 97.38           N  
ATOM   2582  CA  GLY A 321      -1.416  19.927   9.364  1.00 97.38           C  
ATOM   2583  C   GLY A 321      -2.358  19.641  10.518  1.00 97.38           C  
ATOM   2584  O   GLY A 321      -2.529  20.466  11.408  1.00 97.38           O  
ATOM   2585  N   LEU A 322      -2.913  18.411  10.590  1.00 96.94           N  
ATOM   2586  CA  LEU A 322      -3.878  18.002  11.603  1.00 96.94           C  
ATOM   2587  C   LEU A 322      -3.184  17.315  12.771  1.00 96.94           C  
ATOM   2588  O   LEU A 322      -3.844  16.886  13.728  1.00 96.94           O  
ATOM   2589  CB  LEU A 322      -4.929  17.065  10.999  1.00 96.94           C  
ATOM   2590  CG  LEU A 322      -5.888  17.691   9.982  1.00 96.94           C  
ATOM   2591  CD1 LEU A 322      -6.736  16.603   9.322  1.00 96.94           C  
ATOM   2592  CD2 LEU A 322      -6.764  18.740  10.644  1.00 96.94           C  
ATOM   2593  N   GLY A 323      -1.844  17.143  12.644  1.00 96.00           N  
ATOM   2594  CA  GLY A 323      -1.082  16.515  13.713  1.00 96.00           C  
ATOM   2595  C   GLY A 323      -1.231  15.004  13.746  1.00 96.00           C  
ATOM   2596  O   GLY A 323      -1.058  14.388  14.800  1.00 96.00           O  
ATOM   2597  N   LEU A 324      -1.737  14.459  12.691  1.00 96.31           N  
ATOM   2598  CA  LEU A 324      -1.940  13.020  12.626  1.00 96.31           C  
ATOM   2599  C   LEU A 324      -0.634  12.307  12.245  1.00 96.31           C  
ATOM   2600  O   LEU A 324      -0.485  11.114  12.506  1.00 96.31           O  
ATOM   2601  CB  LEU A 324      -3.027  12.677  11.608  1.00 96.31           C  
ATOM   2602  CG  LEU A 324      -4.450  13.112  11.963  1.00 96.31           C  
ATOM   2603  CD1 LEU A 324      -5.386  12.894  10.779  1.00 96.31           C  
ATOM   2604  CD2 LEU A 324      -4.951  12.357  13.190  1.00 96.31           C  
ATOM   2605  N   ILE A 325       0.317  13.035  11.621  1.00 95.75           N  
ATOM   2606  CA  ILE A 325       1.696  12.600  11.399  1.00 95.75           C  
ATOM   2607  C   ILE A 325       2.660  13.707  11.809  1.00 95.75           C  
ATOM   2608  O   ILE A 325       2.265  14.874  11.923  1.00 95.75           O  
ATOM   2609  CB  ILE A 325       1.931  12.201   9.924  1.00 95.75           C  
ATOM   2610  CG1 ILE A 325       1.719  13.411   9.007  1.00 95.75           C  
ATOM   2611  CG2 ILE A 325       1.018  11.039   9.524  1.00 95.75           C  
ATOM   2612  CD1 ILE A 325       2.085  13.149   7.550  1.00 95.75           C  
ATOM   2613  N   GLY A 326       3.950  13.433  12.104  1.00 90.88           N  
ATOM   2614  CA  GLY A 326       4.953  14.388  12.557  1.00 90.88           C  
ATOM   2615  C   GLY A 326       5.501  14.069  13.936  1.00 90.88           C  
ATOM   2616  O   GLY A 326       5.253  12.985  14.471  1.00 90.88           O  
ATOM   2617  N   PRO A 327       6.433  14.909  14.472  1.00 78.62           N  
ATOM   2618  CA  PRO A 327       7.053  14.633  15.769  1.00 78.62           C  
ATOM   2619  C   PRO A 327       6.022  14.526  16.896  1.00 78.62           C  
ATOM   2620  O   PRO A 327       4.969  15.163  16.844  1.00 78.62           O  
ATOM   2621  CB  PRO A 327       7.961  15.853  15.990  1.00 78.62           C  
ATOM   2622  CG  PRO A 327       7.469  16.874  15.021  1.00 78.62           C  
ATOM   2623  CD  PRO A 327       6.617  16.194  13.987  1.00 78.62           C  
ATOM   2624  N   GLU A 328       5.896  13.330  17.504  1.00 67.75           N  
ATOM   2625  CA  GLU A 328       4.968  13.091  18.606  1.00 67.75           C  
ATOM   2626  C   GLU A 328       4.723  14.363  19.410  1.00 67.75           C  
ATOM   2627  O   GLU A 328       5.671  15.053  19.785  1.00 67.75           O  
ATOM   2628  CB  GLU A 328       5.486  11.986  19.526  1.00 67.75           C  
ATOM   2629  CG  GLU A 328       5.372  10.593  18.926  1.00 67.75           C  
ATOM   2630  CD  GLU A 328       5.476   9.484  19.963  1.00 67.75           C  
ATOM   2631  OE1 GLU A 328       5.265   8.302  19.604  1.00 67.75           O  
ATOM   2632  OE2 GLU A 328       5.758   9.799  21.131  1.00 67.75           O1-
ATOM   2633  N   SER A 329       3.548  15.133  19.185  1.00 44.25           N  
ATOM   2634  CA  SER A 329       3.052  16.125  20.152  1.00 44.25           C  
ATOM   2635  C   SER A 329       2.629  15.456  21.451  1.00 44.25           C  
ATOM   2636  O   SER A 329       2.019  14.387  21.442  1.00 44.25           O  
ATOM   2637  CB  SER A 329       1.879  16.902  19.555  1.00 44.25           C  
ATOM   2638  OG  SER A 329       2.291  17.670  18.441  1.00 44.25           O  
ATOM   2639  N   PRO A 330       3.388  15.518  22.556  1.00 34.56           N  
ATOM   2640  CA  PRO A 330       2.899  15.085  23.863  1.00 34.56           C  
ATOM   2641  C   PRO A 330       1.441  15.449  24.093  1.00 34.56           C  
ATOM   2642  O   PRO A 330       0.840  15.024  25.087  1.00 34.56           O  
ATOM   2643  CB  PRO A 330       3.808  15.828  24.836  1.00 34.56           C  
ATOM   2644  CG  PRO A 330       4.631  16.745  23.988  1.00 34.56           C  
ATOM   2645  CD  PRO A 330       4.123  16.649  22.574  1.00 34.56           C  
ATOM   2646  N   SER A 331       0.463  15.437  23.120  1.00 31.70           N  
ATOM   2647  CA  SER A 331      -0.881  15.808  23.559  1.00 31.70           C  
ATOM   2648  C   SER A 331      -1.944  15.147  22.691  1.00 31.70           C  
ATOM   2649  O   SER A 331      -3.139  15.385  22.881  1.00 31.70           O  
ATOM   2650  CB  SER A 331      -1.050  17.321  23.520  1.00 31.70           C  
ATOM   2651  OG  SER A 331      -0.851  17.824  22.211  1.00 31.70           O  
ATOM   2652  N   VAL A 332      -1.804  13.915  22.172  1.00 40.09           N  
ATOM   2653  CA  VAL A 332      -3.075  13.290  21.802  1.00 40.09           C  
ATOM   2654  C   VAL A 332      -3.443  12.223  22.831  1.00 40.09           C  
ATOM   2655  O   VAL A 332      -2.786  11.182  22.913  1.00 40.09           O  
ATOM   2656  CB  VAL A 332      -3.011  12.670  20.388  1.00 40.09           C  
ATOM   2657  CG1 VAL A 332      -4.357  12.056  20.004  1.00 40.09           C  
ATOM   2658  CG2 VAL A 332      -2.589  13.722  19.364  1.00 40.09           C  
ATOM   2659  N   SER A 333      -3.105  12.439  24.142  1.00 30.09           N  
ATOM   2660  CA  SER A 333      -3.664  11.979  25.402  1.00 30.09           C  
ATOM   2661  C   SER A 333      -5.047  12.595  25.652  1.00 30.09           C  
ATOM   2662  O   SER A 333      -5.268  13.767  25.360  1.00 30.09           O  
ATOM   2663  CB  SER A 333      -2.732  12.329  26.562  1.00 30.09           C  
ATOM   2664  OG  SER A 333      -2.719  13.726  26.789  1.00 30.09           O  
ATOM   2665  N   ALA A 334      -6.216  12.092  24.969  1.00 29.84           N  
ATOM   2666  CA  ALA A 334      -7.498  11.941  25.641  1.00 29.84           C  
ATOM   2667  C   ALA A 334      -8.433  13.105  25.312  1.00 29.84           C  
ATOM   2668  O   ALA A 334      -8.192  14.243  25.730  1.00 29.84           O  
ATOM   2669  CB  ALA A 334      -7.303  11.838  27.151  1.00 29.84           C  
ATOM   2670  N   GLN A 335      -8.887  13.332  24.098  1.00 30.08           N  
ATOM   2671  CA  GLN A 335     -10.207  13.968  24.167  1.00 30.08           C  
ATOM   2672  C   GLN A 335     -11.317  12.954  23.912  1.00 30.08           C  
ATOM   2673  O   GLN A 335     -11.382  12.354  22.834  1.00 30.08           O  
ATOM   2674  CB  GLN A 335     -10.299  15.111  23.155  1.00 30.08           C  
ATOM   2675  CG  GLN A 335      -9.659  16.407  23.638  1.00 30.08           C  
ATOM   2676  CD  GLN A 335      -9.893  17.561  22.684  1.00 30.08           C  
ATOM   2677  NE2 GLN A 335      -9.409  18.748  23.060  1.00 30.08           N  
ATOM   2678  OE1 GLN A 335     -10.518  17.405  21.634  1.00 30.08           O  
ATOM   2679  N   ASN A 336     -11.413  11.822  24.741  1.00 33.56           N  
ATOM   2680  CA  ASN A 336     -12.638  11.244  25.284  1.00 33.56           C  
ATOM   2681  C   ASN A 336     -13.724  12.294  25.457  1.00 33.56           C  
ATOM   2682  O   ASN A 336     -13.500  13.328  26.089  1.00 33.56           O  
ATOM   2683  CB  ASN A 336     -12.353  10.536  26.608  1.00 33.56           C  
ATOM   2684  CG  ASN A 336     -11.778   9.146  26.425  1.00 33.56           C  
ATOM   2685  ND2 ASN A 336     -11.348   8.543  27.528  1.00 33.56           N  
ATOM   2686  OD1 ASN A 336     -11.721   8.631  25.310  1.00 33.56           O  
ATOM   2687  N   SER A 337     -14.362  12.815  24.400  1.00 33.34           N  
ATOM   2688  CA  SER A 337     -15.750  13.231  24.585  1.00 33.34           C  
ATOM   2689  C   SER A 337     -16.447  12.385  25.643  1.00 33.34           C  
ATOM   2690  O   SER A 337     -16.644  11.182  25.450  1.00 33.34           O  
ATOM   2691  CB  SER A 337     -16.516  13.147  23.266  1.00 33.34           C  
ATOM   2692  OG  SER A 337     -16.551  11.806  22.790  1.00 33.34           O  
ATOM   2693  N   ASP A 338     -15.876  12.275  26.859  1.00 32.25           N  
ATOM   2694  CA  ASP A 338     -16.643  12.074  28.082  1.00 32.25           C  
ATOM   2695  C   ASP A 338     -17.442  13.339  28.451  1.00 32.25           C  
ATOM   2696  O   ASP A 338     -16.859  14.403  28.630  1.00 32.25           O  
ATOM   2697  CB  ASP A 338     -15.726  11.700  29.249  1.00 32.25           C  
ATOM   2698  CG  ASP A 338     -15.381  10.222  29.263  1.00 32.25           C  
ATOM   2699  OD1 ASP A 338     -16.103   9.417  28.630  1.00 32.25           O  
ATOM   2700  OD2 ASP A 338     -14.367   9.846  29.896  1.00 32.25           O1-
ATOM   2701  N   THR A 339     -18.456  13.726  27.622  1.00 34.78           N  
ATOM   2702  CA  THR A 339     -19.547  14.406  28.291  1.00 34.78           C  
ATOM   2703  C   THR A 339     -19.800  13.790  29.661  1.00 34.78           C  
ATOM   2704  O   THR A 339     -19.960  12.582  29.795  1.00 34.78           O  
ATOM   2705  CB  THR A 339     -20.843  14.358  27.459  1.00 34.78           C  
ATOM   2706  CG2 THR A 339     -21.755  15.536  27.780  1.00 34.78           C  
ATOM   2707  OG1 THR A 339     -20.499  14.381  26.057  1.00 34.78           O  
ATOM   2708  N   PRO A 340     -19.397  14.457  30.793  1.00 33.03           N  
ATOM   2709  CA  PRO A 340     -19.846  13.967  32.108  1.00 33.03           C  
ATOM   2710  C   PRO A 340     -21.365  13.877  32.222  1.00 33.03           C  
ATOM   2711  O   PRO A 340     -22.078  14.789  31.795  1.00 33.03           O  
ATOM   2712  CB  PRO A 340     -19.280  14.993  33.092  1.00 33.03           C  
ATOM   2713  CG  PRO A 340     -18.750  16.091  32.240  1.00 33.03           C  
ATOM   2714  CD  PRO A 340     -19.107  15.804  30.813  1.00 33.03           C  
ATOM   2715  N   LEU A 341     -21.975  12.621  31.910  1.00 37.47           N  
ATOM   2716  CA  LEU A 341     -23.244  12.237  32.535  1.00 37.47           C  
ATOM   2717  C   LEU A 341     -23.334  12.761  33.965  1.00 37.47           C  
ATOM   2718  O   LEU A 341     -22.437  12.517  34.777  1.00 37.47           O  
ATOM   2719  CB  LEU A 341     -23.397  10.713  32.528  1.00 37.47           C  
ATOM   2720  CG  LEU A 341     -23.762  10.069  31.169  1.00 37.47           C  
ATOM   2721  CD1 LEU A 341     -23.383   8.592  31.159  1.00 37.47           C  
ATOM   2722  CD2 LEU A 341     -25.263  10.267  30.911  1.00 37.47           C  
ATOM   2723  N   LEU A 342     -23.576  14.084  34.107  1.00 47.16           N  
ATOM   2724  CA  LEU A 342     -24.151  14.628  35.331  1.00 47.16           C  
ATOM   2725  C   LEU A 342     -24.991  13.586  36.068  1.00 47.16           C  
ATOM   2726  O   LEU A 342     -25.762  12.855  35.432  1.00 47.16           O  
ATOM   2727  CB  LEU A 342     -25.024  15.864  35.029  1.00 47.16           C  
ATOM   2728  CG  LEU A 342     -24.272  17.171  34.793  1.00 47.16           C  
ATOM   2729  CD1 LEU A 342     -25.109  18.118  33.931  1.00 47.16           C  
ATOM   2730  CD2 LEU A 342     -23.951  17.847  36.142  1.00 47.16           C  
ATOM   2731  N   PRO A 343     -24.606  13.263  37.386  1.00 38.56           N  
ATOM   2732  CA  PRO A 343     -25.427  12.320  38.141  1.00 38.56           C  
ATOM   2733  C   PRO A 343     -26.817  12.869  38.444  1.00 38.56           C  
ATOM   2734  O   PRO A 343     -27.039  14.096  38.358  1.00 38.56           O  
ATOM   2735  CB  PRO A 343     -24.634  12.128  39.439  1.00 38.56           C  
ATOM   2736  CG  PRO A 343     -23.724  13.303  39.514  1.00 38.56           C  
ATOM   2737  CD  PRO A 343     -23.861  14.096  38.241  1.00 38.56           C  
ATOM   2738  N   PRO A 344     -27.824  11.870  38.570  1.00 36.16           N  
ATOM   2739  CA  PRO A 344     -29.239  12.201  38.717  1.00 36.16           C  
ATOM   2740  C   PRO A 344     -29.533  12.922  40.027  1.00 36.16           C  
ATOM   2741  O   PRO A 344     -28.859  12.699  41.039  1.00 36.16           O  
ATOM   2742  CB  PRO A 344     -29.927  10.832  38.680  1.00 36.16           C  
ATOM   2743  CG  PRO A 344     -28.962   9.905  39.335  1.00 36.16           C  
ATOM   2744  CD  PRO A 344     -27.701  10.661  39.633  1.00 36.16           C  
ATOM   2745  N   ALA A 345     -29.821  14.203  39.944  1.00 47.47           N  
ATOM   2746  CA  ALA A 345     -30.454  14.752  41.170  1.00 47.47           C  
ATOM   2747  C   ALA A 345     -31.967  14.729  41.047  1.00 47.47           C  
ATOM   2748  O   ALA A 345     -32.535  15.173  40.056  1.00 47.47           O  
ATOM   2749  CB  ALA A 345     -29.946  16.150  41.430  1.00 47.47           C  
ATOM   2750  N   VAL A 346     -32.567  13.719  41.732  1.00 45.78           N  
ATOM   2751  CA  VAL A 346     -33.930  13.816  42.254  1.00 45.78           C  
ATOM   2752  C   VAL A 346     -33.961  14.759  43.461  1.00 45.78           C  
ATOM   2753  O   VAL A 346     -33.060  14.708  44.296  1.00 45.78           O  
ATOM   2754  CB  VAL A 346     -34.486  12.437  42.637  1.00 45.78           C  
ATOM   2755  CG1 VAL A 346     -35.947  12.544  43.083  1.00 45.78           C  
ATOM   2756  CG2 VAL A 346     -34.354  11.466  41.476  1.00 45.78           C  
ATOM   2757  N   PRO A 347     -35.147  15.369  43.803  1.00 52.22           N  
ATOM   2758  CA  PRO A 347     -36.503  14.863  44.057  1.00 52.22           C  
ATOM   2759  C   PRO A 347     -37.494  15.252  42.965  1.00 52.22           C  
ATOM   2760  O   PRO A 347     -37.346  16.317  42.344  1.00 52.22           O  
ATOM   2761  CB  PRO A 347     -36.881  15.493  45.388  1.00 52.22           C  
ATOM   2762  CG  PRO A 347     -35.852  16.563  45.586  1.00 52.22           C  
ATOM   2763  CD  PRO A 347     -34.951  16.609  44.402  1.00 52.22           C  
TER    2764      PRO A 347
END   
