# Supplementary material for: Functional divergence and structural changes of Class IV histone deacetylases (HDACs) across the tree of life
Source: Mol Biol Evol. 2026 Jun 17;43(7):msag150. doi: 10.1093/molbev/msag150 (PMC13325672; doi:10.1093/molbev/msag150)
Supplement: msag150_Supplementary_Data [file msag150_supplementary_data.zip › Figure S32 mmHDAC11_B.pdb]

TITLE     S22
REMARK   4      COMPLIES WITH FORMAT V. 3.0, 1-DEC-2006
REMARK 888
REMARK 888 WRITTEN BY MAESTRO (A PRODUCT OF SCHRODINGER, LLC)
ATOM      1  N   MET A   1      14.688 -20.472  11.663  1.00 63.81           N1+
ATOM      2  CA  MET A   1      15.275 -19.166  11.925  1.00 63.81           C  
ATOM      3  C   MET A   1      15.161 -18.253  10.721  1.00 63.81           C  
ATOM      4  O   MET A   1      15.359 -18.686   9.583  1.00 63.81           O  
ATOM      5  CB  MET A   1      16.750 -19.307  12.331  1.00 63.81           C  
ATOM      6  CG  MET A   1      16.951 -20.007  13.663  1.00 63.81           C  
ATOM      7  SD  MET A   1      17.570 -18.869  14.968  1.00 63.81           S  
ATOM      8  CE  MET A   1      19.055 -19.763  15.499  1.00 63.81           C  
ATOM      9  N   PRO A   2      14.357 -17.079  10.882  1.00 83.31           N  
ATOM     10  CA  PRO A   2      14.258 -16.165   9.742  1.00 83.31           C  
ATOM     11  C   PRO A   2      15.620 -15.837   9.135  1.00 83.31           C  
ATOM     12  O   PRO A   2      16.631 -15.863   9.818  1.00 83.31           O  
ATOM     13  CB  PRO A   2      13.621 -14.916  10.353  1.00 83.31           C  
ATOM     14  CG  PRO A   2      13.032 -15.371  11.648  1.00 83.31           C  
ATOM     15  CD  PRO A   2      13.777 -16.593  12.100  1.00 83.31           C  
ATOM     16  N   HIS A   3      15.770 -15.740   7.711  1.00 90.12           N  
ATOM     17  CA  HIS A   3      17.013 -15.357   7.052  1.00 90.12           C  
ATOM     18  C   HIS A   3      17.444 -13.949   7.459  1.00 90.12           C  
ATOM     19  O   HIS A   3      16.606 -13.147   7.900  1.00 90.12           O  
ATOM     20  CB  HIS A   3      16.851 -15.435   5.536  1.00 90.12           C  
ATOM     21  CG  HIS A   3      16.067 -14.304   4.948  1.00 90.12           C  
ATOM     22  CD2 HIS A   3      16.459 -13.218   4.240  1.00 90.12           C  
ATOM     23  ND1 HIS A   3      14.698 -14.211   5.072  1.00 90.12           N  
ATOM     24  CE1 HIS A   3      14.284 -13.109   4.459  1.00 90.12           C  
ATOM     25  NE2 HIS A   3      15.330 -12.488   3.946  1.00 90.12           N  
ATOM     26  N   ALA A   4      18.725 -13.698   7.511  1.00 90.00           N  
ATOM     27  CA  ALA A   4      19.262 -12.371   7.827  1.00 90.00           C  
ATOM     28  C   ALA A   4      18.894 -11.361   6.740  1.00 90.00           C  
ATOM     29  O   ALA A   4      19.355 -11.474   5.597  1.00 90.00           O  
ATOM     30  CB  ALA A   4      20.768 -12.427   8.000  1.00 90.00           C  
ATOM     31  N   THR A   5      17.913 -10.444   7.087  1.00 94.00           N  
ATOM     32  CA  THR A   5      17.491  -9.449   6.109  1.00 94.00           C  
ATOM     33  C   THR A   5      18.228  -8.129   6.322  1.00 94.00           C  
ATOM     34  O   THR A   5      18.488  -7.739   7.459  1.00 94.00           O  
ATOM     35  CB  THR A   5      15.966  -9.207   6.191  1.00 94.00           C  
ATOM     36  CG2 THR A   5      15.560  -8.708   7.568  1.00 94.00           C  
ATOM     37  OG1 THR A   5      15.593  -8.228   5.213  1.00 94.00           O  
ATOM     38  N   GLN A   6      18.516  -7.381   5.281  1.00 94.88           N  
ATOM     39  CA  GLN A   6      19.154  -6.069   5.352  1.00 94.88           C  
ATOM     40  C   GLN A   6      18.127  -4.950   5.188  1.00 94.88           C  
ATOM     41  O   GLN A   6      18.479  -3.778   5.080  1.00 94.88           O  
ATOM     42  CB  GLN A   6      20.244  -5.940   4.292  1.00 94.88           C  
ATOM     43  CG  GLN A   6      21.387  -6.929   4.468  1.00 94.88           C  
ATOM     44  CD  GLN A   6      22.125  -6.741   5.780  1.00 94.88           C  
ATOM     45  NE2 GLN A   6      22.453  -7.846   6.440  1.00 94.88           N  
ATOM     46  OE1 GLN A   6      22.411  -5.608   6.187  1.00 94.88           O  
ATOM     47  N   LEU A   7      16.867  -5.363   5.026  1.00 96.88           N  
ATOM     48  CA  LEU A   7      15.821  -4.384   4.780  1.00 96.88           C  
ATOM     49  C   LEU A   7      15.528  -3.569   6.033  1.00 96.88           C  
ATOM     50  O   LEU A   7      15.148  -2.399   5.951  1.00 96.88           O  
ATOM     51  CB  LEU A   7      14.539  -5.074   4.295  1.00 96.88           C  
ATOM     52  CG  LEU A   7      14.610  -5.750   2.926  1.00 96.88           C  
ATOM     53  CD1 LEU A   7      13.311  -6.482   2.629  1.00 96.88           C  
ATOM     54  CD2 LEU A   7      14.918  -4.722   1.840  1.00 96.88           C  
ATOM     55  N   TYR A   8      15.525  -4.173   7.290  1.00 95.19           N  
ATOM     56  CA  TYR A   8      15.340  -3.465   8.553  1.00 95.19           C  
ATOM     57  C   TYR A   8      16.614  -2.725   8.947  1.00 95.19           C  
ATOM     58  O   TYR A   8      17.525  -3.317   9.535  1.00 95.19           O  
ATOM     59  CB  TYR A   8      14.932  -4.438   9.659  1.00 95.19           C  
ATOM     60  CG  TYR A   8      13.493  -4.880   9.582  1.00 95.19           C  
ATOM     61  CD1 TYR A   8      12.672  -4.459   8.538  1.00 95.19           C  
ATOM     62  CD2 TYR A   8      12.955  -5.719  10.556  1.00 95.19           C  
ATOM     63  CE1 TYR A   8      11.345  -4.864   8.465  1.00 95.19           C  
ATOM     64  CE2 TYR A   8      11.623  -6.128  10.491  1.00 95.19           C  
ATOM     65  OH  TYR A   8       9.516  -6.100   9.376  1.00 95.19           O  
ATOM     66  CZ  TYR A   8      10.833  -5.697   9.443  1.00 95.19           C  
ATOM     67  N   GLN A   9      16.706  -1.518   8.530  1.00 92.44           N  
ATOM     68  CA  GLN A   9      17.863  -0.702   8.870  1.00 92.44           C  
ATOM     69  C   GLN A   9      17.575   0.190  10.074  1.00 92.44           C  
ATOM     70  O   GLN A   9      16.421   0.494  10.362  1.00 92.44           O  
ATOM     71  CB  GLN A   9      18.289   0.155   7.672  1.00 92.44           C  
ATOM     72  CG  GLN A   9      17.224   1.146   7.220  1.00 92.44           C  
ATOM     73  CD  GLN A   9      17.615   1.874   5.941  1.00 92.44           C  
ATOM     74  NE2 GLN A   9      16.989   3.028   5.708  1.00 92.44           N  
ATOM     75  OE1 GLN A   9      18.459   1.405   5.171  1.00 92.44           O  
ATOM     76  N   HIS A  10      18.659   0.490  10.769  1.00 93.31           N  
ATOM     77  CA  HIS A  10      18.506   1.509  11.807  1.00 93.31           C  
ATOM     78  C   HIS A  10      18.202   2.870  11.186  1.00 93.31           C  
ATOM     79  O   HIS A  10      18.929   3.334  10.290  1.00 93.31           O  
ATOM     80  CB  HIS A  10      19.775   1.596  12.658  1.00 93.31           C  
ATOM     81  CG  HIS A  10      19.693   2.647  13.726  1.00 93.31           C  
ATOM     82  CD2 HIS A  10      20.324   3.846  13.834  1.00 93.31           C  
ATOM     83  ND1 HIS A  10      18.908   2.526  14.852  1.00 93.31           N  
ATOM     84  CE1 HIS A  10      19.053   3.604  15.599  1.00 93.31           C  
ATOM     85  NE2 HIS A  10      19.914   4.424  14.993  1.00 93.31           N  
ATOM     86  N   VAL A  11      17.137   3.533  11.649  1.00 94.62           N  
ATOM     87  CA  VAL A  11      16.712   4.830  11.119  1.00 94.62           C  
ATOM     88  C   VAL A  11      16.746   5.869  12.231  1.00 94.62           C  
ATOM     89  O   VAL A  11      16.090   5.715  13.261  1.00 94.62           O  
ATOM     90  CB  VAL A  11      15.305   4.753  10.495  1.00 94.62           C  
ATOM     91  CG1 VAL A  11      14.885   6.126   9.959  1.00 94.62           C  
ATOM     92  CG2 VAL A  11      15.264   3.710   9.384  1.00 94.62           C  
ATOM     93  N   PRO A  12      17.592   6.934  12.133  1.00 93.50           N  
ATOM     94  CA  PRO A  12      17.643   7.988  13.152  1.00 93.50           C  
ATOM     95  C   PRO A  12      16.290   8.646  13.391  1.00 93.50           C  
ATOM     96  O   PRO A  12      15.458   8.697  12.485  1.00 93.50           O  
ATOM     97  CB  PRO A  12      18.653   8.995  12.570  1.00 93.50           C  
ATOM     98  CG  PRO A  12      19.427   8.212  11.578  1.00 93.50           C  
ATOM     99  CD  PRO A  12      18.553   7.140  11.004  1.00 93.50           C  
ATOM    100  N   GLU A  13      16.053   9.227  14.568  1.00 88.75           N  
ATOM    101  CA  GLU A  13      14.798   9.822  15.009  1.00 88.75           C  
ATOM    102  C   GLU A  13      14.473  11.078  14.199  1.00 88.75           C  
ATOM    103  O   GLU A  13      13.307  11.453  14.072  1.00 88.75           O  
ATOM    104  CB  GLU A  13      14.849  10.159  16.503  1.00 88.75           C  
ATOM    105  CG  GLU A  13      14.774   8.940  17.417  1.00 88.75           C  
ATOM    106  CD  GLU A  13      14.748   9.296  18.896  1.00 88.75           C  
ATOM    107  OE1 GLU A  13      14.661   8.379  19.737  1.00 88.75           O  
ATOM    108  OE2 GLU A  13      14.815  10.513  19.199  1.00 88.75           O1-
ATOM    109  N   LYS A  14      15.529  11.693  13.631  1.00 90.38           N  
ATOM    110  CA  LYS A  14      15.365  12.936  12.889  1.00 90.38           C  
ATOM    111  C   LYS A  14      14.713  12.692  11.534  1.00 90.38           C  
ATOM    112  O   LYS A  14      14.192  13.609  10.903  1.00 90.38           O  
ATOM    113  CB  LYS A  14      16.714  13.641  12.700  1.00 90.38           C  
ATOM    114  CG  LYS A  14      17.720  12.830  11.898  1.00 90.38           C  
ATOM    115  CD  LYS A  14      19.028  13.589  11.707  1.00 90.38           C  
ATOM    116  CE  LYS A  14      20.052  12.762  10.944  1.00 90.38           C  
ATOM    117  NZ  LYS A  14      21.342  13.499  10.775  1.00 90.38           N1+
ATOM    118  N   ARG A  15      14.749  11.372  11.028  1.00 94.31           N  
ATOM    119  CA  ARG A  15      14.105  11.026   9.770  1.00 94.31           C  
ATOM    120  C   ARG A  15      12.641  10.643   9.988  1.00 94.31           C  
ATOM    121  O   ARG A  15      12.323   9.861  10.878  1.00 94.31           O  
ATOM    122  CB  ARG A  15      14.844   9.878   9.086  1.00 94.31           C  
ATOM    123  CG  ARG A  15      16.246  10.240   8.611  1.00 94.31           C  
ATOM    124  CD  ARG A  15      16.879   9.105   7.821  1.00 94.31           C  
ATOM    125  NE  ARG A  15      18.231   9.454   7.370  1.00 94.31           N  
ATOM    126  NH1 ARG A  15      18.660   7.406   6.388  1.00 94.31           N  
ATOM    127  NH2 ARG A  15      20.232   9.058   6.340  1.00 94.31           N1+
ATOM    128  CZ  ARG A  15      19.035   8.637   6.700  1.00 94.31           C  
ATOM    129  N   TRP A  16      11.792  11.206   9.192  1.00 95.50           N  
ATOM    130  CA  TRP A  16      10.373  10.856   9.266  1.00 95.50           C  
ATOM    131  C   TRP A  16      10.122   9.493   8.642  1.00 95.50           C  
ATOM    132  O   TRP A  16      10.769   9.115   7.662  1.00 95.50           O  
ATOM    133  CB  TRP A  16       9.527  11.926   8.561  1.00 95.50           C  
ATOM    134  CG  TRP A  16       9.318  13.166   9.377  1.00 95.50           C  
ATOM    135  CD1 TRP A  16      10.115  13.633  10.376  1.00 95.50           C  
ATOM    136  CD2 TRP A  16       8.229  14.090   9.252  1.00 95.50           C  
ATOM    137  CE2 TRP A  16       8.436  15.110  10.216  1.00 95.50           C  
ATOM    138  CE3 TRP A  16       7.101  14.163   8.423  1.00 95.50           C  
ATOM    139  NE1 TRP A  16       9.591  14.808  10.889  1.00 95.50           N  
ATOM    140  CH2 TRP A  16       6.457  16.227   9.549  1.00 95.50           C  
ATOM    141  CZ2 TRP A  16       7.551  16.176  10.370  1.00 95.50           C  
ATOM    142  CZ3 TRP A  16       6.225  15.228   8.578  1.00 95.50           C  
ATOM    143  N   PRO A  17       9.187   8.681   9.270  1.00 97.06           N  
ATOM    144  CA  PRO A  17       8.871   7.362   8.722  1.00 97.06           C  
ATOM    145  C   PRO A  17       8.165   7.439   7.365  1.00 97.06           C  
ATOM    146  O   PRO A  17       7.077   6.880   7.201  1.00 97.06           O  
ATOM    147  CB  PRO A  17       7.954   6.745   9.779  1.00 97.06           C  
ATOM    148  CG  PRO A  17       7.263   7.907  10.413  1.00 97.06           C  
ATOM    149  CD  PRO A  17       8.195   9.086  10.387  1.00 97.06           C  
ATOM    150  N   ILE A  18       8.678   8.324   6.492  1.00 97.62           N  
ATOM    151  CA  ILE A  18       8.293   8.400   5.085  1.00 97.62           C  
ATOM    152  C   ILE A  18       9.376   7.791   4.211  1.00 97.62           C  
ATOM    153  O   ILE A  18      10.487   8.321   4.127  1.00 97.62           O  
ATOM    154  CB  ILE A  18       8.011   9.865   4.658  1.00 97.62           C  
ATOM    155  CG1 ILE A  18       6.885  10.463   5.504  1.00 97.62           C  
ATOM    156  CG2 ILE A  18       7.678   9.935   3.165  1.00 97.62           C  
ATOM    157  CD1 ILE A  18       6.597  11.926   5.201  1.00 97.62           C  
ATOM    158  N   VAL A  19       9.097   6.670   3.536  1.00 98.00           N  
ATOM    159  CA  VAL A  19      10.084   5.847   2.853  1.00 98.00           C  
ATOM    160  C   VAL A  19       9.996   6.072   1.346  1.00 98.00           C  
ATOM    161  O   VAL A  19       8.905   6.014   0.768  1.00 98.00           O  
ATOM    162  CB  VAL A  19       9.900   4.349   3.186  1.00 98.00           C  
ATOM    163  CG1 VAL A  19      10.997   3.510   2.522  1.00 98.00           C  
ATOM    164  CG2 VAL A  19       9.901   4.134   4.700  1.00 98.00           C  
ATOM    165  N   TYR A  20      11.132   6.315   0.739  1.00 96.62           N  
ATOM    166  CA  TYR A  20      11.230   6.565  -0.696  1.00 96.62           C  
ATOM    167  C   TYR A  20      12.662   6.362  -1.190  1.00 96.62           C  
ATOM    168  O   TYR A  20      13.620   6.612  -0.458  1.00 96.62           O  
ATOM    169  CB  TYR A  20      10.764   7.986  -1.026  1.00 96.62           C  
ATOM    170  CG  TYR A  20      11.101   8.426  -2.431  1.00 96.62           C  
ATOM    171  CD1 TYR A  20      12.123   9.338  -2.671  1.00 96.62           C  
ATOM    172  CD2 TYR A  20      10.394   7.929  -3.521  1.00 96.62           C  
ATOM    173  CE1 TYR A  20      12.440   9.749  -3.964  1.00 96.62           C  
ATOM    174  CE2 TYR A  20      10.694   8.330  -4.818  1.00 96.62           C  
ATOM    175  OH  TYR A  20      12.026   9.640  -6.313  1.00 96.62           O  
ATOM    176  CZ  TYR A  20      11.723   9.240  -5.031  1.00 96.62           C  
ATOM    177  N   SER A  21      12.729   5.960  -2.468  1.00 94.38           N  
ATOM    178  CA  SER A  21      13.991   5.883  -3.198  1.00 94.38           C  
ATOM    179  C   SER A  21      13.840   6.412  -4.621  1.00 94.38           C  
ATOM    180  O   SER A  21      12.828   6.156  -5.280  1.00 94.38           O  
ATOM    181  CB  SER A  21      14.505   4.445  -3.232  1.00 94.38           C  
ATOM    182  OG  SER A  21      15.674   4.346  -4.041  1.00 94.38           O  
ATOM    183  N   PRO A  22      14.828   7.160  -5.068  1.00 91.12           N  
ATOM    184  CA  PRO A  22      14.758   7.598  -6.467  1.00 91.12           C  
ATOM    185  C   PRO A  22      14.669   6.429  -7.447  1.00 91.12           C  
ATOM    186  O   PRO A  22      14.243   6.610  -8.590  1.00 91.12           O  
ATOM    187  CB  PRO A  22      16.057   8.380  -6.660  1.00 91.12           C  
ATOM    188  CG  PRO A  22      16.437   8.842  -5.291  1.00 91.12           C  
ATOM    189  CD  PRO A  22      15.980   7.813  -4.296  1.00 91.12           C  
ATOM    190  N   ARG A  23      15.006   5.238  -6.950  1.00 90.44           N  
ATOM    191  CA  ARG A  23      15.018   4.038  -7.781  1.00 90.44           C  
ATOM    192  C   ARG A  23      13.611   3.475  -7.956  1.00 90.44           C  
ATOM    193  O   ARG A  23      13.414   2.478  -8.652  1.00 90.44           O  
ATOM    194  CB  ARG A  23      15.944   2.975  -7.175  1.00 90.44           C  
ATOM    195  CG  ARG A  23      17.417   3.348  -7.192  1.00 90.44           C  
ATOM    196  CD  ARG A  23      18.279   2.254  -6.584  1.00 90.44           C  
ATOM    197  NE  ARG A  23      19.660   2.679  -6.450  1.00 90.44           N  
ATOM    198  NH1 ARG A  23      20.343   0.808  -5.277  1.00 90.44           N  
ATOM    199  NH2 ARG A  23      21.854   2.465  -5.773  1.00 90.44           N1+
ATOM    200  CZ  ARG A  23      20.620   1.984  -5.835  1.00 90.44           C  
ATOM    201  N   TYR A  24      12.614   4.065  -7.319  1.00 86.88           N  
ATOM    202  CA  TYR A  24      11.212   3.689  -7.467  1.00 86.88           C  
ATOM    203  C   TYR A  24      10.733   3.923  -8.893  1.00 86.88           C  
ATOM    204  O   TYR A  24       9.860   3.208  -9.389  1.00 86.88           O  
ATOM    205  CB  TYR A  24      10.338   4.477  -6.487  1.00 86.88           C  
ATOM    206  CG  TYR A  24      10.295   3.887  -5.098  1.00 86.88           C  
ATOM    207  CD1 TYR A  24      11.273   2.988  -4.674  1.00 86.88           C  
ATOM    208  CD2 TYR A  24       9.282   4.226  -4.207  1.00 86.88           C  
ATOM    209  CE1 TYR A  24      11.235   2.440  -3.394  1.00 86.88           C  
ATOM    210  CE2 TYR A  24       9.235   3.684  -2.927  1.00 86.88           C  
ATOM    211  OH  TYR A  24      10.182   2.255  -1.262  1.00 86.88           O  
ATOM    212  CZ  TYR A  24      10.222   2.793  -2.530  1.00 86.88           C  
ATOM    213  N   ASN A  25      11.241   5.005  -9.490  1.00 82.00           N  
ATOM    214  CA  ASN A  25      10.736   5.453 -10.786  1.00 82.00           C  
ATOM    215  C   ASN A  25      11.189   4.533 -11.914  1.00 82.00           C  
ATOM    216  O   ASN A  25      12.345   4.088 -11.934  1.00 82.00           O  
ATOM    217  CB  ASN A  25      11.175   6.891 -11.065  1.00 82.00           C  
ATOM    218  CG  ASN A  25      10.642   7.873 -10.039  1.00 82.00           C  
ATOM    219  ND2 ASN A  25      11.529   8.662  -9.451  1.00 82.00           N  
ATOM    220  OD1 ASN A  25       9.434   7.921  -9.779  1.00 82.00           O  
ATOM    221  N   ILE A  26      10.203   4.091 -12.668  1.00 72.44           N  
ATOM    222  CA  ILE A  26      10.495   3.255 -13.828  1.00 72.44           C  
ATOM    223  C   ILE A  26      10.594   4.125 -15.076  1.00 72.44           C  
ATOM    224  O   ILE A  26       9.653   4.837 -15.423  1.00 72.44           O  
ATOM    225  CB  ILE A  26       9.415   2.165 -14.023  1.00 72.44           C  
ATOM    226  CG1 ILE A  26       9.310   1.290 -12.763  1.00 72.44           C  
ATOM    227  CG2 ILE A  26       9.721   1.317 -15.258  1.00 72.44           C  
ATOM    228  CD1 ILE A  26       8.144   0.317 -12.786  1.00 72.44           C  
ATOM    229  N   THR A  27      11.738   4.363 -15.525  1.00 63.53           N  
ATOM    230  CA  THR A  27      11.966   5.141 -16.746  1.00 63.53           C  
ATOM    231  C   THR A  27      12.362   4.228 -17.908  1.00 63.53           C  
ATOM    232  O   THR A  27      13.149   3.297 -17.733  1.00 63.53           O  
ATOM    233  CB  THR A  27      13.073   6.196 -16.536  1.00 63.53           C  
ATOM    234  CG2 THR A  27      12.672   7.200 -15.458  1.00 63.53           C  
ATOM    235  OG1 THR A  27      14.285   5.540 -16.131  1.00 63.53           O  
ATOM    236  N   PHE A  28      11.506   4.354 -18.970  1.00 54.50           N  
ATOM    237  CA  PHE A  28      11.844   3.597 -20.169  1.00 54.50           C  
ATOM    238  C   PHE A  28      11.961   4.515 -21.379  1.00 54.50           C  
ATOM    239  O   PHE A  28      11.036   4.591 -22.201  1.00 54.50           O  
ATOM    240  CB  PHE A  28      10.805   2.503 -20.428  1.00 54.50           C  
ATOM    241  CG  PHE A  28      11.268   1.443 -21.388  1.00 54.50           C  
ATOM    242  CD1 PHE A  28      10.716   1.339 -22.662  1.00 54.50           C  
ATOM    243  CD2 PHE A  28      12.276   0.546 -21.032  1.00 54.50           C  
ATOM    244  CE1 PHE A  28      11.131   0.361 -23.545  1.00 54.50           C  
ATOM    245  CE2 PHE A  28      12.708  -0.436 -21.921  1.00 54.50           C  
ATOM    246  CZ  PHE A  28      12.126  -0.525 -23.182  1.00 54.50           C  
ATOM    247  N   MET A  29      13.002   5.383 -21.445  1.00 49.84           N  
ATOM    248  CA  MET A  29      13.277   6.213 -22.606  1.00 49.84           C  
ATOM    249  C   MET A  29      11.998   6.754 -23.219  1.00 49.84           C  
ATOM    250  O   MET A  29      11.812   6.713 -24.439  1.00 49.84           O  
ATOM    251  CB  MET A  29      14.066   5.422 -23.666  1.00 49.84           C  
ATOM    252  CG  MET A  29      15.437   4.962 -23.200  1.00 49.84           C  
ATOM    253  SD  MET A  29      16.335   4.022 -24.480  1.00 49.84           S  
ATOM    254  CE  MET A  29      17.924   3.778 -23.644  1.00 49.84           C  
ATOM    255  N   GLY A  30      10.847   7.054 -22.460  1.00 48.41           N  
ATOM    256  CA  GLY A  30       9.638   7.725 -22.920  1.00 48.41           C  
ATOM    257  C   GLY A  30       8.467   6.783 -23.089  1.00 48.41           C  
ATOM    258  O   GLY A  30       7.337   7.225 -23.295  1.00 48.41           O  
ATOM    259  N   LEU A  31       8.709   5.374 -23.080  1.00 53.84           N  
ATOM    260  CA  LEU A  31       7.688   4.350 -23.265  1.00 53.84           C  
ATOM    261  C   LEU A  31       6.803   4.238 -22.025  1.00 53.84           C  
ATOM    262  O   LEU A  31       5.667   3.777 -22.108  1.00 53.84           O  
ATOM    263  CB  LEU A  31       8.340   2.995 -23.560  1.00 53.84           C  
ATOM    264  CG  LEU A  31       8.601   2.679 -25.029  1.00 53.84           C  
ATOM    265  CD1 LEU A  31      10.074   2.352 -25.260  1.00 53.84           C  
ATOM    266  CD2 LEU A  31       7.711   1.527 -25.502  1.00 53.84           C  
ATOM    267  N   GLU A  32       7.308   4.823 -20.936  1.00 58.94           N  
ATOM    268  CA  GLU A  32       6.545   4.830 -19.681  1.00 58.94           C  
ATOM    269  C   GLU A  32       5.302   5.711 -19.814  1.00 58.94           C  
ATOM    270  O   GLU A  32       4.337   5.533 -19.060  1.00 58.94           O  
ATOM    271  CB  GLU A  32       7.421   5.314 -18.524  1.00 58.94           C  
ATOM    272  CG  GLU A  32       7.857   6.768 -18.650  1.00 58.94           C  
ATOM    273  CD  GLU A  32       9.145   6.938 -19.427  1.00 58.94           C  
ATOM    274  OE1 GLU A  32       9.796   8.002 -19.306  1.00 58.94           O  
ATOM    275  OE2 GLU A  32       9.513   6.003 -20.178  1.00 58.94           O1-
ATOM    276  N   LYS A  33       5.303   6.689 -20.868  1.00 56.25           N  
ATOM    277  CA  LYS A  33       4.216   7.631 -21.119  1.00 56.25           C  
ATOM    278  C   LYS A  33       3.034   6.940 -21.791  1.00 56.25           C  
ATOM    279  O   LYS A  33       1.933   7.490 -21.843  1.00 56.25           O  
ATOM    280  CB  LYS A  33       4.703   8.799 -21.965  1.00 56.25           C  
ATOM    281  CG  LYS A  33       5.697   9.708 -21.268  1.00 56.25           C  
ATOM    282  CD  LYS A  33       6.104  10.882 -22.143  1.00 56.25           C  
ATOM    283  CE  LYS A  33       7.141  11.764 -21.466  1.00 56.25           C  
ATOM    284  NZ  LYS A  33       7.570  12.892 -22.347  1.00 56.25           N1+
ATOM    285  N   LEU A  34       3.234   5.687 -22.347  1.00 54.72           N  
ATOM    286  CA  LEU A  34       2.221   4.911 -23.057  1.00 54.72           C  
ATOM    287  C   LEU A  34       1.449   4.019 -22.089  1.00 54.72           C  
ATOM    288  O   LEU A  34       0.451   3.405 -22.468  1.00 54.72           O  
ATOM    289  CB  LEU A  34       2.877   4.053 -24.143  1.00 54.72           C  
ATOM    290  CG  LEU A  34       3.484   4.814 -25.326  1.00 54.72           C  
ATOM    291  CD1 LEU A  34       4.356   3.875 -26.153  1.00 54.72           C  
ATOM    292  CD2 LEU A  34       2.396   5.445 -26.174  1.00 54.72           C  
ATOM    293  N   HIS A  35       1.658   4.050 -20.825  1.00 59.94           N  
ATOM    294  CA  HIS A  35       1.002   3.268 -19.775  1.00 59.94           C  
ATOM    295  C   HIS A  35       0.191   4.163 -18.844  1.00 59.94           C  
ATOM    296  O   HIS A  35       0.602   5.285 -18.539  1.00 59.94           O  
ATOM    297  CB  HIS A  35       2.030   2.473 -18.975  1.00 59.94           C  
ATOM    298  CG  HIS A  35       1.436   1.381 -18.143  1.00 59.94           C  
ATOM    299  CD2 HIS A  35       1.337   0.049 -18.362  1.00 59.94           C  
ATOM    300  ND1 HIS A  35       0.841   1.617 -16.920  1.00 59.94           N  
ATOM    301  CE1 HIS A  35       0.402   0.469 -16.422  1.00 59.94           C  
ATOM    302  NE2 HIS A  35       0.692  -0.493 -17.276  1.00 59.94           N  
ATOM    303  N   PRO A  36      -1.027   3.719 -18.625  1.00 57.03           N  
ATOM    304  CA  PRO A  36      -1.929   4.530 -17.804  1.00 57.03           C  
ATOM    305  C   PRO A  36      -1.323   4.875 -16.435  1.00 57.03           C  
ATOM    306  O   PRO A  36      -1.696   5.884 -15.833  1.00 57.03           O  
ATOM    307  CB  PRO A  36      -3.157   3.631 -17.635  1.00 57.03           C  
ATOM    308  CG  PRO A  36      -2.676   2.260 -17.978  1.00 57.03           C  
ATOM    309  CD  PRO A  36      -1.495   2.377 -18.894  1.00 57.03           C  
ATOM    310  N   PHE A  37      -0.173   4.132 -16.065  1.00 57.06           N  
ATOM    311  CA  PHE A  37       0.486   4.334 -14.780  1.00 57.06           C  
ATOM    312  C   PHE A  37       1.631   5.329 -14.910  1.00 57.06           C  
ATOM    313  O   PHE A  37       2.476   5.197 -15.795  1.00 57.06           O  
ATOM    314  CB  PHE A  37       1.008   3.003 -14.219  1.00 57.06           C  
ATOM    315  CG  PHE A  37       1.586   3.108 -12.839  1.00 57.06           C  
ATOM    316  CD1 PHE A  37       2.958   3.205 -12.653  1.00 57.06           C  
ATOM    317  CD2 PHE A  37       0.758   3.110 -11.725  1.00 57.06           C  
ATOM    318  CE1 PHE A  37       3.501   3.303 -11.370  1.00 57.06           C  
ATOM    319  CE2 PHE A  37       1.293   3.205 -10.441  1.00 57.06           C  
ATOM    320  CZ  PHE A  37       2.661   3.301 -10.268  1.00 57.06           C  
ATOM    321  N   ASP A  38       1.642   6.498 -14.181  1.00 74.50           N  
ATOM    322  CA  ASP A  38       2.732   7.466 -14.128  1.00 74.50           C  
ATOM    323  C   ASP A  38       3.935   6.897 -13.380  1.00 74.50           C  
ATOM    324  O   ASP A  38       3.947   6.853 -12.148  1.00 74.50           O  
ATOM    325  CB  ASP A  38       2.268   8.764 -13.465  1.00 74.50           C  
ATOM    326  CG  ASP A  38       3.313   9.862 -13.505  1.00 74.50           C  
ATOM    327  OD1 ASP A  38       4.417   9.632 -14.045  1.00 74.50           O  
ATOM    328  OD2 ASP A  38       3.035  10.968 -12.994  1.00 74.50           O1-
ATOM    329  N   ALA A  39       4.998   6.397 -14.071  1.00 71.31           N  
ATOM    330  CA  ALA A  39       6.173   5.683 -13.559  1.00 71.31           C  
ATOM    331  C   ALA A  39       7.107   6.626 -12.808  1.00 71.31           C  
ATOM    332  O   ALA A  39       8.039   6.182 -12.134  1.00 71.31           O  
ATOM    333  CB  ALA A  39       6.918   4.999 -14.704  1.00 71.31           C  
ATOM    334  N   GLY A  40       6.776   7.981 -12.721  1.00 80.94           N  
ATOM    335  CA  GLY A  40       7.506   8.994 -11.980  1.00 80.94           C  
ATOM    336  C   GLY A  40       6.692   9.623 -10.864  1.00 80.94           C  
ATOM    337  O   GLY A  40       7.044  10.689 -10.352  1.00 80.94           O  
ATOM    338  N   LYS A  41       5.574   9.035 -10.578  1.00 86.81           N  
ATOM    339  CA  LYS A  41       4.593   9.530  -9.618  1.00 86.81           C  
ATOM    340  C   LYS A  41       5.223   9.760  -8.250  1.00 86.81           C  
ATOM    341  O   LYS A  41       4.979  10.789  -7.615  1.00 86.81           O  
ATOM    342  CB  LYS A  41       3.422   8.550  -9.493  1.00 86.81           C  
ATOM    343  CG  LYS A  41       2.383   8.953  -8.457  1.00 86.81           C  
ATOM    344  CD  LYS A  41       1.222   7.971  -8.421  1.00 86.81           C  
ATOM    345  CE  LYS A  41       1.662   6.601  -7.920  1.00 86.81           C  
ATOM    346  NZ  LYS A  41       0.548   5.607  -7.976  1.00 86.81           N1+
ATOM    347  N   TRP A  42       6.070   8.933  -7.863  1.00 90.81           N  
ATOM    348  CA  TRP A  42       6.582   8.922  -6.494  1.00 90.81           C  
ATOM    349  C   TRP A  42       7.593  10.036  -6.285  1.00 90.81           C  
ATOM    350  O   TRP A  42       7.596  10.695  -5.239  1.00 90.81           O  
ATOM    351  CB  TRP A  42       7.216   7.564  -6.168  1.00 90.81           C  
ATOM    352  CG  TRP A  42       6.305   6.395  -6.401  1.00 90.81           C  
ATOM    353  CD1 TRP A  42       5.191   6.061  -5.686  1.00 90.81           C  
ATOM    354  CD2 TRP A  42       6.446   5.400  -7.423  1.00 90.81           C  
ATOM    355  CE2 TRP A  42       5.372   4.492  -7.264  1.00 90.81           C  
ATOM    356  CE3 TRP A  42       7.367   5.190  -8.459  1.00 90.81           C  
ATOM    357  NE1 TRP A  42       4.625   4.917  -6.200  1.00 90.81           N  
ATOM    358  CH2 TRP A  42       6.117   3.206  -9.109  1.00 90.81           C  
ATOM    359  CZ2 TRP A  42       5.196   3.390  -8.104  1.00 90.81           C  
ATOM    360  CZ3 TRP A  42       7.194   4.091  -9.293  1.00 90.81           C  
ATOM    361  N   GLY A  43       8.447  10.184  -7.292  1.00 92.69           N  
ATOM    362  CA  GLY A  43       9.349  11.321  -7.259  1.00 92.69           C  
ATOM    363  C   GLY A  43       8.633  12.653  -7.235  1.00 92.69           C  
ATOM    364  O   GLY A  43       9.035  13.571  -6.521  1.00 92.69           O  
ATOM    365  N   LYS A  44       7.567  12.798  -8.002  1.00 93.62           N  
ATOM    366  CA  LYS A  44       6.758  14.015  -8.033  1.00 93.62           C  
ATOM    367  C   LYS A  44       6.132  14.296  -6.671  1.00 93.62           C  
ATOM    368  O   LYS A  44       6.091  15.438  -6.222  1.00 93.62           O  
ATOM    369  CB  LYS A  44       5.676  13.903  -9.102  1.00 93.62           C  
ATOM    370  CG  LYS A  44       6.196  13.962 -10.529  1.00 93.62           C  
ATOM    371  CD  LYS A  44       5.070  13.820 -11.547  1.00 93.62           C  
ATOM    372  CE  LYS A  44       5.608  13.718 -12.971  1.00 93.62           C  
ATOM    373  NZ  LYS A  44       4.534  13.388 -13.944  1.00 93.62           N1+
ATOM    374  N   VAL A  45       5.593  13.231  -6.009  1.00 95.75           N  
ATOM    375  CA  VAL A  45       5.018  13.384  -4.674  1.00 95.75           C  
ATOM    376  C   VAL A  45       6.058  13.986  -3.731  1.00 95.75           C  
ATOM    377  O   VAL A  45       5.781  14.965  -3.032  1.00 95.75           O  
ATOM    378  CB  VAL A  45       4.511  12.036  -4.113  1.00 95.75           C  
ATOM    379  CG1 VAL A  45       4.096  12.180  -2.650  1.00 95.75           C  
ATOM    380  CG2 VAL A  45       3.346  11.517  -4.956  1.00 95.75           C  
ATOM    381  N   ILE A  46       7.258  13.384  -3.770  1.00 96.19           N  
ATOM    382  CA  ILE A  46       8.332  13.830  -2.887  1.00 96.19           C  
ATOM    383  C   ILE A  46       8.703  15.279  -3.211  1.00 96.19           C  
ATOM    384  O   ILE A  46       8.888  16.097  -2.307  1.00 96.19           O  
ATOM    385  CB  ILE A  46       9.576  12.923  -3.012  1.00 96.19           C  
ATOM    386  CG1 ILE A  46       9.265  11.512  -2.505  1.00 96.19           C  
ATOM    387  CG2 ILE A  46      10.764  13.527  -2.251  1.00 96.19           C  
ATOM    388  CD1 ILE A  46       8.818  11.462  -1.050  1.00 96.19           C  
ATOM    389  N   ASN A  47       8.746  15.615  -4.441  1.00 95.81           N  
ATOM    390  CA  ASN A  47       9.089  16.972  -4.849  1.00 95.81           C  
ATOM    391  C   ASN A  47       8.053  17.982  -4.363  1.00 95.81           C  
ATOM    392  O   ASN A  47       8.407  19.072  -3.911  1.00 95.81           O  
ATOM    393  CB  ASN A  47       9.231  17.054  -6.371  1.00 95.81           C  
ATOM    394  CG  ASN A  47      10.519  16.427  -6.869  1.00 95.81           C  
ATOM    395  ND2 ASN A  47      10.547  16.057  -8.148  1.00 95.81           N  
ATOM    396  OD1 ASN A  47      11.484  16.287  -6.115  1.00 95.81           O  
ATOM    397  N   PHE A  48       6.796  17.639  -4.512  1.00 97.12           N  
ATOM    398  CA  PHE A  48       5.745  18.511  -4.009  1.00 97.12           C  
ATOM    399  C   PHE A  48       5.893  18.730  -2.510  1.00 97.12           C  
ATOM    400  O   PHE A  48       5.722  19.850  -2.020  1.00 97.12           O  
ATOM    401  CB  PHE A  48       4.361  17.928  -4.316  1.00 97.12           C  
ATOM    402  CG  PHE A  48       3.951  18.070  -5.760  1.00 97.12           C  
ATOM    403  CD1 PHE A  48       4.104  19.275  -6.423  1.00 97.12           C  
ATOM    404  CD2 PHE A  48       3.410  16.995  -6.451  1.00 97.12           C  
ATOM    405  CE1 PHE A  48       3.724  19.417  -7.758  1.00 97.12           C  
ATOM    406  CE2 PHE A  48       3.027  17.120  -7.784  1.00 97.12           C  
ATOM    407  CZ  PHE A  48       3.186  18.331  -8.438  1.00 97.12           C  
ATOM    408  N   LEU A  49       6.163  17.625  -1.759  1.00 97.06           N  
ATOM    409  CA  LEU A  49       6.319  17.712  -0.315  1.00 97.06           C  
ATOM    410  C   LEU A  49       7.512  18.583   0.045  1.00 97.06           C  
ATOM    411  O   LEU A  49       7.465  19.337   1.020  1.00 97.06           O  
ATOM    412  CB  LEU A  49       6.485  16.322   0.301  1.00 97.06           C  
ATOM    413  CG  LEU A  49       5.264  15.406   0.235  1.00 97.06           C  
ATOM    414  CD1 LEU A  49       5.621  14.012   0.749  1.00 97.06           C  
ATOM    415  CD2 LEU A  49       4.103  15.992   1.028  1.00 97.06           C  
ATOM    416  N   LYS A  50       8.545  18.497  -0.697  1.00 96.75           N  
ATOM    417  CA  LYS A  50       9.717  19.341  -0.491  1.00 96.75           C  
ATOM    418  C   LYS A  50       9.406  20.811  -0.806  1.00 96.75           C  
ATOM    419  O   LYS A  50       9.801  21.711  -0.063  1.00 96.75           O  
ATOM    420  CB  LYS A  50      10.883  18.855  -1.355  1.00 96.75           C  
ATOM    421  CG  LYS A  50      11.475  17.530  -0.902  1.00 96.75           C  
ATOM    422  CD  LYS A  50      12.614  17.095  -1.810  1.00 96.75           C  
ATOM    423  CE  LYS A  50      13.264  15.809  -1.317  1.00 96.75           C  
ATOM    424  NZ  LYS A  50      14.374  15.363  -2.213  1.00 96.75           N1+
ATOM    425  N   GLU A  51       8.695  21.061  -1.903  1.00 96.81           N  
ATOM    426  CA  GLU A  51       8.309  22.416  -2.300  1.00 96.81           C  
ATOM    427  C   GLU A  51       7.478  23.094  -1.213  1.00 96.81           C  
ATOM    428  O   GLU A  51       7.597  24.287  -0.994  1.00 96.81           O  
ATOM    429  CB  GLU A  51       7.529  22.384  -3.615  1.00 96.81           C  
ATOM    430  CG  GLU A  51       8.389  22.084  -4.837  1.00 96.81           C  
ATOM    431  CD  GLU A  51       7.585  21.925  -6.120  1.00 96.81           C  
ATOM    432  OE1 GLU A  51       8.183  21.619  -7.172  1.00 96.81           O  
ATOM    433  OE2 GLU A  51       6.346  22.121  -6.058  1.00 96.81           O1-
ATOM    434  N   GLU A  52       6.728  22.275  -0.514  1.00 95.94           N  
ATOM    435  CA  GLU A  52       5.852  22.789   0.529  1.00 95.94           C  
ATOM    436  C   GLU A  52       6.557  22.813   1.885  1.00 95.94           C  
ATOM    437  O   GLU A  52       5.930  23.081   2.911  1.00 95.94           O  
ATOM    438  CB  GLU A  52       4.566  21.966   0.618  1.00 95.94           C  
ATOM    439  CG  GLU A  52       3.692  22.065  -0.624  1.00 95.94           C  
ATOM    440  CD  GLU A  52       3.053  23.430  -0.804  1.00 95.94           C  
ATOM    441  OE1 GLU A  52       2.760  23.815  -1.958  1.00 95.94           O  
ATOM    442  OE2 GLU A  52       2.849  24.129   0.218  1.00 95.94           O1-
ATOM    443  N   LYS A  53       7.811  22.440   1.942  1.00 95.00           N  
ATOM    444  CA  LYS A  53       8.744  22.546   3.062  1.00 95.00           C  
ATOM    445  C   LYS A  53       8.364  21.578   4.183  1.00 95.00           C  
ATOM    446  O   LYS A  53       8.626  21.853   5.357  1.00 95.00           O  
ATOM    447  CB  LYS A  53       8.794  23.983   3.594  1.00 95.00           C  
ATOM    448  CG  LYS A  53       9.324  24.994   2.594  1.00 95.00           C  
ATOM    449  CD  LYS A  53       9.409  26.385   3.202  1.00 95.00           C  
ATOM    450  CE  LYS A  53       9.903  27.405   2.187  1.00 95.00           C  
ATOM    451  NZ  LYS A  53       9.984  28.784   2.779  1.00 95.00           N1+
ATOM    452  N   LEU A  54       7.589  20.567   3.840  1.00 93.69           N  
ATOM    453  CA  LEU A  54       7.285  19.541   4.825  1.00 93.69           C  
ATOM    454  C   LEU A  54       8.480  18.607   5.020  1.00 93.69           C  
ATOM    455  O   LEU A  54       8.764  18.184   6.142  1.00 93.69           O  
ATOM    456  CB  LEU A  54       6.057  18.732   4.391  1.00 93.69           C  
ATOM    457  CG  LEU A  54       5.588  17.645   5.356  1.00 93.69           C  
ATOM    458  CD1 LEU A  54       5.086  18.271   6.654  1.00 93.69           C  
ATOM    459  CD2 LEU A  54       4.499  16.799   4.714  1.00 93.69           C  
ATOM    460  N   LEU A  55       9.229  18.197   3.899  1.00 92.56           N  
ATOM    461  CA  LEU A  55      10.341  17.255   3.953  1.00 92.56           C  
ATOM    462  C   LEU A  55      11.587  17.848   3.309  1.00 92.56           C  
ATOM    463  O   LEU A  55      11.493  18.690   2.417  1.00 92.56           O  
ATOM    464  CB  LEU A  55       9.960  15.938   3.255  1.00 92.56           C  
ATOM    465  CG  LEU A  55       8.826  15.144   3.899  1.00 92.56           C  
ATOM    466  CD1 LEU A  55       8.447  13.961   3.012  1.00 92.56           C  
ATOM    467  CD2 LEU A  55       9.227  14.672   5.293  1.00 92.56           C  
ATOM    468  N   SER A  56      12.714  17.515   3.797  1.00 93.56           N  
ATOM    469  CA  SER A  56      14.006  17.645   3.133  1.00 93.56           C  
ATOM    470  C   SER A  56      14.626  16.282   2.845  1.00 93.56           C  
ATOM    471  O   SER A  56      14.162  15.256   3.358  1.00 93.56           O  
ATOM    472  CB  SER A  56      14.959  18.477   3.987  1.00 93.56           C  
ATOM    473  OG  SER A  56      15.273  17.804   5.193  1.00 93.56           O  
ATOM    474  N   ASP A  57      15.649  16.214   1.962  1.00 91.44           N  
ATOM    475  CA  ASP A  57      16.291  14.958   1.604  1.00 91.44           C  
ATOM    476  C   ASP A  57      16.793  14.223   2.847  1.00 91.44           C  
ATOM    477  O   ASP A  57      16.707  12.996   2.927  1.00 91.44           O  
ATOM    478  CB  ASP A  57      17.436  15.201   0.634  1.00 91.44           C  
ATOM    479  CG  ASP A  57      16.977  15.534  -0.775  1.00 91.44           C  
ATOM    480  OD1 ASP A  57      15.843  15.160  -1.145  1.00 91.44           O  
ATOM    481  OD2 ASP A  57      17.741  16.177  -1.517  1.00 91.44           O1-
ATOM    482  N   GLY A  58      17.200  14.923   3.870  1.00 92.62           N  
ATOM    483  CA  GLY A  58      17.758  14.358   5.088  1.00 92.62           C  
ATOM    484  C   GLY A  58      16.701  13.766   6.013  1.00 92.62           C  
ATOM    485  O   GLY A  58      17.040  12.998   6.922  1.00 92.62           O  
ATOM    486  N   MET A  59      15.454  14.067   5.689  1.00 93.38           N  
ATOM    487  CA  MET A  59      14.346  13.631   6.540  1.00 93.38           C  
ATOM    488  C   MET A  59      13.741  12.338   6.013  1.00 93.38           C  
ATOM    489  O   MET A  59      13.004  11.661   6.729  1.00 93.38           O  
ATOM    490  CB  MET A  59      13.275  14.713   6.621  1.00 93.38           C  
ATOM    491  CG  MET A  59      13.714  15.950   7.391  1.00 93.38           C  
ATOM    492  SD  MET A  59      12.346  17.154   7.642  1.00 93.38           S  
ATOM    493  CE  MET A  59      13.109  18.275   8.849  1.00 93.38           C  
ATOM    494  N   LEU A  60      14.046  11.928   4.785  1.00 95.06           N  
ATOM    495  CA  LEU A  60      13.478  10.746   4.145  1.00 95.06           C  
ATOM    496  C   LEU A  60      14.228   9.482   4.555  1.00 95.06           C  
ATOM    497  O   LEU A  60      15.443   9.520   4.753  1.00 95.06           O  
ATOM    498  CB  LEU A  60      13.498  10.890   2.618  1.00 95.06           C  
ATOM    499  CG  LEU A  60      12.567  11.952   2.027  1.00 95.06           C  
ATOM    500  CD1 LEU A  60      12.924  12.211   0.566  1.00 95.06           C  
ATOM    501  CD2 LEU A  60      11.115  11.524   2.161  1.00 95.06           C  
ATOM    502  N   VAL A  61      13.509   8.416   4.678  1.00 96.94           N  
ATOM    503  CA  VAL A  61      14.101   7.095   4.838  1.00 96.94           C  
ATOM    504  C   VAL A  61      14.262   6.429   3.477  1.00 96.94           C  
ATOM    505  O   VAL A  61      13.293   6.269   2.734  1.00 96.94           O  
ATOM    506  CB  VAL A  61      13.256   6.200   5.769  1.00 96.94           C  
ATOM    507  CG1 VAL A  61      13.898   4.821   5.931  1.00 96.94           C  
ATOM    508  CG2 VAL A  61      13.071   6.870   7.130  1.00 96.94           C  
ATOM    509  N   GLU A  62      15.513   6.082   3.190  1.00 96.31           N  
ATOM    510  CA  GLU A  62      15.785   5.479   1.893  1.00 96.31           C  
ATOM    511  C   GLU A  62      15.412   3.995   1.880  1.00 96.31           C  
ATOM    512  O   GLU A  62      15.846   3.235   2.747  1.00 96.31           O  
ATOM    513  CB  GLU A  62      17.271   5.649   1.526  1.00 96.31           C  
ATOM    514  CG  GLU A  62      17.630   5.094   0.156  1.00 96.31           C  
ATOM    515  CD  GLU A  62      17.297   6.044  -0.984  1.00 96.31           C  
ATOM    516  OE1 GLU A  62      17.445   5.654  -2.163  1.00 96.31           O  
ATOM    517  OE2 GLU A  62      16.880   7.186  -0.696  1.00 96.31           O1-
ATOM    518  N   ALA A  63      14.646   3.613   0.845  1.00 97.19           N  
ATOM    519  CA  ALA A  63      14.234   2.223   0.672  1.00 97.19           C  
ATOM    520  C   ALA A  63      15.374   1.374   0.121  1.00 97.19           C  
ATOM    521  O   ALA A  63      16.125   1.820  -0.744  1.00 97.19           O  
ATOM    522  CB  ALA A  63      13.025   2.145  -0.255  1.00 97.19           C  
ATOM    523  N   ARG A  64      15.473   0.077   0.628  1.00 97.19           N  
ATOM    524  CA  ARG A  64      16.441  -0.891   0.098  1.00 97.19           C  
ATOM    525  C   ARG A  64      15.739  -1.940  -0.760  1.00 97.19           C  
ATOM    526  O   ARG A  64      14.583  -2.297  -0.493  1.00 97.19           O  
ATOM    527  CB  ARG A  64      17.206  -1.567   1.235  1.00 97.19           C  
ATOM    528  CG  ARG A  64      18.140  -0.636   1.985  1.00 97.19           C  
ATOM    529  CD  ARG A  64      18.975  -1.387   3.013  1.00 97.19           C  
ATOM    530  NE  ARG A  64      19.949  -0.510   3.661  1.00 97.19           N  
ATOM    531  NH1 ARG A  64      20.746  -2.129   5.107  1.00 97.19           N  
ATOM    532  NH2 ARG A  64      21.601  -0.004   5.166  1.00 97.19           N1+
ATOM    533  CZ  ARG A  64      20.770  -0.883   4.646  1.00 97.19           C  
ATOM    534  N   GLU A  65      16.464  -2.362  -1.744  1.00 97.38           N  
ATOM    535  CA  GLU A  65      15.931  -3.389  -2.635  1.00 97.38           C  
ATOM    536  C   GLU A  65      15.762  -4.721  -1.904  1.00 97.38           C  
ATOM    537  O   GLU A  65      16.641  -5.140  -1.151  1.00 97.38           O  
ATOM    538  CB  GLU A  65      16.857  -3.572  -3.846  1.00 97.38           C  
ATOM    539  CG  GLU A  65      16.404  -4.666  -4.804  1.00 97.38           C  
ATOM    540  CD  GLU A  65      17.385  -4.929  -5.925  1.00 97.38           C  
ATOM    541  OE1 GLU A  65      17.135  -5.818  -6.767  1.00 97.38           O  
ATOM    542  OE2 GLU A  65      18.433  -4.240  -5.965  1.00 97.38           O1-
ATOM    543  N   ALA A  66      14.615  -5.352  -2.073  1.00 97.88           N  
ATOM    544  CA  ALA A  66      14.388  -6.683  -1.520  1.00 97.88           C  
ATOM    545  C   ALA A  66      15.212  -7.736  -2.244  1.00 97.88           C  
ATOM    546  O   ALA A  66      15.233  -7.779  -3.479  1.00 97.88           O  
ATOM    547  CB  ALA A  66      12.901  -7.039  -1.590  1.00 97.88           C  
ATOM    548  N   SER A  67      15.925  -8.513  -1.454  1.00 97.56           N  
ATOM    549  CA  SER A  67      16.724  -9.598  -2.025  1.00 97.56           C  
ATOM    550  C   SER A  67      15.843 -10.802  -2.365  1.00 97.56           C  
ATOM    551  O   SER A  67      14.692 -10.874  -1.945  1.00 97.56           O  
ATOM    552  CB  SER A  67      17.816 -10.026  -1.055  1.00 97.56           C  
ATOM    553  OG  SER A  67      17.277 -10.669   0.079  1.00 97.56           O  
ATOM    554  N   GLU A  68      16.393 -11.652  -3.095  1.00 96.81           N  
ATOM    555  CA  GLU A  68      15.677 -12.885  -3.413  1.00 96.81           C  
ATOM    556  C   GLU A  68      15.285 -13.639  -2.143  1.00 96.81           C  
ATOM    557  O   GLU A  68      14.192 -14.180  -2.052  1.00 96.81           O  
ATOM    558  CB  GLU A  68      16.522 -13.779  -4.320  1.00 96.81           C  
ATOM    559  CG  GLU A  68      15.796 -15.015  -4.816  1.00 96.81           C  
ATOM    560  CD  GLU A  68      16.547 -15.770  -5.904  1.00 96.81           C  
ATOM    561  OE1 GLU A  68      16.166 -16.909  -6.239  1.00 96.81           O  
ATOM    562  OE2 GLU A  68      17.542 -15.208  -6.426  1.00 96.81           O1-
ATOM    563  N   GLU A  69      16.174 -13.720  -1.142  1.00 97.44           N  
ATOM    564  CA  GLU A  69      15.877 -14.390   0.128  1.00 97.44           C  
ATOM    565  C   GLU A  69      14.696 -13.738   0.837  1.00 97.44           C  
ATOM    566  O   GLU A  69      13.872 -14.432   1.431  1.00 97.44           O  
ATOM    567  CB  GLU A  69      17.113 -14.375   1.036  1.00 97.44           C  
ATOM    568  CG  GLU A  69      18.240 -15.280   0.563  1.00 97.44           C  
ATOM    569  CD  GLU A  69      19.142 -14.621  -0.466  1.00 97.44           C  
ATOM    570  OE1 GLU A  69      20.000 -15.316  -1.052  1.00 97.44           O  
ATOM    571  OE2 GLU A  69      19.003 -13.394  -0.680  1.00 97.44           O1-
ATOM    572  N   ASP A  70      14.676 -12.381   0.719  1.00 98.12           N  
ATOM    573  CA  ASP A  70      13.541 -11.659   1.288  1.00 98.12           C  
ATOM    574  C   ASP A  70      12.240 -12.063   0.600  1.00 98.12           C  
ATOM    575  O   ASP A  70      11.231 -12.301   1.266  1.00 98.12           O  
ATOM    576  CB  ASP A  70      13.751 -10.150   1.162  1.00 98.12           C  
ATOM    577  CG  ASP A  70      14.929  -9.644   1.979  1.00 98.12           C  
ATOM    578  OD1 ASP A  70      15.131 -10.126   3.119  1.00 98.12           O  
ATOM    579  OD2 ASP A  70      15.665  -8.764   1.486  1.00 98.12           O1-
ATOM    580  N   LEU A  71      12.298 -12.123  -0.714  1.00 98.31           N  
ATOM    581  CA  LEU A  71      11.108 -12.416  -1.508  1.00 98.31           C  
ATOM    582  C   LEU A  71      10.623 -13.838  -1.255  1.00 98.31           C  
ATOM    583  O   LEU A  71       9.423 -14.104  -1.329  1.00 98.31           O  
ATOM    584  CB  LEU A  71      11.400 -12.215  -3.000  1.00 98.31           C  
ATOM    585  CG  LEU A  71      11.753 -10.790  -3.438  1.00 98.31           C  
ATOM    586  CD1 LEU A  71      12.123 -10.766  -4.917  1.00 98.31           C  
ATOM    587  CD2 LEU A  71      10.595  -9.840  -3.153  1.00 98.31           C  
ATOM    588  N   LEU A  72      11.480 -14.791  -0.926  1.00 98.00           N  
ATOM    589  CA  LEU A  72      11.167 -16.204  -0.721  1.00 98.00           C  
ATOM    590  C   LEU A  72      10.394 -16.396   0.580  1.00 98.00           C  
ATOM    591  O   LEU A  72       9.819 -17.469   0.806  1.00 98.00           O  
ATOM    592  CB  LEU A  72      12.446 -17.037  -0.708  1.00 98.00           C  
ATOM    593  CG  LEU A  72      13.047 -17.391  -2.071  1.00 98.00           C  
ATOM    594  CD1 LEU A  72      14.449 -17.947  -1.907  1.00 98.00           C  
ATOM    595  CD2 LEU A  72      12.148 -18.386  -2.807  1.00 98.00           C  
ATOM    596  N   VAL A  73      10.312 -15.322   1.390  1.00 97.62           N  
ATOM    597  CA  VAL A  73       9.509 -15.392   2.608  1.00 97.62           C  
ATOM    598  C   VAL A  73       8.045 -15.630   2.237  1.00 97.62           C  
ATOM    599  O   VAL A  73       7.356 -16.421   2.889  1.00 97.62           O  
ATOM    600  CB  VAL A  73       9.638 -14.107   3.456  1.00 97.62           C  
ATOM    601  CG1 VAL A  73       8.621 -14.104   4.591  1.00 97.62           C  
ATOM    602  CG2 VAL A  73      11.059 -13.981   4.009  1.00 97.62           C  
ATOM    603  N   VAL A  74       7.580 -15.113   1.107  1.00 97.75           N  
ATOM    604  CA  VAL A  74       6.186 -15.232   0.712  1.00 97.75           C  
ATOM    605  C   VAL A  74       6.086 -15.920  -0.645  1.00 97.75           C  
ATOM    606  O   VAL A  74       5.243 -16.794  -0.844  1.00 97.75           O  
ATOM    607  CB  VAL A  74       5.490 -13.849   0.660  1.00 97.75           C  
ATOM    608  CG1 VAL A  74       4.132 -13.957  -0.031  1.00 97.75           C  
ATOM    609  CG2 VAL A  74       5.334 -13.283   2.069  1.00 97.75           C  
ATOM    610  N   HIS A  75       6.974 -15.581  -1.543  1.00 98.50           N  
ATOM    611  CA  HIS A  75       6.836 -16.072  -2.911  1.00 98.50           C  
ATOM    612  C   HIS A  75       7.433 -17.472  -3.063  1.00 98.50           C  
ATOM    613  O   HIS A  75       8.448 -17.780  -2.436  1.00 98.50           O  
ATOM    614  CB  HIS A  75       7.490 -15.108  -3.896  1.00 98.50           C  
ATOM    615  CG  HIS A  75       6.797 -13.791  -4.004  1.00 98.50           C  
ATOM    616  CD2 HIS A  75       7.202 -12.544  -3.673  1.00 98.50           C  
ATOM    617  ND1 HIS A  75       5.518 -13.658  -4.497  1.00 98.50           N  
ATOM    618  CE1 HIS A  75       5.165 -12.385  -4.467  1.00 98.50           C  
ATOM    619  NE2 HIS A  75       6.168 -11.688  -3.969  1.00 98.50           N  
ATOM    620  N   THR A  76       6.818 -18.216  -3.917  1.00 98.00           N  
ATOM    621  CA  THR A  76       7.370 -19.524  -4.250  1.00 98.00           C  
ATOM    622  C   THR A  76       8.587 -19.383  -5.158  1.00 98.00           C  
ATOM    623  O   THR A  76       8.691 -18.433  -5.930  1.00 98.00           O  
ATOM    624  CB  THR A  76       6.323 -20.424  -4.935  1.00 98.00           C  
ATOM    625  CG2 THR A  76       5.065 -20.542  -4.082  1.00 98.00           C  
ATOM    626  OG1 THR A  76       5.977 -19.858  -6.209  1.00 98.00           O  
ATOM    627  N   ARG A  77       9.457 -20.323  -5.006  1.00 97.88           N  
ATOM    628  CA  ARG A  77      10.625 -20.356  -5.887  1.00 97.88           C  
ATOM    629  C   ARG A  77      10.211 -20.430  -7.351  1.00 97.88           C  
ATOM    630  O   ARG A  77      10.811 -19.775  -8.206  1.00 97.88           O  
ATOM    631  CB  ARG A  77      11.538 -21.522  -5.532  1.00 97.88           C  
ATOM    632  CG  ARG A  77      12.832 -21.562  -6.325  1.00 97.88           C  
ATOM    633  CD  ARG A  77      13.773 -20.440  -5.907  1.00 97.88           C  
ATOM    634  NE  ARG A  77      14.467 -20.745  -4.655  1.00 97.88           N  
ATOM    635  NH1 ARG A  77      15.650 -18.758  -4.575  1.00 97.88           N  
ATOM    636  NH2 ARG A  77      15.904 -20.320  -2.912  1.00 97.88           N1+
ATOM    637  CZ  ARG A  77      15.333 -19.949  -4.054  1.00 97.88           C  
ATOM    638  N   ARG A  78       9.252 -21.249  -7.542  1.00 97.94           N  
ATOM    639  CA  ARG A  78       8.728 -21.405  -8.895  1.00 97.94           C  
ATOM    640  C   ARG A  78       8.312 -20.063  -9.482  1.00 97.94           C  
ATOM    641  O   ARG A  78       8.677 -19.738 -10.616  1.00 97.94           O  
ATOM    642  CB  ARG A  78       7.534 -22.370  -8.900  1.00 97.94           C  
ATOM    643  CG  ARG A  78       6.934 -22.595 -10.274  1.00 97.94           C  
ATOM    644  CD  ARG A  78       5.708 -23.498 -10.213  1.00 97.94           C  
ATOM    645  NE  ARG A  78       4.578 -22.830  -9.586  1.00 97.94           N  
ATOM    646  NH1 ARG A  78       3.066 -24.521 -10.002  1.00 97.94           N  
ATOM    647  NH2 ARG A  78       2.396 -22.628  -8.904  1.00 97.94           N1+
ATOM    648  CZ  ARG A  78       3.349 -23.325  -9.499  1.00 97.94           C  
ATOM    649  N   TYR A  79       7.529 -19.281  -8.791  1.00 97.75           N  
ATOM    650  CA  TYR A  79       7.058 -17.988  -9.272  1.00 97.75           C  
ATOM    651  C   TYR A  79       8.220 -17.042  -9.533  1.00 97.75           C  
ATOM    652  O   TYR A  79       8.276 -16.376 -10.572  1.00 97.75           O  
ATOM    653  CB  TYR A  79       6.088 -17.355  -8.260  1.00 97.75           C  
ATOM    654  CG  TYR A  79       5.683 -15.951  -8.603  1.00 97.75           C  
ATOM    655  CD1 TYR A  79       6.020 -14.881  -7.762  1.00 97.75           C  
ATOM    656  CD2 TYR A  79       4.972 -15.662  -9.761  1.00 97.75           C  
ATOM    657  CE1 TYR A  79       5.648 -13.576  -8.070  1.00 97.75           C  
ATOM    658  CE2 TYR A  79       4.597 -14.368 -10.083  1.00 97.75           C  
ATOM    659  OH  TYR A  79       4.572 -12.038  -9.542  1.00 97.75           O  
ATOM    660  CZ  TYR A  79       4.945 -13.328  -9.232  1.00 97.75           C  
ATOM    661  N   LEU A  80       9.146 -16.945  -8.573  1.00 97.56           N  
ATOM    662  CA  LEU A  80      10.289 -16.063  -8.744  1.00 97.56           C  
ATOM    663  C   LEU A  80      11.087 -16.432  -9.993  1.00 97.56           C  
ATOM    664  O   LEU A  80      11.593 -15.557 -10.697  1.00 97.56           O  
ATOM    665  CB  LEU A  80      11.202 -16.112  -7.512  1.00 97.56           C  
ATOM    666  CG  LEU A  80      10.630 -15.528  -6.220  1.00 97.56           C  
ATOM    667  CD1 LEU A  80      11.661 -15.596  -5.102  1.00 97.56           C  
ATOM    668  CD2 LEU A  80      10.167 -14.096  -6.441  1.00 97.56           C  
ATOM    669  N   ASN A  81      11.164 -17.772 -10.267  1.00 96.94           N  
ATOM    670  CA  ASN A  81      11.844 -18.228 -11.476  1.00 96.94           C  
ATOM    671  C   ASN A  81      11.091 -17.800 -12.735  1.00 96.94           C  
ATOM    672  O   ASN A  81      11.705 -17.531 -13.769  1.00 96.94           O  
ATOM    673  CB  ASN A  81      12.018 -19.748 -11.452  1.00 96.94           C  
ATOM    674  CG  ASN A  81      13.100 -20.197 -10.492  1.00 96.94           C  
ATOM    675  ND2 ASN A  81      13.025 -21.434 -10.036  1.00 96.94           N  
ATOM    676  OD1 ASN A  81      14.011 -19.438 -10.170  1.00 96.94           O  
ATOM    677  N   GLU A  82       9.791 -17.710 -12.688  1.00 96.06           N  
ATOM    678  CA  GLU A  82       8.997 -17.241 -13.819  1.00 96.06           C  
ATOM    679  C   GLU A  82       9.323 -15.796 -14.165  1.00 96.06           C  
ATOM    680  O   GLU A  82       9.277 -15.394 -15.328  1.00 96.06           O  
ATOM    681  CB  GLU A  82       7.502 -17.389 -13.524  1.00 96.06           C  
ATOM    682  CG  GLU A  82       7.017 -18.838 -13.503  1.00 96.06           C  
ATOM    683  CD  GLU A  82       5.530 -18.958 -13.239  1.00 96.06           C  
ATOM    684  OE1 GLU A  82       5.016 -20.103 -13.227  1.00 96.06           O  
ATOM    685  OE2 GLU A  82       4.871 -17.924 -13.051  1.00 96.06           O1-
ATOM    686  N   LEU A  83       9.576 -14.977 -13.210  1.00 94.75           N  
ATOM    687  CA  LEU A  83       9.822 -13.551 -13.392  1.00 94.75           C  
ATOM    688  C   LEU A  83      11.125 -13.307 -14.141  1.00 94.75           C  
ATOM    689  O   LEU A  83      11.414 -12.180 -14.546  1.00 94.75           O  
ATOM    690  CB  LEU A  83       9.852 -12.839 -12.036  1.00 94.75           C  
ATOM    691  CG  LEU A  83       8.518 -12.699 -11.306  1.00 94.75           C  
ATOM    692  CD1 LEU A  83       8.717 -12.016  -9.953  1.00 94.75           C  
ATOM    693  CD2 LEU A  83       7.518 -11.922 -12.157  1.00 94.75           C  
ATOM    694  N   LYS A  84      11.875 -14.446 -14.387  1.00 93.00           N  
ATOM    695  CA  LYS A  84      13.099 -14.351 -15.168  1.00 93.00           C  
ATOM    696  C   LYS A  84      12.797 -14.277 -16.660  1.00 93.00           C  
ATOM    697  O   LYS A  84      13.662 -13.912 -17.460  1.00 93.00           O  
ATOM    698  CB  LYS A  84      14.029 -15.531 -14.874  1.00 93.00           C  
ATOM    699  CG  LYS A  84      14.586 -15.535 -13.454  1.00 93.00           C  
ATOM    700  CD  LYS A  84      15.529 -16.722 -13.237  1.00 93.00           C  
ATOM    701  CE  LYS A  84      16.100 -16.724 -11.824  1.00 93.00           C  
ATOM    702  NZ  LYS A  84      16.985 -17.896 -11.586  1.00 93.00           N1+
ATOM    703  N   TRP A  85      11.591 -14.491 -16.992  1.00 92.69           N  
ATOM    704  CA  TRP A  85      11.154 -14.440 -18.385  1.00 92.69           C  
ATOM    705  C   TRP A  85      10.432 -13.129 -18.677  1.00 92.69           C  
ATOM    706  O   TRP A  85       9.463 -12.777 -17.996  1.00 92.69           O  
ATOM    707  CB  TRP A  85      10.250 -15.627 -18.721  1.00 92.69           C  
ATOM    708  CG  TRP A  85      10.910 -16.961 -18.585  1.00 92.69           C  
ATOM    709  CD1 TRP A  85      10.872 -17.793 -17.506  1.00 92.69           C  
ATOM    710  CD2 TRP A  85      11.733 -17.610 -19.570  1.00 92.69           C  
ATOM    711  CE2 TRP A  85      12.149 -18.841 -19.013  1.00 92.69           C  
ATOM    712  CE3 TRP A  85      12.140 -17.268 -20.857  1.00 92.69           C  
ATOM    713  NE1 TRP A  85      11.605 -18.929 -17.755  1.00 92.69           N  
ATOM    714  CH2 TRP A  85      13.360 -19.371 -20.978  1.00 92.69           C  
ATOM    715  CZ2 TRP A  85      12.965 -19.724 -19.711  1.00 92.69           C  
ATOM    716  CZ3 TRP A  85      12.955 -18.151 -21.554  1.00 92.69           C  
ATOM    717  N   SER A  86      10.862 -12.372 -19.732  1.00 89.56           N  
ATOM    718  CA  SER A  86      10.346 -11.049 -20.101  1.00 89.56           C  
ATOM    719  C   SER A  86       8.872 -11.127 -20.477  1.00 89.56           C  
ATOM    720  O   SER A  86       8.106 -10.186 -20.233  1.00 89.56           O  
ATOM    721  CB  SER A  86      11.155 -10.456 -21.252  1.00 89.56           C  
ATOM    722  OG  SER A  86      12.487 -10.213 -20.864  1.00 89.56           O  
ATOM    723  N   PHE A  87       8.507 -12.310 -21.040  1.00 91.25           N  
ATOM    724  CA  PHE A  87       7.110 -12.506 -21.428  1.00 91.25           C  
ATOM    725  C   PHE A  87       6.202 -12.466 -20.211  1.00 91.25           C  
ATOM    726  O   PHE A  87       5.138 -11.853 -20.240  1.00 91.25           O  
ATOM    727  CB  PHE A  87       6.943 -13.841 -22.173  1.00 91.25           C  
ATOM    728  CG  PHE A  87       5.512 -14.169 -22.508  1.00 91.25           C  
ATOM    729  CD1 PHE A  87       4.807 -15.108 -21.763  1.00 91.25           C  
ATOM    730  CD2 PHE A  87       4.877 -13.552 -23.577  1.00 91.25           C  
ATOM    731  CE1 PHE A  87       3.488 -15.408 -22.065  1.00 91.25           C  
ATOM    732  CE2 PHE A  87       3.556 -13.849 -23.885  1.00 91.25           C  
ATOM    733  CZ  PHE A  87       2.862 -14.777 -23.130  1.00 91.25           C  
ATOM    734  N   VAL A  88       6.598 -13.128 -19.195  1.00 91.69           N  
ATOM    735  CA  VAL A  88       5.842 -13.178 -17.948  1.00 91.69           C  
ATOM    736  C   VAL A  88       5.750 -11.790 -17.341  1.00 91.69           C  
ATOM    737  O   VAL A  88       4.668 -11.350 -16.926  1.00 91.69           O  
ATOM    738  CB  VAL A  88       6.480 -14.156 -16.939  1.00 91.69           C  
ATOM    739  CG1 VAL A  88       5.772 -14.080 -15.591  1.00 91.69           C  
ATOM    740  CG2 VAL A  88       6.435 -15.588 -17.485  1.00 91.69           C  
ATOM    741  N   VAL A  89       6.810 -11.034 -17.302  1.00 91.12           N  
ATOM    742  CA  VAL A  89       6.868  -9.692 -16.741  1.00 91.12           C  
ATOM    743  C   VAL A  89       5.985  -8.751 -17.565  1.00 91.12           C  
ATOM    744  O   VAL A  89       5.273  -7.918 -17.007  1.00 91.12           O  
ATOM    745  CB  VAL A  89       8.309  -9.147 -16.686  1.00 91.12           C  
ATOM    746  CG1 VAL A  89       8.331  -7.712 -16.168  1.00 91.12           C  
ATOM    747  CG2 VAL A  89       9.186 -10.053 -15.817  1.00 91.12           C  
ATOM    748  N   ALA A  90       5.987  -8.903 -18.841  1.00 88.94           N  
ATOM    749  CA  ALA A  90       5.145  -8.116 -19.733  1.00 88.94           C  
ATOM    750  C   ALA A  90       3.671  -8.360 -19.453  1.00 88.94           C  
ATOM    751  O   ALA A  90       2.863  -7.422 -19.449  1.00 88.94           O  
ATOM    752  CB  ALA A  90       5.473  -8.429 -21.193  1.00 88.94           C  
ATOM    753  N   THR A  91       3.338  -9.599 -19.263  1.00 90.81           N  
ATOM    754  CA  THR A  91       1.959  -9.968 -18.958  1.00 90.81           C  
ATOM    755  C   THR A  91       1.522  -9.367 -17.629  1.00 90.81           C  
ATOM    756  O   THR A  91       0.442  -8.782 -17.528  1.00 90.81           O  
ATOM    757  CB  THR A  91       1.785 -11.499 -18.919  1.00 90.81           C  
ATOM    758  CG2 THR A  91       0.344 -11.881 -18.587  1.00 90.81           C  
ATOM    759  OG1 THR A  91       2.126 -12.053 -20.197  1.00 90.81           O  
ATOM    760  N   ILE A  92       2.338  -9.461 -16.598  1.00 90.00           N  
ATOM    761  CA  ILE A  92       2.062  -8.979 -15.251  1.00 90.00           C  
ATOM    762  C   ILE A  92       1.932  -7.456 -15.270  1.00 90.00           C  
ATOM    763  O   ILE A  92       1.011  -6.895 -14.669  1.00 90.00           O  
ATOM    764  CB  ILE A  92       3.155  -9.415 -14.258  1.00 90.00           C  
ATOM    765  CG1 ILE A  92       3.061 -10.919 -13.983  1.00 90.00           C  
ATOM    766  CG2 ILE A  92       3.056  -8.615 -12.954  1.00 90.00           C  
ATOM    767  CD1 ILE A  92       4.233 -11.476 -13.183  1.00 90.00           C  
ATOM    768  N   THR A  93       2.879  -6.728 -16.035  1.00 85.56           N  
ATOM    769  CA  THR A  93       2.903  -5.275 -16.034  1.00 85.56           C  
ATOM    770  C   THR A  93       1.951  -4.720 -17.090  1.00 85.56           C  
ATOM    771  O   THR A  93       1.707  -3.509 -17.139  1.00 85.56           O  
ATOM    772  CB  THR A  93       4.329  -4.741 -16.296  1.00 85.56           C  
ATOM    773  CG2 THR A  93       5.279  -5.166 -15.182  1.00 85.56           C  
ATOM    774  OG1 THR A  93       4.805  -5.258 -17.543  1.00 85.56           O  
ATOM    775  N   GLU A  94       1.364  -5.562 -17.879  1.00 86.12           N  
ATOM    776  CA  GLU A  94       0.456  -5.207 -18.970  1.00 86.12           C  
ATOM    777  C   GLU A  94       1.097  -4.184 -19.908  1.00 86.12           C  
ATOM    778  O   GLU A  94       0.442  -3.240 -20.350  1.00 86.12           O  
ATOM    779  CB  GLU A  94      -0.858  -4.650 -18.409  1.00 86.12           C  
ATOM    780  CG  GLU A  94      -1.650  -5.659 -17.591  1.00 86.12           C  
ATOM    781  CD  GLU A  94      -3.042  -5.167 -17.225  1.00 86.12           C  
ATOM    782  OE1 GLU A  94      -3.678  -5.768 -16.326  1.00 86.12           O  
ATOM    783  OE2 GLU A  94      -3.496  -4.174 -17.827  1.00 86.12           O1-
ATOM    784  N   ILE A  95       2.420  -4.396 -20.178  1.00 79.88           N  
ATOM    785  CA  ILE A  95       3.221  -3.588 -21.091  1.00 79.88           C  
ATOM    786  C   ILE A  95       3.830  -4.484 -22.171  1.00 79.88           C  
ATOM    787  O   ILE A  95       4.915  -5.030 -21.985  1.00 79.88           O  
ATOM    788  CB  ILE A  95       4.332  -2.814 -20.345  1.00 79.88           C  
ATOM    789  CG1 ILE A  95       3.726  -1.966 -19.224  1.00 79.88           C  
ATOM    790  CG2 ILE A  95       5.127  -1.941 -21.319  1.00 79.88           C  
ATOM    791  CD1 ILE A  95       4.763  -1.340 -18.293  1.00 79.88           C  
ATOM    792  N   PRO A  96       3.016  -4.713 -23.299  1.00 79.12           N  
ATOM    793  CA  PRO A  96       3.413  -5.677 -24.326  1.00 79.12           C  
ATOM    794  C   PRO A  96       4.799  -5.393 -24.905  1.00 79.12           C  
ATOM    795  O   PRO A  96       5.586  -6.320 -25.123  1.00 79.12           O  
ATOM    796  CB  PRO A  96       2.337  -5.511 -25.404  1.00 79.12           C  
ATOM    797  CG  PRO A  96       1.102  -5.118 -24.659  1.00 79.12           C  
ATOM    798  CD  PRO A  96       1.506  -4.221 -23.513  1.00 79.12           C  
ATOM    799  N   PRO A  97       5.246  -4.136 -24.987  1.00 80.25           N  
ATOM    800  CA  PRO A  97       6.563  -3.845 -25.546  1.00 80.25           C  
ATOM    801  C   PRO A  97       7.710  -4.355 -24.684  1.00 80.25           C  
ATOM    802  O   PRO A  97       8.832  -4.519 -25.160  1.00 80.25           O  
ATOM    803  CB  PRO A  97       6.584  -2.313 -25.624  1.00 80.25           C  
ATOM    804  CG  PRO A  97       5.146  -1.925 -25.774  1.00 80.25           C  
ATOM    805  CD  PRO A  97       4.311  -2.876 -24.967  1.00 80.25           C  
ATOM    806  N   VAL A  98       7.531  -4.627 -23.414  1.00 81.69           N  
ATOM    807  CA  VAL A  98       8.520  -5.144 -22.473  1.00 81.69           C  
ATOM    808  C   VAL A  98       9.070  -6.473 -22.981  1.00 81.69           C  
ATOM    809  O   VAL A  98      10.231  -6.822 -22.714  1.00 81.69           O  
ATOM    810  CB  VAL A  98       7.928  -5.319 -21.055  1.00 81.69           C  
ATOM    811  CG1 VAL A  98       8.863  -6.143 -20.174  1.00 81.69           C  
ATOM    812  CG2 VAL A  98       7.656  -3.958 -20.424  1.00 81.69           C  
ATOM    813  N   ILE A  99       8.299  -7.227 -23.880  1.00 84.94           N  
ATOM    814  CA  ILE A  99       8.695  -8.534 -24.394  1.00 84.94           C  
ATOM    815  C   ILE A  99       9.909  -8.388 -25.316  1.00 84.94           C  
ATOM    816  O   ILE A  99      10.698  -9.316 -25.458  1.00 84.94           O  
ATOM    817  CB  ILE A  99       7.534  -9.218 -25.145  1.00 84.94           C  
ATOM    818  CG1 ILE A  99       6.443  -9.663 -24.160  1.00 84.94           C  
ATOM    819  CG2 ILE A  99       8.042 -10.418 -25.955  1.00 84.94           C  
ATOM    820  CD1 ILE A  99       5.156 -10.135 -24.826  1.00 84.94           C  
ATOM    821  N   PHE A 100      10.064  -7.233 -25.836  1.00 84.50           N  
ATOM    822  CA  PHE A 100      11.106  -7.005 -26.831  1.00 84.50           C  
ATOM    823  C   PHE A 100      12.387  -6.493 -26.183  1.00 84.50           C  
ATOM    824  O   PHE A 100      13.416  -6.384 -26.841  1.00 84.50           O  
ATOM    825  CB  PHE A 100      10.615  -6.011 -27.895  1.00 84.50           C  
ATOM    826  CG  PHE A 100       9.455  -6.508 -28.704  1.00 84.50           C  
ATOM    827  CD1 PHE A 100       9.608  -7.545 -29.613  1.00 84.50           C  
ATOM    828  CD2 PHE A 100       8.201  -5.934 -28.556  1.00 84.50           C  
ATOM    829  CE1 PHE A 100       8.527  -8.004 -30.359  1.00 84.50           C  
ATOM    830  CE2 PHE A 100       7.114  -6.387 -29.297  1.00 84.50           C  
ATOM    831  CZ  PHE A 100       7.283  -7.423 -30.210  1.00 84.50           C  
ATOM    832  N   LEU A 101      12.351  -6.212 -24.816  1.00 83.75           N  
ATOM    833  CA  LEU A 101      13.525  -5.748 -24.082  1.00 83.75           C  
ATOM    834  C   LEU A 101      14.402  -6.928 -23.681  1.00 83.75           C  
ATOM    835  O   LEU A 101      13.912  -8.000 -23.338  1.00 83.75           O  
ATOM    836  CB  LEU A 101      13.103  -4.968 -22.835  1.00 83.75           C  
ATOM    837  CG  LEU A 101      12.359  -3.654 -23.082  1.00 83.75           C  
ATOM    838  CD1 LEU A 101      11.909  -3.043 -21.755  1.00 83.75           C  
ATOM    839  CD2 LEU A 101      13.242  -2.676 -23.857  1.00 83.75           C  
ATOM    840  N   PRO A 102      15.713  -6.724 -23.902  1.00 87.31           N  
ATOM    841  CA  PRO A 102      16.587  -7.747 -23.313  1.00 87.31           C  
ATOM    842  C   PRO A 102      16.307  -7.978 -21.831  1.00 87.31           C  
ATOM    843  O   PRO A 102      15.999  -7.033 -21.098  1.00 87.31           O  
ATOM    844  CB  PRO A 102      17.982  -7.158 -23.512  1.00 87.31           C  
ATOM    845  CG  PRO A 102      17.832  -6.173 -24.630  1.00 87.31           C  
ATOM    846  CD  PRO A 102      16.444  -5.606 -24.570  1.00 87.31           C  
ATOM    847  N   ASN A 103      16.270  -9.236 -21.421  1.00 87.56           N  
ATOM    848  CA  ASN A 103      15.877  -9.626 -20.073  1.00 87.56           C  
ATOM    849  C   ASN A 103      16.647  -8.853 -19.012  1.00 87.56           C  
ATOM    850  O   ASN A 103      16.080  -8.478 -17.976  1.00 87.56           O  
ATOM    851  CB  ASN A 103      16.063 -11.135 -19.874  1.00 87.56           C  
ATOM    852  CG  ASN A 103      15.612 -11.603 -18.507  1.00 87.56           C  
ATOM    853  ND2 ASN A 103      16.050 -12.807 -18.122  1.00 87.56           N  
ATOM    854  OD1 ASN A 103      14.878 -10.908 -17.811  1.00 87.56           O  
ATOM    855  N   PHE A 104      17.977  -8.628 -19.161  1.00 88.69           N  
ATOM    856  CA  PHE A 104      18.731  -7.889 -18.165  1.00 88.69           C  
ATOM    857  C   PHE A 104      18.161  -6.488 -17.972  1.00 88.69           C  
ATOM    858  O   PHE A 104      18.173  -5.963 -16.859  1.00 88.69           O  
ATOM    859  CB  PHE A 104      20.207  -7.805 -18.575  1.00 88.69           C  
ATOM    860  CG  PHE A 104      20.500  -6.719 -19.588  1.00 88.69           C  
ATOM    861  CD1 PHE A 104      20.506  -7.008 -20.950  1.00 88.69           C  
ATOM    862  CD2 PHE A 104      20.756  -5.425 -19.172  1.00 88.69           C  
ATOM    863  CE1 PHE A 104      20.771  -6.014 -21.884  1.00 88.69           C  
ATOM    864  CE2 PHE A 104      21.021  -4.424 -20.104  1.00 88.69           C  
ATOM    865  CZ  PHE A 104      21.029  -4.722 -21.460  1.00 88.69           C  
ATOM    866  N   LEU A 105      17.638  -5.822 -19.040  1.00 87.88           N  
ATOM    867  CA  LEU A 105      17.022  -4.501 -18.964  1.00 87.88           C  
ATOM    868  C   LEU A 105      15.666  -4.581 -18.265  1.00 87.88           C  
ATOM    869  O   LEU A 105      15.302  -3.676 -17.499  1.00 87.88           O  
ATOM    870  CB  LEU A 105      16.837  -3.910 -20.367  1.00 87.88           C  
ATOM    871  CG  LEU A 105      18.113  -3.427 -21.058  1.00 87.88           C  
ATOM    872  CD1 LEU A 105      17.811  -2.955 -22.477  1.00 87.88           C  
ATOM    873  CD2 LEU A 105      18.788  -2.316 -20.248  1.00 87.88           C  
ATOM    874  N   VAL A 106      14.868  -5.626 -18.462  1.00 88.25           N  
ATOM    875  CA  VAL A 106      13.605  -5.866 -17.777  1.00 88.25           C  
ATOM    876  C   VAL A 106      13.844  -6.030 -16.278  1.00 88.25           C  
ATOM    877  O   VAL A 106      13.141  -5.433 -15.459  1.00 88.25           O  
ATOM    878  CB  VAL A 106      12.879  -7.111 -18.341  1.00 88.25           C  
ATOM    879  CG1 VAL A 106      11.633  -7.424 -17.526  1.00 88.25           C  
ATOM    880  CG2 VAL A 106      12.518  -6.898 -19.809  1.00 88.25           C  
ATOM    881  N   GLN A 107      14.856  -6.789 -15.970  1.00 90.31           N  
ATOM    882  CA  GLN A 107      15.200  -7.018 -14.569  1.00 90.31           C  
ATOM    883  C   GLN A 107      15.632  -5.721 -13.895  1.00 90.31           C  
ATOM    884  O   GLN A 107      15.215  -5.440 -12.768  1.00 90.31           O  
ATOM    885  CB  GLN A 107      16.325  -8.054 -14.465  1.00 90.31           C  
ATOM    886  CG  GLN A 107      15.918  -9.452 -14.909  1.00 90.31           C  
ATOM    887  CD  GLN A 107      14.873 -10.081 -13.999  1.00 90.31           C  
ATOM    888  NE2 GLN A 107      14.033 -10.943 -14.560  1.00 90.31           N  
ATOM    889  OE1 GLN A 107      14.829  -9.791 -12.796  1.00 90.31           O  
ATOM    890  N   ARG A 108      16.384  -4.982 -14.555  1.00 90.06           N  
ATOM    891  CA  ARG A 108      16.981  -3.776 -13.992  1.00 90.06           C  
ATOM    892  C   ARG A 108      15.986  -2.628 -13.960  1.00 90.06           C  
ATOM    893  O   ARG A 108      15.859  -1.930 -12.950  1.00 90.06           O  
ATOM    894  CB  ARG A 108      18.212  -3.369 -14.799  1.00 90.06           C  
ATOM    895  CG  ARG A 108      18.980  -2.197 -14.203  1.00 90.06           C  
ATOM    896  CD  ARG A 108      20.296  -1.950 -14.932  1.00 90.06           C  
ATOM    897  NE  ARG A 108      20.087  -1.189 -16.163  1.00 90.06           N  
ATOM    898  NH1 ARG A 108      22.325  -0.706 -16.473  1.00 90.06           N  
ATOM    899  NH2 ARG A 108      20.762   0.051 -17.975  1.00 90.06           N1+
ATOM    900  CZ  ARG A 108      21.068  -0.618 -16.871  1.00 90.06           C  
ATOM    901  N   LYS A 109      15.241  -2.391 -15.025  1.00 87.81           N  
ATOM    902  CA  LYS A 109      14.487  -1.155 -15.191  1.00 87.81           C  
ATOM    903  C   LYS A 109      13.033  -1.333 -14.761  1.00 87.81           C  
ATOM    904  O   LYS A 109      12.333  -0.355 -14.511  1.00 87.81           O  
ATOM    905  CB  LYS A 109      14.562  -0.678 -16.649  1.00 87.81           C  
ATOM    906  CG  LYS A 109      15.956  -0.305 -17.118  1.00 87.81           C  
ATOM    907  CD  LYS A 109      16.432   0.979 -16.461  1.00 87.81           C  
ATOM    908  CE  LYS A 109      17.765   1.437 -17.047  1.00 87.81           C  
ATOM    909  NZ  LYS A 109      18.252   2.697 -16.409  1.00 87.81           N1+
ATOM    910  N   VAL A 110      12.578  -2.632 -14.611  1.00 88.31           N  
ATOM    911  CA  VAL A 110      11.189  -2.892 -14.246  1.00 88.31           C  
ATOM    912  C   VAL A 110      11.137  -3.611 -12.897  1.00 88.31           C  
ATOM    913  O   VAL A 110      10.592  -3.081 -11.924  1.00 88.31           O  
ATOM    914  CB  VAL A 110      10.462  -3.727 -15.329  1.00 88.31           C  
ATOM    915  CG1 VAL A 110       9.024  -4.019 -14.903  1.00 88.31           C  
ATOM    916  CG2 VAL A 110      10.493  -3.000 -16.665  1.00 88.31           C  
ATOM    917  N   LEU A 111      11.742  -4.729 -12.748  1.00 93.88           N  
ATOM    918  CA  LEU A 111      11.603  -5.565 -11.561  1.00 93.88           C  
ATOM    919  C   LEU A 111      12.392  -4.983 -10.390  1.00 93.88           C  
ATOM    920  O   LEU A 111      11.950  -5.058  -9.241  1.00 93.88           O  
ATOM    921  CB  LEU A 111      12.078  -6.990 -11.851  1.00 93.88           C  
ATOM    922  CG  LEU A 111      11.219  -7.807 -12.815  1.00 93.88           C  
ATOM    923  CD1 LEU A 111      11.784  -9.214 -12.966  1.00 93.88           C  
ATOM    924  CD2 LEU A 111       9.778  -7.851 -12.334  1.00 93.88           C  
ATOM    925  N   ARG A 112      13.573  -4.374 -10.645  1.00 95.00           N  
ATOM    926  CA  ARG A 112      14.366  -3.797  -9.564  1.00 95.00           C  
ATOM    927  C   ARG A 112      13.612  -2.673  -8.871  1.00 95.00           C  
ATOM    928  O   ARG A 112      13.560  -2.618  -7.638  1.00 95.00           O  
ATOM    929  CB  ARG A 112      15.697  -3.273 -10.094  1.00 95.00           C  
ATOM    930  CG  ARG A 112      16.667  -2.821  -9.008  1.00 95.00           C  
ATOM    931  CD  ARG A 112      18.022  -2.446  -9.577  1.00 95.00           C  
ATOM    932  NE  ARG A 112      18.952  -2.030  -8.529  1.00 95.00           N  
ATOM    933  NH1 ARG A 112      20.723  -1.672  -9.958  1.00 95.00           N  
ATOM    934  NH2 ARG A 112      20.966  -1.309  -7.707  1.00 95.00           N1+
ATOM    935  CZ  ARG A 112      20.218  -1.672  -8.735  1.00 95.00           C  
ATOM    936  N   PRO A 113      13.060  -1.735  -9.600  1.00 94.31           N  
ATOM    937  CA  PRO A 113      12.260  -0.708  -8.934  1.00 94.31           C  
ATOM    938  C   PRO A 113      11.126  -1.302  -8.093  1.00 94.31           C  
ATOM    939  O   PRO A 113      10.855  -0.822  -6.990  1.00 94.31           O  
ATOM    940  CB  PRO A 113      11.698   0.115 -10.097  1.00 94.31           C  
ATOM    941  CG  PRO A 113      12.729   0.000 -11.175  1.00 94.31           C  
ATOM    942  CD  PRO A 113      13.308  -1.385 -11.137  1.00 94.31           C  
ATOM    943  N   LEU A 114      10.419  -2.337  -8.607  1.00 95.25           N  
ATOM    944  CA  LEU A 114       9.339  -2.995  -7.877  1.00 95.25           C  
ATOM    945  C   LEU A 114       9.873  -3.686  -6.626  1.00 95.25           C  
ATOM    946  O   LEU A 114       9.221  -3.673  -5.579  1.00 95.25           O  
ATOM    947  CB  LEU A 114       8.634  -4.016  -8.773  1.00 95.25           C  
ATOM    948  CG  LEU A 114       7.864  -3.447  -9.969  1.00 95.25           C  
ATOM    949  CD1 LEU A 114       7.279  -4.580 -10.805  1.00 95.25           C  
ATOM    950  CD2 LEU A 114       6.768  -2.496  -9.499  1.00 95.25           C  
ATOM    951  N   ARG A 115      11.039  -4.256  -6.708  1.00 97.62           N  
ATOM    952  CA  ARG A 115      11.674  -4.859  -5.538  1.00 97.62           C  
ATOM    953  C   ARG A 115      12.033  -3.798  -4.505  1.00 97.62           C  
ATOM    954  O   ARG A 115      11.920  -4.031  -3.301  1.00 97.62           O  
ATOM    955  CB  ARG A 115      12.921  -5.640  -5.943  1.00 97.62           C  
ATOM    956  CG  ARG A 115      12.627  -6.972  -6.620  1.00 97.62           C  
ATOM    957  CD  ARG A 115      13.861  -7.846  -6.719  1.00 97.62           C  
ATOM    958  NE  ARG A 115      14.856  -7.276  -7.635  1.00 97.62           N  
ATOM    959  NH1 ARG A 115      14.411  -8.746  -9.357  1.00 97.62           N  
ATOM    960  NH2 ARG A 115      16.012  -7.122  -9.614  1.00 97.62           N1+
ATOM    961  CZ  ARG A 115      15.087  -7.721  -8.867  1.00 97.62           C  
ATOM    962  N   THR A 116      12.547  -2.659  -5.010  1.00 97.75           N  
ATOM    963  CA  THR A 116      12.896  -1.561  -4.117  1.00 97.75           C  
ATOM    964  C   THR A 116      11.664  -1.033  -3.394  1.00 97.75           C  
ATOM    965  O   THR A 116      11.707  -0.759  -2.192  1.00 97.75           O  
ATOM    966  CB  THR A 116      13.571  -0.410  -4.887  1.00 97.75           C  
ATOM    967  CG2 THR A 116      13.980   0.719  -3.945  1.00 97.75           C  
ATOM    968  OG1 THR A 116      14.738  -0.909  -5.549  1.00 97.75           O  
ATOM    969  N   GLN A 117      10.573  -0.889  -4.100  1.00 97.56           N  
ATOM    970  CA  GLN A 117       9.317  -0.486  -3.474  1.00 97.56           C  
ATOM    971  C   GLN A 117       8.871  -1.504  -2.426  1.00 97.56           C  
ATOM    972  O   GLN A 117       8.392  -1.130  -1.354  1.00 97.56           O  
ATOM    973  CB  GLN A 117       8.221  -0.307  -4.529  1.00 97.56           C  
ATOM    974  CG  GLN A 117       8.435   0.897  -5.437  1.00 97.56           C  
ATOM    975  CD  GLN A 117       7.265   1.146  -6.371  1.00 97.56           C  
ATOM    976  NE2 GLN A 117       7.542   1.214  -7.667  1.00 97.56           N  
ATOM    977  OE1 GLN A 117       6.118   1.274  -5.928  1.00 97.56           O  
ATOM    978  N   THR A 118       9.021  -2.772  -2.796  1.00 98.44           N  
ATOM    979  CA  THR A 118       8.694  -3.842  -1.855  1.00 98.44           C  
ATOM    980  C   THR A 118       9.534  -3.720  -0.588  1.00 98.44           C  
ATOM    981  O   THR A 118       9.002  -3.817   0.522  1.00 98.44           O  
ATOM    982  CB  THR A 118       8.915  -5.229  -2.491  1.00 98.44           C  
ATOM    983  CG2 THR A 118       8.652  -6.342  -1.487  1.00 98.44           C  
ATOM    984  OG1 THR A 118       8.032  -5.381  -3.608  1.00 98.44           O  
ATOM    985  N   GLY A 119      10.838  -3.541  -0.774  1.00 98.44           N  
ATOM    986  CA  GLY A 119      11.683  -3.295   0.383  1.00 98.44           C  
ATOM    987  C   GLY A 119      11.234  -2.101   1.205  1.00 98.44           C  
ATOM    988  O   GLY A 119      11.303  -2.132   2.437  1.00 98.44           O  
ATOM    989  N   GLY A 120      10.852  -1.036   0.518  1.00 98.44           N  
ATOM    990  CA  GLY A 120      10.324   0.146   1.180  1.00 98.44           C  
ATOM    991  C   GLY A 120       9.101  -0.143   2.025  1.00 98.44           C  
ATOM    992  O   GLY A 120       8.977   0.364   3.143  1.00 98.44           O  
ATOM    993  N   THR A 121       8.153  -0.951   1.487  1.00 98.75           N  
ATOM    994  CA  THR A 121       6.942  -1.311   2.212  1.00 98.75           C  
ATOM    995  C   THR A 121       7.275  -2.094   3.477  1.00 98.75           C  
ATOM    996  O   THR A 121       6.701  -1.843   4.536  1.00 98.75           O  
ATOM    997  CB  THR A 121       5.990  -2.140   1.330  1.00 98.75           C  
ATOM    998  CG2 THR A 121       4.756  -2.575   2.109  1.00 98.75           C  
ATOM    999  OG1 THR A 121       5.578  -1.348   0.206  1.00 98.75           O  
ATOM   1000  N   ILE A 122       8.219  -3.004   3.388  1.00 98.69           N  
ATOM   1001  CA  ILE A 122       8.641  -3.801   4.536  1.00 98.69           C  
ATOM   1002  C   ILE A 122       9.256  -2.892   5.593  1.00 98.69           C  
ATOM   1003  O   ILE A 122       8.913  -2.990   6.781  1.00 98.69           O  
ATOM   1004  CB  ILE A 122       9.647  -4.899   4.122  1.00 98.69           C  
ATOM   1005  CG1 ILE A 122       8.959  -5.960   3.258  1.00 98.69           C  
ATOM   1006  CG2 ILE A 122      10.290  -5.531   5.354  1.00 98.69           C  
ATOM   1007  CD1 ILE A 122       9.916  -6.953   2.613  1.00 98.69           C  
ATOM   1008  N   MET A 123      10.175  -2.036   5.190  1.00 98.44           N  
ATOM   1009  CA  MET A 123      10.789  -1.082   6.110  1.00 98.44           C  
ATOM   1010  C   MET A 123       9.736  -0.165   6.725  1.00 98.44           C  
ATOM   1011  O   MET A 123       9.757   0.091   7.930  1.00 98.44           O  
ATOM   1012  CB  MET A 123      11.847  -0.249   5.392  1.00 98.44           C  
ATOM   1013  CG  MET A 123      12.569   0.742   6.289  1.00 98.44           C  
ATOM   1014  SD  MET A 123      13.471  -0.085   7.658  1.00 98.44           S  
ATOM   1015  CE  MET A 123      12.933   0.928   9.064  1.00 98.44           C  
ATOM   1016  N   ALA A 124       8.849   0.367   5.936  1.00 98.62           N  
ATOM   1017  CA  ALA A 124       7.797   1.251   6.434  1.00 98.62           C  
ATOM   1018  C   ALA A 124       6.922   0.545   7.465  1.00 98.62           C  
ATOM   1019  O   ALA A 124       6.463   1.164   8.429  1.00 98.62           O  
ATOM   1020  CB  ALA A 124       6.938   1.754   5.272  1.00 98.62           C  
ATOM   1021  N   GLY A 125       6.637  -0.750   7.210  1.00 98.50           N  
ATOM   1022  CA  GLY A 125       5.916  -1.523   8.203  1.00 98.50           C  
ATOM   1023  C   GLY A 125       6.587  -1.517   9.564  1.00 98.50           C  
ATOM   1024  O   GLY A 125       5.927  -1.311  10.585  1.00 98.50           O  
ATOM   1025  N   LYS A 126       7.870  -1.772   9.564  1.00 98.06           N  
ATOM   1026  CA  LYS A 126       8.647  -1.740  10.798  1.00 98.06           C  
ATOM   1027  C   LYS A 126       8.566  -0.367  11.464  1.00 98.06           C  
ATOM   1028  O   LYS A 126       8.334  -0.267  12.673  1.00 98.06           O  
ATOM   1029  CB  LYS A 126      10.108  -2.107  10.530  1.00 98.06           C  
ATOM   1030  CG  LYS A 126      10.987  -2.088  11.760  1.00 98.06           C  
ATOM   1031  CD  LYS A 126      12.434  -2.447  11.422  1.00 98.06           C  
ATOM   1032  CE  LYS A 126      13.311  -2.460  12.674  1.00 98.06           C  
ATOM   1033  NZ  LYS A 126      13.447  -1.093  13.259  1.00 98.06           N1+
ATOM   1034  N   LEU A 127       8.702   0.692  10.715  1.00 98.12           N  
ATOM   1035  CA  LEU A 127       8.677   2.061  11.220  1.00 98.12           C  
ATOM   1036  C   LEU A 127       7.299   2.411  11.770  1.00 98.12           C  
ATOM   1037  O   LEU A 127       7.185   3.130  12.764  1.00 98.12           O  
ATOM   1038  CB  LEU A 127       9.066   3.051  10.118  1.00 98.12           C  
ATOM   1039  CG  LEU A 127      10.538   3.067   9.709  1.00 98.12           C  
ATOM   1040  CD1 LEU A 127      10.735   3.924   8.465  1.00 98.12           C  
ATOM   1041  CD2 LEU A 127      11.405   3.579  10.861  1.00 98.12           C  
ATOM   1042  N   ALA A 128       6.248   1.902  11.083  1.00 98.31           N  
ATOM   1043  CA  ALA A 128       4.898   2.155  11.572  1.00 98.31           C  
ATOM   1044  C   ALA A 128       4.723   1.644  13.000  1.00 98.31           C  
ATOM   1045  O   ALA A 128       4.156   2.329  13.853  1.00 98.31           O  
ATOM   1046  CB  ALA A 128       3.870   1.509  10.648  1.00 98.31           C  
ATOM   1047  N   VAL A 129       5.253   0.469  13.241  1.00 97.94           N  
ATOM   1048  CA  VAL A 129       5.149  -0.138  14.572  1.00 97.94           C  
ATOM   1049  C   VAL A 129       6.017   0.632  15.556  1.00 97.94           C  
ATOM   1050  O   VAL A 129       5.597   0.896  16.686  1.00 97.94           O  
ATOM   1051  CB  VAL A 129       5.559  -1.628  14.543  1.00 97.94           C  
ATOM   1052  CG1 VAL A 129       5.669  -2.178  15.954  1.00 97.94           C  
ATOM   1053  CG2 VAL A 129       4.555  -2.443  13.730  1.00 97.94           C  
ATOM   1054  N   GLU A 130       7.159   1.064  15.146  1.00 96.12           N  
ATOM   1055  CA  GLU A 130       8.131   1.714  16.025  1.00 96.12           C  
ATOM   1056  C   GLU A 130       7.733   3.154  16.323  1.00 96.12           C  
ATOM   1057  O   GLU A 130       7.912   3.640  17.440  1.00 96.12           O  
ATOM   1058  CB  GLU A 130       9.531   1.671  15.406  1.00 96.12           C  
ATOM   1059  CG  GLU A 130      10.168   0.292  15.414  1.00 96.12           C  
ATOM   1060  CD  GLU A 130      11.559   0.269  14.805  1.00 96.12           C  
ATOM   1061  OE1 GLU A 130      12.279  -0.744  14.965  1.00 96.12           O  
ATOM   1062  OE2 GLU A 130      11.943   1.270  14.162  1.00 96.12           O1-
ATOM   1063  N   ARG A 131       7.074   3.784  15.318  1.00 95.88           N  
ATOM   1064  CA  ARG A 131       6.918   5.237  15.433  1.00 95.88           C  
ATOM   1065  C   ARG A 131       5.446   5.623  15.411  1.00 95.88           C  
ATOM   1066  O   ARG A 131       5.114   6.804  15.561  1.00 95.88           O  
ATOM   1067  CB  ARG A 131       7.673   5.949  14.314  1.00 95.88           C  
ATOM   1068  CG  ARG A 131       9.176   5.725  14.339  1.00 95.88           C  
ATOM   1069  CD  ARG A 131       9.887   6.565  13.288  1.00 95.88           C  
ATOM   1070  NE  ARG A 131      11.317   6.255  13.221  1.00 95.88           N  
ATOM   1071  NH1 ARG A 131      11.811   7.885  11.665  1.00 95.88           N  
ATOM   1072  NH2 ARG A 131      13.463   6.520  12.473  1.00 95.88           N1+
ATOM   1073  CZ  ARG A 131      12.195   6.889  12.454  1.00 95.88           C  
ATOM   1074  N   GLY A 132       4.579   4.563  15.225  1.00 96.94           N  
ATOM   1075  CA  GLY A 132       3.157   4.851  15.308  1.00 96.94           C  
ATOM   1076  C   GLY A 132       2.518   5.081  13.949  1.00 96.94           C  
ATOM   1077  O   GLY A 132       1.308   4.912  13.790  1.00 96.94           O  
ATOM   1078  N   TRP A 133       3.323   5.393  12.908  1.00 98.25           N  
ATOM   1079  CA  TRP A 133       2.865   5.564  11.534  1.00 98.25           C  
ATOM   1080  C   TRP A 133       4.034   5.516  10.559  1.00 98.25           C  
ATOM   1081  O   TRP A 133       5.184   5.750  10.945  1.00 98.25           O  
ATOM   1082  CB  TRP A 133       2.112   6.888  11.378  1.00 98.25           C  
ATOM   1083  CG  TRP A 133       2.965   8.106  11.593  1.00 98.25           C  
ATOM   1084  CD1 TRP A 133       3.239   8.725  12.779  1.00 98.25           C  
ATOM   1085  CD2 TRP A 133       3.653   8.851  10.582  1.00 98.25           C  
ATOM   1086  CE2 TRP A 133       4.325   9.910  11.234  1.00 98.25           C  
ATOM   1087  CE3 TRP A 133       3.767   8.729   9.195  1.00 98.25           C  
ATOM   1088  NE1 TRP A 133       4.057   9.804  12.572  1.00 98.25           N  
ATOM   1089  CH2 TRP A 133       5.197  10.697   9.177  1.00 98.25           C  
ATOM   1090  CZ2 TRP A 133       5.101  10.844  10.537  1.00 98.25           C  
ATOM   1091  CZ3 TRP A 133       4.538   9.654   8.501  1.00 98.25           C  
ATOM   1092  N   ALA A 134       3.729   5.171   9.407  1.00 98.56           N  
ATOM   1093  CA  ALA A 134       4.704   5.217   8.318  1.00 98.56           C  
ATOM   1094  C   ALA A 134       4.011   5.252   6.958  1.00 98.56           C  
ATOM   1095  O   ALA A 134       2.910   4.720   6.802  1.00 98.56           O  
ATOM   1096  CB  ALA A 134       5.649   4.021   8.396  1.00 98.56           C  
ATOM   1097  N   ILE A 135       4.707   5.910   6.002  1.00 98.56           N  
ATOM   1098  CA  ILE A 135       4.214   5.987   4.630  1.00 98.56           C  
ATOM   1099  C   ILE A 135       5.302   5.523   3.660  1.00 98.56           C  
ATOM   1100  O   ILE A 135       6.421   6.045   3.678  1.00 98.56           O  
ATOM   1101  CB  ILE A 135       3.753   7.418   4.272  1.00 98.56           C  
ATOM   1102  CG1 ILE A 135       2.634   7.871   5.216  1.00 98.56           C  
ATOM   1103  CG2 ILE A 135       3.300   7.493   2.811  1.00 98.56           C  
ATOM   1104  CD1 ILE A 135       2.280   9.341   5.095  1.00 98.56           C  
ATOM   1105  N   ASN A 136       5.003   4.455   2.958  1.00 98.31           N  
ATOM   1106  CA  ASN A 136       5.774   4.179   1.747  1.00 98.31           C  
ATOM   1107  C   ASN A 136       5.119   4.805   0.517  1.00 98.31           C  
ATOM   1108  O   ASN A 136       3.999   4.449   0.154  1.00 98.31           O  
ATOM   1109  CB  ASN A 136       5.943   2.673   1.551  1.00 98.31           C  
ATOM   1110  CG  ASN A 136       6.833   2.337   0.372  1.00 98.31           C  
ATOM   1111  ND2 ASN A 136       6.593   1.184  -0.244  1.00 98.31           N  
ATOM   1112  OD1 ASN A 136       7.731   3.103   0.017  1.00 98.31           O  
ATOM   1113  N   VAL A 137       5.761   5.868  -0.090  1.00 95.25           N  
ATOM   1114  CA  VAL A 137       5.174   6.713  -1.124  1.00 95.25           C  
ATOM   1115  C   VAL A 137       4.940   5.895  -2.391  1.00 95.25           C  
ATOM   1116  O   VAL A 137       4.173   6.301  -3.267  1.00 95.25           O  
ATOM   1117  CB  VAL A 137       6.064   7.937  -1.436  1.00 95.25           C  
ATOM   1118  CG1 VAL A 137       6.073   8.912  -0.264  1.00 95.25           C  
ATOM   1119  CG2 VAL A 137       7.488   7.486  -1.770  1.00 95.25           C  
ATOM   1120  N   GLY A 138       5.445   4.620  -2.395  1.00 93.75           N  
ATOM   1121  CA  GLY A 138       5.170   3.584  -3.380  1.00 93.75           C  
ATOM   1122  C   GLY A 138       4.484   2.368  -2.790  1.00 93.75           C  
ATOM   1123  O   GLY A 138       3.737   2.482  -1.812  1.00 93.75           O  
ATOM   1124  N   GLY A 139       4.572   1.144  -3.444  1.00 95.75           N  
ATOM   1125  CA  GLY A 139       4.037  -0.099  -2.909  1.00 95.75           C  
ATOM   1126  C   GLY A 139       2.555  -0.269  -3.168  1.00 95.75           C  
ATOM   1127  O   GLY A 139       1.993   0.377  -4.056  1.00 95.75           O  
ATOM   1128  N   GLY A 140       1.937  -1.140  -2.455  1.00 96.75           N  
ATOM   1129  CA  GLY A 140       0.517  -1.385  -2.643  1.00 96.75           C  
ATOM   1130  C   GLY A 140       0.222  -2.342  -3.781  1.00 96.75           C  
ATOM   1131  O   GLY A 140      -0.785  -2.196  -4.477  1.00 96.75           O  
ATOM   1132  N   PHE A 141       1.121  -3.275  -3.963  1.00 96.88           N  
ATOM   1133  CA  PHE A 141       1.019  -4.269  -5.024  1.00 96.88           C  
ATOM   1134  C   PHE A 141       0.021  -5.356  -4.651  1.00 96.88           C  
ATOM   1135  O   PHE A 141       0.391  -6.526  -4.511  1.00 96.88           O  
ATOM   1136  CB  PHE A 141       2.389  -4.890  -5.314  1.00 96.88           C  
ATOM   1137  CG  PHE A 141       3.432  -3.892  -5.729  1.00 96.88           C  
ATOM   1138  CD1 PHE A 141       3.089  -2.783  -6.497  1.00 96.88           C  
ATOM   1139  CD2 PHE A 141       4.760  -4.056  -5.351  1.00 96.88           C  
ATOM   1140  CE1 PHE A 141       4.056  -1.855  -6.881  1.00 96.88           C  
ATOM   1141  CE2 PHE A 141       5.731  -3.135  -5.733  1.00 96.88           C  
ATOM   1142  CZ  PHE A 141       5.377  -2.034  -6.499  1.00 96.88           C  
ATOM   1143  N   HIS A 142      -1.169  -4.971  -4.511  1.00 98.00           N  
ATOM   1144  CA  HIS A 142      -2.192  -5.781  -3.860  1.00 98.00           C  
ATOM   1145  C   HIS A 142      -2.753  -6.825  -4.813  1.00 98.00           C  
ATOM   1146  O   HIS A 142      -3.531  -7.690  -4.403  1.00 98.00           O  
ATOM   1147  CB  HIS A 142      -3.319  -4.896  -3.329  1.00 98.00           C  
ATOM   1148  CG  HIS A 142      -4.207  -4.344  -4.400  1.00 98.00           C  
ATOM   1149  CD2 HIS A 142      -4.002  -4.186  -5.731  1.00 98.00           C  
ATOM   1150  ND1 HIS A 142      -5.479  -3.884  -4.149  1.00 98.00           N  
ATOM   1151  CE1 HIS A 142      -6.021  -3.460  -5.280  1.00 98.00           C  
ATOM   1152  NE2 HIS A 142      -5.143  -3.634  -6.255  1.00 98.00           N  
ATOM   1153  N   HIS A 143      -2.337  -6.939  -6.081  1.00 98.31           N  
ATOM   1154  CA  HIS A 143      -2.799  -7.957  -7.014  1.00 98.31           C  
ATOM   1155  C   HIS A 143      -1.865  -9.164  -7.022  1.00 98.31           C  
ATOM   1156  O   HIS A 143      -2.208 -10.215  -7.562  1.00 98.31           O  
ATOM   1157  CB  HIS A 143      -2.918  -7.378  -8.425  1.00 98.31           C  
ATOM   1158  CG  HIS A 143      -4.065  -6.434  -8.589  1.00 98.31           C  
ATOM   1159  CD2 HIS A 143      -4.099  -5.132  -8.969  1.00 98.31           C  
ATOM   1160  ND1 HIS A 143      -5.372  -6.796  -8.348  1.00 98.31           N  
ATOM   1161  CE1 HIS A 143      -6.161  -5.759  -8.576  1.00 98.31           C  
ATOM   1162  NE2 HIS A 143      -5.413  -4.738  -8.950  1.00 98.31           N  
ATOM   1163  N   CYS A 144      -0.697  -8.973  -6.519  1.00 98.19           N  
ATOM   1164  CA  CYS A 144       0.244 -10.091  -6.517  1.00 98.19           C  
ATOM   1165  C   CYS A 144       0.053 -10.964  -5.283  1.00 98.19           C  
ATOM   1166  O   CYS A 144       0.007 -10.456  -4.158  1.00 98.19           O  
ATOM   1167  CB  CYS A 144       1.684  -9.575  -6.569  1.00 98.19           C  
ATOM   1168  SG  CYS A 144       2.922 -10.886  -6.632  1.00 98.19           S  
ATOM   1169  N   SER A 145      -0.125 -12.293  -5.484  1.00 98.19           N  
ATOM   1170  CA  SER A 145      -0.119 -13.296  -4.423  1.00 98.19           C  
ATOM   1171  C   SER A 145       1.221 -14.014  -4.350  1.00 98.19           C  
ATOM   1172  O   SER A 145       2.147 -13.691  -5.096  1.00 98.19           O  
ATOM   1173  CB  SER A 145      -1.242 -14.308  -4.639  1.00 98.19           C  
ATOM   1174  OG  SER A 145      -1.032 -15.039  -5.832  1.00 98.19           O  
ATOM   1175  N   SER A 146       1.348 -14.956  -3.419  1.00 97.75           N  
ATOM   1176  CA  SER A 146       2.606 -15.650  -3.164  1.00 97.75           C  
ATOM   1177  C   SER A 146       3.086 -16.403  -4.407  1.00 97.75           C  
ATOM   1178  O   SER A 146       4.286 -16.582  -4.600  1.00 97.75           O  
ATOM   1179  CB  SER A 146       2.454 -16.628  -1.999  1.00 97.75           C  
ATOM   1180  OG  SER A 146       1.483 -17.610  -2.288  1.00 97.75           O  
ATOM   1181  N   ASP A 147       2.242 -16.745  -5.302  1.00 97.38           N  
ATOM   1182  CA  ASP A 147       2.665 -17.604  -6.399  1.00 97.38           C  
ATOM   1183  C   ASP A 147       2.193 -17.052  -7.743  1.00 97.38           C  
ATOM   1184  O   ASP A 147       2.318 -17.726  -8.774  1.00 97.38           O  
ATOM   1185  CB  ASP A 147       2.138 -19.029  -6.200  1.00 97.38           C  
ATOM   1186  CG  ASP A 147       0.625 -19.090  -6.100  1.00 97.38           C  
ATOM   1187  OD1 ASP A 147      -0.024 -18.026  -5.995  1.00 97.38           O  
ATOM   1188  OD2 ASP A 147       0.078 -20.216  -6.127  1.00 97.38           O1-
ATOM   1189  N   ARG A 148       1.659 -15.852  -7.764  1.00 96.75           N  
ATOM   1190  CA  ARG A 148       1.153 -15.298  -9.015  1.00 96.75           C  
ATOM   1191  C   ARG A 148       1.170 -13.766  -8.976  1.00 96.75           C  
ATOM   1192  O   ARG A 148       0.750 -13.160  -7.988  1.00 96.75           O  
ATOM   1193  CB  ARG A 148      -0.263 -15.796  -9.297  1.00 96.75           C  
ATOM   1194  CG  ARG A 148      -0.818 -15.338 -10.636  1.00 96.75           C  
ATOM   1195  CD  ARG A 148      -2.277 -15.757 -10.808  1.00 96.75           C  
ATOM   1196  NE  ARG A 148      -2.427 -17.199 -10.880  1.00 96.75           N  
ATOM   1197  NH1 ARG A 148      -4.336 -17.144 -12.180  1.00 96.75           N  
ATOM   1198  NH2 ARG A 148      -3.444 -19.145 -11.532  1.00 96.75           N1+
ATOM   1199  CZ  ARG A 148      -3.404 -17.834 -11.534  1.00 96.75           C  
ATOM   1200  N   GLY A 149       1.704 -13.111 -10.047  1.00 95.62           N  
ATOM   1201  CA  GLY A 149       1.601 -11.676 -10.243  1.00 95.62           C  
ATOM   1202  C   GLY A 149       0.452 -11.275 -11.150  1.00 95.62           C  
ATOM   1203  O   GLY A 149      -0.062 -12.103 -11.904  1.00 95.62           O  
ATOM   1204  N   GLY A 150       0.029 -10.012 -11.143  1.00 94.00           N  
ATOM   1205  CA  GLY A 150      -1.032  -9.482 -11.985  1.00 94.00           C  
ATOM   1206  C   GLY A 150      -1.439  -8.071 -11.626  1.00 94.00           C  
ATOM   1207  O   GLY A 150      -1.062  -7.557 -10.566  1.00 94.00           O  
ATOM   1208  N   GLY A 151      -2.131  -7.373 -12.585  1.00 89.75           N  
ATOM   1209  CA  GLY A 151      -2.654  -6.035 -12.342  1.00 89.75           C  
ATOM   1210  C   GLY A 151      -1.581  -5.036 -11.960  1.00 89.75           C  
ATOM   1211  O   GLY A 151      -1.766  -4.245 -11.033  1.00 89.75           O  
ATOM   1212  N   PHE A 152      -0.326  -5.177 -12.555  1.00 90.62           N  
ATOM   1213  CA  PHE A 152       0.820  -4.293 -12.406  1.00 90.62           C  
ATOM   1214  C   PHE A 152       1.618  -4.648 -11.154  1.00 90.62           C  
ATOM   1215  O   PHE A 152       2.467  -3.874 -10.708  1.00 90.62           O  
ATOM   1216  CB  PHE A 152       0.366  -2.830 -12.334  1.00 90.62           C  
ATOM   1217  CG  PHE A 152      -0.564  -2.429 -13.452  1.00 90.62           C  
ATOM   1218  CD1 PHE A 152      -0.312  -2.819 -14.759  1.00 90.62           C  
ATOM   1219  CD2 PHE A 152      -1.692  -1.665 -13.186  1.00 90.62           C  
ATOM   1220  CE1 PHE A 152      -1.169  -2.452 -15.790  1.00 90.62           C  
ATOM   1221  CE2 PHE A 152      -2.553  -1.291 -14.212  1.00 90.62           C  
ATOM   1222  CZ  PHE A 152      -2.291  -1.684 -15.514  1.00 90.62           C  
ATOM   1223  N   CYS A 153       1.278  -5.755 -10.512  1.00 95.44           N  
ATOM   1224  CA  CYS A 153       1.904  -6.134  -9.246  1.00 95.44           C  
ATOM   1225  C   CYS A 153       2.728  -7.402  -9.405  1.00 95.44           C  
ATOM   1226  O   CYS A 153       2.175  -8.489  -9.588  1.00 95.44           O  
ATOM   1227  CB  CYS A 153       0.847  -6.334  -8.162  1.00 95.44           C  
ATOM   1228  SG  CYS A 153      -0.284  -4.936  -7.984  1.00 95.44           S  
ATOM   1229  N   ALA A 154       4.001  -7.251  -9.259  1.00 96.12           N  
ATOM   1230  CA  ALA A 154       4.907  -8.380  -9.472  1.00 96.12           C  
ATOM   1231  C   ALA A 154       5.285  -9.028  -8.142  1.00 96.12           C  
ATOM   1232  O   ALA A 154       5.546 -10.234  -8.087  1.00 96.12           O  
ATOM   1233  CB  ALA A 154       6.154  -7.926 -10.217  1.00 96.12           C  
ATOM   1234  N   TYR A 155       5.271  -8.214  -7.130  1.00 98.19           N  
ATOM   1235  CA  TYR A 155       5.661  -8.701  -5.810  1.00 98.19           C  
ATOM   1236  C   TYR A 155       4.600  -8.377  -4.769  1.00 98.19           C  
ATOM   1237  O   TYR A 155       4.054  -7.273  -4.755  1.00 98.19           O  
ATOM   1238  CB  TYR A 155       7.006  -8.095  -5.394  1.00 98.19           C  
ATOM   1239  CG  TYR A 155       8.132  -8.395  -6.353  1.00 98.19           C  
ATOM   1240  CD1 TYR A 155       8.713  -9.664  -6.402  1.00 98.19           C  
ATOM   1241  CD2 TYR A 155       8.616  -7.420  -7.214  1.00 98.19           C  
ATOM   1242  CE1 TYR A 155       9.754  -9.943  -7.283  1.00 98.19           C  
ATOM   1243  CE2 TYR A 155       9.655  -7.689  -8.099  1.00 98.19           C  
ATOM   1244  OH  TYR A 155      11.244  -9.221  -8.999  1.00 98.19           O  
ATOM   1245  CZ  TYR A 155      10.218  -8.949  -8.125  1.00 98.19           C  
ATOM   1246  N   ALA A 156       4.299  -9.358  -3.865  1.00 98.31           N  
ATOM   1247  CA  ALA A 156       3.274  -9.244  -2.829  1.00 98.31           C  
ATOM   1248  C   ALA A 156       3.778  -8.438  -1.638  1.00 98.31           C  
ATOM   1249  O   ALA A 156       3.944  -8.976  -0.542  1.00 98.31           O  
ATOM   1250  CB  ALA A 156       2.829 -10.632  -2.377  1.00 98.31           C  
ATOM   1251  N   ASP A 157       3.981  -7.124  -1.832  1.00 98.56           N  
ATOM   1252  CA  ASP A 157       4.660  -6.290  -0.842  1.00 98.56           C  
ATOM   1253  C   ASP A 157       3.841  -6.191   0.444  1.00 98.56           C  
ATOM   1254  O   ASP A 157       4.400  -6.217   1.544  1.00 98.56           O  
ATOM   1255  CB  ASP A 157       4.925  -4.895  -1.409  1.00 98.56           C  
ATOM   1256  CG  ASP A 157       3.655  -4.166  -1.816  1.00 98.56           C  
ATOM   1257  OD1 ASP A 157       2.595  -4.817  -1.941  1.00 98.56           O  
ATOM   1258  OD2 ASP A 157       3.719  -2.936  -2.021  1.00 98.56           O1-
ATOM   1259  N   ILE A 158       2.550  -6.102   0.411  1.00 98.69           N  
ATOM   1260  CA  ILE A 158       1.706  -6.014   1.596  1.00 98.69           C  
ATOM   1261  C   ILE A 158       1.804  -7.311   2.398  1.00 98.69           C  
ATOM   1262  O   ILE A 158       1.985  -7.283   3.616  1.00 98.69           O  
ATOM   1263  CB  ILE A 158       0.234  -5.727   1.224  1.00 98.69           C  
ATOM   1264  CG1 ILE A 158       0.094  -4.313   0.651  1.00 98.69           C  
ATOM   1265  CG2 ILE A 158      -0.678  -5.919   2.439  1.00 98.69           C  
ATOM   1266  CD1 ILE A 158      -1.277  -4.015   0.060  1.00 98.69           C  
ATOM   1267  N   THR A 159       1.736  -8.473   1.659  1.00 98.69           N  
ATOM   1268  CA  THR A 159       1.868  -9.772   2.308  1.00 98.69           C  
ATOM   1269  C   THR A 159       3.242  -9.924   2.953  1.00 98.69           C  
ATOM   1270  O   THR A 159       3.351 -10.373   4.094  1.00 98.69           O  
ATOM   1271  CB  THR A 159       1.646 -10.918   1.304  1.00 98.69           C  
ATOM   1272  CG2 THR A 159       1.773 -12.277   1.983  1.00 98.69           C  
ATOM   1273  OG1 THR A 159       0.334 -10.805   0.733  1.00 98.69           O  
ATOM   1274  N   LEU A 160       4.237  -9.563   2.251  1.00 98.75           N  
ATOM   1275  CA  LEU A 160       5.600  -9.637   2.761  1.00 98.75           C  
ATOM   1276  C   LEU A 160       5.763  -8.766   4.001  1.00 98.75           C  
ATOM   1277  O   LEU A 160       6.379  -9.189   4.984  1.00 98.75           O  
ATOM   1278  CB  LEU A 160       6.596  -9.195   1.679  1.00 98.75           C  
ATOM   1279  CG  LEU A 160       6.963 -10.249   0.629  1.00 98.75           C  
ATOM   1280  CD1 LEU A 160       7.523  -9.576  -0.618  1.00 98.75           C  
ATOM   1281  CD2 LEU A 160       7.961 -11.251   1.201  1.00 98.75           C  
ATOM   1282  N   ALA A 161       5.267  -7.531   3.928  1.00 98.75           N  
ATOM   1283  CA  ALA A 161       5.368  -6.623   5.069  1.00 98.75           C  
ATOM   1284  C   ALA A 161       4.737  -7.242   6.320  1.00 98.75           C  
ATOM   1285  O   ALA A 161       5.320  -7.198   7.402  1.00 98.75           O  
ATOM   1286  CB  ALA A 161       4.709  -5.287   4.750  1.00 98.75           C  
ATOM   1287  N   ILE A 162       3.564  -7.793   6.222  1.00 98.75           N  
ATOM   1288  CA  ILE A 162       2.848  -8.383   7.351  1.00 98.75           C  
ATOM   1289  C   ILE A 162       3.606  -9.604   7.861  1.00 98.75           C  
ATOM   1290  O   ILE A 162       3.796  -9.770   9.071  1.00 98.75           O  
ATOM   1291  CB  ILE A 162       1.405  -8.770   6.962  1.00 98.75           C  
ATOM   1292  CG1 ILE A 162       0.559  -7.512   6.745  1.00 98.75           C  
ATOM   1293  CG2 ILE A 162       0.782  -9.668   8.037  1.00 98.75           C  
ATOM   1294  CD1 ILE A 162      -0.829  -7.790   6.177  1.00 98.75           C  
ATOM   1295  N   LYS A 163       4.064 -10.523   6.973  1.00 98.44           N  
ATOM   1296  CA  LYS A 163       4.800 -11.714   7.379  1.00 98.44           C  
ATOM   1297  C   LYS A 163       6.107 -11.345   8.079  1.00 98.44           C  
ATOM   1298  O   LYS A 163       6.482 -11.962   9.073  1.00 98.44           O  
ATOM   1299  CB  LYS A 163       5.084 -12.614   6.172  1.00 98.44           C  
ATOM   1300  CG  LYS A 163       3.846 -13.276   5.585  1.00 98.44           C  
ATOM   1301  CD  LYS A 163       3.310 -14.368   6.507  1.00 98.44           C  
ATOM   1302  CE  LYS A 163       2.169 -15.131   5.857  1.00 98.44           C  
ATOM   1303  NZ  LYS A 163       1.609 -16.176   6.768  1.00 98.44           N1+
ATOM   1304  N   PHE A 164       6.794 -10.295   7.559  1.00 98.38           N  
ATOM   1305  CA  PHE A 164       8.011  -9.824   8.207  1.00 98.38           C  
ATOM   1306  C   PHE A 164       7.713  -9.316   9.612  1.00 98.38           C  
ATOM   1307  O   PHE A 164       8.458  -9.602  10.546  1.00 98.38           O  
ATOM   1308  CB  PHE A 164       8.667  -8.712   7.376  1.00 98.38           C  
ATOM   1309  CG  PHE A 164       9.719  -9.208   6.423  1.00 98.38           C  
ATOM   1310  CD1 PHE A 164      11.062  -8.949   6.661  1.00 98.38           C  
ATOM   1311  CD2 PHE A 164       9.366  -9.929   5.296  1.00 98.38           C  
ATOM   1312  CE1 PHE A 164      12.047  -9.408   5.781  1.00 98.38           C  
ATOM   1313  CE2 PHE A 164      10.342 -10.388   4.410  1.00 98.38           C  
ATOM   1314  CZ  PHE A 164      11.679 -10.125   4.658  1.00 98.38           C  
ATOM   1315  N   LEU A 165       6.627  -8.597   9.774  1.00 98.31           N  
ATOM   1316  CA  LEU A 165       6.241  -8.101  11.095  1.00 98.31           C  
ATOM   1317  C   LEU A 165       5.946  -9.249  12.037  1.00 98.31           C  
ATOM   1318  O   LEU A 165       6.417  -9.257  13.186  1.00 98.31           O  
ATOM   1319  CB  LEU A 165       5.011  -7.191  10.978  1.00 98.31           C  
ATOM   1320  CG  LEU A 165       5.234  -5.828  10.314  1.00 98.31           C  
ATOM   1321  CD1 LEU A 165       3.899  -5.120  10.097  1.00 98.31           C  
ATOM   1322  CD2 LEU A 165       6.167  -4.971  11.161  1.00 98.31           C  
ATOM   1323  N   PHE A 166       5.167 -10.212  11.592  1.00 97.94           N  
ATOM   1324  CA  PHE A 166       4.794 -11.341  12.441  1.00 97.94           C  
ATOM   1325  C   PHE A 166       6.029 -12.119  12.889  1.00 97.94           C  
ATOM   1326  O   PHE A 166       6.101 -12.576  14.036  1.00 97.94           O  
ATOM   1327  CB  PHE A 166       3.830 -12.273  11.694  1.00 97.94           C  
ATOM   1328  CG  PHE A 166       2.429 -11.742  11.606  1.00 97.94           C  
ATOM   1329  CD1 PHE A 166       2.040 -10.626  12.329  1.00 97.94           C  
ATOM   1330  CD2 PHE A 166       1.493 -12.358  10.782  1.00 97.94           C  
ATOM   1331  CE1 PHE A 166       0.743 -10.133  12.252  1.00 97.94           C  
ATOM   1332  CE2 PHE A 166       0.195 -11.874  10.694  1.00 97.94           C  
ATOM   1333  CZ  PHE A 166      -0.181 -10.759  11.421  1.00 97.94           C  
ATOM   1334  N   GLU A 167       7.028 -12.263  12.005  1.00 96.56           N  
ATOM   1335  CA  GLU A 167       8.169 -13.150  12.246  1.00 96.56           C  
ATOM   1336  C   GLU A 167       9.271 -12.435  13.015  1.00 96.56           C  
ATOM   1337  O   GLU A 167      10.019 -13.071  13.774  1.00 96.56           O  
ATOM   1338  CB  GLU A 167       8.715 -13.682  10.916  1.00 96.56           C  
ATOM   1339  CG  GLU A 167       7.808 -14.698  10.242  1.00 96.56           C  
ATOM   1340  CD  GLU A 167       8.370 -15.224   8.929  1.00 96.56           C  
ATOM   1341  OE1 GLU A 167       7.718 -16.081   8.286  1.00 96.56           O  
ATOM   1342  OE2 GLU A 167       9.469 -14.774   8.535  1.00 96.56           O1-
ATOM   1343  N   ARG A 168       9.307 -11.034  12.951  1.00 95.81           N  
ATOM   1344  CA  ARG A 168      10.551 -10.388  13.350  1.00 95.81           C  
ATOM   1345  C   ARG A 168      10.294  -9.291  14.376  1.00 95.81           C  
ATOM   1346  O   ARG A 168      11.229  -8.786  15.004  1.00 95.81           O  
ATOM   1347  CB  ARG A 168      11.271  -9.799  12.126  1.00 95.81           C  
ATOM   1348  CG  ARG A 168      11.806 -10.849  11.169  1.00 95.81           C  
ATOM   1349  CD  ARG A 168      12.341 -10.219   9.887  1.00 95.81           C  
ATOM   1350  NE  ARG A 168      13.062 -11.188   9.068  1.00 95.81           N  
ATOM   1351  NH1 ARG A 168      11.190 -12.404   8.489  1.00 95.81           N  
ATOM   1352  NH2 ARG A 168      13.254 -13.028   7.710  1.00 95.81           N1+
ATOM   1353  CZ  ARG A 168      12.501 -12.207   8.428  1.00 95.81           C  
ATOM   1354  N   VAL A 169       9.096  -8.847  14.531  1.00 95.88           N  
ATOM   1355  CA  VAL A 169       8.814  -7.767  15.471  1.00 95.88           C  
ATOM   1356  C   VAL A 169       8.003  -8.306  16.651  1.00 95.88           C  
ATOM   1357  O   VAL A 169       6.917  -8.859  16.454  1.00 95.88           O  
ATOM   1358  CB  VAL A 169       8.054  -6.602  14.778  1.00 95.88           C  
ATOM   1359  CG1 VAL A 169       7.811  -5.461  15.765  1.00 95.88           C  
ATOM   1360  CG2 VAL A 169       8.834  -6.109  13.571  1.00 95.88           C  
ATOM   1361  N   GLU A 170       8.559  -8.149  17.807  1.00 94.19           N  
ATOM   1362  CA  GLU A 170       7.942  -8.642  19.042  1.00 94.19           C  
ATOM   1363  C   GLU A 170       6.618  -7.930  19.312  1.00 94.19           C  
ATOM   1364  O   GLU A 170       6.524  -6.712  19.178  1.00 94.19           O  
ATOM   1365  CB  GLU A 170       8.892  -8.465  20.229  1.00 94.19           C  
ATOM   1366  CG  GLU A 170       8.434  -9.177  21.496  1.00 94.19           C  
ATOM   1367  CD  GLU A 170       9.430  -9.065  22.630  1.00 94.19           C  
ATOM   1368  OE1 GLU A 170       9.213  -9.698  23.697  1.00 94.19           O  
ATOM   1369  OE2 GLU A 170      10.436  -8.343  22.465  1.00 94.19           O1-
ATOM   1370  N   GLY A 171       5.625  -8.714  19.639  1.00 94.81           N  
ATOM   1371  CA  GLY A 171       4.382  -8.105  20.090  1.00 94.81           C  
ATOM   1372  C   GLY A 171       3.393  -7.861  18.969  1.00 94.81           C  
ATOM   1373  O   GLY A 171       2.274  -7.403  19.212  1.00 94.81           O  
ATOM   1374  N   ILE A 172       3.810  -8.190  17.731  1.00 97.62           N  
ATOM   1375  CA  ILE A 172       2.917  -8.040  16.585  1.00 97.62           C  
ATOM   1376  C   ILE A 172       2.400  -9.412  16.161  1.00 97.62           C  
ATOM   1377  O   ILE A 172       3.180 -10.285  15.776  1.00 97.62           O  
ATOM   1378  CB  ILE A 172       3.624  -7.337  15.406  1.00 97.62           C  
ATOM   1379  CG1 ILE A 172       4.180  -5.980  15.849  1.00 97.62           C  
ATOM   1380  CG2 ILE A 172       2.669  -7.180  14.227  1.00 97.62           C  
ATOM   1381  CD1 ILE A 172       3.129  -5.034  16.414  1.00 97.62           C  
ATOM   1382  N   SER A 173       1.089  -9.612  16.169  1.00 97.44           N  
ATOM   1383  CA  SER A 173       0.539 -10.924  15.844  1.00 97.44           C  
ATOM   1384  C   SER A 173      -0.777 -10.795  15.087  1.00 97.44           C  
ATOM   1385  O   SER A 173      -1.257 -11.767  14.496  1.00 97.44           O  
ATOM   1386  CB  SER A 173       0.329 -11.753  17.110  1.00 97.44           C  
ATOM   1387  OG  SER A 173      -0.546 -11.090  18.005  1.00 97.44           O  
ATOM   1388  N   ARG A 174      -1.337  -9.615  15.104  1.00 98.38           N  
ATOM   1389  CA  ARG A 174      -2.599  -9.370  14.428  1.00 98.38           C  
ATOM   1390  C   ARG A 174      -2.516  -8.120  13.559  1.00 98.38           C  
ATOM   1391  O   ARG A 174      -2.031  -7.077  14.004  1.00 98.38           O  
ATOM   1392  CB  ARG A 174      -3.741  -9.230  15.431  1.00 98.38           C  
ATOM   1393  CG  ARG A 174      -3.987 -10.482  16.255  1.00 98.38           C  
ATOM   1394  CD  ARG A 174      -5.117 -10.286  17.260  1.00 98.38           C  
ATOM   1395  NE  ARG A 174      -5.345 -11.489  18.063  1.00 98.38           N  
ATOM   1396  NH1 ARG A 174      -7.042 -10.565  19.327  1.00 98.38           N  
ATOM   1397  NH2 ARG A 174      -6.380 -12.732  19.685  1.00 98.38           N1+
ATOM   1398  CZ  ARG A 174      -6.252 -11.594  19.019  1.00 98.38           C  
ATOM   1399  N   ALA A 175      -2.980  -8.233  12.320  1.00 98.69           N  
ATOM   1400  CA  ALA A 175      -2.966  -7.096  11.399  1.00 98.69           C  
ATOM   1401  C   ALA A 175      -4.329  -6.901  10.746  1.00 98.69           C  
ATOM   1402  O   ALA A 175      -5.072  -7.865  10.549  1.00 98.69           O  
ATOM   1403  CB  ALA A 175      -1.891  -7.290  10.332  1.00 98.69           C  
ATOM   1404  N   THR A 176      -4.686  -5.688  10.511  1.00 98.81           N  
ATOM   1405  CA  THR A 176      -5.839  -5.341   9.685  1.00 98.81           C  
ATOM   1406  C   THR A 176      -5.398  -4.644   8.398  1.00 98.81           C  
ATOM   1407  O   THR A 176      -4.596  -3.711   8.440  1.00 98.81           O  
ATOM   1408  CB  THR A 176      -6.823  -4.435  10.449  1.00 98.81           C  
ATOM   1409  CG2 THR A 176      -7.952  -3.959   9.544  1.00 98.81           C  
ATOM   1410  OG1 THR A 176      -7.383  -5.171  11.545  1.00 98.81           O  
ATOM   1411  N   ILE A 177      -5.880  -5.196   7.254  1.00 98.88           N  
ATOM   1412  CA  ILE A 177      -5.668  -4.552   5.965  1.00 98.88           C  
ATOM   1413  C   ILE A 177      -6.909  -3.747   5.581  1.00 98.88           C  
ATOM   1414  O   ILE A 177      -8.012  -4.293   5.511  1.00 98.88           O  
ATOM   1415  CB  ILE A 177      -5.341  -5.586   4.865  1.00 98.88           C  
ATOM   1416  CG1 ILE A 177      -4.089  -6.385   5.241  1.00 98.88           C  
ATOM   1417  CG2 ILE A 177      -5.161  -4.892   3.510  1.00 98.88           C  
ATOM   1418  CD1 ILE A 177      -3.824  -7.587   4.341  1.00 98.88           C  
ATOM   1419  N   ILE A 178      -6.740  -2.461   5.395  1.00 98.88           N  
ATOM   1420  CA  ILE A 178      -7.759  -1.591   4.826  1.00 98.88           C  
ATOM   1421  C   ILE A 178      -7.381  -1.222   3.390  1.00 98.88           C  
ATOM   1422  O   ILE A 178      -6.458  -0.435   3.170  1.00 98.88           O  
ATOM   1423  CB  ILE A 178      -7.953  -0.314   5.672  1.00 98.88           C  
ATOM   1424  CG1 ILE A 178      -8.392  -0.681   7.095  1.00 98.88           C  
ATOM   1425  CG2 ILE A 178      -8.964   0.626   5.012  1.00 98.88           C  
ATOM   1426  CD1 ILE A 178      -8.462   0.505   8.049  1.00 98.88           C  
ATOM   1427  N   ASP A 179      -8.043  -1.880   2.477  1.00 98.81           N  
ATOM   1428  CA  ASP A 179      -7.734  -1.665   1.068  1.00 98.81           C  
ATOM   1429  C   ASP A 179      -8.783  -0.777   0.401  1.00 98.81           C  
ATOM   1430  O   ASP A 179      -9.909  -1.216   0.160  1.00 98.81           O  
ATOM   1431  CB  ASP A 179      -7.626  -3.001   0.330  1.00 98.81           C  
ATOM   1432  CG  ASP A 179      -7.017  -2.867  -1.054  1.00 98.81           C  
ATOM   1433  OD1 ASP A 179      -7.133  -1.787  -1.671  1.00 98.81           O  
ATOM   1434  OD2 ASP A 179      -6.422  -3.854  -1.534  1.00 98.81           O1-
ATOM   1435  N   LEU A 180      -8.343   0.405   0.037  1.00 98.75           N  
ATOM   1436  CA  LEU A 180      -9.296   1.356  -0.518  1.00 98.75           C  
ATOM   1437  C   LEU A 180      -8.962   1.685  -1.968  1.00 98.75           C  
ATOM   1438  O   LEU A 180      -9.389   2.716  -2.492  1.00 98.75           O  
ATOM   1439  CB  LEU A 180      -9.320   2.640   0.316  1.00 98.75           C  
ATOM   1440  CG  LEU A 180      -9.802   2.503   1.761  1.00 98.75           C  
ATOM   1441  CD1 LEU A 180      -9.967   3.879   2.397  1.00 98.75           C  
ATOM   1442  CD2 LEU A 180     -11.112   1.721   1.815  1.00 98.75           C  
ATOM   1443  N   ASP A 181      -8.174   0.887  -2.597  1.00 98.31           N  
ATOM   1444  CA  ASP A 181      -8.014   0.876  -4.048  1.00 98.31           C  
ATOM   1445  C   ASP A 181      -9.311   0.463  -4.740  1.00 98.31           C  
ATOM   1446  O   ASP A 181     -10.084  -0.330  -4.200  1.00 98.31           O  
ATOM   1447  CB  ASP A 181      -6.879  -0.063  -4.457  1.00 98.31           C  
ATOM   1448  CG  ASP A 181      -6.532   0.034  -5.932  1.00 98.31           C  
ATOM   1449  OD1 ASP A 181      -7.291  -0.497  -6.772  1.00 98.31           O  
ATOM   1450  OD2 ASP A 181      -5.488   0.640  -6.257  1.00 98.31           O1-
ATOM   1451  N   ALA A 182      -9.538   1.117  -5.981  1.00 98.12           N  
ATOM   1452  CA  ALA A 182     -10.793   0.890  -6.691  1.00 98.12           C  
ATOM   1453  C   ALA A 182     -10.956  -0.580  -7.063  1.00 98.12           C  
ATOM   1454  O   ALA A 182     -12.075  -1.052  -7.274  1.00 98.12           O  
ATOM   1455  CB  ALA A 182     -10.861   1.761  -7.940  1.00 98.12           C  
ATOM   1456  N   HIS A 183      -9.820  -1.339  -7.167  1.00 98.38           N  
ATOM   1457  CA  HIS A 183      -9.814  -2.750  -7.538  1.00 98.38           C  
ATOM   1458  C   HIS A 183      -9.781  -3.643  -6.302  1.00 98.38           C  
ATOM   1459  O   HIS A 183      -9.206  -3.271  -5.276  1.00 98.38           O  
ATOM   1460  CB  HIS A 183      -8.624  -3.061  -8.446  1.00 98.38           C  
ATOM   1461  CG  HIS A 183      -8.582  -2.231  -9.686  1.00 98.38           C  
ATOM   1462  CD2 HIS A 183      -9.029  -2.478 -10.942  1.00 98.38           C  
ATOM   1463  ND1 HIS A 183      -8.018  -0.970  -9.724  1.00 98.38           N  
ATOM   1464  CE1 HIS A 183      -8.125  -0.480 -10.944  1.00 98.38           C  
ATOM   1465  NE2 HIS A 183      -8.735  -1.377 -11.706  1.00 98.38           N  
ATOM   1466  N   GLN A 184     -10.475  -4.806  -6.486  1.00 98.31           N  
ATOM   1467  CA  GLN A 184     -10.309  -5.817  -5.452  1.00 98.31           C  
ATOM   1468  C   GLN A 184      -8.836  -6.174  -5.257  1.00 98.31           C  
ATOM   1469  O   GLN A 184      -8.108  -6.369  -6.230  1.00 98.31           O  
ATOM   1470  CB  GLN A 184     -11.103  -7.074  -5.801  1.00 98.31           C  
ATOM   1471  CG  GLN A 184     -10.926  -8.218  -4.806  1.00 98.31           C  
ATOM   1472  CD  GLN A 184     -11.514  -9.524  -5.298  1.00 98.31           C  
ATOM   1473  NE2 GLN A 184     -11.515 -10.539  -4.436  1.00 98.31           N  
ATOM   1474  OE1 GLN A 184     -11.963  -9.628  -6.443  1.00 98.31           O  
ATOM   1475  N   GLY A 185      -8.322  -6.243  -3.948  1.00 98.12           N  
ATOM   1476  CA  GLY A 185      -6.966  -6.665  -3.639  1.00 98.12           C  
ATOM   1477  C   GLY A 185      -6.810  -8.170  -3.559  1.00 98.12           C  
ATOM   1478  O   GLY A 185      -6.681  -8.736  -2.470  1.00 98.12           O  
ATOM   1479  N   ASN A 186      -6.881  -8.885  -4.639  1.00 98.31           N  
ATOM   1480  CA  ASN A 186      -6.993 -10.340  -4.685  1.00 98.31           C  
ATOM   1481  C   ASN A 186      -5.710 -11.017  -4.204  1.00 98.31           C  
ATOM   1482  O   ASN A 186      -5.752 -12.127  -3.670  1.00 98.31           O  
ATOM   1483  CB  ASN A 186      -7.337 -10.805  -6.100  1.00 98.31           C  
ATOM   1484  CG  ASN A 186      -6.375 -10.279  -7.143  1.00 98.31           C  
ATOM   1485  ND2 ASN A 186      -5.940 -11.149  -8.046  1.00 98.31           N  
ATOM   1486  OD1 ASN A 186      -6.022  -9.095  -7.138  1.00 98.31           O  
ATOM   1487  N   GLY A 187      -4.524 -10.330  -4.305  1.00 98.44           N  
ATOM   1488  CA  GLY A 187      -3.260 -10.915  -3.891  1.00 98.44           C  
ATOM   1489  C   GLY A 187      -3.224 -11.284  -2.420  1.00 98.44           C  
ATOM   1490  O   GLY A 187      -3.150 -12.464  -2.069  1.00 98.44           O  
ATOM   1491  N   HIS A 188      -3.307 -10.261  -1.560  1.00 98.44           N  
ATOM   1492  CA  HIS A 188      -3.242 -10.512  -0.126  1.00 98.44           C  
ATOM   1493  C   HIS A 188      -4.489 -11.235   0.369  1.00 98.44           C  
ATOM   1494  O   HIS A 188      -4.446 -11.940   1.378  1.00 98.44           O  
ATOM   1495  CB  HIS A 188      -3.062  -9.196   0.643  1.00 98.44           C  
ATOM   1496  CG  HIS A 188      -4.087  -8.167   0.304  1.00 98.44           C  
ATOM   1497  CD2 HIS A 188      -4.001  -7.037  -0.445  1.00 98.44           C  
ATOM   1498  ND1 HIS A 188      -5.386  -8.223   0.761  1.00 98.44           N  
ATOM   1499  CE1 HIS A 188      -6.054  -7.177   0.306  1.00 98.44           C  
ATOM   1500  NE2 HIS A 188      -5.239  -6.442  -0.429  1.00 98.44           N  
ATOM   1501  N   GLU A 189      -5.635 -11.125  -0.352  1.00 98.62           N  
ATOM   1502  CA  GLU A 189      -6.821 -11.900  -0.004  1.00 98.62           C  
ATOM   1503  C   GLU A 189      -6.563 -13.401  -0.150  1.00 98.62           C  
ATOM   1504  O   GLU A 189      -6.935 -14.189   0.725  1.00 98.62           O  
ATOM   1505  CB  GLU A 189      -8.009 -11.491  -0.876  1.00 98.62           C  
ATOM   1506  CG  GLU A 189      -8.493 -10.068  -0.624  1.00 98.62           C  
ATOM   1507  CD  GLU A 189      -9.452  -9.560  -1.688  1.00 98.62           C  
ATOM   1508  OE1 GLU A 189      -9.940  -8.413  -1.571  1.00 98.62           O  
ATOM   1509  OE2 GLU A 189      -9.719 -10.318  -2.648  1.00 98.62           O1-
ATOM   1510  N   ARG A 190      -5.957 -13.785  -1.215  1.00 98.31           N  
ATOM   1511  CA  ARG A 190      -5.603 -15.187  -1.425  1.00 98.31           C  
ATOM   1512  C   ARG A 190      -4.574 -15.647  -0.399  1.00 98.31           C  
ATOM   1513  O   ARG A 190      -4.678 -16.755   0.144  1.00 98.31           O  
ATOM   1514  CB  ARG A 190      -5.066 -15.407  -2.843  1.00 98.31           C  
ATOM   1515  CG  ARG A 190      -6.129 -15.318  -3.922  1.00 98.31           C  
ATOM   1516  CD  ARG A 190      -5.565 -15.655  -5.296  1.00 98.31           C  
ATOM   1517  NE  ARG A 190      -6.602 -15.636  -6.324  1.00 98.31           N  
ATOM   1518  NH1 ARG A 190      -7.258 -17.830  -5.993  1.00 98.31           N  
ATOM   1519  NH2 ARG A 190      -8.293 -16.545  -7.584  1.00 98.31           N1+
ATOM   1520  CZ  ARG A 190      -7.381 -16.676  -6.634  1.00 98.31           C  
ATOM   1521  N   ASP A 191      -3.537 -14.835  -0.161  1.00 98.50           N  
ATOM   1522  CA  ASP A 191      -2.425 -15.212   0.709  1.00 98.50           C  
ATOM   1523  C   ASP A 191      -2.898 -15.428   2.145  1.00 98.50           C  
ATOM   1524  O   ASP A 191      -2.393 -16.310   2.846  1.00 98.50           O  
ATOM   1525  CB  ASP A 191      -1.334 -14.139   0.668  1.00 98.50           C  
ATOM   1526  CG  ASP A 191      -0.511 -14.176  -0.608  1.00 98.50           C  
ATOM   1527  OD1 ASP A 191      -0.604 -15.172  -1.363  1.00 98.50           O  
ATOM   1528  OD2 ASP A 191       0.238 -13.209  -0.857  1.00 98.50           O1-
ATOM   1529  N   PHE A 192      -3.863 -14.665   2.561  1.00 98.50           N  
ATOM   1530  CA  PHE A 192      -4.240 -14.728   3.967  1.00 98.50           C  
ATOM   1531  C   PHE A 192      -5.586 -15.419   4.141  1.00 98.50           C  
ATOM   1532  O   PHE A 192      -6.199 -15.342   5.205  1.00 98.50           O  
ATOM   1533  CB  PHE A 192      -4.294 -13.317   4.572  1.00 98.50           C  
ATOM   1534  CG  PHE A 192      -2.944 -12.694   4.774  1.00 98.50           C  
ATOM   1535  CD1 PHE A 192      -2.025 -13.250   5.657  1.00 98.50           C  
ATOM   1536  CD2 PHE A 192      -2.587 -11.536   4.084  1.00 98.50           C  
ATOM   1537  CE1 PHE A 192      -0.774 -12.670   5.841  1.00 98.50           C  
ATOM   1538  CE2 PHE A 192      -1.338 -10.956   4.269  1.00 98.50           C  
ATOM   1539  CZ  PHE A 192      -0.432 -11.521   5.152  1.00 98.50           C  
ATOM   1540  N   MET A 193      -6.039 -16.029   3.132  1.00 97.50           N  
ATOM   1541  CA  MET A 193      -7.278 -16.793   3.227  1.00 97.50           C  
ATOM   1542  C   MET A 193      -7.214 -17.779   4.391  1.00 97.50           C  
ATOM   1543  O   MET A 193      -6.256 -18.549   4.507  1.00 97.50           O  
ATOM   1544  CB  MET A 193      -7.553 -17.537   1.926  1.00 97.50           C  
ATOM   1545  CG  MET A 193      -8.920 -18.205   1.875  1.00 97.50           C  
ATOM   1546  SD  MET A 193      -9.354 -18.798   0.189  1.00 97.50           S  
ATOM   1547  CE  MET A 193      -9.434 -17.213  -0.693  1.00 97.50           C  
ATOM   1548  N   GLY A 194      -8.170 -17.662   5.332  1.00 96.69           N  
ATOM   1549  CA  GLY A 194      -8.261 -18.595   6.451  1.00 96.69           C  
ATOM   1550  C   GLY A 194      -7.349 -18.226   7.608  1.00 96.69           C  
ATOM   1551  O   GLY A 194      -7.364 -18.887   8.649  1.00 96.69           O  
ATOM   1552  N   ASP A 195      -6.467 -17.286   7.453  1.00 97.88           N  
ATOM   1553  CA  ASP A 195      -5.599 -16.818   8.530  1.00 97.88           C  
ATOM   1554  C   ASP A 195      -6.330 -15.813   9.424  1.00 97.88           C  
ATOM   1555  O   ASP A 195      -6.550 -14.664   9.028  1.00 97.88           O  
ATOM   1556  CB  ASP A 195      -4.332 -16.176   7.953  1.00 97.88           C  
ATOM   1557  CG  ASP A 195      -3.280 -15.898   9.006  1.00 97.88           C  
ATOM   1558  OD1 ASP A 195      -3.638 -15.718  10.192  1.00 97.88           O  
ATOM   1559  OD2 ASP A 195      -2.082 -15.855   8.658  1.00 97.88           O1-
ATOM   1560  N   LYS A 196      -6.640 -16.141  10.646  1.00 97.25           N  
ATOM   1561  CA  LYS A 196      -7.465 -15.337  11.546  1.00 97.25           C  
ATOM   1562  C   LYS A 196      -6.667 -14.185  12.143  1.00 97.25           C  
ATOM   1563  O   LYS A 196      -7.241 -13.249  12.707  1.00 97.25           O  
ATOM   1564  CB  LYS A 196      -8.051 -16.207  12.649  1.00 97.25           C  
ATOM   1565  CG  LYS A 196      -9.047 -17.253  12.175  1.00 97.25           C  
ATOM   1566  CD  LYS A 196      -9.676 -18.006  13.332  1.00 97.25           C  
ATOM   1567  CE  LYS A 196     -10.688 -19.033  12.853  1.00 97.25           C  
ATOM   1568  NZ  LYS A 196     -11.240 -19.842  13.969  1.00 97.25           N1+
ATOM   1569  N   ARG A 197      -5.337 -14.267  11.973  1.00 98.31           N  
ATOM   1570  CA  ARG A 197      -4.473 -13.206  12.485  1.00 98.31           C  
ATOM   1571  C   ARG A 197      -4.597 -11.947  11.644  1.00 98.31           C  
ATOM   1572  O   ARG A 197      -4.222 -10.858  12.083  1.00 98.31           O  
ATOM   1573  CB  ARG A 197      -3.016 -13.675  12.531  1.00 98.31           C  
ATOM   1574  CG  ARG A 197      -2.770 -14.862  13.446  1.00 98.31           C  
ATOM   1575  CD  ARG A 197      -1.344 -15.371  13.331  1.00 98.31           C  
ATOM   1576  NE  ARG A 197      -1.044 -15.845  11.980  1.00 98.31           N  
ATOM   1577  NH1 ARG A 197       1.192 -16.256  12.404  1.00 98.31           N  
ATOM   1578  NH2 ARG A 197       0.316 -16.664  10.324  1.00 98.31           N1+
ATOM   1579  CZ  ARG A 197       0.151 -16.254  11.565  1.00 98.31           C  
ATOM   1580  N   VAL A 198      -5.115 -12.049  10.346  1.00 98.69           N  
ATOM   1581  CA  VAL A 198      -5.204 -10.929   9.418  1.00 98.69           C  
ATOM   1582  C   VAL A 198      -6.663 -10.669   9.063  1.00 98.69           C  
ATOM   1583  O   VAL A 198      -7.348 -11.550   8.531  1.00 98.69           O  
ATOM   1584  CB  VAL A 198      -4.378 -11.178   8.134  1.00 98.69           C  
ATOM   1585  CG1 VAL A 198      -4.494  -9.996   7.177  1.00 98.69           C  
ATOM   1586  CG2 VAL A 198      -2.918 -11.450   8.486  1.00 98.69           C  
ATOM   1587  N   TYR A 199      -7.095  -9.484   9.376  1.00 98.75           N  
ATOM   1588  CA  TYR A 199      -8.427  -9.000   9.038  1.00 98.75           C  
ATOM   1589  C   TYR A 199      -8.384  -8.133   7.786  1.00 98.75           C  
ATOM   1590  O   TYR A 199      -7.609  -7.178   7.705  1.00 98.75           O  
ATOM   1591  CB  TYR A 199      -9.031  -8.204  10.199  1.00 98.75           C  
ATOM   1592  CG  TYR A 199     -10.475  -7.826   9.995  1.00 98.75           C  
ATOM   1593  CD1 TYR A 199     -10.820  -6.721   9.228  1.00 98.75           C  
ATOM   1594  CD2 TYR A 199     -11.495  -8.576  10.573  1.00 98.75           C  
ATOM   1595  CE1 TYR A 199     -12.155  -6.369   9.039  1.00 98.75           C  
ATOM   1596  CE2 TYR A 199     -12.827  -8.237  10.396  1.00 98.75           C  
ATOM   1597  OH  TYR A 199     -14.468  -6.786   9.437  1.00 98.75           O  
ATOM   1598  CZ  TYR A 199     -13.150  -7.128   9.625  1.00 98.75           C  
ATOM   1599  N   ILE A 200      -9.320  -8.479   6.781  1.00 98.81           N  
ATOM   1600  CA  ILE A 200      -9.248  -7.758   5.513  1.00 98.81           C  
ATOM   1601  C   ILE A 200     -10.555  -7.002   5.281  1.00 98.81           C  
ATOM   1602  O   ILE A 200     -11.627  -7.605   5.224  1.00 98.81           O  
ATOM   1603  CB  ILE A 200      -8.960  -8.713   4.332  1.00 98.81           C  
ATOM   1604  CG1 ILE A 200      -7.631  -9.437   4.541  1.00 98.81           C  
ATOM   1605  CG2 ILE A 200      -8.969  -7.946   3.003  1.00 98.81           C  
ATOM   1606  CD1 ILE A 200      -7.379 -10.572   3.558  1.00 98.81           C  
ATOM   1607  N   MET A 201     -10.392  -5.708   5.219  1.00 98.75           N  
ATOM   1608  CA  MET A 201     -11.450  -4.830   4.726  1.00 98.75           C  
ATOM   1609  C   MET A 201     -11.137  -4.322   3.324  1.00 98.75           C  
ATOM   1610  O   MET A 201     -10.077  -3.724   3.101  1.00 98.75           O  
ATOM   1611  CB  MET A 201     -11.657  -3.650   5.677  1.00 98.75           C  
ATOM   1612  CG  MET A 201     -12.712  -2.660   5.205  1.00 98.75           C  
ATOM   1613  SD  MET A 201     -12.830  -1.188   6.295  1.00 98.75           S  
ATOM   1614  CE  MET A 201     -13.839  -0.098   5.249  1.00 98.75           C  
ATOM   1615  N   ASP A 202     -12.078  -4.566   2.463  1.00 98.75           N  
ATOM   1616  CA  ASP A 202     -11.847  -4.169   1.078  1.00 98.75           C  
ATOM   1617  C   ASP A 202     -13.052  -3.426   0.508  1.00 98.75           C  
ATOM   1618  O   ASP A 202     -14.172  -3.945   0.520  1.00 98.75           O  
ATOM   1619  CB  ASP A 202     -11.529  -5.397   0.215  1.00 98.75           C  
ATOM   1620  CG  ASP A 202     -10.781  -5.051  -1.055  1.00 98.75           C  
ATOM   1621  OD1 ASP A 202     -10.763  -3.863  -1.450  1.00 98.75           O  
ATOM   1622  OD2 ASP A 202     -10.194  -5.970  -1.668  1.00 98.75           O1-
ATOM   1623  N   VAL A 203     -12.825  -2.205   0.050  1.00 98.69           N  
ATOM   1624  CA  VAL A 203     -13.814  -1.367  -0.621  1.00 98.69           C  
ATOM   1625  C   VAL A 203     -13.435  -1.193  -2.090  1.00 98.69           C  
ATOM   1626  O   VAL A 203     -12.380  -0.638  -2.402  1.00 98.69           O  
ATOM   1627  CB  VAL A 203     -13.944   0.013   0.062  1.00 98.69           C  
ATOM   1628  CG1 VAL A 203     -15.076   0.826  -0.571  1.00 98.69           C  
ATOM   1629  CG2 VAL A 203     -14.186  -0.155   1.564  1.00 98.69           C  
ATOM   1630  N   TYR A 204     -14.260  -1.675  -2.976  1.00 98.56           N  
ATOM   1631  CA  TYR A 204     -13.829  -1.674  -4.370  1.00 98.56           C  
ATOM   1632  C   TYR A 204     -15.032  -1.619  -5.308  1.00 98.56           C  
ATOM   1633  O   TYR A 204     -16.167  -1.833  -4.890  1.00 98.56           O  
ATOM   1634  CB  TYR A 204     -12.989  -2.917  -4.674  1.00 98.56           C  
ATOM   1635  CG  TYR A 204     -13.725  -4.218  -4.459  1.00 98.56           C  
ATOM   1636  CD1 TYR A 204     -13.821  -4.783  -3.191  1.00 98.56           C  
ATOM   1637  CD2 TYR A 204     -14.320  -4.882  -5.527  1.00 98.56           C  
ATOM   1638  CE1 TYR A 204     -14.498  -5.985  -2.990  1.00 98.56           C  
ATOM   1639  CE2 TYR A 204     -14.999  -6.079  -5.335  1.00 98.56           C  
ATOM   1640  OH  TYR A 204     -15.750  -7.813  -3.874  1.00 98.56           O  
ATOM   1641  CZ  TYR A 204     -15.080  -6.625  -4.067  1.00 98.56           C  
ATOM   1642  N   ASN A 205     -14.738  -1.254  -6.563  1.00 98.25           N  
ATOM   1643  CA  ASN A 205     -15.724  -1.331  -7.634  1.00 98.25           C  
ATOM   1644  C   ASN A 205     -15.921  -2.767  -8.111  1.00 98.25           C  
ATOM   1645  O   ASN A 205     -15.029  -3.355  -8.719  1.00 98.25           O  
ATOM   1646  CB  ASN A 205     -15.316  -0.434  -8.807  1.00 98.25           C  
ATOM   1647  CG  ASN A 205     -16.389  -0.344  -9.872  1.00 98.25           C  
ATOM   1648  ND2 ASN A 205     -16.342   0.712 -10.676  1.00 98.25           N  
ATOM   1649  OD1 ASN A 205     -17.262  -1.213  -9.975  1.00 98.25           O  
ATOM   1650  N   ARG A 206     -17.084  -3.367  -7.980  1.00 97.06           N  
ATOM   1651  CA  ARG A 206     -17.331  -4.791  -8.199  1.00 97.06           C  
ATOM   1652  C   ARG A 206     -17.355  -5.116  -9.684  1.00 97.06           C  
ATOM   1653  O   ARG A 206     -17.258  -6.284 -10.070  1.00 97.06           O  
ATOM   1654  CB  ARG A 206     -18.640  -5.216  -7.544  1.00 97.06           C  
ATOM   1655  CG  ARG A 206     -19.879  -4.570  -8.159  1.00 97.06           C  
ATOM   1656  CD  ARG A 206     -21.161  -5.054  -7.490  1.00 97.06           C  
ATOM   1657  NE  ARG A 206     -22.342  -4.448  -8.096  1.00 97.06           N  
ATOM   1658  NH1 ARG A 206     -23.854  -5.622  -6.811  1.00 97.06           N  
ATOM   1659  NH2 ARG A 206     -24.602  -4.133  -8.388  1.00 97.06           N1+
ATOM   1660  CZ  ARG A 206     -23.595  -4.737  -7.767  1.00 97.06           C  
ATOM   1661  N   HIS A 207     -17.452  -4.116 -10.551  1.00 97.50           N  
ATOM   1662  CA  HIS A 207     -17.648  -4.338 -11.983  1.00 97.50           C  
ATOM   1663  C   HIS A 207     -16.318  -4.365 -12.725  1.00 97.50           C  
ATOM   1664  O   HIS A 207     -16.292  -4.591 -13.940  1.00 97.50           O  
ATOM   1665  CB  HIS A 207     -18.561  -3.255 -12.567  1.00 97.50           C  
ATOM   1666  CG  HIS A 207     -19.917  -3.205 -11.930  1.00 97.50           C  
ATOM   1667  CD2 HIS A 207     -20.497  -2.256 -11.155  1.00 97.50           C  
ATOM   1668  ND1 HIS A 207     -20.837  -4.212 -12.065  1.00 97.50           N  
ATOM   1669  CE1 HIS A 207     -21.930  -3.894 -11.400  1.00 97.50           C  
ATOM   1670  NE2 HIS A 207     -21.750  -2.712 -10.837  1.00 97.50           N  
ATOM   1671  N   ILE A 208     -15.189  -4.116 -11.984  1.00 96.75           N  
ATOM   1672  CA  ILE A 208     -13.928  -3.967 -12.712  1.00 96.75           C  
ATOM   1673  C   ILE A 208     -12.935  -5.022 -12.222  1.00 96.75           C  
ATOM   1674  O   ILE A 208     -13.203  -5.743 -11.263  1.00 96.75           O  
ATOM   1675  CB  ILE A 208     -13.338  -2.552 -12.538  1.00 96.75           C  
ATOM   1676  CG1 ILE A 208     -13.058  -2.267 -11.059  1.00 96.75           C  
ATOM   1677  CG2 ILE A 208     -14.278  -1.500 -13.135  1.00 96.75           C  
ATOM   1678  CD1 ILE A 208     -12.377  -0.927 -10.808  1.00 96.75           C  
ATOM   1679  N   TYR A 209     -11.828  -5.277 -13.046  1.00 95.50           N  
ATOM   1680  CA  TYR A 209     -10.757  -6.194 -12.662  1.00 95.50           C  
ATOM   1681  C   TYR A 209     -10.614  -6.256 -11.145  1.00 95.50           C  
ATOM   1682  O   TYR A 209     -10.687  -5.236 -10.467  1.00 95.50           O  
ATOM   1683  CB  TYR A 209      -9.431  -5.760 -13.298  1.00 95.50           C  
ATOM   1684  CG  TYR A 209      -8.272  -6.656 -12.944  1.00 95.50           C  
ATOM   1685  CD1 TYR A 209      -7.461  -6.383 -11.843  1.00 95.50           C  
ATOM   1686  CD2 TYR A 209      -7.980  -7.780 -13.706  1.00 95.50           C  
ATOM   1687  CE1 TYR A 209      -6.390  -7.211 -11.518  1.00 95.50           C  
ATOM   1688  CE2 TYR A 209      -6.914  -8.612 -13.392  1.00 95.50           C  
ATOM   1689  OH  TYR A 209      -5.065  -9.138 -11.972  1.00 95.50           O  
ATOM   1690  CZ  TYR A 209      -6.124  -8.320 -12.294  1.00 95.50           C  
ATOM   1691  N   PRO A 210     -10.422  -7.612 -10.653  1.00 96.44           N  
ATOM   1692  CA  PRO A 210      -9.967  -8.835 -11.316  1.00 96.44           C  
ATOM   1693  C   PRO A 210     -11.075  -9.879 -11.448  1.00 96.44           C  
ATOM   1694  O   PRO A 210     -10.859 -10.942 -12.035  1.00 96.44           O  
ATOM   1695  CB  PRO A 210      -8.851  -9.347 -10.396  1.00 96.44           C  
ATOM   1696  CG  PRO A 210      -9.284  -8.953  -9.022  1.00 96.44           C  
ATOM   1697  CD  PRO A 210      -9.961  -7.615  -9.096  1.00 96.44           C  
ATOM   1698  N   GLY A 211     -12.274  -9.743 -10.874  1.00 95.19           N  
ATOM   1699  CA  GLY A 211     -13.356 -10.708 -10.880  1.00 95.19           C  
ATOM   1700  C   GLY A 211     -12.997 -12.014 -10.197  1.00 95.19           C  
ATOM   1701  O   GLY A 211     -13.435 -13.089 -10.627  1.00 95.19           O  
ATOM   1702  N   ASP A 212     -12.118 -11.968  -9.201  1.00 96.62           N  
ATOM   1703  CA  ASP A 212     -11.623 -13.117  -8.449  1.00 96.62           C  
ATOM   1704  C   ASP A 212     -12.584 -13.489  -7.323  1.00 96.62           C  
ATOM   1705  O   ASP A 212     -12.438 -13.024  -6.190  1.00 96.62           O  
ATOM   1706  CB  ASP A 212     -10.234 -12.828  -7.877  1.00 96.62           C  
ATOM   1707  CG  ASP A 212      -9.519 -14.092  -7.413  1.00 96.62           C  
ATOM   1708  OD1 ASP A 212     -10.192 -15.072  -7.031  1.00 96.62           O  
ATOM   1709  OD2 ASP A 212      -8.266 -14.093  -7.420  1.00 96.62           O1-
ATOM   1710  N   ARG A 213     -13.551 -14.372  -7.516  1.00 96.50           N  
ATOM   1711  CA  ARG A 213     -14.629 -14.758  -6.606  1.00 96.50           C  
ATOM   1712  C   ARG A 213     -14.089 -15.569  -5.436  1.00 96.50           C  
ATOM   1713  O   ARG A 213     -14.544 -15.422  -4.301  1.00 96.50           O  
ATOM   1714  CB  ARG A 213     -15.706 -15.537  -7.346  1.00 96.50           C  
ATOM   1715  CG  ARG A 213     -16.500 -14.701  -8.339  1.00 96.50           C  
ATOM   1716  CD  ARG A 213     -17.662 -15.493  -8.929  1.00 96.50           C  
ATOM   1717  NE  ARG A 213     -18.392 -14.711  -9.924  1.00 96.50           N  
ATOM   1718  NH1 ARG A 213     -20.438 -15.694  -9.497  1.00 96.50           N  
ATOM   1719  NH2 ARG A 213     -20.260 -14.071 -11.103  1.00 96.50           N1+
ATOM   1720  CZ  ARG A 213     -19.699 -14.831 -10.174  1.00 96.50           C  
ATOM   1721  N   PHE A 214     -13.088 -16.366  -5.764  1.00 97.12           N  
ATOM   1722  CA  PHE A 214     -12.477 -17.201  -4.734  1.00 97.12           C  
ATOM   1723  C   PHE A 214     -11.818 -16.354  -3.668  1.00 97.12           C  
ATOM   1724  O   PHE A 214     -12.015 -16.566  -2.469  1.00 97.12           O  
ATOM   1725  CB  PHE A 214     -11.457 -18.162  -5.352  1.00 97.12           C  
ATOM   1726  CG  PHE A 214     -10.765 -19.044  -4.347  1.00 97.12           C  
ATOM   1727  CD1 PHE A 214      -9.457 -18.791  -3.959  1.00 97.12           C  
ATOM   1728  CD2 PHE A 214     -11.435 -20.136  -3.789  1.00 97.12           C  
ATOM   1729  CE1 PHE A 214      -8.818 -19.607  -3.030  1.00 97.12           C  
ATOM   1730  CE2 PHE A 214     -10.800 -20.953  -2.859  1.00 97.12           C  
ATOM   1731  CZ  PHE A 214      -9.494 -20.697  -2.480  1.00 97.12           C  
ATOM   1732  N   ALA A 215     -11.043 -15.365  -4.057  1.00 97.69           N  
ATOM   1733  CA  ALA A 215     -10.294 -14.503  -3.148  1.00 97.69           C  
ATOM   1734  C   ALA A 215     -11.237 -13.704  -2.253  1.00 97.69           C  
ATOM   1735  O   ALA A 215     -10.883 -13.353  -1.128  1.00 97.69           O  
ATOM   1736  CB  ALA A 215      -9.389 -13.556  -3.931  1.00 97.69           C  
ATOM   1737  N   LYS A 216     -12.459 -13.432  -2.709  1.00 96.75           N  
ATOM   1738  CA  LYS A 216     -13.441 -12.650  -1.970  1.00 96.75           C  
ATOM   1739  C   LYS A 216     -13.788 -13.313  -0.638  1.00 96.75           C  
ATOM   1740  O   LYS A 216     -14.229 -12.646   0.298  1.00 96.75           O  
ATOM   1741  CB  LYS A 216     -14.707 -12.450  -2.800  1.00 96.75           C  
ATOM   1742  CG  LYS A 216     -14.550 -11.463  -3.946  1.00 96.75           C  
ATOM   1743  CD  LYS A 216     -15.865 -11.242  -4.682  1.00 96.75           C  
ATOM   1744  CE  LYS A 216     -15.709 -10.255  -5.829  1.00 96.75           C  
ATOM   1745  NZ  LYS A 216     -16.997 -10.031  -6.554  1.00 96.75           N1+
ATOM   1746  N   GLU A 217     -13.630 -14.611  -0.583  1.00 97.25           N  
ATOM   1747  CA  GLU A 217     -13.973 -15.355   0.627  1.00 97.25           C  
ATOM   1748  C   GLU A 217     -13.101 -14.931   1.801  1.00 97.25           C  
ATOM   1749  O   GLU A 217     -13.467 -15.141   2.962  1.00 97.25           O  
ATOM   1750  CB  GLU A 217     -13.830 -16.855   0.391  1.00 97.25           C  
ATOM   1751  CG  GLU A 217     -14.885 -17.431  -0.548  1.00 97.25           C  
ATOM   1752  CD  GLU A 217     -14.708 -18.916  -0.812  1.00 97.25           C  
ATOM   1753  OE1 GLU A 217     -15.431 -19.481  -1.674  1.00 97.25           O  
ATOM   1754  OE2 GLU A 217     -13.838 -19.537  -0.160  1.00 97.25           O1-
ATOM   1755  N   ALA A 218     -11.983 -14.361   1.484  1.00 97.81           N  
ATOM   1756  CA  ALA A 218     -11.041 -13.934   2.518  1.00 97.81           C  
ATOM   1757  C   ALA A 218     -11.436 -12.587   3.102  1.00 97.81           C  
ATOM   1758  O   ALA A 218     -10.973 -12.212   4.183  1.00 97.81           O  
ATOM   1759  CB  ALA A 218      -9.629 -13.873   1.952  1.00 97.81           C  
ATOM   1760  N   ILE A 219     -12.309 -11.816   2.378  1.00 98.19           N  
ATOM   1761  CA  ILE A 219     -12.683 -10.470   2.819  1.00 98.19           C  
ATOM   1762  C   ILE A 219     -13.699 -10.558   3.954  1.00 98.19           C  
ATOM   1763  O   ILE A 219     -14.833 -10.999   3.746  1.00 98.19           O  
ATOM   1764  CB  ILE A 219     -13.247  -9.632   1.650  1.00 98.19           C  
ATOM   1765  CG1 ILE A 219     -12.313  -9.700   0.437  1.00 98.19           C  
ATOM   1766  CG2 ILE A 219     -13.477  -8.180   2.087  1.00 98.19           C  
ATOM   1767  CD1 ILE A 219     -12.891  -9.077  -0.826  1.00 98.19           C  
ATOM   1768  N   ARG A 220     -13.330 -10.108   5.078  1.00 98.12           N  
ATOM   1769  CA  ARG A 220     -14.223 -10.178   6.228  1.00 98.12           C  
ATOM   1770  C   ARG A 220     -15.200  -9.003   6.235  1.00 98.12           C  
ATOM   1771  O   ARG A 220     -16.346  -9.150   6.643  1.00 98.12           O  
ATOM   1772  CB  ARG A 220     -13.420 -10.195   7.533  1.00 98.12           C  
ATOM   1773  CG  ARG A 220     -12.692 -11.501   7.786  1.00 98.12           C  
ATOM   1774  CD  ARG A 220     -11.949 -11.488   9.116  1.00 98.12           C  
ATOM   1775  NE  ARG A 220     -12.869 -11.517  10.249  1.00 98.12           N  
ATOM   1776  NH1 ARG A 220     -11.229 -11.283  11.862  1.00 98.12           N  
ATOM   1777  NH2 ARG A 220     -13.434 -11.459  12.477  1.00 98.12           N1+
ATOM   1778  CZ  ARG A 220     -12.509 -11.420  11.526  1.00 98.12           C  
ATOM   1779  N   ARG A 221     -14.672  -7.934   5.822  1.00 98.31           N  
ATOM   1780  CA  ARG A 221     -15.556  -6.789   5.615  1.00 98.31           C  
ATOM   1781  C   ARG A 221     -15.477  -6.290   4.176  1.00 98.31           C  
ATOM   1782  O   ARG A 221     -14.601  -5.499   3.830  1.00 98.31           O  
ATOM   1783  CB  ARG A 221     -15.197  -5.656   6.579  1.00 98.31           C  
ATOM   1784  CG  ARG A 221     -16.128  -4.452   6.483  1.00 98.31           C  
ATOM   1785  CD  ARG A 221     -17.462  -4.713   7.168  1.00 98.31           C  
ATOM   1786  NE  ARG A 221     -17.332  -4.726   8.624  1.00 98.31           N  
ATOM   1787  NH1 ARG A 221     -19.515  -5.339   9.022  1.00 98.31           N  
ATOM   1788  NH2 ARG A 221     -18.073  -5.002  10.777  1.00 98.31           N1+
ATOM   1789  CZ  ARG A 221     -18.312  -5.023   9.473  1.00 98.31           C  
ATOM   1790  N   LYS A 222     -16.505  -6.728   3.415  1.00 98.12           N  
ATOM   1791  CA  LYS A 222     -16.576  -6.467   1.979  1.00 98.12           C  
ATOM   1792  C   LYS A 222     -17.534  -5.323   1.674  1.00 98.12           C  
ATOM   1793  O   LYS A 222     -18.712  -5.377   2.048  1.00 98.12           O  
ATOM   1794  CB  LYS A 222     -17.004  -7.731   1.224  1.00 98.12           C  
ATOM   1795  CG  LYS A 222     -17.021  -7.565  -0.289  1.00 98.12           C  
ATOM   1796  CD  LYS A 222     -17.386  -8.875  -0.987  1.00 98.12           C  
ATOM   1797  CE  LYS A 222     -18.576  -9.551  -0.310  1.00 98.12           C  
ATOM   1798  NZ  LYS A 222     -18.906 -10.853  -0.969  1.00 98.12           N1+
ATOM   1799  N   VAL A 223     -17.039  -4.281   0.992  1.00 98.50           N  
ATOM   1800  CA  VAL A 223     -17.869  -3.163   0.546  1.00 98.50           C  
ATOM   1801  C   VAL A 223     -17.751  -3.013  -0.972  1.00 98.50           C  
ATOM   1802  O   VAL A 223     -16.706  -2.620  -1.487  1.00 98.50           O  
ATOM   1803  CB  VAL A 223     -17.465  -1.845   1.241  1.00 98.50           C  
ATOM   1804  CG1 VAL A 223     -18.382  -0.703   0.805  1.00 98.50           C  
ATOM   1805  CG2 VAL A 223     -17.495  -2.011   2.758  1.00 98.50           C  
ATOM   1806  N   GLU A 224     -18.843  -3.359  -1.663  1.00 97.94           N  
ATOM   1807  CA  GLU A 224     -18.862  -3.279  -3.119  1.00 97.94           C  
ATOM   1808  C   GLU A 224     -19.548  -2.004  -3.596  1.00 97.94           C  
ATOM   1809  O   GLU A 224     -20.677  -1.717  -3.205  1.00 97.94           O  
ATOM   1810  CB  GLU A 224     -19.563  -4.507  -3.712  1.00 97.94           C  
ATOM   1811  CG  GLU A 224     -18.809  -5.812  -3.480  1.00 97.94           C  
ATOM   1812  CD  GLU A 224     -19.487  -7.012  -4.113  1.00 97.94           C  
ATOM   1813  OE1 GLU A 224     -18.794  -7.963  -4.520  1.00 97.94           O  
ATOM   1814  OE2 GLU A 224     -20.747  -7.010  -4.199  1.00 97.94           O1-
ATOM   1815  N   LEU A 225     -18.783  -1.267  -4.428  1.00 98.50           N  
ATOM   1816  CA  LEU A 225     -19.268   0.023  -4.903  1.00 98.50           C  
ATOM   1817  C   LEU A 225     -19.793  -0.087  -6.328  1.00 98.50           C  
ATOM   1818  O   LEU A 225     -19.336  -0.922  -7.107  1.00 98.50           O  
ATOM   1819  CB  LEU A 225     -18.163   1.073  -4.835  1.00 98.50           C  
ATOM   1820  CG  LEU A 225     -17.538   1.315  -3.459  1.00 98.50           C  
ATOM   1821  CD1 LEU A 225     -16.343   2.254  -3.580  1.00 98.50           C  
ATOM   1822  CD2 LEU A 225     -18.575   1.878  -2.493  1.00 98.50           C  
ATOM   1823  N   GLU A 226     -20.771   0.827  -6.624  1.00 98.25           N  
ATOM   1824  CA  GLU A 226     -21.311   0.913  -7.976  1.00 98.25           C  
ATOM   1825  C   GLU A 226     -20.572   1.964  -8.808  1.00 98.25           C  
ATOM   1826  O   GLU A 226     -19.909   2.846  -8.254  1.00 98.25           O  
ATOM   1827  CB  GLU A 226     -22.800   1.236  -7.940  1.00 98.25           C  
ATOM   1828  CG  GLU A 226     -23.641   0.162  -7.263  1.00 98.25           C  
ATOM   1829  CD  GLU A 226     -23.640  -1.161  -8.011  1.00 98.25           C  
ATOM   1830  OE1 GLU A 226     -23.849  -2.219  -7.372  1.00 98.25           O  
ATOM   1831  OE2 GLU A 226     -23.444  -1.137  -9.242  1.00 98.25           O1-
ATOM   1832  N   TRP A 227     -20.745   1.823 -10.113  1.00 97.94           N  
ATOM   1833  CA  TRP A 227     -20.192   2.824 -11.021  1.00 97.94           C  
ATOM   1834  C   TRP A 227     -20.605   4.231 -10.602  1.00 97.94           C  
ATOM   1835  O   TRP A 227     -21.757   4.465 -10.247  1.00 97.94           O  
ATOM   1836  CB  TRP A 227     -20.640   2.557 -12.459  1.00 97.94           C  
ATOM   1837  CG  TRP A 227     -20.108   1.279 -13.039  1.00 97.94           C  
ATOM   1838  CD1 TRP A 227     -20.819   0.151 -13.340  1.00 97.94           C  
ATOM   1839  CD2 TRP A 227     -18.749   1.001 -13.376  1.00 97.94           C  
ATOM   1840  CE2 TRP A 227     -18.706  -0.319 -13.884  1.00 97.94           C  
ATOM   1841  CE3 TRP A 227     -17.562   1.735 -13.307  1.00 97.94           C  
ATOM   1842  NE1 TRP A 227     -19.981  -0.813 -13.850  1.00 97.94           N  
ATOM   1843  CH2 TRP A 227     -16.372  -0.174 -14.235  1.00 97.94           C  
ATOM   1844  CZ2 TRP A 227     -17.522  -0.916 -14.316  1.00 97.94           C  
ATOM   1845  CZ3 TRP A 227     -16.378   1.138 -13.739  1.00 97.94           C  
ATOM   1846  N   GLY A 228     -19.623   5.119 -10.613  1.00 97.81           N  
ATOM   1847  CA  GLY A 228     -19.941   6.529 -10.440  1.00 97.81           C  
ATOM   1848  C   GLY A 228     -20.177   6.916  -8.992  1.00 97.81           C  
ATOM   1849  O   GLY A 228     -20.741   7.972  -8.713  1.00 97.81           O  
ATOM   1850  N   THR A 229     -19.948   6.019  -8.076  1.00 98.44           N  
ATOM   1851  CA  THR A 229     -20.039   6.376  -6.668  1.00 98.44           C  
ATOM   1852  C   THR A 229     -19.301   7.679  -6.384  1.00 98.44           C  
ATOM   1853  O   THR A 229     -18.143   7.836  -6.774  1.00 98.44           O  
ATOM   1854  CB  THR A 229     -19.491   5.258  -5.767  1.00 98.44           C  
ATOM   1855  CG2 THR A 229     -19.550   5.653  -4.292  1.00 98.44           C  
ATOM   1856  OG1 THR A 229     -20.255   4.065  -5.960  1.00 98.44           O  
ATOM   1857  N   GLU A 230     -19.933   8.643  -5.658  1.00 98.44           N  
ATOM   1858  CA  GLU A 230     -19.396   9.979  -5.408  1.00 98.44           C  
ATOM   1859  C   GLU A 230     -18.961  10.136  -3.956  1.00 98.44           C  
ATOM   1860  O   GLU A 230     -19.143   9.219  -3.142  1.00 98.44           O  
ATOM   1861  CB  GLU A 230     -20.423  11.045  -5.772  1.00 98.44           C  
ATOM   1862  CG  GLU A 230     -20.801  11.063  -7.249  1.00 98.44           C  
ATOM   1863  CD  GLU A 230     -21.825  12.124  -7.599  1.00 98.44           C  
ATOM   1864  OE1 GLU A 230     -22.056  12.381  -8.800  1.00 98.44           O  
ATOM   1865  OE2 GLU A 230     -22.417  12.705  -6.652  1.00 98.44           O1-
ATOM   1866  N   ASP A 231     -18.543  11.266  -3.573  1.00 98.56           N  
ATOM   1867  CA  ASP A 231     -17.859  11.548  -2.316  1.00 98.56           C  
ATOM   1868  C   ASP A 231     -18.722  11.149  -1.118  1.00 98.56           C  
ATOM   1869  O   ASP A 231     -18.259  10.434  -0.224  1.00 98.56           O  
ATOM   1870  CB  ASP A 231     -17.491  13.032  -2.225  1.00 98.56           C  
ATOM   1871  CG  ASP A 231     -16.398  13.432  -3.201  1.00 98.56           C  
ATOM   1872  OD1 ASP A 231     -15.869  12.555  -3.919  1.00 98.56           O  
ATOM   1873  OD2 ASP A 231     -16.072  14.639  -3.255  1.00 98.56           O1-
ATOM   1874  N   GLU A 232     -19.950  11.639  -1.066  1.00 98.31           N  
ATOM   1875  CA  GLU A 232     -20.768  11.451   0.120  1.00 98.31           C  
ATOM   1876  C   GLU A 232     -20.978   9.968   0.418  1.00 98.31           C  
ATOM   1877  O   GLU A 232     -20.733   9.514   1.541  1.00 98.31           O  
ATOM   1878  CB  GLU A 232     -22.117  12.147  -0.052  1.00 98.31           C  
ATOM   1879  CG  GLU A 232     -22.985  12.121   1.199  1.00 98.31           C  
ATOM   1880  CD  GLU A 232     -24.298  12.892   1.042  1.00 98.31           C  
ATOM   1881  OE1 GLU A 232     -25.054  13.002   2.029  1.00 98.31           O  
ATOM   1882  OE2 GLU A 232     -24.560  13.381  -0.080  1.00 98.31           O1-
ATOM   1883  N   GLU A 233     -21.435   9.274  -0.610  1.00 98.50           N  
ATOM   1884  CA  GLU A 233     -21.676   7.842  -0.447  1.00 98.50           C  
ATOM   1885  C   GLU A 233     -20.383   7.103  -0.106  1.00 98.50           C  
ATOM   1886  O   GLU A 233     -20.362   6.282   0.814  1.00 98.50           O  
ATOM   1887  CB  GLU A 233     -22.305   7.252  -1.714  1.00 98.50           C  
ATOM   1888  CG  GLU A 233     -22.507   5.746  -1.653  1.00 98.50           C  
ATOM   1889  CD  GLU A 233     -23.063   5.165  -2.948  1.00 98.50           C  
ATOM   1890  OE1 GLU A 233     -23.076   3.922  -3.096  1.00 98.50           O  
ATOM   1891  OE2 GLU A 233     -23.472   5.958  -3.817  1.00 98.50           O1-
ATOM   1892  N   TYR A 234     -19.309   7.364  -0.774  1.00 98.75           N  
ATOM   1893  CA  TYR A 234     -18.010   6.719  -0.606  1.00 98.75           C  
ATOM   1894  C   TYR A 234     -17.481   6.924   0.809  1.00 98.75           C  
ATOM   1895  O   TYR A 234     -17.132   5.957   1.492  1.00 98.75           O  
ATOM   1896  CB  TYR A 234     -17.009   7.263  -1.626  1.00 98.75           C  
ATOM   1897  CG  TYR A 234     -15.619   6.684  -1.479  1.00 98.75           C  
ATOM   1898  CD1 TYR A 234     -14.607   7.402  -0.846  1.00 98.75           C  
ATOM   1899  CD2 TYR A 234     -15.322   5.420  -1.970  1.00 98.75           C  
ATOM   1900  CE1 TYR A 234     -13.333   6.875  -0.710  1.00 98.75           C  
ATOM   1901  CE2 TYR A 234     -14.042   4.883  -1.842  1.00 98.75           C  
ATOM   1902  OH  TYR A 234     -11.797   5.088  -1.076  1.00 98.75           O  
ATOM   1903  CZ  TYR A 234     -13.062   5.616  -1.209  1.00 98.75           C  
ATOM   1904  N   LEU A 235     -17.433   8.147   1.228  1.00 98.75           N  
ATOM   1905  CA  LEU A 235     -16.836   8.481   2.521  1.00 98.75           C  
ATOM   1906  C   LEU A 235     -17.664   7.904   3.662  1.00 98.75           C  
ATOM   1907  O   LEU A 235     -17.122   7.482   4.685  1.00 98.75           O  
ATOM   1908  CB  LEU A 235     -16.710   9.995   2.676  1.00 98.75           C  
ATOM   1909  CG  LEU A 235     -15.653  10.681   1.819  1.00 98.75           C  
ATOM   1910  CD1 LEU A 235     -15.824  12.197   1.875  1.00 98.75           C  
ATOM   1911  CD2 LEU A 235     -14.253  10.277   2.274  1.00 98.75           C  
ATOM   1912  N   GLU A 236     -19.032   7.932   3.527  1.00 98.56           N  
ATOM   1913  CA  GLU A 236     -19.893   7.313   4.530  1.00 98.56           C  
ATOM   1914  C   GLU A 236     -19.574   5.829   4.685  1.00 98.56           C  
ATOM   1915  O   GLU A 236     -19.441   5.330   5.806  1.00 98.56           O  
ATOM   1916  CB  GLU A 236     -21.367   7.507   4.163  1.00 98.56           C  
ATOM   1917  CG  GLU A 236     -22.334   6.936   5.190  1.00 98.56           C  
ATOM   1918  CD  GLU A 236     -23.785   7.092   4.788  1.00 98.56           C  
ATOM   1919  OE1 GLU A 236     -24.665   6.588   5.516  1.00 98.56           O  
ATOM   1920  OE2 GLU A 236     -24.046   7.718   3.735  1.00 98.56           O1-
ATOM   1921  N   LYS A 237     -19.460   5.126   3.621  1.00 98.62           N  
ATOM   1922  CA  LYS A 237     -19.192   3.691   3.636  1.00 98.62           C  
ATOM   1923  C   LYS A 237     -17.799   3.402   4.199  1.00 98.62           C  
ATOM   1924  O   LYS A 237     -17.619   2.461   4.975  1.00 98.62           O  
ATOM   1925  CB  LYS A 237     -19.309   3.108   2.225  1.00 98.62           C  
ATOM   1926  CG  LYS A 237     -20.747   2.971   1.737  1.00 98.62           C  
ATOM   1927  CD  LYS A 237     -20.807   2.323   0.359  1.00 98.62           C  
ATOM   1928  CE  LYS A 237     -22.244   2.044  -0.065  1.00 98.62           C  
ATOM   1929  NZ  LYS A 237     -22.304   1.461  -1.442  1.00 98.62           N1+
ATOM   1930  N   VAL A 238     -16.841   4.204   3.789  1.00 98.69           N  
ATOM   1931  CA  VAL A 238     -15.479   4.018   4.258  1.00 98.69           C  
ATOM   1932  C   VAL A 238     -15.415   4.209   5.771  1.00 98.69           C  
ATOM   1933  O   VAL A 238     -14.881   3.366   6.491  1.00 98.69           O  
ATOM   1934  CB  VAL A 238     -14.498   4.991   3.556  1.00 98.69           C  
ATOM   1935  CG1 VAL A 238     -13.167   5.044   4.299  1.00 98.69           C  
ATOM   1936  CG2 VAL A 238     -14.289   4.574   2.102  1.00 98.69           C  
ATOM   1937  N   GLU A 239     -15.893   5.299   6.242  1.00 98.50           N  
ATOM   1938  CA  GLU A 239     -15.842   5.591   7.673  1.00 98.50           C  
ATOM   1939  C   GLU A 239     -16.562   4.520   8.486  1.00 98.50           C  
ATOM   1940  O   GLU A 239     -16.028   4.022   9.477  1.00 98.50           O  
ATOM   1941  CB  GLU A 239     -16.446   6.969   7.960  1.00 98.50           C  
ATOM   1942  CG  GLU A 239     -16.395   7.368   9.428  1.00 98.50           C  
ATOM   1943  CD  GLU A 239     -16.825   8.806   9.674  1.00 98.50           C  
ATOM   1944  OE1 GLU A 239     -16.738   9.277  10.828  1.00 98.50           O  
ATOM   1945  OE2 GLU A 239     -17.275   9.464   8.704  1.00 98.50           O1-
ATOM   1946  N   ARG A 240     -17.771   4.218   8.140  1.00 98.56           N  
ATOM   1947  CA  ARG A 240     -18.560   3.211   8.837  1.00 98.56           C  
ATOM   1948  C   ARG A 240     -17.787   1.893   8.942  1.00 98.56           C  
ATOM   1949  O   ARG A 240     -17.713   1.306  10.023  1.00 98.56           O  
ATOM   1950  CB  ARG A 240     -19.891   2.989   8.124  1.00 98.56           C  
ATOM   1951  CG  ARG A 240     -20.757   1.923   8.766  1.00 98.56           C  
ATOM   1952  CD  ARG A 240     -22.067   1.733   8.013  1.00 98.56           C  
ATOM   1953  NE  ARG A 240     -21.840   1.334   6.628  1.00 98.56           N  
ATOM   1954  NH1 ARG A 240     -23.993   1.783   5.925  1.00 98.56           N  
ATOM   1955  NH2 ARG A 240     -22.439   0.982   4.438  1.00 98.56           N1+
ATOM   1956  CZ  ARG A 240     -22.751   1.367   5.665  1.00 98.56           C  
ATOM   1957  N   ASN A 241     -17.192   1.515   7.882  1.00 98.62           N  
ATOM   1958  CA  ASN A 241     -16.605   0.181   7.821  1.00 98.62           C  
ATOM   1959  C   ASN A 241     -15.198   0.158   8.416  1.00 98.62           C  
ATOM   1960  O   ASN A 241     -14.747  -0.875   8.918  1.00 98.62           O  
ATOM   1961  CB  ASN A 241     -16.585  -0.333   6.383  1.00 98.62           C  
ATOM   1962  CG  ASN A 241     -17.940  -0.780   5.895  1.00 98.62           C  
ATOM   1963  ND2 ASN A 241     -18.580   0.044   5.073  1.00 98.62           N  
ATOM   1964  OD1 ASN A 241     -18.423  -1.857   6.262  1.00 98.62           O  
ATOM   1965  N   VAL A 242     -14.498   1.222   8.370  1.00 98.56           N  
ATOM   1966  CA  VAL A 242     -13.235   1.297   9.098  1.00 98.56           C  
ATOM   1967  C   VAL A 242     -13.487   1.154  10.593  1.00 98.56           C  
ATOM   1968  O   VAL A 242     -12.793   0.397  11.277  1.00 98.56           O  
ATOM   1969  CB  VAL A 242     -12.494   2.619   8.804  1.00 98.56           C  
ATOM   1970  CG1 VAL A 242     -11.319   2.803   9.766  1.00 98.56           C  
ATOM   1971  CG2 VAL A 242     -12.011   2.653   7.357  1.00 98.56           C  
ATOM   1972  N   ARG A 243     -14.456   1.794  11.151  1.00 98.25           N  
ATOM   1973  CA  ARG A 243     -14.825   1.693  12.567  1.00 98.25           C  
ATOM   1974  C   ARG A 243     -15.229   0.275  12.921  1.00 98.25           C  
ATOM   1975  O   ARG A 243     -14.785  -0.267  13.936  1.00 98.25           O  
ATOM   1976  CB  ARG A 243     -15.955   2.675  12.899  1.00 98.25           C  
ATOM   1977  CG  ARG A 243     -15.515   4.132  12.886  1.00 98.25           C  
ATOM   1978  CD  ARG A 243     -16.637   5.047  13.380  1.00 98.25           C  
ATOM   1979  NE  ARG A 243     -16.191   6.438  13.459  1.00 98.25           N  
ATOM   1980  NH1 ARG A 243     -18.296   7.343  13.158  1.00 98.25           N  
ATOM   1981  NH2 ARG A 243     -16.481   8.714  13.442  1.00 98.25           N1+
ATOM   1982  CZ  ARG A 243     -16.994   7.498  13.354  1.00 98.25           C  
ATOM   1983  N   ARG A 244     -16.046  -0.280  12.134  1.00 98.06           N  
ATOM   1984  CA  ARG A 244     -16.522  -1.632  12.393  1.00 98.06           C  
ATOM   1985  C   ARG A 244     -15.373  -2.642  12.337  1.00 98.06           C  
ATOM   1986  O   ARG A 244     -15.331  -3.572  13.142  1.00 98.06           O  
ATOM   1987  CB  ARG A 244     -17.603  -2.016  11.384  1.00 98.06           C  
ATOM   1988  CG  ARG A 244     -18.946  -1.329  11.632  1.00 98.06           C  
ATOM   1989  CD  ARG A 244     -20.051  -1.936  10.784  1.00 98.06           C  
ATOM   1990  NE  ARG A 244     -21.349  -1.329  11.077  1.00 98.06           N  
ATOM   1991  NH1 ARG A 244     -22.522  -2.597   9.542  1.00 98.06           N  
ATOM   1992  NH2 ARG A 244     -23.616  -1.040  10.824  1.00 98.06           N1+
ATOM   1993  CZ  ARG A 244     -22.491  -1.657  10.480  1.00 98.06           C  
ATOM   1994  N   SER A 245     -14.474  -2.438  11.317  1.00 97.94           N  
ATOM   1995  CA  SER A 245     -13.347  -3.357  11.198  1.00 97.94           C  
ATOM   1996  C   SER A 245     -12.506  -3.371  12.469  1.00 97.94           C  
ATOM   1997  O   SER A 245     -12.089  -4.436  12.933  1.00 97.94           O  
ATOM   1998  CB  SER A 245     -12.478  -2.973   9.997  1.00 97.94           C  
ATOM   1999  OG  SER A 245     -13.214  -3.056   8.793  1.00 97.94           O  
ATOM   2000  N   LEU A 246     -12.251  -2.217  13.046  1.00 97.00           N  
ATOM   2001  CA  LEU A 246     -11.419  -2.114  14.243  1.00 97.00           C  
ATOM   2002  C   LEU A 246     -12.161  -2.608  15.474  1.00 97.00           C  
ATOM   2003  O   LEU A 246     -11.545  -3.002  16.467  1.00 97.00           O  
ATOM   2004  CB  LEU A 246     -10.966  -0.666  14.453  1.00 97.00           C  
ATOM   2005  CG  LEU A 246     -10.033  -0.083  13.380  1.00 97.00           C  
ATOM   2006  CD1 LEU A 246      -9.590   1.322  13.774  1.00 97.00           C  
ATOM   2007  CD2 LEU A 246      -8.824  -0.991  13.176  1.00 97.00           C  
ATOM   2008  N   GLN A 247     -13.530  -2.617  15.466  1.00 95.81           N  
ATOM   2009  CA  GLN A 247     -14.343  -3.182  16.533  1.00 95.81           C  
ATOM   2010  C   GLN A 247     -14.330  -4.706  16.488  1.00 95.81           C  
ATOM   2011  O   GLN A 247     -14.313  -5.362  17.531  1.00 95.81           O  
ATOM   2012  CB  GLN A 247     -15.785  -2.665  16.434  1.00 95.81           C  
ATOM   2013  CG  GLN A 247     -15.942  -1.198  16.811  1.00 95.81           C  
ATOM   2014  CD  GLN A 247     -17.318  -0.661  16.522  1.00 95.81           C  
ATOM   2015  NE2 GLN A 247     -17.559   0.601  16.877  1.00 95.81           N  
ATOM   2016  OE1 GLN A 247     -18.185  -1.370  15.988  1.00 95.81           O  
ATOM   2017  N   GLU A 248     -14.320  -5.213  15.334  1.00 96.88           N  
ATOM   2018  CA  GLU A 248     -14.413  -6.657  15.121  1.00 96.88           C  
ATOM   2019  C   GLU A 248     -13.049  -7.323  15.322  1.00 96.88           C  
ATOM   2020  O   GLU A 248     -12.977  -8.504  15.655  1.00 96.88           O  
ATOM   2021  CB  GLU A 248     -14.933  -6.958  13.713  1.00 96.88           C  
ATOM   2022  CG  GLU A 248     -16.399  -6.581  13.515  1.00 96.88           C  
ATOM   2023  CD  GLU A 248     -16.863  -6.731  12.072  1.00 96.88           C  
ATOM   2024  OE1 GLU A 248     -18.030  -6.408  11.780  1.00 96.88           O  
ATOM   2025  OE2 GLU A 248     -16.053  -7.176  11.233  1.00 96.88           O1-
ATOM   2026  N   HIS A 249     -12.018  -6.566  15.018  1.00 95.69           N  
ATOM   2027  CA  HIS A 249     -10.657  -7.091  15.050  1.00 95.69           C  
ATOM   2028  C   HIS A 249      -9.681  -6.062  15.608  1.00 95.69           C  
ATOM   2029  O   HIS A 249      -9.460  -5.013  14.989  1.00 95.69           O  
ATOM   2030  CB  HIS A 249     -10.226  -7.525  13.647  1.00 95.69           C  
ATOM   2031  CG  HIS A 249      -8.873  -8.164  13.604  1.00 95.69           C  
ATOM   2032  CD2 HIS A 249      -7.681  -7.701  13.167  1.00 95.69           C  
ATOM   2033  ND1 HIS A 249      -8.644  -9.451  14.056  1.00 95.69           N  
ATOM   2034  CE1 HIS A 249      -7.372  -9.742  13.891  1.00 95.69           C  
ATOM   2035  NE2 HIS A 249      -6.760  -8.700  13.359  1.00 95.69           N  
ATOM   2036  N   LEU A 250      -9.208  -6.243  16.846  1.00 94.31           N  
ATOM   2037  CA  LEU A 250      -8.252  -5.323  17.454  1.00 94.31           C  
ATOM   2038  C   LEU A 250      -6.834  -5.638  17.001  1.00 94.31           C  
ATOM   2039  O   LEU A 250      -6.178  -6.513  17.556  1.00 94.31           O  
ATOM   2040  CB  LEU A 250      -8.338  -5.391  18.975  1.00 94.31           C  
ATOM   2041  CG  LEU A 250      -7.616  -4.284  19.746  1.00 94.31           C  
ATOM   2042  CD1 LEU A 250      -8.239  -2.928  19.434  1.00 94.31           C  
ATOM   2043  CD2 LEU A 250      -7.658  -4.561  21.246  1.00 94.31           C  
ATOM   2044  N   PRO A 251      -6.388  -4.909  15.915  1.00 98.06           N  
ATOM   2045  CA  PRO A 251      -5.084  -5.222  15.320  1.00 98.06           C  
ATOM   2046  C   PRO A 251      -3.924  -4.581  16.082  1.00 98.06           C  
ATOM   2047  O   PRO A 251      -4.116  -3.575  16.765  1.00 98.06           O  
ATOM   2048  CB  PRO A 251      -5.192  -4.658  13.905  1.00 98.06           C  
ATOM   2049  CG  PRO A 251      -6.103  -3.479  14.035  1.00 98.06           C  
ATOM   2050  CD  PRO A 251      -7.173  -3.811  15.031  1.00 98.06           C  
ATOM   2051  N   ASP A 252      -2.755  -5.205  15.934  1.00 98.44           N  
ATOM   2052  CA  ASP A 252      -1.513  -4.604  16.420  1.00 98.44           C  
ATOM   2053  C   ASP A 252      -0.994  -3.559  15.434  1.00 98.44           C  
ATOM   2054  O   ASP A 252      -0.278  -2.635  15.828  1.00 98.44           O  
ATOM   2055  CB  ASP A 252      -0.448  -5.678  16.660  1.00 98.44           C  
ATOM   2056  CG  ASP A 252      -0.875  -6.715  17.678  1.00 98.44           C  
ATOM   2057  OD1 ASP A 252      -1.368  -6.339  18.764  1.00 98.44           O  
ATOM   2058  OD2 ASP A 252      -0.706  -7.924  17.404  1.00 98.44           O1-
ATOM   2059  N   VAL A 253      -1.406  -3.687  14.210  1.00 98.69           N  
ATOM   2060  CA  VAL A 253      -0.991  -2.771  13.150  1.00 98.69           C  
ATOM   2061  C   VAL A 253      -2.032  -2.762  12.040  1.00 98.69           C  
ATOM   2062  O   VAL A 253      -2.639  -3.792  11.740  1.00 98.69           O  
ATOM   2063  CB  VAL A 253       0.395  -3.153  12.586  1.00 98.69           C  
ATOM   2064  CG1 VAL A 253       0.364  -4.559  11.987  1.00 98.69           C  
ATOM   2065  CG2 VAL A 253       0.841  -2.133  11.540  1.00 98.69           C  
ATOM   2066  N   VAL A 254      -2.235  -1.548  11.433  1.00 98.88           N  
ATOM   2067  CA  VAL A 254      -3.096  -1.404  10.268  1.00 98.88           C  
ATOM   2068  C   VAL A 254      -2.249  -1.141   9.026  1.00 98.88           C  
ATOM   2069  O   VAL A 254      -1.347  -0.302   9.051  1.00 98.88           O  
ATOM   2070  CB  VAL A 254      -4.128  -0.268  10.462  1.00 98.88           C  
ATOM   2071  CG1 VAL A 254      -4.793   0.086   9.132  1.00 98.88           C  
ATOM   2072  CG2 VAL A 254      -5.176  -0.670  11.496  1.00 98.88           C  
ATOM   2073  N   VAL A 255      -2.434  -1.981   7.975  1.00 98.88           N  
ATOM   2074  CA  VAL A 255      -1.879  -1.698   6.650  1.00 98.88           C  
ATOM   2075  C   VAL A 255      -2.947  -1.067   5.763  1.00 98.88           C  
ATOM   2076  O   VAL A 255      -3.955  -1.703   5.447  1.00 98.88           O  
ATOM   2077  CB  VAL A 255      -1.323  -2.978   5.987  1.00 98.88           C  
ATOM   2078  CG1 VAL A 255      -0.685  -2.653   4.640  1.00 98.88           C  
ATOM   2079  CG2 VAL A 255      -0.311  -3.662   6.911  1.00 98.88           C  
ATOM   2080  N   TYR A 256      -2.775   0.164   5.426  1.00 98.88           N  
ATOM   2081  CA  TYR A 256      -3.724   0.969   4.666  1.00 98.88           C  
ATOM   2082  C   TYR A 256      -3.263   1.138   3.220  1.00 98.88           C  
ATOM   2083  O   TYR A 256      -2.260   1.805   2.958  1.00 98.88           O  
ATOM   2084  CB  TYR A 256      -3.910   2.343   5.315  1.00 98.88           C  
ATOM   2085  CG  TYR A 256      -4.742   3.296   4.495  1.00 98.88           C  
ATOM   2086  CD1 TYR A 256      -4.434   4.654   4.440  1.00 98.88           C  
ATOM   2087  CD2 TYR A 256      -5.845   2.843   3.776  1.00 98.88           C  
ATOM   2088  CE1 TYR A 256      -5.204   5.537   3.691  1.00 98.88           C  
ATOM   2089  CE2 TYR A 256      -6.617   3.717   3.021  1.00 98.88           C  
ATOM   2090  OH  TYR A 256      -7.055   5.930   2.237  1.00 98.88           O  
ATOM   2091  CZ  TYR A 256      -6.292   5.060   2.983  1.00 98.88           C  
ATOM   2092  N   ASN A 257      -3.924   0.451   2.284  1.00 98.75           N  
ATOM   2093  CA  ASN A 257      -3.686   0.600   0.851  1.00 98.75           C  
ATOM   2094  C   ASN A 257      -4.510   1.742   0.262  1.00 98.75           C  
ATOM   2095  O   ASN A 257      -5.705   1.587   0.016  1.00 98.75           O  
ATOM   2096  CB  ASN A 257      -3.991  -0.709   0.118  1.00 98.75           C  
ATOM   2097  CG  ASN A 257      -3.592  -0.666  -1.345  1.00 98.75           C  
ATOM   2098  ND2 ASN A 257      -4.387  -1.300  -2.196  1.00 98.75           N  
ATOM   2099  OD1 ASN A 257      -2.576  -0.067  -1.705  1.00 98.75           O  
ATOM   2100  N   ALA A 258      -3.812   2.865   0.000  1.00 98.25           N  
ATOM   2101  CA  ALA A 258      -4.454   4.140  -0.307  1.00 98.25           C  
ATOM   2102  C   ALA A 258      -4.391   4.443  -1.802  1.00 98.25           C  
ATOM   2103  O   ALA A 258      -3.829   5.460  -2.214  1.00 98.25           O  
ATOM   2104  CB  ALA A 258      -3.802   5.267   0.487  1.00 98.25           C  
ATOM   2105  N   GLY A 259      -4.974   3.589  -2.668  1.00 97.06           N  
ATOM   2106  CA  GLY A 259      -4.978   3.838  -4.102  1.00 97.06           C  
ATOM   2107  C   GLY A 259      -5.809   5.044  -4.496  1.00 97.06           C  
ATOM   2108  O   GLY A 259      -6.869   5.289  -3.919  1.00 97.06           O  
ATOM   2109  N   THR A 260      -5.429   5.770  -5.533  1.00 96.81           N  
ATOM   2110  CA  THR A 260      -6.143   6.977  -5.935  1.00 96.81           C  
ATOM   2111  C   THR A 260      -6.972   6.719  -7.186  1.00 96.81           C  
ATOM   2112  O   THR A 260      -7.510   7.659  -7.788  1.00 96.81           O  
ATOM   2113  CB  THR A 260      -5.170   8.142  -6.191  1.00 96.81           C  
ATOM   2114  CG2 THR A 260      -4.471   8.568  -4.899  1.00 96.81           C  
ATOM   2115  OG1 THR A 260      -4.181   7.734  -7.142  1.00 96.81           O  
ATOM   2116  N   ASP A 261      -7.041   5.463  -7.634  1.00 96.56           N  
ATOM   2117  CA  ASP A 261      -7.753   5.152  -8.870  1.00 96.56           C  
ATOM   2118  C   ASP A 261      -9.266   5.202  -8.657  1.00 96.56           C  
ATOM   2119  O   ASP A 261     -10.037   4.929  -9.582  1.00 96.56           O  
ATOM   2120  CB  ASP A 261      -7.345   3.775  -9.396  1.00 96.56           C  
ATOM   2121  CG  ASP A 261      -7.336   2.707  -8.317  1.00 96.56           C  
ATOM   2122  OD1 ASP A 261      -7.732   2.996  -7.168  1.00 96.56           O  
ATOM   2123  OD2 ASP A 261      -6.927   1.563  -8.618  1.00 96.56           O1-
ATOM   2124  N   VAL A 262      -9.743   5.733  -7.508  1.00 97.75           N  
ATOM   2125  CA  VAL A 262     -11.151   5.999  -7.239  1.00 97.75           C  
ATOM   2126  C   VAL A 262     -11.510   7.408  -7.708  1.00 97.75           C  
ATOM   2127  O   VAL A 262     -12.685   7.782  -7.740  1.00 97.75           O  
ATOM   2128  CB  VAL A 262     -11.488   5.834  -5.744  1.00 97.75           C  
ATOM   2129  CG1 VAL A 262     -11.293   4.383  -5.306  1.00 97.75           C  
ATOM   2130  CG2 VAL A 262     -10.626   6.770  -4.897  1.00 97.75           C  
ATOM   2131  N   LEU A 263     -10.483   8.131  -8.127  1.00 97.75           N  
ATOM   2132  CA  LEU A 263     -10.550   9.539  -8.504  1.00 97.75           C  
ATOM   2133  C   LEU A 263     -11.462   9.738  -9.714  1.00 97.75           C  
ATOM   2134  O   LEU A 263     -11.452   8.924 -10.640  1.00 97.75           O  
ATOM   2135  CB  LEU A 263      -9.154  10.081  -8.817  1.00 97.75           C  
ATOM   2136  CG  LEU A 263      -9.059  11.571  -9.154  1.00 97.75           C  
ATOM   2137  CD1 LEU A 263      -9.407  12.413  -7.927  1.00 97.75           C  
ATOM   2138  CD2 LEU A 263      -7.669  11.917  -9.666  1.00 97.75           C  
ATOM   2139  N   GLU A 264     -12.249  10.752  -9.669  1.00 97.19           N  
ATOM   2140  CA  GLU A 264     -13.063  11.122 -10.819  1.00 97.19           C  
ATOM   2141  C   GLU A 264     -12.212  11.233 -12.085  1.00 97.19           C  
ATOM   2142  O   GLU A 264     -11.142  11.838 -12.069  1.00 97.19           O  
ATOM   2143  CB  GLU A 264     -13.787  12.445 -10.562  1.00 97.19           C  
ATOM   2144  CG  GLU A 264     -12.867  13.653 -10.488  1.00 97.19           C  
ATOM   2145  CD  GLU A 264     -13.613  14.967 -10.288  1.00 97.19           C  
ATOM   2146  OE1 GLU A 264     -12.965  16.036 -10.310  1.00 97.19           O  
ATOM   2147  OE2 GLU A 264     -14.848  14.915 -10.114  1.00 97.19           O1-
ATOM   2148  N   GLY A 265     -12.670  10.559 -13.203  1.00 94.44           N  
ATOM   2149  CA  GLY A 265     -11.964  10.662 -14.470  1.00 94.44           C  
ATOM   2150  C   GLY A 265     -10.918   9.578 -14.658  1.00 94.44           C  
ATOM   2151  O   GLY A 265     -10.293   9.493 -15.718  1.00 94.44           O  
ATOM   2152  N   ASP A 266     -10.689   8.797 -13.543  1.00 94.19           N  
ATOM   2153  CA  ASP A 266      -9.754   7.688 -13.686  1.00 94.19           C  
ATOM   2154  C   ASP A 266     -10.265   6.665 -14.699  1.00 94.19           C  
ATOM   2155  O   ASP A 266     -11.431   6.269 -14.655  1.00 94.19           O  
ATOM   2156  CB  ASP A 266      -9.514   7.011 -12.328  1.00 94.19           C  
ATOM   2157  CG  ASP A 266      -8.424   5.957 -12.378  1.00 94.19           C  
ATOM   2158  OD1 ASP A 266      -8.741   4.756 -12.521  1.00 94.19           O  
ATOM   2159  OD2 ASP A 266      -7.236   6.330 -12.266  1.00 94.19           O1-
ATOM   2160  N   ARG A 267      -9.513   6.103 -15.594  1.00 89.75           N  
ATOM   2161  CA  ARG A 267      -9.889   5.282 -16.737  1.00 89.75           C  
ATOM   2162  C   ARG A 267     -10.056   3.821 -16.338  1.00 89.75           C  
ATOM   2163  O   ARG A 267     -10.721   3.052 -17.030  1.00 89.75           O  
ATOM   2164  CB  ARG A 267      -8.848   5.405 -17.856  1.00 89.75           C  
ATOM   2165  CG  ARG A 267      -8.744   6.800 -18.453  1.00 89.75           C  
ATOM   2166  CD  ARG A 267      -7.786   6.838 -19.636  1.00 89.75           C  
ATOM   2167  NE  ARG A 267      -8.502   6.853 -20.910  1.00 89.75           N  
ATOM   2168  NH1 ARG A 267      -6.626   7.264 -22.196  1.00 89.75           N  
ATOM   2169  NH2 ARG A 267      -8.679   7.049 -23.194  1.00 89.75           N1+
ATOM   2170  CZ  ARG A 267      -7.932   7.052 -22.091  1.00 89.75           C  
ATOM   2171  N   LEU A 268      -9.555   3.454 -15.117  1.00 91.94           N  
ATOM   2172  CA  LEU A 268      -9.531   2.046 -14.737  1.00 91.94           C  
ATOM   2173  C   LEU A 268     -10.469   1.788 -13.565  1.00 91.94           C  
ATOM   2174  O   LEU A 268     -11.017   0.692 -13.431  1.00 91.94           O  
ATOM   2175  CB  LEU A 268      -8.109   1.613 -14.377  1.00 91.94           C  
ATOM   2176  CG  LEU A 268      -7.077   1.664 -15.504  1.00 91.94           C  
ATOM   2177  CD1 LEU A 268      -5.715   1.196 -14.996  1.00 91.94           C  
ATOM   2178  CD2 LEU A 268      -7.533   0.818 -16.688  1.00 91.94           C  
ATOM   2179  N   GLY A 269     -10.735   2.801 -12.740  1.00 95.38           N  
ATOM   2180  CA  GLY A 269     -11.387   2.630 -11.451  1.00 95.38           C  
ATOM   2181  C   GLY A 269     -12.896   2.753 -11.530  1.00 95.38           C  
ATOM   2182  O   GLY A 269     -13.616   2.097 -10.777  1.00 95.38           O  
ATOM   2183  N   GLY A 270     -13.488   3.616 -12.421  1.00 95.81           N  
ATOM   2184  CA  GLY A 270     -14.904   3.691 -12.720  1.00 95.81           C  
ATOM   2185  C   GLY A 270     -15.723   4.281 -11.585  1.00 95.81           C  
ATOM   2186  O   GLY A 270     -16.932   4.061 -11.506  1.00 95.81           O  
ATOM   2187  N   LEU A 271     -15.073   5.031 -10.622  1.00 97.94           N  
ATOM   2188  CA  LEU A 271     -15.739   5.760  -9.548  1.00 97.94           C  
ATOM   2189  C   LEU A 271     -15.632   7.265  -9.770  1.00 97.94           C  
ATOM   2190  O   LEU A 271     -14.993   7.716 -10.727  1.00 97.94           O  
ATOM   2191  CB  LEU A 271     -15.132   5.390  -8.192  1.00 97.94           C  
ATOM   2192  CG  LEU A 271     -15.183   3.910  -7.811  1.00 97.94           C  
ATOM   2193  CD1 LEU A 271     -14.427   3.673  -6.502  1.00 97.94           C  
ATOM   2194  CD2 LEU A 271     -16.622   3.434  -7.687  1.00 97.94           C  
ATOM   2195  N   SER A 272     -16.231   8.102  -8.913  1.00 98.19           N  
ATOM   2196  CA  SER A 272     -16.267   9.537  -9.159  1.00 98.19           C  
ATOM   2197  C   SER A 272     -15.932  10.330  -7.906  1.00 98.19           C  
ATOM   2198  O   SER A 272     -16.676  11.228  -7.512  1.00 98.19           O  
ATOM   2199  CB  SER A 272     -17.651   9.953  -9.681  1.00 98.19           C  
ATOM   2200  OG  SER A 272     -17.621  11.278 -10.183  1.00 98.19           O  
ATOM   2201  N   ILE A 273     -14.842   9.991  -7.240  1.00 98.50           N  
ATOM   2202  CA  ILE A 273     -14.391  10.681  -6.037  1.00 98.50           C  
ATOM   2203  C   ILE A 273     -13.551  11.893  -6.422  1.00 98.50           C  
ATOM   2204  O   ILE A 273     -12.666  11.796  -7.277  1.00 98.50           O  
ATOM   2205  CB  ILE A 273     -13.590   9.741  -5.115  1.00 98.50           C  
ATOM   2206  CG1 ILE A 273     -14.480   8.600  -4.605  1.00 98.50           C  
ATOM   2207  CG2 ILE A 273     -12.977  10.520  -3.944  1.00 98.50           C  
ATOM   2208  CD1 ILE A 273     -15.142   7.792  -5.715  1.00 98.50           C  
ATOM   2209  N   SER A 274     -13.865  13.035  -5.776  1.00 98.50           N  
ATOM   2210  CA  SER A 274     -13.147  14.275  -6.034  1.00 98.50           C  
ATOM   2211  C   SER A 274     -11.764  14.261  -5.379  1.00 98.50           C  
ATOM   2212  O   SER A 274     -11.521  13.474  -4.467  1.00 98.50           O  
ATOM   2213  CB  SER A 274     -13.940  15.485  -5.537  1.00 98.50           C  
ATOM   2214  OG  SER A 274     -13.979  15.506  -4.114  1.00 98.50           O  
ATOM   2215  N   PRO A 275     -10.845  15.152  -5.827  1.00 98.38           N  
ATOM   2216  CA  PRO A 275      -9.568  15.293  -5.121  1.00 98.38           C  
ATOM   2217  C   PRO A 275      -9.746  15.549  -3.626  1.00 98.38           C  
ATOM   2218  O   PRO A 275      -9.040  14.949  -2.810  1.00 98.38           O  
ATOM   2219  CB  PRO A 275      -8.923  16.501  -5.811  1.00 98.38           C  
ATOM   2220  CG  PRO A 275      -9.435  16.463  -7.216  1.00 98.38           C  
ATOM   2221  CD  PRO A 275     -10.870  16.030  -7.187  1.00 98.38           C  
ATOM   2222  N   ALA A 276     -10.634  16.420  -3.276  1.00 98.44           N  
ATOM   2223  CA  ALA A 276     -10.926  16.690  -1.867  1.00 98.44           C  
ATOM   2224  C   ALA A 276     -11.439  15.433  -1.164  1.00 98.44           C  
ATOM   2225  O   ALA A 276     -11.164  15.221   0.021  1.00 98.44           O  
ATOM   2226  CB  ALA A 276     -11.938  17.819  -1.740  1.00 98.44           C  
ATOM   2227  N   GLY A 277     -12.231  14.721  -1.854  1.00 98.56           N  
ATOM   2228  CA  GLY A 277     -12.726  13.462  -1.311  1.00 98.56           C  
ATOM   2229  C   GLY A 277     -11.611  12.492  -0.949  1.00 98.56           C  
ATOM   2230  O   GLY A 277     -11.676  11.835   0.092  1.00 98.56           O  
ATOM   2231  N   ILE A 278     -10.598  12.328  -1.772  1.00 98.50           N  
ATOM   2232  CA  ILE A 278      -9.453  11.457  -1.529  1.00 98.50           C  
ATOM   2233  C   ILE A 278      -8.694  11.928  -0.296  1.00 98.50           C  
ATOM   2234  O   ILE A 278      -8.296  11.120   0.544  1.00 98.50           O  
ATOM   2235  CB  ILE A 278      -8.515  11.410  -2.756  1.00 98.50           C  
ATOM   2236  CG1 ILE A 278      -9.188  10.669  -3.919  1.00 98.50           C  
ATOM   2237  CG2 ILE A 278      -7.183  10.753  -2.389  1.00 98.50           C  
ATOM   2238  CD1 ILE A 278      -8.384  10.687  -5.213  1.00 98.50           C  
ATOM   2239  N   VAL A 279      -8.471  13.253  -0.191  1.00 98.75           N  
ATOM   2240  CA  VAL A 279      -7.807  13.822   0.975  1.00 98.75           C  
ATOM   2241  C   VAL A 279      -8.611  13.514   2.232  1.00 98.75           C  
ATOM   2242  O   VAL A 279      -8.053  13.111   3.254  1.00 98.75           O  
ATOM   2243  CB  VAL A 279      -7.611  15.349   0.824  1.00 98.75           C  
ATOM   2244  CG1 VAL A 279      -7.117  15.964   2.132  1.00 98.75           C  
ATOM   2245  CG2 VAL A 279      -6.636  15.649  -0.314  1.00 98.75           C  
ATOM   2246  N   LYS A 280      -9.906  13.753   2.140  1.00 98.75           N  
ATOM   2247  CA  LYS A 280     -10.785  13.471   3.273  1.00 98.75           C  
ATOM   2248  C   LYS A 280     -10.771  11.988   3.626  1.00 98.75           C  
ATOM   2249  O   LYS A 280     -10.811  11.622   4.803  1.00 98.75           O  
ATOM   2250  CB  LYS A 280     -12.213  13.923   2.967  1.00 98.75           C  
ATOM   2251  CG  LYS A 280     -13.173  13.760   4.133  1.00 98.75           C  
ATOM   2252  CD  LYS A 280     -12.784  14.647   5.313  1.00 98.75           C  
ATOM   2253  CE  LYS A 280     -13.784  14.539   6.452  1.00 98.75           C  
ATOM   2254  NZ  LYS A 280     -13.389  15.378   7.622  1.00 98.75           N1+
ATOM   2255  N   ARG A 281     -10.796  11.123   2.651  1.00 98.75           N  
ATOM   2256  CA  ARG A 281     -10.714   9.680   2.855  1.00 98.75           C  
ATOM   2257  C   ARG A 281      -9.519   9.314   3.722  1.00 98.75           C  
ATOM   2258  O   ARG A 281      -9.647   8.569   4.695  1.00 98.75           O  
ATOM   2259  CB  ARG A 281     -10.636   8.950   1.513  1.00 98.75           C  
ATOM   2260  CG  ARG A 281     -10.477   7.444   1.639  1.00 98.75           C  
ATOM   2261  CD  ARG A 281      -9.882   6.834   0.378  1.00 98.75           C  
ATOM   2262  NE  ARG A 281      -8.497   7.249   0.180  1.00 98.75           N  
ATOM   2263  NH1 ARG A 281      -8.329   6.402  -1.961  1.00 98.75           N  
ATOM   2264  NH2 ARG A 281      -6.536   7.455  -1.002  1.00 98.75           N1+
ATOM   2265  CZ  ARG A 281      -7.791   7.037  -0.928  1.00 98.75           C  
ATOM   2266  N   ASP A 282      -8.342   9.728   3.336  1.00 98.75           N  
ATOM   2267  CA  ASP A 282      -7.122   9.423   4.074  1.00 98.75           C  
ATOM   2268  C   ASP A 282      -7.183   9.986   5.493  1.00 98.75           C  
ATOM   2269  O   ASP A 282      -6.711   9.352   6.440  1.00 98.75           O  
ATOM   2270  CB  ASP A 282      -5.897   9.983   3.341  1.00 98.75           C  
ATOM   2271  CG  ASP A 282      -5.619   9.272   2.029  1.00 98.75           C  
ATOM   2272  OD1 ASP A 282      -6.162   8.170   1.805  1.00 98.75           O  
ATOM   2273  OD2 ASP A 282      -4.844   9.816   1.212  1.00 98.75           O1-
ATOM   2274  N   GLU A 283      -7.743  11.170   5.615  1.00 98.62           N  
ATOM   2275  CA  GLU A 283      -7.963  11.759   6.930  1.00 98.62           C  
ATOM   2276  C   GLU A 283      -8.816  10.850   7.810  1.00 98.62           C  
ATOM   2277  O   GLU A 283      -8.469  10.585   8.962  1.00 98.62           O  
ATOM   2278  CB  GLU A 283      -8.626  13.133   6.800  1.00 98.62           C  
ATOM   2279  CG  GLU A 283      -9.010  13.762   8.133  1.00 98.62           C  
ATOM   2280  CD  GLU A 283      -9.705  15.103   7.985  1.00 98.62           C  
ATOM   2281  OE1 GLU A 283     -10.493  15.481   8.880  1.00 98.62           O  
ATOM   2282  OE2 GLU A 283      -9.460  15.781   6.964  1.00 98.62           O1-
ATOM   2283  N   VAL A 284      -9.903  10.434   7.337  1.00 98.62           N  
ATOM   2284  CA  VAL A 284     -10.841   9.605   8.083  1.00 98.62           C  
ATOM   2285  C   VAL A 284     -10.137   8.341   8.571  1.00 98.62           C  
ATOM   2286  O   VAL A 284     -10.260   7.960   9.735  1.00 98.62           O  
ATOM   2287  CB  VAL A 284     -12.071   9.230   7.223  1.00 98.62           C  
ATOM   2288  CG1 VAL A 284     -12.841   8.083   7.864  1.00 98.62           C  
ATOM   2289  CG2 VAL A 284     -12.970  10.447   7.029  1.00 98.62           C  
ATOM   2290  N   VAL A 285      -9.448   7.704   7.727  1.00 98.75           N  
ATOM   2291  CA  VAL A 285      -8.761   6.464   8.071  1.00 98.75           C  
ATOM   2292  C   VAL A 285      -7.750   6.726   9.189  1.00 98.75           C  
ATOM   2293  O   VAL A 285      -7.739   6.015  10.200  1.00 98.75           O  
ATOM   2294  CB  VAL A 285      -8.053   5.848   6.846  1.00 98.75           C  
ATOM   2295  CG1 VAL A 285      -7.176   4.670   7.265  1.00 98.75           C  
ATOM   2296  CG2 VAL A 285      -9.078   5.406   5.801  1.00 98.75           C  
ATOM   2297  N   PHE A 286      -6.861   7.739   9.013  1.00 98.69           N  
ATOM   2298  CA  PHE A 286      -5.853   8.047  10.016  1.00 98.69           C  
ATOM   2299  C   PHE A 286      -6.501   8.465  11.324  1.00 98.69           C  
ATOM   2300  O   PHE A 286      -6.041   8.083  12.404  1.00 98.69           O  
ATOM   2301  CB  PHE A 286      -4.916   9.147   9.514  1.00 98.69           C  
ATOM   2302  CG  PHE A 286      -3.700   8.631   8.792  1.00 98.69           C  
ATOM   2303  CD1 PHE A 286      -2.475   8.540   9.440  1.00 98.69           C  
ATOM   2304  CD2 PHE A 286      -3.785   8.238   7.464  1.00 98.69           C  
ATOM   2305  CE1 PHE A 286      -1.350   8.061   8.772  1.00 98.69           C  
ATOM   2306  CE2 PHE A 286      -2.663   7.762   6.789  1.00 98.69           C  
ATOM   2307  CZ  PHE A 286      -1.448   7.678   7.447  1.00 98.69           C  
ATOM   2308  N   ARG A 287      -7.517   9.258  11.248  1.00 98.31           N  
ATOM   2309  CA  ARG A 287      -8.216   9.721  12.443  1.00 98.31           C  
ATOM   2310  C   ARG A 287      -8.759   8.546  13.250  1.00 98.31           C  
ATOM   2311  O   ARG A 287      -8.582   8.479  14.467  1.00 98.31           O  
ATOM   2312  CB  ARG A 287      -9.357  10.664  12.069  1.00 98.31           C  
ATOM   2313  CG  ARG A 287     -10.087  11.252  13.269  1.00 98.31           C  
ATOM   2314  CD  ARG A 287     -11.098  12.310  12.846  1.00 98.31           C  
ATOM   2315  NE  ARG A 287     -12.031  11.804  11.844  1.00 98.31           N  
ATOM   2316  NH1 ARG A 287     -13.322  13.725  11.773  1.00 98.31           N  
ATOM   2317  NH2 ARG A 287     -13.854  11.929  10.448  1.00 98.31           N1+
ATOM   2318  CZ  ARG A 287     -13.063  12.487  11.358  1.00 98.31           C  
ATOM   2319  N   VAL A 288      -9.452   7.627  12.603  1.00 98.12           N  
ATOM   2320  CA  VAL A 288     -10.078   6.492  13.273  1.00 98.12           C  
ATOM   2321  C   VAL A 288      -9.001   5.568  13.841  1.00 98.12           C  
ATOM   2322  O   VAL A 288      -9.086   5.145  14.997  1.00 98.12           O  
ATOM   2323  CB  VAL A 288     -11.000   5.712  12.314  1.00 98.12           C  
ATOM   2324  CG1 VAL A 288     -11.499   4.427  12.974  1.00 98.12           C  
ATOM   2325  CG2 VAL A 288     -12.173   6.581  11.873  1.00 98.12           C  
ATOM   2326  N   VAL A 289      -7.992   5.238  13.064  1.00 98.19           N  
ATOM   2327  CA  VAL A 289      -6.942   4.298  13.453  1.00 98.19           C  
ATOM   2328  C   VAL A 289      -6.132   4.892  14.609  1.00 98.19           C  
ATOM   2329  O   VAL A 289      -5.875   4.213  15.610  1.00 98.19           O  
ATOM   2330  CB  VAL A 289      -6.020   3.945  12.269  1.00 98.19           C  
ATOM   2331  CG1 VAL A 289      -4.804   3.156  12.752  1.00 98.19           C  
ATOM   2332  CG2 VAL A 289      -6.784   3.152  11.216  1.00 98.19           C  
ATOM   2333  N   ARG A 290      -5.799   6.070  14.517  1.00 95.62           N  
ATOM   2334  CA  ARG A 290      -4.965   6.705  15.527  1.00 95.62           C  
ATOM   2335  C   ARG A 290      -5.738   6.923  16.820  1.00 95.62           C  
ATOM   2336  O   ARG A 290      -5.151   6.944  17.909  1.00 95.62           O  
ATOM   2337  CB  ARG A 290      -4.427   8.044  15.008  1.00 95.62           C  
ATOM   2338  CG  ARG A 290      -3.430   7.910  13.870  1.00 95.62           C  
ATOM   2339  CD  ARG A 290      -2.026   7.623  14.376  1.00 95.62           C  
ATOM   2340  NE  ARG A 290      -1.588   8.621  15.347  1.00 95.62           N  
ATOM   2341  NH1 ARG A 290       0.620   8.615  14.671  1.00 95.62           N  
ATOM   2342  NH2 ARG A 290      -0.055   9.981  16.381  1.00 95.62           N1+
ATOM   2343  CZ  ARG A 290      -0.342   9.068  15.464  1.00 95.62           C  
ATOM   2344  N   ALA A 291      -7.003   7.185  16.751  1.00 95.56           N  
ATOM   2345  CA  ALA A 291      -7.850   7.317  17.927  1.00 95.56           C  
ATOM   2346  C   ALA A 291      -7.802   6.051  18.785  1.00 95.56           C  
ATOM   2347  O   ALA A 291      -8.053   6.097  19.995  1.00 95.56           O  
ATOM   2348  CB  ALA A 291      -9.284   7.621  17.523  1.00 95.56           C  
ATOM   2349  N   HIS A 292      -7.411   4.925  18.187  1.00 95.25           N  
ATOM   2350  CA  HIS A 292      -7.298   3.652  18.887  1.00 95.25           C  
ATOM   2351  C   HIS A 292      -5.848   3.332  19.215  1.00 95.25           C  
ATOM   2352  O   HIS A 292      -5.540   2.223  19.663  1.00 95.25           O  
ATOM   2353  CB  HIS A 292      -7.907   2.525  18.048  1.00 95.25           C  
ATOM   2354  CG  HIS A 292      -9.408   2.560  17.993  1.00 95.25           C  
ATOM   2355  CD2 HIS A 292     -10.329   1.817  18.653  1.00 95.25           C  
ATOM   2356  ND1 HIS A 292     -10.100   3.435  17.192  1.00 95.25           N  
ATOM   2357  CE1 HIS A 292     -11.395   3.232  17.350  1.00 95.25           C  
ATOM   2358  NE2 HIS A 292     -11.568   2.257  18.233  1.00 95.25           N  
ATOM   2359  N   ASP A 293      -4.965   4.258  19.002  1.00 95.50           N  
ATOM   2360  CA  ASP A 293      -3.545   4.117  19.284  1.00 95.50           C  
ATOM   2361  C   ASP A 293      -2.955   2.911  18.564  1.00 95.50           C  
ATOM   2362  O   ASP A 293      -2.172   2.148  19.145  1.00 95.50           O  
ATOM   2363  CB  ASP A 293      -3.312   3.992  20.791  1.00 95.50           C  
ATOM   2364  CG  ASP A 293      -3.684   5.253  21.564  1.00 95.50           C  
ATOM   2365  OD1 ASP A 293      -3.214   6.352  21.194  1.00 95.50           O  
ATOM   2366  OD2 ASP A 293      -4.451   5.144  22.535  1.00 95.50           O1-
ATOM   2367  N   ILE A 294      -3.406   2.679  17.370  1.00 97.81           N  
ATOM   2368  CA  ILE A 294      -2.909   1.588  16.536  1.00 97.81           C  
ATOM   2369  C   ILE A 294      -1.960   2.140  15.481  1.00 97.81           C  
ATOM   2370  O   ILE A 294      -2.267   3.141  14.820  1.00 97.81           O  
ATOM   2371  CB  ILE A 294      -4.065   0.815  15.870  1.00 97.81           C  
ATOM   2372  CG1 ILE A 294      -4.991   0.211  16.934  1.00 97.81           C  
ATOM   2373  CG2 ILE A 294      -3.525  -0.269  14.934  1.00 97.81           C  
ATOM   2374  CD1 ILE A 294      -6.312  -0.308  16.388  1.00 97.81           C  
ATOM   2375  N   PRO A 295      -0.758   1.511  15.402  1.00 98.31           N  
ATOM   2376  CA  PRO A 295       0.149   1.931  14.332  1.00 98.31           C  
ATOM   2377  C   PRO A 295      -0.435   1.705  12.943  1.00 98.31           C  
ATOM   2378  O   PRO A 295      -1.142   0.720  12.721  1.00 98.31           O  
ATOM   2379  CB  PRO A 295       1.388   1.059  14.555  1.00 98.31           C  
ATOM   2380  CG  PRO A 295       1.306   0.635  15.984  1.00 98.31           C  
ATOM   2381  CD  PRO A 295      -0.142   0.518  16.367  1.00 98.31           C  
ATOM   2382  N   ILE A 296      -0.093   2.623  12.004  1.00 98.75           N  
ATOM   2383  CA  ILE A 296      -0.677   2.535  10.675  1.00 98.75           C  
ATOM   2384  C   ILE A 296       0.415   2.701   9.619  1.00 98.75           C  
ATOM   2385  O   ILE A 296       1.265   3.590   9.728  1.00 98.75           O  
ATOM   2386  CB  ILE A 296      -1.779   3.596  10.473  1.00 98.75           C  
ATOM   2387  CG1 ILE A 296      -2.418   3.446   9.083  1.00 98.75           C  
ATOM   2388  CG2 ILE A 296      -1.216   5.010  10.661  1.00 98.75           C  
ATOM   2389  CD1 ILE A 296      -3.701   4.241   8.902  1.00 98.75           C  
ATOM   2390  N   LEU A 297       0.467   1.688   8.668  1.00 98.81           N  
ATOM   2391  CA  LEU A 297       1.292   1.727   7.467  1.00 98.81           C  
ATOM   2392  C   LEU A 297       0.455   2.090   6.246  1.00 98.81           C  
ATOM   2393  O   LEU A 297      -0.495   1.383   5.906  1.00 98.81           O  
ATOM   2394  CB  LEU A 297       1.980   0.375   7.251  1.00 98.81           C  
ATOM   2395  CG  LEU A 297       2.573   0.137   5.857  1.00 98.81           C  
ATOM   2396  CD1 LEU A 297       3.661   1.163   5.563  1.00 98.81           C  
ATOM   2397  CD2 LEU A 297       3.126  -1.282   5.751  1.00 98.81           C  
ATOM   2398  N   MET A 298       0.824   3.236   5.567  1.00 98.81           N  
ATOM   2399  CA  MET A 298       0.128   3.659   4.355  1.00 98.81           C  
ATOM   2400  C   MET A 298       0.980   3.394   3.119  1.00 98.81           C  
ATOM   2401  O   MET A 298       2.155   3.760   3.078  1.00 98.81           O  
ATOM   2402  CB  MET A 298      -0.235   5.143   4.431  1.00 98.81           C  
ATOM   2403  CG  MET A 298      -0.928   5.670   3.184  1.00 98.81           C  
ATOM   2404  SD  MET A 298      -1.297   7.464   3.289  1.00 98.81           S  
ATOM   2405  CE  MET A 298      -2.007   7.740   1.641  1.00 98.81           C  
ATOM   2406  N   VAL A 299       0.422   2.734   2.135  1.00 98.69           N  
ATOM   2407  CA  VAL A 299       1.014   2.576   0.811  1.00 98.69           C  
ATOM   2408  C   VAL A 299       0.079   3.159  -0.246  1.00 98.69           C  
ATOM   2409  O   VAL A 299      -1.136   3.220  -0.044  1.00 98.69           O  
ATOM   2410  CB  VAL A 299       1.311   1.092   0.498  1.00 98.69           C  
ATOM   2411  CG1 VAL A 299       2.389   0.548   1.434  1.00 98.69           C  
ATOM   2412  CG2 VAL A 299       0.037   0.258   0.604  1.00 98.69           C  
ATOM   2413  N   THR A 300       0.611   3.660  -1.453  1.00 96.00           N  
ATOM   2414  CA  THR A 300      -0.162   4.567  -2.294  1.00 96.00           C  
ATOM   2415  C   THR A 300      -0.705   3.839  -3.522  1.00 96.00           C  
ATOM   2416  O   THR A 300      -1.562   4.366  -4.232  1.00 96.00           O  
ATOM   2417  CB  THR A 300       0.688   5.773  -2.744  1.00 96.00           C  
ATOM   2418  CG2 THR A 300       1.105   6.623  -1.552  1.00 96.00           C  
ATOM   2419  OG1 THR A 300       1.860   5.298  -3.415  1.00 96.00           O  
ATOM   2420  N   SER A 301      -0.345   2.497  -3.746  1.00 92.12           N  
ATOM   2421  CA  SER A 301      -0.889   1.593  -4.753  1.00 92.12           C  
ATOM   2422  C   SER A 301      -1.156   2.324  -6.066  1.00 92.12           C  
ATOM   2423  O   SER A 301      -0.278   3.009  -6.591  1.00 92.12           O  
ATOM   2424  CB  SER A 301      -2.178   0.944  -4.250  1.00 92.12           C  
ATOM   2425  OG  SER A 301      -2.588  -0.097  -5.119  1.00 92.12           O  
ATOM   2426  N   GLY A 302      -2.429   2.041  -6.738  1.00 86.31           N  
ATOM   2427  CA  GLY A 302      -2.810   2.492  -8.068  1.00 86.31           C  
ATOM   2428  C   GLY A 302      -3.179   3.964  -8.116  1.00 86.31           C  
ATOM   2429  O   GLY A 302      -3.096   4.663  -7.106  1.00 86.31           O  
ATOM   2430  N   GLY A 303      -3.600   4.539  -9.183  1.00 87.25           N  
ATOM   2431  CA  GLY A 303      -3.820   5.906  -9.625  1.00 87.25           C  
ATOM   2432  C   GLY A 303      -3.132   6.225 -10.936  1.00 87.25           C  
ATOM   2433  O   GLY A 303      -1.905   6.158 -11.033  1.00 87.25           O  
ATOM   2434  N   TYR A 304      -3.971   6.655 -11.810  1.00 83.94           N  
ATOM   2435  CA  TYR A 304      -3.428   6.584 -13.162  1.00 83.94           C  
ATOM   2436  C   TYR A 304      -3.598   7.910 -13.889  1.00 83.94           C  
ATOM   2437  O   TYR A 304      -3.576   7.960 -15.126  1.00 83.94           O  
ATOM   2438  CB  TYR A 304      -4.106   5.462 -13.958  1.00 83.94           C  
ATOM   2439  CG  TYR A 304      -4.126   4.136 -13.235  1.00 83.94           C  
ATOM   2440  CD1 TYR A 304      -2.963   3.381 -13.087  1.00 83.94           C  
ATOM   2441  CD2 TYR A 304      -5.307   3.632 -12.696  1.00 83.94           C  
ATOM   2442  CE1 TYR A 304      -2.979   2.160 -12.429  1.00 83.94           C  
ATOM   2443  CE2 TYR A 304      -5.333   2.410 -12.036  1.00 83.94           C  
ATOM   2444  OH  TYR A 304      -4.187   0.472 -11.250  1.00 83.94           O  
ATOM   2445  CZ  TYR A 304      -4.166   1.681 -11.904  1.00 83.94           C  
ATOM   2446  N   GLN A 305      -3.793   8.949 -13.037  1.00 88.06           N  
ATOM   2447  CA  GLN A 305      -3.845  10.311 -13.565  1.00 88.06           C  
ATOM   2448  C   GLN A 305      -2.620  11.114 -13.136  1.00 88.06           C  
ATOM   2449  O   GLN A 305      -2.053  10.865 -12.068  1.00 88.06           O  
ATOM   2450  CB  GLN A 305      -5.123  11.020 -13.111  1.00 88.06           C  
ATOM   2451  CG  GLN A 305      -6.400  10.372 -13.623  1.00 88.06           C  
ATOM   2452  CD  GLN A 305      -7.650  11.108 -13.182  1.00 88.06           C  
ATOM   2453  NE2 GLN A 305      -8.626  10.365 -12.672  1.00 88.06           N  
ATOM   2454  OE1 GLN A 305      -7.740  12.336 -13.306  1.00 88.06           O  
ATOM   2455  N   LYS A 306      -2.177  11.972 -13.977  1.00 85.88           N  
ATOM   2456  CA  LYS A 306      -1.008  12.802 -13.704  1.00 85.88           C  
ATOM   2457  C   LYS A 306      -1.207  13.629 -12.434  1.00 85.88           C  
ATOM   2458  O   LYS A 306      -0.260  13.857 -11.682  1.00 85.88           O  
ATOM   2459  CB  LYS A 306      -0.706  13.718 -14.882  1.00 85.88           C  
ATOM   2460  CG  LYS A 306      -0.140  12.999 -16.099  1.00 85.88           C  
ATOM   2461  CD  LYS A 306       0.237  13.980 -17.211  1.00 85.88           C  
ATOM   2462  CE  LYS A 306       0.785  13.254 -18.426  1.00 85.88           C  
ATOM   2463  NZ  LYS A 306       1.127  14.204 -19.524  1.00 85.88           N1+
ATOM   2464  N   ARG A 307      -2.380  14.017 -12.178  1.00 91.88           N  
ATOM   2465  CA  ARG A 307      -2.651  14.899 -11.042  1.00 91.88           C  
ATOM   2466  C   ARG A 307      -2.657  14.108  -9.736  1.00 91.88           C  
ATOM   2467  O   ARG A 307      -2.736  14.695  -8.655  1.00 91.88           O  
ATOM   2468  CB  ARG A 307      -3.986  15.614 -11.222  1.00 91.88           C  
ATOM   2469  CG  ARG A 307      -5.184  14.685 -11.303  1.00 91.88           C  
ATOM   2470  CD  ARG A 307      -6.483  15.447 -11.509  1.00 91.88           C  
ATOM   2471  NE  ARG A 307      -7.627  14.549 -11.616  1.00 91.88           N  
ATOM   2472  NH1 ARG A 307      -9.128  16.203 -12.225  1.00 91.88           N  
ATOM   2473  NH2 ARG A 307      -9.823  14.026 -12.024  1.00 91.88           N1+
ATOM   2474  CZ  ARG A 307      -8.859  14.929 -11.957  1.00 91.88           C  
ATOM   2475  N   THR A 308      -2.513  12.831  -9.755  1.00 92.88           N  
ATOM   2476  CA  THR A 308      -2.545  11.978  -8.569  1.00 92.88           C  
ATOM   2477  C   THR A 308      -1.411  12.340  -7.606  1.00 92.88           C  
ATOM   2478  O   THR A 308      -1.602  12.353  -6.389  1.00 92.88           O  
ATOM   2479  CB  THR A 308      -2.442  10.491  -8.950  1.00 92.88           C  
ATOM   2480  CG2 THR A 308      -2.382   9.605  -7.704  1.00 92.88           C  
ATOM   2481  OG1 THR A 308      -3.588  10.124  -9.730  1.00 92.88           O  
ATOM   2482  N   ALA A 309      -0.231  12.614  -8.206  1.00 94.75           N  
ATOM   2483  CA  ALA A 309       0.927  12.928  -7.371  1.00 94.75           C  
ATOM   2484  C   ALA A 309       0.636  14.115  -6.457  1.00 94.75           C  
ATOM   2485  O   ALA A 309       0.953  14.080  -5.267  1.00 94.75           O  
ATOM   2486  CB  ALA A 309       2.146  13.223  -8.246  1.00 94.75           C  
ATOM   2487  N   ARG A 310       0.058  15.199  -7.028  1.00 96.75           N  
ATOM   2488  CA  ARG A 310      -0.290  16.367  -6.236  1.00 96.75           C  
ATOM   2489  C   ARG A 310      -1.334  16.027  -5.182  1.00 96.75           C  
ATOM   2490  O   ARG A 310      -1.258  16.506  -4.047  1.00 96.75           O  
ATOM   2491  CB  ARG A 310      -0.804  17.495  -7.133  1.00 96.75           C  
ATOM   2492  CG  ARG A 310      -1.250  18.734  -6.376  1.00 96.75           C  
ATOM   2493  CD  ARG A 310      -0.080  19.422  -5.685  1.00 96.75           C  
ATOM   2494  NE  ARG A 310      -0.537  20.363  -4.669  1.00 96.75           N  
ATOM   2495  NH1 ARG A 310       1.573  21.176  -4.173  1.00 96.75           N  
ATOM   2496  NH2 ARG A 310      -0.260  22.000  -3.074  1.00 96.75           N1+
ATOM   2497  CZ  ARG A 310       0.261  21.180  -3.975  1.00 96.75           C  
ATOM   2498  N   ILE A 311      -2.305  15.242  -5.461  1.00 97.69           N  
ATOM   2499  CA  ILE A 311      -3.369  14.866  -4.537  1.00 97.69           C  
ATOM   2500  C   ILE A 311      -2.785  14.083  -3.362  1.00 97.69           C  
ATOM   2501  O   ILE A 311      -3.141  14.332  -2.206  1.00 97.69           O  
ATOM   2502  CB  ILE A 311      -4.462  14.036  -5.245  1.00 97.69           C  
ATOM   2503  CG1 ILE A 311      -5.173  14.882  -6.311  1.00 97.69           C  
ATOM   2504  CG2 ILE A 311      -5.461  13.479  -4.226  1.00 97.69           C  
ATOM   2505  CD1 ILE A 311      -6.077  14.078  -7.230  1.00 97.69           C  
ATOM   2506  N   ILE A 312      -1.890  13.147  -3.673  1.00 97.75           N  
ATOM   2507  CA  ILE A 312      -1.221  12.385  -2.626  1.00 97.75           C  
ATOM   2508  C   ILE A 312      -0.442  13.335  -1.714  1.00 97.75           C  
ATOM   2509  O   ILE A 312      -0.511  13.219  -0.488  1.00 97.75           O  
ATOM   2510  CB  ILE A 312      -0.277  11.313  -3.221  1.00 97.75           C  
ATOM   2511  CG1 ILE A 312      -1.087  10.227  -3.931  1.00 97.75           C  
ATOM   2512  CG2 ILE A 312       0.611  10.709  -2.129  1.00 97.75           C  
ATOM   2513  CD1 ILE A 312      -0.242   9.274  -4.765  1.00 97.75           C  
ATOM   2514  N   ALA A 313       0.297  14.222  -2.317  1.00 97.94           N  
ATOM   2515  CA  ALA A 313       1.044  15.207  -1.543  1.00 97.94           C  
ATOM   2516  C   ALA A 313       0.113  16.044  -0.667  1.00 97.94           C  
ATOM   2517  O   ALA A 313       0.397  16.274   0.509  1.00 97.94           O  
ATOM   2518  CB  ALA A 313       1.850  16.112  -2.472  1.00 97.94           C  
ATOM   2519  N   ASP A 314      -1.016  16.518  -1.247  1.00 98.31           N  
ATOM   2520  CA  ASP A 314      -1.997  17.296  -0.497  1.00 98.31           C  
ATOM   2521  C   ASP A 314      -2.546  16.496   0.683  1.00 98.31           C  
ATOM   2522  O   ASP A 314      -2.781  17.055   1.760  1.00 98.31           O  
ATOM   2523  CB  ASP A 314      -3.142  17.734  -1.412  1.00 98.31           C  
ATOM   2524  CG  ASP A 314      -2.736  18.830  -2.385  1.00 98.31           C  
ATOM   2525  OD1 ASP A 314      -1.669  19.455  -2.194  1.00 98.31           O  
ATOM   2526  OD2 ASP A 314      -3.493  19.072  -3.354  1.00 98.31           O1-
ATOM   2527  N   SER A 315      -2.765  15.232   0.451  1.00 98.44           N  
ATOM   2528  CA  SER A 315      -3.248  14.360   1.515  1.00 98.44           C  
ATOM   2529  C   SER A 315      -2.248  14.276   2.663  1.00 98.44           C  
ATOM   2530  O   SER A 315      -2.626  14.372   3.833  1.00 98.44           O  
ATOM   2531  CB  SER A 315      -3.530  12.956   0.970  1.00 98.44           C  
ATOM   2532  OG  SER A 315      -3.931  12.085   2.011  1.00 98.44           O  
ATOM   2533  N   ILE A 316      -1.014  14.059   2.379  1.00 98.31           N  
ATOM   2534  CA  ILE A 316       0.034  13.970   3.391  1.00 98.31           C  
ATOM   2535  C   ILE A 316       0.157  15.302   4.130  1.00 98.31           C  
ATOM   2536  O   ILE A 316       0.280  15.328   5.357  1.00 98.31           O  
ATOM   2537  CB  ILE A 316       1.391  13.574   2.763  1.00 98.31           C  
ATOM   2538  CG1 ILE A 316       1.337  12.137   2.234  1.00 98.31           C  
ATOM   2539  CG2 ILE A 316       2.524  13.742   3.781  1.00 98.31           C  
ATOM   2540  CD1 ILE A 316       2.542  11.748   1.389  1.00 98.31           C  
ATOM   2541  N   LEU A 317       0.123  16.397   3.445  1.00 98.31           N  
ATOM   2542  CA  LEU A 317       0.147  17.707   4.059  1.00 98.31           C  
ATOM   2543  C   LEU A 317      -1.040  17.901   5.001  1.00 98.31           C  
ATOM   2544  O   LEU A 317      -0.893  18.446   6.098  1.00 98.31           O  
ATOM   2545  CB  LEU A 317       0.140  18.805   2.989  1.00 98.31           C  
ATOM   2546  CG  LEU A 317       1.433  18.984   2.190  1.00 98.31           C  
ATOM   2547  CD1 LEU A 317       1.171  19.804   0.930  1.00 98.31           C  
ATOM   2548  CD2 LEU A 317       2.509  19.637   3.048  1.00 98.31           C  
ATOM   2549  N   ASN A 318      -2.209  17.495   4.499  1.00 98.56           N  
ATOM   2550  CA  ASN A 318      -3.413  17.568   5.316  1.00 98.56           C  
ATOM   2551  C   ASN A 318      -3.261  16.791   6.619  1.00 98.56           C  
ATOM   2552  O   ASN A 318      -3.620  17.271   7.687  1.00 98.56           O  
ATOM   2553  CB  ASN A 318      -4.629  17.067   4.532  1.00 98.56           C  
ATOM   2554  CG  ASN A 318      -5.923  17.210   5.312  1.00 98.56           C  
ATOM   2555  ND2 ASN A 318      -6.494  16.082   5.717  1.00 98.56           N  
ATOM   2556  OD1 ASN A 318      -6.403  18.314   5.544  1.00 98.56           O  
ATOM   2557  N   LEU A 319      -2.775  15.545   6.500  1.00 98.44           N  
ATOM   2558  CA  LEU A 319      -2.552  14.722   7.684  1.00 98.44           C  
ATOM   2559  C   LEU A 319      -1.612  15.427   8.664  1.00 98.44           C  
ATOM   2560  O   LEU A 319      -1.834  15.378   9.876  1.00 98.44           O  
ATOM   2561  CB  LEU A 319      -1.972  13.361   7.284  1.00 98.44           C  
ATOM   2562  CG  LEU A 319      -2.886  12.449   6.462  1.00 98.44           C  
ATOM   2563  CD1 LEU A 319      -2.137  11.192   6.032  1.00 98.44           C  
ATOM   2564  CD2 LEU A 319      -4.137  12.092   7.261  1.00 98.44           C  
ATOM   2565  N   HIS A 320      -0.553  16.005   8.150  1.00 97.62           N  
ATOM   2566  CA  HIS A 320       0.384  16.764   8.976  1.00 97.62           C  
ATOM   2567  C   HIS A 320      -0.299  17.951   9.630  1.00 97.62           C  
ATOM   2568  O   HIS A 320      -0.139  18.177  10.829  1.00 97.62           O  
ATOM   2569  CB  HIS A 320       1.574  17.232   8.135  1.00 97.62           C  
ATOM   2570  CG  HIS A 320       2.528  18.101   8.886  1.00 97.62           C  
ATOM   2571  CD2 HIS A 320       3.513  17.791   9.760  1.00 97.62           C  
ATOM   2572  ND1 HIS A 320       2.526  19.472   8.775  1.00 97.62           N  
ATOM   2573  CE1 HIS A 320       3.473  19.981   9.554  1.00 97.62           C  
ATOM   2574  NE2 HIS A 320       4.086  18.980  10.165  1.00 97.62           N  
ATOM   2575  N   ASP A 321      -1.072  18.700   8.925  1.00 97.38           N  
ATOM   2576  CA  ASP A 321      -1.741  19.907   9.425  1.00 97.38           C  
ATOM   2577  C   ASP A 321      -2.709  19.568  10.553  1.00 97.38           C  
ATOM   2578  O   ASP A 321      -2.885  20.346  11.489  1.00 97.38           O  
ATOM   2579  CB  ASP A 321      -2.483  20.608   8.287  1.00 97.38           C  
ATOM   2580  CG  ASP A 321      -1.549  21.311   7.314  1.00 97.38           C  
ATOM   2581  OD1 ASP A 321      -0.353  21.481   7.631  1.00 97.38           O  
ATOM   2582  OD2 ASP A 321      -2.014  21.690   6.217  1.00 97.38           O1-
ATOM   2583  N   LEU A 322      -3.247  18.423  10.528  1.00 97.12           N  
ATOM   2584  CA  LEU A 322      -4.229  17.986  11.514  1.00 97.12           C  
ATOM   2585  C   LEU A 322      -3.548  17.294  12.688  1.00 97.12           C  
ATOM   2586  O   LEU A 322      -4.218  16.834  13.620  1.00 97.12           O  
ATOM   2587  CB  LEU A 322      -5.250  17.035  10.868  1.00 97.12           C  
ATOM   2588  CG  LEU A 322      -6.215  17.673   9.864  1.00 97.12           C  
ATOM   2589  CD1 LEU A 322      -7.026  16.594   9.156  1.00 97.12           C  
ATOM   2590  CD2 LEU A 322      -7.140  18.666  10.561  1.00 97.12           C  
ATOM   2591  N   GLY A 323      -2.204  17.123  12.579  1.00 96.12           N  
ATOM   2592  CA  GLY A 323      -1.452  16.495  13.652  1.00 96.12           C  
ATOM   2593  C   GLY A 323      -1.581  14.994  13.692  1.00 96.12           C  
ATOM   2594  O   GLY A 323      -1.401  14.371  14.742  1.00 96.12           O  
ATOM   2595  N   LEU A 324      -2.062  14.468  12.619  1.00 96.62           N  
ATOM   2596  CA  LEU A 324      -2.241  13.027  12.549  1.00 96.62           C  
ATOM   2597  C   LEU A 324      -0.928  12.327  12.201  1.00 96.62           C  
ATOM   2598  O   LEU A 324      -0.763  11.138  12.465  1.00 96.62           O  
ATOM   2599  CB  LEU A 324      -3.307  12.664  11.501  1.00 96.62           C  
ATOM   2600  CG  LEU A 324      -4.740  13.088  11.834  1.00 96.62           C  
ATOM   2601  CD1 LEU A 324      -5.646  12.872  10.622  1.00 96.62           C  
ATOM   2602  CD2 LEU A 324      -5.259  12.316  13.043  1.00 96.62           C  
ATOM   2603  N   ILE A 325       0.018  13.046  11.578  1.00 95.81           N  
ATOM   2604  CA  ILE A 325       1.396  12.617  11.367  1.00 95.81           C  
ATOM   2605  C   ILE A 325       2.351  13.736  11.785  1.00 95.81           C  
ATOM   2606  O   ILE A 325       1.961  14.910  11.852  1.00 95.81           O  
ATOM   2607  CB  ILE A 325       1.647  12.224   9.892  1.00 95.81           C  
ATOM   2608  CG1 ILE A 325       1.440  13.434   8.973  1.00 95.81           C  
ATOM   2609  CG2 ILE A 325       0.740  11.064   9.482  1.00 95.81           C  
ATOM   2610  CD1 ILE A 325       1.822  13.181   7.518  1.00 95.81           C  
ATOM   2611  N   GLY A 326       3.609  13.456  12.140  1.00 90.44           N  
ATOM   2612  CA  GLY A 326       4.599  14.409  12.597  1.00 90.44           C  
ATOM   2613  C   GLY A 326       5.298  13.980  13.874  1.00 90.44           C  
ATOM   2614  O   GLY A 326       5.098  12.858  14.358  1.00 90.44           O  
ATOM   2615  N   PRO A 327       6.309  14.742  14.349  1.00 76.88           N  
ATOM   2616  CA  PRO A 327       7.044  14.351  15.554  1.00 76.88           C  
ATOM   2617  C   PRO A 327       6.127  14.147  16.758  1.00 76.88           C  
ATOM   2618  O   PRO A 327       5.154  14.894  16.937  1.00 76.88           O  
ATOM   2619  CB  PRO A 327       7.995  15.538  15.785  1.00 76.88           C  
ATOM   2620  CG  PRO A 327       7.400  16.653  14.988  1.00 76.88           C  
ATOM   2621  CD  PRO A 327       6.461  16.080  13.967  1.00 76.88           C  
ATOM   2622  N   GLU A 328       5.940  12.899  17.174  1.00 65.69           N  
ATOM   2623  CA  GLU A 328       5.236  12.596  18.417  1.00 65.69           C  
ATOM   2624  C   GLU A 328       5.840  13.358  19.592  1.00 65.69           C  
ATOM   2625  O   GLU A 328       7.060  13.466  19.709  1.00 65.69           O  
ATOM   2626  CB  GLU A 328       5.267  11.092  18.709  1.00 65.69           C  
ATOM   2627  CG  GLU A 328       4.257  10.288  17.882  1.00 65.69           C  
ATOM   2628  CD  GLU A 328       4.118   8.851  18.353  1.00 65.69           C  
ATOM   2629  OE1 GLU A 328       3.294   8.101  17.776  1.00 65.69           O  
ATOM   2630  OE2 GLU A 328       4.834   8.463  19.298  1.00 65.69           O1-
ATOM   2631  N   PHE A 329       5.145  14.411  20.161  1.00 42.81           N  
ATOM   2632  CA  PHE A 329       5.456  14.884  21.513  1.00 42.81           C  
ATOM   2633  C   PHE A 329       5.255  13.786  22.538  1.00 42.81           C  
ATOM   2634  O   PHE A 329       4.292  13.014  22.452  1.00 42.81           O  
ATOM   2635  CB  PHE A 329       4.584  16.096  21.861  1.00 42.81           C  
ATOM   2636  CG  PHE A 329       4.906  17.336  21.066  1.00 42.81           C  
ATOM   2637  CD1 PHE A 329       5.978  18.154  21.418  1.00 42.81           C  
ATOM   2638  CD2 PHE A 329       4.136  17.691  19.967  1.00 42.81           C  
ATOM   2639  CE1 PHE A 329       6.276  19.289  20.684  1.00 42.81           C  
ATOM   2640  CE2 PHE A 329       4.430  18.830  19.227  1.00 42.81           C  
ATOM   2641  CZ  PHE A 329       5.500  19.627  19.589  1.00 42.81           C  
ATOM   2642  N   PRO A 330       6.286  13.053  23.002  1.00 33.94           N  
ATOM   2643  CA  PRO A 330       5.943  12.064  24.035  1.00 33.94           C  
ATOM   2644  C   PRO A 330       4.743  12.477  24.881  1.00 33.94           C  
ATOM   2645  O   PRO A 330       4.681  13.615  25.342  1.00 33.94           O  
ATOM   2646  CB  PRO A 330       7.209  11.972  24.887  1.00 33.94           C  
ATOM   2647  CG  PRO A 330       8.143  12.976  24.280  1.00 33.94           C  
ATOM   2648  CD  PRO A 330       7.416  13.722  23.198  1.00 33.94           C  
ATOM   2649  N   CYS A 331       3.472  12.126  24.617  1.00 28.95           N  
ATOM   2650  CA  CYS A 331       2.431  12.063  25.638  1.00 28.95           C  
ATOM   2651  C   CYS A 331       2.963  11.446  26.920  1.00 28.95           C  
ATOM   2652  O   CYS A 331       3.580  10.372  26.895  1.00 28.95           O  
ATOM   2653  CB  CYS A 331       1.236  11.261  25.134  1.00 28.95           C  
ATOM   2654  SG  CYS A 331      -0.321  12.168  25.141  1.00 28.95           S  
ATOM   2655  N   VAL A 332       3.693  12.159  27.831  1.00 27.80           N  
ATOM   2656  CA  VAL A 332       3.855  11.982  29.268  1.00 27.80           C  
ATOM   2657  C   VAL A 332       2.670  11.197  29.830  1.00 27.80           C  
ATOM   2658  O   VAL A 332       1.522  11.643  29.733  1.00 27.80           O  
ATOM   2659  CB  VAL A 332       3.989  13.345  29.988  1.00 27.80           C  
ATOM   2660  CG1 VAL A 332       4.241  13.122  31.488  1.00 27.80           C  
ATOM   2661  CG2 VAL A 332       5.115  14.171  29.371  1.00 27.80           C  
ATOM   2662  N   SER A 333       2.505   9.936  29.533  1.00 28.34           N  
ATOM   2663  CA  SER A 333       1.759   9.152  30.502  1.00 28.34           C  
ATOM   2664  C   SER A 333       2.537   7.907  30.920  1.00 28.34           C  
ATOM   2665  O   SER A 333       2.767   7.011  30.115  1.00 28.34           O  
ATOM   2666  CB  SER A 333       0.399   8.746  29.948  1.00 28.34           C  
ATOM   2667  OG  SER A 333       0.549   7.884  28.831  1.00 28.34           O  
ATOM   2668  N   ALA A 334       3.588   8.049  31.726  1.00 30.56           N  
ATOM   2669  CA  ALA A 334       3.829   7.019  32.735  1.00 30.56           C  
ATOM   2670  C   ALA A 334       3.792   7.616  34.152  1.00 30.56           C  
ATOM   2671  O   ALA A 334       4.616   8.459  34.489  1.00 30.56           O  
ATOM   2672  CB  ALA A 334       5.174   6.326  32.502  1.00 30.56           C  
ATOM   2673  N   GLN A 335       2.615   8.084  34.603  1.00 27.47           N  
ATOM   2674  CA  GLN A 335       2.246   7.845  36.010  1.00 27.47           C  
ATOM   2675  C   GLN A 335       1.704   6.441  36.197  1.00 27.47           C  
ATOM   2676  O   GLN A 335       0.720   6.047  35.572  1.00 27.47           O  
ATOM   2677  CB  GLN A 335       1.206   8.873  36.448  1.00 27.47           C  
ATOM   2678  CG  GLN A 335       1.792  10.246  36.753  1.00 27.47           C  
ATOM   2679  CD  GLN A 335       0.789  11.184  37.388  1.00 27.47           C  
ATOM   2680  NE2 GLN A 335       1.152  12.459  37.505  1.00 27.47           N  
ATOM   2681  OE1 GLN A 335      -0.297  10.773  37.810  1.00 27.47           O  
ATOM   2682  N   ASN A 336       2.581   5.450  36.259  1.00 33.91           N  
ATOM   2683  CA  ASN A 336       2.417   4.324  37.211  1.00 33.91           C  
ATOM   2684  C   ASN A 336       3.656   4.118  38.063  1.00 33.91           C  
ATOM   2685  O   ASN A 336       4.761   3.929  37.546  1.00 33.91           O  
ATOM   2686  CB  ASN A 336       2.081   3.041  36.434  1.00 33.91           C  
ATOM   2687  CG  ASN A 336       0.598   2.727  36.442  1.00 33.91           C  
ATOM   2688  ND2 ASN A 336       0.219   1.619  35.809  1.00 33.91           N  
ATOM   2689  OD1 ASN A 336      -0.202   3.467  37.022  1.00 33.91           O  
ATOM   2690  N   SER A 337       3.805   4.905  39.180  1.00 30.27           N  
ATOM   2691  CA  SER A 337       3.886   4.655  40.608  1.00 30.27           C  
ATOM   2692  C   SER A 337       4.767   3.448  40.895  1.00 30.27           C  
ATOM   2693  O   SER A 337       4.475   2.324  40.476  1.00 30.27           O  
ATOM   2694  CB  SER A 337       2.494   4.422  41.208  1.00 30.27           C  
ATOM   2695  OG  SER A 337       1.804   3.422  40.487  1.00 30.27           O  
ATOM   2696  N   GLY A 338       6.125   3.663  41.053  1.00 28.69           N  
ATOM   2697  CA  GLY A 338       6.885   2.906  42.020  1.00 28.69           C  
ATOM   2698  C   GLY A 338       8.144   3.601  42.485  1.00 28.69           C  
ATOM   2699  O   GLY A 338       9.041   3.880  41.683  1.00 28.69           O  
ATOM   2700  N   ILE A 339       7.914   4.694  43.297  1.00 36.41           N  
ATOM   2701  CA  ILE A 339       8.941   5.004  44.292  1.00 36.41           C  
ATOM   2702  C   ILE A 339       8.314   5.732  45.476  1.00 36.41           C  
ATOM   2703  O   ILE A 339       7.622   6.732  45.303  1.00 36.41           O  
ATOM   2704  CB  ILE A 339      10.077   5.845  43.676  1.00 36.41           C  
ATOM   2705  CG1 ILE A 339      10.770   5.086  42.567  1.00 36.41           C  
ATOM   2706  CG2 ILE A 339      11.094   6.236  44.773  1.00 36.41           C  
ATOM   2707  CD1 ILE A 339      11.871   5.861  41.867  1.00 36.41           C  
ATOM   2708  N   PRO A 340       8.278   5.096  46.753  1.00 28.23           N  
ATOM   2709  CA  PRO A 340       7.778   5.863  47.886  1.00 28.23           C  
ATOM   2710  C   PRO A 340       8.746   6.955  48.333  1.00 28.23           C  
ATOM   2711  O   PRO A 340       9.944   6.722  48.429  1.00 28.23           O  
ATOM   2712  CB  PRO A 340       7.616   4.809  48.969  1.00 28.23           C  
ATOM   2713  CG  PRO A 340       8.516   3.682  48.561  1.00 28.23           C  
ATOM   2714  CD  PRO A 340       9.202   4.084  47.275  1.00 28.23           C  
ATOM   2715  N   LEU A 341       8.578   8.202  47.816  1.00 35.50           N  
ATOM   2716  CA  LEU A 341       9.390   9.275  48.397  1.00 35.50           C  
ATOM   2717  C   LEU A 341       8.608  10.027  49.456  1.00 35.50           C  
ATOM   2718  O   LEU A 341       7.459  10.442  49.211  1.00 35.50           O  
ATOM   2719  CB  LEU A 341       9.865  10.227  47.301  1.00 35.50           C  
ATOM   2720  CG  LEU A 341      11.085   9.783  46.490  1.00 35.50           C  
ATOM   2721  CD1 LEU A 341      11.139  10.554  45.155  1.00 35.50           C  
ATOM   2722  CD2 LEU A 341      12.363  10.009  47.287  1.00 35.50           C  
ATOM   2723  N   LEU A 342       8.742   9.656  50.792  1.00 34.84           N  
ATOM   2724  CA  LEU A 342       9.159  10.284  52.057  1.00 34.84           C  
ATOM   2725  C   LEU A 342       8.525  11.671  52.188  1.00 34.84           C  
ATOM   2726  O   LEU A 342       8.569  12.473  51.280  1.00 34.84           O  
ATOM   2727  CB  LEU A 342      10.680  10.394  52.100  1.00 34.84           C  
ATOM   2728  CG  LEU A 342      11.429   9.188  52.695  1.00 34.84           C  
ATOM   2729  CD1 LEU A 342      12.776   9.028  51.994  1.00 34.84           C  
ATOM   2730  CD2 LEU A 342      11.603   9.356  54.190  1.00 34.84           C  
ATOM   2731  N   SER A 343       7.414  11.753  53.008  1.00 29.08           N  
ATOM   2732  CA  SER A 343       6.875  12.597  54.077  1.00 29.08           C  
ATOM   2733  C   SER A 343       7.663  13.901  54.203  1.00 29.08           C  
ATOM   2734  O   SER A 343       8.894  13.866  54.296  1.00 29.08           O  
ATOM   2735  CB  SER A 343       6.873  11.841  55.403  1.00 29.08           C  
ATOM   2736  OG  SER A 343       8.194  11.636  55.858  1.00 29.08           O  
ATOM   2737  N   CYS A 344       7.056  14.958  53.619  1.00 31.30           N  
ATOM   2738  CA  CYS A 344       7.301  16.140  54.450  1.00 31.30           C  
ATOM   2739  C   CYS A 344       6.052  17.020  54.508  1.00 31.30           C  
ATOM   2740  O   CYS A 344       5.483  17.398  53.488  1.00 31.30           O  
ATOM   2741  CB  CYS A 344       8.469  16.945  53.882  1.00 31.30           C  
ATOM   2742  SG  CYS A 344      10.093  16.333  54.382  1.00 31.30           S  
ATOM   2743  N   ALA A 345       5.097  16.786  55.478  1.00 34.69           N  
ATOM   2744  CA  ALA A 345       4.284  17.601  56.364  1.00 34.69           C  
ATOM   2745  C   ALA A 345       5.025  18.863  56.760  1.00 34.69           C  
ATOM   2746  O   ALA A 345       6.213  18.851  57.078  1.00 34.69           O  
ATOM   2747  CB  ALA A 345       3.900  16.813  57.636  1.00 34.69           C  
ATOM   2748  N   VAL A 346       4.473  19.979  56.186  1.00 34.75           N  
ATOM   2749  CA  VAL A 346       4.691  21.326  56.742  1.00 34.75           C  
ATOM   2750  C   VAL A 346       4.155  21.354  58.188  1.00 34.75           C  
ATOM   2751  O   VAL A 346       3.055  20.854  58.442  1.00 34.75           O  
ATOM   2752  CB  VAL A 346       4.035  22.422  55.877  1.00 34.75           C  
ATOM   2753  CG1 VAL A 346       4.368  23.788  56.447  1.00 34.75           C  
ATOM   2754  CG2 VAL A 346       4.489  22.295  54.447  1.00 34.75           C  
ATOM   2755  N   PRO A 347       4.735  22.237  59.028  1.00 34.75           N  
ATOM   2756  CA  PRO A 347       4.840  23.693  58.935  1.00 34.75           C  
ATOM   2757  C   PRO A 347       6.257  24.154  58.621  1.00 34.75           C  
ATOM   2758  O   PRO A 347       7.224  23.497  59.027  1.00 34.75           O  
ATOM   2759  CB  PRO A 347       4.367  24.177  60.297  1.00 34.75           C  
ATOM   2760  CG  PRO A 347       4.480  22.984  61.191  1.00 34.75           C  
ATOM   2761  CD  PRO A 347       4.990  21.830  60.390  1.00 34.75           C  
TER    2762      PRO A 347
END   
