# Supplementary material for: Functional divergence and structural changes of Class IV histone deacetylases (HDACs) across the tree of life
Source: Mol Biol Evol. 2026 Jun 17;43(7):msag150. doi: 10.1093/molbev/msag150 (PMC13325672; doi:10.1093/molbev/msag150)
Supplement: msag150_Supplementary_Data [file msag150_supplementary_data.zip › Figure S33 ssHDAC11_B.pdb]

TITLE     S27
REMARK   4      COMPLIES WITH FORMAT V. 3.0, 1-DEC-2006
REMARK 888
REMARK 888 WRITTEN BY MAESTRO (A PRODUCT OF SCHRODINGER, LLC)
ATOM      1  N   MET A   1      15.203 -20.316  12.720  1.00 55.56           N1+
ATOM      2  CA  MET A   1      15.998 -19.097  12.752  1.00 55.56           C  
ATOM      3  C   MET A   1      15.352 -18.013  11.879  1.00 55.56           C  
ATOM      4  O   MET A   1      14.857 -18.298  10.798  1.00 55.56           O  
ATOM      5  CB  MET A   1      17.424 -19.372  12.273  1.00 55.56           C  
ATOM      6  CG  MET A   1      18.228 -20.227  13.229  1.00 55.56           C  
ATOM      7  SD  MET A   1      19.940 -19.594  13.472  1.00 55.56           S  
ATOM      8  CE  MET A   1      20.877 -21.148  13.340  1.00 55.56           C  
ATOM      9  N   PRO A   2      14.866 -16.917  12.510  1.00 70.00           N  
ATOM     10  CA  PRO A   2      14.226 -15.869  11.707  1.00 70.00           C  
ATOM     11  C   PRO A   2      15.060 -15.465  10.495  1.00 70.00           C  
ATOM     12  O   PRO A   2      16.279 -15.620  10.507  1.00 70.00           O  
ATOM     13  CB  PRO A   2      14.104 -14.702  12.686  1.00 70.00           C  
ATOM     14  CG  PRO A   2      15.004 -15.058  13.826  1.00 70.00           C  
ATOM     15  CD  PRO A   2      15.346 -16.522  13.721  1.00 70.00           C  
ATOM     16  N   HIS A   3      14.530 -15.448   9.176  1.00 80.25           N  
ATOM     17  CA  HIS A   3      15.099 -14.939   7.935  1.00 80.25           C  
ATOM     18  C   HIS A   3      16.048 -13.771   8.210  1.00 80.25           C  
ATOM     19  O   HIS A   3      15.710 -12.859   8.971  1.00 80.25           O  
ATOM     20  CB  HIS A   3      13.992 -14.497   6.976  1.00 80.25           C  
ATOM     21  CG  HIS A   3      14.503 -13.820   5.747  1.00 80.25           C  
ATOM     22  CD2 HIS A   3      14.413 -12.526   5.341  1.00 80.25           C  
ATOM     23  ND1 HIS A   3      15.200 -14.480   4.765  1.00 80.25           N  
ATOM     24  CE1 HIS A   3      15.517 -13.630   3.806  1.00 80.25           C  
ATOM     25  NE2 HIS A   3      15.051 -12.432   4.130  1.00 80.25           N  
ATOM     26  N   THR A   4      17.367 -13.773   7.857  1.00 83.69           N  
ATOM     27  CA  THR A   4      18.342 -12.709   8.034  1.00 83.69           C  
ATOM     28  C   THR A   4      18.182 -11.633   6.969  1.00 83.69           C  
ATOM     29  O   THR A   4      18.628 -11.811   5.828  1.00 83.69           O  
ATOM     30  CB  THR A   4      19.794 -13.255   7.996  1.00 83.69           C  
ATOM     31  CG2 THR A   4      20.795 -12.211   8.474  1.00 83.69           C  
ATOM     32  OG1 THR A   4      19.876 -14.407   8.842  1.00 83.69           O  
ATOM     33  N   THR A   5      17.205 -10.684   7.194  1.00 90.06           N  
ATOM     34  CA  THR A   5      16.912  -9.648   6.211  1.00 90.06           C  
ATOM     35  C   THR A   5      17.778  -8.417   6.445  1.00 90.06           C  
ATOM     36  O   THR A   5      18.048  -8.046   7.586  1.00 90.06           O  
ATOM     37  CB  THR A   5      15.431  -9.246   6.243  1.00 90.06           C  
ATOM     38  CG2 THR A   5      15.041  -8.698   7.607  1.00 90.06           C  
ATOM     39  OG1 THR A   5      15.184  -8.244   5.246  1.00 90.06           O  
ATOM     40  N   GLN A   6      18.227  -7.750   5.422  1.00 92.75           N  
ATOM     41  CA  GLN A   6      18.985  -6.497   5.492  1.00 92.75           C  
ATOM     42  C   GLN A   6      18.061  -5.295   5.287  1.00 92.75           C  
ATOM     43  O   GLN A   6      18.541  -4.158   5.195  1.00 92.75           O  
ATOM     44  CB  GLN A   6      20.108  -6.487   4.452  1.00 92.75           C  
ATOM     45  CG  GLN A   6      21.155  -7.572   4.663  1.00 92.75           C  
ATOM     46  CD  GLN A   6      21.899  -7.417   5.978  1.00 92.75           C  
ATOM     47  NE2 GLN A   6      22.169  -8.539   6.637  1.00 92.75           N  
ATOM     48  OE1 GLN A   6      22.219  -6.302   6.398  1.00 92.75           O  
ATOM     49  N   LEU A   7      16.799  -5.609   5.097  1.00 95.44           N  
ATOM     50  CA  LEU A   7      15.841  -4.553   4.805  1.00 95.44           C  
ATOM     51  C   LEU A   7      15.544  -3.736   6.058  1.00 95.44           C  
ATOM     52  O   LEU A   7      15.194  -2.556   5.967  1.00 95.44           O  
ATOM     53  CB  LEU A   7      14.549  -5.147   4.243  1.00 95.44           C  
ATOM     54  CG  LEU A   7      14.651  -5.821   2.873  1.00 95.44           C  
ATOM     55  CD1 LEU A   7      13.348  -6.526   2.530  1.00 95.44           C  
ATOM     56  CD2 LEU A   7      15.009  -4.802   1.800  1.00 95.44           C  
ATOM     57  N   TYR A   8      15.505  -4.347   7.330  1.00 93.69           N  
ATOM     58  CA  TYR A   8      15.315  -3.639   8.591  1.00 93.69           C  
ATOM     59  C   TYR A   8      16.592  -2.900   9.000  1.00 93.69           C  
ATOM     60  O   TYR A   8      17.539  -3.508   9.492  1.00 93.69           O  
ATOM     61  CB  TYR A   8      14.912  -4.617   9.701  1.00 93.69           C  
ATOM     62  CG  TYR A   8      13.452  -5.009   9.651  1.00 93.69           C  
ATOM     63  CD1 TYR A   8      12.689  -4.803   8.505  1.00 93.69           C  
ATOM     64  CD2 TYR A   8      12.835  -5.593  10.753  1.00 93.69           C  
ATOM     65  CE1 TYR A   8      11.345  -5.163   8.455  1.00 93.69           C  
ATOM     66  CE2 TYR A   8      11.493  -5.957  10.718  1.00 93.69           C  
ATOM     67  OH  TYR A   8       9.434  -6.100   9.529  1.00 93.69           O  
ATOM     68  CZ  TYR A   8      10.760  -5.738   9.565  1.00 93.69           C  
ATOM     69  N   GLN A   9      16.654  -1.657   8.606  1.00 91.88           N  
ATOM     70  CA  GLN A   9      17.821  -0.834   8.950  1.00 91.88           C  
ATOM     71  C   GLN A   9      17.521   0.036  10.169  1.00 91.88           C  
ATOM     72  O   GLN A   9      16.376   0.354  10.449  1.00 91.88           O  
ATOM     73  CB  GLN A   9      18.221   0.045   7.764  1.00 91.88           C  
ATOM     74  CG  GLN A   9      17.141   1.011   7.310  1.00 91.88           C  
ATOM     75  CD  GLN A   9      17.506   1.747   6.037  1.00 91.88           C  
ATOM     76  NE2 GLN A   9      16.928   2.928   5.845  1.00 91.88           N  
ATOM     77  OE1 GLN A   9      18.299   1.262   5.226  1.00 91.88           O  
ATOM     78  N   HIS A  10      18.624   0.284  10.900  1.00 92.88           N  
ATOM     79  CA  HIS A  10      18.477   1.309  11.923  1.00 92.88           C  
ATOM     80  C   HIS A  10      18.236   2.680  11.307  1.00 92.88           C  
ATOM     81  O   HIS A  10      19.002   3.118  10.444  1.00 92.88           O  
ATOM     82  CB  HIS A  10      19.709   1.347  12.828  1.00 92.88           C  
ATOM     83  CG  HIS A  10      19.628   2.385  13.905  1.00 92.88           C  
ATOM     84  CD2 HIS A  10      20.267   3.570  14.039  1.00 92.88           C  
ATOM     85  ND1 HIS A  10      18.828   2.250  15.011  1.00 92.88           N  
ATOM     86  CE1 HIS A  10      18.973   3.312  15.790  1.00 92.88           C  
ATOM     87  NE2 HIS A  10      19.846   4.129  15.213  1.00 92.88           N  
ATOM     88  N   VAL A  11      17.172   3.350  11.737  1.00 94.69           N  
ATOM     89  CA  VAL A  11      16.800   4.661  11.215  1.00 94.69           C  
ATOM     90  C   VAL A  11      16.816   5.699  12.332  1.00 94.69           C  
ATOM     91  O   VAL A  11      16.134   5.536  13.339  1.00 94.69           O  
ATOM     92  CB  VAL A  11      15.413   4.634  10.529  1.00 94.69           C  
ATOM     93  CG1 VAL A  11      15.053   6.017   9.993  1.00 94.69           C  
ATOM     94  CG2 VAL A  11      15.396   3.595   9.412  1.00 94.69           C  
ATOM     95  N   PRO A  12      17.709   6.759  12.254  1.00 93.75           N  
ATOM     96  CA  PRO A  12      17.751   7.790  13.285  1.00 93.75           C  
ATOM     97  C   PRO A  12      16.400   8.492  13.464  1.00 93.75           C  
ATOM     98  O   PRO A  12      15.602   8.553  12.533  1.00 93.75           O  
ATOM     99  CB  PRO A  12      18.797   8.771  12.764  1.00 93.75           C  
ATOM    100  CG  PRO A  12      19.564   8.000  11.736  1.00 93.75           C  
ATOM    101  CD  PRO A  12      18.666   6.950  11.165  1.00 93.75           C  
ATOM    102  N   GLU A  13      16.133   9.071  14.622  1.00 89.88           N  
ATOM    103  CA  GLU A  13      14.876   9.738  14.979  1.00 89.88           C  
ATOM    104  C   GLU A  13      14.693  11.017  14.170  1.00 89.88           C  
ATOM    105  O   GLU A  13      13.575  11.544  14.083  1.00 89.88           O  
ATOM    106  CB  GLU A  13      14.839  10.052  16.473  1.00 89.88           C  
ATOM    107  CG  GLU A  13      14.683   8.824  17.360  1.00 89.88           C  
ATOM    108  CD  GLU A  13      14.536   9.158  18.836  1.00 89.88           C  
ATOM    109  OE1 GLU A  13      14.318   8.234  19.652  1.00 89.88           O  
ATOM    110  OE2 GLU A  13      14.642  10.363  19.170  1.00 89.88           O1-
ATOM    111  N   THR A  14      15.836  11.500  13.628  1.00 90.75           N  
ATOM    112  CA  THR A  14      15.805  12.724  12.839  1.00 90.75           C  
ATOM    113  C   THR A  14      15.130  12.488  11.494  1.00 90.75           C  
ATOM    114  O   THR A  14      14.707  13.440  10.832  1.00 90.75           O  
ATOM    115  CB  THR A  14      17.231  13.277  12.619  1.00 90.75           C  
ATOM    116  CG2 THR A  14      17.841  13.750  13.931  1.00 90.75           C  
ATOM    117  OG1 THR A  14      18.041  12.249  12.043  1.00 90.75           O  
ATOM    118  N   ARG A  15      14.991  11.192  11.023  1.00 94.69           N  
ATOM    119  CA  ARG A  15      14.311  10.854   9.780  1.00 94.69           C  
ATOM    120  C   ARG A  15      12.844  10.504  10.029  1.00 94.69           C  
ATOM    121  O   ARG A  15      12.537   9.746  10.949  1.00 94.69           O  
ATOM    122  CB  ARG A  15      15.013   9.691   9.078  1.00 94.69           C  
ATOM    123  CG  ARG A  15      16.424  10.008   8.604  1.00 94.69           C  
ATOM    124  CD  ARG A  15      17.014   8.868   7.789  1.00 94.69           C  
ATOM    125  NE  ARG A  15      18.367   9.173   7.358  1.00 94.69           N  
ATOM    126  NH1 ARG A  15      18.608   7.272   6.059  1.00 94.69           N  
ATOM    127  NH2 ARG A  15      20.322   8.781   6.212  1.00 94.69           N1+
ATOM    128  CZ  ARG A  15      19.104   8.408   6.542  1.00 94.69           C  
ATOM    129  N   TRP A  16      11.996  11.045   9.206  1.00 95.62           N  
ATOM    130  CA  TRP A  16      10.571  10.735   9.316  1.00 95.62           C  
ATOM    131  C   TRP A  16      10.265   9.373   8.702  1.00 95.62           C  
ATOM    132  O   TRP A  16      10.886   8.974   7.715  1.00 95.62           O  
ATOM    133  CB  TRP A  16       9.728  11.821   8.635  1.00 95.62           C  
ATOM    134  CG  TRP A  16       9.596  13.081   9.433  1.00 95.62           C  
ATOM    135  CD1 TRP A  16      10.391  13.492  10.474  1.00 95.62           C  
ATOM    136  CD2 TRP A  16       8.602  14.099   9.272  1.00 95.62           C  
ATOM    137  CE2 TRP A  16       8.859  15.091  10.241  1.00 95.62           C  
ATOM    138  CE3 TRP A  16       7.524  14.265   8.395  1.00 95.62           C  
ATOM    139  NE1 TRP A  16       9.954  14.693  10.961  1.00 95.62           N  
ATOM    140  CH2 TRP A  16       7.019  16.374   9.488  1.00 95.62           C  
ATOM    141  CZ2 TRP A  16       8.064  16.241  10.361  1.00 95.62           C  
ATOM    142  CZ3 TRP A  16       6.737  15.401   8.510  1.00 95.62           C  
ATOM    143  N   PRO A  17       9.304   8.575   9.358  1.00 97.06           N  
ATOM    144  CA  PRO A  17       8.939   7.261   8.804  1.00 97.06           C  
ATOM    145  C   PRO A  17       8.233   7.367   7.457  1.00 97.06           C  
ATOM    146  O   PRO A  17       7.136   6.820   7.288  1.00 97.06           O  
ATOM    147  CB  PRO A  17       8.005   6.679   9.869  1.00 97.06           C  
ATOM    148  CG  PRO A  17       7.361   7.869  10.508  1.00 97.06           C  
ATOM    149  CD  PRO A  17       8.332   9.011  10.471  1.00 97.06           C  
ATOM    150  N   ILE A  18       8.767   8.236   6.579  1.00 97.81           N  
ATOM    151  CA  ILE A  18       8.385   8.334   5.178  1.00 97.81           C  
ATOM    152  C   ILE A  18       9.466   7.715   4.295  1.00 97.81           C  
ATOM    153  O   ILE A  18      10.575   8.241   4.214  1.00 97.81           O  
ATOM    154  CB  ILE A  18       8.127   9.802   4.761  1.00 97.81           C  
ATOM    155  CG1 ILE A  18       7.005  10.410   5.612  1.00 97.81           C  
ATOM    156  CG2 ILE A  18       7.793   9.893   3.271  1.00 97.81           C  
ATOM    157  CD1 ILE A  18       6.740  11.882   5.320  1.00 97.81           C  
ATOM    158  N   VAL A  19       9.182   6.585   3.627  1.00 98.19           N  
ATOM    159  CA  VAL A  19      10.157   5.762   2.927  1.00 98.19           C  
ATOM    160  C   VAL A  19      10.045   5.996   1.422  1.00 98.19           C  
ATOM    161  O   VAL A  19       8.951   5.948   0.858  1.00 98.19           O  
ATOM    162  CB  VAL A  19       9.970   4.261   3.247  1.00 98.19           C  
ATOM    163  CG1 VAL A  19      11.066   3.427   2.584  1.00 98.19           C  
ATOM    164  CG2 VAL A  19       9.956   4.033   4.757  1.00 98.19           C  
ATOM    165  N   TYR A  20      11.173   6.260   0.806  1.00 97.06           N  
ATOM    166  CA  TYR A  20      11.246   6.522  -0.626  1.00 97.06           C  
ATOM    167  C   TYR A  20      12.667   6.338  -1.138  1.00 97.06           C  
ATOM    168  O   TYR A  20      13.635   6.626  -0.428  1.00 97.06           O  
ATOM    169  CB  TYR A  20      10.762   7.940  -0.942  1.00 97.06           C  
ATOM    170  CG  TYR A  20      11.053   8.384  -2.353  1.00 97.06           C  
ATOM    171  CD1 TYR A  20      12.075   9.287  -2.622  1.00 97.06           C  
ATOM    172  CD2 TYR A  20      10.306   7.894  -3.422  1.00 97.06           C  
ATOM    173  CE1 TYR A  20      12.352   9.699  -3.922  1.00 97.06           C  
ATOM    174  CE2 TYR A  20      10.574   8.303  -4.724  1.00 97.06           C  
ATOM    175  OH  TYR A  20      11.860   9.607  -6.254  1.00 97.06           O  
ATOM    176  CZ  TYR A  20      11.590   9.202  -4.965  1.00 97.06           C  
ATOM    177  N   SER A  21      12.732   5.914  -2.414  1.00 95.00           N  
ATOM    178  CA  SER A  21      13.990   5.852  -3.161  1.00 95.00           C  
ATOM    179  C   SER A  21      13.815   6.392  -4.576  1.00 95.00           C  
ATOM    180  O   SER A  21      12.798   6.133  -5.225  1.00 95.00           O  
ATOM    181  CB  SER A  21      14.515   4.415  -3.215  1.00 95.00           C  
ATOM    182  OG  SER A  21      15.658   4.328  -4.040  1.00 95.00           O  
ATOM    183  N   PRO A  22      14.787   7.170  -5.026  1.00 91.81           N  
ATOM    184  CA  PRO A  22      14.695   7.624  -6.415  1.00 91.81           C  
ATOM    185  C   PRO A  22      14.596   6.468  -7.408  1.00 91.81           C  
ATOM    186  O   PRO A  22      14.155   6.665  -8.543  1.00 91.81           O  
ATOM    187  CB  PRO A  22      15.991   8.404  -6.620  1.00 91.81           C  
ATOM    188  CG  PRO A  22      16.388   8.847  -5.249  1.00 91.81           C  
ATOM    189  CD  PRO A  22      15.945   7.805  -4.262  1.00 91.81           C  
ATOM    190  N   ARG A  23      14.901   5.250  -6.925  1.00 91.25           N  
ATOM    191  CA  ARG A  23      14.909   4.062  -7.774  1.00 91.25           C  
ATOM    192  C   ARG A  23      13.493   3.502  -7.923  1.00 91.25           C  
ATOM    193  O   ARG A  23      13.282   2.506  -8.616  1.00 91.25           O  
ATOM    194  CB  ARG A  23      15.828   2.989  -7.202  1.00 91.25           C  
ATOM    195  CG  ARG A  23      17.303   3.362  -7.253  1.00 91.25           C  
ATOM    196  CD  ARG A  23      18.189   2.241  -6.727  1.00 91.25           C  
ATOM    197  NE  ARG A  23      19.582   2.656  -6.627  1.00 91.25           N  
ATOM    198  NH1 ARG A  23      20.295   0.724  -5.583  1.00 91.25           N  
ATOM    199  NH2 ARG A  23      21.798   2.402  -6.047  1.00 91.25           N1+
ATOM    200  CZ  ARG A  23      20.553   1.927  -6.086  1.00 91.25           C  
ATOM    201  N   TYR A  24      12.505   4.103  -7.254  1.00 89.00           N  
ATOM    202  CA  TYR A  24      11.110   3.721  -7.375  1.00 89.00           C  
ATOM    203  C   TYR A  24      10.598   3.969  -8.792  1.00 89.00           C  
ATOM    204  O   TYR A  24       9.715   3.253  -9.273  1.00 89.00           O  
ATOM    205  CB  TYR A  24      10.246   4.493  -6.371  1.00 89.00           C  
ATOM    206  CG  TYR A  24      10.241   3.885  -4.989  1.00 89.00           C  
ATOM    207  CD1 TYR A  24      11.218   2.971  -4.603  1.00 89.00           C  
ATOM    208  CD2 TYR A  24       9.256   4.223  -4.069  1.00 89.00           C  
ATOM    209  CE1 TYR A  24      11.210   2.405  -3.331  1.00 89.00           C  
ATOM    210  CE2 TYR A  24       9.239   3.663  -2.796  1.00 89.00           C  
ATOM    211  OH  TYR A  24      10.206   2.202  -1.178  1.00 89.00           O  
ATOM    212  CZ  TYR A  24      10.216   2.758  -2.437  1.00 89.00           C  
ATOM    213  N   ASN A  25      11.086   5.052  -9.394  1.00 83.69           N  
ATOM    214  CA  ASN A  25      10.564   5.497 -10.681  1.00 83.69           C  
ATOM    215  C   ASN A  25      11.036   4.598 -11.817  1.00 83.69           C  
ATOM    216  O   ASN A  25      12.203   4.196 -11.854  1.00 83.69           O  
ATOM    217  CB  ASN A  25      10.961   6.949 -10.946  1.00 83.69           C  
ATOM    218  CG  ASN A  25      10.417   7.907  -9.908  1.00 83.69           C  
ATOM    219  ND2 ASN A  25      11.310   8.606  -9.217  1.00 83.69           N  
ATOM    220  OD1 ASN A  25       9.199   8.018  -9.721  1.00 83.69           O  
ATOM    221  N   ILE A  26      10.069   4.133 -12.582  1.00 74.50           N  
ATOM    222  CA  ILE A  26      10.364   3.309 -13.747  1.00 74.50           C  
ATOM    223  C   ILE A  26      10.414   4.185 -15.001  1.00 74.50           C  
ATOM    224  O   ILE A  26       9.446   4.869 -15.325  1.00 74.50           O  
ATOM    225  CB  ILE A  26       9.327   2.181 -13.928  1.00 74.50           C  
ATOM    226  CG1 ILE A  26       9.286   1.296 -12.678  1.00 74.50           C  
ATOM    227  CG2 ILE A  26       9.640   1.347 -15.171  1.00 74.50           C  
ATOM    228  CD1 ILE A  26       8.136   0.291 -12.667  1.00 74.50           C  
ATOM    229  N   THR A  27      11.533   4.447 -15.522  1.00 65.00           N  
ATOM    230  CA  THR A  27      11.713   5.229 -16.741  1.00 65.00           C  
ATOM    231  C   THR A  27      12.112   4.330 -17.904  1.00 65.00           C  
ATOM    232  O   THR A  27      12.946   3.435 -17.742  1.00 65.00           O  
ATOM    233  CB  THR A  27      12.766   6.331 -16.544  1.00 65.00           C  
ATOM    234  CG2 THR A  27      12.343   7.320 -15.467  1.00 65.00           C  
ATOM    235  OG1 THR A  27      14.018   5.733 -16.172  1.00 65.00           O  
ATOM    236  N   PHE A  28      11.253   4.426 -19.007  1.00 55.22           N  
ATOM    237  CA  PHE A  28      11.620   3.690 -20.210  1.00 55.22           C  
ATOM    238  C   PHE A  28      11.688   4.623 -21.418  1.00 55.22           C  
ATOM    239  O   PHE A  28      10.754   4.685 -22.198  1.00 55.22           O  
ATOM    240  CB  PHE A  28      10.632   2.556 -20.479  1.00 55.22           C  
ATOM    241  CG  PHE A  28      11.176   1.467 -21.358  1.00 55.22           C  
ATOM    242  CD1 PHE A  28      10.744   1.343 -22.676  1.00 55.22           C  
ATOM    243  CD2 PHE A  28      12.108   0.562 -20.867  1.00 55.22           C  
ATOM    244  CE1 PHE A  28      11.252   0.334 -23.497  1.00 55.22           C  
ATOM    245  CE2 PHE A  28      12.616  -0.447 -21.686  1.00 55.22           C  
ATOM    246  CZ  PHE A  28      12.185  -0.565 -22.986  1.00 55.22           C  
ATOM    247  N   MET A  29      12.734   5.493 -21.489  1.00 51.53           N  
ATOM    248  CA  MET A  29      12.996   6.321 -22.646  1.00 51.53           C  
ATOM    249  C   MET A  29      11.696   6.837 -23.265  1.00 51.53           C  
ATOM    250  O   MET A  29      11.498   6.766 -24.474  1.00 51.53           O  
ATOM    251  CB  MET A  29      13.793   5.541 -23.703  1.00 51.53           C  
ATOM    252  CG  MET A  29      15.158   5.104 -23.230  1.00 51.53           C  
ATOM    253  SD  MET A  29      16.097   4.182 -24.520  1.00 51.53           S  
ATOM    254  CE  MET A  29      17.688   3.987 -23.688  1.00 51.53           C  
ATOM    255  N   GLY A  30      10.560   7.156 -22.472  1.00 49.25           N  
ATOM    256  CA  GLY A  30       9.331   7.807 -22.929  1.00 49.25           C  
ATOM    257  C   GLY A  30       8.169   6.844 -23.069  1.00 49.25           C  
ATOM    258  O   GLY A  30       7.029   7.269 -23.272  1.00 49.25           O  
ATOM    259  N   LEU A  31       8.433   5.433 -23.053  1.00 54.34           N  
ATOM    260  CA  LEU A  31       7.428   4.382 -23.200  1.00 54.34           C  
ATOM    261  C   LEU A  31       6.561   4.280 -21.946  1.00 54.34           C  
ATOM    262  O   LEU A  31       5.421   3.823 -22.026  1.00 54.34           O  
ATOM    263  CB  LEU A  31       8.106   3.037 -23.479  1.00 54.34           C  
ATOM    264  CG  LEU A  31       8.413   2.713 -24.934  1.00 54.34           C  
ATOM    265  CD1 LEU A  31       9.867   2.306 -25.095  1.00 54.34           C  
ATOM    266  CD2 LEU A  31       7.489   1.613 -25.443  1.00 54.34           C  
ATOM    267  N   GLU A  32       7.086   4.895 -20.872  1.00 58.84           N  
ATOM    268  CA  GLU A  32       6.331   4.914 -19.628  1.00 58.84           C  
ATOM    269  C   GLU A  32       5.086   5.789 -19.742  1.00 58.84           C  
ATOM    270  O   GLU A  32       4.128   5.621 -18.989  1.00 58.84           O  
ATOM    271  CB  GLU A  32       7.204   5.402 -18.473  1.00 58.84           C  
ATOM    272  CG  GLU A  32       7.643   6.857 -18.603  1.00 58.84           C  
ATOM    273  CD  GLU A  32       8.931   7.029 -19.383  1.00 58.84           C  
ATOM    274  OE1 GLU A  32       9.573   8.097 -19.266  1.00 58.84           O  
ATOM    275  OE2 GLU A  32       9.303   6.089 -20.123  1.00 58.84           O1-
ATOM    276  N   LYS A  33       5.061   6.770 -20.813  1.00 56.31           N  
ATOM    277  CA  LYS A  33       3.972   7.708 -21.054  1.00 56.31           C  
ATOM    278  C   LYS A  33       2.792   7.013 -21.719  1.00 56.31           C  
ATOM    279  O   LYS A  33       1.683   7.552 -21.746  1.00 56.31           O  
ATOM    280  CB  LYS A  33       4.450   8.875 -21.905  1.00 56.31           C  
ATOM    281  CG  LYS A  33       5.455   9.787 -21.212  1.00 56.31           C  
ATOM    282  CD  LYS A  33       5.848  10.966 -22.099  1.00 56.31           C  
ATOM    283  CE  LYS A  33       6.882  11.852 -21.433  1.00 56.31           C  
ATOM    284  NZ  LYS A  33       7.301  12.984 -22.305  1.00 56.31           N1+
ATOM    285  N   LEU A  34       2.994   5.749 -22.276  1.00 54.69           N  
ATOM    286  CA  LEU A  34       1.979   4.959 -22.966  1.00 54.69           C  
ATOM    287  C   LEU A  34       1.234   4.060 -21.983  1.00 54.69           C  
ATOM    288  O   LEU A  34       0.244   3.422 -22.339  1.00 54.69           O  
ATOM    289  CB  LEU A  34       2.613   4.110 -24.062  1.00 54.69           C  
ATOM    290  CG  LEU A  34       3.183   4.873 -25.263  1.00 54.69           C  
ATOM    291  CD1 LEU A  34       4.030   3.944 -26.123  1.00 54.69           C  
ATOM    292  CD2 LEU A  34       2.060   5.498 -26.079  1.00 54.69           C  
ATOM    293  N   HIS A  35       1.472   4.112 -20.718  1.00 59.94           N  
ATOM    294  CA  HIS A  35       0.869   3.312 -19.655  1.00 59.94           C  
ATOM    295  C   HIS A  35       0.039   4.180 -18.715  1.00 59.94           C  
ATOM    296  O   HIS A  35       0.414   5.318 -18.424  1.00 59.94           O  
ATOM    297  CB  HIS A  35       1.942   2.562 -18.870  1.00 59.94           C  
ATOM    298  CG  HIS A  35       1.403   1.450 -18.023  1.00 59.94           C  
ATOM    299  CD2 HIS A  35       1.353   0.112 -18.236  1.00 59.94           C  
ATOM    300  ND1 HIS A  35       0.827   1.663 -16.788  1.00 59.94           N  
ATOM    301  CE1 HIS A  35       0.442   0.506 -16.285  1.00 59.94           C  
ATOM    302  NE2 HIS A  35       0.750  -0.454 -17.139  1.00 59.94           N  
ATOM    303  N   PRO A  36      -1.166   3.693 -18.472  1.00 57.12           N  
ATOM    304  CA  PRO A  36      -2.078   4.475 -17.632  1.00 57.12           C  
ATOM    305  C   PRO A  36      -1.471   4.838 -16.278  1.00 57.12           C  
ATOM    306  O   PRO A  36      -1.862   5.838 -15.673  1.00 57.12           O  
ATOM    307  CB  PRO A  36      -3.281   3.546 -17.465  1.00 57.12           C  
ATOM    308  CG  PRO A  36      -2.766   2.184 -17.800  1.00 57.12           C  
ATOM    309  CD  PRO A  36      -1.597   2.341 -18.737  1.00 57.12           C  
ATOM    310  N   PHE A  37      -0.296   4.117 -15.909  1.00 57.88           N  
ATOM    311  CA  PHE A  37       0.374   4.333 -14.635  1.00 57.88           C  
ATOM    312  C   PHE A  37       1.519   5.328 -14.786  1.00 57.88           C  
ATOM    313  O   PHE A  37       2.357   5.184 -15.674  1.00 57.88           O  
ATOM    314  CB  PHE A  37       0.901   3.008 -14.072  1.00 57.88           C  
ATOM    315  CG  PHE A  37       1.509   3.132 -12.705  1.00 57.88           C  
ATOM    316  CD1 PHE A  37       2.885   3.222 -12.547  1.00 57.88           C  
ATOM    317  CD2 PHE A  37       0.704   3.155 -11.569  1.00 57.88           C  
ATOM    318  CE1 PHE A  37       3.455   3.334 -11.278  1.00 57.88           C  
ATOM    319  CE2 PHE A  37       1.264   3.270 -10.305  1.00 57.88           C  
ATOM    320  CZ  PHE A  37       2.640   3.357 -10.157  1.00 57.88           C  
ATOM    321  N   ASP A  38       1.519   6.518 -14.080  1.00 75.19           N  
ATOM    322  CA  ASP A  38       2.615   7.482 -14.040  1.00 75.19           C  
ATOM    323  C   ASP A  38       3.817   6.913 -13.298  1.00 75.19           C  
ATOM    324  O   ASP A  38       3.835   6.882 -12.061  1.00 75.19           O  
ATOM    325  CB  ASP A  38       2.157   8.787 -13.385  1.00 75.19           C  
ATOM    326  CG  ASP A  38       3.215   9.877 -13.436  1.00 75.19           C  
ATOM    327  OD1 ASP A  38       4.314   9.635 -13.976  1.00 75.19           O  
ATOM    328  OD2 ASP A  38       2.943  10.986 -12.926  1.00 75.19           O1-
ATOM    329  N   ALA A  39       4.863   6.373 -14.007  1.00 71.81           N  
ATOM    330  CA  ALA A  39       6.032   5.659 -13.490  1.00 71.81           C  
ATOM    331  C   ALA A  39       6.961   6.604 -12.740  1.00 71.81           C  
ATOM    332  O   ALA A  39       7.883   6.159 -12.050  1.00 71.81           O  
ATOM    333  CB  ALA A  39       6.772   4.970 -14.631  1.00 71.81           C  
ATOM    334  N   GLY A  40       6.659   7.963 -12.677  1.00 81.75           N  
ATOM    335  CA  GLY A  40       7.390   8.978 -11.931  1.00 81.75           C  
ATOM    336  C   GLY A  40       6.572   9.599 -10.810  1.00 81.75           C  
ATOM    337  O   GLY A  40       6.915  10.671 -10.307  1.00 81.75           O  
ATOM    338  N   LYS A  41       5.431   8.983 -10.527  1.00 87.69           N  
ATOM    339  CA  LYS A  41       4.460   9.462  -9.547  1.00 87.69           C  
ATOM    340  C   LYS A  41       5.116   9.702  -8.192  1.00 87.69           C  
ATOM    341  O   LYS A  41       4.878  10.731  -7.557  1.00 87.69           O  
ATOM    342  CB  LYS A  41       3.309   8.464  -9.405  1.00 87.69           C  
ATOM    343  CG  LYS A  41       2.278   8.859  -8.363  1.00 87.69           C  
ATOM    344  CD  LYS A  41       1.107   7.881  -8.336  1.00 87.69           C  
ATOM    345  CE  LYS A  41       1.544   6.496  -7.884  1.00 87.69           C  
ATOM    346  NZ  LYS A  41       0.421   5.513  -7.943  1.00 87.69           N1+
ATOM    347  N   TRP A  42       5.977   8.853  -7.829  1.00 91.44           N  
ATOM    348  CA  TRP A  42       6.510   8.852  -6.466  1.00 91.44           C  
ATOM    349  C   TRP A  42       7.531   9.967  -6.282  1.00 91.44           C  
ATOM    350  O   TRP A  42       7.543  10.644  -5.252  1.00 91.44           O  
ATOM    351  CB  TRP A  42       7.142   7.499  -6.136  1.00 91.44           C  
ATOM    352  CG  TRP A  42       6.384   6.321  -6.670  1.00 91.44           C  
ATOM    353  CD1 TRP A  42       6.876   5.287  -7.415  1.00 91.44           C  
ATOM    354  CD2 TRP A  42       4.986   6.059  -6.504  1.00 91.44           C  
ATOM    355  CE2 TRP A  42       4.703   4.849  -7.175  1.00 91.44           C  
ATOM    356  CE3 TRP A  42       3.944   6.732  -5.851  1.00 91.44           C  
ATOM    357  NE1 TRP A  42       5.873   4.399  -7.722  1.00 91.44           N  
ATOM    358  CH2 TRP A  42       2.422   4.974  -6.564  1.00 91.44           C  
ATOM    359  CZ2 TRP A  42       3.421   4.296  -7.212  1.00 91.44           C  
ATOM    360  CZ3 TRP A  42       2.670   6.179  -5.888  1.00 91.44           C  
ATOM    361  N   GLY A  43       8.387  10.126  -7.286  1.00 93.25           N  
ATOM    362  CA  GLY A  43       9.300  11.260  -7.267  1.00 93.25           C  
ATOM    363  C   GLY A  43       8.581  12.594  -7.224  1.00 93.25           C  
ATOM    364  O   GLY A  43       9.013  13.517  -6.526  1.00 93.25           O  
ATOM    365  N   LYS A  44       7.498  12.747  -7.965  1.00 94.38           N  
ATOM    366  CA  LYS A  44       6.697  13.971  -7.987  1.00 94.38           C  
ATOM    367  C   LYS A  44       6.073  14.244  -6.617  1.00 94.38           C  
ATOM    368  O   LYS A  44       6.033  15.391  -6.165  1.00 94.38           O  
ATOM    369  CB  LYS A  44       5.604  13.881  -9.050  1.00 94.38           C  
ATOM    370  CG  LYS A  44       6.123  13.939 -10.472  1.00 94.38           C  
ATOM    371  CD  LYS A  44       4.994  13.802 -11.488  1.00 94.38           C  
ATOM    372  CE  LYS A  44       5.524  13.697 -12.909  1.00 94.38           C  
ATOM    373  NZ  LYS A  44       4.440  13.372 -13.885  1.00 94.38           N1+
ATOM    374  N   VAL A  45       5.535  13.158  -5.945  1.00 96.50           N  
ATOM    375  CA  VAL A  45       4.988  13.318  -4.601  1.00 96.50           C  
ATOM    376  C   VAL A  45       6.043  13.918  -3.679  1.00 96.50           C  
ATOM    377  O   VAL A  45       5.784  14.897  -2.982  1.00 96.50           O  
ATOM    378  CB  VAL A  45       4.488  11.969  -4.033  1.00 96.50           C  
ATOM    379  CG1 VAL A  45       4.097  12.116  -2.561  1.00 96.50           C  
ATOM    380  CG2 VAL A  45       3.307  11.451  -4.851  1.00 96.50           C  
ATOM    381  N   ILE A  46       7.262  13.309  -3.727  1.00 96.75           N  
ATOM    382  CA  ILE A  46       8.353  13.760  -2.878  1.00 96.75           C  
ATOM    383  C   ILE A  46       8.720  15.201  -3.227  1.00 96.75           C  
ATOM    384  O   ILE A  46       8.936  16.029  -2.337  1.00 96.75           O  
ATOM    385  CB  ILE A  46       9.595  12.844  -3.017  1.00 96.75           C  
ATOM    386  CG1 ILE A  46       9.290  11.439  -2.483  1.00 96.75           C  
ATOM    387  CG2 ILE A  46      10.798  13.459  -2.288  1.00 96.75           C  
ATOM    388  CD1 ILE A  46       8.867  11.412  -1.021  1.00 96.75           C  
ATOM    389  N   SER A  47       8.752  15.531  -4.471  1.00 96.50           N  
ATOM    390  CA  SER A  47       9.075  16.879  -4.919  1.00 96.50           C  
ATOM    391  C   SER A  47       8.081  17.902  -4.382  1.00 96.50           C  
ATOM    392  O   SER A  47       8.469  18.978  -3.906  1.00 96.50           O  
ATOM    393  CB  SER A  47       9.114  16.949  -6.446  1.00 96.50           C  
ATOM    394  OG  SER A  47      10.190  16.178  -6.956  1.00 96.50           O  
ATOM    395  N   PHE A  48       6.797  17.577  -4.477  1.00 97.50           N  
ATOM    396  CA  PHE A  48       5.758  18.459  -3.959  1.00 97.50           C  
ATOM    397  C   PHE A  48       5.921  18.658  -2.462  1.00 97.50           C  
ATOM    398  O   PHE A  48       5.761  19.783  -1.961  1.00 97.50           O  
ATOM    399  CB  PHE A  48       4.368  17.893  -4.267  1.00 97.50           C  
ATOM    400  CG  PHE A  48       3.971  18.012  -5.711  1.00 97.50           C  
ATOM    401  CD1 PHE A  48       4.167  19.202  -6.407  1.00 97.50           C  
ATOM    402  CD2 PHE A  48       3.396  16.940  -6.373  1.00 97.50           C  
ATOM    403  CE1 PHE A  48       3.798  19.314  -7.745  1.00 97.50           C  
ATOM    404  CE2 PHE A  48       3.023  17.045  -7.712  1.00 97.50           C  
ATOM    405  CZ  PHE A  48       3.224  18.231  -8.394  1.00 97.50           C  
ATOM    406  N   LEU A  49       6.173  17.544  -1.717  1.00 97.50           N  
ATOM    407  CA  LEU A  49       6.343  17.636  -0.272  1.00 97.50           C  
ATOM    408  C   LEU A  49       7.540  18.506   0.079  1.00 97.50           C  
ATOM    409  O   LEU A  49       7.505  19.268   1.055  1.00 97.50           O  
ATOM    410  CB  LEU A  49       6.520  16.244   0.337  1.00 97.50           C  
ATOM    411  CG  LEU A  49       5.304  15.316   0.278  1.00 97.50           C  
ATOM    412  CD1 LEU A  49       5.663  13.933   0.798  1.00 97.50           C  
ATOM    413  CD2 LEU A  49       4.147  15.906   1.077  1.00 97.50           C  
ATOM    414  N   LYS A  50       8.594  18.445  -0.670  1.00 97.31           N  
ATOM    415  CA  LYS A  50       9.764  19.286  -0.473  1.00 97.31           C  
ATOM    416  C   LYS A  50       9.458  20.744  -0.801  1.00 97.31           C  
ATOM    417  O   LYS A  50       9.870  21.643  -0.073  1.00 97.31           O  
ATOM    418  CB  LYS A  50      10.930  18.785  -1.329  1.00 97.31           C  
ATOM    419  CG  LYS A  50      11.517  17.455  -0.876  1.00 97.31           C  
ATOM    420  CD  LYS A  50      12.654  17.007  -1.779  1.00 97.31           C  
ATOM    421  CE  LYS A  50      13.308  15.732  -1.264  1.00 97.31           C  
ATOM    422  NZ  LYS A  50      14.423  15.274  -2.156  1.00 97.31           N1+
ATOM    423  N   GLU A  51       8.738  20.986  -1.883  1.00 97.25           N  
ATOM    424  CA  GLU A  51       8.343  22.334  -2.283  1.00 97.25           C  
ATOM    425  C   GLU A  51       7.536  23.011  -1.189  1.00 97.25           C  
ATOM    426  O   GLU A  51       7.673  24.218  -0.972  1.00 97.25           O  
ATOM    427  CB  GLU A  51       7.542  22.297  -3.585  1.00 97.25           C  
ATOM    428  CG  GLU A  51       8.383  21.985  -4.819  1.00 97.25           C  
ATOM    429  CD  GLU A  51       7.549  21.805  -6.077  1.00 97.25           C  
ATOM    430  OE1 GLU A  51       8.110  21.405  -7.119  1.00 97.25           O  
ATOM    431  OE2 GLU A  51       6.325  22.062  -6.019  1.00 97.25           O1-
ATOM    432  N   GLU A  52       6.766  22.225  -0.486  1.00 96.81           N  
ATOM    433  CA  GLU A  52       5.918  22.749   0.577  1.00 96.81           C  
ATOM    434  C   GLU A  52       6.656  22.775   1.912  1.00 96.81           C  
ATOM    435  O   GLU A  52       6.058  23.063   2.951  1.00 96.81           O  
ATOM    436  CB  GLU A  52       4.636  21.915   0.698  1.00 96.81           C  
ATOM    437  CG  GLU A  52       3.737  22.000  -0.521  1.00 96.81           C  
ATOM    438  CD  GLU A  52       3.103  23.371  -0.715  1.00 96.81           C  
ATOM    439  OE1 GLU A  52       2.773  23.731  -1.867  1.00 96.81           O  
ATOM    440  OE2 GLU A  52       2.932  24.090   0.295  1.00 96.81           O1-
ATOM    441  N   LYS A  53       7.905  22.417   1.928  1.00 95.88           N  
ATOM    442  CA  LYS A  53       8.861  22.526   3.032  1.00 95.88           C  
ATOM    443  C   LYS A  53       8.489  21.568   4.164  1.00 95.88           C  
ATOM    444  O   LYS A  53       8.749  21.869   5.337  1.00 95.88           O  
ATOM    445  CB  LYS A  53       8.922  23.954   3.551  1.00 95.88           C  
ATOM    446  CG  LYS A  53       9.442  24.961   2.534  1.00 95.88           C  
ATOM    447  CD  LYS A  53       9.540  26.367   3.131  1.00 95.88           C  
ATOM    448  CE  LYS A  53      10.012  27.377   2.101  1.00 95.88           C  
ATOM    449  NZ  LYS A  53      10.126  28.754   2.686  1.00 95.88           N1+
ATOM    450  N   LEU A  54       7.721  20.525   3.830  1.00 94.81           N  
ATOM    451  CA  LEU A  54       7.420  19.494   4.822  1.00 94.81           C  
ATOM    452  C   LEU A  54       8.619  18.588   5.041  1.00 94.81           C  
ATOM    453  O   LEU A  54       8.908  18.185   6.171  1.00 94.81           O  
ATOM    454  CB  LEU A  54       6.206  18.671   4.394  1.00 94.81           C  
ATOM    455  CG  LEU A  54       5.748  17.580   5.362  1.00 94.81           C  
ATOM    456  CD1 LEU A  54       5.249  18.201   6.662  1.00 94.81           C  
ATOM    457  CD2 LEU A  54       4.668  16.719   4.725  1.00 94.81           C  
ATOM    458  N   LEU A  55       9.378  18.163   3.919  1.00 93.44           N  
ATOM    459  CA  LEU A  55      10.474  17.215   4.001  1.00 93.44           C  
ATOM    460  C   LEU A  55      11.723  17.768   3.326  1.00 93.44           C  
ATOM    461  O   LEU A  55      11.629  18.595   2.421  1.00 93.44           O  
ATOM    462  CB  LEU A  55      10.079  15.880   3.352  1.00 93.44           C  
ATOM    463  CG  LEU A  55       8.921  15.129   4.009  1.00 93.44           C  
ATOM    464  CD1 LEU A  55       8.496  13.946   3.139  1.00 93.44           C  
ATOM    465  CD2 LEU A  55       9.311  14.651   5.403  1.00 93.44           C  
ATOM    466  N   THR A  56      12.843  17.408   3.799  1.00 94.88           N  
ATOM    467  CA  THR A  56      14.125  17.495   3.107  1.00 94.88           C  
ATOM    468  C   THR A  56      14.677  16.108   2.817  1.00 94.88           C  
ATOM    469  O   THR A  56      14.205  15.114   3.363  1.00 94.88           O  
ATOM    470  CB  THR A  56      15.151  18.302   3.931  1.00 94.88           C  
ATOM    471  CG2 THR A  56      14.597  19.679   4.286  1.00 94.88           C  
ATOM    472  OG1 THR A  56      15.438  17.584   5.138  1.00 94.88           O  
ATOM    473  N   ASP A  57      15.675  16.027   1.939  1.00 94.00           N  
ATOM    474  CA  ASP A  57      16.274  14.735   1.598  1.00 94.00           C  
ATOM    475  C   ASP A  57      16.801  14.031   2.846  1.00 94.00           C  
ATOM    476  O   ASP A  57      16.715  12.799   2.949  1.00 94.00           O  
ATOM    477  CB  ASP A  57      17.411  14.922   0.584  1.00 94.00           C  
ATOM    478  CG  ASP A  57      16.899  15.230  -0.814  1.00 94.00           C  
ATOM    479  OD1 ASP A  57      15.722  14.933  -1.118  1.00 94.00           O  
ATOM    480  OD2 ASP A  57      17.683  15.770  -1.619  1.00 94.00           O1-
ATOM    481  N   SER A  58      17.300  14.769   3.825  1.00 94.56           N  
ATOM    482  CA  SER A  58      17.912  14.209   5.026  1.00 94.56           C  
ATOM    483  C   SER A  58      16.857  13.616   5.956  1.00 94.56           C  
ATOM    484  O   SER A  58      17.184  12.834   6.850  1.00 94.56           O  
ATOM    485  CB  SER A  58      18.713  15.277   5.761  1.00 94.56           C  
ATOM    486  OG  SER A  58      17.873  16.350   6.181  1.00 94.56           O  
ATOM    487  N   MET A  59      15.573  13.966   5.687  1.00 94.62           N  
ATOM    488  CA  MET A  59      14.478  13.517   6.543  1.00 94.62           C  
ATOM    489  C   MET A  59      13.873  12.210   6.020  1.00 94.62           C  
ATOM    490  O   MET A  59      13.140  11.533   6.735  1.00 94.62           O  
ATOM    491  CB  MET A  59      13.393  14.591   6.642  1.00 94.62           C  
ATOM    492  CG  MET A  59      13.824  15.831   7.401  1.00 94.62           C  
ATOM    493  SD  MET A  59      12.511  17.110   7.465  1.00 94.62           S  
ATOM    494  CE  MET A  59      11.517  16.486   8.845  1.00 94.62           C  
ATOM    495  N   LEU A  60      14.167  11.817   4.779  1.00 96.19           N  
ATOM    496  CA  LEU A  60      13.597  10.630   4.149  1.00 96.19           C  
ATOM    497  C   LEU A  60      14.359   9.376   4.561  1.00 96.19           C  
ATOM    498  O   LEU A  60      15.579   9.412   4.732  1.00 96.19           O  
ATOM    499  CB  LEU A  60      13.605  10.780   2.628  1.00 96.19           C  
ATOM    500  CG  LEU A  60      12.645  11.816   2.038  1.00 96.19           C  
ATOM    501  CD1 LEU A  60      12.983  12.079   0.575  1.00 96.19           C  
ATOM    502  CD2 LEU A  60      11.203  11.356   2.184  1.00 96.19           C  
ATOM    503  N   VAL A  61      13.599   8.293   4.706  1.00 97.38           N  
ATOM    504  CA  VAL A  61      14.199   6.972   4.843  1.00 97.38           C  
ATOM    505  C   VAL A  61      14.332   6.319   3.472  1.00 97.38           C  
ATOM    506  O   VAL A  61      13.339   6.142   2.761  1.00 97.38           O  
ATOM    507  CB  VAL A  61      13.365   6.072   5.785  1.00 97.38           C  
ATOM    508  CG1 VAL A  61      14.014   4.693   5.922  1.00 97.38           C  
ATOM    509  CG2 VAL A  61      13.208   6.729   7.155  1.00 97.38           C  
ATOM    510  N   GLU A  62      15.583   6.016   3.146  1.00 96.56           N  
ATOM    511  CA  GLU A  62      15.821   5.428   1.833  1.00 96.56           C  
ATOM    512  C   GLU A  62      15.498   3.936   1.828  1.00 96.56           C  
ATOM    513  O   GLU A  62      15.992   3.185   2.671  1.00 96.56           O  
ATOM    514  CB  GLU A  62      17.270   5.651   1.404  1.00 96.56           C  
ATOM    515  CG  GLU A  62      17.574   5.215  -0.024  1.00 96.56           C  
ATOM    516  CD  GLU A  62      18.916   5.687  -0.531  1.00 96.56           C  
ATOM    517  OE1 GLU A  62      19.250   5.426  -1.708  1.00 96.56           O  
ATOM    518  OE2 GLU A  62      19.653   6.324   0.258  1.00 96.56           O1-
ATOM    519  N   ALA A  63      14.707   3.520   0.836  1.00 97.19           N  
ATOM    520  CA  ALA A  63      14.306   2.124   0.683  1.00 97.19           C  
ATOM    521  C   ALA A  63      15.458   1.284   0.118  1.00 97.19           C  
ATOM    522  O   ALA A  63      16.191   1.737  -0.762  1.00 97.19           O  
ATOM    523  CB  ALA A  63      13.077   2.019  -0.217  1.00 97.19           C  
ATOM    524  N   ARG A  64      15.578  -0.006   0.621  1.00 97.06           N  
ATOM    525  CA  ARG A  64      16.514  -0.977   0.079  1.00 97.06           C  
ATOM    526  C   ARG A  64      15.796  -2.012  -0.786  1.00 97.06           C  
ATOM    527  O   ARG A  64      14.651  -2.363  -0.518  1.00 97.06           O  
ATOM    528  CB  ARG A  64      17.280  -1.674   1.205  1.00 97.06           C  
ATOM    529  CG  ARG A  64      18.243  -0.763   1.957  1.00 97.06           C  
ATOM    530  CD  ARG A  64      19.081  -1.533   2.969  1.00 97.06           C  
ATOM    531  NE  ARG A  64      20.052  -0.673   3.622  1.00 97.06           N  
ATOM    532  NH1 ARG A  64      20.894  -2.333   4.995  1.00 97.06           N  
ATOM    533  NH2 ARG A  64      21.758  -0.205   5.093  1.00 97.06           N1+
ATOM    534  CZ  ARG A  64      20.907  -1.073   4.570  1.00 97.06           C  
ATOM    535  N   GLU A  65      16.512  -2.421  -1.769  1.00 97.25           N  
ATOM    536  CA  GLU A  65      15.978  -3.436  -2.671  1.00 97.25           C  
ATOM    537  C   GLU A  65      15.787  -4.770  -1.955  1.00 97.25           C  
ATOM    538  O   GLU A  65      16.672  -5.216  -1.226  1.00 97.25           O  
ATOM    539  CB  GLU A  65      16.888  -3.612  -3.886  1.00 97.25           C  
ATOM    540  CG  GLU A  65      16.414  -4.691  -4.850  1.00 97.25           C  
ATOM    541  CD  GLU A  65      17.429  -4.983  -5.956  1.00 97.25           C  
ATOM    542  OE1 GLU A  65      17.183  -5.905  -6.769  1.00 97.25           O  
ATOM    543  OE2 GLU A  65      18.458  -4.285  -6.004  1.00 97.25           O1-
ATOM    544  N   ALA A  66      14.646  -5.384  -2.105  1.00 97.62           N  
ATOM    545  CA  ALA A  66      14.410  -6.727  -1.572  1.00 97.62           C  
ATOM    546  C   ALA A  66      15.205  -7.774  -2.337  1.00 97.62           C  
ATOM    547  O   ALA A  66      15.200  -7.797  -3.572  1.00 97.62           O  
ATOM    548  CB  ALA A  66      12.917  -7.066  -1.624  1.00 97.62           C  
ATOM    549  N   SER A  67      15.945  -8.595  -1.566  1.00 97.00           N  
ATOM    550  CA  SER A  67      16.723  -9.664  -2.169  1.00 97.00           C  
ATOM    551  C   SER A  67      15.846 -10.855  -2.531  1.00 97.00           C  
ATOM    552  O   SER A  67      14.693 -10.942  -2.092  1.00 97.00           O  
ATOM    553  CB  SER A  67      17.844 -10.110  -1.226  1.00 97.00           C  
ATOM    554  OG  SER A  67      17.310 -10.775  -0.093  1.00 97.00           O  
ATOM    555  N   ASP A  68      16.389 -11.735  -3.259  1.00 95.94           N  
ATOM    556  CA  ASP A  68      15.673 -12.963  -3.578  1.00 95.94           C  
ATOM    557  C   ASP A  68      15.309 -13.730  -2.312  1.00 95.94           C  
ATOM    558  O   ASP A  68      14.210 -14.287  -2.219  1.00 95.94           O  
ATOM    559  CB  ASP A  68      16.531 -13.853  -4.495  1.00 95.94           C  
ATOM    560  CG  ASP A  68      16.544 -13.362  -5.930  1.00 95.94           C  
ATOM    561  OD1 ASP A  68      15.882 -12.355  -6.246  1.00 95.94           O  
ATOM    562  OD2 ASP A  68      17.245 -13.994  -6.757  1.00 95.94           O1-
ATOM    563  N   GLU A  69      16.203 -13.749  -1.328  1.00 96.44           N  
ATOM    564  CA  GLU A  69      15.946 -14.435  -0.066  1.00 96.44           C  
ATOM    565  C   GLU A  69      14.775 -13.810   0.670  1.00 96.44           C  
ATOM    566  O   GLU A  69      13.955 -14.524   1.260  1.00 96.44           O  
ATOM    567  CB  GLU A  69      17.192 -14.416   0.820  1.00 96.44           C  
ATOM    568  CG  GLU A  69      18.334 -15.292   0.312  1.00 96.44           C  
ATOM    569  CD  GLU A  69      19.577 -15.228   1.179  1.00 96.44           C  
ATOM    570  OE1 GLU A  69      20.585 -15.895   0.844  1.00 96.44           O  
ATOM    571  OE2 GLU A  69      19.548 -14.514   2.208  1.00 96.44           O1-
ATOM    572  N   ASP A  70      14.749 -12.459   0.576  1.00 97.44           N  
ATOM    573  CA  ASP A  70      13.620 -11.755   1.176  1.00 97.44           C  
ATOM    574  C   ASP A  70      12.306 -12.151   0.507  1.00 97.44           C  
ATOM    575  O   ASP A  70      11.310 -12.420   1.182  1.00 97.44           O  
ATOM    576  CB  ASP A  70      13.818 -10.241   1.085  1.00 97.44           C  
ATOM    577  CG  ASP A  70      14.999  -9.747   1.896  1.00 97.44           C  
ATOM    578  OD1 ASP A  70      15.227 -10.260   3.014  1.00 97.44           O  
ATOM    579  OD2 ASP A  70      15.706  -8.837   1.418  1.00 97.44           O1-
ATOM    580  N   LEU A  71      12.327 -12.192  -0.806  1.00 97.94           N  
ATOM    581  CA  LEU A  71      11.127 -12.459  -1.585  1.00 97.94           C  
ATOM    582  C   LEU A  71      10.641 -13.889  -1.362  1.00 97.94           C  
ATOM    583  O   LEU A  71       9.435 -14.160  -1.419  1.00 97.94           O  
ATOM    584  CB  LEU A  71      11.386 -12.229  -3.075  1.00 97.94           C  
ATOM    585  CG  LEU A  71      11.724 -10.794  -3.489  1.00 97.94           C  
ATOM    586  CD1 LEU A  71      12.065 -10.743  -4.975  1.00 97.94           C  
ATOM    587  CD2 LEU A  71      10.559  -9.865  -3.166  1.00 97.94           C  
ATOM    588  N   LEU A  72      11.521 -14.856  -1.043  1.00 97.44           N  
ATOM    589  CA  LEU A  72      11.210 -16.273  -0.864  1.00 97.44           C  
ATOM    590  C   LEU A  72      10.442 -16.499   0.434  1.00 97.44           C  
ATOM    591  O   LEU A  72       9.858 -17.565   0.638  1.00 97.44           O  
ATOM    592  CB  LEU A  72      12.493 -17.100  -0.861  1.00 97.44           C  
ATOM    593  CG  LEU A  72      13.088 -17.423  -2.232  1.00 97.44           C  
ATOM    594  CD1 LEU A  72      14.494 -18.001  -2.075  1.00 97.44           C  
ATOM    595  CD2 LEU A  72      12.189 -18.394  -2.992  1.00 97.44           C  
ATOM    596  N   VAL A  73      10.367 -15.433   1.283  1.00 96.62           N  
ATOM    597  CA  VAL A  73       9.567 -15.531   2.505  1.00 96.62           C  
ATOM    598  C   VAL A  73       8.100 -15.747   2.141  1.00 96.62           C  
ATOM    599  O   VAL A  73       7.405 -16.541   2.783  1.00 96.62           O  
ATOM    600  CB  VAL A  73       9.724 -14.272   3.388  1.00 96.62           C  
ATOM    601  CG1 VAL A  73       8.711 -14.291   4.531  1.00 96.62           C  
ATOM    602  CG2 VAL A  73      11.152 -14.177   3.926  1.00 96.62           C  
ATOM    603  N   VAL A  74       7.637 -15.195   1.026  1.00 97.38           N  
ATOM    604  CA  VAL A  74       6.237 -15.290   0.637  1.00 97.38           C  
ATOM    605  C   VAL A  74       6.123 -15.965  -0.731  1.00 97.38           C  
ATOM    606  O   VAL A  74       5.270 -16.833  -0.940  1.00 97.38           O  
ATOM    607  CB  VAL A  74       5.557 -13.903   0.611  1.00 97.38           C  
ATOM    608  CG1 VAL A  74       4.194 -13.986  -0.076  1.00 97.38           C  
ATOM    609  CG2 VAL A  74       5.414 -13.356   2.026  1.00 97.38           C  
ATOM    610  N   HIS A  75       7.002 -15.623  -1.635  1.00 98.38           N  
ATOM    611  CA  HIS A  75       6.848 -16.095  -3.005  1.00 98.38           C  
ATOM    612  C   HIS A  75       7.450 -17.490  -3.179  1.00 98.38           C  
ATOM    613  O   HIS A  75       8.464 -17.812  -2.557  1.00 98.38           O  
ATOM    614  CB  HIS A  75       7.497 -15.116  -3.983  1.00 98.38           C  
ATOM    615  CG  HIS A  75       6.834 -13.773  -4.023  1.00 98.38           C  
ATOM    616  CD2 HIS A  75       7.273 -12.557  -3.638  1.00 98.38           C  
ATOM    617  ND1 HIS A  75       5.556 -13.589  -4.507  1.00 98.38           N  
ATOM    618  CE1 HIS A  75       5.237 -12.315  -4.418  1.00 98.38           C  
ATOM    619  NE2 HIS A  75       6.258 -11.659  -3.890  1.00 98.38           N  
ATOM    620  N   THR A  76       6.831 -18.227  -4.074  1.00 97.88           N  
ATOM    621  CA  THR A  76       7.384 -19.539  -4.431  1.00 97.88           C  
ATOM    622  C   THR A  76       8.591 -19.372  -5.345  1.00 97.88           C  
ATOM    623  O   THR A  76       8.679 -18.410  -6.102  1.00 97.88           O  
ATOM    624  CB  THR A  76       6.325 -20.419  -5.113  1.00 97.88           C  
ATOM    625  CG2 THR A  76       5.072 -20.538  -4.251  1.00 97.88           C  
ATOM    626  OG1 THR A  76       5.965 -19.849  -6.375  1.00 97.88           O  
ATOM    627  N   ARG A  77       9.471 -20.345  -5.237  1.00 97.75           N  
ATOM    628  CA  ARG A  77      10.622 -20.363  -6.129  1.00 97.75           C  
ATOM    629  C   ARG A  77      10.184 -20.404  -7.588  1.00 97.75           C  
ATOM    630  O   ARG A  77      10.781 -19.738  -8.439  1.00 97.75           O  
ATOM    631  CB  ARG A  77      11.531 -21.556  -5.817  1.00 97.75           C  
ATOM    632  CG  ARG A  77      12.823 -21.569  -6.614  1.00 97.75           C  
ATOM    633  CD  ARG A  77      13.771 -20.458  -6.173  1.00 97.75           C  
ATOM    634  NE  ARG A  77      14.549 -20.854  -5.005  1.00 97.75           N  
ATOM    635  NH1 ARG A  77      15.688 -18.851  -4.838  1.00 97.75           N  
ATOM    636  NH2 ARG A  77      16.101 -20.530  -3.335  1.00 97.75           N1+
ATOM    637  CZ  ARG A  77      15.441 -20.084  -4.396  1.00 97.75           C  
ATOM    638  N   ARG A  78       9.202 -21.199  -7.771  1.00 97.75           N  
ATOM    639  CA  ARG A  78       8.658 -21.335  -9.119  1.00 97.75           C  
ATOM    640  C   ARG A  78       8.249 -19.975  -9.677  1.00 97.75           C  
ATOM    641  O   ARG A  78       8.605 -19.635 -10.807  1.00 97.75           O  
ATOM    642  CB  ARG A  78       7.459 -22.295  -9.126  1.00 97.75           C  
ATOM    643  CG  ARG A  78       6.852 -22.506 -10.500  1.00 97.75           C  
ATOM    644  CD  ARG A  78       5.597 -23.357 -10.431  1.00 97.75           C  
ATOM    645  NE  ARG A  78       4.516 -22.666  -9.728  1.00 97.75           N  
ATOM    646  NH1 ARG A  78       3.187 -22.412 -11.598  1.00 97.75           N  
ATOM    647  NH2 ARG A  78       2.478 -21.628  -9.568  1.00 97.75           N1+
ATOM    648  CZ  ARG A  78       3.398 -22.245 -10.303  1.00 97.75           C  
ATOM    649  N   TYR A  79       7.482 -19.194  -8.944  1.00 97.62           N  
ATOM    650  CA  TYR A  79       7.013 -17.896  -9.398  1.00 97.62           C  
ATOM    651  C   TYR A  79       8.176 -16.944  -9.647  1.00 97.62           C  
ATOM    652  O   TYR A  79       8.225 -16.276 -10.680  1.00 97.62           O  
ATOM    653  CB  TYR A  79       6.054 -17.281  -8.369  1.00 97.62           C  
ATOM    654  CG  TYR A  79       5.661 -15.860  -8.682  1.00 97.62           C  
ATOM    655  CD1 TYR A  79       6.031 -14.815  -7.840  1.00 97.62           C  
ATOM    656  CD2 TYR A  79       4.919 -15.554  -9.815  1.00 97.62           C  
ATOM    657  CE1 TYR A  79       5.666 -13.501  -8.120  1.00 97.62           C  
ATOM    658  CE2 TYR A  79       4.550 -14.252 -10.109  1.00 97.62           C  
ATOM    659  OH  TYR A  79       4.568 -11.929  -9.539  1.00 97.62           O  
ATOM    660  CZ  TYR A  79       4.930 -13.228  -9.256  1.00 97.62           C  
ATOM    661  N   LEU A  80       9.114 -16.889  -8.695  1.00 97.44           N  
ATOM    662  CA  LEU A  80      10.262 -16.010  -8.863  1.00 97.44           C  
ATOM    663  C   LEU A  80      11.046 -16.364 -10.119  1.00 97.44           C  
ATOM    664  O   LEU A  80      11.556 -15.484 -10.811  1.00 97.44           O  
ATOM    665  CB  LEU A  80      11.185 -16.080  -7.638  1.00 97.44           C  
ATOM    666  CG  LEU A  80      10.618 -15.527  -6.332  1.00 97.44           C  
ATOM    667  CD1 LEU A  80      11.657 -15.614  -5.225  1.00 97.44           C  
ATOM    668  CD2 LEU A  80      10.152 -14.092  -6.525  1.00 97.44           C  
ATOM    669  N   ASN A  81      11.125 -17.717 -10.449  1.00 96.75           N  
ATOM    670  CA  ASN A  81      11.782 -18.163 -11.671  1.00 96.75           C  
ATOM    671  C   ASN A  81      11.027 -17.696 -12.914  1.00 96.75           C  
ATOM    672  O   ASN A  81      11.635 -17.417 -13.948  1.00 96.75           O  
ATOM    673  CB  ASN A  81      11.929 -19.688 -11.678  1.00 96.75           C  
ATOM    674  CG  ASN A  81      13.019 -20.180 -10.743  1.00 96.75           C  
ATOM    675  ND2 ASN A  81      12.906 -21.427 -10.304  1.00 96.75           N  
ATOM    676  OD1 ASN A  81      13.944 -19.429 -10.410  1.00 96.75           O  
ATOM    677  N   GLU A  82       9.716 -17.581 -12.816  1.00 95.56           N  
ATOM    678  CA  GLU A  82       8.916 -17.071 -13.928  1.00 95.56           C  
ATOM    679  C   GLU A  82       9.276 -15.627 -14.258  1.00 95.56           C  
ATOM    680  O   GLU A  82       9.243 -15.230 -15.425  1.00 95.56           O  
ATOM    681  CB  GLU A  82       7.424 -17.181 -13.613  1.00 95.56           C  
ATOM    682  CG  GLU A  82       6.893 -18.618 -13.646  1.00 95.56           C  
ATOM    683  CD  GLU A  82       5.408 -18.708 -13.342  1.00 95.56           C  
ATOM    684  OE1 GLU A  82       4.868 -19.832 -13.281  1.00 95.56           O  
ATOM    685  OE2 GLU A  82       4.773 -17.641 -13.158  1.00 95.56           O1-
ATOM    686  N   LEU A  83       9.570 -14.830 -13.291  1.00 94.69           N  
ATOM    687  CA  LEU A  83       9.835 -13.404 -13.446  1.00 94.69           C  
ATOM    688  C   LEU A  83      11.157 -13.176 -14.174  1.00 94.69           C  
ATOM    689  O   LEU A  83      11.466 -12.055 -14.570  1.00 94.69           O  
ATOM    690  CB  LEU A  83       9.865 -12.718 -12.088  1.00 94.69           C  
ATOM    691  CG  LEU A  83       8.525 -12.603 -11.360  1.00 94.69           C  
ATOM    692  CD1 LEU A  83       8.709 -11.888 -10.019  1.00 94.69           C  
ATOM    693  CD2 LEU A  83       7.504 -11.864 -12.222  1.00 94.69           C  
ATOM    694  N   LYS A  84      11.896 -14.341 -14.419  1.00 93.00           N  
ATOM    695  CA  LYS A  84      13.141 -14.251 -15.179  1.00 93.00           C  
ATOM    696  C   LYS A  84      12.869 -14.133 -16.674  1.00 93.00           C  
ATOM    697  O   LYS A  84      13.745 -13.749 -17.447  1.00 93.00           O  
ATOM    698  CB  LYS A  84      14.025 -15.465 -14.901  1.00 93.00           C  
ATOM    699  CG  LYS A  84      14.579 -15.527 -13.484  1.00 93.00           C  
ATOM    700  CD  LYS A  84      15.487 -16.720 -13.283  1.00 93.00           C  
ATOM    701  CE  LYS A  84      16.041 -16.766 -11.864  1.00 93.00           C  
ATOM    702  NZ  LYS A  84      16.903 -17.979 -11.653  1.00 93.00           N1+
ATOM    703  N   TRP A  85      11.632 -14.349 -17.010  1.00 92.69           N  
ATOM    704  CA  TRP A  85      11.228 -14.260 -18.408  1.00 92.69           C  
ATOM    705  C   TRP A  85      10.483 -12.965 -18.683  1.00 92.69           C  
ATOM    706  O   TRP A  85       9.528 -12.631 -17.982  1.00 92.69           O  
ATOM    707  CB  TRP A  85      10.350 -15.455 -18.785  1.00 92.69           C  
ATOM    708  CG  TRP A  85      11.043 -16.788 -18.663  1.00 92.69           C  
ATOM    709  CD1 TRP A  85      10.970 -17.658 -17.609  1.00 92.69           C  
ATOM    710  CD2 TRP A  85      11.914 -17.391 -19.620  1.00 92.69           C  
ATOM    711  CE2 TRP A  85      12.332 -18.631 -19.089  1.00 92.69           C  
ATOM    712  CE3 TRP A  85      12.382 -16.997 -20.885  1.00 92.69           C  
ATOM    713  NE1 TRP A  85      11.737 -18.771 -17.862  1.00 92.69           N  
ATOM    714  CH2 TRP A  85      13.639 -19.075 -20.999  1.00 92.69           C  
ATOM    715  CZ2 TRP A  85      13.199 -19.475 -19.771  1.00 92.69           C  
ATOM    716  CZ3 TRP A  85      13.242 -17.858 -21.563  1.00 92.69           C  
ATOM    717  N   SER A  86      10.849 -12.193 -19.734  1.00 89.50           N  
ATOM    718  CA  SER A  86      10.295 -10.890 -20.089  1.00 89.50           C  
ATOM    719  C   SER A  86       8.813 -10.991 -20.428  1.00 89.50           C  
ATOM    720  O   SER A  86       8.042 -10.077 -20.165  1.00 89.50           O  
ATOM    721  CB  SER A  86      11.054 -10.276 -21.267  1.00 89.50           C  
ATOM    722  OG  SER A  86      12.393  -9.987 -20.903  1.00 89.50           O  
ATOM    723  N   PHE A  87       8.478 -12.218 -20.976  1.00 90.94           N  
ATOM    724  CA  PHE A  87       7.085 -12.450 -21.311  1.00 90.94           C  
ATOM    725  C   PHE A  87       6.213 -12.417 -20.068  1.00 90.94           C  
ATOM    726  O   PHE A  87       5.143 -11.801 -20.068  1.00 90.94           O  
ATOM    727  CB  PHE A  87       6.919 -13.803 -22.040  1.00 90.94           C  
ATOM    728  CG  PHE A  87       5.493 -14.103 -22.424  1.00 90.94           C  
ATOM    729  CD1 PHE A  87       4.730 -14.987 -21.664  1.00 90.94           C  
ATOM    730  CD2 PHE A  87       4.925 -13.524 -23.547  1.00 90.94           C  
ATOM    731  CE1 PHE A  87       3.416 -15.264 -22.019  1.00 90.94           C  
ATOM    732  CE2 PHE A  87       3.615 -13.815 -23.906  1.00 90.94           C  
ATOM    733  CZ  PHE A  87       2.860 -14.685 -23.142  1.00 90.94           C  
ATOM    734  N   ALA A  88       6.638 -13.072 -19.078  1.00 91.19           N  
ATOM    735  CA  ALA A  88       5.935 -13.114 -17.797  1.00 91.19           C  
ATOM    736  C   ALA A  88       5.824 -11.712 -17.185  1.00 91.19           C  
ATOM    737  O   ALA A  88       4.755 -11.328 -16.713  1.00 91.19           O  
ATOM    738  CB  ALA A  88       6.640 -14.054 -16.831  1.00 91.19           C  
ATOM    739  N   VAL A  89       6.835 -10.903 -17.223  1.00 90.81           N  
ATOM    740  CA  VAL A  89       6.869  -9.549 -16.669  1.00 90.81           C  
ATOM    741  C   VAL A  89       5.957  -8.635 -17.486  1.00 90.81           C  
ATOM    742  O   VAL A  89       5.237  -7.803 -16.934  1.00 90.81           O  
ATOM    743  CB  VAL A  89       8.308  -8.987 -16.635  1.00 90.81           C  
ATOM    744  CG1 VAL A  89       8.314  -7.553 -16.105  1.00 90.81           C  
ATOM    745  CG2 VAL A  89       9.206  -9.885 -15.788  1.00 90.81           C  
ATOM    746  N   ALA A  90       5.952  -8.789 -18.769  1.00 88.62           N  
ATOM    747  CA  ALA A  90       5.093  -8.016 -19.663  1.00 88.62           C  
ATOM    748  C   ALA A  90       3.622  -8.289 -19.376  1.00 88.62           C  
ATOM    749  O   ALA A  90       2.804  -7.366 -19.367  1.00 88.62           O  
ATOM    750  CB  ALA A  90       5.422  -8.325 -21.117  1.00 88.62           C  
ATOM    751  N   THR A  91       3.321  -9.563 -19.182  1.00 90.06           N  
ATOM    752  CA  THR A  91       1.953  -9.948 -18.871  1.00 90.06           C  
ATOM    753  C   THR A  91       1.508  -9.344 -17.544  1.00 90.06           C  
ATOM    754  O   THR A  91       0.416  -8.780 -17.451  1.00 90.06           O  
ATOM    755  CB  THR A  91       1.808 -11.484 -18.814  1.00 90.06           C  
ATOM    756  CG2 THR A  91       0.378 -11.893 -18.472  1.00 90.06           C  
ATOM    757  OG1 THR A  91       2.158 -12.031 -20.084  1.00 90.06           O  
ATOM    758  N   ILE A  92       2.335  -9.403 -16.533  1.00 89.25           N  
ATOM    759  CA  ILE A  92       2.053  -8.927 -15.182  1.00 89.25           C  
ATOM    760  C   ILE A  92       1.908  -7.407 -15.185  1.00 89.25           C  
ATOM    761  O   ILE A  92       0.986  -6.868 -14.577  1.00 89.25           O  
ATOM    762  CB  ILE A  92       3.154  -9.362 -14.188  1.00 89.25           C  
ATOM    763  CG1 ILE A  92       3.072 -10.868 -13.925  1.00 89.25           C  
ATOM    764  CG2 ILE A  92       3.043  -8.573 -12.883  1.00 89.25           C  
ATOM    765  CD1 ILE A  92       4.278 -11.440 -13.192  1.00 89.25           C  
ATOM    766  N   THR A  93       2.827  -6.661 -15.942  1.00 85.31           N  
ATOM    767  CA  THR A  93       2.847  -5.200 -15.935  1.00 85.31           C  
ATOM    768  C   THR A  93       1.901  -4.642 -16.989  1.00 85.31           C  
ATOM    769  O   THR A  93       1.652  -3.436 -17.032  1.00 85.31           O  
ATOM    770  CB  THR A  93       4.268  -4.660 -16.166  1.00 85.31           C  
ATOM    771  CG2 THR A  93       5.211  -5.082 -15.049  1.00 85.31           C  
ATOM    772  OG1 THR A  93       4.764  -5.165 -17.413  1.00 85.31           O  
ATOM    773  N   GLU A  94       1.314  -5.499 -17.777  1.00 86.00           N  
ATOM    774  CA  GLU A  94       0.404  -5.144 -18.859  1.00 86.00           C  
ATOM    775  C   GLU A  94       1.033  -4.120 -19.796  1.00 86.00           C  
ATOM    776  O   GLU A  94       0.369  -3.182 -20.237  1.00 86.00           O  
ATOM    777  CB  GLU A  94      -0.913  -4.608 -18.297  1.00 86.00           C  
ATOM    778  CG  GLU A  94      -1.699  -5.622 -17.483  1.00 86.00           C  
ATOM    779  CD  GLU A  94      -3.090  -5.141 -17.102  1.00 86.00           C  
ATOM    780  OE1 GLU A  94      -3.716  -5.746 -16.209  1.00 86.00           O  
ATOM    781  OE2 GLU A  94      -3.558  -4.154 -17.717  1.00 86.00           O1-
ATOM    782  N   ILE A  95       2.349  -4.335 -20.086  1.00 79.56           N  
ATOM    783  CA  ILE A  95       3.132  -3.515 -21.014  1.00 79.56           C  
ATOM    784  C   ILE A  95       3.732  -4.399 -22.100  1.00 79.56           C  
ATOM    785  O   ILE A  95       4.842  -4.910 -21.952  1.00 79.56           O  
ATOM    786  CB  ILE A  95       4.249  -2.742 -20.272  1.00 79.56           C  
ATOM    787  CG1 ILE A  95       3.655  -1.911 -19.128  1.00 79.56           C  
ATOM    788  CG2 ILE A  95       5.030  -1.853 -21.244  1.00 79.56           C  
ATOM    789  CD1 ILE A  95       4.697  -1.289 -18.211  1.00 79.56           C  
ATOM    790  N   PRO A  96       2.905  -4.662 -23.210  1.00 79.25           N  
ATOM    791  CA  PRO A  96       3.300  -5.624 -24.252  1.00 79.25           C  
ATOM    792  C   PRO A  96       4.670  -5.318 -24.855  1.00 79.25           C  
ATOM    793  O   PRO A  96       5.465  -6.233 -25.088  1.00 79.25           O  
ATOM    794  CB  PRO A  96       2.197  -5.492 -25.292  1.00 79.25           C  
ATOM    795  CG  PRO A  96       0.973  -5.119 -24.524  1.00 79.25           C  
ATOM    796  CD  PRO A  96       1.378  -4.204 -23.403  1.00 79.25           C  
ATOM    797  N   PRO A  97       5.092  -4.045 -24.954  1.00 80.19           N  
ATOM    798  CA  PRO A  97       6.393  -3.728 -25.547  1.00 80.19           C  
ATOM    799  C   PRO A  97       7.562  -4.204 -24.694  1.00 80.19           C  
ATOM    800  O   PRO A  97       8.686  -4.351 -25.192  1.00 80.19           O  
ATOM    801  CB  PRO A  97       6.377  -2.195 -25.648  1.00 80.19           C  
ATOM    802  CG  PRO A  97       4.933  -1.841 -25.763  1.00 80.19           C  
ATOM    803  CD  PRO A  97       4.134  -2.800 -24.940  1.00 80.19           C  
ATOM    804  N   VAL A  98       7.397  -4.470 -23.418  1.00 81.12           N  
ATOM    805  CA  VAL A  98       8.409  -4.960 -22.490  1.00 81.12           C  
ATOM    806  C   VAL A  98       8.983  -6.289 -22.984  1.00 81.12           C  
ATOM    807  O   VAL A  98      10.139  -6.609 -22.736  1.00 81.12           O  
ATOM    808  CB  VAL A  98       7.839  -5.136 -21.055  1.00 81.12           C  
ATOM    809  CG1 VAL A  98       8.800  -5.948 -20.189  1.00 81.12           C  
ATOM    810  CG2 VAL A  98       7.558  -3.777 -20.432  1.00 81.12           C  
ATOM    811  N   ILE A  99       8.208  -7.043 -23.879  1.00 84.88           N  
ATOM    812  CA  ILE A  99       8.615  -8.345 -24.384  1.00 84.88           C  
ATOM    813  C   ILE A  99       9.804  -8.176 -25.336  1.00 84.88           C  
ATOM    814  O   ILE A  99      10.622  -9.090 -25.489  1.00 84.88           O  
ATOM    815  CB  ILE A  99       7.455  -9.060 -25.105  1.00 84.88           C  
ATOM    816  CG1 ILE A  99       6.370  -9.464 -24.098  1.00 84.88           C  
ATOM    817  CG2 ILE A  99       7.973 -10.290 -25.859  1.00 84.88           C  
ATOM    818  CD1 ILE A  99       5.077  -9.948 -24.742  1.00 84.88           C  
ATOM    819  N   PHE A 100       9.952  -7.032 -25.871  1.00 84.25           N  
ATOM    820  CA  PHE A 100      10.960  -6.793 -26.902  1.00 84.25           C  
ATOM    821  C   PHE A 100      12.242  -6.242 -26.286  1.00 84.25           C  
ATOM    822  O   PHE A 100      13.258  -6.136 -26.965  1.00 84.25           O  
ATOM    823  CB  PHE A 100      10.427  -5.809 -27.960  1.00 84.25           C  
ATOM    824  CG  PHE A 100       9.251  -6.334 -28.723  1.00 84.25           C  
ATOM    825  CD1 PHE A 100       9.405  -7.369 -29.651  1.00 84.25           C  
ATOM    826  CD2 PHE A 100       7.982  -5.796 -28.540  1.00 84.25           C  
ATOM    827  CE1 PHE A 100       8.318  -7.852 -30.362  1.00 84.25           C  
ATOM    828  CE2 PHE A 100       6.895  -6.271 -29.249  1.00 84.25           C  
ATOM    829  CZ  PHE A 100       7.059  -7.310 -30.162  1.00 84.25           C  
ATOM    830  N   LEU A 101      12.196  -5.944 -24.909  1.00 83.75           N  
ATOM    831  CA  LEU A 101      13.385  -5.459 -24.208  1.00 83.75           C  
ATOM    832  C   LEU A 101      14.292  -6.624 -23.820  1.00 83.75           C  
ATOM    833  O   LEU A 101      13.811  -7.722 -23.504  1.00 83.75           O  
ATOM    834  CB  LEU A 101      12.981  -4.683 -22.941  1.00 83.75           C  
ATOM    835  CG  LEU A 101      12.202  -3.385 -23.172  1.00 83.75           C  
ATOM    836  CD1 LEU A 101      11.793  -2.775 -21.837  1.00 83.75           C  
ATOM    837  CD2 LEU A 101      13.028  -2.401 -23.990  1.00 83.75           C  
ATOM    838  N   PRO A 102      15.600  -6.401 -24.050  1.00 87.69           N  
ATOM    839  CA  PRO A 102      16.485  -7.414 -23.486  1.00 87.69           C  
ATOM    840  C   PRO A 102      16.204  -7.697 -22.011  1.00 87.69           C  
ATOM    841  O   PRO A 102      15.914  -6.771 -21.241  1.00 87.69           O  
ATOM    842  CB  PRO A 102      17.882  -6.792 -23.660  1.00 87.69           C  
ATOM    843  CG  PRO A 102      17.707  -5.792 -24.745  1.00 87.69           C  
ATOM    844  CD  PRO A 102      16.318  -5.241 -24.695  1.00 87.69           C  
ATOM    845  N   ASN A 103      16.155  -8.954 -21.647  1.00 88.38           N  
ATOM    846  CA  ASN A 103      15.756  -9.391 -20.319  1.00 88.38           C  
ATOM    847  C   ASN A 103      16.530  -8.651 -19.230  1.00 88.38           C  
ATOM    848  O   ASN A 103      15.962  -8.316 -18.189  1.00 88.38           O  
ATOM    849  CB  ASN A 103      15.947 -10.904 -20.171  1.00 88.38           C  
ATOM    850  CG  ASN A 103      15.520 -11.421 -18.814  1.00 88.38           C  
ATOM    851  ND2 ASN A 103      14.238 -11.738 -18.679  1.00 88.38           N  
ATOM    852  OD1 ASN A 103      16.333 -11.534 -17.899  1.00 88.38           O  
ATOM    853  N   PHE A 104      17.862  -8.440 -19.361  1.00 89.06           N  
ATOM    854  CA  PHE A 104      18.616  -7.739 -18.338  1.00 89.06           C  
ATOM    855  C   PHE A 104      18.067  -6.344 -18.105  1.00 89.06           C  
ATOM    856  O   PHE A 104      18.084  -5.837 -16.976  1.00 89.06           O  
ATOM    857  CB  PHE A 104      20.103  -7.654 -18.737  1.00 89.06           C  
ATOM    858  CG  PHE A 104      20.403  -6.560 -19.724  1.00 89.06           C  
ATOM    859  CD1 PHE A 104      20.441  -6.828 -21.091  1.00 89.06           C  
ATOM    860  CD2 PHE A 104      20.641  -5.260 -19.293  1.00 89.06           C  
ATOM    861  CE1 PHE A 104      20.718  -5.811 -22.007  1.00 89.06           C  
ATOM    862  CE2 PHE A 104      20.918  -4.245 -20.202  1.00 89.06           C  
ATOM    863  CZ  PHE A 104      20.957  -4.525 -21.556  1.00 89.06           C  
ATOM    864  N   LEU A 105      17.528  -5.657 -19.151  1.00 87.94           N  
ATOM    865  CA  LEU A 105      16.908  -4.334 -19.037  1.00 87.94           C  
ATOM    866  C   LEU A 105      15.557  -4.416 -18.332  1.00 87.94           C  
ATOM    867  O   LEU A 105      15.222  -3.538 -17.538  1.00 87.94           O  
ATOM    868  CB  LEU A 105      16.733  -3.703 -20.423  1.00 87.94           C  
ATOM    869  CG  LEU A 105      18.014  -3.198 -21.101  1.00 87.94           C  
ATOM    870  CD1 LEU A 105      17.701  -2.696 -22.495  1.00 87.94           C  
ATOM    871  CD2 LEU A 105      18.666  -2.104 -20.259  1.00 87.94           C  
ATOM    872  N   VAL A 106      14.765  -5.452 -18.549  1.00 88.50           N  
ATOM    873  CA  VAL A 106      13.495  -5.699 -17.864  1.00 88.50           C  
ATOM    874  C   VAL A 106      13.746  -5.922 -16.369  1.00 88.50           C  
ATOM    875  O   VAL A 106      13.062  -5.344 -15.525  1.00 88.50           O  
ATOM    876  CB  VAL A 106      12.756  -6.912 -18.462  1.00 88.50           C  
ATOM    877  CG1 VAL A 106      11.496  -7.232 -17.661  1.00 88.50           C  
ATOM    878  CG2 VAL A 106      12.403  -6.649 -19.930  1.00 88.50           C  
ATOM    879  N   GLN A 107      14.758  -6.688 -16.097  1.00 91.19           N  
ATOM    880  CA  GLN A 107      15.127  -6.960 -14.715  1.00 91.19           C  
ATOM    881  C   GLN A 107      15.561  -5.684 -13.999  1.00 91.19           C  
ATOM    882  O   GLN A 107      15.160  -5.432 -12.861  1.00 91.19           O  
ATOM    883  CB  GLN A 107      16.240  -8.009 -14.646  1.00 91.19           C  
ATOM    884  CG  GLN A 107      15.811  -9.384 -15.156  1.00 91.19           C  
ATOM    885  CD  GLN A 107      14.753 -10.039 -14.292  1.00 91.19           C  
ATOM    886  NE2 GLN A 107      13.893 -10.841 -14.905  1.00 91.19           N  
ATOM    887  OE1 GLN A 107      14.720  -9.826 -13.075  1.00 91.19           O  
ATOM    888  N   ARG A 108      16.306  -4.933 -14.633  1.00 90.62           N  
ATOM    889  CA  ARG A 108      16.935  -3.751 -14.042  1.00 90.62           C  
ATOM    890  C   ARG A 108      15.941  -2.595 -13.968  1.00 90.62           C  
ATOM    891  O   ARG A 108      15.834  -1.921 -12.944  1.00 90.62           O  
ATOM    892  CB  ARG A 108      18.162  -3.337 -14.829  1.00 90.62           C  
ATOM    893  CG  ARG A 108      18.953  -2.204 -14.193  1.00 90.62           C  
ATOM    894  CD  ARG A 108      20.230  -1.893 -14.975  1.00 90.62           C  
ATOM    895  NE  ARG A 108      20.595  -0.483 -14.873  1.00 90.62           N  
ATOM    896  NH1 ARG A 108      22.671  -0.740 -15.837  1.00 90.62           N  
ATOM    897  NH2 ARG A 108      21.969   1.333 -15.153  1.00 90.62           N1+
ATOM    898  CZ  ARG A 108      21.740   0.033 -15.292  1.00 90.62           C  
ATOM    899  N   LYS A 109      15.206  -2.325 -15.024  1.00 88.25           N  
ATOM    900  CA  LYS A 109      14.443  -1.080 -15.150  1.00 88.25           C  
ATOM    901  C   LYS A 109      13.004  -1.259 -14.691  1.00 88.25           C  
ATOM    902  O   LYS A 109      12.312  -0.280 -14.409  1.00 88.25           O  
ATOM    903  CB  LYS A 109      14.487  -0.580 -16.591  1.00 88.25           C  
ATOM    904  CG  LYS A 109      15.880  -0.203 -17.087  1.00 88.25           C  
ATOM    905  CD  LYS A 109      16.389   1.062 -16.405  1.00 88.25           C  
ATOM    906  CE  LYS A 109      17.710   1.521 -16.993  1.00 88.25           C  
ATOM    907  NZ  LYS A 109      18.219   2.751 -16.320  1.00 88.25           N1+
ATOM    908  N   VAL A 110      12.532  -2.561 -14.532  1.00 88.62           N  
ATOM    909  CA  VAL A 110      11.152  -2.816 -14.142  1.00 88.62           C  
ATOM    910  C   VAL A 110      11.129  -3.566 -12.813  1.00 88.62           C  
ATOM    911  O   VAL A 110      10.609  -3.055 -11.815  1.00 88.62           O  
ATOM    912  CB  VAL A 110      10.396  -3.625 -15.219  1.00 88.62           C  
ATOM    913  CG1 VAL A 110       8.965  -3.909 -14.775  1.00 88.62           C  
ATOM    914  CG2 VAL A 110      10.403  -2.872 -16.544  1.00 88.62           C  
ATOM    915  N   LEU A 111      11.745  -4.688 -12.705  1.00 94.00           N  
ATOM    916  CA  LEU A 111      11.634  -5.544 -11.530  1.00 94.00           C  
ATOM    917  C   LEU A 111      12.427  -4.973 -10.360  1.00 94.00           C  
ATOM    918  O   LEU A 111      11.981  -5.041  -9.212  1.00 94.00           O  
ATOM    919  CB  LEU A 111      12.114  -6.963 -11.848  1.00 94.00           C  
ATOM    920  CG  LEU A 111      11.243  -7.783 -12.800  1.00 94.00           C  
ATOM    921  CD1 LEU A 111      11.813  -9.181 -12.963  1.00 94.00           C  
ATOM    922  CD2 LEU A 111       9.804  -7.832 -12.297  1.00 94.00           C  
ATOM    923  N   LYS A 112      13.630  -4.383 -10.624  1.00 94.94           N  
ATOM    924  CA  LYS A 112      14.431  -3.824  -9.545  1.00 94.94           C  
ATOM    925  C   LYS A 112      13.699  -2.685  -8.843  1.00 94.94           C  
ATOM    926  O   LYS A 112      13.671  -2.622  -7.612  1.00 94.94           O  
ATOM    927  CB  LYS A 112      15.786  -3.332 -10.077  1.00 94.94           C  
ATOM    928  CG  LYS A 112      16.773  -2.931  -8.994  1.00 94.94           C  
ATOM    929  CD  LYS A 112      18.145  -2.633  -9.575  1.00 94.94           C  
ATOM    930  CE  LYS A 112      19.132  -2.242  -8.487  1.00 94.94           C  
ATOM    931  NZ  LYS A 112      20.508  -2.036  -9.042  1.00 94.94           N1+
ATOM    932  N   PRO A 113      13.131  -1.735  -9.570  1.00 94.50           N  
ATOM    933  CA  PRO A 113      12.337  -0.707  -8.894  1.00 94.50           C  
ATOM    934  C   PRO A 113      11.204  -1.293  -8.061  1.00 94.50           C  
ATOM    935  O   PRO A 113      10.936  -0.818  -6.955  1.00 94.50           O  
ATOM    936  CB  PRO A 113      11.792   0.134 -10.049  1.00 94.50           C  
ATOM    937  CG  PRO A 113      12.828   0.022 -11.125  1.00 94.50           C  
ATOM    938  CD  PRO A 113      13.382  -1.374 -11.106  1.00 94.50           C  
ATOM    939  N   LEU A 114      10.488  -2.309  -8.605  1.00 95.25           N  
ATOM    940  CA  LEU A 114       9.403  -2.961  -7.877  1.00 95.25           C  
ATOM    941  C   LEU A 114       9.928  -3.665  -6.632  1.00 95.25           C  
ATOM    942  O   LEU A 114       9.268  -3.663  -5.589  1.00 95.25           O  
ATOM    943  CB  LEU A 114       8.681  -3.969  -8.781  1.00 95.25           C  
ATOM    944  CG  LEU A 114       7.913  -3.385  -9.966  1.00 95.25           C  
ATOM    945  CD1 LEU A 114       7.309  -4.507 -10.811  1.00 95.25           C  
ATOM    946  CD2 LEU A 114       6.831  -2.427  -9.484  1.00 95.25           C  
ATOM    947  N   ARG A 115      11.110  -4.247  -6.732  1.00 97.44           N  
ATOM    948  CA  ARG A 115      11.753  -4.854  -5.569  1.00 97.44           C  
ATOM    949  C   ARG A 115      12.100  -3.798  -4.523  1.00 97.44           C  
ATOM    950  O   ARG A 115      11.967  -4.039  -3.322  1.00 97.44           O  
ATOM    951  CB  ARG A 115      13.015  -5.614  -5.985  1.00 97.44           C  
ATOM    952  CG  ARG A 115      12.737  -6.909  -6.733  1.00 97.44           C  
ATOM    953  CD  ARG A 115      14.019  -7.594  -7.171  1.00 97.44           C  
ATOM    954  NE  ARG A 115      14.713  -8.198  -6.043  1.00 97.44           N  
ATOM    955  NH1 ARG A 115      14.891 -10.295  -7.010  1.00 97.44           N  
ATOM    956  NH2 ARG A 115      15.756  -9.915  -4.917  1.00 97.44           N1+
ATOM    957  CZ  ARG A 115      15.125  -9.471  -5.994  1.00 97.44           C  
ATOM    958  N   THR A 116      12.614  -2.668  -4.993  1.00 97.75           N  
ATOM    959  CA  THR A 116      12.972  -1.577  -4.091  1.00 97.75           C  
ATOM    960  C   THR A 116      11.740  -1.046  -3.369  1.00 97.75           C  
ATOM    961  O   THR A 116      11.783  -0.780  -2.167  1.00 97.75           O  
ATOM    962  CB  THR A 116      13.659  -0.427  -4.851  1.00 97.75           C  
ATOM    963  CG2 THR A 116      14.076   0.692  -3.899  1.00 97.75           C  
ATOM    964  OG1 THR A 116      14.825  -0.929  -5.512  1.00 97.75           O  
ATOM    965  N   GLN A 117      10.630  -0.908  -4.078  1.00 97.62           N  
ATOM    966  CA  GLN A 117       9.377  -0.506  -3.451  1.00 97.62           C  
ATOM    967  C   GLN A 117       8.930  -1.529  -2.411  1.00 97.62           C  
ATOM    968  O   GLN A 117       8.450  -1.160  -1.336  1.00 97.62           O  
ATOM    969  CB  GLN A 117       8.284  -0.320  -4.505  1.00 97.62           C  
ATOM    970  CG  GLN A 117       8.487   0.897  -5.395  1.00 97.62           C  
ATOM    971  CD  GLN A 117       7.324   1.149  -6.328  1.00 97.62           C  
ATOM    972  NE2 GLN A 117       7.595   1.204  -7.626  1.00 97.62           N  
ATOM    973  OE1 GLN A 117       6.174   1.291  -5.886  1.00 97.62           O  
ATOM    974  N   THR A 118       9.082  -2.804  -2.777  1.00 98.38           N  
ATOM    975  CA  THR A 118       8.752  -3.882  -1.848  1.00 98.38           C  
ATOM    976  C   THR A 118       9.588  -3.767  -0.577  1.00 98.38           C  
ATOM    977  O   THR A 118       9.061  -3.869   0.532  1.00 98.38           O  
ATOM    978  CB  THR A 118       8.978  -5.263  -2.491  1.00 98.38           C  
ATOM    979  CG2 THR A 118       8.702  -6.384  -1.495  1.00 98.38           C  
ATOM    980  OG1 THR A 118       8.100  -5.408  -3.611  1.00 98.38           O  
ATOM    981  N   GLY A 119      10.902  -3.588  -0.740  1.00 98.38           N  
ATOM    982  CA  GLY A 119      11.750  -3.356   0.419  1.00 98.38           C  
ATOM    983  C   GLY A 119      11.309  -2.162   1.245  1.00 98.38           C  
ATOM    984  O   GLY A 119      11.385  -2.194   2.476  1.00 98.38           O  
ATOM    985  N   GLY A 120      10.914  -1.089   0.571  1.00 98.44           N  
ATOM    986  CA  GLY A 120      10.398   0.092   1.239  1.00 98.44           C  
ATOM    987  C   GLY A 120       9.173  -0.197   2.089  1.00 98.44           C  
ATOM    988  O   GLY A 120       9.055   0.301   3.211  1.00 98.44           O  
ATOM    989  N   THR A 121       8.217  -1.006   1.543  1.00 98.69           N  
ATOM    990  CA  THR A 121       7.007  -1.364   2.273  1.00 98.69           C  
ATOM    991  C   THR A 121       7.348  -2.161   3.527  1.00 98.69           C  
ATOM    992  O   THR A 121       6.777  -1.921   4.595  1.00 98.69           O  
ATOM    993  CB  THR A 121       6.043  -2.180   1.387  1.00 98.69           C  
ATOM    994  CG2 THR A 121       4.813  -2.621   2.176  1.00 98.69           C  
ATOM    995  OG1 THR A 121       5.624  -1.375   0.279  1.00 98.69           O  
ATOM    996  N   ILE A 122       8.295  -3.076   3.437  1.00 98.50           N  
ATOM    997  CA  ILE A 122       8.729  -3.879   4.576  1.00 98.50           C  
ATOM    998  C   ILE A 122       9.348  -2.975   5.634  1.00 98.50           C  
ATOM    999  O   ILE A 122       9.015  -3.081   6.824  1.00 98.50           O  
ATOM   1000  CB  ILE A 122       9.732  -4.975   4.143  1.00 98.50           C  
ATOM   1001  CG1 ILE A 122       9.038  -6.024   3.274  1.00 98.50           C  
ATOM   1002  CG2 ILE A 122      10.373  -5.626   5.378  1.00 98.50           C  
ATOM   1003  CD1 ILE A 122       9.987  -6.994   2.593  1.00 98.50           C  
ATOM   1004  N   MET A 123      10.257  -2.097   5.234  1.00 98.19           N  
ATOM   1005  CA  MET A 123      10.880  -1.147   6.159  1.00 98.19           C  
ATOM   1006  C   MET A 123       9.826  -0.233   6.781  1.00 98.19           C  
ATOM   1007  O   MET A 123       9.862   0.020   7.990  1.00 98.19           O  
ATOM   1008  CB  MET A 123      11.929  -0.309   5.434  1.00 98.19           C  
ATOM   1009  CG  MET A 123      12.659   0.669   6.341  1.00 98.19           C  
ATOM   1010  SD  MET A 123      13.580  -0.169   7.685  1.00 98.19           S  
ATOM   1011  CE  MET A 123      13.104   0.871   9.098  1.00 98.19           C  
ATOM   1012  N   ALA A 124       8.927   0.292   5.998  1.00 98.56           N  
ATOM   1013  CA  ALA A 124       7.879   1.178   6.496  1.00 98.56           C  
ATOM   1014  C   ALA A 124       7.013   0.468   7.535  1.00 98.56           C  
ATOM   1015  O   ALA A 124       6.553   1.089   8.494  1.00 98.56           O  
ATOM   1016  CB  ALA A 124       7.013   1.685   5.344  1.00 98.56           C  
ATOM   1017  N   GLY A 125       6.719  -0.845   7.277  1.00 98.38           N  
ATOM   1018  CA  GLY A 125       6.013  -1.626   8.283  1.00 98.38           C  
ATOM   1019  C   GLY A 125       6.697  -1.619   9.634  1.00 98.38           C  
ATOM   1020  O   GLY A 125       6.046  -1.420  10.660  1.00 98.38           O  
ATOM   1021  N   LYS A 126       7.995  -1.848   9.618  1.00 97.50           N  
ATOM   1022  CA  LYS A 126       8.789  -1.803  10.841  1.00 97.50           C  
ATOM   1023  C   LYS A 126       8.699  -0.432  11.508  1.00 97.50           C  
ATOM   1024  O   LYS A 126       8.465  -0.335  12.713  1.00 97.50           O  
ATOM   1025  CB  LYS A 126      10.255  -2.143  10.543  1.00 97.50           C  
ATOM   1026  CG  LYS A 126      11.173  -2.044  11.754  1.00 97.50           C  
ATOM   1027  CD  LYS A 126      12.616  -2.338  11.380  1.00 97.50           C  
ATOM   1028  CE  LYS A 126      13.541  -2.228  12.587  1.00 97.50           C  
ATOM   1029  NZ  LYS A 126      13.676  -0.814  13.050  1.00 97.50           N1+
ATOM   1030  N   LEU A 127       8.816   0.639  10.760  1.00 97.81           N  
ATOM   1031  CA  LEU A 127       8.792   2.006  11.273  1.00 97.81           C  
ATOM   1032  C   LEU A 127       7.421   2.357  11.827  1.00 97.81           C  
ATOM   1033  O   LEU A 127       7.310   3.082  12.818  1.00 97.81           O  
ATOM   1034  CB  LEU A 127       9.187   2.998  10.176  1.00 97.81           C  
ATOM   1035  CG  LEU A 127      10.659   3.013   9.766  1.00 97.81           C  
ATOM   1036  CD1 LEU A 127      10.859   3.878   8.528  1.00 97.81           C  
ATOM   1037  CD2 LEU A 127      11.532   3.502  10.921  1.00 97.81           C  
ATOM   1038  N   ALA A 128       6.364   1.846  11.138  1.00 98.12           N  
ATOM   1039  CA  ALA A 128       5.014   2.103  11.631  1.00 98.12           C  
ATOM   1040  C   ALA A 128       4.847   1.601  13.059  1.00 98.12           C  
ATOM   1041  O   ALA A 128       4.287   2.301  13.910  1.00 98.12           O  
ATOM   1042  CB  ALA A 128       3.981   1.450  10.721  1.00 98.12           C  
ATOM   1043  N   VAL A 129       5.380   0.437  13.333  1.00 97.38           N  
ATOM   1044  CA  VAL A 129       5.272  -0.158  14.665  1.00 97.38           C  
ATOM   1045  C   VAL A 129       6.157   0.609  15.637  1.00 97.38           C  
ATOM   1046  O   VAL A 129       5.743   0.888  16.763  1.00 97.38           O  
ATOM   1047  CB  VAL A 129       5.652  -1.653  14.646  1.00 97.38           C  
ATOM   1048  CG1 VAL A 129       5.719  -2.209  16.079  1.00 97.38           C  
ATOM   1049  CG2 VAL A 129       4.660  -2.452  13.805  1.00 97.38           C  
ATOM   1050  N   GLU A 130       7.319   1.026  15.214  1.00 95.31           N  
ATOM   1051  CA  GLU A 130       8.302   1.679  16.079  1.00 95.31           C  
ATOM   1052  C   GLU A 130       7.890   3.120  16.380  1.00 95.31           C  
ATOM   1053  O   GLU A 130       8.078   3.602  17.494  1.00 95.31           O  
ATOM   1054  CB  GLU A 130       9.684   1.656  15.430  1.00 95.31           C  
ATOM   1055  CG  GLU A 130      10.348   0.283  15.454  1.00 95.31           C  
ATOM   1056  CD  GLU A 130      11.740   0.280  14.843  1.00 95.31           C  
ATOM   1057  OE1 GLU A 130      12.468  -0.722  14.999  1.00 95.31           O  
ATOM   1058  OE2 GLU A 130      12.102   1.287  14.201  1.00 95.31           O1-
ATOM   1059  N   ARG A 131       7.196   3.714  15.387  1.00 95.12           N  
ATOM   1060  CA  ARG A 131       7.040   5.160  15.502  1.00 95.12           C  
ATOM   1061  C   ARG A 131       5.567   5.558  15.492  1.00 95.12           C  
ATOM   1062  O   ARG A 131       5.232   6.735  15.636  1.00 95.12           O  
ATOM   1063  CB  ARG A 131       7.785   5.880  14.379  1.00 95.12           C  
ATOM   1064  CG  ARG A 131       9.289   5.659  14.396  1.00 95.12           C  
ATOM   1065  CD  ARG A 131       9.990   6.505  13.345  1.00 95.12           C  
ATOM   1066  NE  ARG A 131      11.418   6.181  13.267  1.00 95.12           N  
ATOM   1067  NH1 ARG A 131      11.903   7.828  11.713  1.00 95.12           N  
ATOM   1068  NH2 ARG A 131      13.560   6.452  12.504  1.00 95.12           N1+
ATOM   1069  CZ  ARG A 131      12.288   6.818  12.491  1.00 95.12           C  
ATOM   1070  N   GLY A 132       4.707   4.460  15.319  1.00 96.19           N  
ATOM   1071  CA  GLY A 132       3.287   4.750  15.413  1.00 96.19           C  
ATOM   1072  C   GLY A 132       2.644   4.998  14.056  1.00 96.19           C  
ATOM   1073  O   GLY A 132       1.429   4.851  13.909  1.00 96.19           O  
ATOM   1074  N   TRP A 133       3.432   5.288  13.003  1.00 98.06           N  
ATOM   1075  CA  TRP A 133       2.973   5.477  11.637  1.00 98.06           C  
ATOM   1076  C   TRP A 133       4.139   5.414  10.654  1.00 98.06           C  
ATOM   1077  O   TRP A 133       5.294   5.608  11.040  1.00 98.06           O  
ATOM   1078  CB  TRP A 133       2.243   6.814  11.487  1.00 98.06           C  
ATOM   1079  CG  TRP A 133       3.118   8.010  11.719  1.00 98.06           C  
ATOM   1080  CD1 TRP A 133       3.409   8.605  12.913  1.00 98.06           C  
ATOM   1081  CD2 TRP A 133       3.809   8.768  10.716  1.00 98.06           C  
ATOM   1082  CE2 TRP A 133       4.502   9.801  11.373  1.00 98.06           C  
ATOM   1083  CE3 TRP A 133       3.912   8.662   9.324  1.00 98.06           C  
ATOM   1084  NE1 TRP A 133       4.241   9.686  12.716  1.00 98.06           N  
ATOM   1085  CH2 TRP A 133       5.372  10.606   9.327  1.00 98.06           C  
ATOM   1086  CZ2 TRP A 133       5.286  10.729  10.690  1.00 98.06           C  
ATOM   1087  CZ3 TRP A 133       4.691   9.590   8.641  1.00 98.06           C  
ATOM   1088  N   ALA A 134       3.823   5.087   9.505  1.00 98.56           N  
ATOM   1089  CA  ALA A 134       4.796   5.132   8.413  1.00 98.56           C  
ATOM   1090  C   ALA A 134       4.098   5.184   7.059  1.00 98.56           C  
ATOM   1091  O   ALA A 134       2.993   4.657   6.904  1.00 98.56           O  
ATOM   1092  CB  ALA A 134       5.726   3.924   8.485  1.00 98.56           C  
ATOM   1093  N   ILE A 135       4.779   5.848   6.089  1.00 98.56           N  
ATOM   1094  CA  ILE A 135       4.287   5.932   4.722  1.00 98.56           C  
ATOM   1095  C   ILE A 135       5.372   5.467   3.753  1.00 98.56           C  
ATOM   1096  O   ILE A 135       6.493   5.984   3.773  1.00 98.56           O  
ATOM   1097  CB  ILE A 135       3.839   7.372   4.372  1.00 98.56           C  
ATOM   1098  CG1 ILE A 135       2.728   7.826   5.323  1.00 98.56           C  
ATOM   1099  CG2 ILE A 135       3.378   7.454   2.914  1.00 98.56           C  
ATOM   1100  CD1 ILE A 135       2.386   9.312   5.210  1.00 98.56           C  
ATOM   1101  N   ASN A 136       5.088   4.411   3.010  1.00 98.44           N  
ATOM   1102  CA  ASN A 136       5.868   4.131   1.812  1.00 98.44           C  
ATOM   1103  C   ASN A 136       5.247   4.776   0.575  1.00 98.44           C  
ATOM   1104  O   ASN A 136       4.146   4.411   0.167  1.00 98.44           O  
ATOM   1105  CB  ASN A 136       6.015   2.621   1.605  1.00 98.44           C  
ATOM   1106  CG  ASN A 136       6.916   2.275   0.438  1.00 98.44           C  
ATOM   1107  ND2 ASN A 136       6.660   1.131  -0.189  1.00 98.44           N  
ATOM   1108  OD1 ASN A 136       7.827   3.029   0.100  1.00 98.44           O  
ATOM   1109  N   VAL A 137       5.888   5.942  -0.004  1.00 94.44           N  
ATOM   1110  CA  VAL A 137       5.375   6.818  -1.053  1.00 94.44           C  
ATOM   1111  C   VAL A 137       5.345   6.063  -2.381  1.00 94.44           C  
ATOM   1112  O   VAL A 137       5.408   6.677  -3.450  1.00 94.44           O  
ATOM   1113  CB  VAL A 137       6.217   8.105  -1.186  1.00 94.44           C  
ATOM   1114  CG1 VAL A 137       5.630   9.026  -2.254  1.00 94.44           C  
ATOM   1115  CG2 VAL A 137       6.304   8.827   0.157  1.00 94.44           C  
ATOM   1116  N   GLY A 138       5.269   4.638  -2.356  1.00 93.12           N  
ATOM   1117  CA  GLY A 138       5.064   3.586  -3.339  1.00 93.12           C  
ATOM   1118  C   GLY A 138       4.408   2.347  -2.759  1.00 93.12           C  
ATOM   1119  O   GLY A 138       3.616   2.439  -1.820  1.00 93.12           O  
ATOM   1120  N   GLY A 139       4.608   1.176  -3.373  1.00 95.56           N  
ATOM   1121  CA  GLY A 139       4.095  -0.073  -2.830  1.00 95.56           C  
ATOM   1122  C   GLY A 139       2.614  -0.266  -3.080  1.00 95.56           C  
ATOM   1123  O   GLY A 139       2.046   0.347  -3.986  1.00 95.56           O  
ATOM   1124  N   GLY A 140       2.005  -1.124  -2.333  1.00 96.69           N  
ATOM   1125  CA  GLY A 140       0.583  -1.376  -2.500  1.00 96.69           C  
ATOM   1126  C   GLY A 140       0.275  -2.330  -3.636  1.00 96.69           C  
ATOM   1127  O   GLY A 140      -0.746  -2.192  -4.312  1.00 96.69           O  
ATOM   1128  N   PHE A 141       1.200  -3.257  -3.838  1.00 96.94           N  
ATOM   1129  CA  PHE A 141       1.081  -4.252  -4.899  1.00 96.94           C  
ATOM   1130  C   PHE A 141       0.067  -5.327  -4.527  1.00 96.94           C  
ATOM   1131  O   PHE A 141       0.422  -6.501  -4.384  1.00 96.94           O  
ATOM   1132  CB  PHE A 141       2.443  -4.893  -5.191  1.00 96.94           C  
ATOM   1133  CG  PHE A 141       3.496  -3.909  -5.612  1.00 96.94           C  
ATOM   1134  CD1 PHE A 141       3.162  -2.784  -6.354  1.00 96.94           C  
ATOM   1135  CD2 PHE A 141       4.826  -4.110  -5.266  1.00 96.94           C  
ATOM   1136  CE1 PHE A 141       4.139  -1.870  -6.745  1.00 96.94           C  
ATOM   1137  CE2 PHE A 141       5.808  -3.202  -5.653  1.00 96.94           C  
ATOM   1138  CZ  PHE A 141       5.461  -2.081  -6.394  1.00 96.94           C  
ATOM   1139  N   HIS A 142      -1.134  -4.901  -4.377  1.00 98.00           N  
ATOM   1140  CA  HIS A 142      -2.171  -5.707  -3.740  1.00 98.00           C  
ATOM   1141  C   HIS A 142      -2.741  -6.741  -4.707  1.00 98.00           C  
ATOM   1142  O   HIS A 142      -3.536  -7.595  -4.310  1.00 98.00           O  
ATOM   1143  CB  HIS A 142      -3.289  -4.808  -3.208  1.00 98.00           C  
ATOM   1144  CG  HIS A 142      -4.176  -4.258  -4.278  1.00 98.00           C  
ATOM   1145  CD2 HIS A 142      -3.942  -4.010  -5.587  1.00 98.00           C  
ATOM   1146  ND1 HIS A 142      -5.484  -3.888  -4.044  1.00 98.00           N  
ATOM   1147  CE1 HIS A 142      -6.016  -3.435  -5.167  1.00 98.00           C  
ATOM   1148  NE2 HIS A 142      -5.100  -3.499  -6.118  1.00 98.00           N  
ATOM   1149  N   HIS A 143      -2.283  -6.875  -5.968  1.00 98.31           N  
ATOM   1150  CA  HIS A 143      -2.743  -7.891  -6.914  1.00 98.31           C  
ATOM   1151  C   HIS A 143      -1.809  -9.095  -6.930  1.00 98.31           C  
ATOM   1152  O   HIS A 143      -2.166 -10.158  -7.451  1.00 98.31           O  
ATOM   1153  CB  HIS A 143      -2.859  -7.295  -8.320  1.00 98.31           C  
ATOM   1154  CG  HIS A 143      -4.008  -6.350  -8.479  1.00 98.31           C  
ATOM   1155  CD2 HIS A 143      -4.044  -5.045  -8.839  1.00 98.31           C  
ATOM   1156  ND1 HIS A 143      -5.314  -6.727  -8.253  1.00 98.31           N  
ATOM   1157  CE1 HIS A 143      -6.108  -5.691  -8.471  1.00 98.31           C  
ATOM   1158  NE2 HIS A 143      -5.361  -4.657  -8.829  1.00 98.31           N  
ATOM   1159  N   CYS A 144      -0.616  -8.905  -6.447  1.00 98.19           N  
ATOM   1160  CA  CYS A 144       0.326 -10.012  -6.461  1.00 98.19           C  
ATOM   1161  C   CYS A 144       0.143 -10.906  -5.239  1.00 98.19           C  
ATOM   1162  O   CYS A 144       0.113 -10.415  -4.110  1.00 98.19           O  
ATOM   1163  CB  CYS A 144       1.763  -9.498  -6.516  1.00 98.19           C  
ATOM   1164  SG  CYS A 144       3.001 -10.810  -6.607  1.00 98.19           S  
ATOM   1165  N   SER A 145      -0.058 -12.242  -5.456  1.00 98.12           N  
ATOM   1166  CA  SER A 145      -0.048 -13.262  -4.413  1.00 98.12           C  
ATOM   1167  C   SER A 145       1.285 -14.001  -4.377  1.00 98.12           C  
ATOM   1168  O   SER A 145       2.200 -13.678  -5.134  1.00 98.12           O  
ATOM   1169  CB  SER A 145      -1.187 -14.261  -4.627  1.00 98.12           C  
ATOM   1170  OG  SER A 145      -1.010 -14.979  -5.838  1.00 98.12           O  
ATOM   1171  N   SER A 146       1.412 -14.954  -3.457  1.00 97.69           N  
ATOM   1172  CA  SER A 146       2.663 -15.663  -3.241  1.00 97.69           C  
ATOM   1173  C   SER A 146       3.110 -16.389  -4.508  1.00 97.69           C  
ATOM   1174  O   SER A 146       4.307 -16.566  -4.734  1.00 97.69           O  
ATOM   1175  CB  SER A 146       2.520 -16.671  -2.100  1.00 97.69           C  
ATOM   1176  OG  SER A 146       1.547 -17.657  -2.413  1.00 97.69           O  
ATOM   1177  N   ASP A 147       2.254 -16.726  -5.387  1.00 97.25           N  
ATOM   1178  CA  ASP A 147       2.650 -17.574  -6.509  1.00 97.25           C  
ATOM   1179  C   ASP A 147       2.156 -17.003  -7.835  1.00 97.25           C  
ATOM   1180  O   ASP A 147       2.249 -17.649  -8.874  1.00 97.25           O  
ATOM   1181  CB  ASP A 147       2.118 -18.995  -6.322  1.00 97.25           C  
ATOM   1182  CG  ASP A 147       0.606 -19.061  -6.215  1.00 97.25           C  
ATOM   1183  OD1 ASP A 147      -0.040 -17.985  -6.119  1.00 97.25           O  
ATOM   1184  OD2 ASP A 147       0.054 -20.182  -6.218  1.00 97.25           O1-
ATOM   1185  N   ARG A 148       1.636 -15.791  -7.814  1.00 96.75           N  
ATOM   1186  CA  ARG A 148       1.113 -15.198  -9.043  1.00 96.75           C  
ATOM   1187  C   ARG A 148       1.146 -13.685  -8.991  1.00 96.75           C  
ATOM   1188  O   ARG A 148       0.749 -13.078  -7.989  1.00 96.75           O  
ATOM   1189  CB  ARG A 148      -0.316 -15.696  -9.303  1.00 96.75           C  
ATOM   1190  CG  ARG A 148      -0.887 -15.237 -10.634  1.00 96.75           C  
ATOM   1191  CD  ARG A 148      -2.345 -15.650 -10.792  1.00 96.75           C  
ATOM   1192  NE  ARG A 148      -2.490 -17.103 -10.883  1.00 96.75           N  
ATOM   1193  NH1 ARG A 148      -4.625 -17.037 -11.757  1.00 96.75           N  
ATOM   1194  NH2 ARG A 148      -3.596 -19.046 -11.372  1.00 96.75           N1+
ATOM   1195  CZ  ARG A 148      -3.570 -17.724 -11.336  1.00 96.75           C  
ATOM   1196  N   GLY A 149       1.668 -13.020 -10.064  1.00 95.62           N  
ATOM   1197  CA  GLY A 149       1.574 -11.573 -10.238  1.00 95.62           C  
ATOM   1198  C   GLY A 149       0.410 -11.154 -11.117  1.00 95.62           C  
ATOM   1199  O   GLY A 149      -0.147 -11.978 -11.853  1.00 95.62           O  
ATOM   1200  N   GLY A 150       0.022  -9.910 -11.096  1.00 93.94           N  
ATOM   1201  CA  GLY A 150      -1.051  -9.363 -11.914  1.00 93.94           C  
ATOM   1202  C   GLY A 150      -1.430  -7.945 -11.530  1.00 93.94           C  
ATOM   1203  O   GLY A 150      -1.031  -7.457 -10.473  1.00 93.94           O  
ATOM   1204  N   GLY A 151      -2.129  -7.213 -12.479  1.00 89.44           N  
ATOM   1205  CA  GLY A 151      -2.621  -5.874 -12.218  1.00 89.44           C  
ATOM   1206  C   GLY A 151      -1.520  -4.894 -11.856  1.00 89.44           C  
ATOM   1207  O   GLY A 151      -1.666  -4.100 -10.924  1.00 89.44           O  
ATOM   1208  N   PHE A 152      -0.284  -5.063 -12.452  1.00 90.69           N  
ATOM   1209  CA  PHE A 152       0.893  -4.210 -12.329  1.00 90.69           C  
ATOM   1210  C   PHE A 152       1.704  -4.582 -11.100  1.00 90.69           C  
ATOM   1211  O   PHE A 152       2.578  -3.825 -10.672  1.00 90.69           O  
ATOM   1212  CB  PHE A 152       0.485  -2.734 -12.264  1.00 90.69           C  
ATOM   1213  CG  PHE A 152      -0.474  -2.317 -13.349  1.00 90.69           C  
ATOM   1214  CD1 PHE A 152      -0.216  -2.621 -14.672  1.00 90.69           C  
ATOM   1215  CD2 PHE A 152      -1.633  -1.621 -13.033  1.00 90.69           C  
ATOM   1216  CE1 PHE A 152      -1.100  -2.237 -15.684  1.00 90.69           C  
ATOM   1217  CE2 PHE A 152      -2.522  -1.232 -14.034  1.00 90.69           C  
ATOM   1218  CZ  PHE A 152      -2.252  -1.542 -15.352  1.00 90.69           C  
ATOM   1219  N   CYS A 153       1.351  -5.691 -10.435  1.00 95.38           N  
ATOM   1220  CA  CYS A 153       1.994  -6.079  -9.185  1.00 95.38           C  
ATOM   1221  C   CYS A 153       2.811  -7.353  -9.358  1.00 95.38           C  
ATOM   1222  O   CYS A 153       2.253  -8.433  -9.559  1.00 95.38           O  
ATOM   1223  CB  CYS A 153       0.951  -6.273  -8.085  1.00 95.38           C  
ATOM   1224  SG  CYS A 153      -0.182  -4.883  -7.895  1.00 95.38           S  
ATOM   1225  N   ALA A 154       4.097  -7.214  -9.207  1.00 96.06           N  
ATOM   1226  CA  ALA A 154       4.997  -8.336  -9.425  1.00 96.06           C  
ATOM   1227  C   ALA A 154       5.383  -8.996  -8.104  1.00 96.06           C  
ATOM   1228  O   ALA A 154       5.647 -10.203  -8.060  1.00 96.06           O  
ATOM   1229  CB  ALA A 154       6.246  -7.885 -10.172  1.00 96.06           C  
ATOM   1230  N   TYR A 155       5.356  -8.194  -7.069  1.00 98.19           N  
ATOM   1231  CA  TYR A 155       5.752  -8.690  -5.756  1.00 98.19           C  
ATOM   1232  C   TYR A 155       4.696  -8.365  -4.709  1.00 98.19           C  
ATOM   1233  O   TYR A 155       4.169  -7.254  -4.677  1.00 98.19           O  
ATOM   1234  CB  TYR A 155       7.103  -8.099  -5.341  1.00 98.19           C  
ATOM   1235  CG  TYR A 155       8.224  -8.397  -6.306  1.00 98.19           C  
ATOM   1236  CD1 TYR A 155       8.783  -9.668  -6.378  1.00 98.19           C  
ATOM   1237  CD2 TYR A 155       8.719  -7.410  -7.147  1.00 98.19           C  
ATOM   1238  CE1 TYR A 155       9.816  -9.949  -7.265  1.00 98.19           C  
ATOM   1239  CE2 TYR A 155       9.751  -7.681  -8.037  1.00 98.19           C  
ATOM   1240  OH  TYR A 155      11.313  -9.224  -8.970  1.00 98.19           O  
ATOM   1241  CZ  TYR A 155      10.296  -8.949  -8.089  1.00 98.19           C  
ATOM   1242  N   ALA A 156       4.369  -9.343  -3.817  1.00 98.25           N  
ATOM   1243  CA  ALA A 156       3.349  -9.234  -2.781  1.00 98.25           C  
ATOM   1244  C   ALA A 156       3.864  -8.437  -1.585  1.00 98.25           C  
ATOM   1245  O   ALA A 156       4.047  -8.990  -0.500  1.00 98.25           O  
ATOM   1246  CB  ALA A 156       2.890 -10.621  -2.338  1.00 98.25           C  
ATOM   1247  N   ASP A 157       4.067  -7.110  -1.762  1.00 98.56           N  
ATOM   1248  CA  ASP A 157       4.749  -6.287  -0.771  1.00 98.56           C  
ATOM   1249  C   ASP A 157       3.934  -6.192   0.519  1.00 98.56           C  
ATOM   1250  O   ASP A 157       4.494  -6.239   1.614  1.00 98.56           O  
ATOM   1251  CB  ASP A 157       5.015  -4.887  -1.327  1.00 98.56           C  
ATOM   1252  CG  ASP A 157       3.748  -4.159  -1.739  1.00 98.56           C  
ATOM   1253  OD1 ASP A 157       2.683  -4.806  -1.845  1.00 98.56           O  
ATOM   1254  OD2 ASP A 157       3.817  -2.930  -1.961  1.00 98.56           O1-
ATOM   1255  N   ILE A 158       2.635  -6.104   0.498  1.00 98.69           N  
ATOM   1256  CA  ILE A 158       1.792  -6.018   1.685  1.00 98.69           C  
ATOM   1257  C   ILE A 158       1.881  -7.323   2.475  1.00 98.69           C  
ATOM   1258  O   ILE A 158       2.055  -7.310   3.694  1.00 98.69           O  
ATOM   1259  CB  ILE A 158       0.324  -5.717   1.317  1.00 98.69           C  
ATOM   1260  CG1 ILE A 158       0.198  -4.297   0.751  1.00 98.69           C  
ATOM   1261  CG2 ILE A 158      -0.590  -5.906   2.528  1.00 98.69           C  
ATOM   1262  CD1 ILE A 158      -1.171  -3.981   0.164  1.00 98.69           C  
ATOM   1263  N   THR A 159       1.831  -8.489   1.719  1.00 98.69           N  
ATOM   1264  CA  THR A 159       1.952  -9.799   2.351  1.00 98.69           C  
ATOM   1265  C   THR A 159       3.312  -9.961   3.013  1.00 98.69           C  
ATOM   1266  O   THR A 159       3.404 -10.417   4.158  1.00 98.69           O  
ATOM   1267  CB  THR A 159       1.743 -10.937   1.324  1.00 98.69           C  
ATOM   1268  CG2 THR A 159       1.860 -12.304   1.988  1.00 98.69           C  
ATOM   1269  OG1 THR A 159       0.442 -10.806   0.741  1.00 98.69           O  
ATOM   1270  N   LEU A 160       4.326  -9.586   2.334  1.00 98.69           N  
ATOM   1271  CA  LEU A 160       5.683  -9.676   2.862  1.00 98.69           C  
ATOM   1272  C   LEU A 160       5.837  -8.813   4.109  1.00 98.69           C  
ATOM   1273  O   LEU A 160       6.425  -9.241   5.101  1.00 98.69           O  
ATOM   1274  CB  LEU A 160       6.700  -9.242   1.801  1.00 98.69           C  
ATOM   1275  CG  LEU A 160       7.060 -10.289   0.746  1.00 98.69           C  
ATOM   1276  CD1 LEU A 160       7.649  -9.611  -0.490  1.00 98.69           C  
ATOM   1277  CD2 LEU A 160       8.033 -11.310   1.315  1.00 98.69           C  
ATOM   1278  N   ALA A 161       5.348  -7.552   4.030  1.00 98.69           N  
ATOM   1279  CA  ALA A 161       5.441  -6.651   5.174  1.00 98.69           C  
ATOM   1280  C   ALA A 161       4.795  -7.268   6.407  1.00 98.69           C  
ATOM   1281  O   ALA A 161       5.365  -7.233   7.500  1.00 98.69           O  
ATOM   1282  CB  ALA A 161       4.797  -5.308   4.847  1.00 98.69           C  
ATOM   1283  N   ILE A 162       3.622  -7.819   6.304  1.00 98.69           N  
ATOM   1284  CA  ILE A 162       2.891  -8.404   7.424  1.00 98.69           C  
ATOM   1285  C   ILE A 162       3.632  -9.636   7.946  1.00 98.69           C  
ATOM   1286  O   ILE A 162       3.799  -9.802   9.155  1.00 98.69           O  
ATOM   1287  CB  ILE A 162       1.449  -8.780   7.020  1.00 98.69           C  
ATOM   1288  CG1 ILE A 162       0.612  -7.517   6.792  1.00 98.69           C  
ATOM   1289  CG2 ILE A 162       0.806  -9.674   8.085  1.00 98.69           C  
ATOM   1290  CD1 ILE A 162      -0.770  -7.785   6.210  1.00 98.69           C  
ATOM   1291  N   LYS A 163       4.110 -10.540   7.045  1.00 98.12           N  
ATOM   1292  CA  LYS A 163       4.835 -11.736   7.455  1.00 98.12           C  
ATOM   1293  C   LYS A 163       6.124 -11.373   8.187  1.00 98.12           C  
ATOM   1294  O   LYS A 163       6.471 -12.000   9.193  1.00 98.12           O  
ATOM   1295  CB  LYS A 163       5.148 -12.625   6.245  1.00 98.12           C  
ATOM   1296  CG  LYS A 163       3.926 -13.270   5.615  1.00 98.12           C  
ATOM   1297  CD  LYS A 163       3.384 -14.403   6.481  1.00 98.12           C  
ATOM   1298  CE  LYS A 163       2.262 -15.158   5.785  1.00 98.12           C  
ATOM   1299  NZ  LYS A 163       1.676 -16.214   6.660  1.00 98.12           N1+
ATOM   1300  N   PHE A 164       6.818 -10.340   7.703  1.00 97.75           N  
ATOM   1301  CA  PHE A 164       8.026  -9.888   8.378  1.00 97.75           C  
ATOM   1302  C   PHE A 164       7.701  -9.346   9.768  1.00 97.75           C  
ATOM   1303  O   PHE A 164       8.420  -9.614  10.728  1.00 97.75           O  
ATOM   1304  CB  PHE A 164       8.739  -8.818   7.553  1.00 97.75           C  
ATOM   1305  CG  PHE A 164       9.774  -9.370   6.605  1.00 97.75           C  
ATOM   1306  CD1 PHE A 164      11.128  -9.289   6.900  1.00 97.75           C  
ATOM   1307  CD2 PHE A 164       9.379  -9.974   5.416  1.00 97.75           C  
ATOM   1308  CE1 PHE A 164      12.081  -9.802   6.028  1.00 97.75           C  
ATOM   1309  CE2 PHE A 164      10.332 -10.485   4.535  1.00 97.75           C  
ATOM   1310  CZ  PHE A 164      11.680 -10.398   4.841  1.00 97.75           C  
ATOM   1311  N   LEU A 165       6.618  -8.604   9.894  1.00 97.81           N  
ATOM   1312  CA  LEU A 165       6.204  -8.086  11.194  1.00 97.81           C  
ATOM   1313  C   LEU A 165       5.892  -9.231  12.158  1.00 97.81           C  
ATOM   1314  O   LEU A 165       6.329  -9.215  13.315  1.00 97.81           O  
ATOM   1315  CB  LEU A 165       4.987  -7.177  11.046  1.00 97.81           C  
ATOM   1316  CG  LEU A 165       5.230  -5.818  10.392  1.00 97.81           C  
ATOM   1317  CD1 LEU A 165       3.903  -5.105  10.141  1.00 97.81           C  
ATOM   1318  CD2 LEU A 165       6.147  -4.961  11.257  1.00 97.81           C  
ATOM   1319  N   PHE A 166       5.124 -10.212  11.701  1.00 97.38           N  
ATOM   1320  CA  PHE A 166       4.757 -11.341  12.537  1.00 97.38           C  
ATOM   1321  C   PHE A 166       5.997 -12.084  13.015  1.00 97.38           C  
ATOM   1322  O   PHE A 166       6.058 -12.535  14.170  1.00 97.38           O  
ATOM   1323  CB  PHE A 166       3.827 -12.300  11.791  1.00 97.38           C  
ATOM   1324  CG  PHE A 166       2.413 -11.796  11.667  1.00 97.38           C  
ATOM   1325  CD1 PHE A 166       1.973 -10.728  12.434  1.00 97.38           C  
ATOM   1326  CD2 PHE A 166       1.528 -12.400  10.783  1.00 97.38           C  
ATOM   1327  CE1 PHE A 166       0.664 -10.260  12.323  1.00 97.38           C  
ATOM   1328  CE2 PHE A 166       0.219 -11.938  10.662  1.00 97.38           C  
ATOM   1329  CZ  PHE A 166      -0.211 -10.874  11.434  1.00 97.38           C  
ATOM   1330  N   GLU A 167       6.966 -12.197  12.165  1.00 94.88           N  
ATOM   1331  CA  GLU A 167       8.141 -13.025  12.429  1.00 94.88           C  
ATOM   1332  C   GLU A 167       9.175 -12.268  13.256  1.00 94.88           C  
ATOM   1333  O   GLU A 167       9.840 -12.847  14.125  1.00 94.88           O  
ATOM   1334  CB  GLU A 167       8.760 -13.514  11.128  1.00 94.88           C  
ATOM   1335  CG  GLU A 167       9.922 -14.485  11.321  1.00 94.88           C  
ATOM   1336  CD  GLU A 167      10.541 -14.940  10.013  1.00 94.88           C  
ATOM   1337  OE1 GLU A 167      11.645 -15.526  10.026  1.00 94.88           O  
ATOM   1338  OE2 GLU A 167       9.916 -14.711   8.951  1.00 94.88           O1-
ATOM   1339  N   ARG A 168       9.263 -10.894  13.117  1.00 93.00           N  
ATOM   1340  CA  ARG A 168      10.466 -10.212  13.581  1.00 93.00           C  
ATOM   1341  C   ARG A 168      10.134  -9.166  14.642  1.00 93.00           C  
ATOM   1342  O   ARG A 168      11.018  -8.692  15.351  1.00 93.00           O  
ATOM   1343  CB  ARG A 168      11.201  -9.553  12.400  1.00 93.00           C  
ATOM   1344  CG  ARG A 168      11.823 -10.546  11.445  1.00 93.00           C  
ATOM   1345  CD  ARG A 168      12.635  -9.845  10.359  1.00 93.00           C  
ATOM   1346  NE  ARG A 168      13.342 -10.799   9.504  1.00 93.00           N  
ATOM   1347  NH1 ARG A 168      15.202 -10.936  10.859  1.00 93.00           N  
ATOM   1348  NH2 ARG A 168      15.093 -12.164   8.922  1.00 93.00           N1+
ATOM   1349  CZ  ARG A 168      14.544 -11.302   9.769  1.00 93.00           C  
ATOM   1350  N   VAL A 169       8.941  -8.715  14.760  1.00 93.56           N  
ATOM   1351  CA  VAL A 169       8.621  -7.640  15.697  1.00 93.56           C  
ATOM   1352  C   VAL A 169       7.771  -8.185  16.838  1.00 93.56           C  
ATOM   1353  O   VAL A 169       6.689  -8.729  16.615  1.00 93.56           O  
ATOM   1354  CB  VAL A 169       7.878  -6.484  15.000  1.00 93.56           C  
ATOM   1355  CG1 VAL A 169       7.626  -5.333  15.968  1.00 93.56           C  
ATOM   1356  CG2 VAL A 169       8.677  -5.998  13.780  1.00 93.56           C  
ATOM   1357  N   GLU A 170       8.317  -8.107  18.003  1.00 91.94           N  
ATOM   1358  CA  GLU A 170       7.647  -8.593  19.210  1.00 91.94           C  
ATOM   1359  C   GLU A 170       6.339  -7.850  19.455  1.00 91.94           C  
ATOM   1360  O   GLU A 170       6.276  -6.625  19.288  1.00 91.94           O  
ATOM   1361  CB  GLU A 170       8.568  -8.456  20.424  1.00 91.94           C  
ATOM   1362  CG  GLU A 170       8.063  -9.182  21.663  1.00 91.94           C  
ATOM   1363  CD  GLU A 170       9.030  -9.113  22.837  1.00 91.94           C  
ATOM   1364  OE1 GLU A 170       8.750  -9.730  23.892  1.00 91.94           O  
ATOM   1365  OE2 GLU A 170      10.067  -8.432  22.695  1.00 91.94           O1-
ATOM   1366  N   GLY A 171       5.337  -8.614  19.765  1.00 93.38           N  
ATOM   1367  CA  GLY A 171       4.104  -7.965  20.171  1.00 93.38           C  
ATOM   1368  C   GLY A 171       3.135  -7.743  19.032  1.00 93.38           C  
ATOM   1369  O   GLY A 171       2.020  -7.262  19.235  1.00 93.38           O  
ATOM   1370  N   ILE A 172       3.565  -8.121  17.795  1.00 97.31           N  
ATOM   1371  CA  ILE A 172       2.690  -8.018  16.629  1.00 97.31           C  
ATOM   1372  C   ILE A 172       2.176  -9.402  16.248  1.00 97.31           C  
ATOM   1373  O   ILE A 172       2.958 -10.283  15.880  1.00 97.31           O  
ATOM   1374  CB  ILE A 172       3.415  -7.364  15.433  1.00 97.31           C  
ATOM   1375  CG1 ILE A 172       3.953  -5.983  15.828  1.00 97.31           C  
ATOM   1376  CG2 ILE A 172       2.482  -7.272  14.237  1.00 97.31           C  
ATOM   1377  CD1 ILE A 172       2.881  -5.016  16.311  1.00 97.31           C  
ATOM   1378  N   SER A 173       0.876  -9.643  16.342  1.00 97.12           N  
ATOM   1379  CA  SER A 173       0.311 -10.955  16.051  1.00 97.12           C  
ATOM   1380  C   SER A 173      -0.988 -10.836  15.270  1.00 97.12           C  
ATOM   1381  O   SER A 173      -1.471 -11.814  14.690  1.00 97.12           O  
ATOM   1382  CB  SER A 173       0.063 -11.736  17.350  1.00 97.12           C  
ATOM   1383  OG  SER A 173      -0.835 -11.033  18.182  1.00 97.12           O  
ATOM   1384  N   ARG A 174      -1.515  -9.609  15.208  1.00 98.31           N  
ATOM   1385  CA  ARG A 174      -2.752  -9.355  14.493  1.00 98.31           C  
ATOM   1386  C   ARG A 174      -2.626  -8.120  13.611  1.00 98.31           C  
ATOM   1387  O   ARG A 174      -2.188  -7.063  14.068  1.00 98.31           O  
ATOM   1388  CB  ARG A 174      -3.921  -9.182  15.459  1.00 98.31           C  
ATOM   1389  CG  ARG A 174      -4.228 -10.423  16.274  1.00 98.31           C  
ATOM   1390  CD  ARG A 174      -5.390 -10.196  17.238  1.00 98.31           C  
ATOM   1391  NE  ARG A 174      -5.004  -9.349  18.358  1.00 98.31           N  
ATOM   1392  NH1 ARG A 174      -7.051  -9.461  19.418  1.00 98.31           N  
ATOM   1393  NH2 ARG A 174      -5.346  -8.237  20.334  1.00 98.31           N1+
ATOM   1394  CZ  ARG A 174      -5.800  -9.018  19.370  1.00 98.31           C  
ATOM   1395  N   ALA A 175      -2.978  -8.272  12.343  1.00 98.75           N  
ATOM   1396  CA  ALA A 175      -2.941  -7.150  11.405  1.00 98.75           C  
ATOM   1397  C   ALA A 175      -4.298  -6.945  10.742  1.00 98.75           C  
ATOM   1398  O   ALA A 175      -5.037  -7.903  10.510  1.00 98.75           O  
ATOM   1399  CB  ALA A 175      -1.865  -7.379  10.348  1.00 98.75           C  
ATOM   1400  N   THR A 176      -4.661  -5.719  10.552  1.00 98.81           N  
ATOM   1401  CA  THR A 176      -5.825  -5.367   9.744  1.00 98.81           C  
ATOM   1402  C   THR A 176      -5.401  -4.635   8.472  1.00 98.81           C  
ATOM   1403  O   THR A 176      -4.649  -3.661   8.530  1.00 98.81           O  
ATOM   1404  CB  THR A 176      -6.810  -4.488  10.537  1.00 98.81           C  
ATOM   1405  CG2 THR A 176      -7.962  -4.019   9.654  1.00 98.81           C  
ATOM   1406  OG1 THR A 176      -7.341  -5.246  11.631  1.00 98.81           O  
ATOM   1407  N   ILE A 177      -5.833  -5.209   7.312  1.00 98.88           N  
ATOM   1408  CA  ILE A 177      -5.619  -4.555   6.030  1.00 98.88           C  
ATOM   1409  C   ILE A 177      -6.857  -3.747   5.646  1.00 98.88           C  
ATOM   1410  O   ILE A 177      -7.960  -4.293   5.563  1.00 98.88           O  
ATOM   1411  CB  ILE A 177      -5.283  -5.578   4.918  1.00 98.88           C  
ATOM   1412  CG1 ILE A 177      -4.029  -6.376   5.291  1.00 98.88           C  
ATOM   1413  CG2 ILE A 177      -5.107  -4.872   3.572  1.00 98.88           C  
ATOM   1414  CD1 ILE A 177      -3.759  -7.566   4.378  1.00 98.88           C  
ATOM   1415  N   ILE A 178      -6.684  -2.471   5.481  1.00 98.88           N  
ATOM   1416  CA  ILE A 178      -7.706  -1.588   4.930  1.00 98.88           C  
ATOM   1417  C   ILE A 178      -7.337  -1.206   3.498  1.00 98.88           C  
ATOM   1418  O   ILE A 178      -6.423  -0.412   3.274  1.00 98.88           O  
ATOM   1419  CB  ILE A 178      -7.880  -0.318   5.791  1.00 98.88           C  
ATOM   1420  CG1 ILE A 178      -8.208  -0.699   7.239  1.00 98.88           C  
ATOM   1421  CG2 ILE A 178      -8.964   0.590   5.203  1.00 98.88           C  
ATOM   1422  CD1 ILE A 178      -8.167   0.472   8.213  1.00 98.88           C  
ATOM   1423  N   ASP A 179      -7.987  -1.867   2.561  1.00 98.81           N  
ATOM   1424  CA  ASP A 179      -7.683  -1.632   1.152  1.00 98.81           C  
ATOM   1425  C   ASP A 179      -8.742  -0.744   0.505  1.00 98.81           C  
ATOM   1426  O   ASP A 179      -9.860  -1.191   0.248  1.00 98.81           O  
ATOM   1427  CB  ASP A 179      -7.578  -2.960   0.399  1.00 98.81           C  
ATOM   1428  CG  ASP A 179      -6.996  -2.803  -0.995  1.00 98.81           C  
ATOM   1429  OD1 ASP A 179      -7.115  -1.706  -1.586  1.00 98.81           O  
ATOM   1430  OD2 ASP A 179      -6.419  -3.784  -1.509  1.00 98.81           O1-
ATOM   1431  N   LEU A 180      -8.336   0.468   0.184  1.00 98.75           N  
ATOM   1432  CA  LEU A 180      -9.303   1.419  -0.355  1.00 98.75           C  
ATOM   1433  C   LEU A 180      -8.974   1.770  -1.800  1.00 98.75           C  
ATOM   1434  O   LEU A 180      -9.434   2.792  -2.316  1.00 98.75           O  
ATOM   1435  CB  LEU A 180      -9.338   2.690   0.497  1.00 98.75           C  
ATOM   1436  CG  LEU A 180      -9.816   2.527   1.941  1.00 98.75           C  
ATOM   1437  CD1 LEU A 180      -9.994   3.893   2.595  1.00 98.75           C  
ATOM   1438  CD2 LEU A 180     -11.118   1.732   1.984  1.00 98.75           C  
ATOM   1439  N   ASP A 181      -8.156   0.997  -2.434  1.00 98.44           N  
ATOM   1440  CA  ASP A 181      -7.990   0.990  -3.882  1.00 98.44           C  
ATOM   1441  C   ASP A 181      -9.274   0.551  -4.581  1.00 98.44           C  
ATOM   1442  O   ASP A 181     -10.033  -0.256  -4.044  1.00 98.44           O  
ATOM   1443  CB  ASP A 181      -6.832   0.075  -4.287  1.00 98.44           C  
ATOM   1444  CG  ASP A 181      -6.527   0.129  -5.771  1.00 98.44           C  
ATOM   1445  OD1 ASP A 181      -7.306  -0.419  -6.577  1.00 98.44           O  
ATOM   1446  OD2 ASP A 181      -5.487   0.722  -6.142  1.00 98.44           O1-
ATOM   1447  N   ALA A 182      -9.501   1.191  -5.837  1.00 98.25           N  
ATOM   1448  CA  ALA A 182     -10.751   0.954  -6.556  1.00 98.25           C  
ATOM   1449  C   ALA A 182     -10.887  -0.515  -6.947  1.00 98.25           C  
ATOM   1450  O   ALA A 182     -11.999  -1.001  -7.179  1.00 98.25           O  
ATOM   1451  CB  ALA A 182     -10.827   1.840  -7.797  1.00 98.25           C  
ATOM   1452  N   HIS A 183      -9.728  -1.285  -7.039  1.00 98.44           N  
ATOM   1453  CA  HIS A 183      -9.708  -2.690  -7.424  1.00 98.44           C  
ATOM   1454  C   HIS A 183      -9.688  -3.600  -6.201  1.00 98.44           C  
ATOM   1455  O   HIS A 183      -9.120  -3.239  -5.167  1.00 98.44           O  
ATOM   1456  CB  HIS A 183      -8.503  -2.981  -8.317  1.00 98.44           C  
ATOM   1457  CG  HIS A 183      -8.471  -2.162  -9.566  1.00 98.44           C  
ATOM   1458  CD2 HIS A 183      -8.876  -2.442 -10.824  1.00 98.44           C  
ATOM   1459  ND1 HIS A 183      -7.965  -0.879  -9.600  1.00 98.44           N  
ATOM   1460  CE1 HIS A 183      -8.064  -0.407 -10.829  1.00 98.44           C  
ATOM   1461  NE2 HIS A 183      -8.612  -1.336 -11.592  1.00 98.44           N  
ATOM   1462  N   GLN A 184     -10.400  -4.742  -6.387  1.00 98.38           N  
ATOM   1463  CA  GLN A 184     -10.229  -5.772  -5.367  1.00 98.38           C  
ATOM   1464  C   GLN A 184      -8.760  -6.137  -5.190  1.00 98.38           C  
ATOM   1465  O   GLN A 184      -8.042  -6.336  -6.169  1.00 98.38           O  
ATOM   1466  CB  GLN A 184     -11.042  -7.021  -5.725  1.00 98.38           C  
ATOM   1467  CG  GLN A 184     -10.871  -8.164  -4.736  1.00 98.38           C  
ATOM   1468  CD  GLN A 184     -11.451  -9.474  -5.245  1.00 98.38           C  
ATOM   1469  NE2 GLN A 184     -11.459 -10.490  -4.391  1.00 98.38           N  
ATOM   1470  OE1 GLN A 184     -11.894  -9.562  -6.394  1.00 98.38           O  
ATOM   1471  N   GLY A 185      -8.219  -6.178  -3.886  1.00 98.19           N  
ATOM   1472  CA  GLY A 185      -6.860  -6.604  -3.593  1.00 98.19           C  
ATOM   1473  C   GLY A 185      -6.711  -8.113  -3.515  1.00 98.19           C  
ATOM   1474  O   GLY A 185      -6.550  -8.674  -2.428  1.00 98.19           O  
ATOM   1475  N   ASN A 186      -6.820  -8.819  -4.603  1.00 98.31           N  
ATOM   1476  CA  ASN A 186      -6.940 -10.276  -4.653  1.00 98.31           C  
ATOM   1477  C   ASN A 186      -5.660 -10.957  -4.193  1.00 98.31           C  
ATOM   1478  O   ASN A 186      -5.696 -12.078  -3.680  1.00 98.31           O  
ATOM   1479  CB  ASN A 186      -7.316 -10.736  -6.061  1.00 98.31           C  
ATOM   1480  CG  ASN A 186      -6.348 -10.230  -7.114  1.00 98.31           C  
ATOM   1481  ND2 ASN A 186      -5.986 -11.109  -8.050  1.00 98.31           N  
ATOM   1482  OD1 ASN A 186      -5.932  -9.074  -7.090  1.00 98.31           O  
ATOM   1483  N   GLY A 187      -4.464 -10.260  -4.288  1.00 98.44           N  
ATOM   1484  CA  GLY A 187      -3.198 -10.851  -3.887  1.00 98.44           C  
ATOM   1485  C   GLY A 187      -3.154 -11.229  -2.420  1.00 98.44           C  
ATOM   1486  O   GLY A 187      -3.079 -12.407  -2.077  1.00 98.44           O  
ATOM   1487  N   HIS A 188      -3.231 -10.192  -1.556  1.00 98.38           N  
ATOM   1488  CA  HIS A 188      -3.160 -10.454  -0.122  1.00 98.38           C  
ATOM   1489  C   HIS A 188      -4.401 -11.188   0.364  1.00 98.38           C  
ATOM   1490  O   HIS A 188      -4.350 -11.899   1.371  1.00 98.38           O  
ATOM   1491  CB  HIS A 188      -2.987  -9.139   0.652  1.00 98.38           C  
ATOM   1492  CG  HIS A 188      -4.010  -8.101   0.312  1.00 98.38           C  
ATOM   1493  CD2 HIS A 188      -3.919  -6.973  -0.424  1.00 98.38           C  
ATOM   1494  ND1 HIS A 188      -5.315  -8.174   0.756  1.00 98.38           N  
ATOM   1495  CE1 HIS A 188      -5.981  -7.124   0.304  1.00 98.38           C  
ATOM   1496  NE2 HIS A 188      -5.158  -6.381  -0.414  1.00 98.38           N  
ATOM   1497  N   GLU A 189      -5.559 -11.092  -0.355  1.00 98.62           N  
ATOM   1498  CA  GLU A 189      -6.741 -11.883  -0.012  1.00 98.62           C  
ATOM   1499  C   GLU A 189      -6.475 -13.378  -0.181  1.00 98.62           C  
ATOM   1500  O   GLU A 189      -6.839 -14.179   0.687  1.00 98.62           O  
ATOM   1501  CB  GLU A 189      -7.934 -11.461  -0.874  1.00 98.62           C  
ATOM   1502  CG  GLU A 189      -8.418 -10.044  -0.603  1.00 98.62           C  
ATOM   1503  CD  GLU A 189      -9.382  -9.525  -1.661  1.00 98.62           C  
ATOM   1504  OE1 GLU A 189      -9.862  -8.377  -1.530  1.00 98.62           O  
ATOM   1505  OE2 GLU A 189      -9.652 -10.274  -2.626  1.00 98.62           O1-
ATOM   1506  N   ARG A 190      -5.843 -13.761  -1.257  1.00 98.38           N  
ATOM   1507  CA  ARG A 190      -5.481 -15.151  -1.480  1.00 98.38           C  
ATOM   1508  C   ARG A 190      -4.451 -15.627  -0.460  1.00 98.38           C  
ATOM   1509  O   ARG A 190      -4.548 -16.734   0.061  1.00 98.38           O  
ATOM   1510  CB  ARG A 190      -4.942 -15.354  -2.900  1.00 98.38           C  
ATOM   1511  CG  ARG A 190      -6.004 -15.260  -3.980  1.00 98.38           C  
ATOM   1512  CD  ARG A 190      -5.441 -15.582  -5.353  1.00 98.38           C  
ATOM   1513  NE  ARG A 190      -6.486 -15.619  -6.372  1.00 98.38           N  
ATOM   1514  NH1 ARG A 190      -6.863 -17.895  -6.203  1.00 98.38           N  
ATOM   1515  NH2 ARG A 190      -8.071 -16.629  -7.686  1.00 98.38           N1+
ATOM   1516  CZ  ARG A 190      -7.136 -16.714  -6.752  1.00 98.38           C  
ATOM   1517  N   ASP A 191      -3.450 -14.805  -0.195  1.00 98.50           N  
ATOM   1518  CA  ASP A 191      -2.346 -15.183   0.681  1.00 98.50           C  
ATOM   1519  C   ASP A 191      -2.829 -15.405   2.110  1.00 98.50           C  
ATOM   1520  O   ASP A 191      -2.332 -16.294   2.808  1.00 98.50           O  
ATOM   1521  CB  ASP A 191      -1.251 -14.118   0.656  1.00 98.50           C  
ATOM   1522  CG  ASP A 191      -0.421 -14.150  -0.616  1.00 98.50           C  
ATOM   1523  OD1 ASP A 191      -0.512 -15.136  -1.381  1.00 98.50           O  
ATOM   1524  OD2 ASP A 191       0.333 -13.179  -0.853  1.00 98.50           O1-
ATOM   1525  N   PHE A 192      -3.780 -14.644   2.540  1.00 98.44           N  
ATOM   1526  CA  PHE A 192      -4.160 -14.705   3.949  1.00 98.44           C  
ATOM   1527  C   PHE A 192      -5.506 -15.405   4.112  1.00 98.44           C  
ATOM   1528  O   PHE A 192      -6.115 -15.339   5.187  1.00 98.44           O  
ATOM   1529  CB  PHE A 192      -4.214 -13.302   4.557  1.00 98.44           C  
ATOM   1530  CG  PHE A 192      -2.860 -12.678   4.772  1.00 98.44           C  
ATOM   1531  CD1 PHE A 192      -1.948 -13.249   5.645  1.00 98.44           C  
ATOM   1532  CD2 PHE A 192      -2.503 -11.524   4.091  1.00 98.44           C  
ATOM   1533  CE1 PHE A 192      -0.696 -12.671   5.848  1.00 98.44           C  
ATOM   1534  CE2 PHE A 192      -1.253 -10.941   4.278  1.00 98.44           C  
ATOM   1535  CZ  PHE A 192      -0.351 -11.515   5.161  1.00 98.44           C  
ATOM   1536  N   MET A 193      -5.965 -16.009   3.093  1.00 97.38           N  
ATOM   1537  CA  MET A 193      -7.204 -16.770   3.188  1.00 97.38           C  
ATOM   1538  C   MET A 193      -7.141 -17.781   4.337  1.00 97.38           C  
ATOM   1539  O   MET A 193      -6.181 -18.540   4.445  1.00 97.38           O  
ATOM   1540  CB  MET A 193      -7.487 -17.502   1.876  1.00 97.38           C  
ATOM   1541  CG  MET A 193      -8.854 -18.172   1.821  1.00 97.38           C  
ATOM   1542  SD  MET A 193      -9.270 -18.802   0.150  1.00 97.38           S  
ATOM   1543  CE  MET A 193      -9.414 -17.243  -0.759  1.00 97.38           C  
ATOM   1544  N   GLY A 194      -8.070 -17.681   5.295  1.00 96.38           N  
ATOM   1545  CA  GLY A 194      -8.156 -18.616   6.405  1.00 96.38           C  
ATOM   1546  C   GLY A 194      -7.238 -18.261   7.558  1.00 96.38           C  
ATOM   1547  O   GLY A 194      -7.239 -18.928   8.591  1.00 96.38           O  
ATOM   1548  N   ASP A 195      -6.367 -17.323   7.415  1.00 97.88           N  
ATOM   1549  CA  ASP A 195      -5.498 -16.856   8.490  1.00 97.88           C  
ATOM   1550  C   ASP A 195      -6.228 -15.875   9.404  1.00 97.88           C  
ATOM   1551  O   ASP A 195      -6.452 -14.720   9.027  1.00 97.88           O  
ATOM   1552  CB  ASP A 195      -4.237 -16.203   7.922  1.00 97.88           C  
ATOM   1553  CG  ASP A 195      -3.180 -15.933   8.974  1.00 97.88           C  
ATOM   1554  OD1 ASP A 195      -3.530 -15.770  10.168  1.00 97.88           O  
ATOM   1555  OD2 ASP A 195      -1.985 -15.877   8.617  1.00 97.88           O1-
ATOM   1556  N   LYS A 196      -6.544 -16.195  10.636  1.00 97.25           N  
ATOM   1557  CA  LYS A 196      -7.372 -15.415  11.542  1.00 97.25           C  
ATOM   1558  C   LYS A 196      -6.584 -14.252  12.146  1.00 97.25           C  
ATOM   1559  O   LYS A 196      -7.167 -13.340  12.734  1.00 97.25           O  
ATOM   1560  CB  LYS A 196      -7.939 -16.298  12.643  1.00 97.25           C  
ATOM   1561  CG  LYS A 196      -8.920 -17.356  12.152  1.00 97.25           C  
ATOM   1562  CD  LYS A 196      -9.527 -18.137  13.319  1.00 97.25           C  
ATOM   1563  CE  LYS A 196     -10.527 -19.178  12.833  1.00 97.25           C  
ATOM   1564  NZ  LYS A 196     -11.060 -20.009  13.946  1.00 97.25           N1+
ATOM   1565  N   ARG A 197      -5.252 -14.330  11.975  1.00 98.31           N  
ATOM   1566  CA  ARG A 197      -4.407 -13.263  12.482  1.00 98.31           C  
ATOM   1567  C   ARG A 197      -4.545 -11.994  11.650  1.00 98.31           C  
ATOM   1568  O   ARG A 197      -4.188 -10.900  12.092  1.00 98.31           O  
ATOM   1569  CB  ARG A 197      -2.944 -13.701  12.522  1.00 98.31           C  
ATOM   1570  CG  ARG A 197      -2.685 -14.895  13.431  1.00 98.31           C  
ATOM   1571  CD  ARG A 197      -1.258 -15.401  13.309  1.00 98.31           C  
ATOM   1572  NE  ARG A 197      -0.971 -15.877  11.959  1.00 98.31           N  
ATOM   1573  NH1 ARG A 197       1.278 -16.235  12.345  1.00 98.31           N  
ATOM   1574  NH2 ARG A 197       0.376 -16.683  10.291  1.00 98.31           N1+
ATOM   1575  CZ  ARG A 197       0.227 -16.265  11.532  1.00 98.31           C  
ATOM   1576  N   VAL A 198      -5.072 -12.090  10.331  1.00 98.75           N  
ATOM   1577  CA  VAL A 198      -5.167 -10.965   9.405  1.00 98.75           C  
ATOM   1578  C   VAL A 198      -6.632 -10.713   9.051  1.00 98.75           C  
ATOM   1579  O   VAL A 198      -7.317 -11.603   8.548  1.00 98.75           O  
ATOM   1580  CB  VAL A 198      -4.346 -11.215   8.121  1.00 98.75           C  
ATOM   1581  CG1 VAL A 198      -4.474 -10.032   7.165  1.00 98.75           C  
ATOM   1582  CG2 VAL A 198      -2.881 -11.464   8.468  1.00 98.75           C  
ATOM   1583  N   TYR A 199      -7.065  -9.520   9.355  1.00 98.75           N  
ATOM   1584  CA  TYR A 199      -8.398  -9.038   9.005  1.00 98.75           C  
ATOM   1585  C   TYR A 199      -8.351  -8.153   7.771  1.00 98.75           C  
ATOM   1586  O   TYR A 199      -7.561  -7.206   7.702  1.00 98.75           O  
ATOM   1587  CB  TYR A 199      -9.016  -8.268  10.175  1.00 98.75           C  
ATOM   1588  CG  TYR A 199     -10.468  -7.916   9.971  1.00 98.75           C  
ATOM   1589  CD1 TYR A 199     -10.839  -6.827   9.196  1.00 98.75           C  
ATOM   1590  CD2 TYR A 199     -11.475  -8.679  10.558  1.00 98.75           C  
ATOM   1591  CE1 TYR A 199     -12.180  -6.496   9.009  1.00 98.75           C  
ATOM   1592  CE2 TYR A 199     -12.814  -8.360  10.383  1.00 98.75           C  
ATOM   1593  OH  TYR A 199     -14.487  -6.949   9.416  1.00 98.75           O  
ATOM   1594  CZ  TYR A 199     -13.155  -7.267   9.600  1.00 98.75           C  
ATOM   1595  N   ILE A 200      -9.302  -8.471   6.768  1.00 98.81           N  
ATOM   1596  CA  ILE A 200      -9.232  -7.723   5.525  1.00 98.81           C  
ATOM   1597  C   ILE A 200     -10.547  -6.976   5.295  1.00 98.81           C  
ATOM   1598  O   ILE A 200     -11.611  -7.592   5.220  1.00 98.81           O  
ATOM   1599  CB  ILE A 200      -8.921  -8.647   4.327  1.00 98.81           C  
ATOM   1600  CG1 ILE A 200      -7.586  -9.363   4.539  1.00 98.81           C  
ATOM   1601  CG2 ILE A 200      -8.922  -7.855   3.016  1.00 98.81           C  
ATOM   1602  CD1 ILE A 200      -7.317 -10.482   3.534  1.00 98.81           C  
ATOM   1603  N   MET A 201     -10.400  -5.685   5.282  1.00 98.75           N  
ATOM   1604  CA  MET A 201     -11.458  -4.825   4.764  1.00 98.75           C  
ATOM   1605  C   MET A 201     -11.113  -4.320   3.367  1.00 98.75           C  
ATOM   1606  O   MET A 201     -10.063  -3.713   3.162  1.00 98.75           O  
ATOM   1607  CB  MET A 201     -11.687  -3.638   5.704  1.00 98.75           C  
ATOM   1608  CG  MET A 201     -12.747  -2.661   5.207  1.00 98.75           C  
ATOM   1609  SD  MET A 201     -12.915  -1.198   6.299  1.00 98.75           S  
ATOM   1610  CE  MET A 201     -13.965  -0.142   5.257  1.00 98.75           C  
ATOM   1611  N   ASP A 202     -12.032  -4.591   2.489  1.00 98.81           N  
ATOM   1612  CA  ASP A 202     -11.793  -4.196   1.104  1.00 98.81           C  
ATOM   1613  C   ASP A 202     -12.995  -3.456   0.525  1.00 98.81           C  
ATOM   1614  O   ASP A 202     -14.104  -3.995   0.494  1.00 98.81           O  
ATOM   1615  CB  ASP A 202     -11.463  -5.422   0.249  1.00 98.81           C  
ATOM   1616  CG  ASP A 202     -10.729  -5.071  -1.035  1.00 98.81           C  
ATOM   1617  OD1 ASP A 202     -10.718  -3.883  -1.424  1.00 98.81           O  
ATOM   1618  OD2 ASP A 202     -10.168  -5.987  -1.662  1.00 98.81           O1-
ATOM   1619  N   VAL A 203     -12.793  -2.202   0.102  1.00 98.69           N  
ATOM   1620  CA  VAL A 203     -13.776  -1.353  -0.554  1.00 98.69           C  
ATOM   1621  C   VAL A 203     -13.405  -1.158  -2.020  1.00 98.69           C  
ATOM   1622  O   VAL A 203     -12.355  -0.587  -2.325  1.00 98.69           O  
ATOM   1623  CB  VAL A 203     -13.910   0.016   0.151  1.00 98.69           C  
ATOM   1624  CG1 VAL A 203     -15.046   0.832  -0.461  1.00 98.69           C  
ATOM   1625  CG2 VAL A 203     -14.130  -0.176   1.649  1.00 98.69           C  
ATOM   1626  N   TYR A 204     -14.193  -1.658  -2.912  1.00 98.62           N  
ATOM   1627  CA  TYR A 204     -13.758  -1.649  -4.302  1.00 98.62           C  
ATOM   1628  C   TYR A 204     -14.956  -1.581  -5.248  1.00 98.62           C  
ATOM   1629  O   TYR A 204     -16.093  -1.802  -4.836  1.00 98.62           O  
ATOM   1630  CB  TYR A 204     -12.921  -2.894  -4.612  1.00 98.62           C  
ATOM   1631  CG  TYR A 204     -13.664  -4.190  -4.416  1.00 98.62           C  
ATOM   1632  CD1 TYR A 204     -13.775  -4.770  -3.155  1.00 98.62           C  
ATOM   1633  CD2 TYR A 204     -14.251  -4.843  -5.495  1.00 98.62           C  
ATOM   1634  CE1 TYR A 204     -14.459  -5.969  -2.971  1.00 98.62           C  
ATOM   1635  CE2 TYR A 204     -14.936  -6.039  -5.321  1.00 98.62           C  
ATOM   1636  OH  TYR A 204     -15.717  -7.785  -3.882  1.00 98.62           O  
ATOM   1637  CZ  TYR A 204     -15.041  -6.595  -4.058  1.00 98.62           C  
ATOM   1638  N   ASN A 205     -14.664  -1.175  -6.469  1.00 98.38           N  
ATOM   1639  CA  ASN A 205     -15.643  -1.234  -7.546  1.00 98.38           C  
ATOM   1640  C   ASN A 205     -15.851  -2.660  -8.044  1.00 98.38           C  
ATOM   1641  O   ASN A 205     -14.954  -3.238  -8.662  1.00 98.38           O  
ATOM   1642  CB  ASN A 205     -15.235  -0.320  -8.702  1.00 98.38           C  
ATOM   1643  CG  ASN A 205     -16.302  -0.210  -9.768  1.00 98.38           C  
ATOM   1644  ND2 ASN A 205     -16.236   0.854 -10.563  1.00 98.38           N  
ATOM   1645  OD1 ASN A 205     -17.175  -1.071  -9.879  1.00 98.38           O  
ATOM   1646  N   ARG A 206     -17.011  -3.258  -7.938  1.00 97.25           N  
ATOM   1647  CA  ARG A 206     -17.262  -4.675  -8.185  1.00 97.25           C  
ATOM   1648  C   ARG A 206     -17.281  -4.973  -9.677  1.00 97.25           C  
ATOM   1649  O   ARG A 206     -17.190  -6.134 -10.081  1.00 97.25           O  
ATOM   1650  CB  ARG A 206     -18.571  -5.108  -7.545  1.00 97.25           C  
ATOM   1651  CG  ARG A 206     -19.796  -4.443  -8.149  1.00 97.25           C  
ATOM   1652  CD  ARG A 206     -21.094  -4.926  -7.492  1.00 97.25           C  
ATOM   1653  NE  ARG A 206     -22.252  -4.238  -8.030  1.00 97.25           N  
ATOM   1654  NH1 ARG A 206     -23.785  -5.466  -6.816  1.00 97.25           N  
ATOM   1655  NH2 ARG A 206     -24.506  -3.824  -8.249  1.00 97.25           N1+
ATOM   1656  CZ  ARG A 206     -23.520  -4.511  -7.696  1.00 97.25           C  
ATOM   1657  N   HIS A 207     -17.358  -3.994 -10.532  1.00 97.62           N  
ATOM   1658  CA  HIS A 207     -17.547  -4.191 -11.965  1.00 97.62           C  
ATOM   1659  C   HIS A 207     -16.211  -4.224 -12.695  1.00 97.62           C  
ATOM   1660  O   HIS A 207     -16.161  -4.456 -13.906  1.00 97.62           O  
ATOM   1661  CB  HIS A 207     -18.429  -3.085 -12.544  1.00 97.62           C  
ATOM   1662  CG  HIS A 207     -19.792  -3.031 -11.936  1.00 97.62           C  
ATOM   1663  CD2 HIS A 207     -20.379  -2.096 -11.154  1.00 97.62           C  
ATOM   1664  ND1 HIS A 207     -20.737  -4.026 -12.112  1.00 97.62           N  
ATOM   1665  CE1 HIS A 207     -21.837  -3.706 -11.461  1.00 97.62           C  
ATOM   1666  NE2 HIS A 207     -21.646  -2.539 -10.868  1.00 97.62           N  
ATOM   1667  N   ILE A 208     -15.068  -3.968 -11.948  1.00 96.94           N  
ATOM   1668  CA  ILE A 208     -13.796  -3.828 -12.654  1.00 96.94           C  
ATOM   1669  C   ILE A 208     -12.813  -4.894 -12.172  1.00 96.94           C  
ATOM   1670  O   ILE A 208     -13.094  -5.615 -11.212  1.00 96.94           O  
ATOM   1671  CB  ILE A 208     -13.195  -2.418 -12.453  1.00 96.94           C  
ATOM   1672  CG1 ILE A 208     -12.926  -2.154 -10.967  1.00 96.94           C  
ATOM   1673  CG2 ILE A 208     -14.124  -1.345 -13.043  1.00 96.94           C  
ATOM   1674  CD1 ILE A 208     -12.247  -0.822 -10.688  1.00 96.94           C  
ATOM   1675  N   TYR A 209     -11.752  -5.204 -13.013  1.00 95.44           N  
ATOM   1676  CA  TYR A 209     -10.703  -6.140 -12.630  1.00 95.44           C  
ATOM   1677  C   TYR A 209     -10.556  -6.199 -11.111  1.00 95.44           C  
ATOM   1678  O   TYR A 209     -10.606  -5.173 -10.436  1.00 95.44           O  
ATOM   1679  CB  TYR A 209      -9.369  -5.736 -13.267  1.00 95.44           C  
ATOM   1680  CG  TYR A 209      -8.224  -6.652 -12.894  1.00 95.44           C  
ATOM   1681  CD1 TYR A 209      -7.406  -6.359 -11.807  1.00 95.44           C  
ATOM   1682  CD2 TYR A 209      -7.953  -7.798 -13.635  1.00 95.44           C  
ATOM   1683  CE1 TYR A 209      -6.347  -7.195 -11.462  1.00 95.44           C  
ATOM   1684  CE2 TYR A 209      -6.894  -8.636 -13.307  1.00 95.44           C  
ATOM   1685  OH  TYR A 209      -5.052  -9.153 -11.880  1.00 95.44           O  
ATOM   1686  CZ  TYR A 209      -6.099  -8.329 -12.213  1.00 95.44           C  
ATOM   1687  N   PRO A 210     -10.380  -7.530 -10.604  1.00 96.44           N  
ATOM   1688  CA  PRO A 210      -9.944  -8.753 -11.268  1.00 96.44           C  
ATOM   1689  C   PRO A 210     -11.061  -9.791 -11.401  1.00 96.44           C  
ATOM   1690  O   PRO A 210     -10.855 -10.848 -11.993  1.00 96.44           O  
ATOM   1691  CB  PRO A 210      -8.831  -9.272 -10.352  1.00 96.44           C  
ATOM   1692  CG  PRO A 210      -9.255  -8.878  -8.976  1.00 96.44           C  
ATOM   1693  CD  PRO A 210      -9.925  -7.533  -9.048  1.00 96.44           C  
ATOM   1694  N   GLY A 211     -12.256  -9.640 -10.825  1.00 95.19           N  
ATOM   1695  CA  GLY A 211     -13.337 -10.612 -10.820  1.00 95.19           C  
ATOM   1696  C   GLY A 211     -12.969 -11.922 -10.153  1.00 95.19           C  
ATOM   1697  O   GLY A 211     -13.407 -12.988 -10.578  1.00 95.19           O  
ATOM   1698  N   ASP A 212     -12.066 -11.894  -9.162  1.00 96.69           N  
ATOM   1699  CA  ASP A 212     -11.563 -13.052  -8.431  1.00 96.69           C  
ATOM   1700  C   ASP A 212     -12.513 -13.447  -7.309  1.00 96.69           C  
ATOM   1701  O   ASP A 212     -12.370 -13.000  -6.170  1.00 96.69           O  
ATOM   1702  CB  ASP A 212     -10.169 -12.764  -7.861  1.00 96.69           C  
ATOM   1703  CG  ASP A 212      -9.446 -14.014  -7.404  1.00 96.69           C  
ATOM   1704  OD1 ASP A 212     -10.109 -15.013  -7.044  1.00 96.69           O  
ATOM   1705  OD2 ASP A 212      -8.196 -14.011  -7.405  1.00 96.69           O1-
ATOM   1706  N   ARG A 213     -13.495 -14.316  -7.520  1.00 96.50           N  
ATOM   1707  CA  ARG A 213     -14.556 -14.740  -6.609  1.00 96.50           C  
ATOM   1708  C   ARG A 213     -13.996 -15.570  -5.459  1.00 96.50           C  
ATOM   1709  O   ARG A 213     -14.448 -15.442  -4.319  1.00 96.50           O  
ATOM   1710  CB  ARG A 213     -15.630 -15.522  -7.352  1.00 96.50           C  
ATOM   1711  CG  ARG A 213     -16.450 -14.696  -8.319  1.00 96.50           C  
ATOM   1712  CD  ARG A 213     -17.606 -15.489  -8.908  1.00 96.50           C  
ATOM   1713  NE  ARG A 213     -18.362 -14.710  -9.881  1.00 96.50           N  
ATOM   1714  NH1 ARG A 213     -20.346 -15.845  -9.562  1.00 96.50           N  
ATOM   1715  NH2 ARG A 213     -20.244 -14.116 -11.067  1.00 96.50           N1+
ATOM   1716  CZ  ARG A 213     -19.650 -14.891 -10.166  1.00 96.50           C  
ATOM   1717  N   PHE A 214     -12.954 -16.349  -5.800  1.00 97.19           N  
ATOM   1718  CA  PHE A 214     -12.326 -17.190  -4.786  1.00 97.19           C  
ATOM   1719  C   PHE A 214     -11.680 -16.343  -3.703  1.00 97.19           C  
ATOM   1720  O   PHE A 214     -11.867 -16.601  -2.512  1.00 97.19           O  
ATOM   1721  CB  PHE A 214     -11.288 -18.126  -5.425  1.00 97.19           C  
ATOM   1722  CG  PHE A 214     -10.614 -19.039  -4.441  1.00 97.19           C  
ATOM   1723  CD1 PHE A 214      -9.302 -18.810  -4.038  1.00 97.19           C  
ATOM   1724  CD2 PHE A 214     -11.289 -20.131  -3.922  1.00 97.19           C  
ATOM   1725  CE1 PHE A 214      -8.678 -19.669  -3.130  1.00 97.19           C  
ATOM   1726  CE2 PHE A 214     -10.669 -20.989  -3.017  1.00 97.19           C  
ATOM   1727  CZ  PHE A 214      -9.367 -20.757  -2.623  1.00 97.19           C  
ATOM   1728  N   ALA A 215     -10.936 -15.322  -4.085  1.00 97.69           N  
ATOM   1729  CA  ALA A 215     -10.210 -14.455  -3.158  1.00 97.69           C  
ATOM   1730  C   ALA A 215     -11.167 -13.682  -2.258  1.00 97.69           C  
ATOM   1731  O   ALA A 215     -10.813 -13.301  -1.139  1.00 97.69           O  
ATOM   1732  CB  ALA A 215      -9.312 -13.487  -3.924  1.00 97.69           C  
ATOM   1733  N   LYS A 216     -12.409 -13.445  -2.701  1.00 96.75           N  
ATOM   1734  CA  LYS A 216     -13.402 -12.675  -1.957  1.00 96.75           C  
ATOM   1735  C   LYS A 216     -13.724 -13.341  -0.623  1.00 96.75           C  
ATOM   1736  O   LYS A 216     -14.192 -12.681   0.306  1.00 96.75           O  
ATOM   1737  CB  LYS A 216     -14.679 -12.508  -2.783  1.00 96.75           C  
ATOM   1738  CG  LYS A 216     -14.546 -11.522  -3.932  1.00 96.75           C  
ATOM   1739  CD  LYS A 216     -15.878 -11.306  -4.640  1.00 96.75           C  
ATOM   1740  CE  LYS A 216     -15.746 -10.325  -5.800  1.00 96.75           C  
ATOM   1741  NZ  LYS A 216     -17.052 -10.093  -6.481  1.00 96.75           N1+
ATOM   1742  N   GLN A 217     -13.536 -14.641  -0.537  1.00 97.19           N  
ATOM   1743  CA  GLN A 217     -13.843 -15.401   0.670  1.00 97.19           C  
ATOM   1744  C   GLN A 217     -12.984 -14.936   1.841  1.00 97.19           C  
ATOM   1745  O   GLN A 217     -13.332 -15.170   3.002  1.00 97.19           O  
ATOM   1746  CB  GLN A 217     -13.644 -16.894   0.437  1.00 97.19           C  
ATOM   1747  CG  GLN A 217     -14.619 -17.503  -0.568  1.00 97.19           C  
ATOM   1748  CD  GLN A 217     -14.361 -18.970  -0.833  1.00 97.19           C  
ATOM   1749  NE2 GLN A 217     -14.468 -19.375  -2.095  1.00 97.19           N  
ATOM   1750  OE1 GLN A 217     -14.064 -19.737   0.088  1.00 97.19           O  
ATOM   1751  N   ALA A 218     -11.868 -14.340   1.496  1.00 97.88           N  
ATOM   1752  CA  ALA A 218     -10.926 -13.892   2.524  1.00 97.88           C  
ATOM   1753  C   ALA A 218     -11.330 -12.533   3.085  1.00 97.88           C  
ATOM   1754  O   ALA A 218     -10.854 -12.136   4.150  1.00 97.88           O  
ATOM   1755  CB  ALA A 218      -9.508 -13.831   1.956  1.00 97.88           C  
ATOM   1756  N   ILE A 219     -12.232 -11.770   2.345  1.00 98.25           N  
ATOM   1757  CA  ILE A 219     -12.616 -10.428   2.765  1.00 98.25           C  
ATOM   1758  C   ILE A 219     -13.643 -10.523   3.887  1.00 98.25           C  
ATOM   1759  O   ILE A 219     -14.806 -10.881   3.650  1.00 98.25           O  
ATOM   1760  CB  ILE A 219     -13.185  -9.614   1.584  1.00 98.25           C  
ATOM   1761  CG1 ILE A 219     -12.247  -9.697   0.376  1.00 98.25           C  
ATOM   1762  CG2 ILE A 219     -13.408  -8.156   1.999  1.00 98.25           C  
ATOM   1763  CD1 ILE A 219     -12.819  -9.092  -0.897  1.00 98.25           C  
ATOM   1764  N   ARG A 220     -13.254 -10.155   5.046  1.00 98.19           N  
ATOM   1765  CA  ARG A 220     -14.155 -10.239   6.193  1.00 98.19           C  
ATOM   1766  C   ARG A 220     -15.130  -9.074   6.219  1.00 98.19           C  
ATOM   1767  O   ARG A 220     -16.275  -9.227   6.642  1.00 98.19           O  
ATOM   1768  CB  ARG A 220     -13.351 -10.277   7.497  1.00 98.19           C  
ATOM   1769  CG  ARG A 220     -12.632 -11.596   7.743  1.00 98.19           C  
ATOM   1770  CD  ARG A 220     -11.898 -11.600   9.071  1.00 98.19           C  
ATOM   1771  NE  ARG A 220     -12.825 -11.662  10.194  1.00 98.19           N  
ATOM   1772  NH1 ARG A 220     -11.202 -11.456  11.822  1.00 98.19           N  
ATOM   1773  NH2 ARG A 220     -13.406 -11.664  12.420  1.00 98.19           N1+
ATOM   1774  CZ  ARG A 220     -12.472 -11.597  11.478  1.00 98.19           C  
ATOM   1775  N   ARG A 221     -14.620  -7.992   5.790  1.00 98.38           N  
ATOM   1776  CA  ARG A 221     -15.517  -6.858   5.595  1.00 98.38           C  
ATOM   1777  C   ARG A 221     -15.442  -6.340   4.164  1.00 98.38           C  
ATOM   1778  O   ARG A 221     -14.556  -5.551   3.826  1.00 98.38           O  
ATOM   1779  CB  ARG A 221     -15.185  -5.730   6.572  1.00 98.38           C  
ATOM   1780  CG  ARG A 221     -16.145  -4.551   6.503  1.00 98.38           C  
ATOM   1781  CD  ARG A 221     -17.451  -4.845   7.218  1.00 98.38           C  
ATOM   1782  NE  ARG A 221     -17.270  -4.925   8.662  1.00 98.38           N  
ATOM   1783  NH1 ARG A 221     -19.444  -5.564   9.103  1.00 98.38           N  
ATOM   1784  NH2 ARG A 221     -17.965  -5.309  10.822  1.00 98.38           N1+
ATOM   1785  CZ  ARG A 221     -18.227  -5.263   9.522  1.00 98.38           C  
ATOM   1786  N   LYS A 222     -16.449  -6.757   3.396  1.00 98.19           N  
ATOM   1787  CA  LYS A 222     -16.518  -6.468   1.965  1.00 98.19           C  
ATOM   1788  C   LYS A 222     -17.478  -5.323   1.680  1.00 98.19           C  
ATOM   1789  O   LYS A 222     -18.652  -5.378   2.073  1.00 98.19           O  
ATOM   1790  CB  LYS A 222     -16.932  -7.716   1.183  1.00 98.19           C  
ATOM   1791  CG  LYS A 222     -16.942  -7.525  -0.327  1.00 98.19           C  
ATOM   1792  CD  LYS A 222     -17.273  -8.822  -1.051  1.00 98.19           C  
ATOM   1793  CE  LYS A 222     -18.537  -9.470  -0.500  1.00 98.19           C  
ATOM   1794  NZ  LYS A 222     -18.841 -10.764  -1.179  1.00 98.19           N1+
ATOM   1795  N   VAL A 223     -17.002  -4.293   0.994  1.00 98.50           N  
ATOM   1796  CA  VAL A 223     -17.842  -3.176   0.559  1.00 98.50           C  
ATOM   1797  C   VAL A 223     -17.732  -3.008  -0.954  1.00 98.50           C  
ATOM   1798  O   VAL A 223     -16.679  -2.598  -1.466  1.00 98.50           O  
ATOM   1799  CB  VAL A 223     -17.441  -1.862   1.270  1.00 98.50           C  
ATOM   1800  CG1 VAL A 223     -18.380  -0.725   0.869  1.00 98.50           C  
ATOM   1801  CG2 VAL A 223     -17.440  -2.055   2.784  1.00 98.50           C  
ATOM   1802  N   GLU A 224     -18.798  -3.363  -1.645  1.00 98.00           N  
ATOM   1803  CA  GLU A 224     -18.808  -3.276  -3.101  1.00 98.00           C  
ATOM   1804  C   GLU A 224     -19.489  -1.995  -3.572  1.00 98.00           C  
ATOM   1805  O   GLU A 224     -20.640  -1.716  -3.184  1.00 98.00           O  
ATOM   1806  CB  GLU A 224     -19.499  -4.499  -3.707  1.00 98.00           C  
ATOM   1807  CG  GLU A 224     -18.759  -5.806  -3.475  1.00 98.00           C  
ATOM   1808  CD  GLU A 224     -19.438  -7.004  -4.111  1.00 98.00           C  
ATOM   1809  OE1 GLU A 224     -18.748  -7.923  -4.588  1.00 98.00           O  
ATOM   1810  OE2 GLU A 224     -20.693  -7.025  -4.135  1.00 98.00           O1-
ATOM   1811  N   LEU A 225     -18.710  -1.247  -4.366  1.00 98.56           N  
ATOM   1812  CA  LEU A 225     -19.202   0.048  -4.828  1.00 98.56           C  
ATOM   1813  C   LEU A 225     -19.722  -0.048  -6.253  1.00 98.56           C  
ATOM   1814  O   LEU A 225     -19.263  -0.883  -7.036  1.00 98.56           O  
ATOM   1815  CB  LEU A 225     -18.079   1.097  -4.754  1.00 98.56           C  
ATOM   1816  CG  LEU A 225     -17.456   1.322  -3.378  1.00 98.56           C  
ATOM   1817  CD1 LEU A 225     -16.250   2.251  -3.491  1.00 98.56           C  
ATOM   1818  CD2 LEU A 225     -18.489   1.889  -2.405  1.00 98.56           C  
ATOM   1819  N   GLU A 226     -20.694   0.870  -6.550  1.00 98.38           N  
ATOM   1820  CA  GLU A 226     -21.228   0.980  -7.902  1.00 98.38           C  
ATOM   1821  C   GLU A 226     -20.505   2.044  -8.710  1.00 98.38           C  
ATOM   1822  O   GLU A 226     -19.807   2.890  -8.147  1.00 98.38           O  
ATOM   1823  CB  GLU A 226     -22.736   1.300  -7.846  1.00 98.38           C  
ATOM   1824  CG  GLU A 226     -23.566   0.216  -7.186  1.00 98.38           C  
ATOM   1825  CD  GLU A 226     -23.579  -1.094  -7.957  1.00 98.38           C  
ATOM   1826  OE1 GLU A 226     -23.832  -2.157  -7.349  1.00 98.38           O  
ATOM   1827  OE2 GLU A 226     -23.319  -1.056  -9.183  1.00 98.38           O1-
ATOM   1828  N   TRP A 227     -20.656   1.923 -10.035  1.00 98.06           N  
ATOM   1829  CA  TRP A 227     -20.095   2.936 -10.920  1.00 98.06           C  
ATOM   1830  C   TRP A 227     -20.467   4.338 -10.448  1.00 98.06           C  
ATOM   1831  O   TRP A 227     -21.599   4.578 -10.020  1.00 98.06           O  
ATOM   1832  CB  TRP A 227     -20.580   2.722 -12.357  1.00 98.06           C  
ATOM   1833  CG  TRP A 227     -20.067   1.462 -12.988  1.00 98.06           C  
ATOM   1834  CD1 TRP A 227     -20.790   0.365 -13.351  1.00 98.06           C  
ATOM   1835  CD2 TRP A 227     -18.709   1.174 -13.336  1.00 98.06           C  
ATOM   1836  CE2 TRP A 227     -18.691  -0.123 -13.902  1.00 98.06           C  
ATOM   1837  CE3 TRP A 227     -17.503   1.884 -13.222  1.00 98.06           C  
ATOM   1838  NE1 TRP A 227     -19.964  -0.594 -13.900  1.00 98.06           N  
ATOM   1839  CH2 TRP A 227     -16.346  -0.004 -14.228  1.00 98.06           C  
ATOM   1840  CZ2 TRP A 227     -17.513  -0.719 -14.353  1.00 98.06           C  
ATOM   1841  CZ3 TRP A 227     -16.333   1.286 -13.674  1.00 98.06           C  
ATOM   1842  N   ALA A 228     -19.459   5.220 -10.505  1.00 97.94           N  
ATOM   1843  CA  ALA A 228     -19.640   6.662 -10.348  1.00 97.94           C  
ATOM   1844  C   ALA A 228     -19.987   7.010  -8.898  1.00 97.94           C  
ATOM   1845  O   ALA A 228     -20.587   8.054  -8.638  1.00 97.94           O  
ATOM   1846  CB  ALA A 228     -20.716   7.175 -11.289  1.00 97.94           C  
ATOM   1847  N   THR A 229     -19.825   6.074  -7.964  1.00 98.56           N  
ATOM   1848  CA  THR A 229     -19.954   6.414  -6.552  1.00 98.56           C  
ATOM   1849  C   THR A 229     -19.225   7.713  -6.234  1.00 98.56           C  
ATOM   1850  O   THR A 229     -18.052   7.876  -6.596  1.00 98.56           O  
ATOM   1851  CB  THR A 229     -19.415   5.284  -5.649  1.00 98.56           C  
ATOM   1852  CG2 THR A 229     -19.510   5.665  -4.177  1.00 98.56           C  
ATOM   1853  OG1 THR A 229     -20.187   4.095  -5.876  1.00 98.56           O  
ATOM   1854  N   GLU A 230     -19.850   8.686  -5.519  1.00 98.50           N  
ATOM   1855  CA  GLU A 230     -19.312  10.019  -5.232  1.00 98.50           C  
ATOM   1856  C   GLU A 230     -18.899  10.139  -3.767  1.00 98.50           C  
ATOM   1857  O   GLU A 230     -19.111   9.219  -2.980  1.00 98.50           O  
ATOM   1858  CB  GLU A 230     -20.338  11.095  -5.577  1.00 98.50           C  
ATOM   1859  CG  GLU A 230     -20.694  11.153  -7.054  1.00 98.50           C  
ATOM   1860  CD  GLU A 230     -21.734  12.224  -7.383  1.00 98.50           C  
ATOM   1861  OE1 GLU A 230     -21.824  12.641  -8.560  1.00 98.50           O  
ATOM   1862  OE2 GLU A 230     -22.453  12.654  -6.448  1.00 98.50           O1-
ATOM   1863  N   ASP A 231     -18.487  11.251  -3.376  1.00 98.62           N  
ATOM   1864  CA  ASP A 231     -17.812  11.500  -2.105  1.00 98.62           C  
ATOM   1865  C   ASP A 231     -18.678  11.073  -0.930  1.00 98.62           C  
ATOM   1866  O   ASP A 231     -18.229  10.321  -0.058  1.00 98.62           O  
ATOM   1867  CB  ASP A 231     -17.439  12.982  -1.970  1.00 98.62           C  
ATOM   1868  CG  ASP A 231     -16.343  13.404  -2.931  1.00 98.62           C  
ATOM   1869  OD1 ASP A 231     -15.782  12.541  -3.633  1.00 98.62           O  
ATOM   1870  OD2 ASP A 231     -16.040  14.619  -2.975  1.00 98.62           O1-
ATOM   1871  N   ASP A 232     -19.907  11.562  -0.859  1.00 98.38           N  
ATOM   1872  CA  ASP A 232     -20.747  11.354   0.320  1.00 98.38           C  
ATOM   1873  C   ASP A 232     -21.005   9.865   0.556  1.00 98.38           C  
ATOM   1874  O   ASP A 232     -20.809   9.361   1.665  1.00 98.38           O  
ATOM   1875  CB  ASP A 232     -22.078  12.091   0.176  1.00 98.38           C  
ATOM   1876  CG  ASP A 232     -21.945  13.592   0.357  1.00 98.38           C  
ATOM   1877  OD1 ASP A 232     -20.897  14.054   0.852  1.00 98.38           O  
ATOM   1878  OD2 ASP A 232     -22.884  14.325   0.002  1.00 98.38           O1-
ATOM   1879  N   GLU A 233     -21.437   9.219  -0.533  1.00 98.56           N  
ATOM   1880  CA  GLU A 233     -21.690   7.786  -0.424  1.00 98.56           C  
ATOM   1881  C   GLU A 233     -20.419   7.025  -0.070  1.00 98.56           C  
ATOM   1882  O   GLU A 233     -20.421   6.173   0.822  1.00 98.56           O  
ATOM   1883  CB  GLU A 233     -22.283   7.246  -1.728  1.00 98.56           C  
ATOM   1884  CG  GLU A 233     -22.542   5.746  -1.711  1.00 98.56           C  
ATOM   1885  CD  GLU A 233     -23.089   5.217  -3.026  1.00 98.56           C  
ATOM   1886  OE1 GLU A 233     -23.120   3.979  -3.216  1.00 98.56           O  
ATOM   1887  OE2 GLU A 233     -23.490   6.045  -3.866  1.00 98.56           O1-
ATOM   1888  N   TYR A 234     -19.302   7.287  -0.707  1.00 98.81           N  
ATOM   1889  CA  TYR A 234     -18.016   6.627  -0.519  1.00 98.81           C  
ATOM   1890  C   TYR A 234     -17.529   6.791   0.914  1.00 98.81           C  
ATOM   1891  O   TYR A 234     -17.223   5.804   1.587  1.00 98.81           O  
ATOM   1892  CB  TYR A 234     -16.980   7.186  -1.493  1.00 98.81           C  
ATOM   1893  CG  TYR A 234     -15.595   6.625  -1.294  1.00 98.81           C  
ATOM   1894  CD1 TYR A 234     -14.625   7.346  -0.608  1.00 98.81           C  
ATOM   1895  CD2 TYR A 234     -15.259   5.370  -1.792  1.00 98.81           C  
ATOM   1896  CE1 TYR A 234     -13.343   6.829  -0.424  1.00 98.81           C  
ATOM   1897  CE2 TYR A 234     -13.985   4.845  -1.615  1.00 98.81           C  
ATOM   1898  OH  TYR A 234     -11.774   5.066  -0.751  1.00 98.81           O  
ATOM   1899  CZ  TYR A 234     -13.040   5.580  -0.929  1.00 98.81           C  
ATOM   1900  N   LEU A 235     -17.444   8.011   1.369  1.00 98.75           N  
ATOM   1901  CA  LEU A 235     -16.891   8.299   2.686  1.00 98.75           C  
ATOM   1902  C   LEU A 235     -17.776   7.723   3.788  1.00 98.75           C  
ATOM   1903  O   LEU A 235     -17.259   7.261   4.812  1.00 98.75           O  
ATOM   1904  CB  LEU A 235     -16.726   9.812   2.881  1.00 98.75           C  
ATOM   1905  CG  LEU A 235     -15.634  10.489   2.054  1.00 98.75           C  
ATOM   1906  CD1 LEU A 235     -15.740  12.005   2.179  1.00 98.75           C  
ATOM   1907  CD2 LEU A 235     -14.261  10.002   2.491  1.00 98.75           C  
ATOM   1908  N   THR A 236     -19.122   7.750   3.623  1.00 98.75           N  
ATOM   1909  CA  THR A 236     -20.047   7.156   4.589  1.00 98.75           C  
ATOM   1910  C   THR A 236     -19.796   5.657   4.716  1.00 98.75           C  
ATOM   1911  O   THR A 236     -19.710   5.130   5.826  1.00 98.75           O  
ATOM   1912  CB  THR A 236     -21.512   7.411   4.194  1.00 98.75           C  
ATOM   1913  CG2 THR A 236     -22.467   6.706   5.151  1.00 98.75           C  
ATOM   1914  OG1 THR A 236     -21.764   8.817   4.224  1.00 98.75           O  
ATOM   1915  N   LYS A 237     -19.648   4.974   3.621  1.00 98.69           N  
ATOM   1916  CA  LYS A 237     -19.424   3.532   3.617  1.00 98.69           C  
ATOM   1917  C   LYS A 237     -18.066   3.194   4.229  1.00 98.69           C  
ATOM   1918  O   LYS A 237     -17.949   2.237   4.995  1.00 98.69           O  
ATOM   1919  CB  LYS A 237     -19.509   2.981   2.195  1.00 98.69           C  
ATOM   1920  CG  LYS A 237     -20.914   2.881   1.653  1.00 98.69           C  
ATOM   1921  CD  LYS A 237     -20.946   2.234   0.274  1.00 98.69           C  
ATOM   1922  CE  LYS A 237     -22.373   1.983  -0.198  1.00 98.69           C  
ATOM   1923  NZ  LYS A 237     -22.405   1.386  -1.567  1.00 98.69           N1+
ATOM   1924  N   VAL A 238     -17.066   3.999   3.855  1.00 98.75           N  
ATOM   1925  CA  VAL A 238     -15.724   3.771   4.387  1.00 98.75           C  
ATOM   1926  C   VAL A 238     -15.732   3.959   5.903  1.00 98.75           C  
ATOM   1927  O   VAL A 238     -15.213   3.116   6.640  1.00 98.75           O  
ATOM   1928  CB  VAL A 238     -14.687   4.712   3.740  1.00 98.75           C  
ATOM   1929  CG1 VAL A 238     -13.370   4.681   4.515  1.00 98.75           C  
ATOM   1930  CG2 VAL A 238     -14.458   4.330   2.279  1.00 98.75           C  
ATOM   1931  N   GLU A 239     -16.295   5.023   6.345  1.00 98.69           N  
ATOM   1932  CA  GLU A 239     -16.329   5.325   7.774  1.00 98.69           C  
ATOM   1933  C   GLU A 239     -17.054   4.233   8.549  1.00 98.69           C  
ATOM   1934  O   GLU A 239     -16.552   3.743   9.560  1.00 98.69           O  
ATOM   1935  CB  GLU A 239     -17.001   6.680   8.018  1.00 98.69           C  
ATOM   1936  CG  GLU A 239     -17.019   7.109   9.479  1.00 98.69           C  
ATOM   1937  CD  GLU A 239     -17.539   8.519   9.689  1.00 98.69           C  
ATOM   1938  OE1 GLU A 239     -17.191   9.146  10.713  1.00 98.69           O  
ATOM   1939  OE2 GLU A 239     -18.295   8.999   8.825  1.00 98.69           O1-
ATOM   1940  N   ARG A 240     -18.219   3.893   8.179  1.00 98.56           N  
ATOM   1941  CA  ARG A 240     -19.034   2.888   8.849  1.00 98.56           C  
ATOM   1942  C   ARG A 240     -18.303   1.553   8.934  1.00 98.56           C  
ATOM   1943  O   ARG A 240     -18.249   0.943  10.003  1.00 98.56           O  
ATOM   1944  CB  ARG A 240     -20.373   2.710   8.117  1.00 98.56           C  
ATOM   1945  CG  ARG A 240     -21.269   1.646   8.732  1.00 98.56           C  
ATOM   1946  CD  ARG A 240     -22.537   1.438   7.911  1.00 98.56           C  
ATOM   1947  NE  ARG A 240     -23.285   0.277   8.371  1.00 98.56           N  
ATOM   1948  NH1 ARG A 240     -24.925   0.431   6.742  1.00 98.56           N  
ATOM   1949  NH2 ARG A 240     -25.007  -1.239   8.310  1.00 98.56           N1+
ATOM   1950  CZ  ARG A 240     -24.401  -0.175   7.806  1.00 98.56           C  
ATOM   1951  N   ASN A 241     -17.721   1.135   7.860  1.00 98.69           N  
ATOM   1952  CA  ASN A 241     -17.129  -0.193   7.793  1.00 98.69           C  
ATOM   1953  C   ASN A 241     -15.738  -0.212   8.427  1.00 98.69           C  
ATOM   1954  O   ASN A 241     -15.308  -1.238   8.961  1.00 98.69           O  
ATOM   1955  CB  ASN A 241     -17.046  -0.672   6.341  1.00 98.69           C  
ATOM   1956  CG  ASN A 241     -18.395  -1.127   5.804  1.00 98.69           C  
ATOM   1957  ND2 ASN A 241     -19.028  -0.278   5.009  1.00 98.69           N  
ATOM   1958  OD1 ASN A 241     -18.845  -2.233   6.104  1.00 98.69           O  
ATOM   1959  N   LEU A 242     -15.054   0.874   8.311  1.00 98.56           N  
ATOM   1960  CA  LEU A 242     -13.799   1.002   9.035  1.00 98.56           C  
ATOM   1961  C   LEU A 242     -14.011   0.863  10.538  1.00 98.56           C  
ATOM   1962  O   LEU A 242     -13.273   0.147  11.216  1.00 98.56           O  
ATOM   1963  CB  LEU A 242     -13.137   2.349   8.726  1.00 98.56           C  
ATOM   1964  CG  LEU A 242     -11.796   2.622   9.411  1.00 98.56           C  
ATOM   1965  CD1 LEU A 242     -10.788   1.539   9.039  1.00 98.56           C  
ATOM   1966  CD2 LEU A 242     -11.273   4.003   9.033  1.00 98.56           C  
ATOM   1967  N   GLU A 243     -15.009   1.527  11.116  1.00 98.19           N  
ATOM   1968  CA  GLU A 243     -15.355   1.421  12.526  1.00 98.19           C  
ATOM   1969  C   GLU A 243     -15.664  -0.023  12.908  1.00 98.19           C  
ATOM   1970  O   GLU A 243     -15.140  -0.536  13.898  1.00 98.19           O  
ATOM   1971  CB  GLU A 243     -16.549   2.322  12.863  1.00 98.19           C  
ATOM   1972  CG  GLU A 243     -16.870   2.375  14.339  1.00 98.19           C  
ATOM   1973  CD  GLU A 243     -17.981   3.371  14.672  1.00 98.19           C  
ATOM   1974  OE1 GLU A 243     -17.982   3.924  15.798  1.00 98.19           O  
ATOM   1975  OE2 GLU A 243     -18.840   3.597  13.801  1.00 98.19           O1-
ATOM   1976  N   LYS A 244     -16.414  -0.664  12.155  1.00 98.19           N  
ATOM   1977  CA  LYS A 244     -16.789  -2.047  12.423  1.00 98.19           C  
ATOM   1978  C   LYS A 244     -15.589  -2.979  12.329  1.00 98.19           C  
ATOM   1979  O   LYS A 244     -15.421  -3.873  13.169  1.00 98.19           O  
ATOM   1980  CB  LYS A 244     -17.890  -2.500  11.452  1.00 98.19           C  
ATOM   1981  CG  LYS A 244     -19.247  -1.871  11.718  1.00 98.19           C  
ATOM   1982  CD  LYS A 244     -20.311  -2.439  10.785  1.00 98.19           C  
ATOM   1983  CE  LYS A 244     -21.669  -1.817  11.056  1.00 98.19           C  
ATOM   1984  NZ  LYS A 244     -22.694  -2.265  10.057  1.00 98.19           N1+
ATOM   1985  N   ALA A 245     -14.768  -2.754  11.213  1.00 98.19           N  
ATOM   1986  CA  ALA A 245     -13.586  -3.595  11.033  1.00 98.19           C  
ATOM   1987  C   ALA A 245     -12.668  -3.520  12.246  1.00 98.19           C  
ATOM   1988  O   ALA A 245     -12.210  -4.548  12.743  1.00 98.19           O  
ATOM   1989  CB  ALA A 245     -12.836  -3.183   9.773  1.00 98.19           C  
ATOM   1990  N   LEU A 246     -12.418  -2.342  12.779  1.00 97.50           N  
ATOM   1991  CA  LEU A 246     -11.503  -2.139  13.897  1.00 97.50           C  
ATOM   1992  C   LEU A 246     -12.099  -2.653  15.196  1.00 97.50           C  
ATOM   1993  O   LEU A 246     -11.372  -3.023  16.120  1.00 97.50           O  
ATOM   1994  CB  LEU A 246     -11.145  -0.656  14.035  1.00 97.50           C  
ATOM   1995  CG  LEU A 246     -10.311  -0.049  12.905  1.00 97.50           C  
ATOM   1996  CD1 LEU A 246     -10.143   1.450  13.121  1.00 97.50           C  
ATOM   1997  CD2 LEU A 246      -8.953  -0.739  12.818  1.00 97.50           C  
ATOM   1998  N   GLN A 247     -13.463  -2.758  15.352  1.00 96.50           N  
ATOM   1999  CA  GLN A 247     -14.147  -3.324  16.505  1.00 96.50           C  
ATOM   2000  C   GLN A 247     -14.121  -4.847  16.460  1.00 96.50           C  
ATOM   2001  O   GLN A 247     -13.973  -5.493  17.502  1.00 96.50           O  
ATOM   2002  CB  GLN A 247     -15.597  -2.833  16.560  1.00 96.50           C  
ATOM   2003  CG  GLN A 247     -15.734  -1.373  16.971  1.00 96.50           C  
ATOM   2004  CD  GLN A 247     -17.164  -0.869  16.881  1.00 96.50           C  
ATOM   2005  NE2 GLN A 247     -17.379   0.368  17.317  1.00 96.50           N  
ATOM   2006  OE1 GLN A 247     -18.060  -1.587  16.429  1.00 96.50           O  
ATOM   2007  N   GLU A 248     -14.232  -5.395  15.287  1.00 97.12           N  
ATOM   2008  CA  GLU A 248     -14.298  -6.840  15.094  1.00 97.12           C  
ATOM   2009  C   GLU A 248     -12.928  -7.484  15.263  1.00 97.12           C  
ATOM   2010  O   GLU A 248     -12.820  -8.644  15.657  1.00 97.12           O  
ATOM   2011  CB  GLU A 248     -14.879  -7.176  13.720  1.00 97.12           C  
ATOM   2012  CG  GLU A 248     -16.355  -6.870  13.586  1.00 97.12           C  
ATOM   2013  CD  GLU A 248     -16.887  -7.042  12.174  1.00 97.12           C  
ATOM   2014  OE1 GLU A 248     -18.089  -6.798  11.933  1.00 97.12           O  
ATOM   2015  OE2 GLU A 248     -16.079  -7.428  11.293  1.00 97.12           O1-
ATOM   2016  N   HIS A 249     -11.930  -6.716  14.857  1.00 95.88           N  
ATOM   2017  CA  HIS A 249     -10.553  -7.200  14.876  1.00 95.88           C  
ATOM   2018  C   HIS A 249      -9.614  -6.163  15.480  1.00 95.88           C  
ATOM   2019  O   HIS A 249      -9.373  -5.112  14.894  1.00 95.88           O  
ATOM   2020  CB  HIS A 249     -10.095  -7.552  13.456  1.00 95.88           C  
ATOM   2021  CG  HIS A 249      -8.764  -8.243  13.412  1.00 95.88           C  
ATOM   2022  CD2 HIS A 249      -7.515  -7.748  13.264  1.00 95.88           C  
ATOM   2023  ND1 HIS A 249      -8.635  -9.610  13.516  1.00 95.88           N  
ATOM   2024  CE1 HIS A 249      -7.352  -9.928  13.444  1.00 95.88           C  
ATOM   2025  NE2 HIS A 249      -6.651  -8.818  13.292  1.00 95.88           N  
ATOM   2026  N   ARG A 250      -9.240  -6.306  16.759  1.00 95.44           N  
ATOM   2027  CA  ARG A 250      -8.346  -5.382  17.449  1.00 95.44           C  
ATOM   2028  C   ARG A 250      -6.902  -5.596  17.018  1.00 95.44           C  
ATOM   2029  O   ARG A 250      -6.197  -6.431  17.582  1.00 95.44           O  
ATOM   2030  CB  ARG A 250      -8.479  -5.545  18.962  1.00 95.44           C  
ATOM   2031  CG  ARG A 250      -9.870  -5.259  19.492  1.00 95.44           C  
ATOM   2032  CD  ARG A 250     -10.201  -3.775  19.438  1.00 95.44           C  
ATOM   2033  NE  ARG A 250     -11.444  -3.476  20.154  1.00 95.44           N  
ATOM   2034  NH1 ARG A 250     -12.759  -3.414  18.248  1.00 95.44           N  
ATOM   2035  NH2 ARG A 250     -13.691  -3.039  20.311  1.00 95.44           N1+
ATOM   2036  CZ  ARG A 250     -12.632  -3.310  19.570  1.00 95.44           C  
ATOM   2037  N   PRO A 251      -6.492  -4.827  15.929  1.00 98.00           N  
ATOM   2038  CA  PRO A 251      -5.186  -5.090  15.332  1.00 98.00           C  
ATOM   2039  C   PRO A 251      -4.032  -4.526  16.159  1.00 98.00           C  
ATOM   2040  O   PRO A 251      -4.200  -3.528  16.864  1.00 98.00           O  
ATOM   2041  CB  PRO A 251      -5.277  -4.393  13.974  1.00 98.00           C  
ATOM   2042  CG  PRO A 251      -6.206  -3.243  14.188  1.00 98.00           C  
ATOM   2043  CD  PRO A 251      -7.277  -3.679  15.151  1.00 98.00           C  
ATOM   2044  N   ASP A 252      -2.877  -5.214  16.041  1.00 98.44           N  
ATOM   2045  CA  ASP A 252      -1.622  -4.663  16.544  1.00 98.44           C  
ATOM   2046  C   ASP A 252      -1.033  -3.654  15.574  1.00 98.44           C  
ATOM   2047  O   ASP A 252      -0.279  -2.761  15.957  1.00 98.44           O  
ATOM   2048  CB  ASP A 252      -0.615  -5.786  16.820  1.00 98.44           C  
ATOM   2049  CG  ASP A 252      -1.108  -6.792  17.832  1.00 98.44           C  
ATOM   2050  OD1 ASP A 252      -1.650  -6.384  18.893  1.00 98.44           O  
ATOM   2051  OD2 ASP A 252      -0.948  -8.011  17.601  1.00 98.44           O1-
ATOM   2052  N   VAL A 253      -1.454  -3.765  14.324  1.00 98.69           N  
ATOM   2053  CA  VAL A 253      -0.993  -2.873  13.275  1.00 98.69           C  
ATOM   2054  C   VAL A 253      -2.020  -2.835  12.145  1.00 98.69           C  
ATOM   2055  O   VAL A 253      -2.658  -3.845  11.840  1.00 98.69           O  
ATOM   2056  CB  VAL A 253       0.384  -3.304  12.722  1.00 98.69           C  
ATOM   2057  CG1 VAL A 253       0.311  -4.707  12.124  1.00 98.69           C  
ATOM   2058  CG2 VAL A 253       0.882  -2.301  11.684  1.00 98.69           C  
ATOM   2059  N   VAL A 254      -2.150  -1.614  11.526  1.00 98.88           N  
ATOM   2060  CA  VAL A 254      -3.013  -1.448  10.361  1.00 98.88           C  
ATOM   2061  C   VAL A 254      -2.162  -1.188   9.122  1.00 98.88           C  
ATOM   2062  O   VAL A 254      -1.237  -0.373   9.159  1.00 98.88           O  
ATOM   2063  CB  VAL A 254      -4.027  -0.300  10.565  1.00 98.88           C  
ATOM   2064  CG1 VAL A 254      -4.696   0.068   9.245  1.00 98.88           C  
ATOM   2065  CG2 VAL A 254      -5.071  -0.690  11.604  1.00 98.88           C  
ATOM   2066  N   VAL A 255      -2.375  -1.994   8.055  1.00 98.88           N  
ATOM   2067  CA  VAL A 255      -1.824  -1.707   6.736  1.00 98.88           C  
ATOM   2068  C   VAL A 255      -2.893  -1.059   5.857  1.00 98.88           C  
ATOM   2069  O   VAL A 255      -3.917  -1.678   5.559  1.00 98.88           O  
ATOM   2070  CB  VAL A 255      -1.280  -2.983   6.057  1.00 98.88           C  
ATOM   2071  CG1 VAL A 255      -0.645  -2.649   4.707  1.00 98.88           C  
ATOM   2072  CG2 VAL A 255      -0.273  -3.683   6.967  1.00 98.88           C  
ATOM   2073  N   TYR A 256      -2.713   0.163   5.513  1.00 98.88           N  
ATOM   2074  CA  TYR A 256      -3.656   0.975   4.750  1.00 98.88           C  
ATOM   2075  C   TYR A 256      -3.194   1.141   3.312  1.00 98.88           C  
ATOM   2076  O   TYR A 256      -2.186   1.798   3.047  1.00 98.88           O  
ATOM   2077  CB  TYR A 256      -3.830   2.349   5.406  1.00 98.88           C  
ATOM   2078  CG  TYR A 256      -4.664   3.309   4.590  1.00 98.88           C  
ATOM   2079  CD1 TYR A 256      -4.364   4.669   4.556  1.00 98.88           C  
ATOM   2080  CD2 TYR A 256      -5.756   2.856   3.856  1.00 98.88           C  
ATOM   2081  CE1 TYR A 256      -5.131   5.555   3.808  1.00 98.88           C  
ATOM   2082  CE2 TYR A 256      -6.529   3.735   3.104  1.00 98.88           C  
ATOM   2083  OH  TYR A 256      -6.971   5.952   2.343  1.00 98.88           O  
ATOM   2084  CZ  TYR A 256      -6.207   5.079   3.087  1.00 98.88           C  
ATOM   2085  N   ASN A 257      -3.858   0.451   2.376  1.00 98.75           N  
ATOM   2086  CA  ASN A 257      -3.629   0.608   0.944  1.00 98.75           C  
ATOM   2087  C   ASN A 257      -4.444   1.760   0.368  1.00 98.75           C  
ATOM   2088  O   ASN A 257      -5.642   1.616   0.123  1.00 98.75           O  
ATOM   2089  CB  ASN A 257      -3.949  -0.694   0.205  1.00 98.75           C  
ATOM   2090  CG  ASN A 257      -3.565  -0.641  -1.260  1.00 98.75           C  
ATOM   2091  ND2 ASN A 257      -4.437  -1.156  -2.120  1.00 98.75           N  
ATOM   2092  OD1 ASN A 257      -2.495  -0.144  -1.616  1.00 98.75           O  
ATOM   2093  N   ALA A 258      -3.749   2.903   0.118  1.00 98.38           N  
ATOM   2094  CA  ALA A 258      -4.384   4.186  -0.172  1.00 98.38           C  
ATOM   2095  C   ALA A 258      -4.336   4.499  -1.665  1.00 98.38           C  
ATOM   2096  O   ALA A 258      -3.781   5.518  -2.075  1.00 98.38           O  
ATOM   2097  CB  ALA A 258      -3.712   5.304   0.622  1.00 98.38           C  
ATOM   2098  N   GLY A 259      -4.928   3.644  -2.540  1.00 97.44           N  
ATOM   2099  CA  GLY A 259      -4.946   3.910  -3.969  1.00 97.44           C  
ATOM   2100  C   GLY A 259      -5.797   5.107  -4.345  1.00 97.44           C  
ATOM   2101  O   GLY A 259      -6.867   5.318  -3.768  1.00 97.44           O  
ATOM   2102  N   THR A 260      -5.414   5.887  -5.347  1.00 97.25           N  
ATOM   2103  CA  THR A 260      -6.153   7.085  -5.726  1.00 97.25           C  
ATOM   2104  C   THR A 260      -6.976   6.835  -6.986  1.00 97.25           C  
ATOM   2105  O   THR A 260      -7.535   7.768  -7.563  1.00 97.25           O  
ATOM   2106  CB  THR A 260      -5.201   8.275  -5.960  1.00 97.25           C  
ATOM   2107  CG2 THR A 260      -4.509   8.688  -4.669  1.00 97.25           C  
ATOM   2108  OG1 THR A 260      -4.208   7.902  -6.924  1.00 97.25           O  
ATOM   2109  N   ASP A 261      -7.008   5.546  -7.480  1.00 97.00           N  
ATOM   2110  CA  ASP A 261      -7.722   5.241  -8.714  1.00 97.00           C  
ATOM   2111  C   ASP A 261      -9.233   5.273  -8.499  1.00 97.00           C  
ATOM   2112  O   ASP A 261     -10.002   4.995  -9.416  1.00 97.00           O  
ATOM   2113  CB  ASP A 261      -7.296   3.874  -9.254  1.00 97.00           C  
ATOM   2114  CG  ASP A 261      -7.286   2.792  -8.195  1.00 97.00           C  
ATOM   2115  OD1 ASP A 261      -7.694   3.059  -7.043  1.00 97.00           O  
ATOM   2116  OD2 ASP A 261      -6.856   1.658  -8.506  1.00 97.00           O1-
ATOM   2117  N   VAL A 262      -9.708   5.806  -7.316  1.00 98.00           N  
ATOM   2118  CA  VAL A 262     -11.116   6.069  -7.053  1.00 98.00           C  
ATOM   2119  C   VAL A 262     -11.478   7.480  -7.512  1.00 98.00           C  
ATOM   2120  O   VAL A 262     -12.650   7.845  -7.558  1.00 98.00           O  
ATOM   2121  CB  VAL A 262     -11.454   5.898  -5.557  1.00 98.00           C  
ATOM   2122  CG1 VAL A 262     -11.272   4.444  -5.122  1.00 98.00           C  
ATOM   2123  CG2 VAL A 262     -10.593   6.824  -4.704  1.00 98.00           C  
ATOM   2124  N   LEU A 263     -10.448   8.219  -7.913  1.00 98.00           N  
ATOM   2125  CA  LEU A 263     -10.528   9.626  -8.288  1.00 98.00           C  
ATOM   2126  C   LEU A 263     -11.438   9.814  -9.499  1.00 98.00           C  
ATOM   2127  O   LEU A 263     -11.414   9.006 -10.424  1.00 98.00           O  
ATOM   2128  CB  LEU A 263      -9.133  10.183  -8.593  1.00 98.00           C  
ATOM   2129  CG  LEU A 263      -9.059  11.664  -8.969  1.00 98.00           C  
ATOM   2130  CD1 LEU A 263      -9.459  12.533  -7.774  1.00 98.00           C  
ATOM   2131  CD2 LEU A 263      -7.662  12.024  -9.453  1.00 98.00           C  
ATOM   2132  N   GLU A 264     -12.234  10.825  -9.443  1.00 97.44           N  
ATOM   2133  CA  GLU A 264     -13.049  11.193 -10.596  1.00 97.44           C  
ATOM   2134  C   GLU A 264     -12.198  11.315 -11.858  1.00 97.44           C  
ATOM   2135  O   GLU A 264     -11.147  11.951 -11.842  1.00 97.44           O  
ATOM   2136  CB  GLU A 264     -13.790  12.505 -10.329  1.00 97.44           C  
ATOM   2137  CG  GLU A 264     -14.640  12.975 -11.498  1.00 97.44           C  
ATOM   2138  CD  GLU A 264     -15.290  14.337 -11.265  1.00 97.44           C  
ATOM   2139  OE1 GLU A 264     -16.215  14.705 -12.024  1.00 97.44           O  
ATOM   2140  OE2 GLU A 264     -14.871  15.033 -10.313  1.00 97.44           O1-
ATOM   2141  N   GLY A 265     -12.631  10.606 -12.967  1.00 94.81           N  
ATOM   2142  CA  GLY A 265     -11.929  10.728 -14.240  1.00 94.81           C  
ATOM   2143  C   GLY A 265     -10.852   9.674 -14.431  1.00 94.81           C  
ATOM   2144  O   GLY A 265     -10.222   9.609 -15.490  1.00 94.81           O  
ATOM   2145  N   ASP A 266     -10.613   8.899 -13.303  1.00 95.00           N  
ATOM   2146  CA  ASP A 266      -9.648   7.808 -13.446  1.00 95.00           C  
ATOM   2147  C   ASP A 266     -10.143   6.772 -14.456  1.00 95.00           C  
ATOM   2148  O   ASP A 266     -11.291   6.340 -14.397  1.00 95.00           O  
ATOM   2149  CB  ASP A 266      -9.382   7.142 -12.094  1.00 95.00           C  
ATOM   2150  CG  ASP A 266      -8.260   6.121 -12.149  1.00 95.00           C  
ATOM   2151  OD1 ASP A 266      -8.537   4.922 -12.368  1.00 95.00           O  
ATOM   2152  OD2 ASP A 266      -7.091   6.520 -11.966  1.00 95.00           O1-
ATOM   2153  N   ARG A 267      -9.388   6.232 -15.376  1.00 90.56           N  
ATOM   2154  CA  ARG A 267      -9.757   5.402 -16.517  1.00 90.56           C  
ATOM   2155  C   ARG A 267      -9.916   3.943 -16.112  1.00 90.56           C  
ATOM   2156  O   ARG A 267     -10.578   3.166 -16.797  1.00 90.56           O  
ATOM   2157  CB  ARG A 267      -8.714   5.527 -17.632  1.00 90.56           C  
ATOM   2158  CG  ARG A 267      -8.629   6.912 -18.240  1.00 90.56           C  
ATOM   2159  CD  ARG A 267      -7.692   6.940 -19.438  1.00 90.56           C  
ATOM   2160  NE  ARG A 267      -8.183   7.832 -20.494  1.00 90.56           N  
ATOM   2161  NH1 ARG A 267      -6.322   7.615 -21.843  1.00 90.56           N  
ATOM   2162  NH2 ARG A 267      -8.067   8.953 -22.498  1.00 90.56           N1+
ATOM   2163  CZ  ARG A 267      -7.524   8.130 -21.608  1.00 90.56           C  
ATOM   2164  N   LEU A 268      -9.398   3.564 -14.904  1.00 92.88           N  
ATOM   2165  CA  LEU A 268      -9.377   2.159 -14.515  1.00 92.88           C  
ATOM   2166  C   LEU A 268     -10.336   1.902 -13.363  1.00 92.88           C  
ATOM   2167  O   LEU A 268     -10.878   0.802 -13.238  1.00 92.88           O  
ATOM   2168  CB  LEU A 268      -7.960   1.732 -14.125  1.00 92.88           C  
ATOM   2169  CG  LEU A 268      -6.907   1.793 -15.235  1.00 92.88           C  
ATOM   2170  CD1 LEU A 268      -5.564   1.291 -14.713  1.00 92.88           C  
ATOM   2171  CD2 LEU A 268      -7.352   0.975 -16.439  1.00 92.88           C  
ATOM   2172  N   GLY A 269     -10.609   2.923 -12.527  1.00 95.94           N  
ATOM   2173  CA  GLY A 269     -11.285   2.755 -11.253  1.00 95.94           C  
ATOM   2174  C   GLY A 269     -12.794   2.882 -11.362  1.00 95.94           C  
ATOM   2175  O   GLY A 269     -13.533   2.229 -10.620  1.00 95.94           O  
ATOM   2176  N   GLY A 270     -13.373   3.741 -12.264  1.00 96.19           N  
ATOM   2177  CA  GLY A 270     -14.797   3.830 -12.588  1.00 96.19           C  
ATOM   2178  C   GLY A 270     -15.628   4.395 -11.449  1.00 96.19           C  
ATOM   2179  O   GLY A 270     -16.832   4.160 -11.387  1.00 96.19           O  
ATOM   2180  N   LEU A 271     -14.995   5.123 -10.459  1.00 98.12           N  
ATOM   2181  CA  LEU A 271     -15.678   5.829  -9.382  1.00 98.12           C  
ATOM   2182  C   LEU A 271     -15.598   7.340  -9.579  1.00 98.12           C  
ATOM   2183  O   LEU A 271     -14.958   7.811 -10.528  1.00 98.12           O  
ATOM   2184  CB  LEU A 271     -15.081   5.448  -8.027  1.00 98.12           C  
ATOM   2185  CG  LEU A 271     -15.117   3.961  -7.665  1.00 98.12           C  
ATOM   2186  CD1 LEU A 271     -14.370   3.715  -6.359  1.00 98.12           C  
ATOM   2187  CD2 LEU A 271     -16.562   3.468  -7.561  1.00 98.12           C  
ATOM   2188  N   SER A 272     -16.192   8.159  -8.715  1.00 98.31           N  
ATOM   2189  CA  SER A 272     -16.255   9.602  -8.943  1.00 98.31           C  
ATOM   2190  C   SER A 272     -15.913  10.378  -7.676  1.00 98.31           C  
ATOM   2191  O   SER A 272     -16.656  11.278  -7.273  1.00 98.31           O  
ATOM   2192  CB  SER A 272     -17.645  10.004  -9.441  1.00 98.31           C  
ATOM   2193  OG  SER A 272     -17.637  11.340  -9.908  1.00 98.31           O  
ATOM   2194  N   ILE A 273     -14.814  10.016  -6.996  1.00 98.50           N  
ATOM   2195  CA  ILE A 273     -14.374  10.700  -5.788  1.00 98.50           C  
ATOM   2196  C   ILE A 273     -13.541  11.927  -6.163  1.00 98.50           C  
ATOM   2197  O   ILE A 273     -12.669  11.850  -7.027  1.00 98.50           O  
ATOM   2198  CB  ILE A 273     -13.556   9.760  -4.877  1.00 98.50           C  
ATOM   2199  CG1 ILE A 273     -14.473   8.722  -4.220  1.00 98.50           C  
ATOM   2200  CG2 ILE A 273     -12.786  10.562  -3.823  1.00 98.50           C  
ATOM   2201  CD1 ILE A 273     -15.059   7.710  -5.194  1.00 98.50           C  
ATOM   2202  N   SER A 274     -13.887  13.075  -5.521  1.00 98.56           N  
ATOM   2203  CA  SER A 274     -13.170  14.325  -5.766  1.00 98.56           C  
ATOM   2204  C   SER A 274     -11.785  14.298  -5.121  1.00 98.56           C  
ATOM   2205  O   SER A 274     -11.528  13.498  -4.221  1.00 98.56           O  
ATOM   2206  CB  SER A 274     -13.964  15.521  -5.234  1.00 98.56           C  
ATOM   2207  OG  SER A 274     -13.983  15.514  -3.817  1.00 98.56           O  
ATOM   2208  N   PRO A 275     -10.858  15.181  -5.586  1.00 98.44           N  
ATOM   2209  CA  PRO A 275      -9.574  15.311  -4.895  1.00 98.44           C  
ATOM   2210  C   PRO A 275      -9.733  15.526  -3.394  1.00 98.44           C  
ATOM   2211  O   PRO A 275      -9.019  14.917  -2.596  1.00 98.44           O  
ATOM   2212  CB  PRO A 275      -8.937  16.534  -5.556  1.00 98.44           C  
ATOM   2213  CG  PRO A 275      -9.465  16.525  -6.955  1.00 98.44           C  
ATOM   2214  CD  PRO A 275     -10.902  16.090  -6.920  1.00 98.44           C  
ATOM   2215  N   GLN A 276     -10.586  16.389  -3.009  1.00 98.50           N  
ATOM   2216  CA  GLN A 276     -10.846  16.628  -1.598  1.00 98.50           C  
ATOM   2217  C   GLN A 276     -11.379  15.375  -0.913  1.00 98.50           C  
ATOM   2218  O   GLN A 276     -11.091  15.124   0.256  1.00 98.50           O  
ATOM   2219  CB  GLN A 276     -11.833  17.786  -1.422  1.00 98.50           C  
ATOM   2220  CG  GLN A 276     -12.063  18.185   0.028  1.00 98.50           C  
ATOM   2221  CD  GLN A 276     -10.787  18.606   0.726  1.00 98.50           C  
ATOM   2222  NE2 GLN A 276     -10.683  18.304   2.017  1.00 98.50           N  
ATOM   2223  OE1 GLN A 276      -9.896  19.221   0.116  1.00 98.50           O  
ATOM   2224  N   GLY A 277     -12.246  14.663  -1.587  1.00 98.62           N  
ATOM   2225  CA  GLY A 277     -12.720  13.389  -1.058  1.00 98.62           C  
ATOM   2226  C   GLY A 277     -11.602  12.436  -0.696  1.00 98.62           C  
ATOM   2227  O   GLY A 277     -11.658  11.760   0.335  1.00 98.62           O  
ATOM   2228  N   ILE A 278     -10.566  12.287  -1.505  1.00 98.56           N  
ATOM   2229  CA  ILE A 278      -9.409  11.434  -1.269  1.00 98.56           C  
ATOM   2230  C   ILE A 278      -8.648  11.922  -0.037  1.00 98.56           C  
ATOM   2231  O   ILE A 278      -8.231  11.115   0.799  1.00 98.56           O  
ATOM   2232  CB  ILE A 278      -8.472  11.396  -2.496  1.00 98.56           C  
ATOM   2233  CG1 ILE A 278      -9.142  10.653  -3.656  1.00 98.56           C  
ATOM   2234  CG2 ILE A 278      -7.130  10.752  -2.135  1.00 98.56           C  
ATOM   2235  CD1 ILE A 278      -8.356  10.700  -4.957  1.00 98.56           C  
ATOM   2236  N   VAL A 279      -8.448  13.244   0.082  1.00 98.75           N  
ATOM   2237  CA  VAL A 279      -7.796  13.822   1.253  1.00 98.75           C  
ATOM   2238  C   VAL A 279      -8.608  13.503   2.507  1.00 98.75           C  
ATOM   2239  O   VAL A 279      -8.049  13.092   3.527  1.00 98.75           O  
ATOM   2240  CB  VAL A 279      -7.622  15.351   1.110  1.00 98.75           C  
ATOM   2241  CG1 VAL A 279      -7.141  15.968   2.423  1.00 98.75           C  
ATOM   2242  CG2 VAL A 279      -6.648  15.676  -0.022  1.00 98.75           C  
ATOM   2243  N   LYS A 280      -9.916  13.693   2.434  1.00 98.75           N  
ATOM   2244  CA  LYS A 280     -10.788  13.401   3.563  1.00 98.75           C  
ATOM   2245  C   LYS A 280     -10.755  11.919   3.916  1.00 98.75           C  
ATOM   2246  O   LYS A 280     -10.824  11.551   5.090  1.00 98.75           O  
ATOM   2247  CB  LYS A 280     -12.227  13.835   3.258  1.00 98.75           C  
ATOM   2248  CG  LYS A 280     -12.446  15.340   3.332  1.00 98.75           C  
ATOM   2249  CD  LYS A 280     -13.902  15.702   3.079  1.00 98.75           C  
ATOM   2250  CE  LYS A 280     -14.124  17.212   3.136  1.00 98.75           C  
ATOM   2251  NZ  LYS A 280     -15.530  17.578   2.814  1.00 98.75           N1+
ATOM   2252  N   ARG A 281     -10.746  11.083   2.887  1.00 98.81           N  
ATOM   2253  CA  ARG A 281     -10.648   9.638   3.082  1.00 98.81           C  
ATOM   2254  C   ARG A 281      -9.427   9.280   3.921  1.00 98.81           C  
ATOM   2255  O   ARG A 281      -9.541   8.537   4.900  1.00 98.81           O  
ATOM   2256  CB  ARG A 281     -10.589   8.917   1.735  1.00 98.81           C  
ATOM   2257  CG  ARG A 281     -10.408   7.413   1.852  1.00 98.81           C  
ATOM   2258  CD  ARG A 281      -9.870   6.807   0.565  1.00 98.81           C  
ATOM   2259  NE  ARG A 281      -8.495   7.237   0.307  1.00 98.81           N  
ATOM   2260  NH1 ARG A 281      -8.416   6.394  -1.841  1.00 98.81           N  
ATOM   2261  NH2 ARG A 281      -6.592   7.463  -0.956  1.00 98.81           N1+
ATOM   2262  CZ  ARG A 281      -7.837   7.030  -0.829  1.00 98.81           C  
ATOM   2263  N   ASP A 282      -8.254   9.709   3.534  1.00 98.75           N  
ATOM   2264  CA  ASP A 282      -7.017   9.411   4.248  1.00 98.75           C  
ATOM   2265  C   ASP A 282      -7.047   9.974   5.663  1.00 98.75           C  
ATOM   2266  O   ASP A 282      -6.563   9.334   6.602  1.00 98.75           O  
ATOM   2267  CB  ASP A 282      -5.812   9.964   3.485  1.00 98.75           C  
ATOM   2268  CG  ASP A 282      -5.558   9.242   2.171  1.00 98.75           C  
ATOM   2269  OD1 ASP A 282      -6.116   8.148   1.961  1.00 98.75           O  
ATOM   2270  OD2 ASP A 282      -4.790   9.781   1.344  1.00 98.75           O1-
ATOM   2271  N   GLU A 283      -7.593  11.175   5.811  1.00 98.69           N  
ATOM   2272  CA  GLU A 283      -7.791  11.755   7.133  1.00 98.69           C  
ATOM   2273  C   GLU A 283      -8.651  10.853   8.011  1.00 98.69           C  
ATOM   2274  O   GLU A 283      -8.308  10.590   9.166  1.00 98.69           O  
ATOM   2275  CB  GLU A 283      -8.435  13.143   7.022  1.00 98.69           C  
ATOM   2276  CG  GLU A 283      -8.797  13.767   8.364  1.00 98.69           C  
ATOM   2277  CD  GLU A 283      -9.437  15.135   8.236  1.00 98.69           C  
ATOM   2278  OE1 GLU A 283     -10.205  15.541   9.144  1.00 98.69           O  
ATOM   2279  OE2 GLU A 283      -9.172  15.814   7.222  1.00 98.69           O1-
ATOM   2280  N   LEU A 284      -9.740  10.463   7.491  1.00 98.75           N  
ATOM   2281  CA  LEU A 284     -10.680   9.599   8.203  1.00 98.75           C  
ATOM   2282  C   LEU A 284      -9.973   8.342   8.716  1.00 98.75           C  
ATOM   2283  O   LEU A 284     -10.104   7.991   9.887  1.00 98.75           O  
ATOM   2284  CB  LEU A 284     -11.848   9.204   7.300  1.00 98.75           C  
ATOM   2285  CG  LEU A 284     -12.835   8.187   7.871  1.00 98.75           C  
ATOM   2286  CD1 LEU A 284     -13.602   8.793   9.044  1.00 98.75           C  
ATOM   2287  CD2 LEU A 284     -13.803   7.713   6.790  1.00 98.75           C  
ATOM   2288  N   VAL A 285      -9.230   7.673   7.907  1.00 98.81           N  
ATOM   2289  CA  VAL A 285      -8.536   6.443   8.262  1.00 98.81           C  
ATOM   2290  C   VAL A 285      -7.521   6.722   9.372  1.00 98.81           C  
ATOM   2291  O   VAL A 285      -7.504   6.029  10.388  1.00 98.81           O  
ATOM   2292  CB  VAL A 285      -7.831   5.814   7.039  1.00 98.81           C  
ATOM   2293  CG1 VAL A 285      -6.948   4.645   7.469  1.00 98.81           C  
ATOM   2294  CG2 VAL A 285      -8.863   5.358   6.006  1.00 98.81           C  
ATOM   2295  N   PHE A 286      -6.652   7.728   9.184  1.00 98.62           N  
ATOM   2296  CA  PHE A 286      -5.620   8.042  10.169  1.00 98.62           C  
ATOM   2297  C   PHE A 286      -6.246   8.478  11.489  1.00 98.62           C  
ATOM   2298  O   PHE A 286      -5.778   8.091  12.561  1.00 98.62           O  
ATOM   2299  CB  PHE A 286      -4.691   9.137   9.641  1.00 98.62           C  
ATOM   2300  CG  PHE A 286      -3.494   8.613   8.899  1.00 98.62           C  
ATOM   2301  CD1 PHE A 286      -2.258   8.517   9.530  1.00 98.62           C  
ATOM   2302  CD2 PHE A 286      -3.603   8.218   7.574  1.00 98.62           C  
ATOM   2303  CE1 PHE A 286      -1.148   8.031   8.846  1.00 98.62           C  
ATOM   2304  CE2 PHE A 286      -2.496   7.735   6.883  1.00 98.62           C  
ATOM   2305  CZ  PHE A 286      -1.270   7.637   7.519  1.00 98.62           C  
ATOM   2306  N   ARG A 287      -7.236   9.320  11.433  1.00 98.31           N  
ATOM   2307  CA  ARG A 287      -7.906   9.787  12.642  1.00 98.31           C  
ATOM   2308  C   ARG A 287      -8.442   8.604  13.453  1.00 98.31           C  
ATOM   2309  O   ARG A 287      -8.257   8.550  14.668  1.00 98.31           O  
ATOM   2310  CB  ARG A 287      -9.048  10.746  12.290  1.00 98.31           C  
ATOM   2311  CG  ARG A 287      -9.718  11.373  13.504  1.00 98.31           C  
ATOM   2312  CD  ARG A 287     -10.825  12.331  13.100  1.00 98.31           C  
ATOM   2313  NE  ARG A 287     -10.353  13.341  12.156  1.00 98.31           N  
ATOM   2314  NH1 ARG A 287     -11.130  15.143  13.382  1.00 98.31           N  
ATOM   2315  NH2 ARG A 287     -10.038  15.484  11.394  1.00 98.31           N1+
ATOM   2316  CZ  ARG A 287     -10.507  14.652  12.315  1.00 98.31           C  
ATOM   2317  N   MET A 288      -9.143   7.655  12.868  1.00 98.25           N  
ATOM   2318  CA  MET A 288      -9.758   6.526  13.547  1.00 98.25           C  
ATOM   2319  C   MET A 288      -8.702   5.562  14.085  1.00 98.25           C  
ATOM   2320  O   MET A 288      -8.779   5.135  15.241  1.00 98.25           O  
ATOM   2321  CB  MET A 288     -10.701   5.777  12.601  1.00 98.25           C  
ATOM   2322  CG  MET A 288     -12.016   6.504  12.353  1.00 98.25           C  
ATOM   2323  SD  MET A 288     -13.198   5.491  11.378  1.00 98.25           S  
ATOM   2324  CE  MET A 288     -14.733   6.414  11.676  1.00 98.25           C  
ATOM   2325  N   VAL A 289      -7.701   5.216  13.238  1.00 98.25           N  
ATOM   2326  CA  VAL A 289      -6.673   4.261  13.635  1.00 98.25           C  
ATOM   2327  C   VAL A 289      -5.818   4.853  14.755  1.00 98.25           C  
ATOM   2328  O   VAL A 289      -5.548   4.186  15.756  1.00 98.25           O  
ATOM   2329  CB  VAL A 289      -5.783   3.856  12.439  1.00 98.25           C  
ATOM   2330  CG1 VAL A 289      -4.589   3.032  12.915  1.00 98.25           C  
ATOM   2331  CG2 VAL A 289      -6.596   3.076  11.408  1.00 98.25           C  
ATOM   2332  N   ARG A 290      -5.492   6.036  14.640  1.00 95.12           N  
ATOM   2333  CA  ARG A 290      -4.622   6.676  15.625  1.00 95.12           C  
ATOM   2334  C   ARG A 290      -5.361   6.902  16.936  1.00 95.12           C  
ATOM   2335  O   ARG A 290      -4.749   6.906  18.008  1.00 95.12           O  
ATOM   2336  CB  ARG A 290      -4.080   8.002  15.083  1.00 95.12           C  
ATOM   2337  CG  ARG A 290      -3.092   7.842  13.941  1.00 95.12           C  
ATOM   2338  CD  ARG A 290      -1.686   7.546  14.451  1.00 95.12           C  
ATOM   2339  NE  ARG A 290      -1.257   8.530  15.443  1.00 95.12           N  
ATOM   2340  NH1 ARG A 290       0.506   7.262  16.232  1.00 95.12           N  
ATOM   2341  NH2 ARG A 290       0.077   9.327  17.135  1.00 95.12           N1+
ATOM   2342  CZ  ARG A 290      -0.225   8.371  16.269  1.00 95.12           C  
ATOM   2343  N   SER A 291      -6.629   7.210  16.899  1.00 95.62           N  
ATOM   2344  CA  SER A 291      -7.424   7.373  18.114  1.00 95.62           C  
ATOM   2345  C   SER A 291      -7.394   6.113  18.975  1.00 95.62           C  
ATOM   2346  O   SER A 291      -7.607   6.173  20.184  1.00 95.62           O  
ATOM   2347  CB  SER A 291      -8.869   7.726  17.754  1.00 95.62           C  
ATOM   2348  OG  SER A 291      -9.560   6.584  17.278  1.00 95.62           O  
ATOM   2349  N   LEU A 292      -7.064   4.976  18.346  1.00 96.44           N  
ATOM   2350  CA  LEU A 292      -6.956   3.707  19.051  1.00 96.44           C  
ATOM   2351  C   LEU A 292      -5.507   3.416  19.427  1.00 96.44           C  
ATOM   2352  O   LEU A 292      -5.200   2.343  19.943  1.00 96.44           O  
ATOM   2353  CB  LEU A 292      -7.516   2.566  18.205  1.00 96.44           C  
ATOM   2354  CG  LEU A 292      -8.996   2.663  17.823  1.00 96.44           C  
ATOM   2355  CD1 LEU A 292      -9.368   1.557  16.840  1.00 96.44           C  
ATOM   2356  CD2 LEU A 292      -9.865   2.590  19.069  1.00 96.44           C  
ATOM   2357  N   GLN A 293      -4.649   4.326  19.074  1.00 95.31           N  
ATOM   2358  CA  GLN A 293      -3.223   4.199  19.337  1.00 95.31           C  
ATOM   2359  C   GLN A 293      -2.652   2.943  18.685  1.00 95.31           C  
ATOM   2360  O   GLN A 293      -1.818   2.256  19.264  1.00 95.31           O  
ATOM   2361  CB  GLN A 293      -2.956   4.170  20.837  1.00 95.31           C  
ATOM   2362  CG  GLN A 293      -3.349   5.449  21.561  1.00 95.31           C  
ATOM   2363  CD  GLN A 293      -3.048   5.410  23.039  1.00 95.31           C  
ATOM   2364  NE2 GLN A 293      -2.313   6.400  23.534  1.00 95.31           N  
ATOM   2365  OE1 GLN A 293      -3.476   4.493  23.745  1.00 95.31           O  
ATOM   2366  N   VAL A 294      -3.148   2.609  17.557  1.00 97.38           N  
ATOM   2367  CA  VAL A 294      -2.660   1.498  16.742  1.00 97.38           C  
ATOM   2368  C   VAL A 294      -1.752   2.037  15.627  1.00 97.38           C  
ATOM   2369  O   VAL A 294      -2.068   3.036  14.985  1.00 97.38           O  
ATOM   2370  CB  VAL A 294      -3.826   0.692  16.126  1.00 97.38           C  
ATOM   2371  CG1 VAL A 294      -3.303  -0.355  15.147  1.00 97.38           C  
ATOM   2372  CG2 VAL A 294      -4.657   0.036  17.218  1.00 97.38           C  
ATOM   2373  N   PRO A 295      -0.556   1.374  15.512  1.00 98.12           N  
ATOM   2374  CA  PRO A 295       0.332   1.797  14.422  1.00 98.12           C  
ATOM   2375  C   PRO A 295      -0.288   1.599  13.043  1.00 98.12           C  
ATOM   2376  O   PRO A 295      -1.009   0.623  12.820  1.00 98.12           O  
ATOM   2377  CB  PRO A 295       1.557   0.897  14.606  1.00 98.12           C  
ATOM   2378  CG  PRO A 295       1.491   0.442  16.030  1.00 98.12           C  
ATOM   2379  CD  PRO A 295       0.048   0.365  16.427  1.00 98.12           C  
ATOM   2380  N   ILE A 296       0.053   2.516  12.110  1.00 98.75           N  
ATOM   2381  CA  ILE A 296      -0.543   2.453  10.774  1.00 98.75           C  
ATOM   2382  C   ILE A 296       0.543   2.615   9.715  1.00 98.75           C  
ATOM   2383  O   ILE A 296       1.397   3.499   9.827  1.00 98.75           O  
ATOM   2384  CB  ILE A 296      -1.637   3.525  10.597  1.00 98.75           C  
ATOM   2385  CG1 ILE A 296      -2.293   3.389   9.214  1.00 98.75           C  
ATOM   2386  CG2 ILE A 296      -1.055   4.929  10.791  1.00 98.75           C  
ATOM   2387  CD1 ILE A 296      -3.571   4.201   9.051  1.00 98.75           C  
ATOM   2388  N   LEU A 297       0.580   1.619   8.776  1.00 98.75           N  
ATOM   2389  CA  LEU A 297       1.401   1.655   7.574  1.00 98.75           C  
ATOM   2390  C   LEU A 297       0.560   2.026   6.356  1.00 98.75           C  
ATOM   2391  O   LEU A 297      -0.391   1.322   6.014  1.00 98.75           O  
ATOM   2392  CB  LEU A 297       2.078   0.303   7.342  1.00 98.75           C  
ATOM   2393  CG  LEU A 297       2.670   0.065   5.955  1.00 98.75           C  
ATOM   2394  CD1 LEU A 297       3.759   1.090   5.663  1.00 98.75           C  
ATOM   2395  CD2 LEU A 297       3.220  -1.353   5.841  1.00 98.75           C  
ATOM   2396  N   MET A 298       0.922   3.174   5.677  1.00 98.81           N  
ATOM   2397  CA  MET A 298       0.224   3.607   4.467  1.00 98.81           C  
ATOM   2398  C   MET A 298       1.073   3.351   3.228  1.00 98.81           C  
ATOM   2399  O   MET A 298       2.250   3.710   3.191  1.00 98.81           O  
ATOM   2400  CB  MET A 298      -0.135   5.092   4.560  1.00 98.81           C  
ATOM   2401  CG  MET A 298      -0.827   5.631   3.316  1.00 98.81           C  
ATOM   2402  SD  MET A 298      -1.184   7.425   3.433  1.00 98.81           S  
ATOM   2403  CE  MET A 298      -1.890   7.718   1.788  1.00 98.81           C  
ATOM   2404  N   VAL A 299       0.527   2.695   2.232  1.00 98.69           N  
ATOM   2405  CA  VAL A 299       1.111   2.559   0.902  1.00 98.69           C  
ATOM   2406  C   VAL A 299       0.179   3.181  -0.136  1.00 98.69           C  
ATOM   2407  O   VAL A 299      -1.037   3.219   0.055  1.00 98.69           O  
ATOM   2408  CB  VAL A 299       1.389   1.080   0.553  1.00 98.69           C  
ATOM   2409  CG1 VAL A 299       2.462   0.501   1.468  1.00 98.69           C  
ATOM   2410  CG2 VAL A 299       0.103   0.260   0.646  1.00 98.69           C  
ATOM   2411  N   THR A 300       0.695   3.749  -1.293  1.00 96.25           N  
ATOM   2412  CA  THR A 300      -0.077   4.679  -2.109  1.00 96.25           C  
ATOM   2413  C   THR A 300      -0.641   3.977  -3.341  1.00 96.25           C  
ATOM   2414  O   THR A 300      -1.529   4.507  -4.011  1.00 96.25           O  
ATOM   2415  CB  THR A 300       0.776   5.884  -2.546  1.00 96.25           C  
ATOM   2416  CG2 THR A 300       1.225   6.704  -1.341  1.00 96.25           C  
ATOM   2417  OG1 THR A 300       1.934   5.412  -3.246  1.00 96.25           O  
ATOM   2418  N   SER A 301      -0.248   2.645  -3.631  1.00 92.81           N  
ATOM   2419  CA  SER A 301      -0.822   1.743  -4.626  1.00 92.81           C  
ATOM   2420  C   SER A 301      -1.152   2.484  -5.917  1.00 92.81           C  
ATOM   2421  O   SER A 301      -0.314   3.214  -6.451  1.00 92.81           O  
ATOM   2422  CB  SER A 301      -2.080   1.069  -4.077  1.00 92.81           C  
ATOM   2423  OG  SER A 301      -2.493   0.012  -4.923  1.00 92.81           O  
ATOM   2424  N   GLY A 302      -2.386   2.169  -6.559  1.00 88.31           N  
ATOM   2425  CA  GLY A 302      -2.813   2.617  -7.877  1.00 88.31           C  
ATOM   2426  C   GLY A 302      -3.185   4.088  -7.916  1.00 88.31           C  
ATOM   2427  O   GLY A 302      -3.121   4.776  -6.894  1.00 88.31           O  
ATOM   2428  N   GLY A 303      -3.617   4.671  -8.966  1.00 89.44           N  
ATOM   2429  CA  GLY A 303      -3.842   6.038  -9.413  1.00 89.44           C  
ATOM   2430  C   GLY A 303      -3.157   6.362 -10.725  1.00 89.44           C  
ATOM   2431  O   GLY A 303      -1.927   6.353 -10.803  1.00 89.44           O  
ATOM   2432  N   TYR A 304      -4.001   6.748 -11.609  1.00 86.12           N  
ATOM   2433  CA  TYR A 304      -3.442   6.665 -12.953  1.00 86.12           C  
ATOM   2434  C   TYR A 304      -3.623   7.984 -13.703  1.00 86.12           C  
ATOM   2435  O   TYR A 304      -3.517   8.027 -14.930  1.00 86.12           O  
ATOM   2436  CB  TYR A 304      -4.097   5.525 -13.741  1.00 86.12           C  
ATOM   2437  CG  TYR A 304      -4.073   4.199 -13.021  1.00 86.12           C  
ATOM   2438  CD1 TYR A 304      -2.896   3.459 -12.919  1.00 86.12           C  
ATOM   2439  CD2 TYR A 304      -5.225   3.681 -12.440  1.00 86.12           C  
ATOM   2440  CE1 TYR A 304      -2.868   2.235 -12.260  1.00 86.12           C  
ATOM   2441  CE2 TYR A 304      -5.209   2.459 -11.779  1.00 86.12           C  
ATOM   2442  OH  TYR A 304      -4.006   0.533 -11.040  1.00 86.12           O  
ATOM   2443  CZ  TYR A 304      -4.028   1.745 -11.694  1.00 86.12           C  
ATOM   2444  N   GLN A 305      -3.899   9.042 -12.856  1.00 88.62           N  
ATOM   2445  CA  GLN A 305      -3.939  10.398 -13.395  1.00 88.62           C  
ATOM   2446  C   GLN A 305      -2.694  11.183 -13.004  1.00 88.62           C  
ATOM   2447  O   GLN A 305      -2.105  10.937 -11.952  1.00 88.62           O  
ATOM   2448  CB  GLN A 305      -5.195  11.130 -12.922  1.00 88.62           C  
ATOM   2449  CG  GLN A 305      -6.493  10.514 -13.424  1.00 88.62           C  
ATOM   2450  CD  GLN A 305      -7.717  11.297 -12.989  1.00 88.62           C  
ATOM   2451  NE2 GLN A 305      -8.691  10.598 -12.410  1.00 88.62           N  
ATOM   2452  OE1 GLN A 305      -7.788  12.517 -13.164  1.00 88.62           O  
ATOM   2453  N   LYS A 306      -2.259  12.043 -13.865  1.00 86.25           N  
ATOM   2454  CA  LYS A 306      -1.074  12.856 -13.614  1.00 86.25           C  
ATOM   2455  C   LYS A 306      -1.237  13.684 -12.346  1.00 86.25           C  
ATOM   2456  O   LYS A 306      -0.269  13.900 -11.611  1.00 86.25           O  
ATOM   2457  CB  LYS A 306      -0.791  13.776 -14.804  1.00 86.25           C  
ATOM   2458  CG  LYS A 306      -0.255  13.055 -16.033  1.00 86.25           C  
ATOM   2459  CD  LYS A 306       0.117  14.034 -17.140  1.00 86.25           C  
ATOM   2460  CE  LYS A 306       0.636  13.310 -18.369  1.00 86.25           C  
ATOM   2461  NZ  LYS A 306       0.970  14.264 -19.464  1.00 86.25           N1+
ATOM   2462  N   ARG A 307      -2.386  14.095 -12.056  1.00 92.12           N  
ATOM   2463  CA  ARG A 307      -2.617  14.971 -10.914  1.00 92.12           C  
ATOM   2464  C   ARG A 307      -2.631  14.186  -9.612  1.00 92.12           C  
ATOM   2465  O   ARG A 307      -2.688  14.770  -8.528  1.00 92.12           O  
ATOM   2466  CB  ARG A 307      -3.933  15.741 -11.085  1.00 92.12           C  
ATOM   2467  CG  ARG A 307      -5.159  14.842 -11.135  1.00 92.12           C  
ATOM   2468  CD  ARG A 307      -6.439  15.646 -11.316  1.00 92.12           C  
ATOM   2469  NE  ARG A 307      -7.612  14.788 -11.393  1.00 92.12           N  
ATOM   2470  NH1 ARG A 307      -9.097  16.496 -11.836  1.00 92.12           N  
ATOM   2471  NH2 ARG A 307      -9.846  14.338 -11.683  1.00 92.12           N1+
ATOM   2472  CZ  ARG A 307      -8.849  15.212 -11.636  1.00 92.12           C  
ATOM   2473  N   THR A 308      -2.551  12.891  -9.629  1.00 93.12           N  
ATOM   2474  CA  THR A 308      -2.594  12.035  -8.452  1.00 93.12           C  
ATOM   2475  C   THR A 308      -1.454  12.366  -7.495  1.00 93.12           C  
ATOM   2476  O   THR A 308      -1.642  12.383  -6.276  1.00 93.12           O  
ATOM   2477  CB  THR A 308      -2.517  10.539  -8.835  1.00 93.12           C  
ATOM   2478  CG2 THR A 308      -2.448   9.655  -7.601  1.00 93.12           C  
ATOM   2479  OG1 THR A 308      -3.680  10.193  -9.597  1.00 93.12           O  
ATOM   2480  N   ALA A 309      -0.252  12.629  -8.096  1.00 95.19           N  
ATOM   2481  CA  ALA A 309       0.912  12.932  -7.272  1.00 95.19           C  
ATOM   2482  C   ALA A 309       0.636  14.115  -6.349  1.00 95.19           C  
ATOM   2483  O   ALA A 309       0.961  14.077  -5.157  1.00 95.19           O  
ATOM   2484  CB  ALA A 309       2.132  13.217  -8.144  1.00 95.19           C  
ATOM   2485  N   ARG A 310       0.065  15.204  -6.893  1.00 96.94           N  
ATOM   2486  CA  ARG A 310      -0.264  16.377  -6.082  1.00 96.94           C  
ATOM   2487  C   ARG A 310      -1.312  16.036  -5.033  1.00 96.94           C  
ATOM   2488  O   ARG A 310      -1.235  16.517  -3.896  1.00 96.94           O  
ATOM   2489  CB  ARG A 310      -0.765  17.524  -6.975  1.00 96.94           C  
ATOM   2490  CG  ARG A 310      -1.182  18.767  -6.202  1.00 96.94           C  
ATOM   2491  CD  ARG A 310       0.005  19.436  -5.521  1.00 96.94           C  
ATOM   2492  NE  ARG A 310      -0.423  20.445  -4.560  1.00 96.94           N  
ATOM   2493  NH1 ARG A 310       1.710  20.962  -3.846  1.00 96.94           N  
ATOM   2494  NH2 ARG A 310      -0.100  22.050  -2.946  1.00 96.94           N1+
ATOM   2495  CZ  ARG A 310       0.397  21.153  -3.787  1.00 96.94           C  
ATOM   2496  N   ILE A 311      -2.307  15.254  -5.319  1.00 97.94           N  
ATOM   2497  CA  ILE A 311      -3.369  14.888  -4.389  1.00 97.94           C  
ATOM   2498  C   ILE A 311      -2.784  14.094  -3.224  1.00 97.94           C  
ATOM   2499  O   ILE A 311      -3.131  14.332  -2.066  1.00 97.94           O  
ATOM   2500  CB  ILE A 311      -4.476  14.071  -5.091  1.00 97.94           C  
ATOM   2501  CG1 ILE A 311      -5.181  14.923  -6.147  1.00 97.94           C  
ATOM   2502  CG2 ILE A 311      -5.476  13.525  -4.071  1.00 97.94           C  
ATOM   2503  CD1 ILE A 311      -6.104  14.136  -7.073  1.00 97.94           C  
ATOM   2504  N   ILE A 312      -1.900  13.130  -3.539  1.00 98.00           N  
ATOM   2505  CA  ILE A 312      -1.226  12.363  -2.498  1.00 98.00           C  
ATOM   2506  C   ILE A 312      -0.442  13.308  -1.588  1.00 98.00           C  
ATOM   2507  O   ILE A 312      -0.511  13.194  -0.362  1.00 98.00           O  
ATOM   2508  CB  ILE A 312      -0.287  11.294  -3.102  1.00 98.00           C  
ATOM   2509  CG1 ILE A 312      -1.101  10.201  -3.803  1.00 98.00           C  
ATOM   2510  CG2 ILE A 312       0.616  10.695  -2.018  1.00 98.00           C  
ATOM   2511  CD1 ILE A 312      -0.264   9.248  -4.648  1.00 98.00           C  
ATOM   2512  N   ALA A 313       0.320  14.212  -2.186  1.00 98.12           N  
ATOM   2513  CA  ALA A 313       1.085  15.189  -1.417  1.00 98.12           C  
ATOM   2514  C   ALA A 313       0.169  16.032  -0.535  1.00 98.12           C  
ATOM   2515  O   ALA A 313       0.465  16.259   0.640  1.00 98.12           O  
ATOM   2516  CB  ALA A 313       1.894  16.082  -2.349  1.00 98.12           C  
ATOM   2517  N   ASP A 314      -0.960  16.515  -1.099  1.00 98.44           N  
ATOM   2518  CA  ASP A 314      -1.924  17.306  -0.344  1.00 98.44           C  
ATOM   2519  C   ASP A 314      -2.474  16.511   0.841  1.00 98.44           C  
ATOM   2520  O   ASP A 314      -2.688  17.064   1.919  1.00 98.44           O  
ATOM   2521  CB  ASP A 314      -3.071  17.763  -1.246  1.00 98.44           C  
ATOM   2522  CG  ASP A 314      -2.657  18.849  -2.228  1.00 98.44           C  
ATOM   2523  OD1 ASP A 314      -1.576  19.451  -2.049  1.00 98.44           O  
ATOM   2524  OD2 ASP A 314      -3.420  19.104  -3.185  1.00 98.44           O1-
ATOM   2525  N   SER A 315      -2.728  15.245   0.608  1.00 98.56           N  
ATOM   2526  CA  SER A 315      -3.213  14.378   1.677  1.00 98.56           C  
ATOM   2527  C   SER A 315      -2.195  14.277   2.809  1.00 98.56           C  
ATOM   2528  O   SER A 315      -2.553  14.364   3.983  1.00 98.56           O  
ATOM   2529  CB  SER A 315      -3.535  12.988   1.137  1.00 98.56           C  
ATOM   2530  OG  SER A 315      -3.950  12.120   2.180  1.00 98.56           O  
ATOM   2531  N   ILE A 316      -0.950  14.030   2.489  1.00 98.38           N  
ATOM   2532  CA  ILE A 316       0.112  13.927   3.484  1.00 98.38           C  
ATOM   2533  C   ILE A 316       0.263  15.262   4.218  1.00 98.38           C  
ATOM   2534  O   ILE A 316       0.408  15.287   5.442  1.00 98.38           O  
ATOM   2535  CB  ILE A 316       1.453  13.521   2.838  1.00 98.38           C  
ATOM   2536  CG1 ILE A 316       1.379  12.075   2.322  1.00 98.38           C  
ATOM   2537  CG2 ILE A 316       2.606  13.687   3.830  1.00 98.38           C  
ATOM   2538  CD1 ILE A 316       2.564  11.665   1.460  1.00 98.38           C  
ATOM   2539  N   LEU A 317       0.231  16.363   3.547  1.00 98.38           N  
ATOM   2540  CA  LEU A 317       0.281  17.684   4.161  1.00 98.38           C  
ATOM   2541  C   LEU A 317      -0.895  17.897   5.112  1.00 98.38           C  
ATOM   2542  O   LEU A 317      -0.734  18.450   6.194  1.00 98.38           O  
ATOM   2543  CB  LEU A 317       0.280  18.785   3.091  1.00 98.38           C  
ATOM   2544  CG  LEU A 317       1.566  18.938   2.278  1.00 98.38           C  
ATOM   2545  CD1 LEU A 317       1.303  19.753   1.018  1.00 98.38           C  
ATOM   2546  CD2 LEU A 317       2.660  19.578   3.122  1.00 98.38           C  
ATOM   2547  N   ASN A 318      -2.080  17.466   4.623  1.00 98.56           N  
ATOM   2548  CA  ASN A 318      -3.267  17.547   5.466  1.00 98.56           C  
ATOM   2549  C   ASN A 318      -3.089  16.771   6.764  1.00 98.56           C  
ATOM   2550  O   ASN A 318      -3.408  17.275   7.844  1.00 98.56           O  
ATOM   2551  CB  ASN A 318      -4.497  17.045   4.709  1.00 98.56           C  
ATOM   2552  CG  ASN A 318      -5.772  17.153   5.521  1.00 98.56           C  
ATOM   2553  ND2 ASN A 318      -6.310  16.022   5.947  1.00 98.56           N  
ATOM   2554  OD1 ASN A 318      -6.266  18.266   5.770  1.00 98.56           O  
ATOM   2555  N   LEU A 319      -2.620  15.531   6.644  1.00 98.38           N  
ATOM   2556  CA  LEU A 319      -2.374  14.715   7.824  1.00 98.38           C  
ATOM   2557  C   LEU A 319      -1.418  15.418   8.785  1.00 98.38           C  
ATOM   2558  O   LEU A 319      -1.625  15.397   9.998  1.00 98.38           O  
ATOM   2559  CB  LEU A 319      -1.805  13.352   7.423  1.00 98.38           C  
ATOM   2560  CG  LEU A 319      -2.729  12.443   6.614  1.00 98.38           C  
ATOM   2561  CD1 LEU A 319      -1.993  11.174   6.197  1.00 98.38           C  
ATOM   2562  CD2 LEU A 319      -3.979  12.098   7.416  1.00 98.38           C  
ATOM   2563  N   TYR A 320      -0.340  16.001   8.233  1.00 97.56           N  
ATOM   2564  CA  TYR A 320       0.606  16.765   9.040  1.00 97.56           C  
ATOM   2565  C   TYR A 320      -0.072  17.974   9.692  1.00 97.56           C  
ATOM   2566  O   TYR A 320       0.088  18.203  10.887  1.00 97.56           O  
ATOM   2567  CB  TYR A 320       1.784  17.239   8.183  1.00 97.56           C  
ATOM   2568  CG  TYR A 320       2.735  18.155   8.910  1.00 97.56           C  
ATOM   2569  CD1 TYR A 320       2.797  19.510   8.602  1.00 97.56           C  
ATOM   2570  CD2 TYR A 320       3.575  17.677   9.908  1.00 97.56           C  
ATOM   2571  CE1 TYR A 320       3.673  20.362   9.270  1.00 97.56           C  
ATOM   2572  CE2 TYR A 320       4.455  18.512  10.577  1.00 97.56           C  
ATOM   2573  OH  TYR A 320       5.369  20.692  10.918  1.00 97.56           O  
ATOM   2574  CZ  TYR A 320       4.498  19.856  10.255  1.00 97.56           C  
ATOM   2575  N   GLY A 321      -0.841  18.731   8.972  1.00 97.25           N  
ATOM   2576  CA  GLY A 321      -1.544  19.906   9.462  1.00 97.25           C  
ATOM   2577  C   GLY A 321      -2.482  19.608  10.616  1.00 97.25           C  
ATOM   2578  O   GLY A 321      -2.662  20.441  11.512  1.00 97.25           O  
ATOM   2579  N   LEU A 322      -3.022  18.374  10.662  1.00 96.81           N  
ATOM   2580  CA  LEU A 322      -3.986  17.953  11.674  1.00 96.81           C  
ATOM   2581  C   LEU A 322      -3.287  17.279  12.847  1.00 96.81           C  
ATOM   2582  O   LEU A 322      -3.940  16.829  13.795  1.00 96.81           O  
ATOM   2583  CB  LEU A 322      -5.028  17.017  11.071  1.00 96.81           C  
ATOM   2584  CG  LEU A 322      -5.995  17.630  10.058  1.00 96.81           C  
ATOM   2585  CD1 LEU A 322      -6.829  16.536   9.384  1.00 96.81           C  
ATOM   2586  CD2 LEU A 322      -6.895  18.654  10.734  1.00 96.81           C  
ATOM   2587  N   GLY A 323      -1.932  17.094  12.708  1.00 95.75           N  
ATOM   2588  CA  GLY A 323      -1.163  16.482  13.779  1.00 95.75           C  
ATOM   2589  C   GLY A 323      -1.296  14.974  13.818  1.00 95.75           C  
ATOM   2590  O   GLY A 323      -1.097  14.353  14.862  1.00 95.75           O  
ATOM   2591  N   LEU A 324      -1.790  14.413  12.764  1.00 96.06           N  
ATOM   2592  CA  LEU A 324      -1.970  12.969  12.695  1.00 96.06           C  
ATOM   2593  C   LEU A 324      -0.664  12.274  12.325  1.00 96.06           C  
ATOM   2594  O   LEU A 324      -0.496  11.080  12.582  1.00 96.06           O  
ATOM   2595  CB  LEU A 324      -3.058  12.605  11.684  1.00 96.06           C  
ATOM   2596  CG  LEU A 324      -4.484  13.028  12.043  1.00 96.06           C  
ATOM   2597  CD1 LEU A 324      -5.418  12.804  10.855  1.00 96.06           C  
ATOM   2598  CD2 LEU A 324      -4.975  12.270  13.272  1.00 96.06           C  
ATOM   2599  N   ILE A 325       0.283  13.019  11.713  1.00 95.75           N  
ATOM   2600  CA  ILE A 325       1.661  12.606  11.492  1.00 95.75           C  
ATOM   2601  C   ILE A 325       2.612  13.725  11.906  1.00 95.75           C  
ATOM   2602  O   ILE A 325       2.203  14.874  12.033  1.00 95.75           O  
ATOM   2603  CB  ILE A 325       1.908  12.206  10.019  1.00 95.75           C  
ATOM   2604  CG1 ILE A 325       1.690  13.418   9.100  1.00 95.75           C  
ATOM   2605  CG2 ILE A 325       1.000  11.043   9.613  1.00 95.75           C  
ATOM   2606  CD1 ILE A 325       2.063  13.167   7.647  1.00 95.75           C  
ATOM   2607  N   GLY A 326       3.948  13.463  12.237  1.00 90.38           N  
ATOM   2608  CA  GLY A 326       4.939  14.445  12.649  1.00 90.38           C  
ATOM   2609  C   GLY A 326       5.657  14.063  13.936  1.00 90.38           C  
ATOM   2610  O   GLY A 326       5.433  12.976  14.469  1.00 90.38           O  
ATOM   2611  N   PRO A 327       6.691  14.790  14.412  1.00 74.19           N  
ATOM   2612  CA  PRO A 327       7.650  14.520  15.480  1.00 74.19           C  
ATOM   2613  C   PRO A 327       6.969  14.327  16.838  1.00 74.19           C  
ATOM   2614  O   PRO A 327       7.450  13.555  17.668  1.00 74.19           O  
ATOM   2615  CB  PRO A 327       8.537  15.756  15.487  1.00 74.19           C  
ATOM   2616  CG  PRO A 327       8.092  16.549  14.300  1.00 74.19           C  
ATOM   2617  CD  PRO A 327       6.822  15.948  13.776  1.00 74.19           C  
ATOM   2618  N   GLU A 328       5.705  14.681  17.066  1.00 64.12           N  
ATOM   2619  CA  GLU A 328       4.968  14.646  18.326  1.00 64.12           C  
ATOM   2620  C   GLU A 328       3.838  13.621  18.264  1.00 64.12           C  
ATOM   2621  O   GLU A 328       3.096  13.441  19.231  1.00 64.12           O  
ATOM   2622  CB  GLU A 328       4.407  16.024  18.678  1.00 64.12           C  
ATOM   2623  CG  GLU A 328       5.477  17.053  19.008  1.00 64.12           C  
ATOM   2624  CD  GLU A 328       4.905  18.381  19.476  1.00 64.12           C  
ATOM   2625  OE1 GLU A 328       5.690  19.292  19.822  1.00 64.12           O  
ATOM   2626  OE2 GLU A 328       3.659  18.520  19.494  1.00 64.12           O1-
ATOM   2627  N   SER A 329       3.730  12.814  17.163  1.00 59.28           N  
ATOM   2628  CA  SER A 329       2.646  11.861  16.963  1.00 59.28           C  
ATOM   2629  C   SER A 329       3.000  10.491  17.552  1.00 59.28           C  
ATOM   2630  O   SER A 329       2.186   9.570  17.524  1.00 59.28           O  
ATOM   2631  CB  SER A 329       2.319  11.713  15.483  1.00 59.28           C  
ATOM   2632  OG  SER A 329       3.413  11.145  14.777  1.00 59.28           O  
ATOM   2633  N   ALA A 330       4.161  10.363  18.408  1.00 49.97           N  
ATOM   2634  CA  ALA A 330       4.656   9.121  19.006  1.00 49.97           C  
ATOM   2635  C   ALA A 330       3.917   8.799  20.299  1.00 49.97           C  
ATOM   2636  O   ALA A 330       4.138   9.441  21.326  1.00 49.97           O  
ATOM   2637  CB  ALA A 330       6.156   9.222  19.262  1.00 49.97           C  
ATOM   2638  N   SER A 331       2.554   8.942  20.410  1.00 42.41           N  
ATOM   2639  CA  SER A 331       1.990   8.366  21.632  1.00 42.41           C  
ATOM   2640  C   SER A 331       1.470   6.955  21.389  1.00 42.41           C  
ATOM   2641  O   SER A 331       0.715   6.422  22.200  1.00 42.41           O  
ATOM   2642  CB  SER A 331       0.861   9.253  22.162  1.00 42.41           C  
ATOM   2643  OG  SER A 331      -0.153   9.414  21.188  1.00 42.41           O  
ATOM   2644  N   VAL A 332       2.285   5.998  20.703  1.00 47.97           N  
ATOM   2645  CA  VAL A 332       1.994   4.573  20.829  1.00 47.97           C  
ATOM   2646  C   VAL A 332       3.084   3.894  21.648  1.00 47.97           C  
ATOM   2647  O   VAL A 332       4.270   3.989  21.327  1.00 47.97           O  
ATOM   2648  CB  VAL A 332       1.871   3.895  19.440  1.00 47.97           C  
ATOM   2649  CG1 VAL A 332       1.508   2.418  19.589  1.00 47.97           C  
ATOM   2650  CG2 VAL A 332       0.833   4.618  18.580  1.00 47.97           C  
ATOM   2651  N   SER A 333       3.316   4.257  22.970  1.00 37.66           N  
ATOM   2652  CA  SER A 333       4.021   3.576  24.051  1.00 37.66           C  
ATOM   2653  C   SER A 333       4.173   2.088  23.745  1.00 37.66           C  
ATOM   2654  O   SER A 333       3.189   1.395  23.486  1.00 37.66           O  
ATOM   2655  CB  SER A 333       3.289   3.766  25.375  1.00 37.66           C  
ATOM   2656  OG  SER A 333       2.253   2.805  25.518  1.00 37.66           O  
ATOM   2657  N   ALA A 334       5.174   1.563  22.888  1.00 38.09           N  
ATOM   2658  CA  ALA A 334       5.965   0.350  23.044  1.00 38.09           C  
ATOM   2659  C   ALA A 334       6.182   0.032  24.516  1.00 38.09           C  
ATOM   2660  O   ALA A 334       6.654   0.878  25.286  1.00 38.09           O  
ATOM   2661  CB  ALA A 334       7.306   0.487  22.331  1.00 38.09           C  
ATOM   2662  N   GLN A 335       5.160  -0.242  25.325  1.00 35.06           N  
ATOM   2663  CA  GLN A 335       5.337  -1.096  26.485  1.00 35.06           C  
ATOM   2664  C   GLN A 335       6.673  -1.830  26.436  1.00 35.06           C  
ATOM   2665  O   GLN A 335       7.013  -2.436  25.419  1.00 35.06           O  
ATOM   2666  CB  GLN A 335       4.191  -2.100  26.593  1.00 35.06           C  
ATOM   2667  CG  GLN A 335       2.896  -1.507  27.136  1.00 35.06           C  
ATOM   2668  CD  GLN A 335       1.858  -2.558  27.464  1.00 35.06           C  
ATOM   2669  NE2 GLN A 335       0.734  -2.127  28.029  1.00 35.06           N  
ATOM   2670  OE1 GLN A 335       2.065  -3.751  27.222  1.00 35.06           O  
ATOM   2671  N   ASN A 336       7.844  -1.201  26.871  1.00 31.14           N  
ATOM   2672  CA  ASN A 336       8.890  -1.521  27.845  1.00 31.14           C  
ATOM   2673  C   ASN A 336       9.643  -2.787  27.453  1.00 31.14           C  
ATOM   2674  O   ASN A 336       9.096  -3.888  27.529  1.00 31.14           O  
ATOM   2675  CB  ASN A 336       8.297  -1.661  29.243  1.00 31.14           C  
ATOM   2676  CG  ASN A 336       8.141  -0.326  29.946  1.00 31.14           C  
ATOM   2677  ND2 ASN A 336       7.495  -0.345  31.123  1.00 31.14           N  
ATOM   2678  OD1 ASN A 336       8.596   0.710  29.452  1.00 31.14           O  
ATOM   2679  N   SER A 337      10.603  -2.762  26.446  1.00 33.09           N  
ATOM   2680  CA  SER A 337      11.638  -3.769  26.623  1.00 33.09           C  
ATOM   2681  C   SER A 337      13.003  -3.125  26.834  1.00 33.09           C  
ATOM   2682  O   SER A 337      13.563  -2.543  25.908  1.00 33.09           O  
ATOM   2683  CB  SER A 337      11.684  -4.722  25.435  1.00 33.09           C  
ATOM   2684  OG  SER A 337      12.000  -4.016  24.240  1.00 33.09           O  
ATOM   2685  N   ASP A 338      13.189  -2.223  27.775  1.00 32.41           N  
ATOM   2686  CA  ASP A 338      14.522  -2.037  28.330  1.00 32.41           C  
ATOM   2687  C   ASP A 338      14.633  -2.650  29.711  1.00 32.41           C  
ATOM   2688  O   ASP A 338      14.064  -2.134  30.690  1.00 32.41           O  
ATOM   2689  CB  ASP A 338      14.881  -0.551  28.380  1.00 32.41           C  
ATOM   2690  CG  ASP A 338      15.533  -0.049  27.097  1.00 32.41           C  
ATOM   2691  OD1 ASP A 338      15.974  -0.885  26.282  1.00 32.41           O  
ATOM   2692  OD2 ASP A 338      15.596   1.183  26.904  1.00 32.41           O1-
ATOM   2693  N   SER A 339      14.450  -4.014  29.828  1.00 33.16           N  
ATOM   2694  CA  SER A 339      15.076  -4.629  31.000  1.00 33.16           C  
ATOM   2695  C   SER A 339      16.271  -5.480  30.587  1.00 33.16           C  
ATOM   2696  O   SER A 339      16.190  -6.261  29.623  1.00 33.16           O  
ATOM   2697  CB  SER A 339      14.069  -5.482  31.758  1.00 33.16           C  
ATOM   2698  OG  SER A 339      13.435  -4.724  32.779  1.00 33.16           O  
ATOM   2699  N   PRO A 340      17.580  -5.076  30.914  1.00 33.00           N  
ATOM   2700  CA  PRO A 340      18.714  -5.975  30.690  1.00 33.00           C  
ATOM   2701  C   PRO A 340      18.568  -7.301  31.400  1.00 33.00           C  
ATOM   2702  O   PRO A 340      18.131  -7.340  32.568  1.00 33.00           O  
ATOM   2703  CB  PRO A 340      19.910  -5.173  31.204  1.00 33.00           C  
ATOM   2704  CG  PRO A 340      19.304  -4.060  31.998  1.00 33.00           C  
ATOM   2705  CD  PRO A 340      17.797  -4.188  31.930  1.00 33.00           C  
ATOM   2706  N   LEU A 341      18.086  -8.382  30.711  1.00 37.47           N  
ATOM   2707  CA  LEU A 341      18.187  -9.763  31.157  1.00 37.47           C  
ATOM   2708  C   LEU A 341      19.531 -10.032  31.810  1.00 37.47           C  
ATOM   2709  O   LEU A 341      20.574  -9.821  31.193  1.00 37.47           O  
ATOM   2710  CB  LEU A 341      17.961 -10.728  29.989  1.00 37.47           C  
ATOM   2711  CG  LEU A 341      16.516 -10.885  29.517  1.00 37.47           C  
ATOM   2712  CD1 LEU A 341      16.496 -11.463  28.116  1.00 37.47           C  
ATOM   2713  CD2 LEU A 341      15.722 -11.771  30.475  1.00 37.47           C  
ATOM   2714  N   LEU A 342      19.739  -9.706  33.124  1.00 37.94           N  
ATOM   2715  CA  LEU A 342      20.690 -10.403  34.015  1.00 37.94           C  
ATOM   2716  C   LEU A 342      20.486 -11.913  33.929  1.00 37.94           C  
ATOM   2717  O   LEU A 342      19.351 -12.398  33.890  1.00 37.94           O  
ATOM   2718  CB  LEU A 342      20.511  -9.927  35.438  1.00 37.94           C  
ATOM   2719  CG  LEU A 342      21.117  -8.569  35.803  1.00 37.94           C  
ATOM   2720  CD1 LEU A 342      20.417  -7.975  37.012  1.00 37.94           C  
ATOM   2721  CD2 LEU A 342      22.612  -8.690  36.030  1.00 37.94           C  
ATOM   2722  N   PRO A 343      21.630 -12.693  33.673  1.00 38.97           N  
ATOM   2723  CA  PRO A 343      21.441 -14.149  33.600  1.00 38.97           C  
ATOM   2724  C   PRO A 343      21.061 -14.775  34.922  1.00 38.97           C  
ATOM   2725  O   PRO A 343      21.366 -14.216  35.967  1.00 38.97           O  
ATOM   2726  CB  PRO A 343      22.808 -14.645  33.111  1.00 38.97           C  
ATOM   2727  CG  PRO A 343      23.740 -13.498  33.356  1.00 38.97           C  
ATOM   2728  CD  PRO A 343      22.933 -12.321  33.827  1.00 38.97           C  
ATOM   2729  N   PRO A 344      20.163 -15.808  34.935  1.00 48.28           N  
ATOM   2730  CA  PRO A 344      19.939 -16.374  36.260  1.00 48.28           C  
ATOM   2731  C   PRO A 344      21.113 -17.215  36.766  1.00 48.28           C  
ATOM   2732  O   PRO A 344      21.756 -17.908  35.957  1.00 48.28           O  
ATOM   2733  CB  PRO A 344      18.693 -17.246  36.088  1.00 48.28           C  
ATOM   2734  CG  PRO A 344      18.645 -17.523  34.612  1.00 48.28           C  
ATOM   2735  CD  PRO A 344      19.729 -16.741  33.925  1.00 48.28           C  
ATOM   2736  N   GLU A 345      21.918 -16.762  37.737  1.00 42.09           N  
ATOM   2737  CA  GLU A 345      22.677 -17.425  38.786  1.00 42.09           C  
ATOM   2738  C   GLU A 345      21.878 -18.560  39.412  1.00 42.09           C  
ATOM   2739  O   GLU A 345      20.711 -18.393  39.758  1.00 42.09           O  
ATOM   2740  CB  GLU A 345      23.100 -16.428  39.880  1.00 42.09           C  
ATOM   2741  CG  GLU A 345      24.370 -15.660  39.531  1.00 42.09           C  
ATOM   2742  CD  GLU A 345      24.931 -14.870  40.717  1.00 42.09           C  
ATOM   2743  OE1 GLU A 345      26.001 -14.251  40.572  1.00 42.09           O  
ATOM   2744  OE2 GLU A 345      24.281 -14.867  41.785  1.00 42.09           O1-
ATOM   2745  N   VAL A 346      22.247 -19.825  39.118  1.00 42.19           N  
ATOM   2746  CA  VAL A 346      22.013 -21.139  39.709  1.00 42.19           C  
ATOM   2747  C   VAL A 346      22.056 -21.046  41.232  1.00 42.19           C  
ATOM   2748  O   VAL A 346      22.978 -20.452  41.777  1.00 42.19           O  
ATOM   2749  CB  VAL A 346      23.048 -22.169  39.196  1.00 42.19           C  
ATOM   2750  CG1 VAL A 346      22.720 -23.568  39.738  1.00 42.19           C  
ATOM   2751  CG2 VAL A 346      23.114 -22.178  37.688  1.00 42.19           C  
ATOM   2752  N   PRO A 347      21.228 -21.758  42.014  1.00 46.47           N  
ATOM   2753  CA  PRO A 347      21.790 -22.865  42.823  1.00 46.47           C  
ATOM   2754  C   PRO A 347      21.492 -24.231  42.200  1.00 46.47           C  
ATOM   2755  O   PRO A 347      20.444 -24.424  41.585  1.00 46.47           O  
ATOM   2756  CB  PRO A 347      21.111 -22.713  44.165  1.00 46.47           C  
ATOM   2757  CG  PRO A 347      20.128 -21.590  43.983  1.00 46.47           C  
ATOM   2758  CD  PRO A 347      20.142 -21.193  42.531  1.00 46.47           C  
TER    2759      PRO A 347
END   
