# Supplementary material for: Functional divergence and structural changes of Class IV histone deacetylases (HDACs) across the tree of life
Source: Mol Biol Evol. 2026 Jun 17;43(7):msag150. doi: 10.1093/molbev/msag150 (PMC13325672; doi:10.1093/molbev/msag150)
Supplement: msag150_Supplementary_Data [file msag150_supplementary_data.zip › Figure S9 cvHDAC11_A.pdb]

TITLE     S11
REMARK   4      COMPLIES WITH FORMAT V. 3.0, 1-DEC-2006
REMARK 888
REMARK 888 WRITTEN BY MAESTRO (A PRODUCT OF SCHRODINGER, LLC)
ATOM      1  N   MET A   1       2.872  13.418  19.384  1.00 54.53           N1+
ATOM      2  CA  MET A   1       3.919  13.073  18.429  1.00 54.53           C  
ATOM      3  C   MET A   1       4.472  14.309  17.753  1.00 54.53           C  
ATOM      4  O   MET A   1       3.736  15.025  17.058  1.00 54.53           O  
ATOM      5  CB  MET A   1       3.383  12.096  17.366  1.00 54.53           C  
ATOM      6  CG  MET A   1       3.163  10.690  17.894  1.00 54.53           C  
ATOM      7  SD  MET A   1       2.940   9.464  16.546  1.00 54.53           S  
ATOM      8  CE  MET A   1       1.204   9.779  16.101  1.00 54.53           C  
ATOM      9  N   SER A   2       5.544  15.015  18.351  1.00 65.69           N  
ATOM     10  CA  SER A   2       6.125  16.322  18.037  1.00 65.69           C  
ATOM     11  C   SER A   2       7.050  16.246  16.830  1.00 65.69           C  
ATOM     12  O   SER A   2       7.388  17.267  16.227  1.00 65.69           O  
ATOM     13  CB  SER A   2       6.895  16.860  19.234  1.00 65.69           C  
ATOM     14  OG  SER A   2       7.873  15.932  19.679  1.00 65.69           O  
ATOM     15  N   ALA A   3       7.182  14.980  16.017  1.00 78.31           N  
ATOM     16  CA  ALA A   3       8.010  14.904  14.822  1.00 78.31           C  
ATOM     17  C   ALA A   3       7.201  14.447  13.623  1.00 78.31           C  
ATOM     18  O   ALA A   3       6.218  13.717  13.771  1.00 78.31           O  
ATOM     19  CB  ALA A   3       9.205  13.987  15.046  1.00 78.31           C  
ATOM     20  N   PRO A   4       7.391  15.147  12.452  1.00 85.25           N  
ATOM     21  CA  PRO A   4       6.688  14.703  11.242  1.00 85.25           C  
ATOM     22  C   PRO A   4       6.808  13.200  11.012  1.00 85.25           C  
ATOM     23  O   PRO A   4       7.799  12.588  11.421  1.00 85.25           O  
ATOM     24  CB  PRO A   4       7.384  15.482  10.126  1.00 85.25           C  
ATOM     25  CG  PRO A   4       8.740  15.826  10.674  1.00 85.25           C  
ATOM     26  CD  PRO A   4       8.644  15.892  12.170  1.00 85.25           C  
ATOM     27  N   PRO A   5       5.687  12.577  10.512  1.00 92.19           N  
ATOM     28  CA  PRO A   5       5.774  11.140  10.244  1.00 92.19           C  
ATOM     29  C   PRO A   5       6.866  10.792   9.238  1.00 92.19           C  
ATOM     30  O   PRO A   5       7.081  11.537   8.272  1.00 92.19           O  
ATOM     31  CB  PRO A   5       4.388  10.799   9.694  1.00 92.19           C  
ATOM     32  CG  PRO A   5       3.917  12.067   9.041  1.00 92.19           C  
ATOM     33  CD  PRO A   5       4.450  13.230   9.821  1.00 92.19           C  
ATOM     34  N   PRO A   6       7.612   9.683   9.506  1.00 96.56           N  
ATOM     35  CA  PRO A   6       8.581   9.245   8.502  1.00 96.56           C  
ATOM     36  C   PRO A   6       7.936   8.961   7.146  1.00 96.56           C  
ATOM     37  O   PRO A   6       6.866   8.343   7.082  1.00 96.56           O  
ATOM     38  CB  PRO A   6       9.159   7.961   9.106  1.00 96.56           C  
ATOM     39  CG  PRO A   6       8.866   8.061  10.567  1.00 96.56           C  
ATOM     40  CD  PRO A   6       7.581   8.819  10.737  1.00 96.56           C  
ATOM     41  N   ILE A   7       8.550   9.498   6.090  1.00 98.25           N  
ATOM     42  CA  ILE A   7       8.159   9.210   4.713  1.00 98.25           C  
ATOM     43  C   ILE A   7       9.305   8.506   3.990  1.00 98.25           C  
ATOM     44  O   ILE A   7      10.432   9.005   3.966  1.00 98.25           O  
ATOM     45  CB  ILE A   7       7.758  10.495   3.959  1.00 98.25           C  
ATOM     46  CG1 ILE A   7       6.605  11.201   4.680  1.00 98.25           C  
ATOM     47  CG2 ILE A   7       7.382  10.175   2.509  1.00 98.25           C  
ATOM     48  CD1 ILE A   7       6.238  12.549   4.089  1.00 98.25           C  
ATOM     49  N   VAL A   8       8.993   7.314   3.435  1.00 98.62           N  
ATOM     50  CA  VAL A   8      10.000   6.498   2.757  1.00 98.62           C  
ATOM     51  C   VAL A   8       9.939   6.746   1.253  1.00 98.62           C  
ATOM     52  O   VAL A   8       8.863   6.716   0.653  1.00 98.62           O  
ATOM     53  CB  VAL A   8       9.802   4.998   3.054  1.00 98.62           C  
ATOM     54  CG1 VAL A   8      10.866   4.164   2.346  1.00 98.62           C  
ATOM     55  CG2 VAL A   8       9.839   4.742   4.559  1.00 98.62           C  
ATOM     56  N   HIS A   9      11.065   7.104   0.729  1.00 98.44           N  
ATOM     57  CA  HIS A   9      11.200   7.275  -0.713  1.00 98.44           C  
ATOM     58  C   HIS A   9      12.596   6.873  -1.184  1.00 98.44           C  
ATOM     59  O   HIS A   9      13.575   7.084  -0.474  1.00 98.44           O  
ATOM     60  CB  HIS A   9      10.910   8.719  -1.113  1.00 98.44           C  
ATOM     61  CG  HIS A   9      11.031   8.972  -2.581  1.00 98.44           C  
ATOM     62  CD2 HIS A   9      12.025   9.531  -3.308  1.00 98.44           C  
ATOM     63  ND1 HIS A   9      10.036   8.644  -3.476  1.00 98.44           N  
ATOM     64  CE1 HIS A   9      10.416   8.980  -4.695  1.00 98.44           C  
ATOM     65  NE2 HIS A   9      11.625   9.523  -4.621  1.00 98.44           N  
ATOM     66  N   HIS A  10      12.618   6.386  -2.387  1.00 97.75           N  
ATOM     67  CA  HIS A  10      13.860   6.000  -3.051  1.00 97.75           C  
ATOM     68  C   HIS A  10      13.783   6.269  -4.549  1.00 97.75           C  
ATOM     69  O   HIS A  10      12.756   6.026  -5.178  1.00 97.75           O  
ATOM     70  CB  HIS A  10      14.171   4.530  -2.793  1.00 97.75           C  
ATOM     71  CG  HIS A  10      15.590   4.152  -3.084  1.00 97.75           C  
ATOM     72  CD2 HIS A  10      16.624   3.874  -2.256  1.00 97.75           C  
ATOM     73  ND1 HIS A  10      16.080   4.039  -4.366  1.00 97.75           N  
ATOM     74  CE1 HIS A  10      17.357   3.702  -4.312  1.00 97.75           C  
ATOM     75  NE2 HIS A  10      17.708   3.599  -3.043  1.00 97.75           N  
ATOM     76  N   PRO A  11      14.894   6.790  -5.142  1.00 95.94           N  
ATOM     77  CA  PRO A  11      14.888   7.052  -6.582  1.00 95.94           C  
ATOM     78  C   PRO A  11      14.612   5.802  -7.410  1.00 95.94           C  
ATOM     79  O   PRO A  11      14.175   5.906  -8.555  1.00 95.94           O  
ATOM     80  CB  PRO A  11      16.297   7.592  -6.845  1.00 95.94           C  
ATOM     81  CG  PRO A  11      16.711   8.231  -5.561  1.00 95.94           C  
ATOM     82  CD  PRO A  11      16.127   7.435  -4.426  1.00 95.94           C  
ATOM     83  N   ALA A  12      14.874   4.617  -6.829  1.00 96.19           N  
ATOM     84  CA  ALA A  12      14.702   3.349  -7.530  1.00 96.19           C  
ATOM     85  C   ALA A  12      13.222   2.986  -7.635  1.00 96.19           C  
ATOM     86  O   ALA A  12      12.864   1.965  -8.223  1.00 96.19           O  
ATOM     87  CB  ALA A  12      15.464   2.240  -6.819  1.00 96.19           C  
ATOM     88  N   PHE A  13      12.308   3.846  -7.097  1.00 97.12           N  
ATOM     89  CA  PHE A  13      10.876   3.607  -7.208  1.00 97.12           C  
ATOM     90  C   PHE A  13      10.390   3.882  -8.624  1.00 97.12           C  
ATOM     91  O   PHE A  13       9.205   3.719  -8.922  1.00 97.12           O  
ATOM     92  CB  PHE A  13      10.107   4.486  -6.208  1.00 97.12           C  
ATOM     93  CG  PHE A  13      10.262   4.045  -4.778  1.00 97.12           C  
ATOM     94  CD1 PHE A  13      11.056   2.954  -4.451  1.00 97.12           C  
ATOM     95  CD2 PHE A  13       9.610   4.726  -3.760  1.00 97.12           C  
ATOM     96  CE1 PHE A  13      11.195   2.546  -3.126  1.00 97.12           C  
ATOM     97  CE2 PHE A  13       9.744   4.328  -2.434  1.00 97.12           C  
ATOM     98  CZ  PHE A  13      10.536   3.238  -2.119  1.00 97.12           C  
ATOM     99  N   ARG A  14      11.311   4.198  -9.548  1.00 95.12           N  
ATOM    100  CA  ARG A  14      11.007   4.403 -10.958  1.00 95.12           C  
ATOM    101  C   ARG A  14      11.609   3.290 -11.814  1.00 95.12           C  
ATOM    102  O   ARG A  14      12.693   2.790 -11.518  1.00 95.12           O  
ATOM    103  CB  ARG A  14      11.527   5.760 -11.432  1.00 95.12           C  
ATOM    104  CG  ARG A  14      11.302   6.031 -12.912  1.00 95.12           C  
ATOM    105  CD  ARG A  14      11.929   7.349 -13.345  1.00 95.12           C  
ATOM    106  NE  ARG A  14      11.904   7.503 -14.793  1.00 95.12           N  
ATOM    107  NH1 ARG A  14      14.163   7.124 -15.082  1.00 95.12           N  
ATOM    108  NH2 ARG A  14      12.832   7.548 -16.893  1.00 95.12           N1+
ATOM    109  CZ  ARG A  14      12.965   7.395 -15.589  1.00 95.12           C  
ATOM    110  N   ALA A  15      10.852   2.991 -12.895  1.00 95.88           N  
ATOM    111  CA  ALA A  15      11.343   2.017 -13.861  1.00 95.88           C  
ATOM    112  C   ALA A  15      11.224   2.540 -15.290  1.00 95.88           C  
ATOM    113  O   ALA A  15      10.387   3.408 -15.565  1.00 95.88           O  
ATOM    114  CB  ALA A  15      10.595   0.695 -13.719  1.00 95.88           C  
ATOM    115  N   GLU A  16      12.050   1.971 -16.174  1.00 94.81           N  
ATOM    116  CA  GLU A  16      11.958   2.304 -17.585  1.00 94.81           C  
ATOM    117  C   GLU A  16      10.766   1.608 -18.237  1.00 94.81           C  
ATOM    118  O   GLU A  16      10.637   0.385 -18.157  1.00 94.81           O  
ATOM    119  CB  GLU A  16      13.246   1.937 -18.320  1.00 94.81           C  
ATOM    120  CG  GLU A  16      14.475   2.704 -17.841  1.00 94.81           C  
ATOM    121  CD  GLU A  16      15.750   2.293 -18.539  1.00 94.81           C  
ATOM    122  OE1 GLU A  16      16.789   2.963 -18.337  1.00 94.81           O  
ATOM    123  OE2 GLU A  16      15.715   1.297 -19.288  1.00 94.81           O1-
ATOM    124  N   MET A  17       9.811   2.468 -18.789  1.00 94.12           N  
ATOM    125  CA  MET A  17       8.617   1.949 -19.450  1.00 94.12           C  
ATOM    126  C   MET A  17       8.618   2.309 -20.924  1.00 94.12           C  
ATOM    127  O   MET A  17       9.140   3.357 -21.318  1.00 94.12           O  
ATOM    128  CB  MET A  17       7.353   2.491 -18.771  1.00 94.12           C  
ATOM    129  CG  MET A  17       7.182   2.032 -17.335  1.00 94.12           C  
ATOM    130  SD  MET A  17       6.999   0.212 -17.194  1.00 94.12           S  
ATOM    131  CE  MET A  17       5.414   0.115 -16.326  1.00 94.12           C  
ATOM    132  N   PRO A  18       8.085   1.362 -21.787  1.00 92.12           N  
ATOM    133  CA  PRO A  18       7.937   1.753 -23.193  1.00 92.12           C  
ATOM    134  C   PRO A  18       7.165   3.064 -23.356  1.00 92.12           C  
ATOM    135  O   PRO A  18       6.310   3.392 -22.540  1.00 92.12           O  
ATOM    136  CB  PRO A  18       7.160   0.586 -23.802  1.00 92.12           C  
ATOM    137  CG  PRO A  18       7.385  -0.555 -22.867  1.00 92.12           C  
ATOM    138  CD  PRO A  18       7.560  -0.009 -21.481  1.00 92.12           C  
ATOM    139  N   ALA A  19       7.572   3.846 -24.339  1.00 89.25           N  
ATOM    140  CA  ALA A  19       6.856   5.088 -24.623  1.00 89.25           C  
ATOM    141  C   ALA A  19       5.353   4.847 -24.743  1.00 89.25           C  
ATOM    142  O   ALA A  19       4.925   3.885 -25.387  1.00 89.25           O  
ATOM    143  CB  ALA A  19       7.386   5.720 -25.916  1.00 89.25           C  
ATOM    144  N   GLY A  20       4.537   5.659 -23.997  1.00 85.81           N  
ATOM    145  CA  GLY A  20       3.089   5.592 -24.146  1.00 85.81           C  
ATOM    146  C   GLY A  20       2.448   4.539 -23.275  1.00 85.81           C  
ATOM    147  O   GLY A  20       1.252   4.268 -23.383  1.00 85.81           O  
ATOM    148  N   HIS A  21       3.282   3.795 -22.444  1.00 91.88           N  
ATOM    149  CA  HIS A  21       2.730   2.831 -21.495  1.00 91.88           C  
ATOM    150  C   HIS A  21       1.684   3.484 -20.600  1.00 91.88           C  
ATOM    151  O   HIS A  21       1.849   4.630 -20.176  1.00 91.88           O  
ATOM    152  CB  HIS A  21       3.838   2.212 -20.651  1.00 91.88           C  
ATOM    153  CG  HIS A  21       3.423   0.971 -19.924  1.00 91.88           C  
ATOM    154  CD2 HIS A  21       3.637  -0.333 -20.211  1.00 91.88           C  
ATOM    155  ND1 HIS A  21       2.679   1.003 -18.770  1.00 91.88           N  
ATOM    156  CE1 HIS A  21       2.460  -0.235 -18.366  1.00 91.88           C  
ATOM    157  NE2 HIS A  21       3.030  -1.064 -19.218  1.00 91.88           N  
ATOM    158  N   ARG A  22       0.658   2.806 -20.263  1.00 90.88           N  
ATOM    159  CA  ARG A  22      -0.514   3.330 -19.575  1.00 90.88           C  
ATOM    160  C   ARG A  22      -0.212   3.593 -18.103  1.00 90.88           C  
ATOM    161  O   ARG A  22      -0.907   4.378 -17.459  1.00 90.88           O  
ATOM    162  CB  ARG A  22      -1.693   2.363 -19.711  1.00 90.88           C  
ATOM    163  CG  ARG A  22      -1.453   1.013 -19.056  1.00 90.88           C  
ATOM    164  CD  ARG A  22      -2.619   0.062 -19.273  1.00 90.88           C  
ATOM    165  NE  ARG A  22      -2.503  -1.136 -18.454  1.00 90.88           N  
ATOM    166  NH1 ARG A  22      -4.263  -2.248 -19.466  1.00 90.88           N  
ATOM    167  NH2 ARG A  22      -3.092  -3.242 -17.761  1.00 90.88           N1+
ATOM    168  CZ  ARG A  22      -3.287  -2.207 -18.559  1.00 90.88           C  
ATOM    169  N   PHE A  23       0.778   2.934 -17.476  1.00 93.88           N  
ATOM    170  CA  PHE A  23       1.159   3.154 -16.084  1.00 93.88           C  
ATOM    171  C   PHE A  23       1.968   4.437 -15.947  1.00 93.88           C  
ATOM    172  O   PHE A  23       3.010   4.595 -16.587  1.00 93.88           O  
ATOM    173  CB  PHE A  23       1.959   1.966 -15.550  1.00 93.88           C  
ATOM    174  CG  PHE A  23       2.251   2.045 -14.076  1.00 93.88           C  
ATOM    175  CD1 PHE A  23       3.487   2.483 -13.624  1.00 93.88           C  
ATOM    176  CD2 PHE A  23       1.286   1.684 -13.147  1.00 93.88           C  
ATOM    177  CE1 PHE A  23       3.760   2.556 -12.261  1.00 93.88           C  
ATOM    178  CE2 PHE A  23       1.551   1.755 -11.782  1.00 93.88           C  
ATOM    179  CZ  PHE A  23       2.788   2.191 -11.339  1.00 93.88           C  
ATOM    180  N   PRO A  24       1.470   5.380 -15.146  1.00 94.44           N  
ATOM    181  CA  PRO A  24       2.197   6.633 -14.941  1.00 94.44           C  
ATOM    182  C   PRO A  24       3.432   6.457 -14.062  1.00 94.44           C  
ATOM    183  O   PRO A  24       3.424   6.862 -12.889  1.00 94.44           O  
ATOM    184  CB  PRO A  24       1.160   7.531 -14.255  1.00 94.44           C  
ATOM    185  CG  PRO A  24       0.293   6.593 -13.480  1.00 94.44           C  
ATOM    186  CD  PRO A  24       0.186   5.304 -14.247  1.00 94.44           C  
ATOM    187  N   MET A  25       4.562   5.898 -14.586  1.00 95.06           N  
ATOM    188  CA  MET A  25       5.752   5.493 -13.834  1.00 95.06           C  
ATOM    189  C   MET A  25       6.386   6.686 -13.134  1.00 95.06           C  
ATOM    190  O   MET A  25       6.940   6.554 -12.042  1.00 95.06           O  
ATOM    191  CB  MET A  25       6.767   4.825 -14.758  1.00 95.06           C  
ATOM    192  CG  MET A  25       7.990   4.279 -14.038  1.00 95.06           C  
ATOM    193  SD  MET A  25       7.553   3.083 -12.716  1.00 95.06           S  
ATOM    194  CE  MET A  25       7.045   1.667 -13.731  1.00 95.06           C  
ATOM    195  N   ASP A  26       6.226   7.862 -13.657  1.00 94.69           N  
ATOM    196  CA  ASP A  26       6.895   9.045 -13.136  1.00 94.69           C  
ATOM    197  C   ASP A  26       6.145   9.617 -11.935  1.00 94.69           C  
ATOM    198  O   ASP A  26       6.619  10.558 -11.288  1.00 94.69           O  
ATOM    199  CB  ASP A  26       7.034  10.112 -14.224  1.00 94.69           C  
ATOM    200  CG  ASP A  26       8.068   9.756 -15.276  1.00 94.69           C  
ATOM    201  OD1 ASP A  26       9.004   8.983 -14.973  1.00 94.69           O  
ATOM    202  OD2 ASP A  26       7.946  10.248 -16.419  1.00 94.69           O1-
ATOM    203  N   LYS A  27       4.961   9.039 -11.582  1.00 96.50           N  
ATOM    204  CA  LYS A  27       4.171   9.560 -10.471  1.00 96.50           C  
ATOM    205  C   LYS A  27       4.957   9.498  -9.168  1.00 96.50           C  
ATOM    206  O   LYS A  27       4.813  10.371  -8.307  1.00 96.50           O  
ATOM    207  CB  LYS A  27       2.858   8.792 -10.334  1.00 96.50           C  
ATOM    208  CG  LYS A  27       3.031   7.358  -9.866  1.00 96.50           C  
ATOM    209  CD  LYS A  27       1.689   6.659  -9.696  1.00 96.50           C  
ATOM    210  CE  LYS A  27       1.858   5.232  -9.194  1.00 96.50           C  
ATOM    211  NZ  LYS A  27       0.545   4.527  -9.078  1.00 96.50           N1+
ATOM    212  N   PHE A  28       5.836   8.528  -8.943  1.00 97.31           N  
ATOM    213  CA  PHE A  28       6.597   8.357  -7.710  1.00 97.31           C  
ATOM    214  C   PHE A  28       7.607   9.478  -7.538  1.00 97.31           C  
ATOM    215  O   PHE A  28       7.721  10.062  -6.457  1.00 97.31           O  
ATOM    216  CB  PHE A  28       7.309   7.002  -7.705  1.00 97.31           C  
ATOM    217  CG  PHE A  28       6.388   5.828  -7.918  1.00 97.31           C  
ATOM    218  CD1 PHE A  28       5.498   5.440  -6.928  1.00 97.31           C  
ATOM    219  CD2 PHE A  28       6.416   5.123  -9.114  1.00 97.31           C  
ATOM    220  CE1 PHE A  28       4.647   4.356  -7.124  1.00 97.31           C  
ATOM    221  CE2 PHE A  28       5.567   4.039  -9.314  1.00 97.31           C  
ATOM    222  CZ  PHE A  28       4.681   3.656  -8.320  1.00 97.31           C  
ATOM    223  N   SER A  29       8.421   9.753  -8.612  1.00 97.00           N  
ATOM    224  CA  SER A  29       9.418  10.813  -8.541  1.00 97.00           C  
ATOM    225  C   SER A  29       8.761  12.185  -8.413  1.00 97.00           C  
ATOM    226  O   SER A  29       9.236  13.041  -7.670  1.00 97.00           O  
ATOM    227  CB  SER A  29      10.328  10.786  -9.771  1.00 97.00           C  
ATOM    228  OG  SER A  29       9.558  10.689 -10.957  1.00 97.00           O  
ATOM    229  N   ARG A  30       7.652  12.355  -9.145  1.00 98.00           N  
ATOM    230  CA  ARG A  30       6.949  13.634  -9.089  1.00 98.00           C  
ATOM    231  C   ARG A  30       6.354  13.875  -7.707  1.00 98.00           C  
ATOM    232  O   ARG A  30       6.394  14.992  -7.193  1.00 98.00           O  
ATOM    233  CB  ARG A  30       5.848  13.693 -10.153  1.00 98.00           C  
ATOM    234  CG  ARG A  30       5.140  15.030 -10.236  1.00 98.00           C  
ATOM    235  CD  ARG A  30       6.114  16.161 -10.539  1.00 98.00           C  
ATOM    236  NE  ARG A  30       5.459  17.473 -10.484  1.00 98.00           N  
ATOM    237  NH1 ARG A  30       7.402  18.661 -10.160  1.00 98.00           N  
ATOM    238  NH2 ARG A  30       5.393  19.757 -10.274  1.00 98.00           N1+
ATOM    239  CZ  ARG A  30       6.089  18.629 -10.307  1.00 98.00           C  
ATOM    240  N   LEU A  31       5.744  12.833  -7.107  1.00 98.56           N  
ATOM    241  CA  LEU A  31       5.242  12.901  -5.738  1.00 98.56           C  
ATOM    242  C   LEU A  31       6.355  13.289  -4.774  1.00 98.56           C  
ATOM    243  O   LEU A  31       6.175  14.177  -3.939  1.00 98.56           O  
ATOM    244  CB  LEU A  31       4.635  11.560  -5.321  1.00 98.56           C  
ATOM    245  CG  LEU A  31       4.235  11.431  -3.852  1.00 98.56           C  
ATOM    246  CD1 LEU A  31       3.263  12.539  -3.464  1.00 98.56           C  
ATOM    247  CD2 LEU A  31       3.621  10.058  -3.586  1.00 98.56           C  
ATOM    248  N   ALA A  32       7.487  12.634  -4.867  1.00 98.25           N  
ATOM    249  CA  ALA A  32       8.624  12.933  -4.003  1.00 98.25           C  
ATOM    250  C   ALA A  32       9.048  14.388  -4.154  1.00 98.25           C  
ATOM    251  O   ALA A  32       9.310  15.077  -3.160  1.00 98.25           O  
ATOM    252  CB  ALA A  32       9.791  12.006  -4.315  1.00 98.25           C  
ATOM    253  N   ALA A  33       9.175  14.866  -5.386  1.00 98.00           N  
ATOM    254  CA  ALA A  33       9.563  16.253  -5.654  1.00 98.00           C  
ATOM    255  C   ALA A  33       8.588  17.236  -5.003  1.00 98.00           C  
ATOM    256  O   ALA A  33       9.003  18.228  -4.416  1.00 98.00           O  
ATOM    257  CB  ALA A  33       9.642  16.509  -7.154  1.00 98.00           C  
ATOM    258  N   LEU A  34       7.307  16.897  -5.186  1.00 98.38           N  
ATOM    259  CA  LEU A  34       6.265  17.745  -4.613  1.00 98.38           C  
ATOM    260  C   LEU A  34       6.374  17.787  -3.091  1.00 98.38           C  
ATOM    261  O   LEU A  34       6.310  18.849  -2.491  1.00 98.38           O  
ATOM    262  CB  LEU A  34       4.879  17.231  -5.024  1.00 98.38           C  
ATOM    263  CG  LEU A  34       3.683  18.022  -4.485  1.00 98.38           C  
ATOM    264  CD1 LEU A  34       3.727  19.456  -4.977  1.00 98.38           C  
ATOM    265  CD2 LEU A  34       2.375  17.349  -4.895  1.00 98.38           C  
ATOM    266  N   LEU A  35       6.488  16.614  -2.438  1.00 98.00           N  
ATOM    267  CA  LEU A  35       6.585  16.533  -0.985  1.00 98.00           C  
ATOM    268  C   LEU A  35       7.817  17.275  -0.482  1.00 98.00           C  
ATOM    269  O   LEU A  35       7.772  17.901   0.573  1.00 98.00           O  
ATOM    270  CB  LEU A  35       6.637  15.070  -0.532  1.00 98.00           C  
ATOM    271  CG  LEU A  35       5.376  14.229  -0.785  1.00 98.00           C  
ATOM    272  CD1 LEU A  35       5.591  12.799  -0.317  1.00 98.00           C  
ATOM    273  CD2 LEU A  35       4.174  14.855  -0.083  1.00 98.00           C  
ATOM    274  N   GLU A  36       8.920  17.231  -1.157  1.00 96.75           N  
ATOM    275  CA  GLU A  36      10.138  17.978  -0.815  1.00 96.75           C  
ATOM    276  C   GLU A  36       9.918  19.484  -0.926  1.00 96.75           C  
ATOM    277  O   GLU A  36      10.303  20.239  -0.033  1.00 96.75           O  
ATOM    278  CB  GLU A  36      11.295  17.537  -1.714  1.00 96.75           C  
ATOM    279  CG  GLU A  36      12.651  18.073  -1.264  1.00 96.75           C  
ATOM    280  CD  GLU A  36      13.822  17.429  -2.003  1.00 96.75           C  
ATOM    281  OE1 GLU A  36      14.951  17.438  -1.463  1.00 96.75           O  
ATOM    282  OE2 GLU A  36      13.608  16.935  -3.125  1.00 96.75           O1-
ATOM    283  N   ALA A  37       9.320  19.908  -2.020  1.00 97.12           N  
ATOM    284  CA  ALA A  37       9.043  21.313  -2.258  1.00 97.12           C  
ATOM    285  C   ALA A  37       8.145  21.890  -1.167  1.00 97.12           C  
ATOM    286  O   ALA A  37       8.326  23.051  -0.751  1.00 97.12           O  
ATOM    287  CB  ALA A  37       8.401  21.513  -3.627  1.00 97.12           C  
ATOM    288  N   GLU A  38       7.273  21.095  -0.582  1.00 96.69           N  
ATOM    289  CA  GLU A  38       6.307  21.540   0.420  1.00 96.69           C  
ATOM    290  C   GLU A  38       6.832  21.310   1.833  1.00 96.69           C  
ATOM    291  O   GLU A  38       6.127  21.564   2.809  1.00 96.69           O  
ATOM    292  CB  GLU A  38       4.969  20.804   0.233  1.00 96.69           C  
ATOM    293  CG  GLU A  38       4.247  21.158  -1.059  1.00 96.69           C  
ATOM    294  CD  GLU A  38       2.938  20.412  -1.240  1.00 96.69           C  
ATOM    295  OE1 GLU A  38       2.229  20.682  -2.235  1.00 96.69           O  
ATOM    296  OE2 GLU A  38       2.624  19.556  -0.384  1.00 96.69           O1-
ATOM    297  N   ARG A  39       8.042  20.683   1.945  1.00 94.75           N  
ATOM    298  CA  ARG A  39       8.727  20.411   3.203  1.00 94.75           C  
ATOM    299  C   ARG A  39       7.913  19.450   4.067  1.00 94.75           C  
ATOM    300  O   ARG A  39       7.890  19.568   5.293  1.00 94.75           O  
ATOM    301  CB  ARG A  39       8.994  21.705   3.969  1.00 94.75           C  
ATOM    302  CG  ARG A  39       9.950  22.651   3.262  1.00 94.75           C  
ATOM    303  CD  ARG A  39      10.267  23.868   4.112  1.00 94.75           C  
ATOM    304  NE  ARG A  39      11.207  24.765   3.443  1.00 94.75           N  
ATOM    305  NH1 ARG A  39      10.853  26.547   4.874  1.00 94.75           N  
ATOM    306  NH2 ARG A  39      12.336  26.741   3.138  1.00 94.75           N1+
ATOM    307  CZ  ARG A  39      11.464  26.019   3.818  1.00 94.75           C  
ATOM    308  N   VAL A  40       7.115  18.556   3.367  1.00 95.50           N  
ATOM    309  CA  VAL A  40       6.305  17.544   4.051  1.00 95.50           C  
ATOM    310  C   VAL A  40       7.216  16.476   4.643  1.00 95.50           C  
ATOM    311  O   VAL A  40       6.943  15.948   5.728  1.00 95.50           O  
ATOM    312  CB  VAL A  40       5.272  16.909   3.104  1.00 95.50           C  
ATOM    313  CG1 VAL A  40       4.538  15.769   3.801  1.00 95.50           C  
ATOM    314  CG2 VAL A  40       4.284  17.963   2.605  1.00 95.50           C  
ATOM    315  N   ALA A  41       8.345  16.044   4.093  1.00 89.50           N  
ATOM    316  CA  ALA A  41       9.264  14.976   4.482  1.00 89.50           C  
ATOM    317  C   ALA A  41      10.082  15.378   5.701  1.00 89.50           C  
ATOM    318  O   ALA A  41      10.710  14.539   6.344  1.00 89.50           O  
ATOM    319  CB  ALA A  41      10.192  14.628   3.320  1.00 89.50           C  
ATOM    320  N   GLY A  42       9.869  16.675   6.153  1.00 88.88           N  
ATOM    321  CA  GLY A  42      10.541  17.147   7.354  1.00 88.88           C  
ATOM    322  C   GLY A  42      12.014  17.409   7.136  1.00 88.88           C  
ATOM    323  O   GLY A  42      12.541  17.196   6.044  1.00 88.88           O  
ATOM    324  N   PRO A  43      12.769  17.909   8.087  1.00 87.50           N  
ATOM    325  CA  PRO A  43      14.168  18.319   7.983  1.00 87.50           C  
ATOM    326  C   PRO A  43      15.115  17.160   7.692  1.00 87.50           C  
ATOM    327  O   PRO A  43      16.173  17.358   7.095  1.00 87.50           O  
ATOM    328  CB  PRO A  43      14.461  18.926   9.363  1.00 87.50           C  
ATOM    329  CG  PRO A  43      13.411  18.362  10.258  1.00 87.50           C  
ATOM    330  CD  PRO A  43      12.167  18.105   9.442  1.00 87.50           C  
ATOM    331  N   ASP A  44      14.721  15.897   8.071  1.00 89.12           N  
ATOM    332  CA  ASP A  44      15.560  14.715   7.894  1.00 89.12           C  
ATOM    333  C   ASP A  44      15.318  14.072   6.529  1.00 89.12           C  
ATOM    334  O   ASP A  44      16.005  13.114   6.156  1.00 89.12           O  
ATOM    335  CB  ASP A  44      15.304  13.695   9.006  1.00 89.12           C  
ATOM    336  CG  ASP A  44      15.731  14.204  10.374  1.00 89.12           C  
ATOM    337  OD1 ASP A  44      16.700  14.982  10.463  1.00 89.12           O  
ATOM    338  OD2 ASP A  44      15.097  13.798  11.373  1.00 89.12           O1-
ATOM    339  N   GLY A  45      14.434  14.749   5.754  1.00 94.56           N  
ATOM    340  CA  GLY A  45      14.125  14.243   4.431  1.00 94.56           C  
ATOM    341  C   GLY A  45      13.472  12.874   4.461  1.00 94.56           C  
ATOM    342  O   GLY A  45      12.858  12.493   5.460  1.00 94.56           O  
ATOM    343  N   PHE A  46      13.614  12.124   3.290  1.00 97.75           N  
ATOM    344  CA  PHE A  46      13.025  10.801   3.134  1.00 97.75           C  
ATOM    345  C   PHE A  46      13.881   9.743   3.815  1.00 97.75           C  
ATOM    346  O   PHE A  46      15.110   9.799   3.771  1.00 97.75           O  
ATOM    347  CB  PHE A  46      12.860  10.460   1.648  1.00 97.75           C  
ATOM    348  CG  PHE A  46      11.921  11.385   0.917  1.00 97.75           C  
ATOM    349  CD1 PHE A  46      10.607  11.538   1.340  1.00 97.75           C  
ATOM    350  CD2 PHE A  46      12.353  12.092  -0.194  1.00 97.75           C  
ATOM    351  CE1 PHE A  46       9.735  12.392   0.665  1.00 97.75           C  
ATOM    352  CE2 PHE A  46      11.492  12.951  -0.874  1.00 97.75           C  
ATOM    353  CZ  PHE A  46      10.180  13.093  -0.443  1.00 97.75           C  
ATOM    354  N   ALA A  47      13.240   8.836   4.515  1.00 97.88           N  
ATOM    355  CA  ALA A  47      13.905   7.583   4.843  1.00 97.88           C  
ATOM    356  C   ALA A  47      14.126   6.738   3.594  1.00 97.88           C  
ATOM    357  O   ALA A  47      13.247   6.638   2.735  1.00 97.88           O  
ATOM    358  CB  ALA A  47      13.095   6.802   5.876  1.00 97.88           C  
ATOM    359  N   ARG A  48      15.336   6.102   3.541  1.00 96.94           N  
ATOM    360  CA  ARG A  48      15.675   5.343   2.340  1.00 96.94           C  
ATOM    361  C   ARG A  48      15.723   3.848   2.628  1.00 96.94           C  
ATOM    362  O   ARG A  48      16.449   3.407   3.522  1.00 96.94           O  
ATOM    363  CB  ARG A  48      17.021   5.810   1.772  1.00 96.94           C  
ATOM    364  CG  ARG A  48      16.995   7.225   1.215  1.00 96.94           C  
ATOM    365  CD  ARG A  48      18.312   7.588   0.545  1.00 96.94           C  
ATOM    366  NE  ARG A  48      18.330   8.981   0.121  1.00 96.94           N  
ATOM    367  NH1 ARG A  48      18.242   8.514  -2.138  1.00 96.94           N  
ATOM    368  NH2 ARG A  48      18.317  10.682  -1.421  1.00 96.94           N1+
ATOM    369  CZ  ARG A  48      18.303   9.393  -1.146  1.00 96.94           C  
ATOM    370  N   PRO A  49      14.959   3.102   1.824  1.00 97.38           N  
ATOM    371  CA  PRO A  49      14.936   1.656   2.041  1.00 97.38           C  
ATOM    372  C   PRO A  49      16.054   0.931   1.301  1.00 97.38           C  
ATOM    373  O   PRO A  49      16.553   1.428   0.289  1.00 97.38           O  
ATOM    374  CB  PRO A  49      13.563   1.238   1.512  1.00 97.38           C  
ATOM    375  CG  PRO A  49      13.321   2.133   0.338  1.00 97.38           C  
ATOM    376  CD  PRO A  49      13.871   3.491   0.655  1.00 97.38           C  
ATOM    377  N   GLU A  50      16.439  -0.237   1.846  1.00 96.00           N  
ATOM    378  CA  GLU A  50      17.157  -1.221   1.046  1.00 96.00           C  
ATOM    379  C   GLU A  50      16.199  -2.079   0.225  1.00 96.00           C  
ATOM    380  O   GLU A  50      15.086  -2.354   0.662  1.00 96.00           O  
ATOM    381  CB  GLU A  50      18.032  -2.111   1.940  1.00 96.00           C  
ATOM    382  CG  GLU A  50      19.097  -1.353   2.710  1.00 96.00           C  
ATOM    383  CD  GLU A  50      20.176  -0.762   1.814  1.00 96.00           C  
ATOM    384  OE1 GLU A  50      20.705   0.324   2.137  1.00 96.00           O  
ATOM    385  OE2 GLU A  50      20.494  -1.393   0.785  1.00 96.00           O1-
ATOM    386  N   PRO A  51      16.751  -2.448  -1.013  1.00 96.25           N  
ATOM    387  CA  PRO A  51      15.894  -3.401  -1.716  1.00 96.25           C  
ATOM    388  C   PRO A  51      15.623  -4.665  -0.899  1.00 96.25           C  
ATOM    389  O   PRO A  51      16.522  -5.160  -0.216  1.00 96.25           O  
ATOM    390  CB  PRO A  51      16.691  -3.726  -2.984  1.00 96.25           C  
ATOM    391  CG  PRO A  51      17.621  -2.569  -3.159  1.00 96.25           C  
ATOM    392  CD  PRO A  51      17.957  -2.021  -1.801  1.00 96.25           C  
ATOM    393  N   VAL A  52      14.373  -5.142  -1.019  1.00 97.38           N  
ATOM    394  CA  VAL A  52      13.983  -6.306  -0.232  1.00 97.38           C  
ATOM    395  C   VAL A  52      14.731  -7.543  -0.731  1.00 97.38           C  
ATOM    396  O   VAL A  52      14.955  -7.702  -1.937  1.00 97.38           O  
ATOM    397  CB  VAL A  52      12.456  -6.544  -0.285  1.00 97.38           C  
ATOM    398  CG1 VAL A  52      12.023  -6.931  -1.699  1.00 97.38           C  
ATOM    399  CG2 VAL A  52      12.049  -7.622   0.715  1.00 97.38           C  
ATOM    400  N   ASP A  53      15.240  -8.427   0.248  1.00 97.56           N  
ATOM    401  CA  ASP A  53      16.024  -9.607  -0.124  1.00 97.56           C  
ATOM    402  C   ASP A  53      15.118 -10.744  -0.587  1.00 97.56           C  
ATOM    403  O   ASP A  53      13.923 -10.747  -0.288  1.00 97.56           O  
ATOM    404  CB  ASP A  53      16.892 -10.072   1.048  1.00 97.56           C  
ATOM    405  CG  ASP A  53      16.077 -10.476   2.262  1.00 97.56           C  
ATOM    406  OD1 ASP A  53      15.103 -11.258   2.125  1.00 97.56           O  
ATOM    407  OD2 ASP A  53      16.393 -10.003   3.380  1.00 97.56           O1-
ATOM    408  N   VAL A  54      15.635 -11.760  -1.275  1.00 98.12           N  
ATOM    409  CA  VAL A  54      14.918 -12.871  -1.891  1.00 98.12           C  
ATOM    410  C   VAL A  54      14.191 -13.672  -0.816  1.00 98.12           C  
ATOM    411  O   VAL A  54      13.030 -14.059  -0.996  1.00 98.12           O  
ATOM    412  CB  VAL A  54      15.864 -13.787  -2.690  1.00 98.12           C  
ATOM    413  CG1 VAL A  54      15.159 -15.077  -3.101  1.00 98.12           C  
ATOM    414  CG2 VAL A  54      16.393 -13.053  -3.919  1.00 98.12           C  
ATOM    415  N   GLU A  55      14.901 -13.887   0.281  1.00 98.19           N  
ATOM    416  CA  GLU A  55      14.306 -14.658   1.374  1.00 98.19           C  
ATOM    417  C   GLU A  55      13.010 -14.035   1.855  1.00 98.19           C  
ATOM    418  O   GLU A  55      12.014 -14.729   2.069  1.00 98.19           O  
ATOM    419  CB  GLU A  55      15.303 -14.781   2.538  1.00 98.19           C  
ATOM    420  CG  GLU A  55      14.768 -15.587   3.713  1.00 98.19           C  
ATOM    421  CD  GLU A  55      15.665 -15.538   4.928  1.00 98.19           C  
ATOM    422  OE1 GLU A  55      15.290 -16.085   5.994  1.00 98.19           O  
ATOM    423  OE2 GLU A  55      16.779 -14.960   4.823  1.00 98.19           O1-
ATOM    424  N   THR A  56      13.001 -12.733   1.954  1.00 98.50           N  
ATOM    425  CA  THR A  56      11.816 -12.005   2.406  1.00 98.50           C  
ATOM    426  C   THR A  56      10.720 -12.040   1.348  1.00 98.50           C  
ATOM    427  O   THR A  56       9.540 -12.196   1.673  1.00 98.50           O  
ATOM    428  CB  THR A  56      12.162 -10.543   2.750  1.00 98.50           C  
ATOM    429  CG2 THR A  56      10.930  -9.794   3.249  1.00 98.50           C  
ATOM    430  OG1 THR A  56      13.168 -10.520   3.768  1.00 98.50           O  
ATOM    431  N   LEU A  57      11.070 -11.935   0.134  1.00 98.69           N  
ATOM    432  CA  LEU A  57      10.101 -12.000  -0.952  1.00 98.69           C  
ATOM    433  C   LEU A  57       9.376 -13.340  -0.955  1.00 98.69           C  
ATOM    434  O   LEU A  57       8.169 -13.399  -1.213  1.00 98.69           O  
ATOM    435  CB  LEU A  57      10.787 -11.777  -2.298  1.00 98.69           C  
ATOM    436  CG  LEU A  57      11.194 -10.341  -2.622  1.00 98.69           C  
ATOM    437  CD1 LEU A  57      12.113 -10.310  -3.839  1.00 98.69           C  
ATOM    438  CD2 LEU A  57       9.961  -9.472  -2.853  1.00 98.69           C  
ATOM    439  N   CYS A  58      10.090 -14.379  -0.611  1.00 98.62           N  
ATOM    440  CA  CYS A  58       9.571 -15.736  -0.681  1.00 98.62           C  
ATOM    441  C   CYS A  58       8.610 -16.016   0.464  1.00 98.62           C  
ATOM    442  O   CYS A  58       7.908 -17.030   0.461  1.00 98.62           O  
ATOM    443  CB  CYS A  58      10.720 -16.750  -0.653  1.00 98.62           C  
ATOM    444  SG  CYS A  58      11.624 -16.875  -2.215  1.00 98.62           S  
ATOM    445  N   LEU A  59       8.520 -15.065   1.437  1.00 98.50           N  
ATOM    446  CA  LEU A  59       7.538 -15.221   2.510  1.00 98.50           C  
ATOM    447  C   LEU A  59       6.128 -15.029   1.977  1.00 98.50           C  
ATOM    448  O   LEU A  59       5.170 -15.561   2.547  1.00 98.50           O  
ATOM    449  CB  LEU A  59       7.817 -14.226   3.637  1.00 98.50           C  
ATOM    450  CG  LEU A  59       9.076 -14.468   4.468  1.00 98.50           C  
ATOM    451  CD1 LEU A  59       9.338 -13.289   5.395  1.00 98.50           C  
ATOM    452  CD2 LEU A  59       8.950 -15.760   5.255  1.00 98.50           C  
ATOM    453  N   ALA A  60       5.964 -14.310   0.865  1.00 98.38           N  
ATOM    454  CA  ALA A  60       4.648 -14.001   0.318  1.00 98.38           C  
ATOM    455  C   ALA A  60       4.497 -14.563  -1.096  1.00 98.38           C  
ATOM    456  O   ALA A  60       3.382 -14.827  -1.549  1.00 98.38           O  
ATOM    457  CB  ALA A  60       4.400 -12.496   0.319  1.00 98.38           C  
ATOM    458  N   HIS A  61       5.571 -14.799  -1.747  1.00 98.69           N  
ATOM    459  CA  HIS A  61       5.542 -15.275  -3.124  1.00 98.69           C  
ATOM    460  C   HIS A  61       6.239 -16.626  -3.256  1.00 98.69           C  
ATOM    461  O   HIS A  61       7.129 -16.950  -2.465  1.00 98.69           O  
ATOM    462  CB  HIS A  61       6.200 -14.259  -4.058  1.00 98.69           C  
ATOM    463  CG  HIS A  61       5.525 -12.918  -4.053  1.00 98.69           C  
ATOM    464  CD2 HIS A  61       5.829 -11.776  -3.400  1.00 98.69           C  
ATOM    465  ND1 HIS A  61       4.392 -12.656  -4.786  1.00 98.69           N  
ATOM    466  CE1 HIS A  61       4.020 -11.402  -4.584  1.00 98.69           C  
ATOM    467  NE2 HIS A  61       4.883 -10.845  -3.748  1.00 98.69           N  
ATOM    468  N   SER A  62       5.808 -17.394  -4.282  1.00 98.50           N  
ATOM    469  CA  SER A  62       6.490 -18.652  -4.555  1.00 98.50           C  
ATOM    470  C   SER A  62       7.937 -18.418  -4.990  1.00 98.50           C  
ATOM    471  O   SER A  62       8.239 -17.419  -5.646  1.00 98.50           O  
ATOM    472  CB  SER A  62       5.747 -19.445  -5.634  1.00 98.50           C  
ATOM    473  OG  SER A  62       5.926 -18.840  -6.905  1.00 98.50           O  
ATOM    474  N   GLU A  63       8.768 -19.323  -4.663  1.00 98.25           N  
ATOM    475  CA  GLU A  63      10.183 -19.242  -5.026  1.00 98.25           C  
ATOM    476  C   GLU A  63      10.352 -19.168  -6.537  1.00 98.25           C  
ATOM    477  O   GLU A  63      11.174 -18.396  -7.031  1.00 98.25           O  
ATOM    478  CB  GLU A  63      10.950 -20.448  -4.467  1.00 98.25           C  
ATOM    479  CG  GLU A  63      12.456 -20.358  -4.662  1.00 98.25           C  
ATOM    480  CD  GLU A  63      13.218 -21.453  -3.936  1.00 98.25           C  
ATOM    481  OE1 GLU A  63      14.471 -21.462  -4.001  1.00 98.25           O  
ATOM    482  OE2 GLU A  63      12.559 -22.305  -3.306  1.00 98.25           O1-
ATOM    483  N   ASP A  64       9.598 -19.960  -7.246  1.00 98.25           N  
ATOM    484  CA  ASP A  64       9.680 -19.984  -8.704  1.00 98.25           C  
ATOM    485  C   ASP A  64       9.349 -18.616  -9.293  1.00 98.25           C  
ATOM    486  O   ASP A  64      10.022 -18.156 -10.217  1.00 98.25           O  
ATOM    487  CB  ASP A  64       8.723 -21.035  -9.272  1.00 98.25           C  
ATOM    488  CG  ASP A  64       9.249 -22.457  -9.098  1.00 98.25           C  
ATOM    489  OD1 ASP A  64      10.436 -22.633  -8.756  1.00 98.25           O  
ATOM    490  OD2 ASP A  64       8.458 -23.403  -9.304  1.00 98.25           O1-
ATOM    491  N   TYR A  65       8.343 -17.961  -8.751  1.00 98.44           N  
ATOM    492  CA  TYR A  65       7.956 -16.640  -9.240  1.00 98.44           C  
ATOM    493  C   TYR A  65       9.032 -15.607  -8.932  1.00 98.44           C  
ATOM    494  O   TYR A  65       9.415 -14.832  -9.806  1.00 98.44           O  
ATOM    495  CB  TYR A  65       6.624 -16.210  -8.621  1.00 98.44           C  
ATOM    496  CG  TYR A  65       6.180 -14.834  -9.038  1.00 98.44           C  
ATOM    497  CD1 TYR A  65       6.054 -13.808  -8.102  1.00 98.44           C  
ATOM    498  CD2 TYR A  65       5.881 -14.552 -10.365  1.00 98.44           C  
ATOM    499  CE1 TYR A  65       5.646 -12.534  -8.481  1.00 98.44           C  
ATOM    500  CE2 TYR A  65       5.468 -13.283 -10.755  1.00 98.44           C  
ATOM    501  OH  TYR A  65       4.942 -11.020 -10.188  1.00 98.44           O  
ATOM    502  CZ  TYR A  65       5.355 -12.279  -9.809  1.00 98.44           C  
ATOM    503  N   VAL A  66       9.546 -15.613  -7.720  1.00 98.56           N  
ATOM    504  CA  VAL A  66      10.584 -14.675  -7.308  1.00 98.56           C  
ATOM    505  C   VAL A  66      11.807 -14.831  -8.203  1.00 98.56           C  
ATOM    506  O   VAL A  66      12.331 -13.850  -8.732  1.00 98.56           O  
ATOM    507  CB  VAL A  66      10.975 -14.880  -5.828  1.00 98.56           C  
ATOM    508  CG1 VAL A  66      12.232 -14.073  -5.487  1.00 98.56           C  
ATOM    509  CG2 VAL A  66       9.818 -14.492  -4.912  1.00 98.56           C  
ATOM    510  N   ARG A  67      12.241 -16.046  -8.441  1.00 97.94           N  
ATOM    511  CA  ARG A  67      13.385 -16.309  -9.307  1.00 97.94           C  
ATOM    512  C   ARG A  67      13.112 -15.844 -10.732  1.00 97.94           C  
ATOM    513  O   ARG A  67      13.993 -15.277 -11.386  1.00 97.94           O  
ATOM    514  CB  ARG A  67      13.725 -17.798  -9.300  1.00 97.94           C  
ATOM    515  CG  ARG A  67      14.434 -18.253  -8.037  1.00 97.94           C  
ATOM    516  CD  ARG A  67      14.807 -19.737  -8.106  1.00 97.94           C  
ATOM    517  NE  ARG A  67      15.756 -20.011  -9.184  1.00 97.94           N  
ATOM    518  NH1 ARG A  67      15.858 -22.278  -8.780  1.00 97.94           N  
ATOM    519  NH2 ARG A  67      17.091 -21.349 -10.482  1.00 97.94           N1+
ATOM    520  CZ  ARG A  67      16.229 -21.217  -9.480  1.00 97.94           C  
ATOM    521  N   GLY A  68      11.895 -16.139 -11.178  1.00 98.12           N  
ATOM    522  CA  GLY A  68      11.500 -15.706 -12.510  1.00 98.12           C  
ATOM    523  C   GLY A  68      11.620 -14.212 -12.710  1.00 98.12           C  
ATOM    524  O   GLY A  68      12.073 -13.752 -13.759  1.00 98.12           O  
ATOM    525  N   VAL A  69      11.230 -13.415 -11.715  1.00 98.00           N  
ATOM    526  CA  VAL A  69      11.306 -11.957 -11.776  1.00 98.00           C  
ATOM    527  C   VAL A  69      12.773 -11.517 -11.719  1.00 98.00           C  
ATOM    528  O   VAL A  69      13.204 -10.698 -12.531  1.00 98.00           O  
ATOM    529  CB  VAL A  69      10.501 -11.301 -10.634  1.00 98.00           C  
ATOM    530  CG1 VAL A  69      10.757  -9.793 -10.591  1.00 98.00           C  
ATOM    531  CG2 VAL A  69       9.014 -11.585 -10.799  1.00 98.00           C  
ATOM    532  N   ILE A  70      13.599 -12.099 -10.822  1.00 97.38           N  
ATOM    533  CA  ILE A  70      14.986 -11.689 -10.582  1.00 97.38           C  
ATOM    534  C   ILE A  70      15.861 -12.105 -11.758  1.00 97.38           C  
ATOM    535  O   ILE A  70      16.729 -11.345 -12.185  1.00 97.38           O  
ATOM    536  CB  ILE A  70      15.525 -12.285  -9.266  1.00 97.38           C  
ATOM    537  CG1 ILE A  70      14.836 -11.639  -8.060  1.00 97.38           C  
ATOM    538  CG2 ILE A  70      17.046 -12.113  -9.185  1.00 97.38           C  
ATOM    539  CD1 ILE A  70      15.173 -12.297  -6.729  1.00 97.38           C  
ATOM    540  N   GLU A  71      15.578 -13.254 -12.288  1.00 97.75           N  
ATOM    541  CA  GLU A  71      16.403 -13.804 -13.364  1.00 97.75           C  
ATOM    542  C   GLU A  71      15.823 -13.438 -14.729  1.00 97.75           C  
ATOM    543  O   GLU A  71      16.388 -13.833 -15.763  1.00 97.75           O  
ATOM    544  CB  GLU A  71      16.511 -15.326 -13.229  1.00 97.75           C  
ATOM    545  CG  GLU A  71      17.252 -15.776 -11.979  1.00 97.75           C  
ATOM    546  CD  GLU A  71      17.175 -17.271 -11.744  1.00 97.75           C  
ATOM    547  OE1 GLU A  71      17.765 -17.764 -10.755  1.00 97.75           O  
ATOM    548  OE2 GLU A  71      16.526 -17.964 -12.560  1.00 97.75           O1-
ATOM    549  N   LEU A  72      14.754 -12.743 -14.702  1.00 98.12           N  
ATOM    550  CA  LEU A  72      14.084 -12.265 -15.909  1.00 98.12           C  
ATOM    551  C   LEU A  72      13.667 -13.436 -16.795  1.00 98.12           C  
ATOM    552  O   LEU A  72      13.839 -13.382 -18.010  1.00 98.12           O  
ATOM    553  CB  LEU A  72      15.004 -11.320 -16.695  1.00 98.12           C  
ATOM    554  CG  LEU A  72      15.511 -10.095 -15.931  1.00 98.12           C  
ATOM    555  CD1 LEU A  72      16.402  -9.247 -16.833  1.00 98.12           C  
ATOM    556  CD2 LEU A  72      14.348  -9.267 -15.393  1.00 98.12           C  
ATOM    557  N   SER A  73      13.084 -14.473 -16.160  1.00 97.94           N  
ATOM    558  CA  SER A  73      12.714 -15.685 -16.877  1.00 97.94           C  
ATOM    559  C   SER A  73      11.212 -15.959 -16.761  1.00 97.94           C  
ATOM    560  O   SER A  73      10.774 -17.093 -16.932  1.00 97.94           O  
ATOM    561  CB  SER A  73      13.508 -16.879 -16.359  1.00 97.94           C  
ATOM    562  OG  SER A  73      13.263 -17.080 -14.976  1.00 97.94           O  
ATOM    563  N   LEU A  74      10.406 -14.933 -16.472  1.00 97.81           N  
ATOM    564  CA  LEU A  74       8.967 -15.113 -16.361  1.00 97.81           C  
ATOM    565  C   LEU A  74       8.360 -15.588 -17.677  1.00 97.81           C  
ATOM    566  O   LEU A  74       8.770 -15.136 -18.751  1.00 97.81           O  
ATOM    567  CB  LEU A  74       8.294 -13.800 -15.928  1.00 97.81           C  
ATOM    568  CG  LEU A  74       8.588 -13.331 -14.500  1.00 97.81           C  
ATOM    569  CD1 LEU A  74       7.978 -11.954 -14.264  1.00 97.81           C  
ATOM    570  CD2 LEU A  74       8.046 -14.338 -13.492  1.00 97.81           C  
ATOM    571  N   PRO A  75       7.435 -16.517 -17.575  1.00 97.12           N  
ATOM    572  CA  PRO A  75       6.707 -16.877 -18.790  1.00 97.12           C  
ATOM    573  C   PRO A  75       5.994 -15.683 -19.422  1.00 97.12           C  
ATOM    574  O   PRO A  75       5.544 -14.785 -18.712  1.00 97.12           O  
ATOM    575  CB  PRO A  75       5.713 -17.927 -18.314  1.00 97.12           C  
ATOM    576  CG  PRO A  75       6.279 -18.441 -17.033  1.00 97.12           C  
ATOM    577  CD  PRO A  75       7.042 -17.330 -16.373  1.00 97.12           C  
ATOM    578  N   PRO A  76       5.863 -15.667 -20.775  1.00 97.12           N  
ATOM    579  CA  PRO A  76       5.223 -14.552 -21.476  1.00 97.12           C  
ATOM    580  C   PRO A  76       3.815 -14.266 -20.966  1.00 97.12           C  
ATOM    581  O   PRO A  76       3.407 -13.104 -20.882  1.00 97.12           O  
ATOM    582  CB  PRO A  76       5.190 -15.035 -22.928  1.00 97.12           C  
ATOM    583  CG  PRO A  76       6.365 -15.933 -23.068  1.00 97.12           C  
ATOM    584  CD  PRO A  76       6.542 -16.685 -21.780  1.00 97.12           C  
ATOM    585  N   ASP A  77       3.037 -15.262 -20.639  1.00 97.31           N  
ATOM    586  CA  ASP A  77       1.672 -15.046 -20.166  1.00 97.31           C  
ATOM    587  C   ASP A  77       1.670 -14.286 -18.845  1.00 97.31           C  
ATOM    588  O   ASP A  77       0.776 -13.467 -18.599  1.00 97.31           O  
ATOM    589  CB  ASP A  77       0.949 -16.385 -20.008  1.00 97.31           C  
ATOM    590  CG  ASP A  77       1.642 -17.339 -19.046  1.00 97.31           C  
ATOM    591  OD1 ASP A  77       2.861 -17.559 -19.199  1.00 97.31           O  
ATOM    592  OD2 ASP A  77       0.965 -17.855 -18.132  1.00 97.31           O1-
ATOM    593  N   ILE A  78       2.611 -14.601 -17.905  1.00 97.38           N  
ATOM    594  CA  ILE A  78       2.726 -13.912 -16.628  1.00 97.38           C  
ATOM    595  C   ILE A  78       3.171 -12.466 -16.856  1.00 97.38           C  
ATOM    596  O   ILE A  78       2.660 -11.548 -16.211  1.00 97.38           O  
ATOM    597  CB  ILE A  78       3.721 -14.629 -15.688  1.00 97.38           C  
ATOM    598  CG1 ILE A  78       3.202 -16.029 -15.323  1.00 97.38           C  
ATOM    599  CG2 ILE A  78       3.974 -13.797 -14.423  1.00 97.38           C  
ATOM    600  CD1 ILE A  78       1.862 -16.014 -14.599  1.00 97.38           C  
ATOM    601  N   VAL A  79       4.112 -12.239 -17.819  1.00 97.69           N  
ATOM    602  CA  VAL A  79       4.549 -10.894 -18.169  1.00 97.69           C  
ATOM    603  C   VAL A  79       3.363 -10.078 -18.672  1.00 97.69           C  
ATOM    604  O   VAL A  79       3.189  -8.923 -18.273  1.00 97.69           O  
ATOM    605  CB  VAL A  79       5.672 -10.914 -19.229  1.00 97.69           C  
ATOM    606  CG1 VAL A  79       6.039  -9.496 -19.648  1.00 97.69           C  
ATOM    607  CG2 VAL A  79       6.898 -11.657 -18.697  1.00 97.69           C  
ATOM    608  N   ARG A  80       2.529 -10.654 -19.506  1.00 97.12           N  
ATOM    609  CA  ARG A  80       1.331 -10.006 -20.035  1.00 97.12           C  
ATOM    610  C   ARG A  80       0.355  -9.669 -18.911  1.00 97.12           C  
ATOM    611  O   ARG A  80      -0.240  -8.592 -18.900  1.00 97.12           O  
ATOM    612  CB  ARG A  80       0.652 -10.891 -21.077  1.00 97.12           C  
ATOM    613  CG  ARG A  80      -0.550 -10.244 -21.752  1.00 97.12           C  
ATOM    614  CD  ARG A  80      -1.185 -11.172 -22.769  1.00 97.12           C  
ATOM    615  NE  ARG A  80      -2.508 -10.692 -23.173  1.00 97.12           N  
ATOM    616  NH1 ARG A  80      -2.758 -12.221 -24.892  1.00 97.12           N  
ATOM    617  NH2 ARG A  80      -4.415 -10.698 -24.447  1.00 97.12           N1+
ATOM    618  CZ  ARG A  80      -3.224 -11.203 -24.166  1.00 97.12           C  
ATOM    619  N   ARG A  81       0.155 -10.570 -18.024  1.00 97.00           N  
ATOM    620  CA  ARG A  81      -0.741 -10.381 -16.883  1.00 97.00           C  
ATOM    621  C   ARG A  81      -0.288  -9.213 -16.022  1.00 97.00           C  
ATOM    622  O   ARG A  81      -1.115  -8.443 -15.523  1.00 97.00           O  
ATOM    623  CB  ARG A  81      -0.810 -11.657 -16.040  1.00 97.00           C  
ATOM    624  CG  ARG A  81      -1.796 -11.578 -14.893  1.00 97.00           C  
ATOM    625  CD  ARG A  81      -1.927 -12.912 -14.168  1.00 97.00           C  
ATOM    626  NE  ARG A  81      -2.787 -12.805 -12.993  1.00 97.00           N  
ATOM    627  NH1 ARG A  81      -2.505 -15.004 -12.334  1.00 97.00           N  
ATOM    628  NH2 ARG A  81      -3.841 -13.600 -11.111  1.00 97.00           N1+
ATOM    629  CZ  ARG A  81      -3.044 -13.805 -12.152  1.00 97.00           C  
ATOM    630  N   ILE A  82       1.044  -9.080 -15.788  1.00 97.56           N  
ATOM    631  CA  ILE A  82       1.611  -8.005 -14.990  1.00 97.56           C  
ATOM    632  C   ILE A  82       1.352  -6.665 -15.673  1.00 97.56           C  
ATOM    633  O   ILE A  82       0.987  -5.688 -15.016  1.00 97.56           O  
ATOM    634  CB  ILE A  82       3.122  -8.206 -14.762  1.00 97.56           C  
ATOM    635  CG1 ILE A  82       3.376  -9.405 -13.842  1.00 97.56           C  
ATOM    636  CG2 ILE A  82       3.761  -6.939 -14.188  1.00 97.56           C  
ATOM    637  CD1 ILE A  82       4.831  -9.826 -13.746  1.00 97.56           C  
ATOM    638  N   GLY A  83       1.477  -6.662 -17.017  1.00 96.81           N  
ATOM    639  CA  GLY A  83       1.213  -5.444 -17.762  1.00 96.81           C  
ATOM    640  C   GLY A  83       2.395  -4.497 -17.800  1.00 96.81           C  
ATOM    641  O   GLY A  83       2.238  -3.313 -18.111  1.00 96.81           O  
ATOM    642  N   MET A  84       3.642  -5.018 -17.339  1.00 96.50           N  
ATOM    643  CA  MET A  84       4.925  -4.323 -17.402  1.00 96.50           C  
ATOM    644  C   MET A  84       5.999  -5.221 -17.990  1.00 96.50           C  
ATOM    645  O   MET A  84       5.949  -6.442 -17.836  1.00 96.50           O  
ATOM    646  CB  MET A  84       5.341  -3.842 -16.013  1.00 96.50           C  
ATOM    647  CG  MET A  84       4.420  -2.788 -15.421  1.00 96.50           C  
ATOM    648  SD  MET A  84       5.020  -2.158 -13.810  1.00 96.50           S  
ATOM    649  CE  MET A  84       3.688  -0.991 -13.405  1.00 96.50           C  
ATOM    650  N   PRO A  85       6.988  -4.593 -18.700  1.00 96.00           N  
ATOM    651  CA  PRO A  85       8.071  -5.423 -19.246  1.00 96.00           C  
ATOM    652  C   PRO A  85       8.873  -6.128 -18.150  1.00 96.00           C  
ATOM    653  O   PRO A  85       8.989  -5.617 -17.034  1.00 96.00           O  
ATOM    654  CB  PRO A  85       8.944  -4.418 -19.994  1.00 96.00           C  
ATOM    655  CG  PRO A  85       8.681  -3.108 -19.323  1.00 96.00           C  
ATOM    656  CD  PRO A  85       7.262  -3.097 -18.827  1.00 96.00           C  
ATOM    657  N   ASN A  86       9.299  -7.338 -18.489  1.00 95.75           N  
ATOM    658  CA  ASN A  86      10.158  -8.087 -17.575  1.00 95.75           C  
ATOM    659  C   ASN A  86      11.624  -7.717 -17.756  1.00 95.75           C  
ATOM    660  O   ASN A  86      12.367  -8.424 -18.429  1.00 95.75           O  
ATOM    661  CB  ASN A  86       9.965  -9.594 -17.766  1.00 95.75           C  
ATOM    662  CG  ASN A  86      10.613 -10.410 -16.666  1.00 95.75           C  
ATOM    663  ND2 ASN A  86      10.900 -11.672 -16.953  1.00 95.75           N  
ATOM    664  OD1 ASN A  86      10.833  -9.910 -15.556  1.00 95.75           O  
ATOM    665  N   THR A  87      12.002  -6.578 -17.239  1.00 97.50           N  
ATOM    666  CA  THR A  87      13.341  -6.005 -17.384  1.00 97.50           C  
ATOM    667  C   THR A  87      13.998  -5.831 -16.017  1.00 97.50           C  
ATOM    668  O   THR A  87      13.317  -5.891 -14.981  1.00 97.50           O  
ATOM    669  CB  THR A  87      13.294  -4.649 -18.109  1.00 97.50           C  
ATOM    670  CG2 THR A  87      12.621  -4.776 -19.472  1.00 97.50           C  
ATOM    671  OG1 THR A  87      12.541  -3.713 -17.314  1.00 97.50           O  
ATOM    672  N   GLU A  88      15.325  -5.612 -15.953  1.00 97.56           N  
ATOM    673  CA  GLU A  88      16.076  -5.349 -14.727  1.00 97.56           C  
ATOM    674  C   GLU A  88      15.539  -4.106 -14.012  1.00 97.56           C  
ATOM    675  O   GLU A  88      15.444  -4.086 -12.784  1.00 97.56           O  
ATOM    676  CB  GLU A  88      17.560  -5.183 -15.037  1.00 97.56           C  
ATOM    677  CG  GLU A  88      18.430  -5.077 -13.795  1.00 97.56           C  
ATOM    678  CD  GLU A  88      19.919  -5.096 -14.110  1.00 97.56           C  
ATOM    679  OE1 GLU A  88      20.750  -5.133 -13.167  1.00 97.56           O  
ATOM    680  OE2 GLU A  88      20.271  -5.076 -15.311  1.00 97.56           O1-
ATOM    681  N   SER A  89      15.208  -3.067 -14.766  1.00 97.38           N  
ATOM    682  CA  SER A  89      14.700  -1.817 -14.209  1.00 97.38           C  
ATOM    683  C   SER A  89      13.389  -2.032 -13.443  1.00 97.38           C  
ATOM    684  O   SER A  89      13.220  -1.523 -12.340  1.00 97.38           O  
ATOM    685  CB  SER A  89      14.481  -0.780 -15.311  1.00 97.38           C  
ATOM    686  OG  SER A  89      13.988   0.434 -14.779  1.00 97.38           O  
ATOM    687  N   VAL A  90      12.445  -2.818 -13.975  1.00 97.94           N  
ATOM    688  CA  VAL A  90      11.164  -3.112 -13.350  1.00 97.94           C  
ATOM    689  C   VAL A  90      11.379  -3.985 -12.115  1.00 97.94           C  
ATOM    690  O   VAL A  90      10.760  -3.760 -11.074  1.00 97.94           O  
ATOM    691  CB  VAL A  90      10.192  -3.805 -14.329  1.00 97.94           C  
ATOM    692  CG1 VAL A  90       8.980  -4.361 -13.595  1.00 97.94           C  
ATOM    693  CG2 VAL A  90       9.757  -2.833 -15.430  1.00 97.94           C  
ATOM    694  N   ALA A  91      12.262  -4.984 -12.208  1.00 97.94           N  
ATOM    695  CA  ALA A  91      12.583  -5.844 -11.069  1.00 97.94           C  
ATOM    696  C   ALA A  91      13.202  -5.037  -9.931  1.00 97.94           C  
ATOM    697  O   ALA A  91      12.855  -5.221  -8.764  1.00 97.94           O  
ATOM    698  CB  ALA A  91      13.506  -6.975 -11.492  1.00 97.94           C  
ATOM    699  N   THR A  92      14.151  -4.144 -10.215  1.00 97.69           N  
ATOM    700  CA  THR A  92      14.812  -3.293  -9.234  1.00 97.69           C  
ATOM    701  C   THR A  92      13.784  -2.375  -8.553  1.00 97.69           C  
ATOM    702  O   THR A  92      13.812  -2.214  -7.334  1.00 97.69           O  
ATOM    703  CB  THR A  92      15.909  -2.439  -9.876  1.00 97.69           C  
ATOM    704  CG2 THR A  92      16.542  -1.489  -8.861  1.00 97.69           C  
ATOM    705  OG1 THR A  92      16.928  -3.302 -10.398  1.00 97.69           O  
ATOM    706  N   ARG A  93      12.947  -1.809  -9.317  1.00 97.94           N  
ATOM    707  CA  ARG A  93      11.885  -0.956  -8.784  1.00 97.94           C  
ATOM    708  C   ARG A  93      10.987  -1.738  -7.833  1.00 97.94           C  
ATOM    709  O   ARG A  93      10.668  -1.263  -6.743  1.00 97.94           O  
ATOM    710  CB  ARG A  93      11.056  -0.354  -9.916  1.00 97.94           C  
ATOM    711  CG  ARG A  93       9.844   0.427  -9.445  1.00 97.94           C  
ATOM    712  CD  ARG A  93       8.770   0.496 -10.517  1.00 97.94           C  
ATOM    713  NE  ARG A  93       7.576   1.205 -10.043  1.00 97.94           N  
ATOM    714  NH1 ARG A  93       6.540  -0.677  -9.198  1.00 97.94           N  
ATOM    715  NH2 ARG A  93       5.519   1.366  -9.037  1.00 97.94           N1+
ATOM    716  CZ  ARG A  93       6.547   0.630  -9.429  1.00 97.94           C  
ATOM    717  N   ALA A  94      10.532  -2.870  -8.329  1.00 98.25           N  
ATOM    718  CA  ALA A  94       9.616  -3.698  -7.546  1.00 98.25           C  
ATOM    719  C   ALA A  94      10.236  -4.093  -6.212  1.00 98.25           C  
ATOM    720  O   ALA A  94       9.566  -4.072  -5.176  1.00 98.25           O  
ATOM    721  CB  ALA A  94       9.217  -4.941  -8.335  1.00 98.25           C  
ATOM    722  N   ARG A  95      11.490  -4.426  -6.153  1.00 98.38           N  
ATOM    723  CA  ARG A  95      12.194  -4.789  -4.928  1.00 98.38           C  
ATOM    724  C   ARG A  95      12.367  -3.581  -4.018  1.00 98.38           C  
ATOM    725  O   ARG A  95      12.187  -3.683  -2.802  1.00 98.38           O  
ATOM    726  CB  ARG A  95      13.561  -5.397  -5.253  1.00 98.38           C  
ATOM    727  CG  ARG A  95      13.488  -6.775  -5.892  1.00 98.38           C  
ATOM    728  CD  ARG A  95      14.865  -7.303  -6.252  1.00 98.38           C  
ATOM    729  NE  ARG A  95      15.669  -7.564  -5.063  1.00 98.38           N  
ATOM    730  NH1 ARG A  95      17.705  -7.413  -6.153  1.00 98.38           N  
ATOM    731  NH2 ARG A  95      17.640  -7.861  -3.908  1.00 98.38           N1+
ATOM    732  CZ  ARG A  95      16.999  -7.611  -5.043  1.00 98.38           C  
ATOM    733  N   ALA A  96      12.742  -2.447  -4.599  1.00 98.38           N  
ATOM    734  CA  ALA A  96      12.927  -1.223  -3.824  1.00 98.38           C  
ATOM    735  C   ALA A  96      11.607  -0.764  -3.198  1.00 98.38           C  
ATOM    736  O   ALA A  96      11.570  -0.406  -2.019  1.00 98.38           O  
ATOM    737  CB  ALA A  96      13.503  -0.116  -4.703  1.00 98.38           C  
ATOM    738  N   ALA A  97      10.518  -0.749  -4.034  1.00 98.38           N  
ATOM    739  CA  ALA A  97       9.206  -0.337  -3.542  1.00 98.38           C  
ATOM    740  C   ALA A  97       8.735  -1.248  -2.414  1.00 98.38           C  
ATOM    741  O   ALA A  97       8.176  -0.779  -1.420  1.00 98.38           O  
ATOM    742  CB  ALA A  97       8.186  -0.331  -4.679  1.00 98.38           C  
ATOM    743  N   THR A  98       8.984  -2.538  -2.552  1.00 98.81           N  
ATOM    744  CA  THR A  98       8.632  -3.503  -1.518  1.00 98.81           C  
ATOM    745  C   THR A  98       9.452  -3.266  -0.253  1.00 98.81           C  
ATOM    746  O   THR A  98       8.907  -3.282   0.856  1.00 98.81           O  
ATOM    747  CB  THR A  98       8.841  -4.947  -2.002  1.00 98.81           C  
ATOM    748  CG2 THR A  98       8.444  -5.952  -0.927  1.00 98.81           C  
ATOM    749  OG1 THR A  98       8.041  -5.175  -3.170  1.00 98.81           O  
ATOM    750  N   GLY A  99      10.723  -3.100  -0.401  1.00 98.75           N  
ATOM    751  CA  GLY A  99      11.554  -2.724   0.731  1.00 98.75           C  
ATOM    752  C   GLY A  99      11.087  -1.451   1.416  1.00 98.75           C  
ATOM    753  O   GLY A  99      11.207  -1.314   2.633  1.00 98.75           O  
ATOM    754  N   GLY A 100      10.667  -0.501   0.597  1.00 98.75           N  
ATOM    755  CA  GLY A 100      10.115   0.735   1.132  1.00 98.75           C  
ATOM    756  C   GLY A 100       8.925   0.510   2.050  1.00 98.75           C  
ATOM    757  O   GLY A 100       8.832   1.124   3.114  1.00 98.75           O  
ATOM    758  N   THR A 101       7.987  -0.361   1.643  1.00 98.88           N  
ATOM    759  CA  THR A 101       6.824  -0.673   2.467  1.00 98.88           C  
ATOM    760  C   THR A 101       7.249  -1.345   3.767  1.00 98.88           C  
ATOM    761  O   THR A 101       6.705  -1.043   4.833  1.00 98.88           O  
ATOM    762  CB  THR A 101       5.833  -1.581   1.717  1.00 98.88           C  
ATOM    763  CG2 THR A 101       4.636  -1.932   2.590  1.00 98.88           C  
ATOM    764  OG1 THR A 101       5.372  -0.906   0.540  1.00 98.88           O  
ATOM    765  N   LEU A 102       8.216  -2.262   3.691  1.00 98.88           N  
ATOM    766  CA  LEU A 102       8.723  -2.905   4.894  1.00 98.88           C  
ATOM    767  C   LEU A 102       9.346  -1.881   5.842  1.00 98.88           C  
ATOM    768  O   LEU A 102       9.101  -1.912   7.043  1.00 98.88           O  
ATOM    769  CB  LEU A 102       9.759  -3.976   4.535  1.00 98.88           C  
ATOM    770  CG  LEU A 102      10.406  -4.720   5.704  1.00 98.88           C  
ATOM    771  CD1 LEU A 102       9.331  -5.343   6.593  1.00 98.88           C  
ATOM    772  CD2 LEU A 102      11.372  -5.783   5.198  1.00 98.88           C  
ATOM    773  N   LEU A 103      10.244  -0.985   5.320  1.00 98.81           N  
ATOM    774  CA  LEU A 103      10.825   0.056   6.157  1.00 98.81           C  
ATOM    775  C   LEU A 103       9.739   0.945   6.762  1.00 98.81           C  
ATOM    776  O   LEU A 103       9.799   1.289   7.942  1.00 98.81           O  
ATOM    777  CB  LEU A 103      11.801   0.909   5.344  1.00 98.81           C  
ATOM    778  CG  LEU A 103      12.458   2.079   6.076  1.00 98.81           C  
ATOM    779  CD1 LEU A 103      13.198   1.582   7.316  1.00 98.81           C  
ATOM    780  CD2 LEU A 103      13.405   2.833   5.146  1.00 98.81           C  
ATOM    781  N   ALA A 104       8.718   1.346   5.991  1.00 98.81           N  
ATOM    782  CA  ALA A 104       7.618   2.163   6.505  1.00 98.81           C  
ATOM    783  C   ALA A 104       6.893   1.451   7.640  1.00 98.81           C  
ATOM    784  O   ALA A 104       6.530   2.075   8.640  1.00 98.81           O  
ATOM    785  CB  ALA A 104       6.640   2.508   5.388  1.00 98.81           C  
ATOM    786  N   ALA A 105       6.685   0.188   7.470  1.00 98.81           N  
ATOM    787  CA  ALA A 105       6.021  -0.597   8.514  1.00 98.81           C  
ATOM    788  C   ALA A 105       6.832  -0.599   9.802  1.00 98.81           C  
ATOM    789  O   ALA A 105       6.279  -0.428  10.893  1.00 98.81           O  
ATOM    790  CB  ALA A 105       5.786  -2.025   8.031  1.00 98.81           C  
ATOM    791  N   ARG A 106       8.119  -0.798   9.737  1.00 98.69           N  
ATOM    792  CA  ARG A 106       8.983  -0.782  10.904  1.00 98.69           C  
ATOM    793  C   ARG A 106       8.954   0.579  11.592  1.00 98.69           C  
ATOM    794  O   ARG A 106       8.864   0.664  12.814  1.00 98.69           O  
ATOM    795  CB  ARG A 106      10.421  -1.146  10.520  1.00 98.69           C  
ATOM    796  CG  ARG A 106      10.610  -2.607  10.162  1.00 98.69           C  
ATOM    797  CD  ARG A 106      12.050  -2.907   9.756  1.00 98.69           C  
ATOM    798  NE  ARG A 106      12.236  -4.317   9.432  1.00 98.69           N  
ATOM    799  NH1 ARG A 106      14.342  -4.046   8.519  1.00 98.69           N  
ATOM    800  NH2 ARG A 106      13.388  -6.127   8.605  1.00 98.69           N1+
ATOM    801  CZ  ARG A 106      13.323  -4.827   8.852  1.00 98.69           C  
ATOM    802  N   LEU A 107       8.973   1.593  10.810  1.00 98.31           N  
ATOM    803  CA  LEU A 107       8.929   2.950  11.338  1.00 98.31           C  
ATOM    804  C   LEU A 107       7.577   3.240  11.983  1.00 98.31           C  
ATOM    805  O   LEU A 107       7.507   3.911  13.012  1.00 98.31           O  
ATOM    806  CB  LEU A 107       9.210   3.965  10.228  1.00 98.31           C  
ATOM    807  CG  LEU A 107      10.641   3.999   9.689  1.00 98.31           C  
ATOM    808  CD1 LEU A 107      10.699   4.816   8.402  1.00 98.31           C  
ATOM    809  CD2 LEU A 107      11.596   4.569  10.730  1.00 98.31           C  
ATOM    810  N   ALA A 108       6.486   2.757  11.340  1.00 98.50           N  
ATOM    811  CA  ALA A 108       5.160   2.941  11.920  1.00 98.50           C  
ATOM    812  C   ALA A 108       5.063   2.267  13.287  1.00 98.50           C  
ATOM    813  O   ALA A 108       4.455   2.808  14.218  1.00 98.50           O  
ATOM    814  CB  ALA A 108       4.088   2.393  10.986  1.00 98.50           C  
ATOM    815  N   LEU A 109       5.612   1.093  13.447  1.00 98.50           N  
ATOM    816  CA  LEU A 109       5.623   0.406  14.723  1.00 98.50           C  
ATOM    817  C   LEU A 109       6.343   1.234  15.788  1.00 98.50           C  
ATOM    818  O   LEU A 109       5.970   1.208  16.959  1.00 98.50           O  
ATOM    819  CB  LEU A 109       6.295  -0.965  14.605  1.00 98.50           C  
ATOM    820  CG  LEU A 109       5.495  -2.044  13.871  1.00 98.50           C  
ATOM    821  CD1 LEU A 109       6.350  -3.292  13.671  1.00 98.50           C  
ATOM    822  CD2 LEU A 109       4.224  -2.380  14.641  1.00 98.50           C  
ATOM    823  N   GLU A 110       7.320   1.994  15.362  1.00 96.81           N  
ATOM    824  CA  GLU A 110       8.128   2.804  16.274  1.00 96.81           C  
ATOM    825  C   GLU A 110       7.463   4.147  16.548  1.00 96.81           C  
ATOM    826  O   GLU A 110       7.443   4.614  17.685  1.00 96.81           O  
ATOM    827  CB  GLU A 110       9.531   3.010  15.698  1.00 96.81           C  
ATOM    828  CG  GLU A 110      10.366   1.743  15.628  1.00 96.81           C  
ATOM    829  CD  GLU A 110      11.707   1.940  14.949  1.00 96.81           C  
ATOM    830  OE1 GLU A 110      12.408   0.942  14.679  1.00 96.81           O  
ATOM    831  OE2 GLU A 110      12.066   3.114  14.676  1.00 96.81           O1-
ATOM    832  N   ARG A 111       6.883   4.711  15.488  1.00 95.44           N  
ATOM    833  CA  ARG A 111       6.516   6.116  15.582  1.00 95.44           C  
ATOM    834  C   ARG A 111       5.003   6.298  15.505  1.00 95.44           C  
ATOM    835  O   ARG A 111       4.497   7.413  15.657  1.00 95.44           O  
ATOM    836  CB  ARG A 111       7.194   6.918  14.466  1.00 95.44           C  
ATOM    837  CG  ARG A 111       8.712   6.833  14.477  1.00 95.44           C  
ATOM    838  CD  ARG A 111       9.302   7.488  15.715  1.00 95.44           C  
ATOM    839  NE  ARG A 111       9.032   8.923  15.746  1.00 95.44           N  
ATOM    840  NH1 ARG A 111      11.183   9.551  15.185  1.00 95.44           N  
ATOM    841  NH2 ARG A 111       9.578  11.138  15.550  1.00 95.44           N1+
ATOM    842  CZ  ARG A 111       9.932   9.867  15.498  1.00 95.44           C  
ATOM    843  N   GLY A 112       4.304   5.150  15.320  1.00 97.06           N  
ATOM    844  CA  GLY A 112       2.852   5.231  15.294  1.00 97.06           C  
ATOM    845  C   GLY A 112       2.278   5.417  13.907  1.00 97.06           C  
ATOM    846  O   GLY A 112       1.165   4.973  13.624  1.00 97.06           O  
ATOM    847  N   ILE A 113       3.009   5.999  12.977  1.00 98.06           N  
ATOM    848  CA  ILE A 113       2.567   6.219  11.609  1.00 98.06           C  
ATOM    849  C   ILE A 113       3.780   6.377  10.692  1.00 98.06           C  
ATOM    850  O   ILE A 113       4.786   6.970  11.080  1.00 98.06           O  
ATOM    851  CB  ILE A 113       1.654   7.464  11.505  1.00 98.06           C  
ATOM    852  CG1 ILE A 113       1.114   7.609  10.073  1.00 98.06           C  
ATOM    853  CG2 ILE A 113       2.407   8.725  11.942  1.00 98.06           C  
ATOM    854  CD1 ILE A 113      -0.008   8.632   9.940  1.00 98.06           C  
ATOM    855  N   ALA A 114       3.766   5.853   9.495  1.00 98.50           N  
ATOM    856  CA  ALA A 114       4.741   6.045   8.421  1.00 98.50           C  
ATOM    857  C   ALA A 114       4.105   5.817   7.057  1.00 98.50           C  
ATOM    858  O   ALA A 114       3.131   5.070   6.935  1.00 98.50           O  
ATOM    859  CB  ALA A 114       5.932   5.108   8.611  1.00 98.50           C  
ATOM    860  N   CYS A 115       4.690   6.548   6.073  1.00 98.56           N  
ATOM    861  CA  CYS A 115       4.153   6.409   4.724  1.00 98.56           C  
ATOM    862  C   CYS A 115       5.257   6.073   3.730  1.00 98.56           C  
ATOM    863  O   CYS A 115       6.398   6.506   3.889  1.00 98.56           O  
ATOM    864  CB  CYS A 115       3.446   7.697   4.298  1.00 98.56           C  
ATOM    865  SG  CYS A 115       2.110   8.195   5.407  1.00 98.56           S  
ATOM    866  N   ASN A 116       4.888   5.313   2.735  1.00 98.69           N  
ATOM    867  CA  ASN A 116       5.738   5.016   1.587  1.00 98.69           C  
ATOM    868  C   ASN A 116       5.214   5.673   0.314  1.00 98.69           C  
ATOM    869  O   ASN A 116       4.025   5.591   0.011  1.00 98.69           O  
ATOM    870  CB  ASN A 116       5.860   3.505   1.390  1.00 98.69           C  
ATOM    871  CG  ASN A 116       6.890   3.134   0.338  1.00 98.69           C  
ATOM    872  ND2 ASN A 116       6.819   1.901  -0.149  1.00 98.69           N  
ATOM    873  OD1 ASN A 116       7.736   3.947  -0.031  1.00 98.69           O  
ATOM    874  N   THR A 117       6.101   6.396  -0.427  1.00 98.62           N  
ATOM    875  CA  THR A 117       5.662   7.122  -1.612  1.00 98.62           C  
ATOM    876  C   THR A 117       5.405   6.163  -2.771  1.00 98.62           C  
ATOM    877  O   THR A 117       5.046   6.594  -3.869  1.00 98.62           O  
ATOM    878  CB  THR A 117       6.698   8.176  -2.034  1.00 98.62           C  
ATOM    879  CG2 THR A 117       6.843   9.268  -0.974  1.00 98.62           C  
ATOM    880  OG1 THR A 117       7.969   7.541  -2.226  1.00 98.62           O  
ATOM    881  N   ALA A 118       5.715   4.861  -2.554  1.00 98.25           N  
ATOM    882  CA  ALA A 118       5.399   3.751  -3.449  1.00 98.25           C  
ATOM    883  C   ALA A 118       4.559   2.698  -2.740  1.00 98.25           C  
ATOM    884  O   ALA A 118       3.932   2.982  -1.716  1.00 98.25           O  
ATOM    885  CB  ALA A 118       6.682   3.126  -3.992  1.00 98.25           C  
ATOM    886  N   GLY A 119       4.363   1.547  -3.293  1.00 97.75           N  
ATOM    887  CA  GLY A 119       3.673   0.439  -2.652  1.00 97.75           C  
ATOM    888  C   GLY A 119       2.196   0.377  -2.995  1.00 97.75           C  
ATOM    889  O   GLY A 119       1.734   1.082  -3.894  1.00 97.75           O  
ATOM    890  N   GLY A 120       1.522  -0.510  -2.362  1.00 97.88           N  
ATOM    891  CA  GLY A 120       0.106  -0.699  -2.633  1.00 97.88           C  
ATOM    892  C   GLY A 120      -0.157  -1.591  -3.830  1.00 97.88           C  
ATOM    893  O   GLY A 120      -1.203  -1.483  -4.473  1.00 97.88           O  
ATOM    894  N   SER A 121       0.825  -2.435  -4.204  1.00 97.88           N  
ATOM    895  CA  SER A 121       0.747  -3.363  -5.327  1.00 97.88           C  
ATOM    896  C   SER A 121      -0.106  -4.579  -4.979  1.00 97.88           C  
ATOM    897  O   SER A 121       0.417  -5.683  -4.815  1.00 97.88           O  
ATOM    898  CB  SER A 121       2.146  -3.817  -5.750  1.00 97.88           C  
ATOM    899  OG  SER A 121       2.952  -2.703  -6.091  1.00 97.88           O  
ATOM    900  N   HIS A 122      -1.335  -4.462  -4.875  1.00 98.50           N  
ATOM    901  CA  HIS A 122      -2.251  -5.378  -4.203  1.00 98.50           C  
ATOM    902  C   HIS A 122      -2.782  -6.428  -5.167  1.00 98.50           C  
ATOM    903  O   HIS A 122      -3.518  -7.335  -4.765  1.00 98.50           O  
ATOM    904  CB  HIS A 122      -3.413  -4.605  -3.575  1.00 98.50           C  
ATOM    905  CG  HIS A 122      -4.259  -3.877  -4.571  1.00 98.50           C  
ATOM    906  CD2 HIS A 122      -4.123  -3.725  -5.909  1.00 98.50           C  
ATOM    907  ND1 HIS A 122      -5.401  -3.192  -4.216  1.00 98.50           N  
ATOM    908  CE1 HIS A 122      -5.934  -2.647  -5.297  1.00 98.50           C  
ATOM    909  NE2 HIS A 122      -5.178  -2.957  -6.337  1.00 98.50           N  
ATOM    910  N   HIS A 123      -2.376  -6.432  -6.446  1.00 98.50           N  
ATOM    911  CA  HIS A 123      -2.859  -7.417  -7.410  1.00 98.50           C  
ATOM    912  C   HIS A 123      -1.915  -8.612  -7.497  1.00 98.50           C  
ATOM    913  O   HIS A 123      -2.276  -9.653  -8.041  1.00 98.50           O  
ATOM    914  CB  HIS A 123      -3.031  -6.776  -8.787  1.00 98.50           C  
ATOM    915  CG  HIS A 123      -4.162  -5.802  -8.858  1.00 98.50           C  
ATOM    916  CD2 HIS A 123      -4.193  -4.506  -9.257  1.00 98.50           C  
ATOM    917  ND1 HIS A 123      -5.448  -6.121  -8.487  1.00 98.50           N  
ATOM    918  CE1 HIS A 123      -6.227  -5.067  -8.656  1.00 98.50           C  
ATOM    919  NE2 HIS A 123      -5.489  -4.072  -9.120  1.00 98.50           N  
ATOM    920  N   ALA A 124      -0.658  -8.431  -7.054  1.00 98.38           N  
ATOM    921  CA  ALA A 124       0.298  -9.533  -7.125  1.00 98.38           C  
ATOM    922  C   ALA A 124      -0.073 -10.647  -6.155  1.00 98.38           C  
ATOM    923  O   ALA A 124      -0.242 -10.406  -4.956  1.00 98.38           O  
ATOM    924  CB  ALA A 124       1.712  -9.030  -6.836  1.00 98.38           C  
ATOM    925  N   ALA A 125      -0.298 -11.900  -6.719  1.00 97.88           N  
ATOM    926  CA  ALA A 125      -0.564 -13.108  -5.940  1.00 97.88           C  
ATOM    927  C   ALA A 125       0.726 -13.865  -5.651  1.00 97.88           C  
ATOM    928  O   ALA A 125       1.818 -13.413  -6.001  1.00 97.88           O  
ATOM    929  CB  ALA A 125      -1.558 -14.004  -6.672  1.00 97.88           C  
ATOM    930  N   ALA A 126       0.614 -15.042  -4.982  1.00 98.06           N  
ATOM    931  CA  ALA A 126       1.784 -15.789  -4.532  1.00 98.06           C  
ATOM    932  C   ALA A 126       2.646 -16.237  -5.716  1.00 98.06           C  
ATOM    933  O   ALA A 126       3.872 -16.173  -5.653  1.00 98.06           O  
ATOM    934  CB  ALA A 126       1.362 -17.004  -3.707  1.00 98.06           C  
ATOM    935  N   ASP A 127       2.002 -16.611  -6.825  1.00 97.50           N  
ATOM    936  CA  ASP A 127       2.749 -17.262  -7.904  1.00 97.50           C  
ATOM    937  C   ASP A 127       2.687 -16.428  -9.181  1.00 97.50           C  
ATOM    938  O   ASP A 127       3.090 -16.898 -10.250  1.00 97.50           O  
ATOM    939  CB  ASP A 127       2.207 -18.666  -8.162  1.00 97.50           C  
ATOM    940  CG  ASP A 127       0.713 -18.685  -8.462  1.00 97.50           C  
ATOM    941  OD1 ASP A 127       0.064 -17.611  -8.377  1.00 97.50           O  
ATOM    942  OD2 ASP A 127       0.194 -19.767  -8.783  1.00 97.50           O1-
ATOM    943  N   ALA A 128       2.136 -15.187  -9.131  1.00 97.31           N  
ATOM    944  CA  ALA A 128       2.057 -14.363 -10.332  1.00 97.31           C  
ATOM    945  C   ALA A 128       1.829 -12.901  -9.979  1.00 97.31           C  
ATOM    946  O   ALA A 128       1.198 -12.594  -8.962  1.00 97.31           O  
ATOM    947  CB  ALA A 128       0.946 -14.864 -11.250  1.00 97.31           C  
ATOM    948  N   GLY A 129       2.376 -11.956 -10.796  1.00 97.62           N  
ATOM    949  CA  GLY A 129       1.968 -10.563 -10.781  1.00 97.62           C  
ATOM    950  C   GLY A 129       0.739 -10.297 -11.622  1.00 97.62           C  
ATOM    951  O   GLY A 129       0.342 -11.131 -12.434  1.00 97.62           O  
ATOM    952  N   ALA A 130       0.168  -9.112 -11.427  1.00 97.56           N  
ATOM    953  CA  ALA A 130      -1.004  -8.699 -12.194  1.00 97.56           C  
ATOM    954  C   ALA A 130      -1.285  -7.210 -12.006  1.00 97.56           C  
ATOM    955  O   ALA A 130      -0.900  -6.626 -10.989  1.00 97.56           O  
ATOM    956  CB  ALA A 130      -2.223  -9.520 -11.794  1.00 97.56           C  
ATOM    957  N   GLY A 131      -1.984  -6.611 -13.043  1.00 95.94           N  
ATOM    958  CA  GLY A 131      -2.504  -5.259 -12.911  1.00 95.94           C  
ATOM    959  C   GLY A 131      -1.453  -4.254 -12.475  1.00 95.94           C  
ATOM    960  O   GLY A 131      -1.702  -3.429 -11.593  1.00 95.94           O  
ATOM    961  N   PHE A 132      -0.266  -4.383 -13.091  1.00 96.94           N  
ATOM    962  CA  PHE A 132       0.877  -3.495 -12.929  1.00 96.94           C  
ATOM    963  C   PHE A 132       1.595  -3.772 -11.613  1.00 96.94           C  
ATOM    964  O   PHE A 132       2.402  -2.961 -11.161  1.00 96.94           O  
ATOM    965  CB  PHE A 132       0.434  -2.030 -12.987  1.00 96.94           C  
ATOM    966  CG  PHE A 132      -0.369  -1.687 -14.210  1.00 96.94           C  
ATOM    967  CD1 PHE A 132      -0.009  -2.182 -15.454  1.00 96.94           C  
ATOM    968  CD2 PHE A 132      -1.489  -0.867 -14.119  1.00 96.94           C  
ATOM    969  CE1 PHE A 132      -0.748  -1.864 -16.596  1.00 96.94           C  
ATOM    970  CE2 PHE A 132      -2.233  -0.549 -15.244  1.00 96.94           C  
ATOM    971  CZ  PHE A 132      -1.863  -1.047 -16.483  1.00 96.94           C  
ATOM    972  N   CYS A 133       1.231  -4.901 -10.913  1.00 98.25           N  
ATOM    973  CA  CYS A 133       1.848  -5.269  -9.645  1.00 98.25           C  
ATOM    974  C   CYS A 133       2.766  -6.472  -9.813  1.00 98.25           C  
ATOM    975  O   CYS A 133       2.323  -7.549 -10.208  1.00 98.25           O  
ATOM    976  CB  CYS A 133       0.776  -5.582  -8.601  1.00 98.25           C  
ATOM    977  SG  CYS A 133      -0.403  -4.236  -8.342  1.00 98.25           S  
ATOM    978  N   VAL A 134       4.101  -6.275  -9.520  1.00 98.38           N  
ATOM    979  CA  VAL A 134       5.107  -7.318  -9.638  1.00 98.38           C  
ATOM    980  C   VAL A 134       5.211  -8.099  -8.332  1.00 98.38           C  
ATOM    981  O   VAL A 134       4.964  -9.305  -8.300  1.00 98.38           O  
ATOM    982  CB  VAL A 134       6.490  -6.736 -10.016  1.00 98.38           C  
ATOM    983  CG1 VAL A 134       7.541  -7.839 -10.085  1.00 98.38           C  
ATOM    984  CG2 VAL A 134       6.405  -5.987 -11.344  1.00 98.38           C  
ATOM    985  N   PHE A 135       5.531  -7.503  -7.192  1.00 98.75           N  
ATOM    986  CA  PHE A 135       5.488  -8.084  -5.854  1.00 98.75           C  
ATOM    987  C   PHE A 135       4.411  -7.422  -5.008  1.00 98.75           C  
ATOM    988  O   PHE A 135       4.169  -6.217  -5.125  1.00 98.75           O  
ATOM    989  CB  PHE A 135       6.850  -7.948  -5.167  1.00 98.75           C  
ATOM    990  CG  PHE A 135       7.939  -8.760  -5.813  1.00 98.75           C  
ATOM    991  CD1 PHE A 135       7.794 -10.132  -5.995  1.00 98.75           C  
ATOM    992  CD2 PHE A 135       9.113  -8.156  -6.238  1.00 98.75           C  
ATOM    993  CE1 PHE A 135       8.796 -10.884  -6.592  1.00 98.75           C  
ATOM    994  CE2 PHE A 135      10.125  -8.903  -6.836  1.00 98.75           C  
ATOM    995  CZ  PHE A 135       9.966 -10.269  -7.012  1.00 98.75           C  
ATOM    996  N   ASN A 136       3.706  -8.225  -4.245  1.00 98.81           N  
ATOM    997  CA  ASN A 136       2.770  -7.706  -3.254  1.00 98.81           C  
ATOM    998  C   ASN A 136       3.501  -7.127  -2.045  1.00 98.81           C  
ATOM    999  O   ASN A 136       3.869  -7.862  -1.128  1.00 98.81           O  
ATOM   1000  CB  ASN A 136       1.795  -8.797  -2.813  1.00 98.81           C  
ATOM   1001  CG  ASN A 136       0.576  -8.236  -2.106  1.00 98.81           C  
ATOM   1002  ND2 ASN A 136      -0.608  -8.661  -2.537  1.00 98.81           N  
ATOM   1003  OD1 ASN A 136       0.693  -7.430  -1.181  1.00 98.81           O  
ATOM   1004  N   ASP A 137       3.781  -5.840  -2.003  1.00 98.88           N  
ATOM   1005  CA  ASP A 137       4.654  -5.225  -1.009  1.00 98.88           C  
ATOM   1006  C   ASP A 137       4.039  -5.312   0.388  1.00 98.88           C  
ATOM   1007  O   ASP A 137       4.744  -5.587   1.362  1.00 98.88           O  
ATOM   1008  CB  ASP A 137       4.932  -3.765  -1.369  1.00 98.88           C  
ATOM   1009  CG  ASP A 137       3.663  -2.954  -1.582  1.00 98.88           C  
ATOM   1010  OD1 ASP A 137       2.829  -3.338  -2.428  1.00 98.88           O  
ATOM   1011  OD2 ASP A 137       3.502  -1.921  -0.899  1.00 98.88           O1-
ATOM   1012  N   VAL A 138       2.733  -5.135   0.525  1.00 98.81           N  
ATOM   1013  CA  VAL A 138       2.040  -5.179   1.808  1.00 98.81           C  
ATOM   1014  C   VAL A 138       2.096  -6.593   2.375  1.00 98.81           C  
ATOM   1015  O   VAL A 138       2.388  -6.783   3.561  1.00 98.81           O  
ATOM   1016  CB  VAL A 138       0.572  -4.716   1.678  1.00 98.81           C  
ATOM   1017  CG1 VAL A 138      -0.222  -5.074   2.931  1.00 98.81           C  
ATOM   1018  CG2 VAL A 138       0.509  -3.213   1.415  1.00 98.81           C  
ATOM   1019  N   ALA A 139       1.881  -7.601   1.480  1.00 98.81           N  
ATOM   1020  CA  ALA A 139       1.956  -8.992   1.919  1.00 98.81           C  
ATOM   1021  C   ALA A 139       3.369  -9.344   2.379  1.00 98.81           C  
ATOM   1022  O   ALA A 139       3.551  -9.983   3.414  1.00 98.81           O  
ATOM   1023  CB  ALA A 139       1.517  -9.930   0.802  1.00 98.81           C  
ATOM   1024  N   VAL A 140       4.328  -8.900   1.643  1.00 98.88           N  
ATOM   1025  CA  VAL A 140       5.723  -9.169   1.964  1.00 98.88           C  
ATOM   1026  C   VAL A 140       6.085  -8.529   3.303  1.00 98.88           C  
ATOM   1027  O   VAL A 140       6.676  -9.177   4.168  1.00 98.88           O  
ATOM   1028  CB  VAL A 140       6.670  -8.656   0.855  1.00 98.88           C  
ATOM   1029  CG1 VAL A 140       8.116  -8.647   1.343  1.00 98.88           C  
ATOM   1030  CG2 VAL A 140       6.532  -9.508  -0.401  1.00 98.88           C  
ATOM   1031  N   ALA A 141       5.731  -7.276   3.473  1.00 98.88           N  
ATOM   1032  CA  ALA A 141       6.028  -6.570   4.715  1.00 98.88           C  
ATOM   1033  C   ALA A 141       5.333  -7.232   5.899  1.00 98.88           C  
ATOM   1034  O   ALA A 141       5.946  -7.446   6.949  1.00 98.88           O  
ATOM   1035  CB  ALA A 141       5.608  -5.105   4.611  1.00 98.88           C  
ATOM   1036  N   ALA A 142       4.035  -7.567   5.794  1.00 98.81           N  
ATOM   1037  CA  ALA A 142       3.273  -8.202   6.868  1.00 98.81           C  
ATOM   1038  C   ALA A 142       3.892  -9.542   7.259  1.00 98.81           C  
ATOM   1039  O   ALA A 142       4.087  -9.822   8.448  1.00 98.81           O  
ATOM   1040  CB  ALA A 142       1.819  -8.390   6.456  1.00 98.81           C  
ATOM   1041  N   ARG A 143       4.281 -10.391   6.247  1.00 98.75           N  
ATOM   1042  CA  ARG A 143       4.854 -11.705   6.514  1.00 98.75           C  
ATOM   1043  C   ARG A 143       6.206 -11.584   7.211  1.00 98.75           C  
ATOM   1044  O   ARG A 143       6.514 -12.356   8.122  1.00 98.75           O  
ATOM   1045  CB  ARG A 143       5.000 -12.502   5.221  1.00 98.75           C  
ATOM   1046  CG  ARG A 143       3.678 -13.006   4.654  1.00 98.75           C  
ATOM   1047  CD  ARG A 143       3.141 -14.185   5.449  1.00 98.75           C  
ATOM   1048  NE  ARG A 143       2.011 -14.821   4.779  1.00 98.75           N  
ATOM   1049  NH1 ARG A 143       1.663 -16.411   6.418  1.00 98.75           N  
ATOM   1050  NH2 ARG A 143       0.320 -16.360   4.561  1.00 98.75           N1+
ATOM   1051  CZ  ARG A 143       1.335 -15.860   5.255  1.00 98.75           C  
ATOM   1052  N   ARG A 144       6.953 -10.646   6.742  1.00 98.75           N  
ATOM   1053  CA  ARG A 144       8.269 -10.466   7.352  1.00 98.75           C  
ATOM   1054  C   ARG A 144       8.135 -10.062   8.817  1.00 98.75           C  
ATOM   1055  O   ARG A 144       8.827 -10.608   9.679  1.00 98.75           O  
ATOM   1056  CB  ARG A 144       9.077  -9.417   6.592  1.00 98.75           C  
ATOM   1057  CG  ARG A 144      10.410  -9.080   7.233  1.00 98.75           C  
ATOM   1058  CD  ARG A 144      11.324 -10.301   7.309  1.00 98.75           C  
ATOM   1059  NE  ARG A 144      12.464 -10.065   8.183  1.00 98.75           N  
ATOM   1060  NH1 ARG A 144      13.763 -11.758   7.289  1.00 98.75           N  
ATOM   1061  NH2 ARG A 144      14.576 -10.466   9.004  1.00 98.75           N1+
ATOM   1062  CZ  ARG A 144      13.600 -10.764   8.158  1.00 98.75           C  
ATOM   1063  N   LEU A 145       7.251  -9.082   9.105  1.00 98.81           N  
ATOM   1064  CA  LEU A 145       7.033  -8.658  10.485  1.00 98.81           C  
ATOM   1065  C   LEU A 145       6.498  -9.807  11.326  1.00 98.81           C  
ATOM   1066  O   LEU A 145       6.871  -9.949  12.502  1.00 98.81           O  
ATOM   1067  CB  LEU A 145       6.057  -7.478  10.529  1.00 98.81           C  
ATOM   1068  CG  LEU A 145       6.556  -6.163   9.934  1.00 98.81           C  
ATOM   1069  CD1 LEU A 145       5.465  -5.098  10.013  1.00 98.81           C  
ATOM   1070  CD2 LEU A 145       7.823  -5.697  10.644  1.00 98.81           C  
ATOM   1071  N   LEU A 146       5.595 -10.619  10.805  1.00 98.75           N  
ATOM   1072  CA  LEU A 146       5.086 -11.794  11.506  1.00 98.75           C  
ATOM   1073  C   LEU A 146       6.201 -12.790  11.774  1.00 98.75           C  
ATOM   1074  O   LEU A 146       6.306 -13.323  12.889  1.00 98.75           O  
ATOM   1075  CB  LEU A 146       3.974 -12.460  10.689  1.00 98.75           C  
ATOM   1076  CG  LEU A 146       2.638 -11.722  10.632  1.00 98.75           C  
ATOM   1077  CD1 LEU A 146       1.795 -12.241   9.470  1.00 98.75           C  
ATOM   1078  CD2 LEU A 146       1.889 -11.866  11.951  1.00 98.75           C  
ATOM   1079  N   ALA A 147       7.032 -13.033  10.808  1.00 98.56           N  
ATOM   1080  CA  ALA A 147       8.141 -13.981  10.924  1.00 98.56           C  
ATOM   1081  C   ALA A 147       9.122 -13.537  11.996  1.00 98.56           C  
ATOM   1082  O   ALA A 147       9.717 -14.374  12.698  1.00 98.56           O  
ATOM   1083  CB  ALA A 147       8.856 -14.137   9.585  1.00 98.56           C  
ATOM   1084  N   GLU A 148       9.250 -12.232  12.196  1.00 98.31           N  
ATOM   1085  CA  GLU A 148      10.173 -11.661  13.174  1.00 98.31           C  
ATOM   1086  C   GLU A 148       9.535 -11.613  14.559  1.00 98.31           C  
ATOM   1087  O   GLU A 148      10.210 -11.317  15.555  1.00 98.31           O  
ATOM   1088  CB  GLU A 148      10.609 -10.257  12.745  1.00 98.31           C  
ATOM   1089  CG  GLU A 148      11.464 -10.238  11.489  1.00 98.31           C  
ATOM   1090  CD  GLU A 148      11.677  -8.839  10.928  1.00 98.31           C  
ATOM   1091  OE1 GLU A 148      12.417  -8.688   9.944  1.00 98.31           O  
ATOM   1092  OE2 GLU A 148      11.092  -7.885  11.505  1.00 98.31           O1-
ATOM   1093  N   GLY A 149       8.261 -11.825  14.655  1.00 98.38           N  
ATOM   1094  CA  GLY A 149       7.536 -11.721  15.907  1.00 98.38           C  
ATOM   1095  C   GLY A 149       7.242 -10.290  16.313  1.00 98.38           C  
ATOM   1096  O   GLY A 149       6.887 -10.025  17.468  1.00 98.38           O  
ATOM   1097  N   ALA A 150       7.436  -9.370  15.414  1.00 98.56           N  
ATOM   1098  CA  ALA A 150       7.207  -7.952  15.676  1.00 98.56           C  
ATOM   1099  C   ALA A 150       5.715  -7.645  15.778  1.00 98.56           C  
ATOM   1100  O   ALA A 150       5.315  -6.681  16.434  1.00 98.56           O  
ATOM   1101  CB  ALA A 150       7.855  -7.093  14.592  1.00 98.56           C  
ATOM   1102  N   ILE A 151       4.882  -8.433  15.085  1.00 98.75           N  
ATOM   1103  CA  ILE A 151       3.429  -8.323  15.161  1.00 98.75           C  
ATOM   1104  C   ILE A 151       2.810  -9.719  15.208  1.00 98.75           C  
ATOM   1105  O   ILE A 151       3.426 -10.690  14.766  1.00 98.75           O  
ATOM   1106  CB  ILE A 151       2.857  -7.513  13.981  1.00 98.75           C  
ATOM   1107  CG1 ILE A 151       3.147  -8.230  12.664  1.00 98.75           C  
ATOM   1108  CG2 ILE A 151       3.434  -6.097  13.979  1.00 98.75           C  
ATOM   1109  CD1 ILE A 151       2.438  -7.619  11.461  1.00 98.75           C  
ATOM   1110  N   GLY A 152       1.565  -9.816  15.803  1.00 98.56           N  
ATOM   1111  CA  GLY A 152       0.784 -11.042  15.816  1.00 98.56           C  
ATOM   1112  C   GLY A 152      -0.399 -11.003  14.870  1.00 98.56           C  
ATOM   1113  O   GLY A 152      -0.849 -12.039  14.394  1.00 98.56           O  
ATOM   1114  N   LYS A 153      -0.845  -9.838  14.566  1.00 98.69           N  
ATOM   1115  CA  LYS A 153      -2.013  -9.646  13.708  1.00 98.69           C  
ATOM   1116  C   LYS A 153      -1.922  -8.328  12.939  1.00 98.69           C  
ATOM   1117  O   LYS A 153      -1.551  -7.301  13.503  1.00 98.69           O  
ATOM   1118  CB  LYS A 153      -3.298  -9.678  14.534  1.00 98.69           C  
ATOM   1119  CG  LYS A 153      -4.575  -9.614  13.707  1.00 98.69           C  
ATOM   1120  CD  LYS A 153      -4.985 -10.991  13.205  1.00 98.69           C  
ATOM   1121  CE  LYS A 153      -6.392 -10.980  12.631  1.00 98.69           C  
ATOM   1122  NZ  LYS A 153      -6.861 -12.352  12.287  1.00 98.69           N1+
ATOM   1123  N   ALA A 154      -2.241  -8.442  11.602  1.00 98.81           N  
ATOM   1124  CA  ALA A 154      -2.281  -7.245  10.768  1.00 98.81           C  
ATOM   1125  C   ALA A 154      -3.664  -7.051  10.156  1.00 98.81           C  
ATOM   1126  O   ALA A 154      -4.374  -8.023   9.891  1.00 98.81           O  
ATOM   1127  CB  ALA A 154      -1.223  -7.329   9.669  1.00 98.81           C  
ATOM   1128  N   LEU A 155      -4.074  -5.792  10.031  1.00 98.88           N  
ATOM   1129  CA  LEU A 155      -5.249  -5.411   9.257  1.00 98.88           C  
ATOM   1130  C   LEU A 155      -4.850  -4.652   7.996  1.00 98.88           C  
ATOM   1131  O   LEU A 155      -4.138  -3.649   8.072  1.00 98.88           O  
ATOM   1132  CB  LEU A 155      -6.197  -4.556  10.102  1.00 98.88           C  
ATOM   1133  CG  LEU A 155      -7.377  -3.923   9.372  1.00 98.88           C  
ATOM   1134  CD1 LEU A 155      -8.269  -5.001   8.761  1.00 98.88           C  
ATOM   1135  CD2 LEU A 155      -8.181  -3.029  10.316  1.00 98.88           C  
ATOM   1136  N   VAL A 156      -5.274  -5.211   6.821  1.00 98.88           N  
ATOM   1137  CA  VAL A 156      -5.099  -4.497   5.558  1.00 98.88           C  
ATOM   1138  C   VAL A 156      -6.390  -3.766   5.196  1.00 98.88           C  
ATOM   1139  O   VAL A 156      -7.446  -4.386   5.047  1.00 98.88           O  
ATOM   1140  CB  VAL A 156      -4.692  -5.453   4.415  1.00 98.88           C  
ATOM   1141  CG1 VAL A 156      -4.564  -4.695   3.097  1.00 98.88           C  
ATOM   1142  CG2 VAL A 156      -3.383  -6.164   4.757  1.00 98.88           C  
ATOM   1143  N   VAL A 157      -6.310  -2.454   5.141  1.00 98.88           N  
ATOM   1144  CA  VAL A 157      -7.402  -1.609   4.671  1.00 98.88           C  
ATOM   1145  C   VAL A 157      -7.112  -1.129   3.254  1.00 98.88           C  
ATOM   1146  O   VAL A 157      -6.238  -0.284   3.045  1.00 98.88           O  
ATOM   1147  CB  VAL A 157      -7.628  -0.398   5.609  1.00 98.88           C  
ATOM   1148  CG1 VAL A 157      -8.772   0.475   5.098  1.00 98.88           C  
ATOM   1149  CG2 VAL A 157      -7.910  -0.871   7.032  1.00 98.88           C  
ATOM   1150  N   ASP A 158      -7.770  -1.759   2.291  1.00 98.81           N  
ATOM   1151  CA  ASP A 158      -7.545  -1.434   0.888  1.00 98.81           C  
ATOM   1152  C   ASP A 158      -8.674  -0.573   0.333  1.00 98.81           C  
ATOM   1153  O   ASP A 158      -9.781  -1.062   0.112  1.00 98.81           O  
ATOM   1154  CB  ASP A 158      -7.402  -2.711   0.058  1.00 98.81           C  
ATOM   1155  CG  ASP A 158      -6.897  -2.451  -1.351  1.00 98.81           C  
ATOM   1156  OD1 ASP A 158      -7.189  -1.372  -1.910  1.00 98.81           O  
ATOM   1157  OD2 ASP A 158      -6.207  -3.332  -1.905  1.00 98.81           O1-
ATOM   1158  N   LEU A 159      -8.331   0.642   0.044  1.00 98.81           N  
ATOM   1159  CA  LEU A 159      -9.377   1.554  -0.415  1.00 98.81           C  
ATOM   1160  C   LEU A 159      -9.104   2.006  -1.846  1.00 98.81           C  
ATOM   1161  O   LEU A 159      -9.576   3.067  -2.264  1.00 98.81           O  
ATOM   1162  CB  LEU A 159      -9.469   2.768   0.508  1.00 98.81           C  
ATOM   1163  CG  LEU A 159      -9.849   2.487   1.963  1.00 98.81           C  
ATOM   1164  CD1 LEU A 159     -10.029   3.794   2.729  1.00 98.81           C  
ATOM   1165  CD2 LEU A 159     -11.118   1.645   2.034  1.00 98.81           C  
ATOM   1166  N   ASP A 160      -8.285   1.309  -2.516  1.00 98.62           N  
ATOM   1167  CA  ASP A 160      -8.151   1.386  -3.968  1.00 98.62           C  
ATOM   1168  C   ASP A 160      -9.457   0.992  -4.659  1.00 98.62           C  
ATOM   1169  O   ASP A 160     -10.212   0.168  -4.141  1.00 98.62           O  
ATOM   1170  CB  ASP A 160      -7.007   0.495  -4.451  1.00 98.62           C  
ATOM   1171  CG  ASP A 160      -6.610   0.769  -5.891  1.00 98.62           C  
ATOM   1172  OD1 ASP A 160      -7.369   0.404  -6.813  1.00 98.62           O  
ATOM   1173  OD2 ASP A 160      -5.526   1.354  -6.106  1.00 98.62           O1-
ATOM   1174  N   VAL A 161      -9.668   1.669  -5.908  1.00 98.31           N  
ATOM   1175  CA  VAL A 161     -10.927   1.418  -6.603  1.00 98.31           C  
ATOM   1176  C   VAL A 161     -11.010  -0.052  -7.003  1.00 98.31           C  
ATOM   1177  O   VAL A 161     -12.102  -0.603  -7.136  1.00 98.31           O  
ATOM   1178  CB  VAL A 161     -11.070   2.316  -7.853  1.00 98.31           C  
ATOM   1179  CG1 VAL A 161     -10.062   1.915  -8.931  1.00 98.31           C  
ATOM   1180  CG2 VAL A 161     -12.493   2.242  -8.397  1.00 98.31           C  
ATOM   1181  N   HIS A 162      -9.844  -0.754  -7.301  1.00 98.50           N  
ATOM   1182  CA  HIS A 162      -9.783  -2.174  -7.633  1.00 98.50           C  
ATOM   1183  C   HIS A 162      -9.740  -3.032  -6.376  1.00 98.50           C  
ATOM   1184  O   HIS A 162      -9.184  -2.616  -5.356  1.00 98.50           O  
ATOM   1185  CB  HIS A 162      -8.567  -2.466  -8.514  1.00 98.50           C  
ATOM   1186  CG  HIS A 162      -8.488  -1.601  -9.731  1.00 98.50           C  
ATOM   1187  CD2 HIS A 162      -9.059  -1.737 -10.954  1.00 98.50           C  
ATOM   1188  ND1 HIS A 162      -7.747  -0.441  -9.778  1.00 98.50           N  
ATOM   1189  CE1 HIS A 162      -7.867   0.103 -10.977  1.00 98.50           C  
ATOM   1190  NE2 HIS A 162      -8.657  -0.662 -11.707  1.00 98.50           N  
ATOM   1191  N   GLN A 163     -10.415  -4.323  -6.543  1.00 98.31           N  
ATOM   1192  CA  GLN A 163     -10.340  -5.211  -5.387  1.00 98.31           C  
ATOM   1193  C   GLN A 163      -8.905  -5.658  -5.130  1.00 98.31           C  
ATOM   1194  O   GLN A 163      -8.170  -5.978  -6.065  1.00 98.31           O  
ATOM   1195  CB  GLN A 163     -11.241  -6.426  -5.590  1.00 98.31           C  
ATOM   1196  CG  GLN A 163     -11.318  -7.345  -4.375  1.00 98.31           C  
ATOM   1197  CD  GLN A 163     -11.864  -8.723  -4.713  1.00 98.31           C  
ATOM   1198  NE2 GLN A 163     -12.751  -9.233  -3.867  1.00 98.31           N  
ATOM   1199  OE1 GLN A 163     -11.489  -9.323  -5.723  1.00 98.31           O  
ATOM   1200  N   GLY A 164      -8.415  -5.558  -3.848  1.00 98.00           N  
ATOM   1201  CA  GLY A 164      -7.107  -6.064  -3.464  1.00 98.00           C  
ATOM   1202  C   GLY A 164      -6.997  -7.572  -3.567  1.00 98.00           C  
ATOM   1203  O   GLY A 164      -6.785  -8.257  -2.564  1.00 98.00           O  
ATOM   1204  N   ASP A 165      -7.184  -8.186  -4.750  1.00 98.44           N  
ATOM   1205  CA  ASP A 165      -7.336  -9.616  -4.989  1.00 98.44           C  
ATOM   1206  C   ASP A 165      -6.055 -10.375  -4.645  1.00 98.44           C  
ATOM   1207  O   ASP A 165      -6.104 -11.450  -4.049  1.00 98.44           O  
ATOM   1208  CB  ASP A 165      -7.725  -9.880  -6.448  1.00 98.44           C  
ATOM   1209  CG  ASP A 165      -6.767  -9.241  -7.436  1.00 98.44           C  
ATOM   1210  OD1 ASP A 165      -6.188  -8.179  -7.127  1.00 98.44           O  
ATOM   1211  OD2 ASP A 165      -6.596  -9.807  -8.539  1.00 98.44           O1-
ATOM   1212  N   GLY A 166      -4.884  -9.818  -5.065  1.00 98.56           N  
ATOM   1213  CA  GLY A 166      -3.625 -10.475  -4.747  1.00 98.56           C  
ATOM   1214  C   GLY A 166      -3.413 -10.668  -3.258  1.00 98.56           C  
ATOM   1215  O   GLY A 166      -3.061 -11.762  -2.814  1.00 98.56           O  
ATOM   1216  N   THR A 167      -3.647  -9.564  -2.541  1.00 98.62           N  
ATOM   1217  CA  THR A 167      -3.501  -9.604  -1.091  1.00 98.62           C  
ATOM   1218  C   THR A 167      -4.478 -10.599  -0.477  1.00 98.62           C  
ATOM   1219  O   THR A 167      -4.107 -11.379   0.405  1.00 98.62           O  
ATOM   1220  CB  THR A 167      -3.726  -8.211  -0.471  1.00 98.62           C  
ATOM   1221  CG2 THR A 167      -3.508  -8.240   1.038  1.00 98.62           C  
ATOM   1222  OG1 THR A 167      -2.809  -7.281  -1.055  1.00 98.62           O  
ATOM   1223  N   ALA A 168      -5.728 -10.613  -0.948  1.00 98.44           N  
ATOM   1224  CA  ALA A 168      -6.737 -11.557  -0.475  1.00 98.44           C  
ATOM   1225  C   ALA A 168      -6.292 -13.001  -0.710  1.00 98.44           C  
ATOM   1226  O   ALA A 168      -6.408 -13.848   0.181  1.00 98.44           O  
ATOM   1227  CB  ALA A 168      -8.075 -11.301  -1.165  1.00 98.44           C  
ATOM   1228  N   ARG A 169      -5.780 -13.338  -1.831  1.00 98.31           N  
ATOM   1229  CA  ARG A 169      -5.355 -14.686  -2.188  1.00 98.31           C  
ATOM   1230  C   ARG A 169      -4.163 -15.131  -1.348  1.00 98.31           C  
ATOM   1231  O   ARG A 169      -4.094 -16.282  -0.913  1.00 98.31           O  
ATOM   1232  CB  ARG A 169      -5.008 -14.770  -3.675  1.00 98.31           C  
ATOM   1233  CG  ARG A 169      -6.213 -14.697  -4.596  1.00 98.31           C  
ATOM   1234  CD  ARG A 169      -5.805 -14.720  -6.061  1.00 98.31           C  
ATOM   1235  NE  ARG A 169      -6.964 -14.659  -6.944  1.00 98.31           N  
ATOM   1236  NH1 ARG A 169      -6.394 -12.634  -7.900  1.00 98.31           N  
ATOM   1237  NH2 ARG A 169      -8.305 -13.718  -8.556  1.00 98.31           N1+
ATOM   1238  CZ  ARG A 169      -7.219 -13.673  -7.798  1.00 98.31           C  
ATOM   1239  N   ILE A 170      -3.230 -14.209  -1.149  1.00 98.56           N  
ATOM   1240  CA  ILE A 170      -2.030 -14.548  -0.396  1.00 98.56           C  
ATOM   1241  C   ILE A 170      -2.406 -14.932   1.032  1.00 98.56           C  
ATOM   1242  O   ILE A 170      -1.838 -15.867   1.598  1.00 98.56           O  
ATOM   1243  CB  ILE A 170      -1.023 -13.368  -0.386  1.00 98.56           C  
ATOM   1244  CG1 ILE A 170      -0.325 -13.257  -1.745  1.00 98.56           C  
ATOM   1245  CG2 ILE A 170      -0.007 -13.537   0.743  1.00 98.56           C  
ATOM   1246  CD1 ILE A 170       0.547 -12.021  -1.889  1.00 98.56           C  
ATOM   1247  N   PHE A 171      -3.378 -14.319   1.541  1.00 98.44           N  
ATOM   1248  CA  PHE A 171      -3.658 -14.536   2.956  1.00 98.44           C  
ATOM   1249  C   PHE A 171      -4.920 -15.376   3.135  1.00 98.44           C  
ATOM   1250  O   PHE A 171      -5.475 -15.447   4.232  1.00 98.44           O  
ATOM   1251  CB  PHE A 171      -3.810 -13.205   3.688  1.00 98.44           C  
ATOM   1252  CG  PHE A 171      -2.514 -12.452   3.855  1.00 98.44           C  
ATOM   1253  CD1 PHE A 171      -1.476 -12.991   4.612  1.00 98.44           C  
ATOM   1254  CD2 PHE A 171      -2.335 -11.215   3.257  1.00 98.44           C  
ATOM   1255  CE1 PHE A 171      -0.278 -12.302   4.767  1.00 98.44           C  
ATOM   1256  CE2 PHE A 171      -1.139 -10.518   3.411  1.00 98.44           C  
ATOM   1257  CZ  PHE A 171      -0.111 -11.060   4.164  1.00 98.44           C  
ATOM   1258  N   GLU A 172      -5.218 -15.954   1.987  1.00 95.81           N  
ATOM   1259  CA  GLU A 172      -6.377 -16.841   2.084  1.00 95.81           C  
ATOM   1260  C   GLU A 172      -6.160 -17.924   3.137  1.00 95.81           C  
ATOM   1261  O   GLU A 172      -5.095 -18.544   3.190  1.00 95.81           O  
ATOM   1262  CB  GLU A 172      -6.677 -17.480   0.729  1.00 95.81           C  
ATOM   1263  CG  GLU A 172      -7.955 -18.304   0.708  1.00 95.81           C  
ATOM   1264  CD  GLU A 172      -8.295 -18.861  -0.670  1.00 95.81           C  
ATOM   1265  OE1 GLU A 172      -9.491 -18.913  -1.023  1.00 95.81           O  
ATOM   1266  OE2 GLU A 172      -7.351 -19.241  -1.398  1.00 95.81           O1-
ATOM   1267  N   ASN A 173      -6.928 -18.052   4.171  1.00 94.25           N  
ATOM   1268  CA  ASN A 173      -6.877 -19.044   5.237  1.00 94.25           C  
ATOM   1269  C   ASN A 173      -5.771 -18.725   6.246  1.00 94.25           C  
ATOM   1270  O   ASN A 173      -5.198 -19.639   6.842  1.00 94.25           O  
ATOM   1271  CB  ASN A 173      -6.679 -20.439   4.654  1.00 94.25           C  
ATOM   1272  CG  ASN A 173      -7.813 -20.858   3.740  1.00 94.25           C  
ATOM   1273  ND2 ASN A 173      -7.468 -21.486   2.625  1.00 94.25           N  
ATOM   1274  OD1 ASN A 173      -8.984 -20.602   4.030  1.00 94.25           O  
ATOM   1275  N   ASP A 174      -5.347 -17.587   6.348  1.00 97.19           N  
ATOM   1276  CA  ASP A 174      -4.365 -17.085   7.309  1.00 97.19           C  
ATOM   1277  C   ASP A 174      -4.989 -16.056   8.248  1.00 97.19           C  
ATOM   1278  O   ASP A 174      -5.208 -14.906   7.862  1.00 97.19           O  
ATOM   1279  CB  ASP A 174      -3.162 -16.476   6.585  1.00 97.19           C  
ATOM   1280  CG  ASP A 174      -2.045 -16.071   7.533  1.00 97.19           C  
ATOM   1281  OD1 ASP A 174      -2.289 -15.974   8.756  1.00 97.19           O  
ATOM   1282  OD2 ASP A 174      -0.918 -15.851   7.048  1.00 97.19           O1-
ATOM   1283  N   PRO A 175      -5.294 -16.483   9.425  1.00 97.25           N  
ATOM   1284  CA  PRO A 175      -5.997 -15.590  10.349  1.00 97.25           C  
ATOM   1285  C   PRO A 175      -5.094 -14.496  10.919  1.00 97.25           C  
ATOM   1286  O   PRO A 175      -5.577 -13.564  11.569  1.00 97.25           O  
ATOM   1287  CB  PRO A 175      -6.471 -16.533  11.463  1.00 97.25           C  
ATOM   1288  CG  PRO A 175      -5.495 -17.663  11.444  1.00 97.25           C  
ATOM   1289  CD  PRO A 175      -5.094 -17.930  10.021  1.00 97.25           C  
ATOM   1290  N   SER A 176      -3.794 -14.546  10.690  1.00 98.38           N  
ATOM   1291  CA  SER A 176      -2.860 -13.559  11.220  1.00 98.38           C  
ATOM   1292  C   SER A 176      -2.943 -12.245  10.454  1.00 98.38           C  
ATOM   1293  O   SER A 176      -2.440 -11.221  10.909  1.00 98.38           O  
ATOM   1294  CB  SER A 176      -1.430 -14.099  11.171  1.00 98.38           C  
ATOM   1295  OG  SER A 176      -0.989 -14.239   9.834  1.00 98.38           O  
ATOM   1296  N   VAL A 177      -3.633 -12.223   9.298  1.00 98.75           N  
ATOM   1297  CA  VAL A 177      -3.838 -11.013   8.516  1.00 98.75           C  
ATOM   1298  C   VAL A 177      -5.302 -10.922   8.082  1.00 98.75           C  
ATOM   1299  O   VAL A 177      -5.803 -11.796   7.378  1.00 98.75           O  
ATOM   1300  CB  VAL A 177      -2.915 -10.978   7.272  1.00 98.75           C  
ATOM   1301  CG1 VAL A 177      -3.137  -9.702   6.473  1.00 98.75           C  
ATOM   1302  CG2 VAL A 177      -1.451 -11.103   7.700  1.00 98.75           C  
ATOM   1303  N   PHE A 178      -5.952  -9.906   8.497  1.00 98.81           N  
ATOM   1304  CA  PHE A 178      -7.320  -9.609   8.088  1.00 98.81           C  
ATOM   1305  C   PHE A 178      -7.337  -8.643   6.908  1.00 98.81           C  
ATOM   1306  O   PHE A 178      -6.784  -7.549   6.985  1.00 98.81           O  
ATOM   1307  CB  PHE A 178      -8.115  -9.016   9.252  1.00 98.81           C  
ATOM   1308  CG  PHE A 178      -9.600  -8.952   9.012  1.00 98.81           C  
ATOM   1309  CD1 PHE A 178     -10.144  -7.955   8.222  1.00 98.81           C  
ATOM   1310  CD2 PHE A 178     -10.447  -9.899   9.580  1.00 98.81           C  
ATOM   1311  CE1 PHE A 178     -11.517  -7.898   7.997  1.00 98.81           C  
ATOM   1312  CE2 PHE A 178     -11.817  -9.844   9.362  1.00 98.81           C  
ATOM   1313  CZ  PHE A 178     -12.353  -8.848   8.562  1.00 98.81           C  
ATOM   1314  N   THR A 179      -8.019  -9.054   5.788  1.00 98.75           N  
ATOM   1315  CA  THR A 179      -8.027  -8.215   4.594  1.00 98.75           C  
ATOM   1316  C   THR A 179      -9.397  -7.580   4.392  1.00 98.75           C  
ATOM   1317  O   THR A 179     -10.403  -8.282   4.275  1.00 98.75           O  
ATOM   1318  CB  THR A 179      -7.642  -9.026   3.341  1.00 98.75           C  
ATOM   1319  CG2 THR A 179      -6.245  -9.623   3.479  1.00 98.75           C  
ATOM   1320  OG1 THR A 179      -8.587 -10.086   3.158  1.00 98.75           O  
ATOM   1321  N   PHE A 180      -9.465  -6.270   4.455  1.00 98.75           N  
ATOM   1322  CA  PHE A 180     -10.632  -5.431   4.199  1.00 98.75           C  
ATOM   1323  C   PHE A 180     -10.461  -4.651   2.905  1.00 98.75           C  
ATOM   1324  O   PHE A 180      -9.500  -3.896   2.754  1.00 98.75           O  
ATOM   1325  CB  PHE A 180     -10.873  -4.471   5.366  1.00 98.75           C  
ATOM   1326  CG  PHE A 180     -11.885  -3.396   5.071  1.00 98.75           C  
ATOM   1327  CD1 PHE A 180     -11.643  -2.078   5.424  1.00 98.75           C  
ATOM   1328  CD2 PHE A 180     -13.080  -3.709   4.438  1.00 98.75           C  
ATOM   1329  CE1 PHE A 180     -12.574  -1.082   5.151  1.00 98.75           C  
ATOM   1330  CE2 PHE A 180     -14.022  -2.720   4.163  1.00 98.75           C  
ATOM   1331  CZ  PHE A 180     -13.764  -1.407   4.520  1.00 98.75           C  
ATOM   1332  N   SER A 181     -11.463  -4.852   1.966  1.00 98.69           N  
ATOM   1333  CA  SER A 181     -11.423  -4.130   0.699  1.00 98.69           C  
ATOM   1334  C   SER A 181     -12.768  -3.470   0.401  1.00 98.69           C  
ATOM   1335  O   SER A 181     -13.819  -4.107   0.498  1.00 98.69           O  
ATOM   1336  CB  SER A 181     -11.048  -5.075  -0.442  1.00 98.69           C  
ATOM   1337  OG  SER A 181     -10.960  -4.371  -1.669  1.00 98.69           O  
ATOM   1338  N   MET A 182     -12.757  -2.180   0.172  1.00 98.38           N  
ATOM   1339  CA  MET A 182     -13.868  -1.418  -0.394  1.00 98.38           C  
ATOM   1340  C   MET A 182     -13.556  -0.982  -1.819  1.00 98.38           C  
ATOM   1341  O   MET A 182     -12.611  -0.225  -2.048  1.00 98.38           O  
ATOM   1342  CB  MET A 182     -14.177  -0.197   0.470  1.00 98.38           C  
ATOM   1343  CG  MET A 182     -15.504   0.474   0.133  1.00 98.38           C  
ATOM   1344  SD  MET A 182     -16.021   1.689   1.405  1.00 98.38           S  
ATOM   1345  CE  MET A 182     -14.589   2.803   1.386  1.00 98.38           C  
ATOM   1346  N   HIS A 183     -14.306  -1.492  -2.831  1.00 98.56           N  
ATOM   1347  CA  HIS A 183     -13.922  -1.343  -4.229  1.00 98.56           C  
ATOM   1348  C   HIS A 183     -15.149  -1.231  -5.130  1.00 98.56           C  
ATOM   1349  O   HIS A 183     -16.266  -1.515  -4.698  1.00 98.56           O  
ATOM   1350  CB  HIS A 183     -13.055  -2.524  -4.675  1.00 98.56           C  
ATOM   1351  CG  HIS A 183     -13.619  -3.856  -4.305  1.00 98.56           C  
ATOM   1352  CD2 HIS A 183     -14.478  -4.674  -4.957  1.00 98.56           C  
ATOM   1353  ND1 HIS A 183     -13.306  -4.493  -3.123  1.00 98.56           N  
ATOM   1354  CE1 HIS A 183     -13.955  -5.650  -3.067  1.00 98.56           C  
ATOM   1355  NE2 HIS A 183     -14.669  -5.775  -4.172  1.00 98.56           N  
ATOM   1356  N   ALA A 184     -14.890  -0.769  -6.368  1.00 97.94           N  
ATOM   1357  CA  ALA A 184     -15.970  -0.710  -7.352  1.00 97.94           C  
ATOM   1358  C   ALA A 184     -16.461  -2.109  -7.713  1.00 97.94           C  
ATOM   1359  O   ALA A 184     -15.657  -3.003  -7.986  1.00 97.94           O  
ATOM   1360  CB  ALA A 184     -15.519   0.034  -8.602  1.00 97.94           C  
ATOM   1361  N   GLU A 185     -17.761  -2.268  -7.683  1.00 96.62           N  
ATOM   1362  CA  GLU A 185     -18.364  -3.580  -7.908  1.00 96.62           C  
ATOM   1363  C   GLU A 185     -18.081  -4.079  -9.324  1.00 96.62           C  
ATOM   1364  O   GLU A 185     -17.776  -5.252  -9.526  1.00 96.62           O  
ATOM   1365  CB  GLU A 185     -19.871  -3.532  -7.663  1.00 96.62           C  
ATOM   1366  CG  GLU A 185     -20.576  -4.855  -7.901  1.00 96.62           C  
ATOM   1367  CD  GLU A 185     -22.085  -4.776  -7.705  1.00 96.62           C  
ATOM   1368  OE1 GLU A 185     -22.725  -5.832  -7.523  1.00 96.62           O  
ATOM   1369  OE2 GLU A 185     -22.621  -3.647  -7.746  1.00 96.62           O1-
ATOM   1370  N   LYS A 186     -18.120  -3.171 -10.354  1.00 94.50           N  
ATOM   1371  CA  LYS A 186     -17.943  -3.519 -11.754  1.00 94.50           C  
ATOM   1372  C   LYS A 186     -16.626  -2.953 -12.298  1.00 94.50           C  
ATOM   1373  O   LYS A 186     -16.633  -1.983 -13.059  1.00 94.50           O  
ATOM   1374  CB  LYS A 186     -19.115  -3.007 -12.596  1.00 94.50           C  
ATOM   1375  CG  LYS A 186     -20.460  -3.614 -12.206  1.00 94.50           C  
ATOM   1376  CD  LYS A 186     -21.589  -3.073 -13.076  1.00 94.50           C  
ATOM   1377  CE  LYS A 186     -22.939  -3.656 -12.672  1.00 94.50           C  
ATOM   1378  NZ  LYS A 186     -24.043  -3.103 -13.497  1.00 94.50           N1+
ATOM   1379  N   ASN A 187     -15.471  -3.508 -11.793  1.00 95.19           N  
ATOM   1380  CA  ASN A 187     -14.133  -3.097 -12.191  1.00 95.19           C  
ATOM   1381  C   ASN A 187     -13.134  -4.241 -12.063  1.00 95.19           C  
ATOM   1382  O   ASN A 187     -13.455  -5.291 -11.500  1.00 95.19           O  
ATOM   1383  CB  ASN A 187     -13.671  -1.900 -11.358  1.00 95.19           C  
ATOM   1384  CG  ASN A 187     -12.725  -0.988 -12.115  1.00 95.19           C  
ATOM   1385  ND2 ASN A 187     -12.398   0.152 -11.522  1.00 95.19           N  
ATOM   1386  OD1 ASN A 187     -12.292  -1.312 -13.222  1.00 95.19           O  
ATOM   1387  N   PHE A 188     -11.961  -4.116 -12.809  1.00 94.06           N  
ATOM   1388  CA  PHE A 188     -10.886  -5.089 -12.625  1.00 94.06           C  
ATOM   1389  C   PHE A 188     -10.579  -5.288 -11.146  1.00 94.06           C  
ATOM   1390  O   PHE A 188     -10.504  -4.322 -10.387  1.00 94.06           O  
ATOM   1391  CB  PHE A 188      -9.621  -4.639 -13.365  1.00 94.06           C  
ATOM   1392  CG  PHE A 188      -8.456  -5.575 -13.202  1.00 94.06           C  
ATOM   1393  CD1 PHE A 188      -7.516  -5.363 -12.194  1.00 94.06           C  
ATOM   1394  CD2 PHE A 188      -8.296  -6.664 -14.040  1.00 94.06           C  
ATOM   1395  CE1 PHE A 188      -6.436  -6.227 -12.042  1.00 94.06           C  
ATOM   1396  CE2 PHE A 188      -7.219  -7.532 -13.887  1.00 94.06           C  
ATOM   1397  CZ  PHE A 188      -6.291  -7.313 -12.892  1.00 94.06           C  
ATOM   1398  N   PRO A 189     -10.277  -6.569 -10.840  1.00 95.00           N  
ATOM   1399  CA  PRO A 189     -10.357  -7.802 -11.637  1.00 95.00           C  
ATOM   1400  C   PRO A 189     -11.792  -8.265 -11.866  1.00 95.00           C  
ATOM   1401  O   PRO A 189     -12.671  -7.983 -11.046  1.00 95.00           O  
ATOM   1402  CB  PRO A 189      -9.578  -8.814 -10.801  1.00 95.00           C  
ATOM   1403  CG  PRO A 189      -9.789  -8.380  -9.384  1.00 95.00           C  
ATOM   1404  CD  PRO A 189      -9.846  -6.882  -9.346  1.00 95.00           C  
ATOM   1405  N   HIS A 190     -12.024  -8.887 -12.979  1.00 91.50           N  
ATOM   1406  CA  HIS A 190     -13.351  -9.365 -13.355  1.00 91.50           C  
ATOM   1407  C   HIS A 190     -13.826 -10.457 -12.403  1.00 91.50           C  
ATOM   1408  O   HIS A 190     -14.990 -10.472 -12.004  1.00 91.50           O  
ATOM   1409  CB  HIS A 190     -13.347  -9.889 -14.788  1.00 91.50           C  
ATOM   1410  CG  HIS A 190     -14.705 -10.235 -15.305  1.00 91.50           C  
ATOM   1411  CD2 HIS A 190     -15.224 -11.425 -15.712  1.00 91.50           C  
ATOM   1412  ND1 HIS A 190     -15.711  -9.303 -15.445  1.00 91.50           N  
ATOM   1413  CE1 HIS A 190     -16.793  -9.902 -15.917  1.00 91.50           C  
ATOM   1414  NE2 HIS A 190     -16.520 -11.191 -16.083  1.00 91.50           N  
ATOM   1415  N   ARG A 191     -12.872 -11.309 -12.044  1.00 93.38           N  
ATOM   1416  CA  ARG A 191     -13.155 -12.302 -11.018  1.00 93.38           C  
ATOM   1417  C   ARG A 191     -12.585 -11.875  -9.667  1.00 93.38           C  
ATOM   1418  O   ARG A 191     -11.367 -11.855  -9.481  1.00 93.38           O  
ATOM   1419  CB  ARG A 191     -12.583 -13.667 -11.415  1.00 93.38           C  
ATOM   1420  CG  ARG A 191     -13.023 -14.799 -10.518  1.00 93.38           C  
ATOM   1421  CD  ARG A 191     -12.533 -16.155 -11.033  1.00 93.38           C  
ATOM   1422  NE  ARG A 191     -12.910 -17.243 -10.137  1.00 93.38           N  
ATOM   1423  NH1 ARG A 191     -11.836 -18.888 -11.353  1.00 93.38           N  
ATOM   1424  NH2 ARG A 191     -12.964 -19.427  -9.431  1.00 93.38           N1+
ATOM   1425  CZ  ARG A 191     -12.568 -18.515 -10.308  1.00 93.38           C  
ATOM   1426  N   LYS A 192     -13.532 -11.573  -8.731  1.00 95.50           N  
ATOM   1427  CA  LYS A 192     -13.089 -11.096  -7.425  1.00 95.50           C  
ATOM   1428  C   LYS A 192     -12.590 -12.244  -6.555  1.00 95.50           C  
ATOM   1429  O   LYS A 192     -13.090 -13.363  -6.659  1.00 95.50           O  
ATOM   1430  CB  LYS A 192     -14.222 -10.353  -6.714  1.00 95.50           C  
ATOM   1431  CG  LYS A 192     -14.771  -9.171  -7.500  1.00 95.50           C  
ATOM   1432  CD  LYS A 192     -13.726  -8.077  -7.678  1.00 95.50           C  
ATOM   1433  CE  LYS A 192     -14.314  -6.843  -8.337  1.00 95.50           C  
ATOM   1434  NZ  LYS A 192     -13.587  -6.477  -9.592  1.00 95.50           N1+
ATOM   1435  N   ALA A 193     -11.578 -11.969  -5.765  1.00 96.69           N  
ATOM   1436  CA  ALA A 193     -11.116 -12.895  -4.734  1.00 96.69           C  
ATOM   1437  C   ALA A 193     -11.942 -12.753  -3.460  1.00 96.69           C  
ATOM   1438  O   ALA A 193     -12.770 -11.844  -3.347  1.00 96.69           O  
ATOM   1439  CB  ALA A 193      -9.635 -12.664  -4.435  1.00 96.69           C  
ATOM   1440  N   SER A 194     -11.808 -13.689  -2.580  1.00 95.19           N  
ATOM   1441  CA  SER A 194     -12.501 -13.629  -1.296  1.00 95.19           C  
ATOM   1442  C   SER A 194     -11.605 -13.024  -0.217  1.00 95.19           C  
ATOM   1443  O   SER A 194     -10.633 -13.656   0.209  1.00 95.19           O  
ATOM   1444  CB  SER A 194     -12.968 -15.020  -0.868  1.00 95.19           C  
ATOM   1445  OG  SER A 194     -13.760 -14.938   0.301  1.00 95.19           O  
ATOM   1446  N   SER A 195     -11.887 -11.654   0.081  1.00 96.81           N  
ATOM   1447  CA  SER A 195     -11.263 -11.071   1.266  1.00 96.81           C  
ATOM   1448  C   SER A 195     -12.016 -11.471   2.534  1.00 96.81           C  
ATOM   1449  O   SER A 195     -13.091 -12.061   2.463  1.00 96.81           O  
ATOM   1450  CB  SER A 195     -11.208  -9.546   1.151  1.00 96.81           C  
ATOM   1451  OG  SER A 195     -10.500  -9.158  -0.013  1.00 96.81           O  
ATOM   1452  N   ASP A 196     -11.475 -11.068   3.736  1.00 98.38           N  
ATOM   1453  CA  ASP A 196     -12.220 -11.300   4.969  1.00 98.38           C  
ATOM   1454  C   ASP A 196     -13.464 -10.420   5.035  1.00 98.38           C  
ATOM   1455  O   ASP A 196     -14.492 -10.832   5.576  1.00 98.38           O  
ATOM   1456  CB  ASP A 196     -11.329 -11.041   6.186  1.00 98.38           C  
ATOM   1457  CG  ASP A 196     -10.200 -12.050   6.315  1.00 98.38           C  
ATOM   1458  OD1 ASP A 196     -10.471 -13.254   6.493  1.00 98.38           O  
ATOM   1459  OD2 ASP A 196      -9.022 -11.632   6.250  1.00 98.38           O1-
ATOM   1460  N   LEU A 197     -13.348  -9.211   4.438  1.00 98.44           N  
ATOM   1461  CA  LEU A 197     -14.485  -8.308   4.303  1.00 98.44           C  
ATOM   1462  C   LEU A 197     -14.401  -7.523   2.995  1.00 98.44           C  
ATOM   1463  O   LEU A 197     -13.455  -6.773   2.776  1.00 98.44           O  
ATOM   1464  CB  LEU A 197     -14.547  -7.338   5.488  1.00 98.44           C  
ATOM   1465  CG  LEU A 197     -15.683  -6.313   5.464  1.00 98.44           C  
ATOM   1466  CD1 LEU A 197     -17.038  -7.023   5.495  1.00 98.44           C  
ATOM   1467  CD2 LEU A 197     -15.554  -5.343   6.633  1.00 98.44           C  
ATOM   1468  N   ASP A 198     -15.450  -7.754   2.138  1.00 98.31           N  
ATOM   1469  CA  ASP A 198     -15.560  -7.030   0.877  1.00 98.31           C  
ATOM   1470  C   ASP A 198     -16.804  -6.142   0.865  1.00 98.31           C  
ATOM   1471  O   ASP A 198     -17.907  -6.596   1.185  1.00 98.31           O  
ATOM   1472  CB  ASP A 198     -15.599  -8.005  -0.301  1.00 98.31           C  
ATOM   1473  CG  ASP A 198     -14.249  -8.633  -0.598  1.00 98.31           C  
ATOM   1474  OD1 ASP A 198     -13.286  -7.892  -0.874  1.00 98.31           O  
ATOM   1475  OD2 ASP A 198     -14.155  -9.870  -0.555  1.00 98.31           O1-
ATOM   1476  N   ILE A 199     -16.529  -4.857   0.523  1.00 98.38           N  
ATOM   1477  CA  ILE A 199     -17.639  -3.929   0.298  1.00 98.38           C  
ATOM   1478  C   ILE A 199     -17.617  -3.450  -1.151  1.00 98.38           C  
ATOM   1479  O   ILE A 199     -16.678  -2.765  -1.569  1.00 98.38           O  
ATOM   1480  CB  ILE A 199     -17.581  -2.731   1.266  1.00 98.38           C  
ATOM   1481  CG1 ILE A 199     -17.470  -3.216   2.714  1.00 98.38           C  
ATOM   1482  CG2 ILE A 199     -18.805  -1.825   1.082  1.00 98.38           C  
ATOM   1483  CD1 ILE A 199     -18.635  -4.094   3.162  1.00 98.38           C  
ATOM   1484  N   GLU A 200     -18.677  -3.879  -1.897  1.00 97.94           N  
ATOM   1485  CA  GLU A 200     -18.774  -3.471  -3.292  1.00 97.94           C  
ATOM   1486  C   GLU A 200     -19.550  -2.163  -3.434  1.00 97.94           C  
ATOM   1487  O   GLU A 200     -20.615  -2.008  -2.844  1.00 97.94           O  
ATOM   1488  CB  GLU A 200     -19.434  -4.566  -4.131  1.00 97.94           C  
ATOM   1489  CG  GLU A 200     -18.631  -5.864  -4.187  1.00 97.94           C  
ATOM   1490  CD  GLU A 200     -19.301  -6.941  -5.021  1.00 97.94           C  
ATOM   1491  OE1 GLU A 200     -18.602  -7.860  -5.498  1.00 97.94           O  
ATOM   1492  OE2 GLU A 200     -20.538  -6.873  -5.194  1.00 97.94           O1-
ATOM   1493  N   LEU A 201     -18.958  -1.258  -4.224  1.00 98.44           N  
ATOM   1494  CA  LEU A 201     -19.578   0.054  -4.393  1.00 98.44           C  
ATOM   1495  C   LEU A 201     -20.081   0.232  -5.819  1.00 98.44           C  
ATOM   1496  O   LEU A 201     -19.434  -0.204  -6.777  1.00 98.44           O  
ATOM   1497  CB  LEU A 201     -18.571   1.161  -4.057  1.00 98.44           C  
ATOM   1498  CG  LEU A 201     -17.981   1.129  -2.647  1.00 98.44           C  
ATOM   1499  CD1 LEU A 201     -16.837   2.132  -2.530  1.00 98.44           C  
ATOM   1500  CD2 LEU A 201     -19.055   1.412  -1.606  1.00 98.44           C  
ATOM   1501  N   SER A 202     -21.290   0.842  -5.889  1.00 98.25           N  
ATOM   1502  CA  SER A 202     -21.866   1.121  -7.201  1.00 98.25           C  
ATOM   1503  C   SER A 202     -21.076   2.196  -7.938  1.00 98.25           C  
ATOM   1504  O   SER A 202     -20.470   3.069  -7.311  1.00 98.25           O  
ATOM   1505  CB  SER A 202     -23.326   1.572  -7.065  1.00 98.25           C  
ATOM   1506  OG  SER A 202     -24.108   0.565  -6.447  1.00 98.25           O  
ATOM   1507  N   ASP A 203     -21.106   2.190  -9.267  1.00 98.12           N  
ATOM   1508  CA  ASP A 203     -20.502   3.232 -10.083  1.00 98.12           C  
ATOM   1509  C   ASP A 203     -21.002   4.617  -9.666  1.00 98.12           C  
ATOM   1510  O   ASP A 203     -22.174   4.790  -9.371  1.00 98.12           O  
ATOM   1511  CB  ASP A 203     -20.786   2.989 -11.564  1.00 98.12           C  
ATOM   1512  CG  ASP A 203     -20.000   1.829 -12.146  1.00 98.12           C  
ATOM   1513  OD1 ASP A 203     -19.176   1.234 -11.425  1.00 98.12           O  
ATOM   1514  OD2 ASP A 203     -20.207   1.510 -13.331  1.00 98.12           O1-
ATOM   1515  N   GLY A 204     -20.096   5.497  -9.587  1.00 98.25           N  
ATOM   1516  CA  GLY A 204     -20.452   6.878  -9.322  1.00 98.25           C  
ATOM   1517  C   GLY A 204     -20.624   7.183  -7.851  1.00 98.25           C  
ATOM   1518  O   GLY A 204     -21.167   8.226  -7.484  1.00 98.25           O  
ATOM   1519  N   THR A 205     -20.392   6.186  -7.004  1.00 98.62           N  
ATOM   1520  CA  THR A 205     -20.435   6.460  -5.580  1.00 98.62           C  
ATOM   1521  C   THR A 205     -19.669   7.738  -5.249  1.00 98.62           C  
ATOM   1522  O   THR A 205     -18.491   7.864  -5.575  1.00 98.62           O  
ATOM   1523  CB  THR A 205     -19.859   5.290  -4.762  1.00 98.62           C  
ATOM   1524  CG2 THR A 205     -19.872   5.602  -3.270  1.00 98.62           C  
ATOM   1525  OG1 THR A 205     -20.649   4.118  -4.998  1.00 98.62           O  
ATOM   1526  N   ASP A 206     -20.351   8.750  -4.601  1.00 98.62           N  
ATOM   1527  CA  ASP A 206     -19.745  10.050  -4.321  1.00 98.62           C  
ATOM   1528  C   ASP A 206     -19.130  10.081  -2.926  1.00 98.62           C  
ATOM   1529  O   ASP A 206     -19.084   9.056  -2.240  1.00 98.62           O  
ATOM   1530  CB  ASP A 206     -20.785  11.168  -4.455  1.00 98.62           C  
ATOM   1531  CG  ASP A 206     -21.920  11.047  -3.457  1.00 98.62           C  
ATOM   1532  OD1 ASP A 206     -21.806  10.261  -2.493  1.00 98.62           O  
ATOM   1533  OD2 ASP A 206     -22.940  11.744  -3.635  1.00 98.62           O1-
ATOM   1534  N   ASP A 207     -18.638  11.168  -2.491  1.00 98.75           N  
ATOM   1535  CA  ASP A 207     -17.929  11.326  -1.226  1.00 98.75           C  
ATOM   1536  C   ASP A 207     -18.786  10.873  -0.048  1.00 98.75           C  
ATOM   1537  O   ASP A 207     -18.333  10.089   0.789  1.00 98.75           O  
ATOM   1538  CB  ASP A 207     -17.498  12.781  -1.030  1.00 98.75           C  
ATOM   1539  CG  ASP A 207     -16.449  13.225  -2.051  1.00 98.75           C  
ATOM   1540  OD1 ASP A 207     -15.838  12.368  -2.714  1.00 98.75           O  
ATOM   1541  OD2 ASP A 207     -16.249  14.449  -2.186  1.00 98.75           O1-
ATOM   1542  N   GLY A 208     -19.980  11.404   0.037  1.00 98.56           N  
ATOM   1543  CA  GLY A 208     -20.863  11.123   1.159  1.00 98.56           C  
ATOM   1544  C   GLY A 208     -21.135   9.642   1.346  1.00 98.56           C  
ATOM   1545  O   GLY A 208     -21.000   9.116   2.450  1.00 98.56           O  
ATOM   1546  N   ALA A 209     -21.607   8.993   0.240  1.00 98.56           N  
ATOM   1547  CA  ALA A 209     -21.944   7.574   0.292  1.00 98.56           C  
ATOM   1548  C   ALA A 209     -20.726   6.733   0.626  1.00 98.56           C  
ATOM   1549  O   ALA A 209     -20.802   5.781   1.405  1.00 98.56           O  
ATOM   1550  CB  ALA A 209     -22.560   7.126  -1.031  1.00 98.56           C  
ATOM   1551  N   TYR A 210     -19.579   7.068   0.049  1.00 98.75           N  
ATOM   1552  CA  TYR A 210     -18.305   6.380   0.273  1.00 98.75           C  
ATOM   1553  C   TYR A 210     -17.913   6.446   1.744  1.00 98.75           C  
ATOM   1554  O   TYR A 210     -17.649   5.415   2.367  1.00 98.75           O  
ATOM   1555  CB  TYR A 210     -17.196   6.989  -0.596  1.00 98.75           C  
ATOM   1556  CG  TYR A 210     -15.897   6.231  -0.541  1.00 98.75           C  
ATOM   1557  CD1 TYR A 210     -14.998   6.424   0.505  1.00 98.75           C  
ATOM   1558  CD2 TYR A 210     -15.562   5.321  -1.537  1.00 98.75           C  
ATOM   1559  CE1 TYR A 210     -13.796   5.730   0.559  1.00 98.75           C  
ATOM   1560  CE2 TYR A 210     -14.364   4.620  -1.493  1.00 98.75           C  
ATOM   1561  OH  TYR A 210     -12.293   4.136  -0.398  1.00 98.75           O  
ATOM   1562  CZ  TYR A 210     -13.485   4.829  -0.445  1.00 98.75           C  
ATOM   1563  N   LEU A 211     -17.862   7.598   2.291  1.00 98.75           N  
ATOM   1564  CA  LEU A 211     -17.394   7.825   3.653  1.00 98.75           C  
ATOM   1565  C   LEU A 211     -18.373   7.236   4.670  1.00 98.75           C  
ATOM   1566  O   LEU A 211     -17.959   6.767   5.730  1.00 98.75           O  
ATOM   1567  CB  LEU A 211     -17.218   9.323   3.917  1.00 98.75           C  
ATOM   1568  CG  LEU A 211     -15.960   9.966   3.313  1.00 98.75           C  
ATOM   1569  CD1 LEU A 211     -16.069  11.486   3.373  1.00 98.75           C  
ATOM   1570  CD2 LEU A 211     -14.707   9.483   4.035  1.00 98.75           C  
ATOM   1571  N   ALA A 212     -19.671   7.328   4.393  1.00 98.62           N  
ATOM   1572  CA  ALA A 212     -20.665   6.736   5.290  1.00 98.62           C  
ATOM   1573  C   ALA A 212     -20.389   5.249   5.501  1.00 98.62           C  
ATOM   1574  O   ALA A 212     -20.442   4.756   6.628  1.00 98.62           O  
ATOM   1575  CB  ALA A 212     -22.068   6.939   4.738  1.00 98.62           C  
ATOM   1576  N   LYS A 213     -20.083   4.510   4.435  1.00 98.50           N  
ATOM   1577  CA  LYS A 213     -19.781   3.087   4.537  1.00 98.50           C  
ATOM   1578  C   LYS A 213     -18.497   2.850   5.325  1.00 98.50           C  
ATOM   1579  O   LYS A 213     -18.448   1.988   6.205  1.00 98.50           O  
ATOM   1580  CB  LYS A 213     -19.660   2.460   3.145  1.00 98.50           C  
ATOM   1581  CG  LYS A 213     -20.985   2.319   2.415  1.00 98.50           C  
ATOM   1582  CD  LYS A 213     -20.837   1.548   1.115  1.00 98.50           C  
ATOM   1583  CE  LYS A 213     -22.118   1.558   0.299  1.00 98.50           C  
ATOM   1584  NZ  LYS A 213     -23.117   0.580   0.827  1.00 98.50           N1+
ATOM   1585  N   LEU A 214     -17.425   3.601   4.974  1.00 98.62           N  
ATOM   1586  CA  LEU A 214     -16.138   3.469   5.642  1.00 98.62           C  
ATOM   1587  C   LEU A 214     -16.269   3.727   7.138  1.00 98.62           C  
ATOM   1588  O   LEU A 214     -15.786   2.948   7.954  1.00 98.62           O  
ATOM   1589  CB  LEU A 214     -15.122   4.436   5.035  1.00 98.62           C  
ATOM   1590  CG  LEU A 214     -13.731   4.439   5.671  1.00 98.62           C  
ATOM   1591  CD1 LEU A 214     -13.096   3.052   5.574  1.00 98.62           C  
ATOM   1592  CD2 LEU A 214     -12.841   5.483   5.003  1.00 98.62           C  
ATOM   1593  N   GLU A 215     -17.068   4.796   7.529  1.00 98.31           N  
ATOM   1594  CA  GLU A 215     -17.227   5.207   8.919  1.00 98.31           C  
ATOM   1595  C   GLU A 215     -18.052   4.192   9.705  1.00 98.31           C  
ATOM   1596  O   GLU A 215     -17.906   4.074  10.921  1.00 98.31           O  
ATOM   1597  CB  GLU A 215     -17.868   6.587   9.001  1.00 98.31           C  
ATOM   1598  CG  GLU A 215     -16.971   7.721   8.540  1.00 98.31           C  
ATOM   1599  CD  GLU A 215     -17.670   9.070   8.502  1.00 98.31           C  
ATOM   1600  OE1 GLU A 215     -17.058  10.059   8.042  1.00 98.31           O  
ATOM   1601  OE2 GLU A 215     -18.839   9.140   8.938  1.00 98.31           O1-
ATOM   1602  N   ALA A 216     -18.826   3.450   9.053  1.00 98.06           N  
ATOM   1603  CA  ALA A 216     -19.642   2.421   9.693  1.00 98.06           C  
ATOM   1604  C   ALA A 216     -18.843   1.154   9.938  1.00 98.06           C  
ATOM   1605  O   ALA A 216     -19.090   0.415  10.892  1.00 98.06           O  
ATOM   1606  CB  ALA A 216     -20.870   2.111   8.840  1.00 98.06           C  
ATOM   1607  N   ILE A 217     -17.750   0.890   9.202  1.00 98.25           N  
ATOM   1608  CA  ILE A 217     -17.084  -0.403   9.171  1.00 98.25           C  
ATOM   1609  C   ILE A 217     -15.781  -0.333   9.966  1.00 98.25           C  
ATOM   1610  O   ILE A 217     -15.503  -1.202  10.793  1.00 98.25           O  
ATOM   1611  CB  ILE A 217     -16.800  -0.851   7.721  1.00 98.25           C  
ATOM   1612  CG1 ILE A 217     -18.095  -1.220   7.005  1.00 98.25           C  
ATOM   1613  CG2 ILE A 217     -15.811  -2.027   7.700  1.00 98.25           C  
ATOM   1614  CD1 ILE A 217     -17.979  -1.305   5.492  1.00 98.25           C  
ATOM   1615  N   LEU A 218     -14.981   0.678   9.735  1.00 98.31           N  
ATOM   1616  CA  LEU A 218     -13.582   0.699  10.153  1.00 98.31           C  
ATOM   1617  C   LEU A 218     -13.476   0.652  11.676  1.00 98.31           C  
ATOM   1618  O   LEU A 218     -12.692  -0.130  12.220  1.00 98.31           O  
ATOM   1619  CB  LEU A 218     -12.884   1.952   9.621  1.00 98.31           C  
ATOM   1620  CG  LEU A 218     -11.398   2.095   9.962  1.00 98.31           C  
ATOM   1621  CD1 LEU A 218     -10.618   0.885   9.453  1.00 98.31           C  
ATOM   1622  CD2 LEU A 218     -10.837   3.384   9.375  1.00 98.31           C  
ATOM   1623  N   PRO A 219     -14.281   1.420  12.421  1.00 97.56           N  
ATOM   1624  CA  PRO A 219     -14.175   1.347  13.882  1.00 97.56           C  
ATOM   1625  C   PRO A 219     -14.446  -0.056  14.422  1.00 97.56           C  
ATOM   1626  O   PRO A 219     -13.745  -0.523  15.320  1.00 97.56           O  
ATOM   1627  CB  PRO A 219     -15.231   2.338  14.362  1.00 97.56           C  
ATOM   1628  CG  PRO A 219     -15.334   3.352  13.274  1.00 97.56           C  
ATOM   1629  CD  PRO A 219     -15.151   2.650  11.957  1.00 97.56           C  
ATOM   1630  N   ALA A 220     -15.449  -0.671  13.899  1.00 97.62           N  
ATOM   1631  CA  ALA A 220     -15.786  -2.026  14.323  1.00 97.62           C  
ATOM   1632  C   ALA A 220     -14.655  -2.992  14.035  1.00 97.62           C  
ATOM   1633  O   ALA A 220     -14.358  -3.872  14.848  1.00 97.62           O  
ATOM   1634  CB  ALA A 220     -17.071  -2.493  13.641  1.00 97.62           C  
ATOM   1635  N   LEU A 221     -13.988  -2.841  12.896  1.00 97.81           N  
ATOM   1636  CA  LEU A 221     -12.885  -3.710  12.509  1.00 97.81           C  
ATOM   1637  C   LEU A 221     -11.695  -3.531  13.453  1.00 97.81           C  
ATOM   1638  O   LEU A 221     -11.064  -4.509  13.855  1.00 97.81           O  
ATOM   1639  CB  LEU A 221     -12.459  -3.430  11.072  1.00 97.81           C  
ATOM   1640  CG  LEU A 221     -13.378  -3.970   9.970  1.00 97.81           C  
ATOM   1641  CD1 LEU A 221     -12.819  -3.621   8.597  1.00 97.81           C  
ATOM   1642  CD2 LEU A 221     -13.550  -5.476  10.115  1.00 97.81           C  
ATOM   1643  N   LEU A 222     -11.365  -2.272  13.765  1.00 98.50           N  
ATOM   1644  CA  LEU A 222     -10.254  -1.994  14.668  1.00 98.50           C  
ATOM   1645  C   LEU A 222     -10.500  -2.618  16.034  1.00 98.50           C  
ATOM   1646  O   LEU A 222      -9.559  -3.111  16.676  1.00 98.50           O  
ATOM   1647  CB  LEU A 222     -10.047  -0.485  14.815  1.00 98.50           C  
ATOM   1648  CG  LEU A 222      -9.569   0.259  13.568  1.00 98.50           C  
ATOM   1649  CD1 LEU A 222      -9.495   1.757  13.838  1.00 98.50           C  
ATOM   1650  CD2 LEU A 222      -8.213  -0.279  13.114  1.00 98.50           C  
ATOM   1651  N   ILE A 223     -11.769  -2.694  16.525  1.00 98.00           N  
ATOM   1652  CA  ILE A 223     -12.142  -3.237  17.818  1.00 98.00           C  
ATOM   1653  C   ILE A 223     -12.124  -4.764  17.775  1.00 98.00           C  
ATOM   1654  O   ILE A 223     -11.573  -5.421  18.663  1.00 98.00           O  
ATOM   1655  CB  ILE A 223     -13.537  -2.738  18.273  1.00 98.00           C  
ATOM   1656  CG1 ILE A 223     -13.478  -1.245  18.618  1.00 98.00           C  
ATOM   1657  CG2 ILE A 223     -14.057  -3.555  19.451  1.00 98.00           C  
ATOM   1658  CD1 ILE A 223     -14.851  -0.592  18.771  1.00 98.00           C  
ATOM   1659  N   SER A 224     -12.703  -5.287  16.752  1.00 97.81           N  
ATOM   1660  CA  SER A 224     -12.883  -6.734  16.698  1.00 97.81           C  
ATOM   1661  C   SER A 224     -11.589  -7.438  16.277  1.00 97.81           C  
ATOM   1662  O   SER A 224     -11.245  -8.483  16.833  1.00 97.81           O  
ATOM   1663  CB  SER A 224     -14.005  -7.093  15.727  1.00 97.81           C  
ATOM   1664  OG  SER A 224     -13.642  -6.782  14.396  1.00 97.81           O  
ATOM   1665  N   VAL A 225     -10.812  -6.916  15.318  1.00 98.19           N  
ATOM   1666  CA  VAL A 225      -9.609  -7.547  14.789  1.00 98.19           C  
ATOM   1667  C   VAL A 225      -8.451  -7.338  15.760  1.00 98.19           C  
ATOM   1668  O   VAL A 225      -7.624  -8.233  15.968  1.00 98.19           O  
ATOM   1669  CB  VAL A 225      -9.231  -6.993  13.401  1.00 98.19           C  
ATOM   1670  CG1 VAL A 225      -7.904  -7.574  12.921  1.00 98.19           C  
ATOM   1671  CG2 VAL A 225     -10.342  -7.294  12.397  1.00 98.19           C  
ATOM   1672  N   ARG A 226      -8.369  -6.244  16.436  1.00 98.19           N  
ATOM   1673  CA  ARG A 226      -7.304  -5.858  17.351  1.00 98.19           C  
ATOM   1674  C   ARG A 226      -5.934  -6.031  16.714  1.00 98.19           C  
ATOM   1675  O   ARG A 226      -5.116  -6.816  17.185  1.00 98.19           O  
ATOM   1676  CB  ARG A 226      -7.388  -6.683  18.648  1.00 98.19           C  
ATOM   1677  CG  ARG A 226      -8.636  -6.415  19.469  1.00 98.19           C  
ATOM   1678  CD  ARG A 226      -8.548  -7.044  20.846  1.00 98.19           C  
ATOM   1679  NE  ARG A 226      -8.582  -8.502  20.777  1.00 98.19           N  
ATOM   1680  NH1 ARG A 226      -9.803  -8.774  22.728  1.00 98.19           N  
ATOM   1681  NH2 ARG A 226      -9.143 -10.604  21.514  1.00 98.19           N1+
ATOM   1682  CZ  ARG A 226      -9.177  -9.292  21.669  1.00 98.19           C  
ATOM   1683  N   PRO A 227      -5.742  -5.308  15.555  1.00 98.69           N  
ATOM   1684  CA  PRO A 227      -4.471  -5.475  14.843  1.00 98.69           C  
ATOM   1685  C   PRO A 227      -3.299  -4.815  15.574  1.00 98.69           C  
ATOM   1686  O   PRO A 227      -3.485  -3.818  16.271  1.00 98.69           O  
ATOM   1687  CB  PRO A 227      -4.730  -4.806  13.501  1.00 98.69           C  
ATOM   1688  CG  PRO A 227      -5.719  -3.722  13.796  1.00 98.69           C  
ATOM   1689  CD  PRO A 227      -6.679  -4.223  14.838  1.00 98.69           C  
ATOM   1690  N   ASP A 228      -2.146  -5.449  15.372  1.00 98.81           N  
ATOM   1691  CA  ASP A 228      -0.913  -4.833  15.855  1.00 98.81           C  
ATOM   1692  C   ASP A 228      -0.448  -3.725  14.917  1.00 98.81           C  
ATOM   1693  O   ASP A 228       0.278  -2.818  15.313  1.00 98.81           O  
ATOM   1694  CB  ASP A 228       0.188  -5.884  16.012  1.00 98.81           C  
ATOM   1695  CG  ASP A 228      -0.167  -6.969  17.012  1.00 98.81           C  
ATOM   1696  OD1 ASP A 228      -0.503  -6.647  18.172  1.00 98.81           O  
ATOM   1697  OD2 ASP A 228      -0.110  -8.159  16.631  1.00 98.81           O1-
ATOM   1698  N   ILE A 229      -0.936  -3.756  13.710  1.00 98.88           N  
ATOM   1699  CA  ILE A 229      -0.571  -2.776  12.689  1.00 98.88           C  
ATOM   1700  C   ILE A 229      -1.622  -2.767  11.581  1.00 98.88           C  
ATOM   1701  O   ILE A 229      -2.192  -3.809  11.250  1.00 98.88           O  
ATOM   1702  CB  ILE A 229       0.826  -3.069  12.099  1.00 98.88           C  
ATOM   1703  CG1 ILE A 229       1.276  -1.917  11.195  1.00 98.88           C  
ATOM   1704  CG2 ILE A 229       0.824  -4.395  11.335  1.00 98.88           C  
ATOM   1705  CD1 ILE A 229       2.755  -1.951  10.837  1.00 98.88           C  
ATOM   1706  N   VAL A 230      -1.849  -1.524  11.019  1.00 98.94           N  
ATOM   1707  CA  VAL A 230      -2.748  -1.371   9.880  1.00 98.94           C  
ATOM   1708  C   VAL A 230      -1.950  -0.955   8.648  1.00 98.94           C  
ATOM   1709  O   VAL A 230      -1.139  -0.029   8.706  1.00 98.94           O  
ATOM   1710  CB  VAL A 230      -3.860  -0.340  10.168  1.00 98.94           C  
ATOM   1711  CG1 VAL A 230      -4.639  -0.015   8.897  1.00 98.94           C  
ATOM   1712  CG2 VAL A 230      -4.800  -0.858  11.258  1.00 98.94           C  
ATOM   1713  N   PHE A 231      -2.095  -1.726   7.549  1.00 98.94           N  
ATOM   1714  CA  PHE A 231      -1.632  -1.289   6.239  1.00 98.94           C  
ATOM   1715  C   PHE A 231      -2.763  -0.629   5.459  1.00 98.94           C  
ATOM   1716  O   PHE A 231      -3.763  -1.275   5.137  1.00 98.94           O  
ATOM   1717  CB  PHE A 231      -1.067  -2.469   5.444  1.00 98.94           C  
ATOM   1718  CG  PHE A 231       0.197  -3.045   6.030  1.00 98.94           C  
ATOM   1719  CD1 PHE A 231       1.440  -2.571   5.629  1.00 98.94           C  
ATOM   1720  CD2 PHE A 231       0.138  -4.059   6.973  1.00 98.94           C  
ATOM   1721  CE1 PHE A 231       2.610  -3.100   6.170  1.00 98.94           C  
ATOM   1722  CE2 PHE A 231       1.303  -4.595   7.514  1.00 98.94           C  
ATOM   1723  CZ  PHE A 231       2.538  -4.115   7.116  1.00 98.94           C  
ATOM   1724  N   PHE A 232      -2.633   0.641   5.240  1.00 98.88           N  
ATOM   1725  CA  PHE A 232      -3.633   1.448   4.552  1.00 98.88           C  
ATOM   1726  C   PHE A 232      -3.219   1.709   3.111  1.00 98.88           C  
ATOM   1727  O   PHE A 232      -2.291   2.478   2.856  1.00 98.88           O  
ATOM   1728  CB  PHE A 232      -3.850   2.774   5.285  1.00 98.88           C  
ATOM   1729  CG  PHE A 232      -4.782   3.719   4.570  1.00 98.88           C  
ATOM   1730  CD1 PHE A 232      -4.636   5.094   4.702  1.00 98.88           C  
ATOM   1731  CD2 PHE A 232      -5.805   3.228   3.769  1.00 98.88           C  
ATOM   1732  CE1 PHE A 232      -5.493   5.967   4.040  1.00 98.88           C  
ATOM   1733  CE2 PHE A 232      -6.665   4.095   3.106  1.00 98.88           C  
ATOM   1734  CZ  PHE A 232      -6.510   5.464   3.244  1.00 98.88           C  
ATOM   1735  N   ASN A 233      -3.827   0.958   2.176  1.00 98.81           N  
ATOM   1736  CA  ASN A 233      -3.648   1.239   0.755  1.00 98.81           C  
ATOM   1737  C   ASN A 233      -4.527   2.399   0.299  1.00 98.81           C  
ATOM   1738  O   ASN A 233      -5.733   2.233   0.112  1.00 98.81           O  
ATOM   1739  CB  ASN A 233      -3.938  -0.008  -0.080  1.00 98.81           C  
ATOM   1740  CG  ASN A 233      -3.520   0.146  -1.528  1.00 98.81           C  
ATOM   1741  ND2 ASN A 233      -3.316  -0.974  -2.209  1.00 98.81           N  
ATOM   1742  OD1 ASN A 233      -3.380   1.265  -2.029  1.00 98.81           O  
ATOM   1743  N   ALA A 234      -3.859   3.575   0.096  1.00 98.69           N  
ATOM   1744  CA  ALA A 234      -4.551   4.838  -0.155  1.00 98.69           C  
ATOM   1745  C   ALA A 234      -4.595   5.150  -1.648  1.00 98.69           C  
ATOM   1746  O   ALA A 234      -4.225   6.247  -2.071  1.00 98.69           O  
ATOM   1747  CB  ALA A 234      -3.873   5.974   0.602  1.00 98.69           C  
ATOM   1748  N   GLY A 235      -5.034   4.158  -2.482  1.00 98.50           N  
ATOM   1749  CA  GLY A 235      -5.149   4.443  -3.903  1.00 98.50           C  
ATOM   1750  C   GLY A 235      -5.994   5.672  -4.194  1.00 98.50           C  
ATOM   1751  O   GLY A 235      -7.016   5.898  -3.544  1.00 98.50           O  
ATOM   1752  N   VAL A 236      -5.618   6.411  -5.256  1.00 98.69           N  
ATOM   1753  CA  VAL A 236      -6.366   7.631  -5.536  1.00 98.69           C  
ATOM   1754  C   VAL A 236      -7.267   7.421  -6.745  1.00 98.69           C  
ATOM   1755  O   VAL A 236      -7.951   8.348  -7.187  1.00 98.69           O  
ATOM   1756  CB  VAL A 236      -5.421   8.829  -5.777  1.00 98.69           C  
ATOM   1757  CG1 VAL A 236      -4.655   9.181  -4.503  1.00 98.69           C  
ATOM   1758  CG2 VAL A 236      -4.453   8.523  -6.919  1.00 98.69           C  
ATOM   1759  N   ASP A 237      -7.359   6.177  -7.282  1.00 98.44           N  
ATOM   1760  CA  ASP A 237      -8.078   5.886  -8.519  1.00 98.44           C  
ATOM   1761  C   ASP A 237      -9.587   5.797  -8.272  1.00 98.44           C  
ATOM   1762  O   ASP A 237     -10.365   5.657  -9.212  1.00 98.44           O  
ATOM   1763  CB  ASP A 237      -7.570   4.586  -9.142  1.00 98.44           C  
ATOM   1764  CG  ASP A 237      -7.482   3.444  -8.146  1.00 98.44           C  
ATOM   1765  OD1 ASP A 237      -7.957   3.597  -7.002  1.00 98.44           O  
ATOM   1766  OD2 ASP A 237      -6.927   2.384  -8.509  1.00 98.44           O1-
ATOM   1767  N   PRO A 238     -10.140   5.993  -7.012  1.00 98.50           N  
ATOM   1768  CA  PRO A 238     -11.582   6.201  -6.853  1.00 98.50           C  
ATOM   1769  C   PRO A 238     -12.022   7.607  -7.262  1.00 98.50           C  
ATOM   1770  O   PRO A 238     -13.218   7.887  -7.321  1.00 98.50           O  
ATOM   1771  CB  PRO A 238     -11.810   5.964  -5.362  1.00 98.50           C  
ATOM   1772  CG  PRO A 238     -10.696   5.068  -4.939  1.00 98.50           C  
ATOM   1773  CD  PRO A 238      -9.465   5.436  -5.719  1.00 98.50           C  
ATOM   1774  N   HIS A 239     -11.047   8.423  -7.612  1.00 98.62           N  
ATOM   1775  CA  HIS A 239     -11.293   9.813  -7.974  1.00 98.62           C  
ATOM   1776  C   HIS A 239     -12.123   9.909  -9.250  1.00 98.62           C  
ATOM   1777  O   HIS A 239     -11.976   9.076 -10.153  1.00 98.62           O  
ATOM   1778  CB  HIS A 239      -9.970  10.565  -8.148  1.00 98.62           C  
ATOM   1779  CG  HIS A 239     -10.133  12.045  -8.245  1.00 98.62           C  
ATOM   1780  CD2 HIS A 239     -10.016  13.017  -7.315  1.00 98.62           C  
ATOM   1781  ND1 HIS A 239     -10.463  12.681  -9.426  1.00 98.62           N  
ATOM   1782  CE1 HIS A 239     -10.541  13.987  -9.206  1.00 98.62           C  
ATOM   1783  NE2 HIS A 239     -10.275  14.214  -7.936  1.00 98.62           N  
ATOM   1784  N   ALA A 240     -12.976  10.932  -9.389  1.00 98.06           N  
ATOM   1785  CA  ALA A 240     -13.922  11.127 -10.487  1.00 98.06           C  
ATOM   1786  C   ALA A 240     -13.184  11.311 -11.812  1.00 98.06           C  
ATOM   1787  O   ALA A 240     -13.702  10.954 -12.876  1.00 98.06           O  
ATOM   1788  CB  ALA A 240     -14.819  12.327 -10.214  1.00 98.06           C  
ATOM   1789  N   ASP A 241     -11.945  11.800 -11.716  1.00 96.81           N  
ATOM   1790  CA  ASP A 241     -11.221  12.118 -12.942  1.00 96.81           C  
ATOM   1791  C   ASP A 241     -10.200  11.028 -13.269  1.00 96.81           C  
ATOM   1792  O   ASP A 241      -9.372  11.198 -14.171  1.00 96.81           O  
ATOM   1793  CB  ASP A 241     -10.521  13.468 -12.819  1.00 96.81           C  
ATOM   1794  CG  ASP A 241     -11.490  14.635 -12.780  1.00 96.81           C  
ATOM   1795  OD1 ASP A 241     -12.578  14.552 -13.387  1.00 96.81           O  
ATOM   1796  OD2 ASP A 241     -11.166  15.652 -12.120  1.00 96.81           O1-
ATOM   1797  N   ASP A 242     -10.227   9.918 -12.495  1.00 97.38           N  
ATOM   1798  CA  ASP A 242      -9.304   8.826 -12.786  1.00 97.38           C  
ATOM   1799  C   ASP A 242      -9.717   8.071 -14.046  1.00 97.38           C  
ATOM   1800  O   ASP A 242     -10.907   7.850 -14.275  1.00 97.38           O  
ATOM   1801  CB  ASP A 242      -9.228   7.864 -11.595  1.00 97.38           C  
ATOM   1802  CG  ASP A 242      -8.110   6.846 -11.727  1.00 97.38           C  
ATOM   1803  OD1 ASP A 242      -6.937   7.195 -11.479  1.00 97.38           O  
ATOM   1804  OD2 ASP A 242      -8.402   5.687 -12.087  1.00 97.38           O1-
ATOM   1805  N   LYS A 243      -8.768   7.557 -14.856  1.00 94.88           N  
ATOM   1806  CA  LYS A 243      -9.001   6.914 -16.150  1.00 94.88           C  
ATOM   1807  C   LYS A 243      -9.475   5.475 -15.963  1.00 94.88           C  
ATOM   1808  O   LYS A 243     -10.179   4.937 -16.817  1.00 94.88           O  
ATOM   1809  CB  LYS A 243      -7.731   6.944 -17.005  1.00 94.88           C  
ATOM   1810  CG  LYS A 243      -7.359   8.326 -17.505  1.00 94.88           C  
ATOM   1811  CD  LYS A 243      -6.192   8.265 -18.483  1.00 94.88           C  
ATOM   1812  CE  LYS A 243      -5.819   9.649 -18.999  1.00 94.88           C  
ATOM   1813  NZ  LYS A 243      -4.658   9.599 -19.943  1.00 94.88           N1+
ATOM   1814  N   LEU A 244      -9.085   4.880 -14.853  1.00 94.88           N  
ATOM   1815  CA  LEU A 244      -9.320   3.451 -14.688  1.00 94.88           C  
ATOM   1816  C   LEU A 244     -10.327   3.196 -13.571  1.00 94.88           C  
ATOM   1817  O   LEU A 244     -10.740   2.056 -13.353  1.00 94.88           O  
ATOM   1818  CB  LEU A 244      -8.008   2.723 -14.382  1.00 94.88           C  
ATOM   1819  CG  LEU A 244      -6.920   2.810 -15.456  1.00 94.88           C  
ATOM   1820  CD1 LEU A 244      -5.727   1.940 -15.070  1.00 94.88           C  
ATOM   1821  CD2 LEU A 244      -7.474   2.397 -16.814  1.00 94.88           C  
ATOM   1822  N   GLY A 245     -10.746   4.267 -12.854  1.00 95.81           N  
ATOM   1823  CA  GLY A 245     -11.700   4.140 -11.757  1.00 95.81           C  
ATOM   1824  C   GLY A 245     -13.130   4.392 -12.186  1.00 95.81           C  
ATOM   1825  O   GLY A 245     -13.375   4.995 -13.228  1.00 95.81           O  
ATOM   1826  N   ARG A 246     -14.078   3.998 -11.397  1.00 96.50           N  
ATOM   1827  CA  ARG A 246     -15.488   4.109 -11.766  1.00 96.50           C  
ATOM   1828  C   ARG A 246     -16.280   4.828 -10.684  1.00 96.50           C  
ATOM   1829  O   ARG A 246     -17.494   5.003 -10.808  1.00 96.50           O  
ATOM   1830  CB  ARG A 246     -16.083   2.724 -12.022  1.00 96.50           C  
ATOM   1831  CG  ARG A 246     -15.473   2.000 -13.212  1.00 96.50           C  
ATOM   1832  CD  ARG A 246     -16.313   0.806 -13.643  1.00 96.50           C  
ATOM   1833  NE  ARG A 246     -15.840   0.239 -14.898  1.00 96.50           N  
ATOM   1834  NH1 ARG A 246     -17.923   0.132 -15.878  1.00 96.50           N  
ATOM   1835  NH2 ARG A 246     -16.081  -0.586 -17.030  1.00 96.50           N1+
ATOM   1836  CZ  ARG A 246     -16.612  -0.073 -15.926  1.00 96.50           C  
ATOM   1837  N   LEU A 247     -15.573   5.238  -9.675  1.00 98.31           N  
ATOM   1838  CA  LEU A 247     -16.230   5.951  -8.590  1.00 98.31           C  
ATOM   1839  C   LEU A 247     -16.143   7.458  -8.799  1.00 98.31           C  
ATOM   1840  O   LEU A 247     -15.592   7.921  -9.802  1.00 98.31           O  
ATOM   1841  CB  LEU A 247     -15.617   5.575  -7.245  1.00 98.31           C  
ATOM   1842  CG  LEU A 247     -15.596   4.085  -6.902  1.00 98.31           C  
ATOM   1843  CD1 LEU A 247     -15.019   3.871  -5.506  1.00 98.31           C  
ATOM   1844  CD2 LEU A 247     -16.997   3.495  -7.000  1.00 98.31           C  
ATOM   1845  N   ALA A 248     -16.679   8.290  -7.856  1.00 98.44           N  
ATOM   1846  CA  ALA A 248     -16.785   9.722  -8.127  1.00 98.44           C  
ATOM   1847  C   ALA A 248     -16.264  10.539  -6.952  1.00 98.44           C  
ATOM   1848  O   ALA A 248     -16.840  11.581  -6.612  1.00 98.44           O  
ATOM   1849  CB  ALA A 248     -18.220  10.101  -8.445  1.00 98.44           C  
ATOM   1850  N   LEU A 249     -15.219  10.060  -6.280  1.00 98.69           N  
ATOM   1851  CA  LEU A 249     -14.664  10.829  -5.173  1.00 98.69           C  
ATOM   1852  C   LEU A 249     -14.002  12.105  -5.682  1.00 98.69           C  
ATOM   1853  O   LEU A 249     -13.446  12.125  -6.780  1.00 98.69           O  
ATOM   1854  CB  LEU A 249     -13.657   9.990  -4.386  1.00 98.69           C  
ATOM   1855  CG  LEU A 249     -14.237   8.862  -3.532  1.00 98.69           C  
ATOM   1856  CD1 LEU A 249     -13.201   7.760  -3.335  1.00 98.69           C  
ATOM   1857  CD2 LEU A 249     -14.715   9.398  -2.188  1.00 98.69           C  
ATOM   1858  N   THR A 250     -14.090  13.153  -4.854  1.00 98.75           N  
ATOM   1859  CA  THR A 250     -13.401  14.421  -5.087  1.00 98.75           C  
ATOM   1860  C   THR A 250     -12.087  14.474  -4.322  1.00 98.75           C  
ATOM   1861  O   THR A 250     -11.816  13.602  -3.486  1.00 98.75           O  
ATOM   1862  CB  THR A 250     -14.281  15.621  -4.689  1.00 98.75           C  
ATOM   1863  CG2 THR A 250     -15.638  15.549  -5.367  1.00 98.75           C  
ATOM   1864  OG1 THR A 250     -14.467  15.619  -3.268  1.00 98.75           O  
ATOM   1865  N   ASP A 251     -11.242  15.488  -4.643  1.00 98.62           N  
ATOM   1866  CA  ASP A 251     -10.041  15.711  -3.845  1.00 98.62           C  
ATOM   1867  C   ASP A 251     -10.379  15.841  -2.366  1.00 98.62           C  
ATOM   1868  O   ASP A 251      -9.673  15.295  -1.510  1.00 98.62           O  
ATOM   1869  CB  ASP A 251      -9.300  16.952  -4.328  1.00 98.62           C  
ATOM   1870  CG  ASP A 251      -8.647  16.771  -5.682  1.00 98.62           C  
ATOM   1871  OD1 ASP A 251      -8.351  15.622  -6.073  1.00 98.62           O  
ATOM   1872  OD2 ASP A 251      -8.420  17.784  -6.378  1.00 98.62           O1-
ATOM   1873  N   GLU A 252     -11.441  16.574  -2.064  1.00 98.56           N  
ATOM   1874  CA  GLU A 252     -11.888  16.712  -0.684  1.00 98.56           C  
ATOM   1875  C   GLU A 252     -12.304  15.369  -0.093  1.00 98.56           C  
ATOM   1876  O   GLU A 252     -11.994  15.075   1.063  1.00 98.56           O  
ATOM   1877  CB  GLU A 252     -13.054  17.703  -0.592  1.00 98.56           C  
ATOM   1878  CG  GLU A 252     -13.613  17.871   0.810  1.00 98.56           C  
ATOM   1879  CD  GLU A 252     -12.584  18.394   1.804  1.00 98.56           C  
ATOM   1880  OE1 GLU A 252     -12.770  18.188   3.027  1.00 98.56           O  
ATOM   1881  OE2 GLU A 252     -11.609  19.022   1.362  1.00 98.56           O1-
ATOM   1882  N   GLY A 253     -13.006  14.628  -0.828  1.00 98.69           N  
ATOM   1883  CA  GLY A 253     -13.382  13.294  -0.386  1.00 98.69           C  
ATOM   1884  C   GLY A 253     -12.192  12.417  -0.050  1.00 98.69           C  
ATOM   1885  O   GLY A 253     -12.195  11.725   0.968  1.00 98.69           O  
ATOM   1886  N   LEU A 254     -11.197  12.368  -0.947  1.00 98.81           N  
ATOM   1887  CA  LEU A 254      -9.978  11.615  -0.689  1.00 98.81           C  
ATOM   1888  C   LEU A 254      -9.287  12.107   0.576  1.00 98.81           C  
ATOM   1889  O   LEU A 254      -8.806  11.305   1.380  1.00 98.81           O  
ATOM   1890  CB  LEU A 254      -9.023  11.710  -1.880  1.00 98.81           C  
ATOM   1891  CG  LEU A 254      -9.465  11.014  -3.164  1.00 98.81           C  
ATOM   1892  CD1 LEU A 254      -8.505  11.333  -4.301  1.00 98.81           C  
ATOM   1893  CD2 LEU A 254      -9.559   9.505  -2.946  1.00 98.81           C  
ATOM   1894  N   ALA A 255      -9.233  13.432   0.791  1.00 98.75           N  
ATOM   1895  CA  ALA A 255      -8.639  14.016   1.990  1.00 98.75           C  
ATOM   1896  C   ALA A 255      -9.387  13.575   3.243  1.00 98.75           C  
ATOM   1897  O   ALA A 255      -8.774  13.236   4.255  1.00 98.75           O  
ATOM   1898  CB  ALA A 255      -8.620  15.536   1.889  1.00 98.75           C  
ATOM   1899  N   ARG A 256     -10.739  13.614   3.183  1.00 98.75           N  
ATOM   1900  CA  ARG A 256     -11.546  13.173   4.313  1.00 98.75           C  
ATOM   1901  C   ARG A 256     -11.332  11.693   4.601  1.00 98.75           C  
ATOM   1902  O   ARG A 256     -11.311  11.270   5.758  1.00 98.75           O  
ATOM   1903  CB  ARG A 256     -13.037  13.440   4.051  1.00 98.75           C  
ATOM   1904  CG  ARG A 256     -13.394  14.917   4.057  1.00 98.75           C  
ATOM   1905  CD  ARG A 256     -14.834  15.147   3.588  1.00 98.75           C  
ATOM   1906  NE  ARG A 256     -15.792  14.516   4.479  1.00 98.75           N  
ATOM   1907  NH1 ARG A 256     -17.603  14.830   3.075  1.00 98.75           N  
ATOM   1908  NH2 ARG A 256     -17.883  13.803   5.102  1.00 98.75           N1+
ATOM   1909  CZ  ARG A 256     -17.093  14.383   4.216  1.00 98.75           C  
ATOM   1910  N   ARG A 257     -11.219  10.905   3.545  1.00 98.81           N  
ATOM   1911  CA  ARG A 257     -10.943   9.477   3.677  1.00 98.81           C  
ATOM   1912  C   ARG A 257      -9.626   9.237   4.404  1.00 98.81           C  
ATOM   1913  O   ARG A 257      -9.568   8.466   5.363  1.00 98.81           O  
ATOM   1914  CB  ARG A 257     -10.910   8.803   2.302  1.00 98.81           C  
ATOM   1915  CG  ARG A 257     -10.564   7.325   2.346  1.00 98.81           C  
ATOM   1916  CD  ARG A 257     -10.293   6.764   0.956  1.00 98.81           C  
ATOM   1917  NE  ARG A 257      -8.977   7.159   0.464  1.00 98.81           N  
ATOM   1918  NH1 ARG A 257      -9.122   5.952  -1.499  1.00 98.81           N  
ATOM   1919  NH2 ARG A 257      -7.245   7.182  -1.040  1.00 98.81           N1+
ATOM   1920  CZ  ARG A 257      -8.454   6.764  -0.689  1.00 98.81           C  
ATOM   1921  N   GLU A 258      -8.517   9.887   3.930  1.00 98.75           N  
ATOM   1922  CA  GLU A 258      -7.204   9.722   4.549  1.00 98.75           C  
ATOM   1923  C   GLU A 258      -7.231  10.168   6.011  1.00 98.75           C  
ATOM   1924  O   GLU A 258      -6.677   9.483   6.878  1.00 98.75           O  
ATOM   1925  CB  GLU A 258      -6.145  10.512   3.776  1.00 98.75           C  
ATOM   1926  CG  GLU A 258      -5.759   9.891   2.449  1.00 98.75           C  
ATOM   1927  CD  GLU A 258      -6.927   9.747   1.486  1.00 98.75           C  
ATOM   1928  OE1 GLU A 258      -6.782   9.062   0.449  1.00 98.75           O  
ATOM   1929  OE2 GLU A 258      -7.999  10.326   1.774  1.00 98.75           O1-
ATOM   1930  N   ALA A 259      -7.859  11.313   6.312  1.00 98.56           N  
ATOM   1931  CA  ALA A 259      -7.947  11.831   7.674  1.00 98.56           C  
ATOM   1932  C   ALA A 259      -8.685  10.854   8.581  1.00 98.56           C  
ATOM   1933  O   ALA A 259      -8.277  10.636   9.725  1.00 98.56           O  
ATOM   1934  CB  ALA A 259      -8.639  13.194   7.681  1.00 98.56           C  
ATOM   1935  N   TYR A 260      -9.700  10.302   7.999  1.00 98.75           N  
ATOM   1936  CA  TYR A 260     -10.510   9.406   8.815  1.00 98.75           C  
ATOM   1937  C   TYR A 260      -9.734   8.140   9.167  1.00 98.75           C  
ATOM   1938  O   TYR A 260      -9.692   7.729  10.324  1.00 98.75           O  
ATOM   1939  CB  TYR A 260     -11.807   9.039   8.093  1.00 98.75           C  
ATOM   1940  CG  TYR A 260     -12.763   8.226   8.933  1.00 98.75           C  
ATOM   1941  CD1 TYR A 260     -12.885   6.851   8.747  1.00 98.75           C  
ATOM   1942  CD2 TYR A 260     -13.544   8.827   9.910  1.00 98.75           C  
ATOM   1943  CE1 TYR A 260     -13.757   6.095   9.511  1.00 98.75           C  
ATOM   1944  CE2 TYR A 260     -14.418   8.084  10.681  1.00 98.75           C  
ATOM   1945  OH  TYR A 260     -15.405   5.983  11.247  1.00 98.75           O  
ATOM   1946  CZ  TYR A 260     -14.532   6.723  10.479  1.00 98.75           C  
ATOM   1947  N   VAL A 261      -9.182   7.462   8.187  1.00 98.81           N  
ATOM   1948  CA  VAL A 261      -8.470   6.207   8.404  1.00 98.81           C  
ATOM   1949  C   VAL A 261      -7.297   6.438   9.347  1.00 98.81           C  
ATOM   1950  O   VAL A 261      -7.147   5.733  10.350  1.00 98.81           O  
ATOM   1951  CB  VAL A 261      -7.980   5.597   7.073  1.00 98.81           C  
ATOM   1952  CG1 VAL A 261      -7.059   4.405   7.334  1.00 98.81           C  
ATOM   1953  CG2 VAL A 261      -9.161   5.185   6.201  1.00 98.81           C  
ATOM   1954  N   LEU A 262      -6.428   7.405   8.980  1.00 98.62           N  
ATOM   1955  CA  LEU A 262      -5.256   7.679   9.797  1.00 98.62           C  
ATOM   1956  C   LEU A 262      -5.661   8.107  11.201  1.00 98.62           C  
ATOM   1957  O   LEU A 262      -5.076   7.653  12.189  1.00 98.62           O  
ATOM   1958  CB  LEU A 262      -4.389   8.762   9.152  1.00 98.62           C  
ATOM   1959  CG  LEU A 262      -3.806   8.432   7.777  1.00 98.62           C  
ATOM   1960  CD1 LEU A 262      -2.993   9.611   7.253  1.00 98.62           C  
ATOM   1961  CD2 LEU A 262      -2.940   7.178   7.857  1.00 98.62           C  
ATOM   1962  N   GLY A 263      -6.622   8.982  11.349  1.00 98.19           N  
ATOM   1963  CA  GLY A 263      -7.118   9.430  12.637  1.00 98.19           C  
ATOM   1964  C   GLY A 263      -7.653   8.306  13.498  1.00 98.19           C  
ATOM   1965  O   GLY A 263      -7.383   8.248  14.694  1.00 98.19           O  
ATOM   1966  N   ALA A 264      -8.463   7.479  12.882  1.00 98.31           N  
ATOM   1967  CA  ALA A 264      -9.041   6.354  13.614  1.00 98.31           C  
ATOM   1968  C   ALA A 264      -7.941   5.443  14.167  1.00 98.31           C  
ATOM   1969  O   ALA A 264      -8.030   4.981  15.310  1.00 98.31           O  
ATOM   1970  CB  ALA A 264      -9.977   5.555  12.714  1.00 98.31           C  
ATOM   1971  N   CYS A 265      -6.923   5.135  13.394  1.00 98.44           N  
ATOM   1972  CA  CYS A 265      -5.812   4.299  13.828  1.00 98.44           C  
ATOM   1973  C   CYS A 265      -5.040   4.958  14.965  1.00 98.44           C  
ATOM   1974  O   CYS A 265      -4.739   4.320  15.973  1.00 98.44           O  
ATOM   1975  CB  CYS A 265      -4.869   4.004  12.661  1.00 98.44           C  
ATOM   1976  SG  CYS A 265      -5.610   2.969  11.380  1.00 98.44           S  
ATOM   1977  N   LEU A 266      -4.717   6.200  14.758  1.00 96.81           N  
ATOM   1978  CA  LEU A 266      -3.941   6.926  15.760  1.00 96.81           C  
ATOM   1979  C   LEU A 266      -4.723   7.063  17.061  1.00 96.81           C  
ATOM   1980  O   LEU A 266      -4.153   6.921  18.149  1.00 96.81           O  
ATOM   1981  CB  LEU A 266      -3.554   8.311  15.234  1.00 96.81           C  
ATOM   1982  CG  LEU A 266      -2.550   8.342  14.077  1.00 96.81           C  
ATOM   1983  CD1 LEU A 266      -2.362   9.766  13.584  1.00 96.81           C  
ATOM   1984  CD2 LEU A 266      -1.218   7.739  14.515  1.00 96.81           C  
ATOM   1985  N   SER A 267      -6.021   7.351  16.991  1.00 96.25           N  
ATOM   1986  CA  SER A 267      -6.860   7.466  18.170  1.00 96.25           C  
ATOM   1987  C   SER A 267      -6.938   6.139  18.926  1.00 96.25           C  
ATOM   1988  O   SER A 267      -7.133   6.120  20.144  1.00 96.25           O  
ATOM   1989  CB  SER A 267      -8.270   7.937  17.799  1.00 96.25           C  
ATOM   1990  OG  SER A 267      -8.955   6.935  17.071  1.00 96.25           O  
ATOM   1991  N   SER A 268      -6.816   5.034  18.175  1.00 96.81           N  
ATOM   1992  CA  SER A 268      -6.858   3.695  18.760  1.00 96.81           C  
ATOM   1993  C   SER A 268      -5.455   3.195  19.111  1.00 96.81           C  
ATOM   1994  O   SER A 268      -5.289   2.047  19.508  1.00 96.81           O  
ATOM   1995  CB  SER A 268      -7.528   2.714  17.805  1.00 96.81           C  
ATOM   1996  OG  SER A 268      -8.876   3.078  17.580  1.00 96.81           O  
ATOM   1997  N   GLU A 269      -4.471   4.126  18.941  1.00 96.75           N  
ATOM   1998  CA  GLU A 269      -3.062   3.819  19.227  1.00 96.75           C  
ATOM   1999  C   GLU A 269      -2.608   2.570  18.480  1.00 96.75           C  
ATOM   2000  O   GLU A 269      -1.876   1.745  19.027  1.00 96.75           O  
ATOM   2001  CB  GLU A 269      -2.845   3.645  20.722  1.00 96.75           C  
ATOM   2002  CG  GLU A 269      -3.129   4.894  21.548  1.00 96.75           C  
ATOM   2003  CD  GLU A 269      -2.865   4.716  23.032  1.00 96.75           C  
ATOM   2004  OE1 GLU A 269      -1.841   5.238  23.525  1.00 96.75           O  
ATOM   2005  OE2 GLU A 269      -3.682   4.050  23.698  1.00 96.75           O1-
ATOM   2006  N   ILE A 270      -3.090   2.398  17.304  1.00 98.38           N  
ATOM   2007  CA  ILE A 270      -2.670   1.333  16.401  1.00 98.38           C  
ATOM   2008  C   ILE A 270      -1.764   1.905  15.311  1.00 98.38           C  
ATOM   2009  O   ILE A 270      -2.151   2.826  14.588  1.00 98.38           O  
ATOM   2010  CB  ILE A 270      -3.890   0.627  15.753  1.00 98.38           C  
ATOM   2011  CG1 ILE A 270      -4.752  -0.032  16.835  1.00 98.38           C  
ATOM   2012  CG2 ILE A 270      -3.429  -0.405  14.726  1.00 98.38           C  
ATOM   2013  CD1 ILE A 270      -6.100  -0.524  16.348  1.00 98.38           C  
ATOM   2014  N   PRO A 271      -0.481   1.341  15.255  1.00 98.62           N  
ATOM   2015  CA  PRO A 271       0.412   1.811  14.198  1.00 98.62           C  
ATOM   2016  C   PRO A 271      -0.184   1.637  12.804  1.00 98.62           C  
ATOM   2017  O   PRO A 271      -0.828   0.623  12.533  1.00 98.62           O  
ATOM   2018  CB  PRO A 271       1.660   0.941  14.373  1.00 98.62           C  
ATOM   2019  CG  PRO A 271       1.649   0.545  15.810  1.00 98.62           C  
ATOM   2020  CD  PRO A 271       0.226   0.335  16.244  1.00 98.62           C  
ATOM   2021  N   VAL A 272       0.062   2.697  11.934  1.00 98.81           N  
ATOM   2022  CA  VAL A 272      -0.531   2.638  10.598  1.00 98.81           C  
ATOM   2023  C   VAL A 272       0.521   3.000   9.555  1.00 98.81           C  
ATOM   2024  O   VAL A 272       1.316   3.920   9.753  1.00 98.81           O  
ATOM   2025  CB  VAL A 272      -1.749   3.582  10.480  1.00 98.81           C  
ATOM   2026  CG1 VAL A 272      -1.357   5.021  10.803  1.00 98.81           C  
ATOM   2027  CG2 VAL A 272      -2.351   3.496   9.077  1.00 98.81           C  
ATOM   2028  N   VAL A 273       0.531   2.141   8.497  1.00 98.88           N  
ATOM   2029  CA  VAL A 273       1.383   2.356   7.332  1.00 98.88           C  
ATOM   2030  C   VAL A 273       0.532   2.793   6.143  1.00 98.88           C  
ATOM   2031  O   VAL A 273      -0.421   2.105   5.772  1.00 98.88           O  
ATOM   2032  CB  VAL A 273       2.186   1.084   6.977  1.00 98.88           C  
ATOM   2033  CG1 VAL A 273       3.218   1.387   5.890  1.00 98.88           C  
ATOM   2034  CG2 VAL A 273       2.865   0.517   8.219  1.00 98.88           C  
ATOM   2035  N   GLY A 274       0.861   3.974   5.566  1.00 98.81           N  
ATOM   2036  CA  GLY A 274       0.190   4.383   4.339  1.00 98.81           C  
ATOM   2037  C   GLY A 274       1.001   4.089   3.094  1.00 98.81           C  
ATOM   2038  O   GLY A 274       2.171   4.467   3.003  1.00 98.81           O  
ATOM   2039  N   VAL A 275       0.407   3.456   2.056  1.00 98.88           N  
ATOM   2040  CA  VAL A 275       0.981   3.258   0.731  1.00 98.88           C  
ATOM   2041  C   VAL A 275       0.036   3.820  -0.329  1.00 98.88           C  
ATOM   2042  O   VAL A 275      -1.166   3.959  -0.089  1.00 98.88           O  
ATOM   2043  CB  VAL A 275       1.267   1.766   0.450  1.00 98.88           C  
ATOM   2044  CG1 VAL A 275       2.329   1.233   1.411  1.00 98.88           C  
ATOM   2045  CG2 VAL A 275      -0.018   0.949   0.560  1.00 98.88           C  
ATOM   2046  N   ILE A 276       0.540   4.125  -1.564  1.00 98.31           N  
ATOM   2047  CA  ILE A 276      -0.182   5.069  -2.412  1.00 98.31           C  
ATOM   2048  C   ILE A 276      -1.036   4.304  -3.419  1.00 98.31           C  
ATOM   2049  O   ILE A 276      -1.991   4.852  -3.978  1.00 98.31           O  
ATOM   2050  CB  ILE A 276       0.784   6.021  -3.148  1.00 98.31           C  
ATOM   2051  CG1 ILE A 276       1.724   5.232  -4.065  1.00 98.31           C  
ATOM   2052  CG2 ILE A 276       1.581   6.860  -2.142  1.00 98.31           C  
ATOM   2053  CD1 ILE A 276       2.516   6.095  -5.034  1.00 98.31           C  
ATOM   2054  N   GLY A 277      -0.817   2.960  -3.741  1.00 97.81           N  
ATOM   2055  CA  GLY A 277      -1.655   2.147  -4.605  1.00 97.81           C  
ATOM   2056  C   GLY A 277      -1.830   2.735  -5.992  1.00 97.81           C  
ATOM   2057  O   GLY A 277      -0.872   3.237  -6.584  1.00 97.81           O  
ATOM   2058  N   GLY A 278      -3.166   2.636  -6.593  1.00 97.31           N  
ATOM   2059  CA  GLY A 278      -3.447   3.018  -7.964  1.00 97.31           C  
ATOM   2060  C   GLY A 278      -3.722   4.501  -8.126  1.00 97.31           C  
ATOM   2061  O   GLY A 278      -4.055   5.184  -7.158  1.00 97.31           O  
ATOM   2062  N   GLY A 279      -3.778   5.043  -9.245  1.00 97.50           N  
ATOM   2063  CA  GLY A 279      -3.982   6.377  -9.789  1.00 97.50           C  
ATOM   2064  C   GLY A 279      -3.455   6.534 -11.205  1.00 97.50           C  
ATOM   2065  O   GLY A 279      -2.295   6.218 -11.474  1.00 97.50           O  
ATOM   2066  N   TYR A 280      -4.367   7.050 -12.010  1.00 96.94           N  
ATOM   2067  CA  TYR A 280      -3.981   6.970 -13.414  1.00 96.94           C  
ATOM   2068  C   TYR A 280      -4.406   8.222 -14.167  1.00 96.94           C  
ATOM   2069  O   TYR A 280      -4.687   8.167 -15.365  1.00 96.94           O  
ATOM   2070  CB  TYR A 280      -4.596   5.730 -14.069  1.00 96.94           C  
ATOM   2071  CG  TYR A 280      -4.248   4.439 -13.371  1.00 96.94           C  
ATOM   2072  CD1 TYR A 280      -3.047   3.783 -13.635  1.00 96.94           C  
ATOM   2073  CD2 TYR A 280      -5.118   3.870 -12.449  1.00 96.94           C  
ATOM   2074  CE1 TYR A 280      -2.722   2.590 -12.996  1.00 96.94           C  
ATOM   2075  CE2 TYR A 280      -4.802   2.678 -11.800  1.00 96.94           C  
ATOM   2076  OH  TYR A 280      -3.289   0.867 -11.449  1.00 96.94           O  
ATOM   2077  CZ  TYR A 280      -3.605   2.047 -12.084  1.00 96.94           C  
ATOM   2078  N   ASP A 281      -4.409   9.327 -13.433  1.00 94.50           N  
ATOM   2079  CA  ASP A 281      -4.668  10.616 -14.061  1.00 94.50           C  
ATOM   2080  C   ASP A 281      -3.593  10.952 -15.098  1.00 94.50           C  
ATOM   2081  O   ASP A 281      -2.402  10.742 -14.846  1.00 94.50           O  
ATOM   2082  CB  ASP A 281      -4.748  11.722 -13.012  1.00 94.50           C  
ATOM   2083  CG  ASP A 281      -5.450  12.974 -13.514  1.00 94.50           C  
ATOM   2084  OD1 ASP A 281      -5.050  13.518 -14.561  1.00 94.50           O  
ATOM   2085  OD2 ASP A 281      -6.413  13.418 -12.849  1.00 94.50           O1-
ATOM   2086  N   ALA A 282      -3.997  11.522 -16.266  1.00 91.50           N  
ATOM   2087  CA  ALA A 282      -3.074  11.785 -17.365  1.00 91.50           C  
ATOM   2088  C   ALA A 282      -2.127  12.937 -17.020  1.00 91.50           C  
ATOM   2089  O   ALA A 282      -1.022  13.011 -17.559  1.00 91.50           O  
ATOM   2090  CB  ALA A 282      -3.850  12.090 -18.640  1.00 91.50           C  
ATOM   2091  N   ASP A 283      -2.633  13.789 -16.152  1.00 95.94           N  
ATOM   2092  CA  ASP A 283      -1.794  14.892 -15.698  1.00 95.94           C  
ATOM   2093  C   ASP A 283      -0.959  14.479 -14.478  1.00 95.94           C  
ATOM   2094  O   ASP A 283      -1.491  14.318 -13.385  1.00 95.94           O  
ATOM   2095  CB  ASP A 283      -2.651  16.114 -15.357  1.00 95.94           C  
ATOM   2096  CG  ASP A 283      -1.823  17.340 -15.014  1.00 95.94           C  
ATOM   2097  OD1 ASP A 283      -0.747  17.194 -14.388  1.00 95.94           O  
ATOM   2098  OD2 ASP A 283      -2.256  18.457 -15.370  1.00 95.94           O1-
ATOM   2099  N   ILE A 284       0.281  14.474 -14.612  1.00 95.69           N  
ATOM   2100  CA  ILE A 284       1.186  13.909 -13.620  1.00 95.69           C  
ATOM   2101  C   ILE A 284       1.233  14.810 -12.388  1.00 95.69           C  
ATOM   2102  O   ILE A 284       1.375  14.330 -11.264  1.00 95.69           O  
ATOM   2103  CB  ILE A 284       2.606  13.710 -14.198  1.00 95.69           C  
ATOM   2104  CG1 ILE A 284       3.465  12.888 -13.232  1.00 95.69           C  
ATOM   2105  CG2 ILE A 284       3.258  15.064 -14.493  1.00 95.69           C  
ATOM   2106  CD1 ILE A 284       2.971  11.469 -13.012  1.00 95.69           C  
ATOM   2107  N   ASP A 285       1.113  16.092 -12.537  1.00 97.69           N  
ATOM   2108  CA  ASP A 285       1.106  17.006 -11.406  1.00 97.69           C  
ATOM   2109  C   ASP A 285      -0.165  16.844 -10.573  1.00 97.69           C  
ATOM   2110  O   ASP A 285      -0.110  16.834  -9.341  1.00 97.69           O  
ATOM   2111  CB  ASP A 285       1.241  18.455 -11.877  1.00 97.69           C  
ATOM   2112  CG  ASP A 285       2.614  18.771 -12.453  1.00 97.69           C  
ATOM   2113  OD1 ASP A 285       3.622  18.241 -11.928  1.00 97.69           O  
ATOM   2114  OD2 ASP A 285       2.685  19.544 -13.433  1.00 97.69           O1-
ATOM   2115  N   ARG A 286      -1.296  16.743 -11.272  1.00 97.81           N  
ATOM   2116  CA  ARG A 286      -2.546  16.494 -10.556  1.00 97.81           C  
ATOM   2117  C   ARG A 286      -2.505  15.157  -9.835  1.00 97.81           C  
ATOM   2118  O   ARG A 286      -2.967  15.042  -8.692  1.00 97.81           O  
ATOM   2119  CB  ARG A 286      -3.734  16.541 -11.516  1.00 97.81           C  
ATOM   2120  CG  ARG A 286      -4.124  17.940 -11.952  1.00 97.81           C  
ATOM   2121  CD  ARG A 286      -5.495  17.972 -12.619  1.00 97.81           C  
ATOM   2122  NE  ARG A 286      -5.490  17.249 -13.885  1.00 97.81           N  
ATOM   2123  NH1 ARG A 286      -5.637  19.149 -15.199  1.00 97.81           N  
ATOM   2124  NH2 ARG A 286      -5.554  17.076 -16.176  1.00 97.81           N1+
ATOM   2125  CZ  ARG A 286      -5.562  17.828 -15.089  1.00 97.81           C  
ATOM   2126  N   LEU A 287      -1.993  14.168 -10.517  1.00 98.19           N  
ATOM   2127  CA  LEU A 287      -1.863  12.839  -9.934  1.00 98.19           C  
ATOM   2128  C   LEU A 287      -0.980  12.873  -8.686  1.00 98.19           C  
ATOM   2129  O   LEU A 287      -1.344  12.316  -7.649  1.00 98.19           O  
ATOM   2130  CB  LEU A 287      -1.288  11.852 -10.952  1.00 98.19           C  
ATOM   2131  CG  LEU A 287      -1.117  10.411 -10.486  1.00 98.19           C  
ATOM   2132  CD1 LEU A 287      -2.452   9.850 -10.009  1.00 98.19           C  
ATOM   2133  CD2 LEU A 287      -0.539   9.551 -11.604  1.00 98.19           C  
ATOM   2134  N   ALA A 288       0.197  13.478  -8.791  1.00 98.44           N  
ATOM   2135  CA  ALA A 288       1.105  13.615  -7.661  1.00 98.44           C  
ATOM   2136  C   ALA A 288       0.432  14.347  -6.501  1.00 98.44           C  
ATOM   2137  O   ALA A 288       0.585  13.960  -5.342  1.00 98.44           O  
ATOM   2138  CB  ALA A 288       2.376  14.343  -8.079  1.00 98.44           C  
ATOM   2139  N   ALA A 289      -0.301  15.465  -6.810  1.00 98.50           N  
ATOM   2140  CA  ALA A 289      -1.013  16.225  -5.783  1.00 98.50           C  
ATOM   2141  C   ALA A 289      -2.036  15.344  -5.062  1.00 98.50           C  
ATOM   2142  O   ALA A 289      -2.186  15.433  -3.842  1.00 98.50           O  
ATOM   2143  CB  ALA A 289      -1.700  17.441  -6.400  1.00 98.50           C  
ATOM   2144  N   ARG A 290      -2.686  14.479  -5.746  1.00 98.56           N  
ATOM   2145  CA  ARG A 290      -3.677  13.590  -5.139  1.00 98.56           C  
ATOM   2146  C   ARG A 290      -3.005  12.567  -4.234  1.00 98.56           C  
ATOM   2147  O   ARG A 290      -3.483  12.301  -3.125  1.00 98.56           O  
ATOM   2148  CB  ARG A 290      -4.497  12.883  -6.217  1.00 98.56           C  
ATOM   2149  CG  ARG A 290      -5.528  13.769  -6.897  1.00 98.56           C  
ATOM   2150  CD  ARG A 290      -6.292  13.027  -7.977  1.00 98.56           C  
ATOM   2151  NE  ARG A 290      -7.119  13.927  -8.766  1.00 98.56           N  
ATOM   2152  NH1 ARG A 290      -6.122  13.406 -10.785  1.00 98.56           N  
ATOM   2153  NH2 ARG A 290      -7.825  14.932 -10.710  1.00 98.56           N1+
ATOM   2154  CZ  ARG A 290      -7.022  14.090 -10.084  1.00 98.56           C  
ATOM   2155  N   HIS A 291      -1.935  11.988  -4.693  1.00 98.69           N  
ATOM   2156  CA  HIS A 291      -1.202  11.043  -3.859  1.00 98.69           C  
ATOM   2157  C   HIS A 291      -0.614  11.734  -2.631  1.00 98.69           C  
ATOM   2158  O   HIS A 291      -0.512  11.124  -1.565  1.00 98.69           O  
ATOM   2159  CB  HIS A 291      -0.089  10.368  -4.664  1.00 98.69           C  
ATOM   2160  CG  HIS A 291      -0.564   9.222  -5.497  1.00 98.69           C  
ATOM   2161  CD2 HIS A 291      -0.527   9.018  -6.834  1.00 98.69           C  
ATOM   2162  ND1 HIS A 291      -1.166   8.108  -4.956  1.00 98.69           N  
ATOM   2163  CE1 HIS A 291      -1.477   7.268  -5.927  1.00 98.69           C  
ATOM   2164  NE2 HIS A 291      -1.100   7.798  -7.078  1.00 98.69           N  
ATOM   2165  N   ALA A 292      -0.223  13.015  -2.758  1.00 98.62           N  
ATOM   2166  CA  ALA A 292       0.379  13.764  -1.660  1.00 98.62           C  
ATOM   2167  C   ALA A 292      -0.619  13.956  -0.520  1.00 98.62           C  
ATOM   2168  O   ALA A 292      -0.221  14.225   0.617  1.00 98.62           O  
ATOM   2169  CB  ALA A 292       0.888  15.115  -2.154  1.00 98.62           C  
ATOM   2170  N   ILE A 293      -1.981  13.813  -0.789  1.00 98.75           N  
ATOM   2171  CA  ILE A 293      -3.018  13.990   0.220  1.00 98.75           C  
ATOM   2172  C   ILE A 293      -2.737  13.079   1.412  1.00 98.75           C  
ATOM   2173  O   ILE A 293      -2.866  13.501   2.566  1.00 98.75           O  
ATOM   2174  CB  ILE A 293      -4.420  13.700  -0.357  1.00 98.75           C  
ATOM   2175  CG1 ILE A 293      -4.828  14.788  -1.356  1.00 98.75           C  
ATOM   2176  CG2 ILE A 293      -5.455  13.583   0.769  1.00 98.75           C  
ATOM   2177  CD1 ILE A 293      -6.030  14.429  -2.212  1.00 98.75           C  
ATOM   2178  N   LEU A 294      -2.341  11.793   1.200  1.00 98.69           N  
ATOM   2179  CA  LEU A 294      -2.005  10.850   2.259  1.00 98.69           C  
ATOM   2180  C   LEU A 294      -0.896  11.397   3.149  1.00 98.69           C  
ATOM   2181  O   LEU A 294      -1.034  11.415   4.374  1.00 98.69           O  
ATOM   2182  CB  LEU A 294      -1.576   9.507   1.661  1.00 98.69           C  
ATOM   2183  CG  LEU A 294      -0.971   8.493   2.636  1.00 98.69           C  
ATOM   2184  CD1 LEU A 294      -2.007   8.084   3.680  1.00 98.69           C  
ATOM   2185  CD2 LEU A 294      -0.454   7.267   1.883  1.00 98.69           C  
ATOM   2186  N   HIS A 295       0.139  11.881   2.602  1.00 98.50           N  
ATOM   2187  CA  HIS A 295       1.325  12.343   3.311  1.00 98.50           C  
ATOM   2188  C   HIS A 295       1.062  13.666   4.022  1.00 98.50           C  
ATOM   2189  O   HIS A 295       1.488  13.857   5.167  1.00 98.50           O  
ATOM   2190  CB  HIS A 295       2.504  12.495   2.344  1.00 98.50           C  
ATOM   2191  CG  HIS A 295       2.813  11.244   1.579  1.00 98.50           C  
ATOM   2192  CD2 HIS A 295       3.802  10.334   1.728  1.00 98.50           C  
ATOM   2193  ND1 HIS A 295       2.055  10.823   0.510  1.00 98.50           N  
ATOM   2194  CE1 HIS A 295       2.567   9.704   0.035  1.00 98.50           C  
ATOM   2195  NE2 HIS A 295       3.628   9.386   0.758  1.00 98.50           N  
ATOM   2196  N   ARG A 296       0.382  14.584   3.355  1.00 97.94           N  
ATOM   2197  CA  ARG A 296       0.013  15.853   3.982  1.00 97.94           C  
ATOM   2198  C   ARG A 296      -0.877  15.616   5.200  1.00 97.94           C  
ATOM   2199  O   ARG A 296      -0.699  16.281   6.229  1.00 97.94           O  
ATOM   2200  CB  ARG A 296      -0.702  16.759   2.978  1.00 97.94           C  
ATOM   2201  CG  ARG A 296       0.208  17.309   1.896  1.00 97.94           C  
ATOM   2202  CD  ARG A 296      -0.581  18.049   0.822  1.00 97.94           C  
ATOM   2203  NE  ARG A 296       0.288  18.513  -0.260  1.00 97.94           N  
ATOM   2204  NH1 ARG A 296      -1.339  18.376  -1.894  1.00 97.94           N  
ATOM   2205  NH2 ARG A 296       0.778  19.088  -2.427  1.00 97.94           N1+
ATOM   2206  CZ  ARG A 296      -0.091  18.658  -1.524  1.00 97.94           C  
ATOM   2207  N   THR A 297      -1.792  14.713   4.999  1.00 97.94           N  
ATOM   2208  CA  THR A 297      -2.707  14.398   6.094  1.00 97.94           C  
ATOM   2209  C   THR A 297      -1.951  13.776   7.265  1.00 97.94           C  
ATOM   2210  O   THR A 297      -2.194  14.131   8.420  1.00 97.94           O  
ATOM   2211  CB  THR A 297      -3.815  13.433   5.633  1.00 97.94           C  
ATOM   2212  CG2 THR A 297      -4.767  13.099   6.781  1.00 97.94           C  
ATOM   2213  OG1 THR A 297      -4.561  14.047   4.574  1.00 97.94           O  
ATOM   2214  N   ALA A 298      -1.071  12.834   6.959  1.00 97.44           N  
ATOM   2215  CA  ALA A 298      -0.252  12.228   8.008  1.00 97.44           C  
ATOM   2216  C   ALA A 298       0.530  13.288   8.772  1.00 97.44           C  
ATOM   2217  O   ALA A 298       0.575  13.273  10.005  1.00 97.44           O  
ATOM   2218  CB  ALA A 298       0.707  11.204   7.410  1.00 97.44           C  
ATOM   2219  N   LYS A 299       1.174  14.211   8.079  1.00 95.94           N  
ATOM   2220  CA  LYS A 299       1.911  15.301   8.699  1.00 95.94           C  
ATOM   2221  C   LYS A 299       1.007  16.151   9.592  1.00 95.94           C  
ATOM   2222  O   LYS A 299       1.369  16.492  10.716  1.00 95.94           O  
ATOM   2223  CB  LYS A 299       2.569  16.171   7.635  1.00 95.94           C  
ATOM   2224  CG  LYS A 299       3.374  17.343   8.202  1.00 95.94           C  
ATOM   2225  CD  LYS A 299       4.016  18.157   7.096  1.00 95.94           C  
ATOM   2226  CE  LYS A 299       4.779  19.361   7.658  1.00 95.94           C  
ATOM   2227  NZ  LYS A 299       5.412  20.176   6.577  1.00 95.94           N1+
ATOM   2228  N   SER A 300      -0.182  16.490   9.116  1.00 94.81           N  
ATOM   2229  CA  SER A 300      -1.123  17.337   9.841  1.00 94.81           C  
ATOM   2230  C   SER A 300      -1.579  16.670  11.137  1.00 94.81           C  
ATOM   2231  O   SER A 300      -1.700  17.325  12.174  1.00 94.81           O  
ATOM   2232  CB  SER A 300      -2.340  17.659   8.975  1.00 94.81           C  
ATOM   2233  OG  SER A 300      -3.297  18.411   9.708  1.00 94.81           O  
ATOM   2234  N   LEU A 301      -1.806  15.384  11.146  1.00 93.44           N  
ATOM   2235  CA  LEU A 301      -2.311  14.657  12.305  1.00 93.44           C  
ATOM   2236  C   LEU A 301      -1.219  14.503  13.355  1.00 93.44           C  
ATOM   2237  O   LEU A 301      -1.518  14.365  14.549  1.00 93.44           O  
ATOM   2238  CB  LEU A 301      -2.841  13.290  11.884  1.00 93.44           C  
ATOM   2239  CG  LEU A 301      -4.164  13.272  11.135  1.00 93.44           C  
ATOM   2240  CD1 LEU A 301      -4.482  11.861  10.640  1.00 93.44           C  
ATOM   2241  CD2 LEU A 301      -5.294  13.795  12.018  1.00 93.44           C  
ATOM   2242  N   CYS A 302       0.051  14.454  13.052  1.00 86.94           N  
ATOM   2243  CA  CYS A 302       1.168  14.288  13.974  1.00 86.94           C  
ATOM   2244  C   CYS A 302       1.604  15.623  14.545  1.00 86.94           C  
ATOM   2245  O   CYS A 302       2.258  15.684  15.594  1.00 86.94           O  
ATOM   2246  CB  CYS A 302       2.346  13.611  13.274  1.00 86.94           C  
ATOM   2247  SG  CYS A 302       2.063  11.870  12.875  1.00 86.94           S  
ATOM   2248  N   SER A 303       1.156  16.714  13.905  1.00 76.50           N  
ATOM   2249  CA  SER A 303       1.448  18.065  14.347  1.00 76.50           C  
ATOM   2250  C   SER A 303       0.417  18.565  15.359  1.00 76.50           C  
ATOM   2251  O   SER A 303       0.630  19.570  16.031  1.00 76.50           O  
ATOM   2252  CB  SER A 303       1.513  19.027  13.158  1.00 76.50           C  
ATOM   2253  OG  SER A 303       2.492  18.604  12.227  1.00 76.50           O  
ATOM   2254  N   LEU A 304      -0.650  17.733  15.668  1.00 59.06           N  
ATOM   2255  CA  LEU A 304      -1.702  18.080  16.617  1.00 59.06           C  
ATOM   2256  C   LEU A 304      -1.392  17.531  18.002  1.00 59.06           C  
ATOM   2257  O   LEU A 304      -1.693  18.170  19.016  1.00 59.06           O  
ATOM   2258  CB  LEU A 304      -3.057  17.546  16.140  1.00 59.06           C  
ATOM   2259  CG  LEU A 304      -3.652  18.201  14.896  1.00 59.06           C  
ATOM   2260  CD1 LEU A 304      -4.804  17.369  14.342  1.00 59.06           C  
ATOM   2261  CD2 LEU A 304      -4.118  19.618  15.215  1.00 59.06           C  
TER    2262      LEU A 304
END   
