# Supplementary material for: Functional divergence and structural changes of Class IV histone deacetylases (HDACs) across the tree of life
Source: Mol Biol Evol. 2026 Jun 17;43(7):msag150. doi: 10.1093/molbev/msag150 (PMC13325672; doi:10.1093/molbev/msag150)
Supplement: msag150_Supplementary_Data [file msag150_supplementary_data.zip › Table S1.xlsx]

## Sheet: Final targeting
Table S1. Predicted targeting signals and subcellular localizations of taxa used for phylogenetic tree reconstruction (Fig. 1).
			Taxon name	Protein Accession nr.	Nucleotide Accession nr.	Sequence (mTS in bold; cTP undelined italics, SP in bold underlined in iPSORT)	Taxonomy	Type of plastid: NPL (no plastid); PPL (primary plastid); CPL (complex plastid)	iPSORT	iPSORT	TargetP all groups	TargetP Plant prediction (for PPL), TargetP Non-Plant prediction (for NPL, CPL)						DeepLoc												ASA-Find prediction (for CPL)			Predalgo 1.0 (for green algae sensu stricto)							ApicoAP
Clade	Overall signal prediction (iPSORT, TargetP)	Overall subcellular localization (DeepLoc, ApicoAP, ASAFIND)										Prediction	Other	Signal peptide	Mitochondrial transit peptide	Chloroplast transit peptide	Thylakoid luminal transit peptide	Predicted localization	Predicted signal	Cytoplasm	Nucleus	Extracellular	Cell membrane	Mitochondrion	Plastid	Endoplasmic reticulum	Lysosome/Vacuole	Golgi apparatus	Peroxisome	ASAFind cleavage site sequence	ASAFind 20aa score, default scoring table with small sample correction	ASAFind 2.0_beta24 Prediction, score threshold = 0.3100298026055153, with FWYL check	Mscore	Cscore	SPscore	Target	mTPlength	cTPlength	spTPlength		chlorop v1.1
A	mTP, cTP	MT	Pleodorina starrii	GLC60948.1		MWRRWSALCQRLPFNKVEVSSAAPCRVVARPALQQLWLHGTTGAAERQPPGLRAQKACFASSPGRGLPVVYHEDYSAPQLPPGHRFPMAVFRRIYEMVLEQGIATPAQIHSPPRLPSDEEMLLVHDPDYLRLFSSCQLDDERVRRIGFGAQVTRSPVLVRRTKAEVAGTLLTARLALRHGLAVNTAGGTHHAFPTHGSGYCILNDLAVTTEVLLAEGAVRRVLILDLDVHQGDGTAFIFRDRPDVFTLSVHAQSNFPARKQRSTLDVGLPDGTADGPYLAAVGELLPRVLREFAPDVVLYDAGVDPHVDDALGRLALSDGGLARRERLVLDTCLGFGVPVAGFVGGGYDDELDVLAGRHLHLHRAAAELWEQYGLE	Viridiplantae; Chlorophyta; core chlorophytes; Chlorophyceae; CS clade; Chlamydomonadales; Volvocaceae	PPL	mTP, cTP	mTP	Mitochondrial transite peptide	Mitochondrial transite peptide	0.148	0.0001	0.8503	0.0015	0.0001	Mitochondrion	Mitochondrial transit peptide	0.1742	0.1561	0.0758	0.0481	0.9687	0.1066	0.0365	0.0453	0.144	0.0411				0.565513	0.833812	0.280872	PL	51.3575	78.8417	2.18751
A	mTP	MT	Chlamydomonas reinhardtii	XP_042917102.1		MSLARQHLRLYGWQAVVADRGYDGAQHGTAAGAWGQRVTAAPAHVRGVACGAAPFPPAAAAPGAHPPPAA RLGASLPVVYHPDYSAPVMPPGHRFPMAVFRRIYELVLEEGIAAPHQIHVPPRLPPDEELLLVHDPDYLA LFSSGRLDEERVRRIGFGPAVTRSEVLVRRTKAEVAGTLLTARLALSGGLAVNTAGGTHHAFPSHGSGYC ILNDLAVTAEVLLAEGAVRRVLVLDLDVHQGDGTAFIFRDRPDVFTLSVHAASNFPARKQRSTLDIALPD GTPDAVYLARVAEILPAVLRDFKPDLVLYDAGVDPHVDDALGRLALTDAGLARRERLVLDTCLGWGVPVA GYVGGGYDDDLDLLARRHLHLHRAAAELWRGYGLGGGGLGGAAG…	Viridiplantae; Chlorophyta; core chlorophytes; Chlorophyceae; CS clade; Chlamydomonadales; Chlamydomonadaceae	PPL	mTP	mTP	Other	Other	0.8814	0.0009	0.1023	0.0153	0	Mitochondrion	Mitochondrial transit peptide	0.3262	0.2415	0.0689	0.0437	0.8753	0.0706	0.0814	0.0925	0.1708	0.1891				0.240355	0.235934	0.0289399	Other	1	90.7695	3.756
A	mTP, cTP	MT	Monoraphidium neglectum	XP_013902000.1; XM_014046546.1	AYTC01002179.1	MLGLRSSLLRHGARSVAAAGCRLTSRCMWQCPARRTPHLVAAAFSTLGSPPPMPVVHHHLYSAPQLAPGHRFPMQVFGRIYERLLRTGTIHESQVHTPPALPTDEELSIVHCPDYLAAFSSCSLDAQLTRRIGLREATATPLLVARTKAEVAGTLLTAQLALKHGLACNTAGGTHHAFRDFGSGYCILNDLAFTAHELIRRGAVARVLIVDLDVHQGDGTASICAGNPAIFTLSVHCGSNFPARKMTSDLDVALPDGTGDAEYLAAVGEVLPGVIQDFAPDLVLYDAGVDVHEADALGRLCVTDAGLLRRELLVLDTCLGGVPVAGYVGGGYDDDLEVLAARHCALHKAGLR	Viridiplantae; Chlorophyta; core chlorophytes; Chlorophyceae; CS clade; Sphaeropleales; Selenastraceae	PPL	mTP, cTP	mTP	Mitochondrial transite peptide	Mitochondrial transite peptide	0.0275	0	0.9456	0.0269	0	Mitochondrion	Mitochondrial transit peptide	0.1996	0.1983	0.0317	0.0645	0.9524	0.0816	0.0314	0.0572	0.0991	0.0307				1.51946	0.842644	0.113621	MT	27.9074	37.2048	66.319
A	mTP, cTP	MT	Tetradesmus obliquus	WIA20401.1		MLLSSLRRSCLRHMAATAATPRTARCRTFSSSSSSSSSSSSSSSSSSAIPPLPVVHHPLYSAPQLPPGHR FPMQVFRVIHERLLGQGLINPSQVHVPPSLPSDEELALVHCPEYLAAFSSCTLDDQRVRRIGFGAVTRTP TLVDRTKSEVAGTLLTAQLALKHGLAVSTAGGTHHAFADAGSGFCILNDLAYSAHWLLAHGGLQRVLILD LDVHQGDGTAAMCANSPGIFTLSVHAASNFPARKQTSSLDEPLPDGLQDDAYLAAVAEVLPGVLSSFRPQ LVLYDAGVDIHVDDELGRLAVSDAGLMRRELLVLDTCLGAGVPVAGYVGGGYARDLAVLAERHMALHRAA LRMWADHGL	Viridiplantae; Chlorophyta; core chlorophytes; Chlorophyceae; CS clade; Sphaeropleales; Scenedesmaceae	PPL	mTP, cTP	mTP	Mitochondrial transite peptide	Mitochondrial transite peptide	0.0061	0	0.9935	0.0005	0	Mitochondrion	Mitochondrial transit peptide	0.1689	0.161	0.0364	0.0573	0.9432	0.0542	0.0608	0.0614	0.1039	0.0091				1.22918	2.74158	0.23764	PL	30.238	41.0079	13.0037
A	mTP, cTP	MT	Chlamydomonas sp. UWO 241	KAG1653951.1		MAAALARSARAHCMRAGACAHTVRARHHQNHGAQQLQQHGGASATRHAHAAAGAAATPTSAPGLSASPGR GLLPVVYHPAYSAPLLRAGHRFPMQVFGTIHDRLLHHHRLIGPGQVHVPTRLPDDDVLALVHMREYVSAF SEGRLDDVRARRIGFGAALSEPVLIERTKAEVAGTLLTARLALRHGLACNTAGGTHHAFPSFGSGYCILN DLAVTTELLIAEGAVRRVLVLDLDVHQGDGTAAIFAGRKDVFTLSVHCESNFPARKQASTLDIGLPDGTG DDAYLSKIADVLPRVLSEFKPDLVLYDAGVDVHTADVLGRLCVSDEGLKRRELLVLDTVLAAGVPLAGYV GGGYDDDLNVLADRHVALHAAAVRMWGEYELS	Viridiplantae; Chlorophyta; core chlorophytes; Chlorophyceae; CS clade; Chlamydomonadales; Chlamydomonadaceae	PPL	mTP, cTP	mTP	Mitochondrial transite peptide	Mitochondrial transite peptide	0.1198	0	0.7142	0.1653	0.0006	Mitochondrion	Mitochondrial transit peptide	0.1657	0.1403	0.0794	0.0566	0.9274	0.0563	0.0208	0.0366	0.1421	0.009				1.69822	1.16876	0.19834	MT	45.9717	15.2968	83.6884
A	mTP	MT	Klebsormidium nitens	GAQ87064.1		MCVSSCKASRRRVCTLQGSAIRGHQFAEQAGGREHKFDPALLLSGLTRQFSTFTRNEAGLPVVWHPAYSA PLLPSSHRFPMKIFQTIYDRLLETKVVRPEQVHIPVELPSMEQMSLVHDPEYVREFCEGTLSAASLRRIG LPWSPVLVTRTLAEVAGTLLTAELALEYGLACNTAGGTHHAFRDFGSGFCIINDLAVTSAVLLERGAVSR VLIVDLDVHQGDGTAAILAHEPRVFTMSVHAASNFPAKKQRSDLDVPLPDGLADEEYLAVVADHLPRVLT DFRPDLVLYDAGVDPHKDDSLGRLSLTDAGLFQRERMVFDTCLAFGVPVAAYVGGGYSTDLDVLAARHCF LHQAATEVYAHHHF	Viridiplantae; Streptophyta; Klebsormidiophyceae; Klebsormidiales; Klebsormidiaceae	PPL	mTP	mTP	Mitochondrial transite peptide	Mitochondrial transite peptide	0.2964	0.0004	0.6906	0.0124	0.0002	Cytoplasm|Mitochondrion	Mitochondrial transit peptide	0.5449	0.3341	0.115	0.0464	0.8281	0.213	0.0546	0.0717	0.0993	0.2415
A	mTP	MT	Ostreococcus tauri	XP_003083576.2		MRRALRPTATRATRWARRASGERFSGLLDREDARAPGAGGRVPVVHHDSYSAPTLPRGHRFPMGVFQRVR DALAREGIVRVGDSSSNAFSPSRRPTFEELAAAHSEEWTRTATSSEGPDAKRLREIGLPWSDVLVERTLM EVSGTMLTVEMALECGLAVNTAGGTHHAKGTRGGGFCILNDLATASLAVLNSGRLSRVMIVDLDVHQGDG TAEILENEWHRCYTFSAHAASNFPARKARSTRDVELPRSMNDDEYMSVVSSALRESLEDFRPELVIYDAG VDVTANDALGHLDLTFEGLYRRERMVLDTCLGSGIPVAGVVGGGYSPDLDEIANRHAVLHRVAQEMFTDH GL	Viridiplantae; Chlorophyta; Mamiellophyceae; Mamiellales; Bathycoccaceae	PPL	mTP	mTP	Mitochondrial transite peptide	Mitochondrial transite peptide	0.4686	0.0004	0.5304	0.0006	0	Mitochondrion	Mitochondrial transit peptide	0.2463	0.0983	0.2594	0.0531	0.8796	0.5266	0.058	0.0587	0.1708	0.0038				0.587904	1.52879	0.0018626	PL	118.003	89.4251	99.9964
A	mTP	MT	Closterium sp.	GJP38039.1		MATRAIGRLQIATPFLPTRQVRTPPSPSPWRPPDPPLPRSTGPARRSGEDRRACTGDRAGGCAGLPVVHH ALFSAPQLAAGHRFPMGVFEAIHDMLLREGMVRPAQVVTPHPVPLASDLLRVHCPQYVALFCQGALPPAA MRRIGFPWSRTLVRRTLAEVAGTLLTAQLALEHGLACSTAGGTHHAFRDYGSGYCILNDLAVTAAALTCS TVHPTAPDPPLPSPSTSPAVPSLAQAFSSQSVPPAASLPSVLPAAASLPAAPAPAIAAAEGKKQDLWREL LAGAEDREGERVVKRVQRVAIVDLDVHQGDGTAAMLATCPNVFTFSMHCGANFPARKQRSDLDVDVPEGT GDAHYLALLADHLSSVLTSFRPDLVLYDAGVDPHMDDALGKLCL…	Viridiplantae; Streptophyta; Streptophytina; Zygnemophyceae	PPL	mTP	mTP	Other	Other	0.7499	0.0052	0.0956	0.1436	0.0057	Mitochondrion	Mitochondrial transit peptide	0.3171	0.3469	0.0864	0.0285	0.8047	0.6538	0.0539	0.0903	0.2417	0.0934
A	mTP	CPL, NUC	Oryzias latipes	XP_011480650	GFIO01009837.1	KPNLHPPSGDPNVCAFITPKRVFIPYVTGKLVQHQTEMTGLKRVFCKNPRLTELVRNGLCRCFHAEHVRLESSGLPIIHHSKYVCELPANHRFPMGKFPRVLHFLLKDQVITEKQVWVPEIASRDLLSCVHTEDYLNKFLSGKTSEQEQRRTGFPWSEGIVSRCRYETGGTVLAAEAALQRGLACSTAGGTHHAFPGYGSGFCLLNDLAVAAKYLKDDCPTKRKILIVDLDVHQGDGTAFIFKEEPAVFTFSVHCGKNFPLRKQESDLDISLEDGLEDEEYLSTVEAYLPWLLQTFRPDLVLYDAGVDPHWEDELGRLRLTDQGLYRRDLFVMKTTVNQGVPIATVIGGGYSRDMDRLALRHSIVHRAATQVWRECGM	Metazoa; Chordata; Craniata; Vertebrata; Euteleostomi; Actinopterygii	NPL	mTP	mTP	Other	noTP	0.8529	0.0002	0.1469			Cytoplasm|Nucleus	Nuclear localization signal|Nuclear export signal	0.6621	0.5848	0.0407	0.039	0.5431	0.0469	0.0791	0.161	0.1307	0.0597
A	mTP	MT	Gasterosteus aculeatus aculeatus	XP_040029407.1	VDFJ01000211.1, GHCM01002987.1	MTCAVISTRLGVKVASAACRCFHTEPVRHESSALPIVHHSKYVCDLPPNHRFPMAKFPRVLHHLIKDQVITEKQVWLPEIASEDLLRCVHTEEYLNNFIGGKTNEQEQRRTGFPWSEGIVRRCRYETGGTVLAAEAALQRGLACSTAGGTHHAFPSYGSGFCLLNDLAVAARYLMGNSSTKRKVLIVDLDVHQGDGTAFIFQEEPDVFTFSVHCGKNFPVRKQQSDLDVSVEDGLEDKEYLSTVEAHLPWLLETFRPDLVLYDAGVDPHRDDELGRLRLTDRGLYQRDLYVMKSVVSRGVPLAAVIGGGYSRDIDVLAARHSIVHRAATQVWRECGM	Metazoa; Chordata; Craniata; Vertebrata; Euteleostomi; Actinopterygii	NPL	None	none	Mitochondrial transite peptide	Mitochondrial transite peptide	0.150534	0.000769	0.848697			Mitochondrion	Mitochondrial transit peptide	0.175	0.167	0.0639	0.055	0.9605	0.1256	0.0548	0.0471	0.1174	0.0856
A	mTP	MT	Takifugu rubripes	XP_011606892.2		MTCIRHALGRRAGFAAWHLLGSCRCFHAELVRHESCGLPIIHHSKYVCDLPTNHRFPMGKFPRVLHFLFK DQVITENQVWVPEIASSDLLSCVHTEEYLNNFMNGRINEQEQRRTGFPWSEGIVTRCRYETGGTLLAAEL ALQRGLACSTAGGTHHAFPGFGSGFCLLNDLAVAAKYVSASLKRKVLIVDLDVHQGDGTAFIFKEEPRVF TFSVHCGKNFPLRKQQSDLDISVDDGLEDKDYLSTVEDHLPWLLDTFRPDLVLYDAGVDPHREDELGKLC LTDQGLYQRDLYVMQTVVGKGVPVATVIGGGYSRDIDKLAIRHSIVHRAATQVWKERDL	Metazoa; Chordata; Craniata; Vertebrata; Euteleostomi; Actinopterygii	NPL	mTP	mTP	Mitochondrial transite peptide	Mitochondrial transite peptide	0.203476	0.070431	0.726093			Mitochondrion	Mitochondrial transit peptide	0.1477	0.1864	0.0688	0.0753	0.9537	0.0222	0.0482	0.0326	0.0795	0.05
A	mTP	MT	Pimephales promelas	XP_039526461.1	GCVQ01018625.1	MFHLCQKPTYRATIKCKHVVQNETLLKRNPMHGAWRRSFNAEHACLESRALPLVHHVKYICDLPENHRFP MGKFPKVLESLLRDQVITDKQVWAPKIASEGLLGCVHTEEYLSSFIGGKIGGKDQRRTGFPWSSGLVQRC RYETGGTVLAGEIALQRGLACSTAGGTHHAFPGYGAGFCLLNDLAVTAKHLMGETASKRKILIVDLDVHQ GDGTAFIFKDEPNVFTFSVHCGKNFPVRKQQSDLDVSLEDGTEDKEYLSKVQEHLPWLLETFQPDLVLYD SGVDPHWEDELGRLRLTDEGLYQRDLYVLQTVIKKGIPVATVIGGGYSRDIDQLARRHSIIHRAASKVWS EYGL	Metazoa; Chordata; Craniata; Vertebrata; Euteleostomi; Actinopterygii	NPL	mTP	mTP	Other	noTP	0.885617	4.1e-05	0.114342			Mitochondrion	Mitochondrial transit peptide	0.3727	0.3572	0.0756	0.0369	0.8533	0.2261	0.0483	0.0733	0.1263	0.1376
A	mTP	MT	Callinectes sapidus		GEID01065329.1, GEID01065331.1	MFVPCRSYFNILVCGGHVQKWRFYSRLMQHLHEEEYRQAKHLAGLPIVHHEKYVCPLPPNHRFKMMKFQYLYEILLRDGVIKKNKQVILPQKVSRECASAVHSQVYVDKFFDGETSTAEQRVTGFVWTPGLASRVRYETGGTCLGAKLSLECGLACSTGGGTHHAFPDHGSGYCLINDLAVAAYHLLQSGMVEKVLIVDLDVHQGDGTAAIFQNEPDVFTLSFHCQNNFPLRKQKSDLDVGLAVGTDDKQYLNTLAEYLPDIMDSFRPDIILYDAGVDPHEKDELGKLKLSDDGLYLRDTFVLREAVCRGIPVTTVIGGGYDEIMRLSARHTIIHRVAQQMWNTYL	Metazoa; Ecdysozoa; Arthropoda; Crustacea; Multicrustacea; Malacostraca	NPL	mTP	mTP	Other	noTP	0.922329	0.001584	0.076087			Mitochondrion	Mitochondrial transit peptide	0.3421	0.2779	0.1183	0.0425	0.9216	0.1185	0.1029	0.0849	0.1231	0.1123
A	mTP	MT	Strongylocentrotus purpuratus	MOS19984	GHFM01012542.1	MKLSCPLTFSILSAYCRRRSGLLLHKSESVKQIHGGQNYTPASVVFHTSNPDKETPHISNAPDLPIVHHDGYESYLPPGHRFQMRKFNKLRDVLLHDRVISKKQMSSPVHVTKDELIRVHTEEYIEKFFEGKTSAKEQRVTGFTWSEGLVSRCRYETGGTILAAELALGRGLVCNTGGGTHHAFPEHGAGFCLLNDMAVAASLMVHRGKVDRVLIIDLDVHQGDGTALIFQEDPSVFTLSVHCGKNYPLKKQQSDLDVSVDRGTGDDDYMRIIQDHIPSVLTNFRPGLVFFDAGVDPHKDDALGYLELTDQGLLRRDHWVINEVVQRGIPCVTVIGGGYDKDIDRLAARHSIVHRAAKKVWQERRL	Metazoa; Echinodermata	NPL	mTP	mTP	Other	noTP	0.621832	0.015055	0.363113			Mitochondrion	Mitochondrial transit peptide	0.1913	0.1976	0.1116	0.0516	0.9071	0.484	0.0437	0.0664	0.0888	0.2357
A	mTP	MT	Locusta migratoria manilensis		GJPL01000766.1; GETS01106794.1	MFVLCNINNLTRVRFKRICGPDCIFSCGKKNLSTHVTELTESPKEIVGLPIVHHHGYVCELPKGHRFPMPKFHKVFEILLSDGIISLKKQVMNPKQVSRNTACCVHTAEYVDKFFNGKTSEEEQRVTGFVWSPGLASRVRYETGGTLLTAALALERGLACSTAGGTHHAFPDRGSGFCLINDLAVTAKWFLDQQRISRVLIVDLDVHQGDGTAFIFRNTKDVFTFSMHCKKNFPFRKQKSDLDIELDTGTSDADFMMRLFESLPYLLTTFKPDLVLYDAGVDPHKDDELGKLELTDKGLYERDYYVMDTVVKKGIPCATVIGGGYSRNIDVLARRHSIIHRAATSVWLSNLL	Metazoa; Ecdysozoa; Arthropoda; Hexapoda; Insecta	NPL	mTP	mTP	Other	noTP	0.864665	0.000632	0.134703			Mitochondrion	Mitochondrial transit peptide	0.1473	0.1975	0.0531	0.0449	0.9495	0.1424	0.028	0.0383	0.0591	0.0407
A	mTP	MT	Platynereis dumerilii	CAK22358.1		MRSQFIRTFAARTTVTSNCLPIIHHHDYVSELPKGHRFAMKKFHGVFNYLLKDNIIQMKQVAEPDEVSSQVAGLVHTPEYVEKFFTGKTSEKEQRRTGFKWNKGLLRRCRLEAGGTVLGCHLAKERGLACSTGGGTHHAF PSYGSGYCLLNDLAIAAENSVATGVAERVLIVDLDVHQGDGTANIFEDSDSIFTFSMHCQSNFPFVKQNSDLDVGLADHIGDAEYMRELQTHLPVILETFHPGLILYDAGVDPHVKDELGKLDLTDQGLFDRDYYVLDEGIRRGIPLVTVIGGGYSHDLDELSIRHTIVHRAATKIWNEYNL	Metazoa; Spiralia; Lophotrochozoa; Annelida; Polychaeta	NPL	None	none	Mitochondrial transite peptide	Mitochondrial transite peptide	0.3693	0.0044	0.6263			Mitochondrion	Mitochondrial transit peptide	0.2469	0.1543	0.0479	0.0508	0.9413	0.2097	0.027	0.0589	0.0398	0.0537
A	mTP	MT	Exaiptasia diaphana	XP_020899412.1	JACAZJ010001706.1 extraction (reversed)	MVVLPALSRPIMSILQSSLPNRRSKTLVKEDNTLPIVCQPLYSSVLPVIHHDEYACSWPENHRFKMAKFT KLMKYLLKENIVLPKQVVQPFKASYDDLITTHTPHYVQSFINGTIGQNEMRQTGFQWSRGLANRCLVEVG GTILAAKVALHYGLACSTGGGTHHAFPSHGSGFCIFNDLAIAASHLLDYNMVSKVLIVDLDVHQGDGTAF TLQSNHDIFTFSVHCEKNFPVHKQSSDLDVGLESGIEDKEYMDTVRIHLAWLLDRYRPDIVLYDAGVDPH KDDVLGKLNLTDQGLFNRDVEVMRMSLYRGIPCATVIGGGYDDDVDVLAARHAIIFRAATKVWSENIT	Metazoa; Cnidaria; Anthozoa; Hexacorallia	NPL	mTP	mTP	Other	noTP	0.665423	0.017893	0.316684			Mitochondrion	Mitochondrial transit peptide	0.2885	0.2336	0.0898	0.0398	0.865	0.5363	0.0817	0.1282	0.1326	0.3509
A	mTP	MT	Orbicella faveolata	XP_020605760.1		MTSSRMSAKSTCLFTRLFESKRIISPLFGTSNACNRFERRSFPSASWPCLGKLPVVHHEGFTCQWPEKHRFKMAKFIKVMDWIVRDNLLESIRIFQPTEAPYEAVTQIHDCNYIDGFIHGNAPLHAMRKTGFHWSEGLVKRCFLEVGGTMLAAKLAMEYGLACSTGGGTHHAFPSHGSGFCMLNDLAVTARDMIDSNLVSKVLIVDLDVHQGDGTAFIFKDNDSVFTFSMHCEKNFPLRKQQSDLDVGLDCGLNDEQYLNTVQDYLPWLLDSFRPDLILYDAGVDPHRDDALGKLCLTDQGLFDRDLAVIQMALSRGIPCATVIGGGYDDDVSVLGRRHSIIHRAAIKVNDEKKTPSKIVFIGFRENTGRVR	Metazoa; Cnidaria; Anthozoa; Hexacorallia	NPL	mTP	mTP	Other	noTP	0.805904	0.006583	0.187513			Mitochondrion	Mitochondrial transit peptide	0.1976	0.227	0.0612	0.0317	0.9165	0.2112	0.0394	0.04	0.0806	0.0393
A	mTP	MT	Nematostella vectensis	XP_001640343.3	HADN01073235.1	MVDVLRRFTLCRSCALLRKFACDIRFSGSVRYHGSWSYRYRLNQDVQPKSGYTEPSRLPVIHHDQYSCPFPPQHRFKMAKFTKLMEWLLKDNVVIPNQVYRPFFASYDDLIKVHTPDYVRNFLLGTISERDMKQIGFPWSEGLVRRTRMEVGGTILTARIALECGLACSTGGGTHHAFPSHGSGFCIFNDLAITASYLLDNNLVTRVMIVDLDVHQGDGTASIFQNEPNVFTFSAHSEKNFPLRKQTSNLDLSLECGMDDLEYLTTVRAHLTWLLDMWRPDIVLYDAGVDPHVDDVLGRLKLTDNGLFERDLMVLRMALHRGIPCATVIGGGYDDDIDKLALRHSIIHRAATKVWSDKSP	Metazoa; Cnidaria; Anthozoa; Hexacorallia	NPL	mTP	mTP	Other	noTP	0.515586	0.001369	0.483045			Mitochondrion	Mitochondrial transit peptide	0.1821	0.2028	0.043	0.0414	0.9594	0.1668	0.0388	0.0622	0.0941	0.0453
A	mTP	MT	Pelagomonas calceolata	CAH0372346.1		MLFRRAVATIRCGRLFATQAEMIQPAPAPPGYSSAAAGAAWTRQAPPFVWHPELSIPWPVTHRFAMWKFDDLRRELIDAGLVTSETELFAPRDEANSSVLDAAIRRAHDASYVEAIEGDSLEVSLWRRIGFVARPDHALLMRRTRLEIAGTLRARDLALKHGLACQLGGGTHHAHKTYGSGYTIYNDLAVTALDECARSATARVLIVDLDVHQGDGTAQILQGHDRCYTWSVHCSVNFPFGFSEKHAPHLGKDRSSLDTALERGSGDAEMLDAISVNLPAILDSFEPTLVLYDAGADAHEVDGLGHLELTDAGMLARDTAVLRECASRSIPVATVIGGGYDRDRRRLARRHATIFHAARAVWRQFYMAR	Sar; Stramenopiles; Ochrophyta; Pelagophyceae	CPL	mTP	mTP (Plant) or mTP (nonPlant)	Mitochondrial transite peptide	Mitochondrial transite peptide	0.043138	0.001393	0.955469			Mitochondrion	Mitochondrial transit peptide	0.3574	0.2603	0.1294	0.0683	0.8987	0.1912	0.0492	0.039	0.0659	0.0254
A	mTP	MT	Aureococcus anophagefferens	KAH8076685.1		MRPLARLLRSAAVTRCASTSPTPAPAPTLICPAPPPAGFFQADGSRGTVEWDRRTPPMVWHPDYSVPWPSNHRFAMWKFDDLRLECVRSGLVPSERAFFSPRDEAGDEELDAAILAAHDATYVADVTTGTLEATLWRRVGFVQAPDHARLMRRTRLEVAGTLAAADLARTHGLCAHLAGGTHHAHRRYGAGYTIFNDLAVAALDHARRRLGPVVVVDLDVHQGDGTAEILAGERGITTWSMHCAENYPFGFNEKFAPYLGGDASTIDTGLPRGAGDPEVLAALDDVLPRLLDDVAPTLVLFDAGADAHAVDGLGHLELTDAGVRNRDEYVRRACADRGIPCVTVIGGGYDRDRERLARRHASVCWSAATIWRDYDLRSRGGA	Sar; Stramenopiles; Ochrophyta; Pelagophyceae	CPL	mTP	mTP (Plant) or mTP (nonPlant)	mTP	mTP	0.069397	0.010025	0.920578			Mitochondrion		0.3816	0.1648	0.4114	0.0986	0.6501	0.5257	0.1017	0.1462	0.1408	0.0327
A	mTP	MT	Triparma columacea	GMI39846.1		MILKRAALTALRSSRVVCFSTSSSSFSSSSLSRHPPFVYHPAYTAPDWPENHTFAMWKFEDAAQRLLDDG VVRSPGDFFAPEEPIPDDMFLLAHDRAYYEAFVDDTLEPALRRRIGFTQRPSHEALVRRTRLEVAGTLLT ARLALEHGIAANVAGGTHHAHRAWGSGYTALNDLAITALALVDEGCVERVAVVDLDVHQGDGTAEILGGS SGGGGGSCSGGPFFTFSMHCEDNFPLKFHAPHLGNDRSDLDVGLPSGTGDEAFMAALRAHLGPTVLDGFK PDLVLYDAGIDPFGGDRLGKLELTEEGLYRRDLFVISECARRGVPVACVIGGGYDRNRTALAKRHTIVXX XXXXXXVGVFFAPKSKIFLLLSLLLSCLCLVDLFVMALPMLPTL…	Sar; Stramenopiles; Ochrophyta; Bolidophyceae	CPL	mTP	mTP (Plant) or SP (nonPlant)	Mitochondrial transite peptide	Mitochondrial transite peptide	0.008322	0.00054	0.991138			Mitochondrion	Mitochondrial transit peptide	0.1986	0.2291	0.1089	0.0374	0.8327	0.3463	0.1423	0.0896	0.0777	0.0219
A	mTP	CPL, Nuc	Polarella glacialis	CAE8703919.1		NLRSLRPFSGCWTAGCPPTVWHEAYSPPWPAKHRFPMWKFRNLADQLVSDGLFKSHAEFLTPKVPPDEWFLLAHDEEYYAGFVNATLDDVRWRRIGFTQTQDHEALVRRTKLEVGGTILAARYALRYGLACNTAGGTHHAHRAWGSGYCALNDLAVTAKLLLEERAASRILICDLDVHQGDGTAEILAGEPRAFTLSVHCAQNFPFGFKGMAHLGRDRSDLDAGLSRGTGDDEYLAALEAYIPAALEQHRPDLVLYDAGVDVHVDDDLGYFNLSWEGLRRREDFVLEACLSRNIPIACVIGGGYDRDEHHLARRHAVVLHAAAAAWRRHGLGVARPPT	Sar; Alveolata; Dinophyceae	CPL	mTP	mTP (Plant) or none (nonPlant)	mTP	mTP	0.3648	0.0263	0.6089			Cytoplasm	Nuclear localization signal	0.6909	0.4032	0.0645	0.0627	0.4257	0.0386	0.0587	0.1306	0.1247	0.0184
A	mTP	MT, PL	Ectocarpus sp.	CAB1119274.1		MVCVMIRLLAPLKAGSGPLLRAFSSLSADNGTQAGTLFGSLGGIVHKDLPPLVYHERYSADPWPPKHSFPMSKFRDLAELLADTNGPLGDEGPVAMKGAFRPMDRPPHKWFEAVHDPLYYRAFVGGTLDGKVIRRIGLPYTEPLVDRTLLEVSGTVLAARLALKFGLACNLAGGTHHAHKGFGSGYTILNDLAVASRVVQADGTASKVTIVDCDVHQGDGTATIFADDASVRTLSFHCQDNFPAVKPASDIDVGFPPGAGDEDLLSALRRVLPDEFAEYPPDLVLYDAGVDMHAGDRLGKMLLTDEGLLARDYYVISTCLDMGLPVACVVGGGYDSDRDVLARRHSTVFKAAFQAWRDFDMRTNWR	Sar; Stramenopiles; Ochrophyta; PX clade; Phaeophyceae (brown algae)	CPL	mTP, cTP	mTP (Plant) or none (nonPlant)	Mitochondrial transite peptide	Mitochondrial transite peptide	0.023057	0.00198	0.974963			Mitochondrion|Plastid	Mitochondrial transit peptide	0.4055	0.2752	0.2526	0.0498	0.8588	0.6964	0.1552	0.1064	0.166	0.1409
A	mTP	MT	Ectocarpus siliculosus	CBJ26255.1		MMRLLAPLKAGSGPLLRAFSSLSADNGTQAGTLFGSLGGIVHKDLPPLVYHERYSADPWPPKHSFPMSKFSDLAELLADTNGPLGDEGPVAMKGAFRPMDRPPHKWFEAVHDPPYYRAFVGGALDEKAIRRIGLPYTEPLVDRTLLEVSGTVLAARLALKFGLACNLAGGTHHAHKGFGSGYTILNDLAVASRVVQADGTASKVTIVDCDVHQGDGTATIFADDASVRTLSFHCQDNFPAVKPASDIDVGFPPGAGDEDLLSALRRVLPHEFAQYPPDLVLYDAGVDMHAGDRLGKMLISDEGLLARDYYVISTCLEMGLPVACVVGGGYDSDRDVLARRHSTVFKAAFQAWREFDMRTNWR	Sar; Stramenopiles; Ochrophyta; PX clade; Phaeophyceae (brown algae)	CPL	mTP	mTP (Plant) or none (nonPlant)	Mitochondrial transite peptide	Mitochondrial transite peptide	0.034683	0.003041	0.962276			Mitochondrion	Mitochondrial transit peptide	0.1778	0.1264	0.0629	0.0359	0.9372	0.5217	0.0956	0.068	0.1243	0.0601
A	mTP	MT	Vitrella brassicaformis	CEL95396.1	HBGB01048493.1; HBGB01048494.1	MDASLFPRAVCRFVGRIAFSTALPILPNAAAAAKPSISAGTSFIPLQPLIHRKTHRLEARAQLYRDSDVGPTVLPWPPSDATAPFKKELTRQNPLPSVPPAVGRPLSPLPQHHRRLSTHRSGPKHESFFPRTGAPFDFAAGCHPVDHPHPPFVYHPEYTCPSWPSVHRFKMWKFAALHRHLIEQQGVSRDCFFIPPELPEAWLMMVHEPGYVGAFIEGTLDPMKLRRIGFPWSPPLVRRTLLEVSGTILTAQLAVEFGLACNLGGGTHHAHWDWGSGFTIFNDLAVAAKVIQQQKRANKILIVDLDVHQGDGTAALFANDPSVFTLSFHCEKNFPFRKQKSDLDVSFAAGTGDEQFLDTLRRVLPSLLSSERPDLVLYDAGVDVWAGDKLGELQISERG…	Sar; Alveolata; Colpodellida; Vitrellaceae	CPL	mTP	mTP (Plant) or none (nonPlant)	Other	noTP	0.819	0.0479	0.1332			Mitochondrion	Mitochondrial transit peptide	0.2025	0.2025	0.0505	0.033	0.8709	0.4607	0.0403	0.0459	0.1372	0.0146
A	mTP	CPL, Nuc	Emiliania huxleyi		HBOC01048741.1, GIZZ01040896.1, GHJP01017968.1, HBQI01114331.1	MCVSPSVSRRLPLVYHPHYSCSWPPKHRFPMSKFADLHAFLLTQPSVLATASWHQPELPPHAWVEAVHEREYYRAFLGSRLGDAEARRIGFREQLSRPELIRRTRLEVGGTVLTAKLALRHGLACNLAGGTHHAHAGAGSGFTILNDLAVAAAYVRKHEGVSRVAVVDLDVHQGDGTATLFEGDGSVFTLSMHCGANFPFRKARSDLDIDVPSGTADAGYLRLLRETLPTMLRRFRPELVLYDAGVDVWEGDGLGHLKLSHAGIWSRDRYVIETCVRSGVPIACVIGGGYDRDPLALARRHALLHRAAARVWRGSARLSGSAPAEVPLEGLAPGRDPGRARSGITEKKARDRVGGPRLIDA	Haptista; Haptophyta; Prymnesiophyceae	CPL	mTP	mTP (Plant) or mTP (nonPlant)	Other	noTP	0.852517	0.012112	0.135371			Cytoplasm|Nucleus		0.5586	0.556	0.1113	0.0557	0.5742	0.1015	0.0463	0.1258	0.1474	0.0871
A	mTP	CPL	Diacronema lutheri	KAG8470255.1	JAGTXO010000001.1	MGRPCRSRSWRQKAAGRLWITPGGTGSVRWAWDRWNHRSASRRSDGCPFIFRLPFELAYKRQRRENDGGQEPAKGFIMRALCSRLPLVYHAKYSFEPWPAAHRFRMSKFVDLHDHLLGRGIATKEQLHAPIDDPPDEWFTAVHDADYYFGFTDGTLPAPAMRRIGFEWSAQLVERTRLECAGTVLAARLALEHGLACNLGGGTHHAHRDFGSGFTILNDLAVSARYVQNTGLAARVLIVDLDVHQGDGTASIFASDPTVYTLSFHCGKNFPFRKSRSDLDIDLPPGTSDDAYLARLADVLPRVLQVAEPDLVLYDAGVDVAAVDTLGYLDLSDDGIYQRDEYVLRTCRAAGLPVATVIGGGYCTDLDELASRHAIVFRAAQAVWERG	Haptista; Haptophyta; Pavlovales; Pavlovaceae	CPL	mTP	mTP (Plant) or mTP (nonPlant)	Other	noTP	0.8806	0.0009	0.1185			Cytoplasm		0.665	0.4883	0.2001	0.0543	0.4288	0.076	0.2131	0.1441	0.1518	0.038
A	mTP	MT	Guillardia theta	XP_005832715.1	HBKN01012515.1	MVHLPKRRPEHQIRSMSDKDLACPPMRASSFVESLLVWTRSIECEALVDKLPVVSHPGYGDVENWDPKHRFVMSKFGGMRNVIESTMHLREEVEVVEDFAPVSASTLCLVHDRKFVEDFCEGKMDPRAMRRIGLPWSPSLVRRTLLEVQGTTIAARLALERRLACNAAGGTHHSFADYGSGFTIFNDLAVTAAWLRDERLAKRVLILDLDVHQGDGTAAIHAGNPDVMTVSVHCESNFPFRKQQSDLDVALEDEVGDRDYLLRLSQFLPSLLADFKPDIVLYDAGVDVHADDELGKLHISDQGLFDRDVYVLRTCLAMKIPVATVIGGGYDRDHLVLAKRHAIIVQAAVACRQWTRTRLLKSNKVTN	Cryptophyceae; Pyrenomonadales	CPL	mTP	mTP	mTP	mTP	0.4847	0.0107	0.5046			Cytoplasm|Mitochondrion		0.5385	0.3877	0.2707	0.0553	0.6934	0.5728	0.0972	0.1649	0.1899	0.0857
A	mTP	MT	Porphyridium purpureum	VRMN01000007.1		MAALKRMRCWRVPSVQVRQPRTDAMAPQSARLSTRARSELPPCVYHRDYSVPDWPPNHRFVMSKFRDLRHVLQEQHVLEADEEHVPEMDRGASEFELCLAHDQEYVRRFLQNELTAEEMRAIGFTWSEALVRRTRLEVAGTVLASRLALHHGMACHLAGGTHHASAGAGAGFTILNDMAVAAILMLEELLVSRMLILDLDVHQGDGSARMLKDNPRVFTCSVHCADNYPLRKATSDLDIPLPAGTRDAEYMDCIQRYLPDLLGSIKPDLVLYDAGVDVCEHDRLGKLKLTEQGIYERDAFVLSACAQRGIPVVTVIGGGYDERWALARRHAIVHYAALDMWQKYIHKERNGAHAKPRLTWKPMS	Rhodophyta; Bangiophyceae; Porphyridiales; Porphyridiaceae (red algae)	PPL	mTP	mTP	Mitochondrial transite peptide	Mitochondrial transite peptide	0.4231	0.0001	0.504	0.0726	0.0002	Mitochondrion	Mitochondrial transit peptide	0.2128	0.302	0.1251	0.0353	0.9093	0.2057	0.0431	0.0472	0.159	0.0281
A	mTP	MT	Emiliania huxleyi	XP_005770877.1		MPLLRRGVARSVSRAARQGRTHKSQLHTASSAEVAWVYSREYAVLDGWDSGHRFAMEKYPRLFDRLVQRGVLSPSEVCEPADPAGNEWLHRAHSAEYVAGYCDGTLAPNAMRRIGLPWSPAMVRAVRLEVAGTLLAARLALSTGIACNLGGGTHHAQRAAGSGFNPFNDLAVASLALLAEGAARRVLVVDLDVHQGDGTAAILSEEPRAATFSMHAARAFPVRKQRSTVDVGLPNGTGDEEYLRLLREHLPPLLDEHRPDLVLYDAGVDCHGADAVRTFCRGHLSLTDAGLRKRDFFVMDECLSRGVPVATVIGGGYSTDMDELASRHAIHAEVAAALANCS	Haptista; Haptophyta; Prymnesiophyceae	CPL	mTP	mTP (Plant) or mTP (nonPlant)	Mitochondrial transite peptide	Mitochondrial transite peptide	0.407377	0.000238	0.592385			Mitochondrion	Mitochondrial transit peptide	0.3531	0.2882	0.1964	0.0382	0.859	0.276	0.0286	0.0538	0.0846	0.1098
A	mTP	MT	Seminavis robusta	CAB9519604.1		MAYVSTCSRANALQMQRLLRPGRHCYAKSALYTSTSTGSNTSSDGTDTFDQARFQLFAGSASRVPSLDPVKNHRHCPLVYHEDYSFDGWPPEHSFPMDKFERLAHVLLNTPTATGIEEEDNEDKQPLVLDSQHFFRPLDYSSRNLPLLKNWLSGPLDKDFVQRFLEAQLSTEEARQIGFREQAHQPKLIRRTVLEVAGTVLTAQLACHYGIAAHLAGGTHHADHQKGAGYTILNDLIVAASCCLTPTDASSSLELPFPIDRVLVIDADVHQGDGTARCMQALPHLFHNRLFTLSLHCASNYPHPKAHSTYDVPLPDGMTDQEYLETLKRTVTKAVDEVQPDLILYDAGVDIYKGDRLGRLDVSLEGIRQRDRFVVEYCAVQMEIPVAAVIGGGYDKNNV…	Sar; Stramenopiles; Ochrophyta; Bacillariophyta; Bacillariophyceae (diatoms)	CPL	mTP	mTP (Plant) or mTP (nonPlant)	Mitochondrial transite peptide	Mitochondrial transite peptide	0.099826	0.000155	0.900019			Mitochondrion	Mitochondrial transit peptide	0.1562	0.1614	0.0671	0.0478	0.911	0.0914	0.0555	0.0735	0.0969	0.0146
A	mTP	MT	Thalassiosira pseudonana	AAFD02000040.1		MHHRLHWSVVYIDMMRFATSQSGSSLSMFIANQRFAIIGESLHETRCAFGTKLWTISDRIARQRRCASWAYRIHTKTQSSRHIEEEGDAYYLTPTLERIQQQKSEIPNADASRSFTSSTTHQATILLDGLATSHLGLDPRQNTRHAPMVYHEGYSFQDWPTTYTFPMDKFKQTAYSLLNDSDEFLLHDEEYDYDARPLVLSKQHFFKPLSHLQFPLSFLSPPICPAFLQSFLSGSLTREECRLIGFREQTSRPELIERTVLEVAGTVLTAQLAMKYGLACHLAGGTHHAESCRGKGFTILNDLAVVARLMTWNEGDEVNDAAANNDVGLLRQFYRGDDRKVERVLVVDCDVHQGDGTATFHTDQTSPSNNKDKTFPATNLCNKLYTLDLHAESNYPHPK…	Sar; Stramenopiles; Ochrophyta; Bacillariophyta; Coscinodiscophyceae (diatoms)	CPL	mTP	mTP (Plant) or mTP (nonPlant)	Other	noTP	0.819808	0.010264	0.169928			Mitochondrion	Mitochondrial transit peptide	0.246	0.2901	0.0601	0.0462	0.8276	0.2006	0.097	0.1277	0.1907	0.035
A	mTP	MT	Phaeodactylum tricornutum	CP001142.1		MKTVATAQFAFAWEIMTRGWSAPTNILRRTVSNSFMPHRVRSSHSHLRETEFSQIPDGKSLEKLGGPLAASRLGLDPSSNRFHAPIVYHEDYSFADWPSLHTFPMDKFARTAHALLTTCKATYPESSLPRPLVRQELDFFRPLDFGDVPRSWLSGPIDSVFVDRFLNAQLSHEECRVIGFREQTGRTELIRRTVLEVAGTVLTSQLACRYGIAAHVAGGTHHAHVTGGAGYTIFNDLAVATHVVTATEPSVERVLVIDCDVHQGDGTARFSAAPDGPLHSKLYTLSLHCASNYPRLKAHSTWDVGLPDRMEDDEYMDALVRAVDVALAAAQPDLVLYDAGVDVYRKDKLGRLHLTLDGIRRRDRWVLDRCVSARIPVAAVVGGGYDRDVDALARRHAIV…	Sar; Stramenopiles; Ochrophyta; Bacillariophyta; Bacillariophyceae (diatoms)	CPL	mTP	mTP (Plant) or mTP (nonPlant)	Mitochondrial transite peptide	Mitochondrial transite peptide	0.371901	0.078921	0.549178			Mitochondrion	Mitochondrial transit peptide	0.3458	0.178	0.1704	0.0331	0.854	0.6559	0.0525	0.0798	0.2138	0.0517
A	mTP	MT	Fistulifera solaris	GAX09851	BDSP01000013.1	MRIYSLIMSSSALVHSFSPKSWKEMSRLRRFSSFQPHELAYSRPGLDPAKNQVHAPLVYHEKYSFANWPENHTFPMNKFARIAHALTKSLVQDHTHFFRPLDFQDMIATGWLSGPIDAIFVERFLEGQLTVEECRRIGFREQTSRPELIERTVLEVAGTVLACQLACQWGLAANVAGGTHHASMTRGAGYTILNDLAVAAHVLPKQRVLIVDCDVHQGDGTAQFGDENGPLHGKLITLSLHCQSNYPQLKAHSTIDVGLPDGLKDDDYMQALEDAVEKAIRLYDPDFCIYNAGVDIYENDVLGRLKVSEPGIRRRDRYVLDKFVTTGIPIAATVGGGYDKDVDALARRHAIVHEEAAFVWRKHKMWERGAR	Sar; Stramenopiles; Ochrophyta; Bacillariophyta; Bacillariophyceae (diatoms)	CPL	mTP	cTP/mTP or mTP (nonPlant)	Mitochondrial transite peptide	Mitochondrial transite peptide	0.2199	0.3098	0.4703			Mitochondrion	Mitochondrial transit peptide	0.2847	0.1937	0.1912	0.0334	0.8909	0.3841	0.0529	0.0873	0.1251	0.0441
A	mTP	MT	Cylindrotheca closterium	CAJ1966494.1		MSTLFWRSAYAFPSILQPSNKRPSRNYSRSLSRQLFSTNDAATADTASSSEDMKYLGLMASRLGLDPALNRFHAPIVNHPNYSFEDWPPNHTFPMDKFDRIANALLTTSSKNFPGYSNLPRPLVRKEQHFFQPLDFQDIPREWFLDIINEDFVNRFLNSELTVEEARYIGFREQTHRPELIERTVLEVAGTVLTCQLASHYGIAANVAGGTHHASPTGGAGYTILNDLAVATHVITTMKPSVKRVLVIDCDVHQGDGTAKFSTLWNSDPNHPNHEKLFTLSMHCASNYPQLKAHSTYDIGLDNGCQDEEYLQQLETSVNQALGDVQPDLVLYDAGVDVYEHDKLGRIKITEDGIRKRDRWVLDRCVGAKIPVAAVVGGGYDKDVDALARRHAIVHEECA…	Sar; Stramenopiles; Ochrophyta; Bacillariophyta; Bacillariophyceae (diatoms)	CPL	mTP	mTP (Plant) or mTP (nonPlant)	Mitochondrial transite peptide	Mitochondrial transite peptide	0.204524	0.000208	0.795268			Mitochondrion	Mitochondrial transit peptide	0.1867	0.1606	0.0814	0.0372	0.8421	0.3595	0.0574	0.0632	0.0719	0.0317
A	SP-plastid	PL	Nitzschia inconspicua	KAG7374549.1		MASSINRSKKMPYRLLSLRTSSLMLWLTMQRSSAFLYKPVSTILRCYPRLGSMSFHSSFSGSDSTLSVPTPQSRHFPMENSCYLESFGLKTSRFGLDPFQNKLACPIVYHEQYSFPGWPENHTFPMDKFARIAHILKSTTHLVDDTPRLLVQNEEDFFRPLDFDDIPVEEWLCSIIDPDFVHRFLNGMLTTEEARRIGFREQTARPELIQRTVLEVAGTVLTAQLAFHFGVAANLAGGTHHAHPLGGAGYTILNDLAVTANFLTDKRLHGGSTPGINRVLVIDCDVHQGDGTAKFSTLWGDDRLATLSIHCASNYPQDKANSTYDIGLRDKCGDSEYMEILKRCVETALVEVEPDFVLYDGGVDVYEHDKLGRLSLTENGIRLRDRFVVEKCVSLGIPV…	Sar; Stramenopiles; Ochrophyta; Bacillariophyta; Bacillariophyceae (diatoms)	CPL	mTP	mTP (Plant) or mTP (nonPlant)	SP	SP	0.302753	0.372093	0.325154			Plastid		0.1828	0.1414	0.1864	0.067	0.3896	0.6646	0.0979	0.1102	0.1682	0.0217	SSA-FLY	0.62215	Plastid, high confidence
A	SP-plastid	PL	Fragilariopsis cylindrus	OEU20176.1	LFJG01000229.1	MVVVVRISMISNSIRTVQGFISHDYRGKIRTSIIRSVSSSSSSPSQFFRSQSQTIMSATAKEDTTTTGTGTVNHDDTNKNTTTDDDDAAAAAASLHESKSAKSSNESAKSSKSKLANEVLLNLITKSKIQLKQNEGLHPYQNKIHCPFVYHDGYSNVKDWPEKHTFPMMKFERLANALLTTTPVATPVASGAASGAAITSTNTNSQPQPQPLVRSRNDFFSPPDFIDLPINDWLDILYDTNTNNTNSNTDESTTTTIINNNNNNNNNNNNKKNGDSNSLLFGYRFLNGDLTKEEERQIGFREQTSKQGLIERTFLEIGGTILTSQLAIQYGLAANLAGGTHHAHPTGGAGYTILNDLAITSKLLSLATCSSSSSSSISTSTSTNNIDYTNIKRILVIDC…	Sar; Stramenopiles; Ochrophyta; Bacillariophyta; Bacillariophyceae (diatoms)	CPL	mTP	cTP/mTP (Plant) or mTP (nonPlant)	mTP	mTP	0.4517	0.0014	0.547			Plastid		0.1114	0.0993	0.1265	0.1271	0.368	0.5924	0.0792	0.1522	0.0865	0.0118
A	mTP	MT	Chaetoceros tenuissimus	GFH54167.1		MKRSLAFIPLHLSIKHGVAPTRKVASSYDRIKQMVFSTVASERSNNYEVESPFEHDYLDPDNTFIEKMRDGGLLASARNGHIPEENRFHQPIVYHPNYSFKEWPEKQTFPMTKFYHLANSLLEKKSHLPRPLVRSPDDFFEPLNERDLPRSWFSNVISPKFLDRFLSSSLTVEEERRIGFRECCKMEQVKRRTILEVGGTILAAQLAFRYGLATNAAGGTHHADSEKGAGYTILNDLAVTANFLLDERLNGGTIKGVKKVLVIDCDVHQGDGTAKFGPVIGDSLVTLSLHCASNYPTPKAESTYDIPLPDNMEDEEYMQVLKKSVNLALAESNPDFVLYDAGIDVHKDDFLGRLSLTTEGIRKRDRWVIETCVEKGIPIACVIGGGYGKDPDKLARRHS…	Sar; Stramenopiles; Ochrophyta; Bacillariophyta; Bacillariophyceae (diatoms)	CPL	mTP	cTP (Plant) or mTP (nonPlant)	Mitochondrial transite peptide	Mitochondrial transite peptide	0.408341	0.10736	0.484299			Mitochondrion	Mitochondrial transit peptide	0.1563	0.1662	0.078	0.037	0.8433	0.5106	0.043	0.0675	0.0987	0.052
A	mTP	MT	Triparma laevis f. longispina	GMH61815.1	BLQM01000355.1	MMRYKRPIRVLSTASAFASSLRINPRHQPIIYHPQLSPSTWPSKHTFPMSKFRETASYLTTFNDPTLQGPLVLSEEDFILPSKPDIKLLQSPLGPHSPSYVTRFLTSTLSKKESNSIGFRNGLYKLIIERTLIEVGATIRTCEEAKVYGLATNLGGGTHHAFEGRGSGFTIFNDVAVASQKLLKENSATRVLCVDLDVHQGDGTASFSSDPSHYLHEKLFTLSVHCNENFPFEKGTSTIDIGISEGTSNSEYLSSVKSSVRSALDTIKPDFVIYIAGVDVFEGDKLGRLNISIDGIHQRDRFVCEEVVGRGVPLACVVGGGYSKDVSCVARRHAIVTQEAAKVWRSRQMYKKRREI	Sar; Stramenopiles; Ochrophyta; Bolidophyceae; Parmales; Triparmaceae	CPL	mTP	mTP (Plant) or mTP (nonPlant)	Mitochondrial transite peptide	Mitochondrial transite peptide	0.0829	0.0031	0.9139			Mitochondrion	Mitochondrial transit peptide	0.154	0.245	0.0507	0.0335	0.8983	0.3239	0.0392	0.0636	0.0313	0.0313
A	mTP	MT	Triparma strigata	GMH76417.1	BRXY01000197.1	MRRLLSAFSYSYSNIVSHIVNPRHQPIIYHPELSPKSWPSKHTFPMSKFRQTASYLTTFDDETIQGPLVTNETDFMTPEAVEPELVKSPRGPHDADYVDRFVQEKLLKEEENQIGFRNGLYKLVINRTLLEVGATIMTCEAALAHGLATSVAGGTHHAFEGRGSGFTILNDVAVAAQKLLKEGSARKVLCVDLDVHQGDGTASFSADPKHFLHGKLFTLSVHCNENFPFEKGTSTVDVGIPEQTGDDEYLSAVKESVSAALEEIDPDFVIYIAGVDVWEGDKLGRLNVTMEGLKQRDRFVCEEVTGRKIPLACIVGGGYSKDVSCVAARHAIITQEAAKVWRSRQMYKNANNAQ	Sar; Stramenopiles; Ochrophyta; Bolidophyceae; Parmales; Triparmaceae	CPL	mTP	mTP (Plant) or mTP (nonPlant)	Mitochondrial transite peptide	Mitochondrial transite peptide	0.3941	0.033	0.5729			Mitochondrion	Mitochondrial transit peptide	0.2604	0.1864	0.1814	0.0803	0.8858	0.437	0.0717	0.0849	0.0581	0.0687
A	mTP	MT	Tetraparma gracilis	GMI31858.1		MRVSSALRAFASPFLAASPSLPPHLNPRHHPVVYSPGYSPASWPEKHAFPMSKFADTFKHLSERRVPSLQGPLILDPGHVFSPVPAPPADLLSPPHDADYVERFLSSSLSPSEAATIGFKGDLISQVVPRTLAEISGTCLALSLALEFGLSSSVAGGTHHAFPGRGSGYTVLNDLAVAAHWAIKDPAVPAERVLVVDLDVHQGDGTAAFSRLPQLRGRLLTLSLHGADNFPLRKEESTWDVPLPTGAGDEEYMAALKPALERAVEEGRPDAVLYDAGVDALGEDRLGKLSLTPGGLRERDRHVIGYVVGRGIPCACVVGGGYNRDLGRLAEMHSIVHYEAARVWRERKMYKRSSS	Sar; Stramenopiles; Ochrophyta; Bolidophyceae; Parmales; Triparmaceae	CPL	mTP	mTP (Plant) or mTP (nonPlant)	Mitochondrial transite peptide	Mitochondrial transite peptide	0.35029	0.090999	0.55871			Mitochondrion	Mitochondrial transit peptide	0.2131	0.1534	0.2599	0.0472	0.7932	0.6445	0.0693	0.1435	0.1072	0.1036
A	SP-plastid	PL	Parmales sp.	GMI53023.1		MMKFLSFSTATVSTAFISLPASRLSPTHQPIVYSPKYNPPAELWPVNHTFPMSKFADTASHLLSILPNLNFIDVNMNLKVPNDLLHEPGYVARLLSGDLTKQERGKIGFRSDLVEVVLDRTLAEVQGTYLTAELALTYGLATNVAGGTHHARFGGGAGFTILNDLAITSAKLLQRHDHINKVLVVDLDVHQGDGTIEIAQHLKNEGLEGLYTFDFSCANNYPFDAERKDKGDYSFEFQQGVGDDEYLHTLADMLTDCLDELKPDFILFDAGVDVLESDSLGLLNLTMDGLRRRDFYVIQSAVERNIPVACVVGGGYRRVKAKDSEEEINAKRLDLAEAHSVIHLEAAKVWRGNNMHENNREKGKGKYGVGQTHSAFHQSSQ	Sar; Stramenopiles; Ochrophyta; Bolidophyceae; Parmales	CPL	SP	mTP (Plant) or SP (nonPlant)	SP	SP	0.075433	0.710998	0.213569			Plastid		0.2203	0.1804	0.3375	0.0675	0.4547	0.5212	0.151	0.2385	0.1151	0.1184	ASR-LSP	0.260592	Plastid, low confidence
A	SP-plastid	PL	Neospora caninum	CEL67040		MAARWWAASPSLILLLLFSPVTSSRDAFAAPVAHELYHSPSSRLSLSPRGRHRSWPGPPDRCGRCASDGGLVLSLEPTARPSLPLPPLPGIRVGDSAPTAAVSPRTGGLRRPVDRRRPPPAALPRAPRAGRSSQATHARGACAARRKEALPAFPCLPGSGSESANRHQQTHGVKEGGRLSRERRDVSSRPTHFSPLIRDSRPLLLSPSVSRWVSSPERKKLPRFHFVAFSTRTAYPPVPAFTLLSATARFLCSCAYVWAPRRHASAASPRRRRGHPGCLSACSCVTCVSTRRRSLSDASSRSPSPALFGPSPFPVSVTSACPSSLGPREGAMRVRALSPVLWYLPAFGPTPCSSLSATAPPHGAGPQCPSPVPPASPSPREKPTVCLYIPCTHAAPSQS…	Sar; Alveolata; Apicomplexa	CPL	SP, cTP	mTP (Plant) or none (nonPlant)	Other	noTP	0.999971	1.2e-05	1.8e-05			Plastid	Mitochondrial transit peptide	0.1333	0.3462	0.4405	0.052	0.4108	0.6642	0.0452	0.0895	0.4624	0.015											Apicoplast
A	SP-plastid	PL	Toxoplasma gondii	CEL74522		MGHPPPWTASPLFFLLLFWHAPPSLVSSCLHAGHALHVHPAHNPSLPPLSLPSDRPGAAGDGQTGASLVHNARAALPLCASRVFAGGALQPSTAVPPRTQPLHRCARRYAPSGRLLLKPRLGLKALPIHEVAEGRAEQEDRARPPDPSVSGRTLTCVTLRTKETCNDADCGGLACRTGNATIAGRGARASDGRQPPTKQEGVFPVATSFRFSSRSLRSSTPLSRYFLSSSPSENKFEFHHFLSYTVTAELPTSAFTFVDAPQSLTSCADVWSHPCRAFVFFPLQRSRTSVGFSPSSHSIRPSPRRWFSSVNLCALRASFGSIASSCSSPVGPDHSSLTAVAITRAVRCFPSHSAPFPPSSSCDLLSASSPSHASLPACSASASSSSPPSRARPTVCLYV…	Sar; Alveolata; Apicomplexa	CPL	SP, cTP	cTP (Plant) or SP (nonPlant)	SP	SP	0.006211	0.993762	2.6e-05			Plastid		0.1309	0.256	0.2961	0.0268	0.4494	0.8043	0.0685	0.1214	0.4118	0.0944	VSS-CLH	0.118631	Not plastid, signal peptide identified								Apicoplast
A	SP-plastid	PL	Cystoisospora suis	PHJ25930.1		MQLLSSPAVLSFAYLLYSFHACLSSSSSPSFSFALGRYERQGKIRSRKHNAATLLPSALEKTFRTNALHKRCHDFPSCVFPNMFRNTRFDETNPLYRQNRRQTSSSPNSLVQWGDSHLKQGKRETKEKERFSPSHFSEEALGLIENFRCMYTPFQRYTDREGPFFTRTARCQQKGKTSTSSDAGEYSSRCRAKLSVSCLKENKPSFDKPTHGEPGSDDSYVLSEIRKKRINRRGRYLPVDGRASSCYEMMDTRKVKDKVKKTVRGNRCRDVLLYVKECIRSPHQQRFLLLSTNVVAFRNHSTGATEKVASLSPFPRCIYTGKKCTYISLKNGAMFVSRHSKNNLKTASFLTGIYSRRSFLPLSCHFSGCSGSSPLLSPVESTTLSDTKDLTSQNKRRRR…	Sar; Alveolata; Apicomplexa	CPL	SP	mTP (Plant) or mTP (nonPlant)	SP	SP	0.092021	0.90266	0.00532			Plastid		0.0759	0.3835	0.2019	0.0606	0.2852	0.6878	0.033	0.0679	0.1271	0.0632	SSS-SSP	0.250768	Not plastid, signal peptide identified
A	SP-plastid	PL	Besnoitia besnoiti	XP_029217205		MLCLHPTAFWIVSFCLYICCNFCICLHSGVSPPSVTADALLWVPARAVASQKASLLGISSTASRAVGLPSSTPPAATGSSLDLTAQPPHSAGFAYLLFPAARAAWHKVKAAGSGLVPAAGGQQRPRHIHPFHASLCTSRPPGSTFLRTEDGGSTWIARGCISSVGKHCRGSDFETASCTDATQLKAKPPLRWRAAETPVKTRILKRPSACLQPLHSCPPRSTCVVSLPRRSLAPRRVVRPQPCSSIPPVRRYPVTHSRPRLSSASLSSRVSLQSHSSRKTRTATSSSSASVPQSAQSAIPLASRRASNAPRRPPVRRAPLRGLKRVGFSRSLFQPSSVSRRTAALLACRYTQQPAPSLGPSCLDSAAFLGSSVSSSACPHSRVLYLCASPAPPARSRRD…	Sar; Alveolata; Apicomplexa	CPL	SP	none	Other	noTP	0.999971	1.2e-05	1.8e-05			Plastid	Mitochondrial transit peptide	0.1279	0.2526	0.4058	0.0318	0.6224	0.774	0.0278	0.0851	0.4283	0.0844
B	mTP	MT	Naegleria gruberi	EFC39778.1		MIRGKTLSLPVRTFKSSTCIPLRYYHHSSHQLNTTNNNINNNQFIENNNNSNGFFSCYSSAKFTLPTHHTLKAKWIQVPKALSESNAVLKTEIKVPDPIPIDLVKQVHDHDFVDKFLDGTISPKDMKRIGFGEWNEAVRNRVIHTIGATLCATKDALNLNESRRSSNLAGGGHHSFYDRGSGYCIWNDIVIAGQYLINSGAIGEGRKYLVIDLDVHQGDGTSNLCRLLHSGKSFTFSMHCKHNFPIHKEKSDWDVELEDNMKDETYLRILSDCLDTLEQEHRGKIDFIFFQSGVDVLQGDRLGRLSLSLEGVLKRDQMVAEFAERMALHDPLFHTDTNRAITIPLVSMMGGGYITEKENTIDRVCSAHSNTVRTLRNYWTLKENSTRLELNDSNPKELP…	Discoba; Heterolobosea; Tetramitia	NPL	mTP	mTP	Mitochondrial transite peptide	Mitochondrial transite peptide	0.114675	0.000644	0.884681			Mitochondrion	Mitochondrial transit peptide	0.1234	0.2198	0.0223	0.0853	0.8626	0.0996	0.0761	0.1553	0.0432	0.017
B	mTP	MT	Naegleria fowleri	KAF0982985		MMKSNFKIQSRLMYRNSSTVLLRTFMNKPSLVYEQFYFHTDSSTRESDGNLHPPRITQFFSCYSSAQFAIPTTHVHKPKWIQVPQLLQSCNYVLESEIKVPQQIPIEIVKQVHDHTYVDKFLNGTITHKEMKRWGFESGWNEFVRNRVLHTIGATVKATRDAVFHNYSRRASNLAGGGHHAFHEKGGGYCIWNDIVLAGQYLINSGLCINGRRYLVIDLDVHQGDGTARLARDLHEGKSFTFSMHCKHNFPEHKEKSDWDIELENGMRDEQYLKILEKSLFTLEQEFKGKIDCIFYQSGVDVLEGDRLGLLCLSPAGVLRRDRMVAEFAERMAQYDQKFIKSRDPQHTNVQAQETVPIVSMMGGGYIRSENGNPLERVAQAHAETVNTLRNHWVLNQNA…	Discoba; Heterolobosea; Tetramitia	NPL	mTP	mTP	Mitochondrial transite peptide	Mitochondrial transite peptide	0.329244	0.00033	0.670426			Mitochondrion	Mitochondrial transit peptide	0.1932	0.2813	0.0337	0.0315	0.9372	0.0614	0.0352	0.062	0.0627	0.0315
B	mTP	MT	Naegleria lovaniensis	KAG2378877.1	PYSW02000031.1	MLRFKSQSTFAVLVSHSSTPMQWIIPKTLNNHYQLAYGQCYFHKGISSSSIPSNHHPDENIVTEIHPQGAAQFFSCYSSAQFAIPTTHTHKPKWIQVPQLLKSCKYVLDNEIKTPQQIPIEIVKQVHDHEYVERFLNGTITHKEMKRWGFESGWNEQVRNRVLHTIGATLCATQDALFHNYSRRSSNLAGGGHHAFHSKGGGYCIWNDIIIAGQYLINSGFCTNGRKYLVIDLDVHQGDGTARLARDLHEGKSFTFSMHCKHNFPEHKEKSDWDIELENGMKDDQYLKILEKCLFTLEQEFKEKIDFIFYQSGVDVLEGDRLGLLCLSPAGVLRRDQMVVEFAERMAQHDPKFNRSHGLHMNGIPLISMMGGGYIRSENGNPLERVAQAHAETVNTLRN…	Discoba; Heterolobosea; Tetramitia	NPL	mTP	mTP	Other	noTP	0.531367	0.081221	0.387412			Mitochondrion	Mitochondrial transit peptide	0.1751	0.229	0.0207	0.042	0.8936	0.1414	0.0544	0.0861	0.0745	0.034
A	SP-plastid	PL	Plasmodium gonderi	XP_028544078		MCDSKYSTLTTMVHAIVNFLLFIPILIRTLYKCKHFLHENNSPIVLDPLRYSRCMWKKGYEKMIKGRGTPVCALSYLGMQKGKNCVIKKNYVHKMEFYKNKTELSKNKTELSKNKTELSKNKTELSKNKTGLPKNKTGLPKNKTGLPKNKTELPKNKTGLSKNKIGFPKNKTELPKKKIELLIDKFVHECDKNRTNLSEKTFVKNHDILVNFERIQNEVNKMSQLALLRKEKLGNLQTRQKKYSILSQNPPYVFHPIYSSVSMKDKHHRFKIKKYENIFTQLNEKGIYNSDYFIPTCDINDMIIPLFKVHDEKFISEMLAIVVNNEQIEKFELALCPDLLCRFLIEINGTILSSLLALKYFMCMHIGGGNHHSKKSGGNGFCIFNDVAIAVHFLLSNGL…	Sar; Alveolata; Apicomplexa	CPL	SP, mTP	SP/mTP/cTP (Plant) or SP (nonPlant)	Other	noTP	0.878838	0.056962	0.0642			Cell membrane		0.1426	0.2498	0.3279	0.3467	0.3057	0.2644	0.0744	0.171	0.248	0.011											Apicoplast
A	SP-plastid	PL	Plasmodium yoelii	XP_726876.2; ETB56912.1		MYWFYFVILFMLFEFVWITLELKQKYPNKRIIEISNFINFIEQTKKNYNSRIFQNVEKKKIEKLIDLHTEQFAHKCVKNEINKKYYPLCNKRNEKVNEIDEKIWDYPNHVSCDNELLFLDIQKEVFKICENSFNEKIYENIFKNQKKYCNNSKNPPYVFHPIYSNAERKVNKSNRHIQTHRFKINKYENIFNYLNKREECIYENNYIIPSCDISKIKKSLFSIHSTNFINKMFNIIKNNEEIKLYELNLFSDLIARYLIEINGTILSSLLALKHSMCMHIGGGNHHSKRDKGDGFCIFNDIAIAVDFLLFYKIVKNVIILDVDVHQGDGTAEIFQNHQNVKTISLHCKNNYPFLKKKSTIDIELNSYMEDNEYLKIYQNILNNIKPQKNSIIFYLAGVD…	Sar; Alveolata; Apicomplexa	CPL	SP	none	Other	noTP	0.997337	0.001742	0.00092			Extracellular		0.1352	0.172	0.4022	0.2748	0.2488	0.1654	0.1767	0.2669	0.3873	0.0056
A	SP-plastid	PL	Plasmodium gaboni	KYO02262.1; SOV11756.1	LVLB01000006.1	MKHMILWYIYLYLYIFYFIFFEIYFVKNKNLNILKSNIFLLTCINKNKHIFFYILRKNKKENNNIYHMKKSVDIYIEKFIYTDLYKEYKKIKYNNYDIFCKDIETDVNETSLHPNFLSTIQLQINKYAKKSLNEIRFKTIFSEQKIFSTSSKNPPYVFHPIYSNVNSKNNSKNSSKNSSNISCYNDHVYFDQRFKIKKYENIFMYLNKEKIYDTNYYIPVWNIQNIISSLFNIHDKSFIYNMLNIIIEKKEINMFQLNLSSELISRFLIEINGSLLSSLLSLKYKMSIHIGGGNHHSKKGRGDGFCIFNDIAICIHFLLSNNIIKNVIVLDVDVHQGDGTAEIFHNVSNVKTISIHCKDNYPHIKKKSYIDIELNSYIEDNEYLSIYENIFKIIKNILL…	Sar; Alveolata; Apicomplexa	CPL	SP	SP and mTP in the middle (Plant) or SP (Plant)	Other	noTP	0.9701	0.0292	0.0007			Cell membrane		0.1748	0.3743	0.1605	0.4187	0.3163	0.1308	0.1227	0.3571	0.1625	0.0228											Apicoplast
A	mTP	MT	Nitzschia inconspicua	KAG7354272.1		MWMSLERSIMCRQSSTALSRTISGRYSRRKFPHLGSIRTLSVQASLPNVDETTEREAHNHYKNATLHPRAFHVFYNDVYEVPLPPNHRFPMNKYRLVRERIQKCILSQQLIPNKEIGILKVRPNIEFVVSPLATVEELLTTHDAHYIERFLSGNQTQAEQRNVGFPWSPQGVDRALSSVGGTLAAARFVCDHQQQLLQNESFTQQQSTVSSAPAWAAHVAGGTHHAFYDYGEGFSVFSDMAVAANVILQEYSHIRNILLLDLDVHQGNGNAVLFQKQPRVFTFSMHCSGNYFSPKQQSDLDIELPIGCNDSTYLMTLHHWLKEFKKRHQCGDFSIDLILFQAGVDILETDRLGRMSLTPEGVRRRNEMVYQFVDSLQVPLVICMGGGYPKRTKSDEEDG…	Sar; Stramenopiles; Ochrophyta; Bacillariophyta; Bacillariophyceae (diatoms)	CPL	mTP	mTP (Plant) or mTP (nonPlant)	Mitochondrial transite peptide	Mitochondrial transite peptide	0.049049	4e-06	0.950947			Mitochondrion	Mitochondrial transit peptide	0.1645	0.202	0.0344	0.0344	0.925	0.1831	0.0352	0.0644	0.1314	0.0452
A	mTP	MT	Nitzschia inconspicua	KAG7351186.1		MCRRLSTALSRTISGRYSRRTFPHLGSKRTLSVQASLPNVDETTERETHNYYKNATLHPPRAFQVFYNDVYEVPLPPNHRFPMNKYRLVRERIQKLILSQQLIPNNSIGIPNFRPNIEFVVSPLATVEELLTTHDASYIERFLCGNQTQAEQRNVGFPWSPQGVDRALSSVGGTLAAARFVCDHQQQLLQNESSTQQQSTASSAPAWAAHVAGGTHHAFYDYGEGFSVFSDMAVASNVILQEYSHIRNILLLDLDVHQGNGNAVLFQKQPRVFTFSMHCSGNYFSPKQQSDWDIELPIGCNDSTYLMTLHHWLKEFKKRHQCGDFSIDLILFQAGVDILETDRLGRMNLTSEGVRRRNEMVYQFVDSLQVPLVICMGGGYPKRTKSDEEDGWEEIIDAH…	Sar; Stramenopiles; Ochrophyta; Bacillariophyta; Bacillariophyceae (diatoms)	CPL	mTP	mTP (Plant) or mTP (nonPlant)	Mitochondrial transite peptide	Mitochondrial transite peptide	0.052042	1.3e-05	0.947945			Mitochondrion	Mitochondrial transit peptide	0.1785	0.2223	0.0257	0.0444	0.9213	0.0829	0.0415	0.0698	0.0777	0.0223
A	mTP	MT	Fragilariopsis cylindrus	OEU15748.1	LFJG01000373.1	MRVYRFPAALCGLPLSSSLLCHYHRRCPGLILRQSAKITTISRHFQLTTSSSSIRYCHHRLHLNLFPFHSSPENTGHNDYHILHKRRQQMGWGGNNKSTSRFRGYHRCTARDSRNNYSTQTTEDEKNSPKNDNTTDKMGFVDNNHSSFRQSPVIRYFYNDVYEVKLPPRHRFPMGKYRQVRTKVQDMISDLPQEQKERVDWGELRYFLSTTHDTTYIQRFLVGDQTEKEQRNVGFPWSTEGVDRALSSVGGTLAAACFSSSSTGSDDVVSDQYSPCWAAHIAGGTHHAFYDYGEGFCIFSDMAVTANVVLERYPDIIKNKILMIDLDVHQGNGNASQNSNADRVFTFSMHSSGNYFSPKQESDLDIELPIGCSDQAYLMTLNHWLKRFRIEHNREKDNK…	Sar; Stramenopiles; Ochrophyta; Bacillariophyta; Bacillariophyceae (diatoms)	CPL	mTP	mTP (Plant) or SP (nonPlant)	Mitochondrial transite peptide	Mitochondrial transite peptide	0.3902	0.0579	0.5519			Mitochondrion	Mitochondrial transit peptide	0.11	0.2529	0.0387	0.1498	0.6985	0.5411	0.0653	0.1151	0.039	0.0597
A	mTP	MT	Cylindrotheca closterium	CAJ1954422.1		MRVKVSTAFVSLATTANRRSAILRASSTFSRDETAFKPFFRLYYNDVYEVNLPPRHRFPMKKYAQVRHKLQGLINELSEEQQNLIDCEFCVSPLATFDELATTHSMEYINRFLTGDQTKEEQRNVGFPWSQQGVDRATSSVGGTLAAARDVCQLWQDQQHLTDRPAPWAAHVAGGTHHAFYDRGEGFSVFSDMAVAANVILREYPSTIRKVLMVDLDVHQGNGNAVLFEKDPNVFTFSLHCVGNYFSKKEDSDLDIELPIECNDQTYLMTLNHWLNQIYNENKKSDEKFDLIFFQSGVDVLEVDRLGRMSLSQEAVSRRNNLMYEFSHKMKVPLVICMGGGYPRADDWAPIIEAHANVYFQAHQYLSKLQSSQ	Sar; Stramenopiles; Ochrophyta; Bacillariophyta; Bacillariophyceae (diatoms)	CPL	mTP	mTP (Plant) or mTP (nonPlant)	Mitochondrial transite peptide	Mitochondrial transite peptide	0.296017	0.105508	0.598475			Mitochondrion	Mitochondrial transit peptide	0.2316	0.1439	0.0561	0.0306	0.8572	0.5315	0.0363	0.0685	0.0806	0.0509
A	mTP	MT	Fistulifera solaris	GAX20470.1	BDSP01000148.1	MPRCFIGKWIRRFTIATLFVHMTPCSLALLRCRPPSRQFRCFSSMTNFPSDNSTIPSFHMYYNDVYEVPLPPNHRFPMGKYKRVRKLVQHQLAGSENLQFLVSPLATTEELTTTHAFEYVQNFEKGYQTPQELRNVGFPWSPEGVLRAFSSVGGTVAAACHVCSQPNRWAAHLAGGTHHAFYDRGEGFCVFSDMAVAANVVLERYPHIQRILLLDLDVHQGNGNAVLFQNDSQVFTFSLHCSANYFSARQRSDLDIELPPNCSDNTYLVTLRYWLQQLEQQSYDLIFFQAGVDVLKEDRLGRMDLSLEGVRRRNGLVYEFAQRHQIPLVICMGGGYPRSEDWEPILEAHASVYVDAYEFWKSH	Sar; Stramenopiles; Ochrophyta; Bacillariophyta; Bacillariophyceae (diatoms)	CPL	mTP	cTP/mTP (Plant) or mTP (nonPlant)	Mitochondrial transite peptide	Mitochondrial transite peptide	0.1976	0.1045	0.6979			Mitochondrion	Mitochondrial transit peptide	0.2574	0.2605	0.1503	0.058	0.8675	0.3602	0.1511	0.1047	0.1937	0.0556
A	SP-plastid	PL	Phaeodactylum tricornutum	ABQD01000004.1		MIDQTSRLYLITAYFLVFLMAYIVPKGVAAWLYPTRRYLSGSGASQTSVILRNGPSISSARRWTASVSAESPSSTHRRPARPFFPIYYNDVYEVKLPKNHRFPMEKYGRVRQLVQQWLQNLPVDEQGVVNYEFRVSPLSSIDELTTTHDPAYVQRFLTGDQDERELRNVGFPWSQSNVDRSLSSTGGTVAAACAVVQARLRDPYGLHWGAHVAGGTHHAFYDRGEGFCVFSDMAVAANVVMKRYPGVVRRILFLDLDVHQGNGNALLFRDNDSVFTFSLHCSANYFSEKQNSDLDIELPPECSDETYLVTLKHWLNRIEREAEPFDLVFFQAGVDVLAQDRLGRMSLTPVGVQRRNQLVYEFCASQSLPLVICMGGGYPKNQDWMPTLVAHANVYYQAH…	Sar; Stramenopiles; Ochrophyta; Bacillariophyta; Bacillariophyceae (diatoms)	CPL	SP	SP/mTP (Plant) or SP (nonPlant)	SP	SP	0.2828	0.6232	0.0491	0.0428	0.0021	Plastid		0.1334	0.0966	0.2231	0.0562	0.3213	0.6305	0.1413	0.1524	0.269	0.0138
A	mTP	PL	Seminavis robusta	CAB9520997.1		MVRTQQRKPIIHLVSMPMILLVSSQLKSAIGMIQPACYTRTGKQAVRSFTVNNLSRTLQSSRGSIGSRWMSASSSAAEVEDATTSIKHKSSIPAFRIFYNDVYEVHLPKGHRFPMDKYQRVRKQVQKVVKELPKEEQEKVDCDFHVSPLATVDELVTTHSYEYVQKVLSGDLTEQELRNVGFPWNEENVKRSFSSVGGTVAAAKFVCEAAEQRKDNPSSIPPWAAHVAGGTHHAFHDRGEGFCVFSDIAVAANVALQSFPNIERILILDLDVHQGNGNAVLFQGRPEVVTFSMQCVANYFSEKQQSDLDVELPPDCTDQTYLMTLSHWLKRIKRESGPYDLVFFQAGVDILAEDRLGRMSISQKGVETRNKLVFDFAMDLNVPLVITMGGGYPRTDDWA…	Sar; Stramenopiles; Ochrophyta; Bacillariophyta; Bacillariophyceae (diatoms)	CPL	mTP	mTP (Plant) or mTP (nonPlant)	Mitochondrial transite peptide	Mitochondrial transite peptide	0.099826	0.000155	0.900019			Plastid	Mitochondrial transit peptide	0.1094	0.1184	0.1597	0.0682	0.6106	0.8352	0.0637	0.1062	0.2021	0.0154
A	SP-plastid	PL	Skeletonema marinoi	KAK1738357.1		MQLLSIYFIIFLFMIFRGSSFFRHASAFGGGGRLHQRQQTLRLQASSTSVAHVGDTVSKDESSTTTNLLPYFSIYYNDVWEVDMPPGHRFPMSKYKKVRKAVQAHINDSEQQIQCDFRVSPLATFEQISTTHCTEYIQRYLSGQMTEAENRNIGFPWTLQHVNRTLSSTGGTVAAACDAYEEYIRRCNTLDLDVSDDQTDNAHLCWSAHIAGGTHHAFRDYGEGFCIFSDIAVAANVLLQKFPHQSSTADPTTKSKGIRRILIIDLDVHQGNGNAALFQGNDKVQTFSVHCRSNYFSKKEHSDLDIELPAGCTDDTYLTTLKHWLRRIEEHPFDDDSDQQGKQRQRQKPFDFIFYQAGVDIHKDDRLGRLSISQEGISKRNHLVFDFANRMRAPLVICM…	Sar; Stramenopiles; Ochrophyta; Bacillariophyta; Coscinodiscophyceae (diatoms)	CPL	SP	SP/mTP (Plant) or SP (nonPlant)	SP	SP	0.226271	0.676356	0.097373			Plastid		0.1302	0.0915	0.1738	0.1196	0.361	0.3743	0.1621	0.2318	0.2218	0.0063	SSF-FRH	0.617942	Plastid, low confidence
A	SP-plastid	PL	Thalassiosira pseudonana	XP_002292141.1_and_HBRU01019632.1		MLLIILHCLVMLVLRQSSSALAFSRGFMYHQRRRLMLHHVQSHSSHQRHLLVGGGSVAEDTIVRSRYDERTHHHHRRLSSISSSASELNAETTINSQSQTEAGSTSTPTQPSSSIHIRPYFQIRYNDVYEVNMPPGHRFPMEKYREVRLAVQEKIGGFTEVDYFIESPLATVEQLETTHDANYIHRYLTGQMTDAENRNIGFPWNLQHVNRTLSSVGGTYQSTTTQQQHDNMHLCWSAHVAGGTHHAFSDYGEGFCIFSDIAVAANVLLQNGIRRILIIDLDVHQGNGNAKLFDGNSDVWTFSMHCQGNYFSKKETSDLDIELPIGCGDETYISTLSHWLRRIEQHPFDEEEGSEDDTKVKKPFDLIFYQAGVDIHEDDRLGRLSITSEGMSRRNSLVY…	SAR; Stramenopiles; Ochrophyta; Bacillariophyta; Coscinodiscophyceae (diatoms)	CPL	SP	SP	Signal peptide	Signal peptide	0.323173	0.445961	0.230866			Mitochondrion	Mitochondrial transit peptide	0.1069	0.1112	0.1196	0.0927	0.4551	0.3666	0.0954	0.1382	0.1436	0.0241	ALA-FSR	0.637538	Plastid, high confidence									0.477 0.351 36
A	mTP	MT	Thalassiosira oceanica	CAE8285206.1; EJK64344.1		MMNFITRQFAGVVASAFQFRCWRSASDVYAPSLRQVRQLSPQVLQAQGADVHDVVDQAPPFFPIYYNDVYEVTLPRGHRFPMQKYRKVRLAVQEKVARLSDEERSRVDCEFRVSPLATKEQLITTHDETYVDRYLEGKMTEAEIRNTGFPWSLQHVNRSLSSVGGTVAAACAVCEYEMRQSKDDPRPNWGAHIAGGTHHAFSDFGEGFCIFSDIAVAANVLLDKFPSIKRILIIDLDVHQGNGNAVLFQGDDRVQTFSMHCAGNFFSKKEKSDLDVELPIGCDDSTYLGTLSHWLRRIEEHEFSNTSPSQKKFDFIFFQSGVDILKEDRLGKLEVTKEGVSTRNRMVFDFAQRLGCPLVICMGGGYPRDDWEPIIEAHTDVYWEAYKYLSSWSLT	SAR; Stramenopiles; Ochrophyta; Bacillariophyta; Coscinodiscophyceae (diatoms)	CPL	mTP	mTP (Plant) or none (nonPlant)	Mitochondrial transite peptide	Mitochondrial transite peptide	0.1602	0.0041	0.8357			Mitochondrion	Mitochondrial transit peptide	0.2734	0.1739	0.0737	0.0234	0.9341	0.4821	0.0804	0.1103	0.1795	0.0567
A	mTP	MT	Chaetoceros tenuissimus	GFH57483.1		MILSKPIHAFTHRLQSHGTSYRIQQNIWGISKHTSIQHFSTALDSDKDTIFARIDTDEEKHNLMDEIQDIDLFKPYFPIYYNDVYKVPLPKNHRFPMNKYHQVRVRVQEYINPIRNENNVQCEFRISPLASLNDLQTTHCPQYIDRYVRGEQTEAELRNVGFPWSQKGVDRSFSSTGGTIAASTALCLLKSRQLQHQAALSHEEETKEYGMLFSAHVAGGTHHAFRDYGEGFCIFSDIAVAANVILRDYDFIKNVLIIDLDVHQGNGNAVLFQDVEEVKTFSMHCSANYFSPKEKSDLDIELPAGVTDETYLATLHHWLKQIEAQNGKIDFVFFQAGVDILEQDRLGRMNISYEGIERRNLMIFDFAKRLKVPLMISMGGGYPRNDWEPILKAHTRVYT…	Sar; Stramenopiles; Ochrophyta; Bacillariophyta; Bacillariophyceae (diatoms)	CPL	mTP	mTP (Plant) or mTP (nonPlant)	Mitochondrial transite peptide	Mitochondrial transite peptide	0.321416	0.000153	0.678431			Mitochondrion	Mitochondrial transit peptide	0.1631	0.2048	0.0186	0.0417	0.9262	0.0664	0.0347	0.0604	0.073	0.0261
A	mTP	MT	Mayamaea pseudoterrestris	GKY99095.1		MIIHRPHWLAMVHILSHIQLGSVRSLSRQSTAVHYFATGSSSSSAVTNEESTTSSSTHDRLPFFPMYYNDVYEVDLPPKHRFPMQKYRQTRELVQRSLLENGQNFKVRSDFRVSPLATIQELETTHCPSYIQRYMSGKLTDRELRNVGFPWSLQGVNRSFSSTGGTFAAAVSAIQEWTENRDIYDNYNGVIAPWSAQIAGGTHHAFYDRGEGFCVFSDIAVAANVVLQRFPEVVRKILIVDLDVHQGNGNAVLFQEEPRVFTFSMHCSANHFSKKEKSDLDIELPEGCNDATYLSTLNHWLKRIGNEMGSEFDLIFYQAGVDVLGHDRLGRMDLTLECVRRRNEMVYQFARDLNVPFVITMGGGYPRTDDWEPIIEAHAGVYLQAYSFLAQLSAAEQQS…	Sar; Stramenopiles; Ochrophyta; Bacillariophyta; Bacillariophyceae (diatoms)	CPL	mTP	cTP (Plant) or mTP (nonPlant)	Mitochondrial transite peptide	Mitochondrial transite peptide	0.084585	0.093752	0.821663			Mitochondrion	Mitochondrial transit peptide	0.1433	0.1696	0.0324	0.0617	0.8699	0.1671	0.0922	0.1296	0.124	0.0396
A	SP-plastid	PL	Guillardia theta	XP_005836207.1		MAATMAATIEAATCSSTLFFLPCSPFSSLPYFHLSHHSLPPSSPHRPLRCFFEDGGRILGRGPWTRMFSSHAPLIKDESASSHIKEGGKNAEKQLRLFYNDIYHVELPQGHRFPMHKYRAVRERIHHANKPNIVLQPSPIARTDDIRTTHCHEYLRRFLCNMLTDKENRNIGFPWSPQGVKRTLSSVGGTVAAMHSSTGHKLAGHIAGGTHHAFRDRGEGFCVFSDIAVAANVALRDYEHIKKILIVDCDVHQGNGNAVLFQDNPFVFTFSMHCAGNFFSERQKSDLDVEIPVHCKDDDYMSLLHYWLPLAVDRSQPDLIFYQSGVDCLGGDKLGRANLTLDGVTYRDPTGAQLQSDHKIRLVVTMGGGYPRDMSPASPEFRYH	Cryptophyceae; Pyrenomonadales	CPL	SP	SP (Plant, nonPlant)	Signal peptide	Signal peptide	0.197142	0.690672	0.112185			Plastid	Chloroplast transit peptide	0.1325	0.2329	0.0173	0.0424	0.2891	0.9664	0.0608	0.0458	0.043	0.0264	IEA-ATC	0.217145	Not plastid, signal peptide identified
A	mTP	MT	Ochromonadaceae sp.	KAJ1424130.1	QVOK01004952.1	MRSGTLKTLKMACMLLLTRNLCSVRGTSAMSSTARSIRRCVKLFTHDNYEIQLPAAHRFPVKKYRMTRDILKSEYADEERLVWGDSPQVTREELVLTHCEGYVDRYLQGEMTPLEIRRQGFPWTPESVDRSLRIVGGTVAATRAVLSDDTVCIAGNIAGGTHHAFHAYGEGFCIFSDIAVAANLALREFPTVRRVLIIDLDVHQGNGNAKLFQEDPRVFTFSMHCRENYFSEKQQSNIDIELEGGMGDAEYLSKLKTWLPYLFHSVQPDLVFFQAGVDIYEGDRLGKLKVSRRGLQQRNQLVFQYLQRRGVSCVVTMGGGYPKDLDPSSGPFTELLQNHADVYRCMLTTHLSHPSHLTHPSEGATL	Sar; Stramenopiles; Ochrophyta; Synurophyceae	CPL	mTP	mTP (Plant) or none (nonPlant)	Signal peptide	Signal peptide	0.150982	0.438386	0.410631			Mitochondrion	Mitochondrial transit peptide	0.2884	0.3195	0.3169	0.0496	0.7454	0.2376	0.2056	0.16	0.257	0.1135	VRG-TSA	0.195024	Not plastid, signal peptide identified
A	mTP	MT	Ochromonadaceae sp.	KAJ1421720.1	QVOK01005398.1	MWRGRRYQACFMLLLSRDVRSSQVARLSTVAASRVKIFYNDVYEVVLPPKHRFPMQKYKMVREIVQQEYKEAQVDFQISPKALRSELISTHCPIYVDRYMSGQLTDQEVRKTGFPRSGSNVDRALSSVGGTVAAMRAVLGSDARMAAHLAGGTHHAFRDYGEGFCIFSDIAVAANLALQEFPIQRVLIIDLDVHQGNGNAKLFQEDPRVFTFSMHCRDNYFSEKQQSNIDIELEAGVGDDEYLSKLKTWLPYLFHSVQPQLVFFQAGVDIYEGDRLGKLKVTRRGLQQRNQLIFQYLTKRGVDCVVTMGGGYPRDLDPTSQSFQNVIQCHADVYRSCIEHALQ	Sar; Stramenopiles; Ochrophyta; Synurophyceae	CPL	mTP	mTP (Plant) or mTP (nonPlant)	Mitochondrial transite peptide	Mitochondrial transite peptide	0.0575	0.0328	0.9097			Mitochondrion	Mitochondrial transit peptide	0.1744	0.1845	0.0779	0.0395	0.956	0.1129	0.0397	0.0627	0.0909	0.0818
A	mTP	MT, PL	Nannochloropsis gaditana	EWM22653	GAGR01003779.1	MTLVRSGSRTTTPLSQVDVQFNRVSNALDIQKHIRPDRDRKSHHTPRGGRSSICQATALLTPQTNVQAGKRRKDQMRKEAAMMIACLVFIGAGVRSLRPALKVTRRFSSVVVTSNTAQGGDQRGVKDPLYFFYNDIFHVKMPEGHRFPMEKYAAFRRQAQQRLFSLPGVGFHPSPLSTVRDLETTHDRSYIQRYLVGNVTAQEKRESGFDWNEQHVNRTLSSVGGTVAATHAVLQSDLPVGAHLAGGTHHAFQARMEGFCIFSDIAVAANVALRDYPDKVRKILIVDLDTHQGNGNAVLFQDDSRVFTFSMHCDANYFSEKQASDLDVEVKPGTGDAGYLSLLERYLPLVFEAQAPDLVFFQAGVDIHASDRLGKLALTRAGLQRRNLRLFQFVEAYGS…	Sar; Stramenopiles; Ochrophyta; Eustigmatophyceae	CPL	mTP	mTP/SP (Plant) or none (nonPlant)	Other	noTP	0.9643	0.0003	0.0354			Mitochondrion|Plastid	Mitochondrial transit peptide	0.2229	0.2199	0.3258	0.0544	0.675	0.6598	0.1327	0.1533	0.2232	0.1242
A	mTP	MT	Aureococcus anophagefferens	KAH8098011.1	HBNP01006482.1	MLRRTCALLAVRRARGLATRPVFYYNDVWEFPLPENHRFPMAKYRLVREALQAEGVAAAFEPSPLASLTDLTTTHCRGYCERFVGGKLTAAENRNIGFPWSPAGVNRALSSTGGTVAAARAVADARRAGGGLRVAGHVAGGTHHAFFDRGEGFCVFSDIAVAANVLLRDYGDVVEKILVVDVDVHQGNGNAKLFEGAPAVTTFSMHCDGNYFSEKSASDVDVEVPAGAGDGEYLRLLKSYVQMLAGGGADVVFLQAGVDPSEHDRLGKLRLTADGLRRRNKLLLDAFLRKGASVVVTMGGGYPKNLDPAGEREA	Sar; Stramenopiles; Ochrophyta; Pelagophyceae	CPL	mTP	mTP (Plant) or mTP (nonPlant)	Mitochondrial transite peptide	Mitochondrial transite peptide	0.066133	0.019601	0.914266			Mitochondrion	Mitochondrial transit peptide	0.1164	0.1479	0.0795	0.0521	0.9515	0.0881	0.0253	0.04	0.0766	0.0113
A	mTP	MT	Pelagophyceae sp.	KAJ1455910.1		MCLRPRAQALQRLGARRTSSPTLKRAATSPALQTAAKASPTFFYNDVYEFPMPPGHRFPMQKYRLVRLDLAEQFGDATLLKVSPLASERDLLTTHCPDYVSRFLAGALSPMENRRIGFPWSPAGVARALSSTGGTIAAAVQIGEALRNAKDDCVVSGHVAGGTHHAFFDRGEGFCVFSDIAVAANVLKRDYGDVVRKILVLDLDVHQGNGNAKLFQNDASIYTFSMHCAANFFSEKELSDCDVEVPAGAGDEEYLRLLKSYLPMLTAWKPDVVFFQAGVDVSEHDRLGKLQVTREGLRKRNALVFQTFLRCNASIVVTMGGGYPKDLDEDSDAFRGIVGAHADVYLQAVDALQKHRESRRALEPETPQALEPETR	Sar; Stramenopiles; Ochrophyta; Pelagophyceae	CPL	mTP	mTP (Plant) or mTP (nonPlant)	Mitochondrial transite peptide	Mitochondrial transite peptide	0.034883	7.1e-05	0.965045			Mitochondrion	Mitochondrial transit peptide	0.2177	0.1538	0.191	0.0594	0.8456	0.2766	0.0462	0.0522	0.0979	0.0205
A	mTP	MT	Paulinella chromatophora	GEZN01004143.1		MRHGRSSLQFANCPQNRNRLALAGRYPGFPVMNRFDYVALEDGRDLISVRNAVGLFGMSMVGVASIAASYLKFSAKDEKEVFRPPSRSLWVEDFLKKSNPFWPDHGVASVLVNVGQCGLGSPLAASSQTFTCIFFYGCPRDGDQDLLEFAKGAVVEEGWVYGADLTEQLARLTGQRGDVVKGQLICWPKQLVFQGKLRGADQFWGYHPSSTSQNCVGRTVAWVVCRDGGSKQAYFYYQASSSMSSERSTQPRALVLYYNDVYQFPLPSGHRFPMEKYRVVRERLQQLLTEQAHFYVSPFASREDLCTTHHPEYVKRFLEGTLSEKEIRWIGFPWSQKGVKRALSSTGGTIAAALVAASAEMLERNCGLVPLSTNPQMTGQVAGGTHHAFADRGEGFCVF…	Sar; Rhizaria; Cercozoa	PPL	mTP	mTP	Other	Other	0.3971	0.0952	0.1349	0.3415	0.0313	Mitochondrion|Plastid		0.3787	0.2204	0.1549	0.038	0.7496	0.705	0.1397	0.1175	0.2192	0.2142
A	mTP	MT	Ectocarpus siliculosus	CABU01007609.1		MRPSSPAILNMIYTLLPCARQQAAARSIAAPNGRLVAYRAAPVGLTTAAALVSMHSRLRPELPLFYNDVYRVDLPDGHRFPMEKYRLVREGLQGELLGRVNGIPAVSFAVSPTASLDDLCTTHDKGYVERYFEGRFTNRENRTVGFPWSEASVKRSLSSVGGTVAAMHAVCADGELRDRRPGARRTPPSLFSGHIAGGTHHAFSDRGEGFCVFSDIAVAANVALRDYPETIRQILIVDCDVHQGNGNAVLFKSKPEVSTFSIHCKANYFSEKEDSDVDIEVEEGAGDEEYLSLLSERLPSLVDHVRPDLIFYQGGVDPLEHDRLGRLSLTREGLRLRNRLVYDTALARGIPTVLTMGGGYPKDLDPASEDFGHIVRSHRDVYEDAAACINTSAF	Sar; Stramenopiles; Ochrophyta; PX clade; Phaeophyceae (brown algae)	CPL	mTP	cTP/mTP (Plant) or SP (nonPlant)	Mitochondrial transite peptide	Mitochondrial transite peptide	0.3125	0.322	0.3655			Mitochondrion|Plastid	Mitochondrial transit peptide	0.2501	0.1487	0.1658	0.0418	0.8479	0.7035	0.0578	0.058	0.1337	0.0517
A	mTP	MT	Emiliania huxleyi	HBOC01066380.1 + HBPW01028317.1; HBIR01034029.1	AHAL01003054.1	MRNAPLRLQLASRAVCTLVQPPLPLWYNDHYQVSLPSTSSFPMEKYRYIREALQRELEAAGKATFHESPLASIEDLTTVHDGEYVRRYLANELSHKENRRIGFPWSEAGKLRALSSTGGTVAAMHAVCRPGGARFAGHIAGGTHHAFADRGEGYCVFNDIAVAAACALRDYPAIRRVLLVDLDVHQGNGSARIFAADGRVKTYSQHCEGNLFSAREASDLDVDVPVGEGDDGYLALLGEHLPRFLEATQPDLVFFQGGVDPHQADRIGRLELSTAGLKKRNALVYRLVSGLQSAPRLVVTLGGGYPRNLEPSSPPFHQVVQSHMDVYRQCAAAHARL	Haptista; Haptophyta; Prymnesiophyceae	CPL	mTP	mTP (Plant) or none (nonPlant)	Mitochondrial transite peptide	Mitochondrial transite peptide	0.4738	0.0389	0.4873			Mitochondrion	Mitochondrial transit peptide	0.2217	0.1606	0.1448	0.041	0.9207	0.1976	0.0263	0.0757	0.0609	0.0791
A	mTP	MT	Chrysochromulina tobinii	JWZX01003273.1		MRHLSARPAAAAAAATFRTAGASMSAPVPLYYNDIYHVDLPKTSSFPMQKYRYVREALQRELPSTLATFYESPLVSEKDLTLVHCEGYVSRFLGGQLTRDELRRIGFPWSPQHVNRALSSTGGTVAAAHAVCRADATAIFAGHIAGGTHHAFADRGEGYCVFNDIAVAAAVALRDHAARVQRVLVVDCDVHQGNGTASIFAGDERVFTASFHCEANLFSAREVSDLDVDLPPGVGDEAYLEALQAHLPGLFERVRPQLCFFQAGVDVHESDRIGKLKLSSAGIKKRNALVYAAAARHGARLVVTMGGGYPKDLDESSVHFHRVVQSHMDCYRQCASAHARLSREAPEA	Haptista; Haptophyta; Prymnesiophyceae	CPL	mTP	mTP (Plant) or mTP (nonPlant)	Mitochondrial transite peptide	Mitochondrial transite peptide	0.2343	0.2308	0.5349			Mitochondrion	Mitochondrial transit peptide	0.2653	0.1422	0.2879	0.0507	0.8153	0.3662	0.0396	0.0783	0.172	0.0108
A	SP-plastid	PL	Vitrella brassicaformis	CDMY01000312.1 and CEM01890.1; CEM01890.1	CDMY01000312.1	MAWFGWVAAMSSFWAATVGRGLADARSARSQLTAAPQSARWSSREVRRAAATRPGFYPAYLSLYYNDLFEVTLPPDHKFPMAKYREVRLRLQRLLGRTTNTNTDSRDQGNAVWASFAPSPLASIEDLHTTHCPSYVRAFCEGSLDPMQYRRIGFPRGHESVNRALSSVGGTVAATRDVCLALRRQRKGQEPTRPLFAGHIAGGTHHAFRDRGEGFCAFSDIAVAANVALRDYADVIERILIVDLDVHQGNGNAVLFQDQSNVFTLSVHCTANYFSPKEASHVDIEVPEGTGDGAYLSLLAKTLPDIVREFRPDLIFYQSGVDCLKTDRFGKLSLSRGGLQTRNRLVYEMAMTDKHTPVPVVVTMGGGYPRDLEVESRSYQEVVSAHADVYVGAAIASRR…	Sar; Alveolata; Colpodellida; Vitrellaceae	CPL	cTP, mTP	cTP/mTP (Plant) or none (nonPlant)	Signal peptide	Signal peptide	0.061281	0.626431	0.312288			Mitochondrion	Mitochondrial transit peptide	0.1732	0.1391	0.1009	0.0418	0.9079	0.5001	0.0543	0.0736	0.1596	0.0155	ADA-RSA	0.446801	Plastid
A	mTP	MT, PL	Porphyridium purpureum	KAA8497311		MLAQSYGRCGFVSGASLSWALGSSSKWTSFVIPRRERSKKVRRILPPLELLRREFEKNMYEEGPPKGKPLTTEEVAEHLKKEAMKKKREPPRKFTGAPGTRPYPAYFFYNDEYQVELPERYQRFPMKKYGMVRRKLQDPKYMTPFHATFTPSSLATMGELSMAHCPDYVGRYIRGQFTEDEITKSGFPWSEQHVLRSMSTVGGTLDAVRVLAARSTAFVSGHLAGGTHHAGYASPAGFCIFNDLAVAAIVAQQRHGFRKILIVDTDVHPGEGTSLIFRHLNVRDIFTLSLHCASNIFGEQPVSDMDVVIPDGCFDEQYLTILAKALDAAWLASEPELVLFQAGVDIAYVDRIGRLNISSAGVLERTRYVLDYALDMDRFRSKRLGTPPRAVPVAICMGG…	Rhodophyta; Bangiophyceae; Porphyridiales; Porphyridiaceae (red algae)	PPL	mTP	mTP	Mitochondrial transite peptide	mTP	0.1724	0.013	0.8146			Mitochondrion|Plastid	Mitochondrial transit peptide	0.1565	0.1782	0.0465	0.0471	0.819	0.6707	0.0259	0.0425	0.0812	0.0078
A	mTP	MT	Ceratodon purpureus	KAG0568948.1		MSALWATPLRLLSSAHLPVSSYLARSPWRTLRTPALPPFESRFEVLTRGFRRLGSRQFYRSFCAGVGGVQTAEIRTDASALDESPRDGLLAFYADHYVVPLPEGHRFPMTKYRATRLLLEGDEQLRDILVTKPAPLAAIDDVCLVHDEGYVQRFISGGLTEKEQRAVGFPWSVEHRQRSLASTGGTVAAMRTVMQGKRRVSANIAGGTHHAFAGHGEGFCVFNDIAVASAICLRDYPTKCNLQTPILVVDLDVHQGNGTSKLFENDDRVITFDMHGAGNYPWKTKTKSNYDIGLPDNTGDEHYLATLAEWLPHLIELHDPSLVFFQAGVDALKEDSFGRLAMTREGLLKRNNMVYSACIERNLPLVITMGGGYSRPSDASIKAHADVYRSAALRYSAVK…	Viridiplantae; Streptophyta; Streptophytina; Embryophyta; Bryophyta; Bryophytina; Bryopsida; Dicranidae; Pseudoditrichales; Ditrichaceae	PPL	mTP	mTP	Thylakoid luminal transfer peptide	Thylakoid luminal transfer peptide	0.0089	0.0001	0.0178	0.9721	0.0012	Mitochondrion	Mitochondrial transit peptide	0.1385	0.1801	0.0384	0.0246	0.9149	0.552	0.061	0.0476	0.1129	0.0393
A	mTP	MT	Physcomitrium patens	XP_024393783.1		MSAVWATKWSRLSFAQLSSSHQFRRATCRSLRALVPTFRRCFEDLVRGFNRLRSTEFHRNIYAGVGEIQRTVFTTEANSTLGGDVGEGLIAFCADHHEVPLPEDHRFPMTKYRATRMLLEGDIQLRDILETRPAPLPSYDDVCLVHDEGYVQRFSSGQLTAKEQRAIGFPWSVELVRRSFASTGGTVAAMHTVMQGQRKVAANIAGGTHHAFAGHGEGFCVFNDIAVASAICLRDYPAKCNSQTPILVVDLDVHQGNGTSKLFENDDRVITFDMHGAGNYPWKTKMKSNYDIGFPDGTKDEEYLAKLADWLPHLIELHDPSLIFFQAGVDALKEDSFGRLAMTRQGLLKRNNMVYSACMERNLPLVITMGGGYSRPIDASIEAHADVYRSAALRYGALK…	Viridiplantae; Streptophyta; Streptophytina; Embryophyta; Bryophyta; Bryophytina; Bryopsida; Funariidae; Funariales; Funariaceae	PPL	mTP	mTP	Mitochondrial transite peptide	Mitochondrial transite peptide	0.1154	0.0001	0.7031	0.1773	0.0041	Mitochondrion	Mitochondrial transit peptide	0.2518	0.2191	0.0559	0.038	0.8994	0.6368	0.0449	0.047	0.0923	0.0816
A	cTP	PL	Sphagnum fallax	KAH8941248.1		MSTMMSMPLHHLVSCRSTHVSCCLSSSYFSGNSHNLSTSSSSVLRVHLLQLCGITRLTSSSTSSATDVNPWQRRRLLETPCSTLNGCWRSGTMERWRRTSFMLKRSSSSSTEGKKAEDASISGGEDGLLGFYSDNQVVTLPQGHRFPMDKYRATRLLLEGDLQLRSILTTQPAPLASEEELCLVHDQLYVQRIFTGMLDDQQQRAVGFPWSPALVDRSRASTGGTVAAMHAVMQGSRRMVAANIAGGTHHAFAGHGEGFCVFNDIAVASAVSLRDYPHLCNTQSPILIIDLDVHQGNGTAKIFENDDRVITFSMHGANNYPWRTKMKSNYDIDLPDNTGDEEYLTILTEWLPHLIELHEPSLIFFQAGVDALKEDSFGRLAMTRQGLLRRNNMVYSVCL…	Viridiplantae; Streptophyta; Streptophytina; Embryophyta; Bryophyta; Sphagnophytina; Sphagnopsida; Sphagnales; Sphagnaceae	PPL	cTP	cTP	Thylakoid luminal transfer peptide	Thylakoid luminal transfer peptide	0.2814	0.0009	0.1529	0.5195	0.0453	Plastid	Chloroplast transit peptide	0.0924	0.1875	0.0084	0.0508	0.4867	0.961	0.0343	0.0549	0.0516	0.0562
A	cTP, MTP	MT	Adiantum nelumboides	MCO5559604.1		MRKRASLIWGLLLRPITVAGRPRPLHLACFERDLHTRCPMLRPCSFPQLGAPPFPVVIRASCLGVTQRHLCCTTLRKESSLSDTKKAALEVGRGGALAAFYADNIVVSLPDGHRFPMDKYRATRLMLEDDASL--VD---------LL-TTHVSPAASIQ-ELCLVHKERYVHSILNGELNEKEQRNLGFPWS-P------------------ELVIRSRASTGGTVAAMHCVML-----GLRRAAANIAGGTHHAFSDHGEGFCVFNDIAVAARVAVEAYPESCSVER--PILVIDLDVHQGNGTAKIFEEDDRVVTFSMHGANNYPWRTKMKSDYDVDLPDDTGDEAYLAALSDWLQRLFSSHSPSLIFFQAGVDALREDAFGRLAMTRQGLLQRNH…	Viridiplantae; Streptophyta; Streptophytina; Embryophyta; Tracheophyta; Euphyllophyta; Polypodiopsida	PPL	cTP, mTP	cTP, MTP	Mitochondrial transite peptide	Mitochondrial transite peptide	0.3011	0.1419	0.5363	0.0202	0.0005	Mitochondrion	Mitochondrial transit peptide	0.2572	0.2862	0.0948	0.0331	0.8928	0.4145	0.0783	0.1131	0.2349	0.0528
A	mTP	MT	Ceratopteris richardii	KAH7315882.1		MRTRSLLFSKVMEFVVRAAPASAGPSHLMSPLRTWTRRRQLTVLGTNYPSMLHHYSCTMASRKDKNLTDTKKAALQVGGGRSLVAFYADNNVVPLPSGHRFPMEKYRATRLMLEEDASMEHILITRPAPFVSVQEILLVHEERYLHSILNGSLDKKEQNNIGFPWSPELVNRTRASMGGTVAAMHSVMLGLRRAAANIAGGTHHAFSDHGEGFSLEDYSEKCNLDQPILVIDLDVHQGNGTAKIFEGDDRVITFSIQGANNYPWRTRMKSDYDVDLPDETGDDAYLAVLSEWLQKLFTLHKPSLIFFQAGVDALREDSFGRLSMSRQGLLQRNNMVYSACLTRSLPLVITMGGGYSRPSDASVVAHADVYRSAALRYSAMS	Viridiplantae; Streptophyta; Streptophytina; Embryophyta; Tracheophyta; Euphyllophyta; Polypodiopsida	PPL	mTP	mTP	Mitochondrial transite peptide	Mitochondrial transite peptide	0.1868	0.0011	0.8046	0.0073	0.0002	Mitochondrion	Mitochondrial transit peptide	0.2419	0.3145	0.1085	0.0316	0.9132	0.589	0.053	0.0606	0.1239	0.1172
A	cTP, MTP	PL	Selaginella moellendorffii	XP_024531872.1		MVSILSMTQFLRPALASLSAAAFAGCIGAKHGCKALCSIPEQNQTTLQAAIAAGKGPTLIAFYADHHVVPLPKGHRFPMDKYRATRMILEEDLLLRNLLTTFPAPLATENELCLVHSESYVQRVFSGALNEREQRELGFPWSRELVARSRCSSGGTLAAMHAVMLGLRRAAANIAGGTHHAFPEHGEGFCVFNDISVAAVAALEAYPSRCNLASPVLVIDLDVHQGNGTAQIFENDKRVITFSIQGANNYPWRTRMKSDYDVDLPDKTGDEEYVSILKDWLDKLFQIHSPGLVFFQAGVDALREDSFGRLNLSRQGLLQRNNLVYSSCMQRSVPLVITMGGGYSRPHTVSVQAHADVYRSAALRYGIGTLATD	Viridiplantae; Streptophyta; Streptophytina; Embryophyta; Tracheophyta; Lycopodiopsida; Selaginellales; Selaginellaceae	PPL	cTP, mTP	cTP	Thylakoid luminal transfer peptide	Thylakoid luminal transfer peptide	0.1022	0.1812	0.1993	0.5114	0.0058	Mitochondrion|Plastid	Mitochondrial transit peptide	0.2989	0.1663	0.1337	0.0565	0.7234	0.7133	0.0816	0.1029	0.1833	0.0657
A	cTP, MTP	MT, PL	Marchantia paleacea	KAG6553089.1		MRILAAISSSIVSLRAVHLSAKTRPFAGQVQSSALLVRTGKNVIPEILPAVRNIKWTGGIKILRPFQTVSTTGNFFEGTIRQPIRCLSVGSLEPTKSPESGTSITTKGAALVAKQSVGLVGFYSDHYVVPLPEGHRFPMDKYRATRVLLEEDAAMRDILATYPAPFASREELSLAHDESYLESLSTGNLDTLQQRALGFPWSEELWRRSQASCGGTVAAMHTVMLGVARAAANIAGGTHHAFAGHGEGFCVYNDIAVAALVALKEYPVSCNLRSPILVIDLDVHQGNGTAKIFENDDRVITFSMHGEKNYPWRTKMKSNYDIDLPDDTGDEEYLKILNEQLPMLFDRHKPFLVFFQAGVDTLKEDSFGRLSLTRQGLLRRNNIIYSACMTRNLPLVITM…	Viridiplantae; Streptophyta; Streptophytina; Embryophyta; Marchantiophyta; Marchantiopsida; Marchantiidae; Marchantiales; Marchantiaceae	PPL	cTP, mTP, cTP	cTP	Mitochondrial transite peptide	Mitochondrial transite peptide	0.0069	0.002	0.8809	0.11	0.0001	Mitochondrion|Plastid	Mitochondrial transit peptide	0.179	0.1521	0.0533	0.0352	0.8247	0.8807	0.0314	0.0381	0.1005	0.0942
A	cTP, MTP	MT, PL	Marchantia polymorpha	OAE32647.1		MAMRSLAAISSSIVSLRAVHLPTKLRPFAGQVRSSVQLVRTRENVSAEILAVRNIRWTGGIKILRPFQTLSTSGNPFDGTTTRQPIRCLSVGSLEPTKSPESGTFLTTKGAALAAKQIVGLVGFYSDHYVVPLPEGHRFPMDKYRATRILLEEDAAMRDILATYPAPFASREELSLAHDESYLESLSTGNLDAKQQRALGFPWSPELWRRSQASCGGTVAAMHAVMLGVARAAANIAGGTHHAFAGHGEGFCVYNDIAVAALVALNDYPASCNLQSPILVIDLDVHQGNGTAKIFENDDRVITFSMHGEKNYPWRTKMKSNYDVDLPDDTGDEEYLTILNEQLAMLFDRHKPFLIFFQAGVDALKEDSFGRLSLTRQGLLRRNNIIYSACQTRNLPLVI…	Viridiplantae; Streptophyta; Streptophytina; Embryophyta; Marchantiophyta; Marchantiopsida; Marchantiidae; Marchantiales; Marchantiaceae	PPL	cTP, mTP, cTP	cTP, MTP	Mitochondrial transite peptide	Mitochondrial transite peptide	0.022	0.0004	0.531	0.4453	0.0014	Plastid	Chloroplast transit peptide	0.1722	0.153	0.035	0.0375	0.5609	0.966	0.0249	0.0374	0.0723	0.0851
A	mTP	CPL, NUC, MT	Klebsormidium nitens	GAQ82875.1	GBSO01015416.1	MGQQQLGGRRTFVRPGRVSLQEAVTPEAQGITDEVFANTMTTKQAAMQALDMEEPFLAFYCDTYVVPLPPKHRFPMLKYAATRANLEQDSSLKGAIGFKCSPVCSTEELFRVHDKGYVERVVSGDVTPNEERALGFPWSIALIRRSLASTGGTVAAMHAVMADHPRRRRAASHIAGGTHHAFSGHGEGFCVFNDIAVAAAAALVDYPEQLDSKTPIIVVDLDVHQGNGTAKMFEAEPRVVTFSMHGEKNYPWRSKMTSDHDVEMPDDADDELYLRTLGQWLPYLLDTYAPRLVFFQAGVDALKEDSFGRLAMTREGLLKRNNMVYTECIRRGLPLVICMGGGYSRPYDASVLAHSDVYRSAAFRYRVVPYGR	Viridiplantae; Streptophyta; Klebsormidiophyceae; Klebsormidiales; Klebsormidiaceae	PPL	mTP	mTP	mTP	mTP	0.2334	0.0011	0.736	0.0292	0.0002	Cytoplasm|Nucleus		0.5892	0.536	0.0328	0.053	0.5182	0.1831	0.0636	0.1923	0.1399	0.0128
A	mTP	MT	Ostreococcus tauri	OUS44340.1	NERT01000055.1	MRVRLVHPTALASRRIRASSTSAIVRPFTVYHADWARVDLPDGHRFPMDKYQLARLALQNDDTLRGKIELRASPLVDIEDLEAAHCGEYVRKVLTRTLSEQEVRTIGFPMGEQNVTRSLASTGGTVACAREVLAGFGARAAAQLAGGTHHAYRDRGEGFCVFNDIGTAIRVVQRDELLPRDRKILVIDLDVHQGNGTAKMFEDDQQVVTFSMHGEKNYPIKTRERSTHDVGLPDDANDEMFLEQLDHWLPRLWQEYEPGLVFYQAGVDALAQDSFGRLGMTRNGLLRRNNAVYSMCISTNTPLVITMGGGYSKPIQASLDAHVDVFRSAAMRYTAP	Viridiplantae; Chlorophyta; Mamiellophyceae; Mamiellales; Bathycoccaceae	PPL	mTP	mTP	Mitochondrial transite peptide	Mitochondrial transite peptide	0.0094	0	0.9905	0.0001	0	Mitochondrion	Mitochondrial transit peptide	0.1806	0.1635	0.1498	0.0452	0.847	0.3581	0.024	0.0415	0.0491	0.0359				0.176192	1.8892	0.0343771	PL	5.37925	14.9856	1
A	mTP	MT	Ostreococcus lucimarinus	XP_001421761.1	HBDX01005947.1	MRPAPLFPRGQALAASLHRAVSTAASASPSTRASPPRPLSVFFADWARVDLPDGHRFPMDKYARTREALRRDAALVNKITLLESPKVDIESELLLTHCPEYVQRVLTLTLREDEVRKIGFPMAQQNVERSLASTGGTVACMREVMSGARASAQIAGGTHHAYRDRGEGFCVFNDVAVAINVARREFADSLRDRKILVIDLDVHQGNGTAKIFEGDAQVVTFSMHGEKNYPIKTREKSTHDVELPDDCEDEEYLSLLEQWLPKLFDDYDPAIVFFQAGIDALKEDSFGRLAMSREGLLRRNNAVYSMCIAREVPLVITMGGGYSKPIEPSLDAHVDVFRSAALRFTAPQFF	Viridiplantae; Chlorophyta; Mamiellophyceae; Mamiellales; Bathycoccaceae	PPL	mTP	mTP	Other	Other	0.4098	0.0034	0.3761	0.2105	0.0002	Mitochondrion	Mitochondrial transit peptide	0.1587	0.142	0.1181	0.0273	0.9011	0.1496	0.0722	0.0654	0.1374	0.0161				1.78468	1.26145	0.121466	MT	24.4086	15.3414	24.9494
A	mTP	MT	Bathycoccus prasinos	XP_007508607.1	HBMR01000483.1	MSFLIRSRVSTMTFASLTFKRTRMITTSAGVTTSGVRFPLLSSLSSETQQKVFLSFPRGRRSIGGDARRLKGGWWSSSSYSSRSAIRSLSGSHLSPNNNNNKPISDLDTSYLPLYAADWARVDLPPGHRFPMEKYLLTREAIEKESPDFLKYSMRFSPTARKEDVLLVHDKEYVERVLTQKLTREEARTIGFPMSEQSDGYASKFLSEDETKRGEQHVTRSLASTGGTIKMTRDVLEHGFMWAGQLAGGTHHAFAGHGEGFCVFNDIACAVRVAQRDYEELFEGEDRNVLIVDLDVHQGNGTAKIFENDKNIITYSIHGDRNYPWKTRMLSDYDIALPDDCEDEEYLNALETSLPKVFEKHKPFLVYFQAGVDALKADSFGRLSMTREGLRRRNNLVLA…	Viridiplantae; Chlorophyta; Mamiellophyceae; Mamiellales; Bathycoccaceae	PPL	mTP	mTP	Mitochondrial transite peptide	Mitochondrial transite peptide	0.0537	0.0001	0.9308	0.0147	0.0007	Mitochondrion	Mitochondrial transit peptide	0.094	0.2106	0.0462	0.0543	0.8487	0.5229	0.0466	0.1129	0.0565	0.0085				0.399937	1.49906	0.0043949	PL	127.007	1.09343	99.9964
A	mTP	MT	Micromonas pusilla	XP_003059622.1		MRAAGLSVALFASLVRHRAHHGVARRVAQRARREGGGGGIRCATTGENVAAASTSATASSSSSSSPPPPLRTYYADWAEVILPDNHRFPMEKYKATRLLLEADASLAGKLELLPSPALDLADVLAVHESGYVDRVLRCELTEKETRAIGFPMHPSSVTRSLASTGGTVAATRDVLAPNTAHRCAAQIAGGTHHAFADAGEGFCVFNDIAVAATMALREYDHLLSARSKTPILIVDLDVHQGNGTAKIFEDDPRVVTFSAHGEKNYPWKTKMRSTHDVELPDDASDDQCVKVFEEWIPFLFETYDPQLVFFQAGVDALRDDAFGRLGMSREGLLRRNHLVYDACLRRGKARGGGEEKRTGERSAHVPLVVTMGGGYSRPPDASVRAHADVFRSAAYRYAV…	Viridiplantae; Chlorophyta; Mamiellophyceae; Mamiellales; Mamiellaceae	PPL	mTP	mTP	Thylakoid luminal transfer peptide	Thylakoid luminal transfer peptide	0.0723	0.0394	0.3846	0.4971	0.0066	Plastid	Mitochondrial transit peptide	0.1171	0.1379	0.1697	0.0774	0.5843	0.6113	0.0243	0.0608	0.1306	0.0177				0.185349	2.00506	0.264988	PL	1	24.7434	44560.9
A	mTP	MT	Micromonas commoda	XP_002504096.1		MMNPSQVTRSLASTGGTVAATHDVLRPGTTAKCAAQIAGGTHHAFRDKGEGFCVFNDIAVAATMALRKYPARFEGCAHPILVIDLDVHQGNGTAKIFEDDPRVITFSAHGAGNYPWKTKMRSDHDVDVPDGTGDKEYIAMLEEWLPRLFETYDPKLVYFQAGVDALAVDSFGKLKMTRAGMLRRNHMVFDECLRRDVPLVITMGGGYSRPFDASVDAHADVYRAAAYRFASPPPAKGKKAPVQAATEEDEGEEDAAEEQTEEVAEEEIEKVVADVNADEAKFTDKTKTPKEENVKSDKFTTQIAAQIAALKSEKAQEMTAMTAAVERARREEDRSKLARALRNGDWSAAQREEDRNKMARALRNATWSIVSSEPASSASKELEASKELEASSVDWIGAV…	Viridiplantae; Chlorophyta; Mamiellophyceae; Mamiellales; Mamiellaceae	PPL	mTP	mTP	tTP	tTP	0.1334	0	0.0906	0.7759	0.0001	Cytoplasm	Nuclear localization signal	0.7604	0.3634	0.2	0.1648	0.0884	0.3267	0.0934	0.039	0.2294	0.0031				0.224648	0.469515	0.0032369	PL	44.7737	11.1506	117.163
A	mTP, cTP	MT, PL	Volvox africanus	GLI71158.1		MQAARFRLSVRVPSGACRSCFRTGTPHTQGDTEVVAAVARAAERPPWRHSIRPAKTLGAMALAPGALVAEAASWVGSATAGRPAPAVTPTQLPLPGPPGVLVTYYADHWRVPLPPGHRFPMEKYAATHGSLEADPSLEGLVQLRAAPPVAMEDVTLVHETAYVERFRSNHMTDPEMRNVGFPWSEQLVGRTFASCGGTVAAMHVVMQQREGIAGNIAGGTHHAFRDRGEGFCIFNDIAVAANVAMRDYGLDSILVVDLDVHQGNGTADIFEKDPRVITFDMFGDRNYPWKTRRKNTYDVPLPDDTGDEEYLVLLRSWLPRLLRNHRPQLIMFQAGVDALKGDSFGRLSLSRSGLLARNNLVYGAALEAGIPLVITMGGGYTRPMDASVSCHTDVYRTAA…	Viridiplantae; Chlorophyta; core chlorophytes; Chlorophyceae; CS clade; Chlamydomonadales; Volvocaceae	PPL	mTP, cTP	mTP	Mitochondrial transite peptide	Mitochondrial transite peptide	0.1791	0.0008	0.4298	0.2289	0.1614	Mitochondrion|Plastid	Chloroplast transit peptide	0.3634	0.1567	0.3793	0.0978	0.7784	0.8613	0.0507	0.1312	0.2471	0.196				0.190636	1.21954	0.0011169	PL	158.701	9.67135	57.5908
A	mTP, cTP	PL	Pleodorina starrii	GLC47189.1		MQAARRLRLSASFQGRRRRPCTRGGPFLCTAAAHIPNRLTESAVLPYHASYGATATAAAAGTAAPLAAAAPARSTPQALAAAAAAAASPAGAVAPRPALLPPPGPSGVLVAYYADHWRVPLPPGHRFPMEKYAATHGSLEADPSLEGLVQLRAAPPVDFEDVTLVHEPAYVERFRCNHMTEPEMRNVGFPWSEQLVGRTFASCGGTVAAMHVVMQRHQQQGGGAIAGNIAGGTHHAFRDRGEGFCVFNDIAVAANVAMRDYGLDSILVVDLDVHQGNGTADIFQNDPRVTTFDMFGDKNYPWKTRRTNTYDVPLRDETGDEEYLALLRSWLPRLLRDHRPQLILFQAGVDALRGDSFGRLGMSRSGLLARNNLVYGTALEAGVPLVITMGGGYTRPMDA…	Viridiplantae; Chlorophyta; core chlorophytes; Chlorophyceae; CS clade; Chlamydomonadales; Volvocaceae	PPL	mTP, cTP	mTP	mTP	mTP	0.4601	0.0002	0.4882	0.0483	0.0032	Plastid		0.1776	0.1467	0.0793	0.0771	0.5312	0.7778	0.0121	0.0486	0.1025	0.0275				0.411814	1.99691	0.046879	PL	2.69354	14.847	69.7165
A	mTP, cTP	MT	Edaphochlamys debaryana	KAG2488079.1		MRAVAVAPRLAAGAGGRCLKHVASTPPPITPWLPPRTPSSPAPAAPSRPLSSAARSAAAALPPAAAAAASSAAAAATAPTVAVPEAGSLPSPAPLGTLVAYYADHWVVPLPPGHRFPMLKYAATRAALAADPSLAADGGAGAGGGGGPAVELRPAPPVAWADATLVHEPAYVERFRSNHMTEPEMRNVGFPWSEQLVGRTFASSGGTVQAMHLVMRQGRGIAGNIAGGTHHAFRDRGEGFCILNDIAIAASVAMRDYGLDSILVIDLDVHQGNGTAEIFQNDPRVTTFDIFGDRNYPWKSRRTNTYDLPLPDDTGDAEYLALLQSWLPRLMRDHRPQLVFFQAGVDALKGDSFGRLALSRDGLLKRNHMVYGTALEAGVPLVVSMGGGYTRPMDASVQA…	Chlorophyta; core chlorophytes; Chlorophyceae; CS clade; Chlamydomonadales	PPL	mTP, cTP	mTP	Thylakoid luminal transfer peptide	Thylakoid luminal transfer peptide	0.3452	0.0008	0.0996	0.5502	0.0041	Mitochondrion	Mitochondrial transit peptide	0.1772	0.0895	0.1546	0.0602	0.8756	0.6555	0.0425	0.0481	0.2543	0.0198
A	mTP	MT	Chlamydomonas schloesseri	KAG2430988.1		MRGVGGNSLRRTSRCLANVAQRAPFCSRPTHAVPWPRANAHGSSPAAAAASSSSSPDGATTSSSSSISSPGTHTASSSASPVLEIPTTVGPPPPAPGPGVMVAYYADHWKVPLPEGHRFPMLKYAATRSALAGDGSLEGRLALRPASPAALEDLALVHCPQYVERFRLDAMTEPEMRNVGFPWSPQLVGRTFSSCGGTVAATHLVLQQGWGIAGNIAGGTHHAFRDRGEGFCVFNDIAVASRVAIRDYGLDSILVLDLDVHQGNGTADIFADEPRVTTFDMFGDKNYPWKSRRVNTYGLPLPDHTGDDEYLGLLRSWLPRLLAQHRPQLIMFQAGVDALKGDSFGRLGLSRAGLLARNNLVYGSALEAGVPLVVTMGGGYTRPMDASVTCHTDVYRTAA…	Viridiplantae; Chlorophyta; core chlorophytes; Chlorophyceae; CS clade; Chlamydomonadales; Chlamydomonadaceae	PPL	mTP	mTP	Mitochondrial transite peptide	Mitochondrial transite peptide	0.4327	0.0032	0.4931	0.071	0	Mitochondrion	Mitochondrial transit peptide	0.2256	0.148	0.1142	0.0674	0.9124	0.283	0.0283	0.0426	0.1622	0.0306				0.273861	2.08713	0.147372	PL	110.865	83.8103	7.96471
A	mTP, cTP	PL	Chlamydomonas incerta	KAG2424460.1		MRGVASSASGLRRTTSRCLAHAQAPFCSRPSHAAPSPRAPAHGSSTATAAAANGASSSGSSSGSSTHVDGSPVLDIPAMVGPPPPAPGPGVMVAYFADHWKVPLPEGHRFPMLKYAATRAALQADGSLEGRLQLRPAAPAALEDVALVHCRQYVERFRLDAMTEPEMRNVGFPWSRQLVGRTFSSCGGTVAATHLVLQQGRGIAGNIAGGTHHAFRDRGEGFCVFNDIAVAARVALRDYGLDSILVLDLDVHQGNGTADIFADEPRVTTFDIFGDKNYPWKSRRTNTYDLPLPDDTGDDEYLALLRSWLPRLLADHRPQLILFQAGVDALKGDSFGRLGLSRGGLLARNNLVYSTALEAGVPLVVTMGGGYTRPMDASVAAHTDVYRTAAYRLSAWEAA…	Viridiplantae; Chlorophyta; core chlorophytes; Chlorophyceae; CS clade; Chlamydomonadales; Chlamydomonadaceae	PPL	mTP, cTP	mTP	Mitochondrial transite peptide	Mitochondrial transite peptide	0.3073	0.0049	0.3936	0.294	0.0002	Plastid	Mitochondrial transit peptide	0.1867	0.1058	0.1189	0.0661	0.629	0.7378	0.0307	0.0502	0.1702	0.0347				1.27435	1.99599	0.100494	PL	73.6727	56.3839	11.0798
A	mTP, cTP	MT	Chlamydomonas reinhardtii	XP_042921739.1		MRGVASDSLRASLRRTSARCLAHARAPFSPRPSHAAPSPSLRTPAHGSSSTATAAAAYGTASSNSSSSSSTSSSSSSSTHTDGSPVLEIPDTVGPPPPAPGPGVMVAYYADHWKVPLPEGHRFPMLKYAATRAALQQDGSLEGRLALRPAAPAALEDLALVHCRQYVERFRLNAMTEPEMRNVGFPWSPQLVGRTFSSCGGTVAATHLVMQQGRGIAGNIAGGTHHAFRDRGEGFCVFNDIAVAARVAMRDYGLDSILVLDLDVHQGNGTADLFQGEPRVTTFDMFGDKNYPWKTRRRNTHDLPLPDDTGDEEYLGLLRSWLPRLLADHRPQLILFQAGVDALKGDSFGRLGLSRGGLLARNNLVYGTALEAGVPLVVTMGGGYTRPMDASVACHTDVY…	Viridiplantae; Chlorophyta; core chlorophytes; Chlorophyceae; CS clade; Chlamydomonadales; Chlamydomonadaceae	PPL	mTP, cTP	mTP	Other	Other	0.5163	0.0016	0.3702	0.1119	0.0001	Mitochondrion	Mitochondrial transit peptide	0.1963	0.1365	0.0792	0.0608	0.859	0.2179	0.0367	0.0522	0.1589	0.0131				0.816854	1.92018	0.129954	PL	77.8513	95.4532	22.136
A	mTP	MT, PL	Cyanidioschyzon merolae	XP_005538097		MYLQASRLSSWINPFYRKLAFRPKITTWPRHRSSRCAHAAEIGSAGALRVYFADVYAVELPAGHRFPMAKYELVRRKLEADSSFKGVPFLVSPLAELDDILLVHSKDYVDRFIKGKLSDIEVRRIGFPWSTALVQRTLASVGGTVACMRDVVEGRSRCAAQIAGGTHHAFPDHGEGFCVFNDIAIAARVALRDYAQVRRILVLDLDVHQGNGVAAIFQGDSRVFTCSFHGHGNYPFRKQKSDLDIEFEDNTDDTDYLQILEVWLPRIMAKHDPDLVFYQAGVDALAEDKLGRLALTRAGLRLRNQIVLDYILQESEAGIVICMGGGYADPITKSVDAHADVYLDAHFALARYRKANKRISSIDSNISR	Rhodophyta; Bangiophyceae; Cyanidiales; Cyanidiaceae (red algae)	PPL	mTP	mTP	Mitochondrial transite peptide	Mitochondrial transite peptide	0.1436	0	0.5063	0.3427	0.0073	Mitochondrion|Plastid	Mitochondrial transit peptide	0.2857	0.1807	0.0773	0.0411	0.7511	0.8484	0.0215	0.0352	0.0597	0.0495
A	mTP	MT	Symbiodinium microadriaticum	CAE7745683.1		MWRHVSRPFCGSLRACSSNPLGLPPQVFESRSEAPRPRKEGGLCFFSSDWADMQLPATHRFPIDKYRLTREVLEEAGIPVLAGPLATFEEASLAHTEGYVRSIFRGDCTDQMRRRVGFREAPMKAYVLRTLASLGATVAATRHCLNHGVWSGAVSGGTHHAFADSGEGFCVFNDIAVAARLAQREFQVTSVLVIDLDVHQGNGTAGIFQDDPSVYTVSVHQKKGYPFSTRCASDMEIDLPDGCDDEEFLEALMPIRDLIAQKGGSRSLLIYQAGVDGLQGDRFGRWALTRRGLQKRNAFLYSLASECRMPLLITMGGGYHKDIRETVRASADVYLQAAAWEQCSEKI	Sar; Alveolata; Dinophyceae (dinoflagellates)	CPL	mTP	mTP (Plant) or none (nonPlant)	Mitochondrial transite peptide	Mitochondrial transite peptide	0.1779	0.0018	0.8203			Mitochondrion	Mitochondrial transit peptide	0.2798	0.2174	0.0954	0.0507	0.9578	0.1862	0.0467	0.0767	0.1304	0.0761				IBPC logo CNRS logo UPMC University logo
A	mTP	MT	Gracilariopsis chorda	NBIV01000127.1		MTRSFYNLMFCSTFLSTLRPGKGRSMAMRSTRDICTKACSLHLFYSDYCKFPLPPNHRFPMQKYALIRNQLEQDTLLSSATFVPSPLATRVELEAVHDASYISRVMNGGLSKHEIREVGFPWSTAGVRRALASTGGTVAAMRCVLKGAKVAGQLAGGTHHARRNGGAGFCVFNDVAVAASIALKEGKRVAVLDFDVHQGDGTAEIFKGVEELYTVSLHAERNYPFEKIASDIDIGFEDGVGDEEYLKVVEDVVPRVLDGFDPDVVMLQMGVDGLESDGLGRLSLSRQGLSRRNRYVYESILEREMQAVVTMGGGYSRPSIWPSVEAHCDVYTDMARALEQLT	Rhodophyta; Florideophyceae; Rhodymeniophycidae; Gracilariales; Gracilariaceae	PPL	mTP	mTP	Mitochondrial transite peptide	Mitochondrial transite peptide	0.3213	0.0008	0.582	0.068	0.0279	Mitochondrion	Mitochondrial transit peptide	0.334	0.3689	0.351	0.0424	0.8518	0.5027	0.0869	0.1093	0.1264	0.0358
B	None	MT	Ridgeia piscesae	KAK2178475.1		MAQGLSFGFTTKMTRVRILCCSVETLGKHQRTTALYLDIEEHQWPIIYSSQYNISFLGLEKLHPFDSCKWSRIYNFLKEAGMVKDSTIVQPLEAQKNDLLSVHSQRYINCLKWSIKVAGITEVPPVALLPNFIVQWRVLRPFRFHTGGTVLAAKLALERGWAINLGGGFHHCSATRGGGFCAYADITIAITLLFDHMPSVTKVMIIDLDAHQGNGYERDFMEDSRVYILDMFNRQIYPHDGYAKRSIKRKVELMSDVGDTQYLALVRRHVEAALKEFPPDLIVYNAGTDVLHGDRLGHLSLSPQGVIERDQIVFQKARTRNIPIMMLTSGGYQSNNARVIADSILNLHSQRLITCDSAESYADNGRPGGISESQSDGHLMARQKAANNSMNNTGSPEDG…	Metazoa; Spiralia; Lophotrochozoa; Annelida	NPL	mTP	mTP	Other	noTP	0.889646	0.004094	0.10626			Plastid		0.3637	0.2786	0.1268	0.0943	0.427	0.5715	0.0773	0.114	0.1142	0.1767
B	None	CPL, NUC	Lamellibrachia satsuma	KAI0236168.1		MARSNRGTRVAERQQRTALYIDIEEHQWPVIYTPQYNISFLGLEKLHPFDSCKWGRIYDFLKEAGMVQDSTIVQPLEAQTVDLLTVHTQSYINGLKLSDIVEGVEEWSIKVAGITEVPPVAFLPNYIVQRRVLRPFRFHTGGTVLAAKLALERGWAINLGGGFHHCSATRGGGFCAYADITIAIKLLFDNMTAVRRVMIIDLDAHQGNGYERDFMDDDRVYILDMFNRQIYPHDGFAKRSIRRKVELHCDVGDREYLSLVRRHVEAALNEFPPDLIVYNAGTDVLEGDMLGHLSLSPQGVIERDQIVFQKARTRNIPIMMLTSGGYQRSTARVIADSILNLHSLHLITCDAAENLTDTRRREGLSGSQSDGSLWARLRGSNNSISHSQTEHQIHESDTR…	Metazoa; Spiralia; Lophotrochozoa; Annelida	NPL	None	none	Other	noTP	0.999757	4.3e-05	0.0002			Cytoplasm|Nucleus		0.5836	0.5908	0.0385	0.0523	0.3446	0.0891	0.0595	0.0898	0.1251	0.1027
B	None	CPL	Aplysia californica	XP_012938883.1		MAGASGKTPAPAMRCRQYEAEIKLTQWPIIYSSEYNIGFCGLEKLHPFDAGKWGRIFNFLKDAGMLRDDTIIEPMEASETELLLVHTKRYISSLRLTNIVEGINEWSMNVAGITEVPPVALLPNFVVQKKVLRPFRFQTSGTIMAGRLALDRGWAINIGGGFHHCSAERGGGFCAYADITLAIKFAFEKVESVAKVMIIDLDAHQGNGHERDFMNDQRVYILDVYNRGIYPHDGFAKRAIKRKVELGHFTDDETYLTLIRRHVDGALNEFEPDLVVYNAGTDILEGDPLGNLSITAQGVIERDQIVFQKCRTRGIPIFMVTSGGYQRETARIVADSILNLKNLGLISWTEAENAPLIEAPASGIEK	Metazoa; Spiralia; Lophotrochozoa; Annelida	NPL	None	none	Other	noTP	0.999834	8.7e-05	8e-05			Cytoplasm		0.6824	0.4463	0.0908	0.0855	0.2961	0.3061	0.1165	0.1022	0.152	0.0723
B	None	CPL	Platynereis dumerilii	HALR01315508.1+ HALR01315515.1+ JAPTHN010000016.1		MASTSQPNEQSKDTEKVDATGHAEGNEKKLHTTALYFDIKETQWPIVYHPEYNISFFGLQKLHPFDAGKWGRVYGFLKEDGMIRDDTSVRPLEATQDDLLVVHTLSYLKSLKWSGNVAMIMEVPPVALLPNFIVQRKALKPFRLHTGGSILAGKLAIERGWAINIGGGFHHCSSKRGGGFCAYADISLLIKFMFERIPDQVKTAMIIDLDAHQGNGHERDFMGDEKVYIMDVYNRQIYPHDGFAKRGIRKKVELESFTEDREYLTKVNQYVNQSLNEFKPDVVVYNAGTDILEGDGLGCLSISAMGVIERDQIVFESVRKRNIPIVMVTSGGYQRSNARIIADSILNLHQRGLINCEEALSAPPPETAAPKSSIPRSESDGGLWARFKRSASSRCSTMT…	Metazoa; Spiralia; Lophotrochozoa; Annelida	NPL	None	none	Other	noTP	1	0	0			Cytoplasm		0.7028	0.4707	0.0992	0.0642	0.1621	0.1196	0.0513	0.0564	0.0707	0.0559
B	None	CPL	Saccoglossus kowalevskii	XP_002735241.1		MAAESSSNGDDEGKKRVQKKPLHKTDLYIDVSDRQWPIVYSQDYNIGFLGLEKLHPFDAGKWGKVYAFLKEDGMLRDDTIIAPREAGEKDLSVIHTKRYLDSLKWSVNVATITEVPPVAFLPNFIVQRKVLKPFRIQTGGTILAAKLAIERGWAINIGGGFHHCSGDRGGGFCAYADISLAIKFLFDRDPKTKKAMIVDLDAHQGNGHERDFMEDDRVYTMDVYNRHIYPHDGFAKRGINRKVELMSWTEDAEYLEKVKMNLELSLGEFVPDIIVYNAGTDILDGDPLGALSISPQGIIERDQIVFEAARSRKIPILMVTSGGYQKRTARIIADSILNLKTHELIGCPEAESFQNEMKSSSGTGAAASPSNPTARY	Metazoa; Hemichordata	NPL	None	none	Other	noTP	1	0	0			Cytoplasm		0.5294	0.4146	0.0554	0.0585	0.1717	0.3622	0.0536	0.0603	0.0946	0.0824
B	None	CPL	Patiria miniata	XP_038054443.1		MESGESQQDEGGVDVDTGKTYCGSETLGKPTDAANVSDDHSQQRPPDSRPTDQPTPQSQPHKTTLFVQVKETQWPIIYSPDYNIGFLGLEKLHPFDSGKWGKVFNFLKADGMVSDETIVRPQEATTEDLLVVHTKKYLDSLRWSVTVASITEVPPVALLPNPIVQRRVLKPLRTQTGGTILAGKLAMERGWAINIGGGFHHCSSERGGGFCAFADITLAIKFLLDLRMVEKVMIVDLDAHQGNGHERDFMDMRETVFILDMFNRSIYPHDGYAKRGISRKVELDFNTEDGPFLRAVERHLKQALEEFRPDLIVYNAGTDILEGDPLGALSITPEGIVQRDQMVFEIAKNRTKPIPILMVTSGGYQKNNARIIADSILNLKKQRLIQCQEAEEYLKNKAK…	Metazoa; Echinodermata; Eleutherozoa; Asterozoa	NPL	None	none	Other	noTP	0.999996	3e-06	1e-06			Cytoplasm		0.5683	0.4595	0.0943	0.1154	0.3129	0.6042	0.0746	0.0985	0.1683	0.1525
B	None	CPL	Holothuria leucospilota	KAJ8047209.1		MAEEDPNAPQNVRSANSGEEKMESEEPGQLPSESIFRNNHLFVQVQDHQWPIVYRKEYNIGFLGLQKLHPFDSGKWGKIFQFLKEENMVTEDTVVSPEEPTEEDLLVVHEKSYLNTLKWSVTVAGITEVPPVVLLPNFIVQKKVLKPLRFQTGGTILAAKLAVERGWAINLGGGFHHCSSSRGGGFCAYADISLGIKFLLEMKLIERAMIVDLDAHQGNGHARDFINMRSQVYILDVYNRSIYPHDGYAKRGITRRVELEPYTEDAPFLHLVESHLEEAVNEFQPDIIFYNAGTDCLVGDPLGALSVSPQGVIQRDEIVFKCARQKHSIAIVMVTSGGYQQMNAKIISQSILNLRRKNLIRCPAAENYIQAKR	Metazoa; Echinodermata; Eleutherozoa; Echinozoa	NPL	None	none	Other	noTP	0.999946	9e-06	4.6e-05			Cytoplasm		0.6287	0.5166	0.1238	0.1072	0.1799	0.2959	0.0468	0.0686	0.0579	0.0706
B	None	CPL	Anneissia japonica	XP_033127627.1		MAGSKEENEDATSSKENKDLTQDTVNPKQHERDSEQEKEEVHETKLYFNVSDNKWPIIYSPEYNIGFLGLEKLHPFDSGKWGKVFGFLKDAGMLSDENTVRPVEPSEKDLRVAHTKRYLKSLRWSVNVASITEVPPVAMLPNFLVQRKVLRPCRLQTGGTILAGKLAMERGWAINVGGGFHHSSGDRGGGFCAYADITLTIKFLLQRMEGVSKAMIVDLDAHQGNGHERDFMGDDRVYIMDAYNRHIYPHDGFAKRAIHRKVELEMYLEDPFYLDQVSRNLEAALKEFTPDVIVYNAGTDVLRGDNLGALSITPRGIVERDEYVFQAAKSRKIPIVMVTSGGYQRNNAEIIAMSILNLRNKQLINCDAATQNQESLLRAVGTSKATDPVAEEPRPGLFS…	Metazoa; Echinodermata; Pelmatozoa; Crinoidea	NPL	None	none	Other	noTP	1	0	0			Cytoplasm	Peroxisomal targeting signal	0.5267	0.4457	0.0442	0.1226	0.2183	0.1107	0.2312	0.0673	0.1819	0.3183
B	None	CPL	Strongylocentrotus purpuratus	XP_030853168.1		MAEPDDSLLTQTTDTEPALVVGEIKENRETRCEDTGMEEEAVSDDPTNGEEVRLSETNDEPEQSPVSMQEDRHLVRRTSESDDIEEEEREEESTEQEIAEQYAKIRERIQKSKLYVNVEPHQWPIIYSPDYNISFLGFEKLHPFDSGKWGKVYNLLKKEGMFCDETTVCPLEATEDDLLVAHTKQYISRLKWSISVAGITEIPPVALLPNYIVQKKVLRPLRLQTGGSILAAKLAMERGWAINIGGGFHHCSSKQGGGFCAYADITLALRFLFHQGTIKKAMILDLDAHQGNGHERDFMQDKESVYILDVYNRHIYPRDGFAKRGISRKVEVNYFIADEQYMTLVASNLEAALNEFVPDILVYNAGTDSLEGDPLGALSITPQGIIKRDMMVFEFARDR…	Metazoa; Echinodermata; Eleutherozoa; Echinozoa	NPL	None	none	Other	noTP	1	0	0			Cytoplasm	Nuclear localization signal	0.58	0.5216	0.0976	0.1699	0.3739	0.1554	0.1602	0.1431	0.1991	0.1109
B	None	CPL	Sinocyclocheilus rhinocerous	XP_016420073.1		MSKKEDLRGKKGFHQTELYAEVPSTCLPIVYSPEYNITFMGLEKLHPFDAGKWGKVIRFLKEEQFITDEVIVLAREASEADLLVVHTTRYLNRLKWSLVVATITEIPPLLFLPNFLVQRKVLKPLRTQTGGTIMAGKLAMDRGWAINVGGGFHHCSSDKGGGFCAYADITLAIKFLFERVEGVARATIIDLDAHQGNGHERDFLEDRRVYIMDVYNRHIYPGDGYAKRAIKRKVELDWGTEDMEYLQKVELHSEGALNEVRPDIIIYNAGTDVLDGDPLGGLAISPQGIVKRDEIIFRAAQRRGIPILMVTSGGYQKKTARIIADSILNLHRQRLIGEEAVEGAGPSHVPLMMSKSVSSGATFSAI	Metazoa; Chordata; Craniata; Vertebrata; Euteleostomi; Actinopterygii;	NPL	None	none	Other	noTP	0.999932	3.2e-05	3.6e-05			Cytoplasm		0.5988	0.3813	0.0489	0.1019	0.1683	0.3936	0.0954	0.0744	0.1013	0.164
B	None	CPL	Pimephales promelas	KAG1949695.1		MKKKHCLVSAEGNRAVQRFIKKNKNNKITAWVCNNSLKFNMLSKKEDSGGKKGSHQTELYTDVPATCLPIVYSPEYNITFMGLEKLHPFDAGKWGKVIHFLKEEQFITDEIIVPAREASEADLLVVHTARYLNRLKWSLVVATITEIPPLLFLPNFLVQRKVLKPLRTQTGGTIMAGKLAMDRGWAINVGGGFHHCSSDKGGGFCAYADITLAIKFLFERVDGVARATIIDLDAHQGNGHERDFLDDSRVYIMDVYNRHIYPGDGYAKRAIKRKVELDWGTEDMEYLQKVELHSEGALNEVKPDIIIYNAGTDILDGDALGGLAISPQGIVKRDEIIFRAARRRGIPILMVTSGGYQKKTARIIADSILNLHRQGLIGEEAVEGAGPSHVPLMMTKSTL…	Metazoa; Chordata; Craniata; Vertebrata; Euteleostomi; Actinopterygii;	NPL	None	none	Other	noTP	0.999932	3.2e-05	3.6e-05			Cytoplasm		0.4815	0.351	0.047	0.1054	0.3427	0.455	0.0927	0.0648	0.1182	0.1246
B	None	CPL	Danio rerio	NP_001002171.1		MSKKEDSGGKKCSHHTELYAEVPASCLPIVYSPEYNITFMGLEKLHPFDAGKWGKVIRFLKEEQFITDEIIVLAREASEADLLVVHTARYLNRLKWSLVVATITEIPPLLFLPNFLVQRKVLRPLRTQTGGTIMAGKLAIDRGWAINVGGGFHHCSSDKGGGFCAYADITLAIKFLFERVEGVASATIIDLDAHQGNGHERDFLEDRRVYIMDVYNRHIYPGDGYAKRAIKRKVELDWGTEDSEYLQKVDLHSEGALNEARPDIIIYNAGTDILDGDPLGGLAISPQGIIKRDEIIFRAARRRGIPILMVTSGGYQKKTARIIADSILNLHRQGLIGEEALDVAGPSHVSLMMSKSVSSGATLAAI	Metazoa; Chordata; Craniata; Vertebrata; Euteleostomi; Actinopterygii;	NPL	None	none	Other	noTP	0.998573	3.3e-05	0.001394			Cytoplasm		0.5795	0.3754	0.036	0.0864	0.1954	0.4407	0.0999	0.0742	0.0925	0.1845
B	None	CPL	Gasterosteus aculeatus aculeatus	XP_040060576.1		MADKQDNEGKRSSHCTALHACIPRTALPIVYHPDYNITFMGLEKLHPFDAGKWGKVIHFLKEEQFVTDGNIVEALEATEEDLLVVHTQRYLNRLKWSLVVAAITEIPPLMFLPNFLVQRRVLRPLRTQTGGTIMAAKLAVDRGWAINVGGGFHHCSSDKGGGFCAYADITLAIKFLFERVEGISRATIIDLDAHQGNGHERDFLDDGRVYIMDVYNRHIYPGDGYAKRAIKRKVELDWGTEDSEYLQKVELHTDGALNEVRPDILVYNAGTDVLDGDPLGGLSISPEGIRKRDEIVFRAARRRGVPILMVTSGGYQKKTARIIADSILNLRLQGLIGAEALEGEGSSPPPPATSMMLSSAASAAV	Metazoa; Chordata; Craniata; Vertebrata; Euteleostomi; Actinopterygii;	NPL	None	none	Other	noTP	0.999732	0.000115	0.000153			Cytoplasm		0.6431	0.3624	0.0988	0.1219	0.1382	0.3638	0.1014	0.1022	0.095	0.0614
B	None	CPL	Oryzias latipes	XP_011473637.1		MSLKEDTRKTSSHPTNLYTSLPQTCLPIVYHPDYNITFMGLEKLHPFDAGKWGKVIHFLKEECFLTDADIVEAREATEEDLLVVHTKHYLKRLKWSVVVATITEIPPLLFLPNFLVQRKVLRPLRTQTGGTIMAGKLAVDRGWAINVGGGFHHCSSNKGGGFCAYADITLAIKFLFERVEGISKATIIDLDAHQGNGHERDFLEDRRVYIMDVYNSHIYPGDGHAKRAIRRKVELDWGTEDSEYLQKVELHCEGALNELRPDIIVYNAGTDILDGDPLGGLSISPQGIVKRDEIVFRAAKQRGIPILMVTSGGYQKRTARIIADSILNLRQQGLIRGGAGQSEGLPLRATHMESSSGSAGSTSTRE	Metazoa; Chordata; Craniata; Vertebrata; Euteleostomi; Actinopterygii;	NPL	None	none	Other	noTP	0.999695	3.5e-05	0.00027			Cytoplasm		0.6323	0.4221	0.1132	0.0939	0.1484	0.2369	0.0706	0.094	0.0841	0.161
B	None	CPL	Coregonus clupeaformis	XP_041747163.1		MMCNRSHSTQLYLDVPSTCLPIIYSPVYNITFMGLEKLHPFDSGKWGKVIHFLKEEKLISDGSIVEAREATEEDLLVVHTKRYLNRLKWSLVVATITEIPPLLFLPNFLVQRRVLRPLRTQTGGTIMAGKLAVDRGWAINVGGGFHHCSSDKGGGFCAYADITLAIKFLFERVEGISRATIIDLDAHQGNGHERDFLDDRRVFIMDVYNRYIYPGDGYAKRAIKRKVELDSGTEDDEYLQKVELHLEGALNEVRSDIIVYNAGTDVLDGDPLGGLAISPQGIVRRDEIVFRAARRRGIPILMVTSGGYQKKTARIIADSIINLRCQGLIGGDEDGEVPEECADGVTLMMSSSDSSPSCVSPGPAPNTI	Metazoa; Chordata; Craniata; Vertebrata; Euteleostomi; Actinopterygii;	NPL	None	none	Other	noTP	0.998976	0.000139	0.000886			Cytoplasm		0.6613	0.4036	0.0761	0.0834	0.1437	0.4354	0.0989	0.0915	0.1129	0.1401
B	None	CPL	Mus musculus	NP_659168.1		MPHATQLYQHVPEKRWPIVYSPRYNITFMGLEKLHPFDAGKWGKVINFLKEEKLLSDGMLVEAREASEEDLLVVHTRRYLNELKWSFVVATITEIPPVIFLPNFLVQRKVLRPLRTQTGGTIMAGKLAVERGWAINVGGGFHHCSSDRGGGFCAYADITLAIKFLFERVEGISRATIIDLDAHQGNGHERDFMGDKRVYIMDVYNRHIYPGDRFAKEAIRRKVELEWGTEDEEYLEKVERNVRRSLQEHLPDVVVYNAGTDVLEGDRLGGLSISPAGIVKRDEVVFRVVRAHDIPILMVTSGGYQKRTARIIADSILNLHDLGLIGPEFPCVSAQNSGIPLLSCAVP	Metazoa; Chordata; Craniata; Vertebrata	NPL	None	none	Other	noTP	0.999564	1.9e-05	0.000417			Cytoplasm		0.6009	0.414	0.0942	0.1123	0.1656	0.2413	0.1155	0.1051	0.1195	0.1055
B	None	CPL	Homo sapiens	NP_079103.2		MLHTTQLYQHVPETRWPIVYSPRYNITFMGLEKLHPFDAGKWGKVINFLKEEKLLSDSMLVEAREASEEDLLVVHTRRYLNELKWSFAVATITEIPPVIFLPNFLVQRKVLRPLRTQTGGTIMAGKLAVERGWAINVGGGFHHCSSDRGGGFCAYADITLAIKFLFERVEGISRATIIDLDAHQGNGHERDFMDDKRVYIMDVYNRHIYPGDRFAKQAIRRKVELEWGTEDDEYLDKVERNIKKSLQEHLPDVVVYNAGTDILEGDRLGGLSISPAGIVKRDELVFRMVRGRRVPILMVTSGGYQKRTARIIADSILNLFGLGLIGPESPSVSAQNSDTPLLPPAVP	Metazoa; Chordata; Craniata; Vertebrata	NPL	None	none	Other	noTP	0.992363	7.1e-05	0.007566			Cytoplasm		0.6066	0.4214	0.0909	0.0793	0.1451	0.2932	0.0846	0.0996	0.0998	0.1609
B	None	CPL	Gallus gallus	NP_001264070.2		MPHRTELYEGVPPTCWPIVYSPDYNITFMGLEKLHPFDAGKWGKVINFLKEEKLIGDDLIVQAREATDEDLLVVHTRRYLNKLKWSFVVATITEIPPVLFLPNFLVQRKVLKPLRTQTGGTIMAGKLAVDRGWAINVGGGFHHCSSDKGGGFCAYADITLAIKFLFERVPGVSKATIIDLDAHQGNGHERDFMNDHRVYIMDAYNRYIYPGDGFAKRAIKRKVELEWGTEDTEYLQKVHTHVEGALNELKPDIIVYNAGTDILDGDPLGGLAISPQGIVKRDEVVFKAARSRGIPILMVTSGGYQKRTARIIADSILNLHNLGLIDKELATSEAESPKVEQMIRDSVTDLTNLTCSDG	Metazoa; Chordata; Craniata; Vertebrata	NPL	None	none	Other	noTP	0.999952	2e-05	2.8e-05			Cytoplasm		0.6503	0.4044	0.0261	0.1043	0.1399	0.3565	0.1115	0.0742	0.0967	0.0531
B	None	CPL	Poecile atricapillus	XP_058700842.1		MGSGTGPHRTELYEDPPSGCWPIVYSPDYNITFMGLEKLHPFDAGKWGKVINFLKEEKLIADDSIVQAREATDEDLLVVHTRRYLNKLKWSFVVATITEIPPVAFLPNFVVQRKVLKPLRTQTGGTIMAGKLAVDRGWAINVGGGFHHCSSDKGGGFCAYADITLAIKFLFERVQGVSRAAIIDLDAHQGNGHERDFMDDPRVYIMDAYNRYIYPGDGFAKRAIKRKVELEWGTEDTEYLQKVHTHVEGALNEFKPDIVVYNAGTDILDGDPLGGLAISPQGIVKRDEVVFRATRSRGIPVLMVTSGGYQKRTARIIADSILNLHSLGLLGRERAACALGSPSLDQMVRDSAKDFSNLSLQ	Metazoa; Chordata; Craniata; Vertebrata	NPL	None	none	Other	noTP	0.999971	1.8e-05	1.2e-05			Cytoplasm		0.5671	0.4268	0.0299	0.1086	0.1539	0.2379	0.0823	0.0574	0.0722	0.1409
B	None	CPL	Branchiostoma belcheri	XP_019634279.1		MAAAADDKKSISHSTRLHEDIPPSKWPIVYSSDYNIGFLGLEKLHPFDSGKWGKVFRYLKESGLLKDDDVVTPVEATEEDLLMVHSSGYLNSLKWSMVVAGITEVPPVALLPNFIVQRKLLKPLRLQTGGTVMAGKLATERGWALNIGGGFHHCSAERGGGFCAYADITLSIKFLFERIEGISKAMIVDLDAHQGNGHERDFINDSRVYIMDVYNRYIYPHDSYAKGAIRCKVELQAYTEDDHYLSLVRKNLDKALEEFNPDIIVYNAGTDVLEGDPLGALSISPEGIIQRDQLVFELARGKGRPRQIPILMVTSGGYQKRTAQIIADSIKNLIAKGLISHQAASVETEI	Metazoa; Chordata; Craniata; Vertebrata	NPL	None	none	Other	noTP	0.999869	5.4e-05	7.7e-05			Cytoplasm		0.6511	0.4492	0.0594	0.0903	0.1208	0.481	0.0781	0.0962	0.0685	0.0752
B	None	CPL	Branchiostoma floridae	XP_035676310.1		MIMAAADDRKSTRLHEDIPQSKWPIVYSSDYNIGFLGLEKLHPFDSGKWGKVFRYLKESGLLKDDDVVTPVEATEEDLLMVHSSGYLNSLKWSMVVAGITEVPPVALLPNFIVQRKLLKPLRLQTGGTVMAGKLATERGWALNIGGGFHHCSAERGGGFCAYADITLSIKFLFERMEGISKAMIVDLDAHQGNGHERDFINDSRVYIMDVYNRYIYPHDSYAKGAIRRKVELQAYTEDDRYLSLVRKNLEKALEEFNPDIIVYNAGTDVLEGDPLGALSISPEGIVQRDQLVFELARGKGRPRQIPILMVTSGGYQKRTAQIIADSIKNLIAKGLISHQAAAVETEI	Metazoa; Chordata; Craniata; Vertebrata	NPL	None	none	Other	noTP	0.996311	0.003507	0.000182			Cytoplasm		0.661	0.4824	0.0653	0.0927	0.16	0.4602	0.099	0.0978	0.0812	0.1241
B	None	CPL	Nematostella vectensis	XP_001636500		MSDQKQLTSNKSASNYECASASHLYIDIKATQWPIVYSSGYNIGFMGLERLHPFDSGKWGRVFNMLKEAKLIDDSTVVEPREVSREDLLIVHTKKYLDSLKWSVVVAQICEVPPVAFLPNFIVQHKLLRPLRLQTGGTILAAKLAMERGWAINIGGGFHHCSGTSGGGFCAYADISLAVMFLFNHFDSVKKVMIIDLDAHQGNGHEADFIKEERVYIMDAYNSHIYPGCMKVKSAIKRDVQLENFTTDSEYLPLIKWHVPEALDEFCPDAIIYNAGTDILEGDPLGSLSITPKGIIQRDQIVFQEARSRSIPIMMVTSGGYQRRTARIIADSILNLHEQGLISCNYSESGPLPVAGASSSYNTF	Metazoa; Cnidaria; Anthozoa; Hexacorallia	NPL	None	none	Other	noTP	0.999967	1.1e-05	2.2e-05			Cytoplasm		0.6598	0.4539	0.0264	0.096	0.1617	0.3815	0.0795	0.0968	0.0897	0.1233
B	None	CPL	Porites evermanni	CAH3026164.1		MPNEVFNVLKYATAIVSAQCAAFICASATVKHRQTKRDMSVLKKLNKKQEDDLESTQQCHLYVETNANQWPIVYSDDYNIGFLGLERLHPFDSGKWGKVFQYLKEAKMVNEDSVVVPREATQEDLLVVHTSDYLDSLRWSAKVAMICEVPPVALLPNFIVQRKVLKPMRIQTGGSILAAKLAVDRGWAINIGGGFHHCSGSKGGGFCAYADITLAIKFLFKHIDVVSKAMIIDLDAHQGNGHEADFDKDEQVFIMDVYNAYIYPRDMKVKSAIKKNIELWHGTDDKTYLPLLRKHIPEALDNFKPDIIAYNAGTDILEGDPLGNLSITPQGIIERDQIVFQEARKRNIPIFMLTSGGYQRRTARIIADSILNLQKEGLISCNYSDSGEFVNCK	Metazoa; Cnidaria; Anthozoa; Hexacorallia	NPL	None	none	Other	noTP	0.944613	0.02807	0.027317			Plastid		0.3993	0.1987	0.127	0.0651	0.6238	0.6313	0.1503	0.1055	0.1476	0.3085
B	None	CPL, NUC	Exaiptasia pallida	XP_020903503		MSVRKKLKKADRSASGSEKVVGTHLYVEINASQWPIVYSPSYNIGFLGLEKLHPFDSGKWGRVFEFLKEGKLINVEENQQTVEPREPTTEDLMVVHTKKYLDSLKWSVVVAQICEVPPVAFLPNIVVQHKLLKPLRLQTGGTILAARLAVERGWAINIGGGFHHCSSSSGGGFCAYADITLAIKFLFQNVESIKKAMIIDLDAHQGNGHELDFMNDQCVYIMDVYNAYIYPGAMRARRAIRRNIELNHYTKDEEYLSLIKKHIPEALDEFSPDIIIYNAGTDVLEGDPLGNLSITSKGIIERDQIVFQEARNKSIPVVMVTSGGYQKKTARIIADSILNLHEMGLISCNYSESGPLSATKAESSSNYNTFNSAQ	Metazoa; Cnidaria; Anthozoa; Hexacorallia	NPL	None	none	Other	noTP	0.999871	2.5e-05	0.000104			Cytoplasm|Nucleus	Nuclear localization signal	0.4893	0.6953	0.0316	0.0378	0.1553	0.2166	0.045	0.0434	0.064	0.0686
B	None	CPL	Actinia tenebrosa	XP_031572592		MSVTKKLTKAEASGSSKDNSETTHLYLQINATQWPIVYSSSYNIGFLGLERLHPFDSGKWGRVFSFLKEAELIDDSTIVEPREATTEDLLVVHTKKYLDSLKWSVVVAQICEVPPVAFLPNFVVQHKLLKPLRLQTGGTILAAKLAIERGWSINIGGGFHHCSANKGGGFCAYADITLAIKFLFKYLGVEKAMIIDLDAHQGNGHEADFMGDKQVYIMDVYNAHIYPGAMRVKSAVSRNIELNHLTTDEEYLPIIQRHVPNVLDEFKPDIVVYNAGTDVLEGDPLGNLSISPQGIIKRDQIVFQEARTRSIPIVMVTSGGYQKKTARIIADSILNLHEKRLITCNYSESGPISSAKAESSSNYNTFNNPSSL	Metazoa; Cnidaria; Anthozoa; Hexacorallia	NPL	None	none	Other	noTP	0.999879	3.7e-05	8.4e-05			Cytoplasm		0.65	0.445	0.0327	0.0697	0.183	0.2669	0.0811	0.0876	0.0856	0.1999
B	None	CPL	Geodia barretti	CAI8052393.1		MGGAQSQEEEPTPSEAGGDTPGIYEIAELEPRQWPIVYSSQYNIGFMGLQRLHPFDSAKWGKIFDHLQEAGMIKGKEDILEPREITKRELQMVHTEEYLESLTSSMNVAMVVEVPPVAILPNFVVQSKLLRPFRFQTAGTIMAGKLAIERGWAINIGGGFHHCSSNSGGGFCAYADITLAVKYMFNHIDGVKKAMIVDFDAHQGNGHERDFLGDERVFILDMYNRLIYPGDNFAKQAIKRKVELNHHTTDQVYLENIRRHLPAVLDEFDPDVVVYNAGTDILEGDRLGNLDITPEGVMERDRLVFTEVRKKRGKPIFMLTSGGYQRNNARVIADSILGLHREKLISNPLEDSHVTSELREQGASLAQGSGGNEGET	Metazoa; Cnidaria; Anthozoa; Hexacorallia	NPL	None	none	Other	noTP	0.999953	3.1e-05	1.6e-05			Cytoplasm		0.6406	0.5075	0.0977	0.1047	0.1463	0.2839	0.0741	0.0964	0.0491	0.0707
B	None	CPL	Pocillopora damicornis	XP_027057277.1		MSVLKKFTKEEHESSSDQECHLYVEAKTNQWPIVYSDDYNIGFMGLERLHPFDSGKWGKVFQYLKDGKMVDESTVVTPREVTSDDLLVVHTESYLDSLRWSARVAMICEVPPLALLPNFIVQRKVLRPMRIQTGGSILAAKLAVERGWAINIGGGFHHCSGSSGGGFCAYADITLAIKFLFKHVDSINKAMIIDLDAHQGNGHEADFDGDEQVYIIDVYNAYIYPGDTKVKGAIKKNLELRHHTDDETYIPLLKKHIPEALNEFNPDVIAYNAGTDILIGDPLGNLAITPQGIIERDQIVFQEARKRDIPIFMLTSGGYQRRTARIIADSILNLKEQGLISCNYSESGPRVNKNKSDSRTTYNTFQNDL	Metazoa; Cnidaria; Anthozoa; Hexacorallia	NPL	None	none	Other	noTP	0.999952	2.2e-05	2.6e-05			Cytoplasm		0.6952	0.5166	0.0415	0.0913	0.1631	0.2725	0.091	0.0993	0.0836	0.0987
B	None	CPL	Acropora millepora	XP_029204788.1		MSVVGKLNKRKDENGSTQECHLYVEVRANQWPIVYCDEYNIGFLGLERLHPFDSRKWGKVYQFLKDAKMIDNDSVVKPKETTQEDLLVVHTPGYLNSLQWSACVAMICEVPPLALLPNFLLQRKVLKPMRMQTGGSILAAKLAVERGWAINIGGGFHHCSGSRGGGFCVYADITLAIKFLFKEVANVSKAMIIDLDAHQGNGHEADFDKDDQVYIMDVYNAHIYPRDMKVKSAIKKNIELFHGTDDSEYIPLLKKHIPEALDSFKPDIIVYNAGTDILVGDPLGHLSISPQGIIKRDQIVFGEAQKRGIPIFMLTSGGYQRRTARIIADSILNLQEQGLISCKYSDSGSRLFKGKTDKQTTYNTFQQ	Metazoa; Cnidaria; Anthozoa; Hexacorallia	NPL	None	none	Other	noTP	0.999935	5.4e-05	1.1e-05			Cytoplasm		0.7121	0.4816	0.0667	0.1339	0.1477	0.3123	0.0605	0.0718	0.0793	0.0412
B	None	CPL	Stylophora pistillata	XP_022792159		MSVLEKLTKEEHDSDQECHLYVEAKINQWPIVYTDDYNIGFMGLERLHPFDSGKWGKVFQYLKDAKMVDDSTVVTPREATNDDLLVVHTESYLDSLRWSARVAMICEVPPLALLPNFIVQRKVLRPMRIQTGGSILAAKLAIERGWAINIGGGFHHCSGSQGGGFCAYADITLAIKFLFKHVDSVNKAMILDLDAHQGNGHEADFNGDDQVYIIDVYNAYIYPGDTKVKGAIKKNVQLRHHTDDETYIPLLKKHIPEALNEFNPDIIAYNAGTDILIGDPLGNLAITPQGIIERDQIVFQEARQRGIPIFMLTSGGYQRRTARIIADSILNLQEQGLISCNYSDSVFVPQRTV	Metazoa; Cnidaria; Anthozoa; Hexacorallia	NPL	None	none	Other	noTP	0.999936	5.1e-05	1.3e-05			Cytoplasm		0.6826	0.5198	0.0368	0.115	0.1672	0.2907	0.0848	0.0977	0.0622	0.1312
B	None	CPL	Orbicella faveolata	XP_020618723.1		MSVLKKLTKEEQNGAQECHLYVEVKANQWPVVYSSDYNIGFLGLERLHPFDSGKWGKVFQYLKDAKMLDQTTVVVPRETTAEDLLVVHTQSYLDSLRWSARVAMICEVPPLALLPNFIVQRKVLKPMRIQTGGSILAAKLAVERGWAINIGGGFHHCSGSRGGGFCAYADITLAIKFLFKHVESVTRAMIIDLDAHQGNGHEADFDGDEQVYIIDVYNAFIYPGDTKVKSAIKKNIELRHHTDDETYLPLLRKHIPEALNDFKPDIIAYNAGTDILIGDPLGNLAITPQGIIERDQIVFQEARQRGIPIFMLTSGGYQRRTARIIADSILNLQEQGLVSCNYSESGPRGNKGKSDNQTTYNTFQHHL	Metazoa; Cnidaria; Anthozoa; Hexacorallia	NPL	None	none	Other	noTP	0.99991	5.7e-05	3.3e-05			Cytoplasm		0.6687	0.5273	0.0355	0.0954	0.1814	0.2001	0.0736	0.0816	0.0774	0.1535
B	None	CPL	Hydra vulgaris	XP_047126508.1		MHKSQLYKDIPYEKVPIIYNSMYNISFFGMEKLHPFDSGKWGRIIKMLVDESVIKKEEIIDSEQISETELLLVHTKDYLQSLKSSFTVARITEIWPVALLPHFIVNRNLLIPFKFQTGGTVLAAKVAMERGWAINIGGGFHHCSSSEGGGFCAYADITLAIKILKNEFDAVRNIMIIDLDAHQGNGHERDFIDKSVYIMDAYNAYIYPSDSSAEAAISRIIKLKPYTEDKEYLELIKRNLDVAFEETKPDFILYNAGTDILCGDPLGMLSVSDKGVIKRDEIVFKSARDRNIPIAMVTSGGYQRETARVIADSIINLKRNNVIDFSRKEQILQN	Metazoa; Cnidaria; Hydrozoa	NPL	None	none	Other	noTP	0.99999	0	0			Cytoplasm		0.6777	0.4851	0.0634	0.0759	0.2103	0.3685	0.1002	0.0772	0.0669	0.1155
B	None	CPL	Hydractinia echinata	APW77296		MSMKSFSSCTSTEKYESKLYTKVKIDQKPIIYDDIYNISFCGLEKLHPFDSGKWGKIVTILIDKGFMQRKHVIKPEEAAEEDLLFVHTKRYINSLKYSFNVAMITEIPPVSLVPNFIVQKVLLKRLRYQTGGTVLAAKVATERGWSINIGGGFHHCSSDSGGGFCAYADITLAIKLLLENDESIKKVMIIDLDAHQGNGHERDFMTDDNVYIMDVYNCNIYPMDTFAKDAINKKVELRSFTEDKDYLDLVSRNMNEALDEFQPDFVLYNAGTDILEGDPLGALSVTGEGIIQRDEIVFEALRRRDIPITMVTSGGYQRRTAAVIAESILNLEKKALLSDRTS	Metazoa; Cnidaria; Hydrozoa	NPL	None	none	Other	noTP	0.999668	2e-05	0.000312			Cytoplasm		0.5697	0.5183	0.0182	0.0524	0.2746	0.1957	0.1323	0.0714	0.0659	0.1171
B	None	CPL, NUC	Dendronephthya_gigantea	XP_028415597		MAEGQSTISKNCKTERAESQCAEKVEGNDLYKDLNSSQWPIVYSPDYNISFFGLQKLHPFDSGKWGRAVAFLVESGILKNQNFISPVEASEENLLEVHTKEYLDSLKWSWKVAAVTEVPPVALLPNFIVQRVMLKPLRLQTGGTILAGKLAIDKGWAINIGGGFHHCRSDEGGGFCAYADITLSIHFLFKSFQSISKAMIIDLDAHQGNGHERDFIDNPDVYIMDVYNFGIYPRDIYAKRAIRKKVELRHETDDATYLPLVERNVNEALSEFHPDIIIYNAGTDILEGDPLGNLAVTEQGIIQRDEIVFKSAREGGIPIFMVTSGGYQKRTAKVIANSILNLHSKGLITSSYPELQSVL	Metazoa; Cnidaria; Anthozoa; Octocorallia	NPL	None	none	Other	noTP	0.999966	2.6e-05	8e-06			Cytoplasm|Nucleus		0.6452	0.5708	0.0593	0.0721	0.1437	0.3462	0.0742	0.0944	0.0723	0.1044
B	None	CPL	Ciona intestinalis	XP_009862064.1		MEQQENEATETEQQDPAFAISQLYNVESDVTKWPLVYHQSYNISFLGLEALHPFDSGKWGKVYQFLIDDKLLQNNQHFQPLEPTERDLLIAHSKEYLSSLKWSANVARITEVPPVALLPNFIVQRKVLLPLRLQTGGSVLAGKLAIERGWAINIGGGFHHCSGDRGGGFCAYADITLLIKFVFAKFDAIKRVMVVDLDAHQGNGYARDFMFDDRVFVMDVYNRNIYPHDGYAKRGIKRKVELTSGVDDQTYLPLVKSHLTESIGEFNPQLIVYNAGTDILQGDQLGRLNISAEGIVKRDEIVFALAKGRGIPIVMLTSGGYQRTTARIIANSILSLRNNGLIDL	Metazoa; Chordata; Tunicata	NPL	None	none	Other	noTP	0.999977	4e-06	2e-05			Cytoplasm	Peroxisomal targeting signal	0.5797	0.4869	0.0249	0.0433	0.1959	0.1494	0.0538	0.101	0.045	0.3086
B	None	CPL	Phallusia mammillata	CAB3252067.1		MGIFGKESRNDARSSDTLIKNSSLYTFNLKTTSWPIVYDAGYNITFMGVEKLHPFDSSKWGRVHNFLLDDKVLTEEETVTPVEATEEDLLVVHTQPYLNSLKWSATVAQITEVVPVALLPNFVVQRKVLRPLRLQTGGSIMAGKMAVERGWALNIGGGFHHCSAERGGGFCAYADITLLIKFVLHHFEQIKRVMIVDLDAHQGNGYARDFMDDDRVYVMDVFNRNIYPQDGFAKAGIKRKVELRCGTTDQEYLPLIKEHLYDAINEFHPQFVVYNAGTDILAGDCLGLMEISPKGVVERDRIVFAAVRGQNVPIVMLTSGGYQRSTARIIADSVVSLRDNGLIGPP	Metazoa; Chordata; Tunicata	NPL	None	none	Other	noTP	0.999742	0.000111	0.000147			Cytoplasm		0.6326	0.4103	0.0152	0.0668	0.2212	0.3649	0.0816	0.1463	0.132	0.1708
B	None	CPL	Styela clava	XP_039267077.1		MTVRNMGQGPLKPSRNQHKPNSRSFDKSNERIPRLYLNISDQAWPLVYSSGYNVSFGGMEKLHPFDAGKWGRVHQMLIDKKMLLPGEFVEPLEASEEELQKVHSQKYLNSLKWSANVAMITEVPPVAMLPNYFVQRSVLRPFRLQTGGSILAGKLAMERGWAINIGGGFHHCSAERGGGFCAYADITLNIRYLWENFPDINKVLIVDLDAHQGNGYAHDFMGEERVFIFDVYNRLIYPNDQRAKLAISRPVELVHGTSDSKYLELVRKNLPEVIELFNPEYIVYNAGTDILSGDPLGCLDISPNGIVERDQIVFEAAHRNKIPIVMFTSGGYQRSTAAIIADSIFNLNSHGFITGPKNILHSE	Metazoa; Chordata; Tunicata	NPL	None	none	Other	noTP	0.997721	0.000167	0.002112			Cytoplasm		0.6388	0.4744	0.0411	0.0797	0.2129	0.3	0.0541	0.1047	0.0668	0.2421
B	None	CPL	Sabethes cyaneus	XP_053682423.1		MCLKVRCSGERTDEHLMTDDPIFNNDLLLRSNKLPIVYRPEYGVTFCGLQRLHPFDAAKGEHIYKLLKAESLIKNDNEVYKPQEISTDKLLDVHTKRYIASLKWSVNVAKIAEIPPLIFVPNFFVQRNYLRPMRYQTAGSILAARCALASPAGTGWAINLGGGFHHCSSDRGGGFCPYADITLIVRMLQSSGKGVEKIMIVDLDAHQGNGYARDLMEDNNVFIMDMYNYLIYPRDQDAKLAIRQAVELKPHTEDREYLQKLQKHLDQSLREFQPNFLVYNAGTDILKGDPLGILDITPRGVIERDEIVFKMTRAQNVPLVMLLSGGYLRSSARVIADSIINLNQKGFLPTHN	Metazoa; Ecdysozoa; Arthropoda; Hexapoda; Insecta	NPL	None	none	Other	noTP	0.999505	9.3e-05	0.000402			Cytoplasm		0.6108	0.4537	0.0213	0.0894	0.3997	0.3506	0.0617	0.0981	0.0951	0.1075
B	None	CPL	Toxorhynchites rutilus septentrionalis	XP_055617471.1		MCFRMQCLRSDAGCELKDKPSPSENEEISHCNKLPIVYRFEYGVKFCGLQRLHPFDASKGENIYKLLKAGNLIKTEEDVHKPLEISSETLMDVHTKRYIESLKWSVNVAKIAEIPPLIFVPNYFVQRNYLRPMRYQTAGSILAAKCALVSPSGTGWAINLGGGFHHCSADEGEGFCPYADITLTVKMLLSSGKGIERILIVDLDAHQGNGYARDLKEDSSVFIMDMYNYRIYPKDHEAKLAIRRPVELKPHTEDKEYLQKLKSNLFRSFDEFRPDFVVYNAGTDVLKGDPLGMLDITPEGVVERDAIVFKAARERNVPLVMLLSGGYLRSSARVIANSIFNLHEKGLLPMPT	Metazoa; Ecdysozoa; Arthropoda; Hexapoda; Insecta	NPL	None	none	Other	noTP	0.997059	0.000217	0.002724			Cytoplasm		0.5926	0.4807	0.0437	0.0887	0.2903	0.4246	0.0569	0.0974	0.0934	0.0492
B	None	CPL	Malaya genurostris	XP_058451615.1		MCLKLSCFRTRSSSASEDKLSPNLPSSSSVLKFDHTIHTGVLPIVYRSEYGVKFCGLQKLHPFDAAKGEHIYKLLKAGNLFISEDDVCKPDEISTDDLLEVHTKRYIGSLKWSVNVAKIAEIPPLIFVPNYIVQRSYLRPMRYQTAGSILAAKLALDSSTGTGWAINLGGGFHHCSADRGGGFCPYADITLTVKMLLSSGKGIERVLILDLDAHQGNGYARDLMDDTSVFIMDMYNYRIYPKDQEAKLAIRRAVELKPHTQDSEYLQKLRTNLVRSFEEFKPNFVVYNAGTDVLKGDPLGILDITPAGVIERDEIVFQMAQARHVPLVMLLSGGYLRSSARVIADSILNLNRIGLMPVHQ	Metazoa; Ecdysozoa; Arthropoda; Hexapoda; Insecta	NPL	None	none	Other	noTP	0.927226	0.000674	0.072099			Plastid	Chloroplast transit peptide	0.3663	0.3371	0.0397	0.065	0.2582	0.9075	0.0498	0.1005	0.0606	0.206
B	None	CPL	Topomyia yanbarensis	XP_058812441.1		MFTNSSIFVKDLISHSDHPVSNMCLKLSCFRAGTNGDSEDKLNQNLDPSGGALKNERTPRSGILPIIYRPEYGVRFCGLQKLHPFDAAKGKHIYKLLKAGNLILSDDDVSKPVEIGTDDLLEVHTKRYIGSLKWSVNVAKIAEIPPLIFVPNYIVQRSYLRPMRYQTAGSVLAAKLALASPTGTGWAINLGGGFHHCSADRGGGFCPYADITITVKMLQSSGKGIERVLILDLDAHQGNGYARDLMDDSSVFIMDMYNYRIYPKDQEAKLAIRRAVELKPHTEDSEYLQKLRTNLTRSFTEFRPNFVVYNAGTDVLKGDPLGILDITPEGVIERDEIVFEMARAWHVPLIMLLSGGYLRSSARVIADSILNLNEKGLLPVYQ	Metazoa; Ecdysozoa; Arthropoda; Hexapoda; Insecta	NPL	None	none	Other	noTP	0.975018	0.000654	0.024328			Plastid	Chloroplast transit peptide	0.1817	0.1354	0.0232	0.0498	0.2813	0.9699	0.0265	0.0578	0.063	0.149
B	None	NUC	Aedes albopictus	XP_019563890.2		MCLKLCCSSNVNSGDDQEDEPKREKAKTSSPAEEAGLDDDDLRSGGDKLPIVYRPEYGVEFCGLQRLHPFDAAKGGNIYRLLKAGNLIGSDSEVYRPREISVDELLDVHTKRYIESLKWSVNVAKIAEIPPLIFVPNYFVQRSYLRPMRYQTFGSILAAKCALSGSAGTGWAINLGGGFHHCSADSGGGFCPYADITLIVRMLQSSGRGIDRIMIVDLDAHQGNGYARDLMDDSGVFIMDMYNYRIYPRDHEAKLAIKRAVELKPHVGDEEYLRKLRSNLALSFDEFRPNFLIYNAGTDVLKGDPLGILDITGPGVIERDEIVFEMARDRGVPLVMLLSGGYLRSSARVIADSILNLHAKKLLPVAK	Metazoa; Ecdysozoa; Arthropoda; Hexapoda; Insecta	NPL	None	none	Other	noTP	0.999776	0.000101	0.000122			Nucleus	Nuclear localization signal	0.3721	0.6995	0.065	0.0295	0.1432	0.3362	0.0422	0.0617	0.0457	0.0266
B	None	CPL	Uranotaenia lowii	XP_055613287.1		MVPKLGCLSSSAEEEDKSKSSKDDAETNSKIPIVYRHEYGVRFCGLQKLHPFDAAKSINIFKLLKAGGFIEEISQIHRPRQITDDELLEVHTKRYLESLKWSLNVAKIAEIPPLIFVPNYFVQRAYLKPMRFQAYGSLMAAECALASPSGVGWAINLGGGFHHCSSDQGGGFCPYADITLTVKMILSSGRGIERVLILDLDAHQGNGYARDLIDNKSTYILDMYNYRIYPRDQEAKIAIRLAVELKPHTDDQEYLQKLRKSLFRAFEEFQPNFLVYNAGTDILKGDPLGLLDITPEGVIERDAIVFRMTREKGISLVMLLSGGYLRSSARVIADSILNLQKEGLLPLHH	Metazoa; Ecdysozoa; Arthropoda; Hexapoda; Insecta	NPL	None	none	Other	noTP	0.999532	0.000265	0.000202			Cytoplasm		0.5398	0.5092	0.0267	0.0818	0.2204	0.3691	0.0563	0.1011	0.0666	0.1241
B	None	CPL	Anopheles darlingi	XP_049530787.1		MCTGLNAGSRSDRCSMSDSTSTEDEDEEETTSSEPAIAALRRGHTVRISRDRLPIVYRREYSVRFCGLQKLHPFDAAKGANIYRLLKAGGLISPDSTVYTPPEVTLDELLDVHTKRYIESLKWSLNVAKIAEIPPLMFVPNCFVQRSYLRPMRYQTGGTLLAARIALQSGLGWAINLGGGFHHCSADRGGGFCPYADITLTVRMLLAGGTGIERILIIDLDAHQGNGYARDLMGDASVYILDMYNYQIYPRDHQAKLAIRRAVELKPHTDDEEYIGKLKRCLEQSLAEFQPNFIIYNAGTDVLKGDPLGLLDITPEGVMERDEIVFRAALQRAIPLAMLMSGGYLRSSARVIANSILNLRDKALLPMVQ	Metazoa; Ecdysozoa; Arthropoda; Hexapoda; Insecta	NPL	None	none	Other	noTP	0.999585	2.2e-05	0.000393			Cytoplasm		0.5978	0.5093	0.0344	0.0786	0.2198	0.2194	0.0572	0.1017	0.0667	0.0506
B	None	CPL	Anopheles bellator	XP_058059214.1		MCFRSGSGTNNCSMSSTEDENDDESSTESLAGRTVAINRDRLPIVYRSEYSVRFCGLQKLHPFDAAKGGNIYRLLKAGKLIPNDEAIYSPTEITLDELLEVHTKRYIESLQWSLNVARIAEIPPLMFVPNCFVQRSYLRPMRFQTGGTLLAARIALQSGLGWAINLGGGFHHCSADRGGGFCPYADITLAVRMLQSSGSGVERILIVDLDAHQGNGYERDLMGNESVYIIDMYNYHIYPRDHEAKLAIRCAVELKPHTNDEEYLRKLRKCLQQSLAEFEPNFIIYNAGTDVLKGDPLGLLDITPEGVTERDEIVFRAALERSIPLVMLLSGGYLRSSARVIANSILNLRDKALLSTVQ	Metazoa; Ecdysozoa; Arthropoda; Hexapoda; Insecta	NPL	None	none	Other	noTP	0.999584	2.4e-05	0.000393			Cytoplasm		0.6277	0.5196	0.0341	0.0919	0.177	0.2356	0.06	0.0997	0.0599	0.0592
B	None	CPL	Anopheles gambiae	XP_321350.5		MCFRLNSTASADQSSMSSGTDEDDKEDEAAGGKLTAELPIGRDRIPIVYRPEYGVRFLGLQKLHPFDAAKGGNIYRLLKTNGLIQTDGDVYAPNEITLEELLAVHTQRYIDSLKWSLNVAKIAEIPPLLFVPNCFVQRSYLRPMRYQTGGSLLAARAALESGLGWAINLGGGFHHCSADRGGGFCPYADITLAVKMLQSSGKGIERILIVDLDAHQGNGYERDLMEDRRVFILDMYNYRIYPRDQHAKLAIRRAVELKPHTDDEEYLRKLKHCLSQSIAEFEPNFIIYNAGTDILKGDPLGLLDITPEGVVERDEFVFRSALERSIPLVMLLSGGYLRSSARVIANSIVNLRDKALLPTVQ	Metazoa; Ecdysozoa; Arthropoda; Hexapoda; Insecta	NPL	None	none	Other	noTP	0.997009	4.7e-05	0.002944			Cytoplasm		0.6092	0.4164	0.0644	0.106	0.1764	0.4008	0.059	0.1191	0.0674	0.0735
B	None	CPL	Zaprionus bogoriensis	KAH8417087.1		MDREDSRARNKLPIVYSKNYSVRFAGFEKLHPFDAAKGKHIQQLLCSELSLEAGDFYDPGEITKEQLLRVHTPKYLKSLKWSVNVACIAEIPALIFMPNFTVQSGYLRPMRYQAAGSILAGRLALDYGWAINLGGGFHHCCSYKGGGFCPYADITLLLERLFEQEQIRVRRAMIVDLDAHQGNGHERDFKDAEAVYILDMYNAFIYPRDQEAKRSIRCGVELRHMTGDLFYLRQLNRCLMQALAEFKPDVVIYNAGTDVLKGDPLGNLAVSEEGVIERDRLVFSTFRGLNIPVVMLLSGGYMKSSKRVIADSIVNLRRQGWLN	Metazoa; Ecdysozoa; Arthropoda; Hexapoda; Insecta	NPL	None	mTP	Other	noTP	0.9999	0	0.0001			Cytoplasm		0.6832	0.5081	0.0272	0.0473	0.3016	0.1176	0.0968	0.0976	0.0382	0.0488
B	None	CPL	Drosophila navojoa	XP_030240844.1		ARDKLPIVYSKKYAVRFGGLEKLHPFDAAKGKHIQQLLCAELSLECGDFYNPLEITKEELLRVHTPRYLRSLKWSAKVATIAEVPVLIFVPNVAVQSGYLRPMRYQTAGSILAGKLALEYGWAINLGGGFHHCCSSKGGGFCPYADITLLLVRLFDLEPSRVQNAMIIDLDAHQGNGHERDFKDTETVYILDMYNAYIYPKDNEAKLSIRCAVELKHLTEDAYYLKQLNRCLMRALSEFKPDIVVYNAGTDILKGDPLGNLAITPDGIIERDRLVFSTFRALNIPIVMLLSGGYMKSSKNVIADSIVNLKRQGWLK	Metazoa; Ecdysozoa; Arthropoda; Hexapoda; Insecta	NPL	None	none	Other	noTP	0.9993	0.0002	0.0006			Cytoplasm		0.6453	0.433	0.0202	0.0438	0.2353	0.2205	0.067	0.0955	0.0331	0.0919
B	None	CPL	Drosophila melanogaster	NP_001247296.1		MKRLTERVHHEEQESEEVVWVKRDDARSAGKLPIVFSRNYAVRFGGLERLHPFDAAKGKHIHKLLCAQLQLDDGSFYEPTELTKDQLRRIHTREYLKSLRWSMNVACIAEVPLMAFVPNRYIQRSYLRPMRFQAAGSILAGKLALDYGWAINLGGGFHHCCSYRGGGFCPYADISLLIVRLFEQEPFRVRRIMIVDLDAHQGNGHERDFNNVAAVYIFDMYNAFVYPRDHVAKESIRCAVELRNYTEDGFYLRQLKRCLMQSLAEFRPDMVVYNAGTDVLEGDPLGNLAISAEGVIERDRLVFSTFRALGIPVVMLLSGGYLKASAGVITDSIVNLRLQGLLN	Metazoa; Ecdysozoa; Arthropoda; Hexapoda; Insecta	NPL	None	none	Other	noTP	0.999784	2e-05	0.000196			Cytoplasm|Nucleus		0.7121	0.543	0.0275	0.0362	0.249	0.0914	0.1219	0.1261	0.0348	0.0509
B	None	CPL	Stomoxys calcitrans	XP_013099503.2		MQKYTEKVHTTDKEEPEVVWVKRKEKDKQQPQGHTKETEEGNEVKPPLPIVYGKNYGVHFAKLEKLHPFDAQKGKNIKELLVKTQVVPLGKFYEPAEITKEELLHVHKEKYLRSLKWSLNVAKIAEIPILVFVPNCWVQCGYLKPMRFQAAGSIMAGKLALEYGWAINLGGGFHHCCSYKGGGFCPYADITLLIQRVFAEESHITQVMIVDLDAHQGNGHERDFMDNPYVYILDMYNFRIYPKDHEAKLAIRYAVELKPRTANKEYLAKLKKGLNFALQEFRPQLIVYNAGTDILEGDPLGYLSITPEGVMERDQFVFATCRSQGIPIVMLLSGGYLKASAKVIADSILNLKQKGLLHTI	Metazoa; Ecdysozoa; Arthropoda; Hexapoda; Insecta	NPL	None	none	Other	noTP	0.999963	5e-06	3.2e-05			Cytoplasm		0.6579	0.4939	0.0347	0.1178	0.1775	0.0946	0.0641	0.0985	0.0428	0.0684
B	None	CPL	Bactrocera oleae	XP_036234338.1		MKRFTEKVHHEQQKEVVWVMREQDDERSEHAVAKRKSNEEQEDNSLKTPIVYSKSYGVRFCGMEKLHPFDAAKGAHVLKFLLQNEVFRPGRFYEPSEITKAELQKVHTRKYLRSLKWSVNAAKISEIPLLLFVPNKFVQRGYLRPMRFQTAGSILAGSLAIRYGWAINLGGGFHHCCAYKGGGFCPYADITLLITKTLEEEPNVETAMIVDLDAHQGNGHERDFYENEKVFILDMYNASIYPRDHEAKLAISCAVELKPRTADETYMKKLKRSLKYALSEFRPDLLVYNAGTDILLGDPLGLLSITPEGVMERDQFVFATCREERIPIVMLLSGGYLKSSAKVIAESIVNLKAKGLLVC	Metazoa; Ecdysozoa; Arthropoda; Hexapoda; Insecta	NPL	None	none	Other	noTP	0.999908	1e-05	8.2e-05			Cytoplasm		0.6722	0.4847	0.0592	0.0609	0.1558	0.1977	0.0811	0.0814	0.0519	0.0321
B	None	CPL	Condylostylus longicornis	XP_055389066.1		MFSNKVYHNSTNKINKYENSEGPLLPIIYSKRYGVHFCGLQKLHPFDAEKGHHIMKFLKEEKFLSEEDVQVPNEIEKKDLLKVHTKKYLKSLKWSWNVAKIAEIPLLVFVPNSFVQNGYLRPMRFQTAGSILAGKLALQYGWSINLGGGFHHCSADKGGGFCPYADITLLIRNLLEQEDKLVKNVMIIDLDAHQGNGHERDFINNANIYILDMYNAAIYPRDHPAKLAIRCAVELKPRTPDKYYLNKLKKSLNTSFNEFQPDLIVYNAGTDVLQNDPLGLLDITPEGVIERDEIVFSTAISKNVPIAMLLSGGYLKRSAKVIADSILNLKNKNLLIQRVHN	Metazoa; Ecdysozoa; Arthropoda; Hexapoda; Insecta	NPL	None	none	Other	noTP	0.9914	0	0.0086			Cytoplasm		0.6295	0.3671	0.0329	0.0938	0.275	0.1861	0.0662	0.0592	0.057	0.1045
B	None	CPL	Hermetia illucens	CAD7091254.1		MGKSSCCAGKMGGRKKVHHENPGFRFPVVYSDHYGVKFCGLQRLHPFDAAKGANIMRLLKEGSFMAEGQTHKPEEISETDLRKVHTERYLDSLKWSLNVAKIAEIPPLAAVPNYFVQRGYLRPMRFQTAGSILAGKLALQEGWAINLGGGFHHCSADDGGGFCAYADITLLINLVLTEENSVSKVMIVDLDAHQGNGHERDFMDDNRVFIMDMYNAMIYPKDHNAKLAIKCAVELQPKTPDESYLRKLRINLQNSLEKFNPDLIVFNAGTDILANDPLGLLSISPEGVIERDEYVFSTAVSKHIPIVMLLSGGYLKASAKVIADSIMNLKLKGLLPVKM	Metazoa; Ecdysozoa; Arthropoda; Hexapoda; Insecta	NPL	None	none	Other	noTP	0.9997	0	0.0003			Cytoplasm		0.5834	0.5272	0.0156	0.0726	0.3038	0.3347	0.0458	0.0764	0.061	0.1802
B	None	CPL, NUC	Phlebotomus papatasi	XP_055697016.1		MCMRGDKSDDEEEVSAEEKLPIVFCKEYNVRFCGIEKLVSTNTAAAKGDGIFRKLCEEDFLTERWVYRPQREISRQELKVVHTKRYLRSLRWSVNVAKITEVPILLFLPIFCIERGYLKPMRFQAAGTLLAGELALSQGWAINLGGGFHHCSGDKGGGFCAYADISLLIRKLMTDPYGIRRIMIVDLDAHQGNGHERDFMDDDRVFILDMYNASIYPRDKEAKVAIRRKVELRPFTQDREYLHKLRTNLDAALAEFSPEVIVYNAGTDILDGDPLGALAVSPDGVIQRDEEVFRRAISAKIPIVMLLSGGYLRSAATVIANSILNLSAKGLLPRRH	Metazoa; Ecdysozoa; Arthropoda; Hexapoda; Insecta	NPL	None	none	Other	noTP	0.999918	1.3e-05	6.9e-05			Cytoplasm|Nucleus		0.6341	0.5325	0.0312	0.0895	0.1482	0.255	0.0469	0.0796	0.0529	0.0763
B	None	CPL, NUC	Lutzomyia longipalpis	XP_055679419.1		MCTTGQETDDEEEVTVEKWPIVFCREYNVRFCGIEKLVSTNTAAAKGDGIFRKLREVDFLHDGTIHRPRREISRQELKVVHTKRYLRSLRWSVNVAKITEVPILLFLPIFCIERGYLRPMRYQTAGSLLAGDLALSHGWAINLGGGFHHCSSDRGGGFCAYADITLLIRHLLEHPRGIRRVMIVDLDAHQGNGHERDFMDDDRVFIMDMYNASIYPRDKEAKVAIRRKVELRPFTADREYLHKLRTNLDAALAEFPPEVIIYNAGTDILDGDPLGALAVSPNGVIQRDEEVFRRAIATKIPIVMLLSGGYLRSAASVIANSILNLSAQGLLPRRH	Metazoa; Ecdysozoa; Arthropoda; Hexapoda; Insecta	NPL	None	none	Other	noTP	0.999985	9e-06	6e-06			Cytoplasm|Nucleus		0.6305	0.5337	0.0432	0.0915	0.1377	0.2298	0.0443	0.0738	0.0461	0.0881
B	None	CPL, NUC	Locusta migratoria	GEZB01017848.1		MMGKDFIKPKRRHVEDSQAQITPHTKLYIEIRHYQWPIVYRKEYNVHFLGVEKLHPFDANKWGNIFQYLKDELHLSEEKVLQPNEASQEDLLVVHTARYLQSLKFSFNVAAVAEIPLLALVPNFFVQSHYLRPMRYQVGGSILAGKLALERGWAINIGGGFHHCCGQKGGGFCPYADITLLIRFLFRHGRARTAMIVDLDAHQGNGHERDFSGDNSVYILDIYNKGIYPNDGEAKKAIRRAVQLEHFTADAEYLDLVEVNLEEALREFHPDIIVYNAGTDILDGDRLGLLAVSSQGVIRRDELVFMKANERHIPVVMLTSGGYLKKTARIIADSIINLYDKGLISGPTG	Metazoa; Ecdysozoa; Arthropoda; Hexapoda; Insecta	NPL	None	none	Other	noTP	0.999764	3.4e-05	0.000202			Cytoplasm|Nucleus		0.6339	0.5401	0.0181	0.0737	0.2302	0.166	0.1011	0.1108	0.0603	0.084
B	None	CPL	Mythimna loreyi	KAJ8720732.1		MTSLYFEIRDEQWPLIYDDSYNVSFLGLEKFHAFDSKKWSNIIQYLKRAEFITDDNIVKPVEAQKSDLLVVHTKKYLKSLKWSAKVAVIAEVPVLALVPNMLVQYAYLKPMRLQTGGSVLAGKLALERGWAINVGGGFHHCSAEKGGGFCPYADITLLIRFLIENHLIQNAMIVDLDAHQGNGYERDFIDVPEVYIMDMYNKNIYPRDREAKRAIRRNVELNHKVEDLEYMLKLRQNLKAALNEFKPDILVYNAGTDILDTDPLGYLRISEFGIVKRDEFVFEICKEKNIPIVMLTSGGYLMKSARVIADSIMNLHRKGLISAK	Metazoa; Ecdysozoa; Arthropoda; Hexapoda; Insecta	NPL	None	none	Other	noTP	0.999972	2e-05	8e-06			Cytoplasm	Peroxisomal targeting signal	0.6719	0.4527	0.0288	0.0627	0.2352	0.3248	0.0862	0.0635	0.0516	0.1153
B	None	CPL	Sitophilus oryzae	XP_030745742.1		MHSLYINISKEQLPIVYRKEYNVRFMGLEKLHPFDTKKWGNIFKILTDSGMVTKKTVVVPNEAKQEHLLMVHKKKYLKSLNCSFKVARIAEIAPLVLMPNCLIQKAYLRPMRYQTGGSILAGKLALDRGWAINIGGGFHHCSSSKGGGFCAYADITLLVHFLFYHFPRQVQKVMIVDLDAHQGNGYENDFKDFDKVYIMDVYNKWIYPKDVRARQAIRRNVPLDYYTTDDDYLTAVKKNLVESLNEFQPNLIVYNAGTDILIGDKLGGLSVSANGIIKRDEFIFQQAKTRNIPIVMLTSGGYQKKTARIIASSILNLYELGLINGSQEYYF	Metazoa; Ecdysozoa; Arthropoda; Hexapoda; Insecta	NPL	None	none	Other	noTP	0.999434	7.3e-05	0.000493			Cytoplasm		0.6757	0.5145	0.0565	0.1057	0.2131	0.2038	0.0694	0.0717	0.0455	0.1073
B	None	CPL, NUC	Tribolium castaneum	XP_970656.1		MNTKLYVDIGPEQWPIIYRPEYNVRFLGLEKLHPFDAGKWGNIYKYLKSCGLVNDETLSVPNEATTEDLLTVHTKKYLKSLKCSFNVALIAEVLPLCLVPNYLVQRGYLRPMRFQTGGSVLAGKLALERGWAINIGGGFHHCCGSKGGGFCVYADITLLIHFVFNHHPRSVQNVMIVDLDAHQGNGYQRDFKDNPNVYIIDVYNKGIYPFDKLAKEYITRKVELAHFTEDDEYLDKVAKNLTEALAEFCPQLIVYNAGTDILKGDALGCLSVSPQGIIERDELVFREARSRNIPIVMLTSGGYLKKSAKIIATSIKNLHDSGLITGPQLRY	Metazoa; Ecdysozoa; Arthropoda; Hexapoda; Insecta	NPL	None	none	Other	noTP	0.99999	0	0			Cytoplasm|Nucleus		0.6429	0.5397	0.0296	0.0899	0.2525	0.2066	0.0849	0.0897	0.0384	0.1007
B	None	CPL, NUC	Pectinophora gossypiella	XP_049878754.1		MSSEEPNLYFEIREDQWPLVYDDKYNVSFFGLERFHVFDSKKWGNVIRRLKESGLITEDHIVHPMEAQKDHLRVVHTKKYLNSLKWSSNVALIAEVPVIACLPNVWVQHSYLRPMRLQTGGSVLAGKLALDRGWAINVGGGFHHCSGDRGGGFCPYADITLLIKYLIMFKLIRNAMIVDLDAHQGNGYQRDFIDVAEVYIMDVYNRNIYPKDREAKRAIRRKVELGNKVEDLEYIRKVRRNLKEALAEFQPDILVYNAGTDILDADPLGHMNISEIGVVKRDEFIFEICKERHIPVVMLTSGGYLKKSARVIAESIMNLNRKGLIGRERNGKF	Metazoa; Ecdysozoa; Arthropoda; Hexapoda; Insecta	NPL	None	none	Other	noTP	0.999987	1e-05	3e-06			Cytoplasm|Nucleus		0.6267	0.5332	0.0666	0.0998	0.1695	0.2898	0.0428	0.0829	0.0371	0.1153
B	None	CPL, NUC	Brassicogethes aeneus	CAH0559963.1		MQTNLYKNIENDQWPIVYTKKYNVYFLGLEKLHPFDAKKWGNIFKYLNEYGLVNKETVTVPNEARKKDLLLVHTEKYLKSLKNSCRVACIAEVVPLILVPNYFVQKAYLKPMRYQTGGSILAGKLAIDRGWSINLGGGFHHCSAAKGGGFCAYADITLTVKHLSLYFPQVKKIMIVDLDAHQGNGYERDFKLNDHVYIMDVYNKFVYPKDKVAKDSIRKKVELALFVEDDEYLIKVKKNIIEALDEFHPNLVIYNAGTDILKGDPLGGLSVSPEGIISRDEIVFSIVRNRNIPIVMLTSGGYQKCTAKIIADSIINLYSKGLITGPNESCTK	Metazoa; Ecdysozoa; Arthropoda; Hexapoda; Insecta	NPL	None	none	Other	noTP	0.999913	2.4e-05	6.3e-05			Cytoplasm|Nucleus		0.6626	0.5296	0.0201	0.097	0.2304	0.2117	0.1141	0.0535	0.0423	0.077
B	None	CPL, NUC	Schistocerca nitens	XP_049791040.1		MMGKDFIKPKRRHVEDSQAQITPHTRLYIEIRHNQWPIVYRKEYNVHFLGVEKLHPFDANKWGNIFQYLKDELHLSEDKVLQPNEASQEDLLVVHTARYLQSLKFSFNVAAVAEIPLLALVPNFFVQSHYLRPMRYQVGGSILAGKLALERGWAINIGGGFHHCCGQKGGGFCPYADITLLIRFLFRHGRARTAMIVDLDAHQGNGHERDFSGDSSVYILDIYNKGIYPNDGEAKKAIRRAVQLEHFTEDAEYLDLVEHNLEEALREFHPDIIVYNAGTDILDGDRLGLLSVSSQGIIRRDELVFMKANERHIPVVMLTSGGYLKRTARIIAESIINLYDKGLISGPTV	Metazoa; Ecdysozoa; Arthropoda; Hexapoda; Insecta	NPL	None	none	Other	noTP	0.999716	3.7e-05	0.000248			Cytoplasm|Nucleus		0.6239	0.5589	0.0194	0.0778	0.2028	0.1838	0.0998	0.1215	0.0614	0.1049
B	None	CPL	Callinectes sapidus	GEID01168994.1		GVTSHPTDSMASVSPEETVENDSMPKNMAAESKLYMDVGDDSVSLIYRDEYNIHLLGMEKLHPFDACKWGNVVKHLKKKQWTKELKVVTPNEATESDLRLVHSASYLRSLKWSINVAKITEVAPAALVPNIFLQKRVLKPFRYQTGGSVLAGKLAMERGWAINIGGGFHHCWGNEGGGFCAYADISLTIHFILNNYPSVERVMIIDLDAHQGNGHERDFMGRKDIYILDMYNKYIYPNDSYAKKAIRRRVELFAYTQDEEYLEKVSTHVEGALNEFSPQMVIYNAGTDIMEGDCLGLLSVTKQGIIERDEIVFRKVTNRQVPMYSA	Metazoa; Ecdysozoa; Arthropoda; Crustacea	NPL	None	none	Other	noTP	0.999966	2.9e-05	4e-06			Cytoplasm		0.7189	0.4702	0.073	0.0683	0.1172	0.3214	0.0536	0.0806	0.0616	0.0853
B	None	CPL, NUC	Eriocheir sinensis	XP_050695296.1		MIIEPRDQPAVTPTPTPAACHLAACLSSPEFTMASVSPEETVENDAMPKEMAAESKLYVDVGDDSASIIYRDEYNIHLLGMEKLHPFDACKWGNVVKHLKKKQWAKELKVVSPNEAAESDLRLVHSASYLRSLKWSINVAKITEVPPAALVPNIFLQKRVLRPFRYQTGGSVLAGKLAMERGWAINIGGGFHHCWGNKGGGFCAYADITLAIHFIFNHYPSVERIMIIDLDAHQGNGHERDFMGRKDVYILDIYNKYIYPNDTYAKKAIRRRVELFAYTQDEEYLEKVNTHVEGALNEFNPQVVIYNAGTDIMEGDSLGLLSVTKQGIIQRDEIVFQKVTQRQVPIVMLTSGGYQRSTAAVIADSIWNLSKKSLISM	Metazoa; Ecdysozoa; Arthropoda; Crustacea	NPL	None	none	Other	noTP	0.994958	0.004814	0.000228			Cytoplasm|Nucleus		0.6425	0.5746	0.0483	0.0465	0.1607	0.2377	0.0643	0.0884	0.0774	0.1564
B	None	CPL, NUC	Homarus americanus	XP_042212153.1		MRTCTIVIPCKMASVSPEETVENDAMPRELAAESKLYVDVGVDYIPIVYRDEYNIHLLGLEKLHPFDACKWGNVIKNLKKKNLLKGLNLATPNEATEADLRLVHSASYLRSLKWSINVAKIIEVAPVALVPNIVLQKRVLKPFRYQVGGSVLAGKLAIERGWSINVGGGFHHCWGNKGGGFCAYADITLTVHFILNHYPHVERVMILDLDAHQGNGHERDFIGRKDIYILDMYNKYIYPNDTYAKGAISRKIELFAYTEDEEYLDRVNVHVEGALNEFSPHVVIYNAGTDILEGDCLGLLSITKQGIIERDEIVFQKVRQRSIPIVMLTSGGYQRVTAAVIADSIANLNKKSLIDMSSH	Metazoa; Ecdysozoa; Arthropoda; Crustacea	NPL	None	none	Other	noTP	0.981897	0.014387	0.003716			Cytoplasm|Nucleus		0.64	0.5317	0.022	0.063	0.1753	0.3089	0.1057	0.0962	0.0875	0.0729
B	None	CPL, NUC	Penaeus vannamei	XP_027207112.1		MASVSPEDNTDNNAMPKELAAESKLYVDVGMECIPIVYRDEYNIRLLGMEKLHPFDAGKWGNVVKYLKKKKLLKDLKLVCPNEATETDLRFVHTASYLRSLKWSVNVAKITEVAPVALLPNMVVQKKVLKPFRYQTGGSVLAGKLAVERGWAINIGGGFHHCSGNMGGGFCAYADITLTVHFILNHYPNIQKVMIIDLDAHQGNGHERDFIGRKDVYILDVYNKYIYPKDTYAKRAISRRVELFAYTQDEEYLEKVTTHVEGALNEFSPHVVIYNAGTDIMEGDCLGLLSVTKQGIVDRDEIVFQKVRERRIPIIMVTSGGYQRVTAAVIADSIANLNRKSLIDMRVQ	Metazoa; Ecdysozoa; Arthropoda; Crustacea	NPL	None	none	Other	noTP	0.999967	2.9e-05	4e-06			Cytoplasm|Nucleus		0.6727	0.5379	0.0481	0.0787	0.1278	0.2525	0.0378	0.0795	0.0578	0.0522
B	None	CPL, NUC	Cherax quadricarinatus	XP_053645102.1		MRTCVQVVPCTMASVSPEETVENEAMPRDLGAESRLYIDAGADCIPIVYREEYNIHLLGMERLHPFDACKWGNIVKNLKKKQLLKGINLVTPNEATEADLRLVHSASYLRSLKWSINVAKITEVAPAALLPNMVLQKRVLKPFRYQTGGSVLAGKLAVERGWSINVGGGFHHCWGNKGGGFCAYADITLTVHFILNHYSNIERVMIIDLDAHQGNGHERDFMGRKDIYILDMYNKYIYPNDTYAKKAISRKIELFAYTEDEDYLERVTTHVEGALNEFNPQVVIYNAGTDIMEGDCLGLLSVSKQGIIERDEIVFQKVRQRSIPIVMLTSGGYQRVTAAVIADSIANLNKKSLIDMSSH	Metazoa; Ecdysozoa; Arthropoda; Crustacea	NPL	None	none	Other	noTP	0.904105	0.092086	0.003809			Cytoplasm|Nucleus		0.6658	0.5447	0.024	0.0656	0.1631	0.2349	0.063	0.0777	0.0771	0.0561
B	None	CPL	Trinorchestia longiramus	KAF2360061.1		MATAIIEPGSIKASVSKDSNNFVSPLYDVAFSNKHVPVVYCADYNITLFGLERLHPFDSGKWGKLLKNEGLLNDQVIVKPREASKEDLLLVHKQRYLTSLKWSVNVAKITEVTGTALLPNCLLQKKILKPFRYQTGGSVVAGRCAVERGWSINVGGGFHHCSGGRGGGFCAYADITLLVHVVLEQYEHINNILIVDLDAHQGNGHERDFMGRKDVYIMDVYNRLIYPRDEPAKKAISKRIELSPFTEDPRYLQAIEEGLEQCLEEFAADLVIYNAGTDILEGDPLGLLSVSKKGVILRDEIVWQMVRQQRHLPLVMLTSGGYQRCTASVIADSISNLQRLGLVDLQIRKDSAAKESKKASLCSSVSPPLKYSSLLTRCGGKKKSSIVSASESSTPLSGR…	Metazoa; Ecdysozoa; Arthropoda; Crustacea	NPL	None	none	Other	noTP	0.999842	0.000108	5e-05			Cytoplasm		0.6879	0.4671	0.0372	0.0671	0.1756	0.1029	0.0574	0.1187	0.1066	0.0343
B	None	CPL, NUC	Armadillidium nasatum	KAB7499531.1		MKRKAKDDAKNKEVQHIDASHPSFRRIDTSLYFDKSHIQLPIIFRDEYNIKLGGLEKFHPFDSNKWGNIIEVLKKKELIDSDLIIKPKEAKDEDLMIVHTKSYLQSLKWSMKVAQITEVAPAALLPNCLLQKKVLKPFRYQTGGSILGGKLAMEHNWAINIGGGFHHCSANNGGGFCAYADISLAIRFALDFFENLRKVMIIDLDAHQGNGHERDFMNIKNVYILDVYNRNIYPMDNLAKKAIKRKVEISPFTEDEEYLKKVELHVEGALNEFEPQLVVYNAGTDVLKGDPLGLLNVSAKGIIKRDEIVWTKVRDRNIPILMLTSGGYLRCTAAIIADSIANLHYKNIITLKGMRNGN	Metazoa; Ecdysozoa; Arthropoda; Crustacea	NPL	None	mTP	Other	noTP	0.999964	1.1e-05	2.5e-05			Cytoplasm|Nucleus	Nuclear localization signal	0.5423	0.6126	0.0207	0.0559	0.2918	0.0995	0.0954	0.0394	0.0478	0.0214
B	None	CPL, NUC	Portunus trituberculatus	XP_045128117.1		MASVSPEETVENDSMPKNMAAESKLYMDVGDDSVSLIYRDEYNIHLLGMEKLHPFDACKWGNVVKHLKKKQWTKELKVVTPNEATESDLRLVHSASYLRSLKWSINVAKITEVAPAALVPNIFLQKRVLKPFRYQTGGSVLAGKLAMERGWAINIGGGFHHCWGNEGGGFCAYADISLTIHFVLNNYPSVERVMIIDLDAHQGNGHERDFMGRKDIYILDVYNKYIYPNDSYAKKAIRRRVELFAYTQDEEYLEKVSTHVEGALNEFSPQMVIYNAGTDIMEGDSLGLLSVTKQGIIERDEIVFRKVTHRQVPIVMLTSGGYQRSTAAVIADSIWNLSKKSLINM	Metazoa; Ecdysozoa; Arthropoda; Crustacea	NPL	None	none	Other	noTP	0.999966	3e-05	5e-06			Cytoplasm|Nucleus		0.6325	0.5569	0.0376	0.0388	0.1626	0.2342	0.0747	0.0832	0.0817	0.1492
B	None	CPL	Adineta ricciae	CAF0967207.1		MALSTLNELNSPSKNHLYKDIGLDQWPIIYCANYNIGFLGMEKLHPFDSSKWRSVVRFLRDAQMITNATIVQPNEATKEDLLTVHTRRYLSSLKWSINVARVLEVAPIAVLPSFLVQRKVLRPLRYQTGGTILAGKLALERGWAINIGGGFHHCSSDRGGGFCAYADLTLLIKNLFTYYSDRVKKVLIVDLDAHQGNGYEHDFLNDDRVFIMDMYNRQIYPHDHEAKSAIKCKVELTNHTNDKTYLRLLHINLEKSLNEFRPDFVVYNAGTDILEGDPLGNLNITPEGVVVRDEIVFSKCIRDKQLPIVMCTSGRYQRTNARVIADSILNLSTKNLISC	Metazoa; Spiralia; Gnathifera; Rotifera	NPL	None	none	Other	noTP	0.999876	4.4e-05	8e-05			Cytoplasm		0.6793	0.5145	0.0427	0.0602	0.1813	0.2607	0.0865	0.0991	0.0682	0.1577
B	None	CPL, NUC	Rotaria sordida	CAF1012609.1		MASSSIDESPKLPKNTLYKDIAPHQWPIIYSSNYNIGFLYLEKLHPFDSSKWGSIVNFLRQAKMITNDTIVRPNEAKSEDLLLVHTKRYLSSLNWSIVVARVLEVPPVALLPNFIVQWRVLKPLRYQTGGTILAGKLALERGWSINIGGGFHHCSSNHGGGFCAYADLTLLIINLFTYYSDRIKKVLIVDLDAHQGNGHEHDFMNDERVFIMDMYNRQIYPHDHQAKNAIRCKIELENHTNDKTYLRLLHINLEKSLNEFQPDFIVYNAGTDILQGDPLGNLDITPEGVIIRDEIVFSKCIRERNIPIVMCTSGGYQRTNARVIADSILNLFTKKLISC	Metazoa; Spiralia; Gnathifera; Rotifera	NPL	None	none	Other	noTP	0.999967	1.9e-05	1.4e-05			Cytoplasm|Nucleus		0.654	0.5335	0.0309	0.0656	0.1621	0.2066	0.077	0.1054	0.062	0.1646
B	None	CPL	Ceratodon purpureus	KAG0576538.1		MAASVSSEEDRERRIKNSGLYFDVSLDERDPVVYSSSYNISFMGIEKLHPFDASKWGRIQKFLADEGVLNQKRIVEPVEATTDDLLVVHTEKYLDSLRRSLVVAQITEVPPVALLPNFIVQRKVLQPFRKQVGGTVLSAKLAKERGWAINIGGGFHHCCANEGGGFCAYADITLAIQFAYTRLAITRVMIIDLDAHQGNGHERDFMNDDRVYIIDLYNSDIYPWDQAAKKRINQPVALKSGTSNEKYLALLSQELKKAGDIFKPELVVYNAGTDILEGDPLGRLLVTPEGVKQRDEMVFQFAKDQRCPIMMLTSGGYMKTSARVIADSITNLAAKRLISLPSGASGSSTCTEMNHPCQDL	Viridiplantae; Streptophyta; Streptophytina; Embryophyta; Bryophyta; Bryophytina; Bryopsida; Dicranidae; Pseudoditrichales; Ditrichaceae	PPL	None	none	Other	Other	0.9998	0.0002	0	0	0	Cytoplasm		0.5667	0.4822	0.0522	0.0661	0.1967	0.3637	0.0704	0.0864	0.0726	0.1007
B	cTP	PL	Zea mays	AQL04100.1		MASSSSSPAPALAGEALRQKRILSSKLYLEVPSSKAPVVYSPAYDISFLGLEKLHPFESAKWGRICRYLTREGYLDKKQMVEPLEACKEDLLVVHTEAYLNSLKCSFRVSSIVEVPPVSLVPNWIVHRKLLHPFRKQVGGSILSAKLAFERGWAINVGGGFHHCSADEGGGFCAYADISLCIQFAFVRLNISSVLIIDLDAHQGNGHEKDFANDGRVYILDMYNAGIYPFDFTAKQYIDQKVELVSGSKTDEYLEQLDKALEICNSRFEPQLIVYNAGTDILDGDPLGRLKVSPEGVVTRDEKVFRFAKDRNIPLLMLTSGGYMKSSARVIADSIINLSNKNLIGLGSQLG	Viridiplantae; Streptophyta; Streptophytina; Embryophyta; Tracheophyta; Euphyllophyta; Spermatophyta; Magnoliopsida	PPL	cTP	cTP	Other	Other	0.9738	0.0008	0.0005	0.0246	0.0003	Plastid	Chloroplast transit peptide	0.31	0.3278	0.0208	0.0306	0.1925	0.9427	0.0597	0.0817	0.053	0.3742
B	mTP, cTP	PL	Prunus dulcis	KAI5354236.1		MKNPVVTSWTESTRNLFTPVIVLVITFAATVKLSQSLYRYNLRRRSRARSGTMSSSSSSDNGTGVQARRRSRILSSTLYFDIPNSKVPLIYSSTYDITFLGIEKLHPFDSSKWGRICGFLLVDNVVDKNCIVEPLEASKNDLLVVHSEAYLNCLKKSANVAMIIEVPHVAVFPNCLVQQKVLYPFRNQVGGTILAAKLAKERGWAINVGGGFHHCSGEKGGGFCAYADISLCIHFAFERLNISRVMIIDLDAHQGNGHETDFANDSRVYILDVYNPGIYPFDYEARRYIDQKVEVVSGTTTNEYLRKLDEALEVSVHSFDPELIVYNAGTDILDGDPLGRLKISPDGITNRDEKVFSFARKRNIPIVMLTSGGYMKSSARVIADSITNLSNKCLIDTGK…	Viridiplantae; Streptophyta; Streptophytina; Embryophyta; Tracheophyta; Euphyllophyta; Spermatophyta; Magnoliopsida	PPL	mTP, cTP	mTP	Other	Other	0.7879	0.0722	0.0648	0.0694	0.0057	Plastid		0.2884	0.3096	0.1188	0.0992	0.3739	0.7203	0.2726	0.1581	0.1432	0.3563
B	cTP	CPL, PL	Ceratodon purpureus	KAG0595129.1		MVQIWSSPTVENILRLFFLSENRRAVTMASSVSLEGDQVKQKQRIEASKLYFDVPPDEKDPVVYSSSYNISFLGIEKLHPFDASKWGRIQKFLADEGVLKRKRIVEPLEATRDDLLVVHTEKYLDSLKSSSVVAEIAEVPPIALLPNFLVQWKVLHPFRKQVGGTILSAKLAKERGWAISIGGGFHHCCANEGGGFCAYADITLAIQFAYTRLAITRVMIIDLDAHQGNGHARDFMNDDRVYIIDLYNTDIYPRDFEAKKRINQPVALKSFTTTEKYLALLSQELKKAENIFKPELVVYNAGTDVLEGDPLGRLLVSPEGVKQRDEMVFQFAKDQNAPVIMLTSGGYMKTSARVIADSITNLAAKRLISLPSGAPEVKS	Viridiplantae; Streptophyta; Streptophytina; Embryophyta; Bryophyta; Bryophytina; Bryopsida; Dicranidae; Pseudoditrichales; Ditrichaceae	PPL	cTP	cTP	Other	Other	0.8423	0.0032	0.1232	0.0212	0.0102	Cytoplasm|Plastid		0.5041	0.391	0.1318	0.0582	0.3292	0.6778	0.1018	0.1061	0.0966	0.2454
B	cTP	PL	Helianthus annuus	KAJ0811679.1		MDSFCSECTVRINNCTFTITTASQPLLVPLHLLFLQFFTSASRRKPYRRFLTSPAMSTQPSSTGASTPSSSLNNATDDADSLRRQRILSSKLYFDVPLTKAPIIYSTSYDISFLGIEKLHPFDSSKWGRICGFLIENGTLEKTRIVEPLEATKDDLLVVHSEAYLESLKSSVNVSIITEVPPVAVFPNCIVQKKVLYPFRKQVGGTILAAKLAKERGCAINVGGGFHHCCADRGGGFCVYADISLCIHYAFIRLNISRVMIIDLDAHQGNGHEKDFSNDRRVYILDMYNPNIYPFDFEARRYIDQRVEVPSGTATEEYLMMLDEALQVAENAFDPELVIYNAGTDILDGDPLGRLKISPHGVTTRDEKVFKFACDKNIPLVMLTSGGYMKSSARVIADS…	Viridiplantae; Streptophyta; Streptophytina; Embryophyta; Tracheophyta; Euphyllophyta; Spermatophyta; Magnoliopsida	PPL	cTP	cTP	Other	Other	0.5505	0.0014	0.0064	0.4019	0.0398	Plastid	Chloroplast transit peptide	0.2667	0.3834	0.0682	0.0569	0.2598	0.9475	0.1132	0.0784	0.0684	0.0673
B	cTP	CPL, PL	Hordeum vulgare	KAI4971653.1		MSSSSAAAVPGGTPADALRRNRILSSKLYFDVPGSKAPVVYSTAYDIAFLGIEKMHPFDSSKWGRICRFLTKEGHLEKNRVVEPLEASQEDLLVVHTEAYLNSLRSSFRVAAIVEVPPLTLIPNWLVQQRLLYPFRKQVGGSILSAKLALERGWAINVGGGFHHCSAEEGGGFCAYADISLCIQFAFVRLNISRVMIIDLDAHQGNGYEKDFANDGRVYILDMYNAGIYPFDYAAKRYIDQKIELVSGTETDDYLDQLDKALKVAQTRFQPQLIIYNAGTDILDGDPLGNLKISPEGVVIRDEKVFKFAKDQNIPLVMMTSGGYMKSSARVIADSITNLSQKDLIQLGSQPG	Viridiplantae; Streptophyta; Streptophytina; Embryophyta; Tracheophyta; Euphyllophyta; Spermatophyta; Magnoliopsida	PPL	cTP	cTP	Other	Other	0.9893	0.0009	0.0007	0.009	0.0001	Cytoplasm|Plastid		0.5791	0.4338	0.0644	0.0645	0.1959	0.6763	0.071	0.073	0.0474	0.1587
B	mTP	CPL	Amborella trichopoda	XP_011627245.1		MKRKRILSSKLYFDVPPNKVPVVYSPSYDISFMGIEKVHPFDSSKWGRICQFLVVEGFLDKNRLVEPLEASKDDLLVVHTEEYLKSLRSSLNVSLIIEVPPVAVFPNCILQMKVLKPFRSQVGGTILAGKLALERGWAINVGGGFHHCSSDKGGGFCAYADITLCVEFAFTRLGVSRVMIIDLDAHQGNGHEWDFANDGRVYIFDMYNRNIYPHDFEARRFIDQKVELQSGTTTEEYLERLNKELQVAQSAFDPELVIYNAGTDILDGDPLGRLKVSPQGVIIRDEKVFCFAQEKRVPLVMVTSGGYMKTSARVIADSISNLHNKHLIDLDGTLQ	Viridiplantae; Streptophyta; Streptophytina; Embryophyta; Tracheophyta; Euphyllophyta; Spermatophyta; Magnoliopsida	PPL	mTP	mTP	Other	Other	0.9791	0.0053	0.015	0.0005	0	Cytoplasm		0.5298	0.4512	0.0497	0.0567	0.3525	0.5053	0.0678	0.1054	0.0434	0.305
B	None	CPL	Physcomitrium patens	XP_024378465.1		MAASSTLQEDQVKQKQRIEASKLYINVSPDEKDPVVYSSSYNVSFLGIEKLHPFDASKWSHVQNFLSDDGVLKQKRIVEPVEATRDDLLVVHTEKYLDSLNSSYVVAQITEVAPVAFLPNFLVQWKLLHPFRKQVGGTVLSAKLAKERGWAINIGGGFHHCCANEGGGFCAYADITLAIQFAYTRLAISRVIIIDLDAHQGNGHERDFTNDDRVYIIDMYNEDIYPQDFKARKRINQAVALKSGTKTDRYLALLSQELKKAATIFKPELVVYNAGTDVLEGDPLGRLLVSPEGVKQRDEMVFRFAKDQKSPIIMLTSGGYMKTSARVIADSIKNLAAKRLISLPSGSSGSSS	Viridiplantae; Streptophyta; Streptophytina; Embryophyta; Bryophyta; Bryophytina; Bryopsida; Funariidae; Funariales; Funariaceae	PPL	None	none	Other	Other	0.9996	0.0004	0	0	0	Cytoplasm		0.5538	0.4909	0.0289	0.0625	0.2878	0.5334	0.077	0.0923	0.0471	0.1006
B	cTP	PL	Rhynchospora breviuscula	KAJ1690167.1		MAASSSSFSSLSTDPNSIESLRRSRILSSKLYFDIPSSKVPFIYSSSYDISFLGLEKLHPFDSSKWGRVCQFLIEEGSMEKMRVVEPLEASKDDLLVVHSERYLEGLEISAKVAIILEVPQVGMFPNLLVQENVLRPFRKQVGGSVLSGKLAIERGWAINVGGGFHHCSAEQGGGFCTYADITLCIQFSFVRLNISRVMIIDLDAHQGNGHEKDFANDERVYTLDMYNADIYPLDYEARRYINQKVELVSGTGTQDYMAHLDKALEVAKSNFHPELVVYNAGTDILEGDPLGRLEISPEGVALRDEKVFRFAKERNIPLIMLTSGGYMKSSARVIADSLVNLSKKKLIDLG	Viridiplantae; Streptophyta; Streptophytina; Embryophyta; Tracheophyta; Euphyllophyta; Spermatophyta; Magnoliopsida	PPL	cTP	cTP	Other	Other	0.9996	0.0004	0	0	0	Plastid	Chloroplast transit peptide	0.2295	0.2359	0.0227	0.0219	0.2351	0.9709	0.0523	0.0826	0.0732	0.5103
B	cTP	CPL, NUC, PL	Marchantia polymorpha	PTQ47806.1		MGNFAVQCYPLPFAQLRARIMKMTTGGAAKLDGGSSDEADSQESLRERRIRTSTLYADVPPSKDPLIYSSKYNIGFMGMEKLHPFDAGKWGHIQSYLVDEHVINARNIVEPREATAEDLLVVHSKEYLESLKQSYVVAGIIEVPPVALLPNFIVQSRVLQPFRNQVGGTVLAGKVAKERGWAINLGGGFHHCCGGQGGGFCVYADITLCIQFAFTRLSFARVMIIDLDAHQGNGHERDFVGDDRVYILDIYNSQIYPFDEEAKIRINQRVELRNQTSSEDYLRILDEQLQIAKQAFKPDLIVYNAGTDILDGDPLGQLRVTPAGVTSRDEKVFEFAKDAYENPVPIVMVTSGGYMKSSARVIADSIKNLVSKRLITVGAVV	Viridiplantae; Streptophyta; Streptophytina; Embryophyta; Marchantiophyta; Marchantiopsida; Marchantiidae; Marchantiales; Marchantiaceae	PPL	cTP	cTP	Other	Other	0.9225	0.0011	0.0527	0.0227	0.001	Cytoplasm|Nucleus		0.5964	0.5326	0.0626	0.0518	0.1864	0.4187	0.0484	0.1226	0.084	0.1038
B	cTP	PL	Solanum tuberosum	KAH0642356.1		MAESTLNLVISHSIAIKAAQYLNRFTFCSFPLLSASHPMSSTASSSKTDDAEALRRHRILSSHLYYDVPPSKVPLIYSPSYDIAFFGIEKLHPFDSSKWGRICRFLTKEGIMDQKHLVEPVEATKDDLLVVHSESYLKSLNSSLNVSMIVEVPPVAMLPNCLVQKKVLHPFRKQVGGTILAAKLAKERGWAINVGGGFHHCSSEKGGGFCVYADISLCIHFAFVRLNISRVMIIDLDAHQGNGHEMDFSDDRRVFILDMYNPGIYPLDFEARRYIDLGVEVKSGTATDEYLTKLDHALEVAEKKFDPDFIVYNAGTDILDGDPLGRLKISPDGIASRDEKVFRFARERNIPLIMLTSGGYMKSSAKVIADSIVNLSNKSLIDMKS	Viridiplantae; Streptophyta; Streptophytina; Embryophyta; Tracheophyta; Euphyllophyta; Spermatophyta; Magnoliopsida	PPL	cTP	cTP	Other	Other	0.4789	0.004	0.1754	0.3236	0.0182	Plastid	Chloroplast transit peptide	0.2126	0.2265	0.0351	0.0421	0.4749	0.9533	0.0653	0.0538	0.0575	0.1805
B	None	CPL	Physcomitrium patens	XP_024399154.1		MSTSLRSQEELAKQKQRIDASGLYFNVPPGDKDPIVYSPSYNISFLGMEKLHPFDSSKWGRVQKFLADEGVLNRKRIVEPVEATRDDLLVVHSEEYLDSLKCSSVVAQIAEVPPIALLPNFVVQWKVLKPFRKQVGGTVLSAKLAKERGWAINIGGGFHHCCATEGGGFCAHADISLAIQFAYTRLGITRVMIIDLDAHQGNGHERDFMNDDRVYIVDLYNSDIYPWDHEAKRRMNQSVTLKSGTKTDQYLELLSQALKKAEAIFKPELVVYNAGSDILEGDPLGRLLVTPEGVKQRDEIVFQFAKDQHAPILMLTSGGYMKTSARVIADSITNLGAKGLISLPSGGSVSASCCALK	Viridiplantae; Streptophyta; Streptophytina; Embryophyta; Bryophyta; Bryophytina; Bryopsida; Funariidae; Funariales; Funariaceae	PPL	None	none	Other	Other	0.9981	0.001	0.0008	0	0	Cytoplasm		0.535	0.4169	0.0484	0.0895	0.3031	0.3681	0.1068	0.1059	0.0718	0.1832
B	cTP	PL	Juncus effusus	KAJ3691999.1		MASAALPAAPANGVESVRRSRILASKLYFDVPPSKVPVIYSSSYDISFLGIEKLHPFDSSKWGRICQFLIKEGYLEKTRIIEPLEASNDDLLVVHSESYLKGLKSSLKVSIIIEVPPVAIFPNWLVQQKVLYPFRKQTGGSILAAKLAIEKGWAINIGGGFHHCSANQGGGFCVYADITLAIHFAFARLNISRVMIIDLDAHQGNGHEKDFANDGRVYILDMFNAGIYPLDYEARRYINQKVELVSGTKTEDYLSQLDKALEVAKNKFDPELIVYNAGTDILDGDPLGRMKISPEGVAIRDEKVFNFAKERNIPLIMLTSGGYMKSSARVIADSIINLSNKNLVNLANLATTS	Viridiplantae; Streptophyta; Streptophytina; Embryophyta; Tracheophyta; Euphyllophyta; Spermatophyta; Magnoliopsida	PPL	cTP	cTP	Other	Other	0.6494	0.0011	0.0138	0.333	0.0028	Plastid		0.4571	0.3863	0.0331	0.0477	0.2066	0.7462	0.0741	0.0454	0.0452	0.2304
B	cTP	PL	Gossypium mustelinum	TYJ02302.1		MTFPLLTLSPQQPFWKFRTHRVIANTTESTRNLCKSTLYLFLALATPFIAYRCFNSSTMFWSSSSSSSQPATKIDAESLRRQRINSSKLYQPDASSKVPVIYSSYYDISFLGIEKLHPFDSSKWGRICRFLMSEGYLEKNSIVDPLEASTEDLLVVHTEAYLNSLKNSVNVARITEVPPVAMLPNWLVQMKVLYPFRRQVGGTVLAAKLAKDQGWAINVGGGFHHCSGDRGGGFCAYADISLCIHFAFVRLNISRVMIIDLDAHQGNGHERDFGNDERVYILDMYNPGIYPFDMTARNYINQKVEVMTGTTTDEYLKQLDKALAVAGSNSAPELIVYNAGTDILDGDPLGGLKVSPDGVIQRDEKVFRFARERNIPIVMVTSGGYMKTSARVIANSIIN…	Viridiplantae; Streptophyta; Streptophytina; Embryophyta; Tracheophyta; Euphyllophyta; Spermatophyta; Magnoliopsida	PPL	cTP	cTP	Other	Other	0.372	0.0011	0.1896	0.0807	0.3565	Plastid		0.1137	0.219	0.0832	0.076	0.4825	0.8554	0.4879	0.0728	0.1452	0.1985
B	None	CPL	Trichoplax adhaerens	GHJI01008421.1		MIQYIIDEQRMQKQQRKSPPKFIDPRTSLTNLYIDIRDNQWPIVYSDRYDISFFGVEKLHPFDSCKWGKVMAILKSMKLIGDDDIVTPNETTENDLLVVHPSSYLKSLKWSITVANIIEVPFVALLPNFVVQKRILKAFRYQTGGTVLAGKLALERGWAINIGGGFHHCSSDNGGGFCAYADITICLKMLFQHVDGVRKAVIIDLDAHQGNGHERDFAYNSNVYILDLYNADIYPRDKDARRGISKEIKIRTGEKDDRYLMLVKLNYPTILDEFKPDIVIYNAGTDILDGDPLGGLCISAQGVIKRDEIVFKETRFRNIPIVMLTSGGYQKSNAKIIADSIMNLYQKKLIGNEYTATFSSDQNLEKLSVKEYTLESHSQDTRYSTFSVEGK	Metazoa; Placozoa	NPL	None	mTP	Other	noTP	0.999668	5.6e-05	0.000277			Cytoplasm		0.699	0.5148	0.0446	0.0517	0.1436	0.1358	0.0821	0.1226	0.1055	0.0619
B	None	CPL	Trichuris trichiura	CDW57564.1		MSNPTSSAIARCKASKLYDPIKKHGCHAFVYHPKYDISFYGIEKCHPFDSRKWGRICKQLLEKGYLDEKCILTPMEATKDDLLVVHTKGYLYSLKWSIVLVSILEVPLVLFFPACLINRKVLSRFRLQTGGTILASRVALEIGAAVNIGGGFHHCSASRGGGFCPYADITLSLKFLFINQLISKAMIVDLDAHQGNGHETDFKNDENVYILDMYNSGIYPYDLRSRRAIRKNIQLDFFTEDEEYLALLKNALTEATSEFKPDIVVYNAGTDCLVGDRLGCLSITAEGILKRDEIVFQTFRHASPAVPVVMVTSGGYQSNNAKVIADSLANLIDKGYLPRC	Metazoa; Ecdysozoa; Nematoda; Enoplea	NPL	None	mTP	Other	noTP	0.999425	0.000117	0.000458			Cytoplasm		0.6655	0.4405	0.0322	0.0904	0.2147	0.3562	0.136	0.0763	0.0934	0.0937
B	None	CPL, NUC	Strongyloides ratti	XP_024500095.1		MNVVEEEKVIKNKMLIRESTLIPHVPLSVWPIVYHPKYNISFFGVEKLHVFDTKKWGKVISRLIEKGMITMETIVQPNEAKHSDLLIVHTEEYLKSINESCSAIEKCIDMPPLILFPHCILESFLLRPMRYQVGGTVTAAFLALDQNWAINIGGGYHHASSNTGGGFCIYADITLALTFLFDSNRIKSALIVDCDAHQGNGHERDFKTDNRVYILDVFNHEIYPHDFEAKDRMDRDVRLKSGTEDGEYLRKLSKELSATLGEFNADIIIYNAGTDILMGDPLGLMNITPQGVVDRDELVFKMAFNSRTPIVMLTSGGYTKSSSTVIADSILNLYNKGYLKRCIL	Metazoa; Ecdysozoa; Nematoda; Chromadorea; Rhabditida	NPL	None	none	Other	noTP	0.999538	0.000327	0.000136			Cytoplasm|Nucleus	Peroxisomal targeting signal	0.5735	0.6267	0.0224	0.0819	0.4026	0.2469	0.0723	0.1409	0.076	0.3621
B	None	CPL, NUC	Meloidogyne enterolobii	CAD2143844.1		MDSNELDFRPIASTSSESKTRFSHLYSVQLKQHQCPIVYTNEYNISFFGIERLHPFDSKKWGRVFQFLVESGQLKEEAIIKPEEIKKKDLLFVHSPTYLCSLNSTIRLAFILEVCLVIPFPSCLVNRLVLRPLRFQTGGSILAAKLALQYGWAINIGGGFHHACSDTGGGFCVYADITLAIKILFEDGLIKKAMIIDLDAHQGNGHENDFINDNRVYIMDFYNEQIYPKDGPAKKSISRAIPLRIGTSDEYYLSRLERELNEAFSEFTPHLVVYVAGTDSLSGDPLGLLRISSKGIIRRDELVFKATKQREIPIVMLTSGGYLQQTARVIADSIINLNSLGLIELK	Metazoa; Ecdysozoa; Nematoda; Chromadorea; Rhabditida	NPL	None	none	Other	noTP	0.99984	3.3e-05	0.000127			Cytoplasm|Nucleus	Peroxisomal targeting signal	0.7184	0.5396	0.0594	0.0495	0.17	0.1695	0.1045	0.0783	0.1049	0.2339
B	None	CPL	Mesorhabditis belari	CAJ0954675.1		MNRICEGIKCSRQTIPRPTKSKYYLISHLCITNNRMADGGVDGHRNEPGTSRIEQSPIKTTVHMSKEECAALATNLFLPIGDHQVPVIFHSEYDVKFFGIEKYHVFDASKWGKVFQRLKEIQLLSDHSVVEPREAKKRDLRIVHTAAYLNSLQCSCEVAKIVEMPIVAMIPCCLLDRYLLKRMRFHVGGTVAACRLALIKNWAINIGGGFHHASSSRGGGFCIYADISLAVKMLFLLNLVNKVIILDVDAHQGNGHERDFLDDPRVFIVDVYNPDIYPHDVEAKNAISRGVEMRSRTGDIAYLSMLETSMDTVFGEFSADLIVYNAGTDSLMGDPLGRLDLTPHGIVARDELVFRLAQEHSIPIAMVTSGGYQQDNWKVIADSIKNLHEKKLIYLHP	Metazoa; Ecdysozoa; Nematoda; Chromadorea; Rhabditida	NPL	mTP	mTP	Other	noTP	0.992314	0.000247	0.007439			Cytoplasm		0.5292	0.4177	0.0736	0.0719	0.3446	0.2964	0.0522	0.0646	0.0793	0.1784
B	None	CPL, NUC	Aphelenchus avenae	KAH7730671.1		MGDDSDDDDKKMHRRKRVRDTRLYVKIRDDQWPVVYDDIYNIGFLGLEKLHPFDSRKWGNVFKVLKEAGMLDEDLVVHPQEATRDDLLVVHSKTYLATLQCPCEVARAVEVGVVSFIPNCLIDRYLLRPMRYQTGGTILASRLALDRGWAINIGGGFHHARANRGGGFCVYADISLALNFLFIVRRISSAMIVDLDAHQGNGHELDFAHDDRVYIFDMFNYEIYPRDYKAKESINRSVRLESGTSGATYLRLLRKELTAALDEFRADLIVYNAGTDSLAGDPLGLLSLSPEAIIQRDQMVFEMAANHSAPIVMVTSGGYLRESARVIADSILNLHAKRIIKLA	Metazoa; Ecdysozoa; Nematoda; Chromadorea; Rhabditida	NPL	None	none	Other	noTP	0.999937	1.7e-05	4.6e-05			Cytoplasm|Nucleus		0.5754	0.6475	0.0614	0.0238	0.2851	0.3163	0.0263	0.0597	0.0618	0.1701
B	None	CPL, NUC	Pristionchus pacificus	KAF8384171.1		MRLFNEVDQRQFYCQRGGQLLCAPNDMEGSFFPYHEDVEKDELMWSCVESNLFPSISMAQCSLVFHPEYDISFFGLEKYHPFDAGKWGNVYRLLEEWGLVSPSTVVHPEEATRRDLLIAHTTRYLNSLYSPCVCARIFEMSFLYVMPYYFTNKYLLRKMRLHVGGTVAACRLALERNWAINLGGGFHHASANAGGGFCVYADITLAVRMLLTLNLVKRVVILDVDAHQGNGYERDFIGDSRVFILDMFNPKIYPRDSKAEEAISRMVHVDADTPTDRYLEMLDSNLETVLGEFEADLIVYNAGTDSLEGDPLGRLQLTPECIIKRDELVFQAARDNATPIAMLTSGGYQRSNAQVIAESIRNLHTRGLIQLKAAPPPSPRPHHHHHQHNHQQRQQPAPP…	Metazoa; Ecdysozoa; Nematoda; Chromadorea; Rhabditida	NPL	None	none	Other	noTP	0.998	0.000738	0.001262			Cytoplasm|Nucleus		0.7157	0.5631	0.0723	0.0953	0.2179	0.178	0.0842	0.1167	0.0509	0.0304
B	none	CPL	Necator americanus	XP_013303078.1		MTFISRCENKMIALAFLAPSLVTSVDILLDKVELPLLELIEPEQKTIYCYASGEYALMHVFERTIIVVEIVVQKRRFVCQKIGTMFGIEKCHPFDAGKWGRVYAMLKDWHLISDESTVRPLEATKNDLLIAHTNLYLSSLYSPCVLAKVVEVPIACLIPTCITDKYFLKRMRYQCGGTVAACGLALERGWAVNLGGGFHHAHRSFGGGFCVYADISLALKILFSRKLIEKALIIDLDAHQGNGHERDFGDDEKVFILDVYNPRIYPWDHKAQEGISRSVHVGSMTSDVEYLKLVKRNLSTALTDFRCDLVIFNAGTDSLENDPLGGLSLSPECIVRRDEVVFRLCRQNSTPIAMLTSGGYLMKSAEVIANSIKNLHEKELIELRA	Metazoa; Ecdysozoa; Nematoda; Chromadorea; Rhabditida	NPL	None	none	SP	SP	0.414044	0.585692	0.000264			Cytoplasm	Peroxisomal targeting signal	0.5834	0.5087	0.0465	0.0564	0.3037	0.3346	0.0743	0.1312	0.063	0.223
B	None	CPL	Caenorhabditis elegans	NP_505699.3		MAERDKDEIFSLKSYQRPIVYHSEYNVTAFGIEHLHPFDSSKWRRVITHLKEMNLITDETLVEPNLPTFEELTRVHDRKYLKSVRNPIKAAQIVEIPFVGCLPPCIIESKLLHPLRLQAGGTVLAANLALKHGWAINVGGGFHHASHSGGGGFCFYADITMAIFDLFDKKAIANAIVVDLDAHQGNGHARDFADNPNVFVFDVFNPYVYPHDREARQFINRAVHVNGHTTDTSYLSELRKQLAQCLIDREKTTPPGFDFIMFNAGTDCLLGDPLGAMKLSPQCIIARDEVVFNLAKSKGIPICMVTSGGYQKDNALLIAKSIENLQSKNLISIK	Metazoa; Ecdysozoa; Nematoda; Chromadorea; Rhabditida	NPL	None	none	Other	noTP	1	0	0			Cytoplasm		0.6067	0.5117	0.0299	0.0732	0.21	0.2268	0.0479	0.0787	0.0356	0.1325
B	None	CPL, NUC	Toxocara canis	KHN83003.1		MDSLKHDREKLAYVTETKLYSGIRADQWPIVYHPLYNISFFGVEKLHPFDSSKWRRVHNELIESGMLSEEQFVQASEASEHDLRVVHTGCYLASLHCPCRVARLVEVAIVAFLPSFIIDRYLLKPFRYHTGGSILAARLALERNWAINLGGGFHHACRSRGGGFCVYADISLALNFLFLKRLISRAMIVDLDAHQGNGHEHDFAGDNRVYIFDMFNYQIYPSDFVAKNAISRSVPLRSGTGDAEYLRQLSKNLSAALGEFSADIIIYNAGTDCLEGDSLGLLSLTANGIIRRDEIVFELAEQCHIPIVMLMSGGYMPNNYDVIARSILNLHQKRLISLPSTSF	Metazoa; Ecdysozoa; Nematoda; Chromadorea; Rhabditida	NPL	None	none	Other	noTP	0.999925	5e-05	2.5e-05			Cytoplasm|Nucleus	Peroxisomal targeting signal	0.7029	0.5469	0.0187	0.0684	0.2543	0.2029	0.1162	0.1193	0.0931	0.2039
B	None	CPL	Trichinella spiralis	KRY29725.1		MDITEKDFERINSSKLYAPLKEQGLHSFVFDPIYDIRFFGIEKLHPFDAGKWGRVYNKLVKRGYINEQHICRPREAQYDDLLIVHSKSYLSTLHWNVLIARIMEVPLLIFFPACVIDRKVLKSFRYQTGGTVLAVRLAIECGAAVNLGGGFHHCSSKSGGGFCPYADITLAIKFLFAQRLVEKVMIVDLDAHQGNGHERDFLTSTDNVYILDMYNCDIYPRDVKAKKAIRKAVEIKSQTSDQRYFSLLKKALDEAVLEFQPQLVLYNAGTDSLTNDPLGNLDLSPTAILQRDELIFKTFRKSNPAVPIAMVFSGGYQRNSAERLRMAINLMQLLRRYNLPTPFSLAMYGAVGAMCGIYITDWNVIIRYIPFYGNKLNEPKRYEQKTYCIRLF	Metazoa; Ecdysozoa; Nematoda; Chromadorea; Rhabditida	NPL	None	none	Other	noTP	0.999961	2.7e-05	1.2e-05			Cytoplasm		0.6394	0.4702	0.1126	0.095	0.246	0.2248	0.1094	0.0767	0.1043	0.0663
B	None	CPL	Heterodera glycines	GFZH01097618.1		MRTKYRNKQLTSLVLIAFISAFHLLISLPMCASAALSAFAFLDDSEAEIDWDERCPIVYSEDYNISFFGIEKCHPFDSNKWGNVFRFLIASGALVESAVLRPIEAKKEHLLLVHSKKYLRSLNGRFTLTRILEVGLVLLFPICLIDRRILRPMRIQTGGTVLAARVSLIRGWAINIGGGFHHASEGKGGGFCVYADVTLAIKLLFANELIKSAMIVDVDAHQGNGHETDFASDSRVYILDLFNASIYPGDSDALKSVSRAVPLPFGAEDDFYLRRLEMELDAAFADFSVPDFLLFVAGTDSLIGDPLGGLSLSPKAIFRRDEIVFGAAIRRRVPITMVTSGGYTNRSAKVIADSILNLNQKGLIQLVS	Metazoa; Ecdysozoa; Nematoda; Chromadorea; Rhabditida	NPL	mTP	mTP	Other	noTP	0.5933	0.4009	0.0058			Plastid	Signal peptide	0.2625	0.2249	0.2501	0.1255	0.116	0.6193	0.5303	0.2589	0.2121	0.0562
B	SP-signal anchor	ER	Paramecium tetraurelia	CAK67185.1		MQLYTIIDWFFTIGSLVLAILLGVYVNGAACLLGVFLYFIYPFIMEFSYNLLSVREEICIRNMPEIPIVYDESYNITACGIEKWHPFDSCKYGNVYRQIRQQVKGSHFTPKMLSRGTFLYLGMSKWYLLKMCYSAYASTLIELPVFFLPGAFLRSCLLDSMLLATSGSIQAAKLALEKGWAINLSGGYHHASLNRGGGFCIYPDITLVVNYLKRCCNLKKIVIVDLDAHQGNGYERDFLNDSSVYIIDFYNSYIYPGDHIAEQAISCFEHIDKDTSDQQYIKTLQRDLETHLKDDMEFLIYNAGTDIMAGDPLGHCCISAAGIKRRDEVVFKWAQHKKIPFLMLLSGGYQKENTFAIGESILQLIT	Sar; Alveolata; Ciliophora	NPL	SP	SP	Other	noTP	0.990408	0.009553	4e-05			Cytoplasm		0.4727	0.3752	0.1268	0.1352	0.3229	0.0683	0.5584	0.306	0.2999	0.0575
B	SP	ER	Paramecium octaurelia	CAD8211446.1		MQLYTFIDWFFTIGSLGLAILLGVYVNGAACLLGVFLYFIYPFMMEFSYNLLSVREEIFIRNMPEIPIVYDESYNITACGIEKWHPFDSCKYGNVYRQIRQKVKASHFTPQMLSRGTFLYLGMSKWYLLKMCYSAYASTLIELPVFFLPGAFLRSCLLDSMLLATSGSIYAAKLALEKGWAINLSGGYHHASLNRGGGFCIYPDITLVVNYLKRCCNLKKIVIVDLDAHQGNGYERDFLHDSSVYIIDFYNSYIYPGDHLAEKAISCFEHVDKDTSDQQYIKTLQKDLETHLKDDMEFLIYNAGTDIMAGDPLGHCCISPAGIKRRDEVVFKWAQHKKIPFLMLLSGGYQKENTFAIGESILQLIT	Sar; Alveolata; Ciliophora	NPL	SP	SP	Other	noTP	0.991407	0.008518	7.6e-05			Endoplasmic reticulum		0.4472	0.3741	0.1391	0.1377	0.3399	0.0789	0.5681	0.3057	0.3124	0.0441
B	SP	ER	Paramecium octaurelia	CAD8193061.1		MQLYTFLDWFFTIASALMAILLGYYVSGSACLLGLLFYLIYPFIIECSYNILSEQEEIIIRKMPEIPIVYHENYNITACGIEKWHPFDSCKYRNVYKQIRSRIKAQHFTPSMLSRGTLLYLGLSRWYLLKMCYSAYISTLIELPVFFLPGAFLRSSLLDPMLLATSGSIYAAKLALEKGWAINLSGGYHHASLNGGGGFCIYPDITLVVNYLKKCQNLNKIVIVDLDAHQGNGYERDFLQDSSVYIIDFYNSYIYPGDHEAEQAINCFEHVDRNTTDEQYITRIQRNLEKHLQDDMEFIIYNAGSDIMAGDPLGNCCISPAGLQKRDEVVFKWANHKKIPILMLLSGGYQKENTYAIGESILQLIP	Sar; Alveolata; Ciliophora	NPL	SP	SP	Other	noTP	0.953353	0.045123	0.001524			Cytoplasm		0.535	0.3527	0.1349	0.2101	0.2588	0.0671	0.5082	0.2507	0.1942	0.0275
B	SP	ER	Paramecium tetraurelia	CAK73214.1		MQLYTFLDWFFTIGSALMAILLGFYVSGAACLLGLLFYLIYPFIIEYSYNSLSEQQEIIIRNMPEIPIVYHENYNITACGIEKWHPFDSCKYGNVYRQIRQKVKAQHFTPSMLSRGTLLYLGMSRWYLLKMCYSAYVSTLIELPVFFLPGAFLRSSLLDPMLLATSGSIYAAKLAIEKGWAINLSGGYHHASLNGGGGFCIYPDITLVVNYLKKCQNLNKIVIVDLDAHQGNGYERDFLQDSSVYIIDFYNSYIYPGDHEAEQAINCFEHVDKNTTDEQYIMTLQRNLEKHLKDDMEFIIYNAGSDIMGGDPLGNCCISPAGLQRRDEVVFKWANHKKIPILMLLSGGYQKENTYAIGESILQLIP	Sar; Alveolata; Ciliophora	NPL	SP	SP	Other	noTP	0.995691	0.004181	0.000128			Cytoplasm		0.5199	0.3306	0.096	0.1761	0.2784	0.0663	0.553	0.3022	0.2103	0.0287
B	SP	ER	Stentor polymorphus	GGGV01021502.1		MYAAIDFLCWGFSIVMIVNGALISSGSSAMFGPESQGLWLGVGLSFYFLYPFLLEICYWIGASIENPMPPEQSYLIPIAYHPSYNITACGIEKLHPFDSTKYGKVFNALGLPGKYIVPSKCPRSILSAVHPFHYLVSLCYSFQIFRAVEVPVFILPSWLLRSRVLNPMLYATHGSILAGCAAITNRKFGINLSGGYHHASKSSCGGFCIYADITLTIFWLRKWYPHVVKKVMIVDLDAHQGNGHEKDFINDPDTFIIDFFNEGIYPGDFYAKGGIRYQENFEWGHTNELYLEKLDNGLKSCLKSFRPDFILYNAGTDCMEGDPLGSMSLTNEGIIERDEIVFRHALAENVPILMVLSGGYQKQNAPTIAKSVQNLNSKFHLYSQDILDYNMNYIQ	Sar; Alveolata; Ciliophora	NPL	SP	none	Other	noTP	0.9679	0.0319	0.0002			Cytoplasm		0.4992	0.3824	0.1685	0.1984	0.2865	0.0856	0.3122	0.2528	0.179	0.0336
B	SP	ER	Tetrahymena thermophila	XP_001011943.2		MYTLICAVQDLALFGIFITGLVLLEWQIIVFPILIYILIPFLNELVYNCFAKLLFTIEKEKKRMEQRYSQSELENKYIENLPILYHPSYNITACGIEKLHPFDSVKYGRVFNILKEKGFLQEQGFYKPKEKVGRGLMLHLGMSPLYLLYLNYAAYVSKCIEIPLFFLPASFLRWKVLDPMMFSTQGSIDAAVLSLKRGWSINLSGGYHHACRQSGGGFCIYPDICFAIEYLRKCFGIKRCMIVDLDAHQGNGHERDFIDDKENTFILDFYNHSIYPADTFAAKGISLSKNVDFDTSDSEYISMLRKTLQKILDQFKPEFLLYNAGTDCLEGDRLGQMNLSQNCIIQRDQVVFEECLNRDIPLTMVLSGGYQQINAPVIADSILNLDQNLKIKNYNRKKL…	Sar; Alveolata; Ciliophora	NPL	SP	SP	Other	noTP	0.996933	0.002617	0.00045			Cytoplasm		0.5228	0.3485	0.063	0.153	0.3309	0.031	0.345	0.2337	0.1675	0.0414
B	none	CPL	Pseudocohnilembus persalinus	KRX02948.1		MDTFIDNVLSFGSLGIATYGLFKNKWFTLGGVLGYCFSGILLELFYTFLSKIFKNGGQKYVEQHQKKHQNYKKLGHFVYNDRYNITAGGIEKLHPFDSIKYSRVFNILKKNNIIKENEYLKPGKISRKQLLEFDLSLFYLLKLNLSAIISKIIEVPVCFLPASLLRWRVLDPQLYATQGTLEGACLALEKGWSVNLAGGYHHAHKNGGEGFCIYPDISIAIDHLLKYHPLQVKKAMIIDLDAHQGNGHERDYINNPNVYIVDAYNRSIFPCDEYAKQGIQKEILIFGIDSDQLYLEKITNAIKDAFQEFKPDFVLYNAGTDCMEGDPLGGLSLSPEAIIQRDQIVFELCIQQNIPIEMVLSGGYQKENAPVIAKSLTKIYQQYGNKKYNRYMA	Sar; Alveolata; Ciliophora	NPL	none	none	Other	noTP	0.998156	0.001119	0.000725			Cytoplasm		0.5717	0.389	0.0624	0.0849	0.3317	0.0618	0.2877	0.0873	0.0745	0.0577
B	none	CPL	Moneuplotes crassus	CAI2372267.1		MLSLTKFRSSTSKFYSSLVTGVCLFLFYPLAKEAVLKLKAVLRRAAWKRRREVRSKEQVAEEVVKEILGEDFEGKWPIVYSPGYNITAFGLEKAHPFDSQKYGRVYNYLVEWGVISKEEKLLAPLICSRAYLYESCTFWHLAFLNYSIYIGKCVELPLFILPAWVLRWRALNPMLRATYGTICASFMAIQRGLAINLSGGYHHACCNQGGGFCIYPDITISINLLRRFCGIKRVMIIDLDAHQGNGHERDFLDDNDVYIIDCYRPDIYPGDHDVKRAISKELHVYPSDDDDSYLDKIRCIPQCIREFEPEFILYNAGTDIMAGDPLSGLNISENGVIERDELVINSAFDNNIPLCMVLSGGYQKCNAECIAKSIQNVFELLS	Sar; Alveolata; Ciliophora	NPL	none	none	Other	noTP	0.768887	0.054363	0.17675			Mitochondrion|Plastid		0.2568	0.1971	0.1988	0.0787	0.6647	0.7197	0.5082	0.1381	0.2486	0.2387
B	SP	CPL	Stylonychia lemnae	CDW80072		MIYTLLNIFSSLGSLALTIYGACNTAKYGHIMWAASLGYFFAHPIVNEILINLYACIFGKLEKHNCLTKLRDHFPIVYSDAYNITAFGLEKLHPFDSCKYHRVYQGLRQMGIIDSSTKIHEPQIPSRKFLLEKMSALYLFKLNYSAYICKCLEVPLFFLPAWFLRLRVLNPMMRATQGSVDASCLAMKHGWAINLAGGYHHATCSGGGGFCIYPDITFIVHFSRKHHGIRKILIIDLDAHQGNGHERDMLQDHNVHIIDAYNPYIYPGDQQAELAIKTRISVTSYDDDTSYLNNLEVQIPEVYEQFRPELVIYNAGTDCMMNDPLGRLNITPEGIVQRDELMFQMAVERFKVPIVMILSGGYQMTNAPVIADSIQNLVKKFDLKRKFLNNLHKDQ	Sar; Alveolata; Ciliophora	NPL	SP	SP	SP	SP	0.397858	0.599052	0.003089			Cytoplasm		0.5101	0.4201	0.0611	0.1428	0.3394	0.0789	0.3472	0.1382	0.1093	0.0454
B	SP	ER	Aphanomyces stellatus	KAF0691772		MGTAMSFLIINFFPLWSSISLATVLLVGRYGLSNPISDAAVYALAASCMACCLVGGPLLEGVVLLFCRQLRYIVTNNSTQPLSFVVVDMTASPSSLDERMQLKPPRYKVPIVYSKHYNITAFGLERMHPFDSTKYGRVVEGLVAAGVLANEDALFSPQPPSYTEMTHLHRLPYLLTLHYSATLTRVLEVPVFYLPASIVRWRVLLPMLYQTGGTVAAVHLAVRHGWSINLGGGFHHACRASGGGFCIYADLTLAVDTLRRHHAHIQKILLVDLDAHQGNGHERDFLGDPSVFIVDAYNAQIYPCDVDAKPSIRLTISTPWTMDDATYLGALKHTLQQAMDAFNPDFILYNAGTDCLAGDPLGNMQLSPAAVCARDRLVFDMAFRYLPEKRVPIAMVLSG…	Sar; Stramenopiles; Oomycota; Saprolegniales	NPL	SP	SP	Other	noTP	0.6701	0.3259	0.004			Cytoplasm		0.463	0.4247	0.1103	0.0883	0.3601	0.2737	0.4185	0.2896	0.1702	0.1024
B	None	CPL, NUC	Glomus cerebriforme	RIA96538		MLNMTKVPIVYHPCYNIVFWNLEKIHPFDTQKFKRIHRILITSGLFDADSFYEPSPPTPLDITNLHSTQYLESLNSNVQLQKILEVPFLAILPQALMKKKVLEPMLLQTGGSVLAAELALEYGWGINLGGGFHHAHYDGGGGFCVYADITLMVEKILSKYPDQVSRVMIVDLDAHQGNGYERDLAHNNKVHIVDAFNVHIYPQDNDAFSSITTPIPLTSPELKRDDKYLPLIQSNIFQSFHKFHPQLIIYNAGTDCLEGDPLGAMDLSAEAILKRDEIVFQMAFDHGVPIVMLLSGGYQKKNAEIISASILNLVNKFGLLEGRKKSAITAVHR	Fungi; Fungi incertae sedis; Mucoromycota	NPL	None	none	Other	noTP	0.994621	0.001068	0.004311			Cytoplasm|Nucleus		0.6713	0.5279	0.0456	0.053	0.3439	0.1101	0.0606	0.0535	0.0421	0.1898
B	None	CPL	Gigaspora_rosea	RIB17203		MSRKVFEKGVITLNSYQFVNEKKRNMTTHKVPIVYHQGYNIAFWHLEKVHPFDTQKYKRIHRILISTGIFDLNSFYEPSPPTQVDLANLHSTQYLDSLNSSSQLQKILEVPFVAMLPHVLLKKKILDPMLLQTGGSVLSAELALEYGWGINLGGGFHHAHHGGGGGFCVYADITLMVEKLLSKYPNKVSRIMIVDLDAHQGNGYERDLANNSKVHVVDAFNSHIFPQDDEAFAYTSTPIPLSTPDLRHDDKYLPLIQSNIFQSFHKFHPNFVIYNAGTDCLEGDPLGSMNLSSEAILKRDELVFRMALDHGIPIAMVLSGGYQKKNAEIIASSILNLIKKFDLLGKCKNFGNGLNST	Fungi; Fungi incertae sedis; Mucoromycota	NPL	None	none	Other	noTP	0.998051	0.000109	0.00184			Cytoplasm		0.4903	0.421	0.0345	0.0334	0.5283	0.13	0.0572	0.0617	0.0552	0.1655
B	None	CPL, NUC	Endogone sp.	RUS12998		MCKSSRPKVPIVYSPGYNITFFGLERLHSFDSQKYKRVHKRLTSQRPIKNPNFLITKPQGMLPPLLRRCQFYAPKMPTAADLSLIHSQTYLDSLSCPKMIAGIIEVPILSHFPIWLVRARVLKPMLLATGGSKLAAELALAEGWAINLGGGFHHASRDYGGGFCIYADITLAVRHVLEGVKPEKRVKKVMIVDLDAHQGNGHERDFMNDTRVHIFDCFNKEIYPQDSVAENAISTSIVLHSHSTNTSEPRYIERLSETLRSAIESFGPEFILYNAGTDCMRGDPLGEMMLGFDGIVERDEVVFRLAREVARCPVMMVLSGGYQKKNAEVISASILNLFDKFDLMPNTA	Fungi; Fungi incertae sedis; Mucoromycota	NPL	mTP	mtP	Other	noTP	0.9972	0.0001	0.0027			Cytoplasm|Nucleus		0.6076	0.6579	0.0174	0.0434	0.4298	0.4163	0.0701	0.0724	0.0605	0.0436
B	None	CPL, NUC	Rhizophlyctis rosea	KAJ3044986.1		MSSSPQKLPIVYSPKYNISVFGLEKLHSFDSQKYGRIFSILTRDKKLFDASQTYEPSKPTREELMKVHSEVYLESLGGRGVLTRILEVPIVSMLPVRVSRRKILDPMLCATGGTILAGELAMQYGWAINLGGGYHHASGNQGSGFCVYADWALCIQNVFEKFPSVRRVLYVDLDAHQGNGVERSFIEDDRVHILDAYNTHIFPNDTNAKSAITYPIPLTTTTLTTPTPYLSLLRTTLATAFEKSQPDLVCYNAGTDCLEGDPLGGMMLTAEAVVERDELVVGSCLERGVPVVVCLSGGYQMNNAGVIATSITNLFQKFGLKDRMRRDSGVGRSVDSELHR	Fungi; Fungi incertae sedis; Chytridiomycota	NPL	None	none	Other	noTP	0.9999	0	0.0001			Cytoplasm|Nucleus		0.5115	0.5582	0.0648	0.0232	0.2564	0.3992	0.0547	0.0795	0.0731	0.2973
B	None	CPL	Paraphysoderma sedebokerens	KAI9139716.1		MGQKASTSNSCLNFTSSTLSSLAQLPPLEAPKLPVFYSATYNIKFFGIEKLHPFDSMKYEGIFNRLTSWGVLKNDEVVKVGNAIHHDLLLTIHSKEYLESLNKTEVIRNIVEIPLPPLPSSMIHSHLLTPMKFATQGSLFAAHYALTHRWSINLGGGFHHASFDMGGGFCIFADISLVCKYLIEAGQKKVLVLDLDAHQGNGYERDFLERDDVVVMDVYNPLIYPGDQKAKSKKGIKLVEIRREESKDEDYLRVVNQELRNCLEKWKPSFIVYNAGTDCLHGDPLGQMLLSPSGIEQRDLLVFQIAKEYDLPICMLLSGGYQKSNAEIISQSVKNLFGKLNLREVAKRKSWDVNVQDAAAEMRADL	Fungi; Fungi incertae sedis; Chytridiomycota	NPL	None	none	Other	noTP	0.9631	0.0216	0.0154			Plastid		0.4651	0.3252	0.0249	0.1418	0.4083	0.5064	0.0789	0.1231	0.1616	0.0785
B	mTP	CPL	Chlorella desiccata	KAG7671013.1		MGIKTSKPNLTAYSSLRNSPQSCPAPVFQQRCVNAILAATVRQNLPAESASPWPDTKLPIVYSPKYNISFWGIENLHPFDSKKYANVVNMLETAGILSENQLAPAPEASLESLKDVHTTKYLEELENSPLKVAMVTQLAPLALLPAFLLRKKVLHPMRLMAGGSVLAAALALERGWALNLGGGMHHASYHDGGGWCCYDDITLLLRTLKRASKGEFNRAMIIDVDVHQGNGHERSKLHFAKLAAQGNGPTSTSTSTTAADMPDTFTVDVYNKQIYPLDEPAKAGIDVDVPLFLGTGDKEYLTKLSAALDEAFRRCQPPPQLVVYNAGTDILAGDPLGGLDVSEQGVIERDEMVFQAALKHGVPLVMITSGGYSKDSAACIAHTIENLAHKFGFGVGVED…	Viridiplantae; Chlorophyta; core chlorophytes; Trebouxiophyceae; Chlorellales; Chlorellaceae	PPL	mTP	mTP	tTP	tTP	0.4636	0.0038	0.0301	0.5007	0.0018	Cytoplasm		0.586	0.4324	0.1531	0.062	0.3878	0.4526	0.077	0.1031	0.1014	0.0564				0.103922	0.91546	0.0192688	PL	209.217	32.9461	31.0357
B	None	CPL	Chlamydomonas reinhardtii	XP_042925771.1		MEHRTGTAASEAARYVSAPDVPTDNAAAASASASAAAATTPPASAATAATAPTAGAASGFGALARVSPGALAAAYADLCAGAWPGPEQLPLVYHPNYNISFFGIEKLHPFDAGKFAKVVKALKRDGVVLGDAQLVTPREA TPEMLSDVHTADYLHRIHNHNFTVVQVTELAALAMLPNKLLQWRVVAPMRMHVGGTMLALGLALERGWAVNIGGGMHHASADRGMGWCPFDDIMLGVRRARRAVAAAAEAAEAAEAGAGAGVAQGEGASAPAAGPQSGGEAAAEAAAAEAAAAGDGAGAGGLKVLVIDLDAHQGNGVERDKLALGDGQLYILDMYNAGVFPRDDEAKAGIDIRVELKSGTEDDVYLNRLRAALERAALVLPRPDLVVYNAGTDVLAGD…	Viridiplantae; Chlorophyta; core chlorophytes; Chlorophyceae; CS clade; Chlamydomonadales; Chlamydomonadaceae	PPL	None	none	Other	Other	0.9995	0.0003	0	0.0002	0	Cytoplasm		0.5684	0.4829	0.0435	0.043	0.4777	0.1553	0.0971	0.0961	0.1315	0.0164				0.0363806	0.131976	0.0042012	Other	46.8404	1	1
B	None	CPL	Percolomonas cosmopolitus	HBGD01009011.1		PPPPSPPPLTSCKSPPNLQSHPLLDCSLTSSAPTRMPLIYRPEHNITAYGLEKLHSFDSAKYAKIWKELEQKGYLKRDQCLKTRKVTKEMLKEAHSLKYLKSLKKSVNVAKICEFAPIAAIPRVLVKQKLLTPMLYHVGGTIVAAEAALVYGWAINLGGGMHHASSTRGGGWCVYSDIPMALNRLFKEGKISQAMIIDLDVHQGNGFERDQLDGKICKNREAVFIVDAFNEQTYPRDHLAKRAINISVPLPRGTTDEVYLPAVKEALEEAFGAFQPDLVMYNAGTDILDGDPLGGFHVSSGGVTKRDEMVFEACISRGIPIAMVTSGGYSKNSADVIASSIMNLFDKLQLREIAAGNVRMWQNSCAND	Discoba; Heterolobosea	NPL	None	none								Cytoplasm|Plastid		0.488	0.4633	0.0651	0.0965	0.2434	0.7366	0.0781	0.0692	0.0592	0.0134
B	SP	ER	Cafeteria roenbergensis	KAA0168879		MRWTTLCDFACFAAGIGVVAWLADGAARGVPGMGPWIAATAAAWLLYPLALRGGVPAACACLAGDDAPGTASCLGRAGGVPVVFSPRYDITACGLERAHPFDSTKYSRVFRTLVDAGVLERGEECVPSQLSLAQLTRAQGWWWLARLGYGLRAVMALELPPLGFLPSWAVWWRVLEPMQLASAGTVCAAELALARPSAWAINLGGGFHHARHGFGHGFCVFNDLTMAAQRALGGGFGCRRLLYLDLDVHQGDGFERDMGWDPRVAVVDAFHPGLFPGDAAAAACPALAERGARFFHRAGDGGDRFLEWLRTELPRVLAAFDPDLVLYNAGSDVLVGDPLGGMDLPESAVCERDAIVFRCCGVGARGGAASPAVGTSPEGARLFRASGGRRRAVAMALSG…	Sar; Stramenopiles; Bigyra; Opalozoa	NPL	SP	SP	SP	SP	0.211109	0.784275	0.004616			Golgi apparatus		0.4018	0.1621	0.1631	0.1528	0.502	0.2139	0.5354	0.3792	0.5655	0.0064	GAA-RGV	0.122505	Not plastid, signal peptide identified	IBPC logo CNRS logo UPMC University logo
B	None	CPL, NUC	Coccomyxa viridis	CAK0781151.1		MGRCSRPDTAKAIQPHYKQLIGNLGAQALPIVYSDVYNIGFLGIERMHPFDSRKFGKVMRALQNEGFFNAEQLVAPTEATQEMLLDVHTQEYLDSINSSPAQIASICELGALGVLPNAVVQRNLNRPMRLHVAGTMLAVGLALEHGWSINLGGGMHHASYDTGGGWCVYDDWTLALRMLRRASQGRVQKALMIDLDVHQGNGHERDKLHFQDDDLYIFDMYNCQLWPADSKAKAAIDCDKPIVSGTGDAEYLARLAEGLAASFSKFSPDIVLYNAGTDILVGDPLGACKVSAEAVCKRDEMVFSAVLESGVPICMALSGGYAKDSAKVITQCLSHLFNKFQLIQKSSKL	Viridiplantae; Chlorophyta	PPL	none	none	Other	Other	0.9988	0.001	0.0002	0	0	Cytoplasm|Nucleus		0.5447	0.5942	0.0207	0.0664	0.4642	0.0869	0.0992	0.0754	0.0647	0.0891				0.0001322	7.93e-05	3.08e-05	Other	234.556	1018.57	99.9964
B	None	CPL	Coccomyxa subellipsoidea	XP_005647007.1		MGIFASASADARGRPAQFGRCSRRELAERIRGSYEGWSSTKLPIAYADAYNIGFLGLERFHPFDSRKFGKVVNNLDASGILNPDQLVQPPEATQQVLRDVHSEEYLLSINTSSSKMAEITEIAAIGFLPNSVVQHRLNRPMRIHVGGTMLAVGMAMEWGWAINLGGGMHHASVDNGGGWCVYDDWTLALRKLRRETGNVVQKAMLIDLDVHQGNGHARTKLHFGDKDLYILDLYNADLWPWDTTAKAAINCELPMKSGTGDEEYLSMLSKGLHTAFQEFAPDIILYNAGTDILRGDPLGRCSVSAEAVAKRDEMVFQAAYDAGVPICMALSGGYAKDSAGVISECIKHIIQKFGLIEPSRKIRHPTGALL	Viridiplantae; Chlorophyta	PPL	none	none	Other	Other	0.9794	0.004	0.0133	0.0026	0.0007	Cytoplasm		0.5004	0.4595	0.0746	0.0898	0.3651	0.2784	0.0778	0.0707	0.0804	0.05				0.282942	0.877868	0.0001194	PL	31.512	23.7043	99.9964
B	None	CPL	Coccomyxa sp.	BDA43479.1		MAALFGKCNRSDLAENIKGKYESWCSEKKLPIAYASDYNIGFLGLERFHPFDSKKFGKVVQNLKDSKLLCPSMLVEPQEATQEMLRDVHTEEYLLSVNESGTRLAEITEISAIALLPNSIVQHRLNRPMRVHVAGTILALGMALQWGWSINLGGGMHHASFDRGGGWCVYDDWTLALRKLRRETGGAIRKAMLIDLDVHQGNGHARDKLHFKDEDLYILDLYNADLWPWDTAAKAAMNCELPMRTGTGDEEYLAMLDKGLHTAFNEFTPDIILYNAGTDILIGDPLGRCRVSPEAVARRDEMVFQAAHDAGVPICMALSGGYAKDSAGVISKCIEHVVQKFGLIQPSSNV	Viridiplantae; Chlorophyta	PPL	none	none	Other	Other	0.9922	0.0004	0.0069	0	0.0004	Cytoplasm		0.6167	0.5071	0.0292	0.0933	0.321	0.2116	0.0578	0.096	0.064	0.0332				2.1e-06	8.59e-05	3.1e-06	Other	2057.39	99.9964	99.9964
B	None	CPL	Micractinium conductrix	PSC71162.1		MGARHSSSAAGAAAADAPAGALDERRRSSFAACARPDIATTIRDKYGDLGGWPAADKLPVVYNEAYNIGFWGLEKLHPFDSKKFRRVLALLEAGGVLRRQQLVQASEASQAVLQEVHTPRYLAKLNSSSFTVAQVTELAPLVFLPPFLLRKKVLQPMATMAGGSMLAAALAMERGWAINLGGGMHHAAPDAGGGWCPYADIHLALRRLRVASGGAATRFLYVDLDVHQGNGVERCKLHFGEAEQVYIVDVYNGRAYPWDTEAKRAINQRVELEPGTGDDQYLGALAGALARAFEEFPNPDLLIYNAGTDILQGDPLGRLGVSPGGVVQRDRLVWATAVAHRTPILQLLSGGYTPASTPVIARCIETLFNEFGLGADVGTG	Viridiplantae; Chlorophyta	PPL	None	none	Other	Other	0.9988	0.0006	0.0003	0.0002	0	Cytoplasm		0.6064	0.2893	0.0709	0.2332	0.4652	0.1058	0.0867	0.2391	0.2997	0.01				0.0726037	0.0903729	0.0013076	Other	1	5.32427	1064.82
B	mTP	CPL	Chlorella vulgaris	KAI3437947.1		MSRRHQNVTAATGSTSSSQLAPPVPADYCQSAFAACSRPDVASLLQQKYDDLGGWPTRQQLPVLYSEDYNISFWGLERLHPFDSKKFRGVLNLLEASSTLRAGQLVQAQEAAHGVLREVHTERYLRKLNSSSFTVAQVTELVPLVFLPPFLLRRKVLRPMAAMAGGTMLAAALAIERGWALNIGGGMHHAMPDSGGGWCVYADVHLAIRRLRTASGGALKRFMIIDLDVHQGNGVERCQQLGEEAAEDVFILDIYNGSAYPWDTQAKKAINVKRELRPGTSDAEYLEVVSGALQEAFTAFPHPDLVLFLAGTDILAGDPLGRLSVSAEGVLRRDEMVWQAALDHGAPIVQVLAGGYTRESTPCIAASIENLFQRFDLGHL	Viridiplantae; Chlorophyta	PPL	mTP	mTP	Other	Other	0.9976	0.0006	0.0012	0.0006	0	Cytoplasm		0.6164	0.523	0.0331	0.0565	0.3951	0.0703	0.1006	0.1738	0.1268	0.0746				0.880185	0.602185	0.0102752	MT	92142.9	1900-01-12 14:56:49	425.619
B	mTP	CPL	Scenedesmus sp.	KAF6250370.1		MLGRGSRHGTSSSRAAAEGAAPAQPAAGRPVPETLARCSSPAARPELAQQLKEHYMDVCESWKTEQQLPVVYDPGYNITLFGLEKMHPFDSCKFSKVVAGLRTNGIISNNSQLVTPLPATLIALQSIHSPAYLQQLHTSSLKVAQVTELAPLAMLPHFLVQRKVLQPMRLHVGGTVLAAALAVTHGWAVNVGGGMHHAHSEDGAGWCPYADITLAVQRIRAASAGSVSRVMVIDLDVHQGNGVERDKLAAGDADMYILDMYNGHTFPLDTPAKAAINAKVELEPGTADEQYLSELHSLLAKAAAEFPQPHLIIYNAGTDILAGDPLGRLSVSPAGVQQRDAAVFAFAEQQGAPVAMLLSGGYTRASAGVIVDSLTALLRGLASKLGALGDASRCDN	Viridiplantae; Chlorophyta	PPL	mTP	mTP	Other	Other	0.9828	0.0015	0.0152	0.0005	0	Cytoplasm		0.5003	0.2915	0.0891	0.0651	0.4278	0.2159	0.0597	0.0904	0.2774	0.0382				1.04722	1.09607	0.0049311	PL	57.5612	48.3021	72.1217
B	cTP	CPL	Raphidocelis subcapitata	GBF94944.1		MAAAASGAGGAGGAAAAGNASPALGPRLAGHYGDCVAAWPGAGQLPIVYSEAYNISLFGVEKLHPFDAAKFRRVVDGLAARGVISDRGRGGGDLVEPLEAPEAALLDVHTPGYLGRLKSSSRKVAEVMELAPLAVLPAGTLDKKVLAPMRTHVAGTMLAAALAVERGWAVNVGGGLHHGHAEDGSGWCPYDDIYLAVRRLRRASGGAVARVLLVDLDAHQGNGVQRDKLRFSDRDLFVVDAFNGAVFPLDGAAKAGIDVKVELPPGTRDGDYLSRLDAALDEAARAFPSPQLVVFNAGTDILEGDPLGKLAVSPAGVVERDLRVWGFAVERVRAPILVLLSGGYTRASAGVIVDALGACLARFAGLGAGGGGGGGGGSGSGSRSGGGGGGGSGSGGGGG…	Viridiplantae; Chlorophyta	PPL	cTP, mTP	cTP	Other	Other	0.8469	0.003	0.0015	0.1483	0.0002	Cytoplasm		0.5364	0.1781	0.2388	0.102	0.495	0.3466	0.1394	0.1498	0.3527	0.0302				0.80916	0.280815	0.0005278	MT	18.0513	74.9194	99.9964
B	mTP	MT	Monoraphidium minutum	KAI8476068.1		MAAAAAEGVRSAAAAGAGAGAGAAAASVASPALGPRLSRRYSDCCATWPGAGQLPLVYSEAYNISLFGIEKLHPFDAAKFRRVVGGLAARGVVADAAAQLVTPAEAPRALLLDVHAPQYLDALRRSSLKMAEVMELPPLALLPAGVVDNKVMRPMRTHVAGTVLAAALAVERGWAVNIGGGLHHGHSTDGSGWCPYDDIYLAVRRLREASEGAVQRVMLVDLDAHQGNGVQRDKAKWCDPHLFIVDAYNASIFPRDLEAAWAIDVKARAFVELEPHTSDAAYLSRLDAALAAAATAFPSPQLIIYNAGTDILAGDPLGHLSVTPAGVLERDARVWRFALEEARSPIVMLLSGGYTRASAGVITDSLQALLRRHAGL	Viridiplantae; Chlorophyta	PPL	mTP	mTP	Other	Other	0.5659	0.0026	0.0619	0.3694	0.0002	Mitochondrion	Mitochondrial transit peptide	0.4133	0.1313	0.1736	0.0377	0.6921	0.2561	0.068	0.1039	0.3	0.0362				0.928474	0.0903142	0.0039894	MT	33.7007	108.074	1422.94
B	mTP	CPL	Trebouxia sp.	KAA6423498.1		MPSNEFAQCVRQQVAAAIKQHYTELGTWPSTQQLPIVYNEVYNVSFCGIENLHVFDSKKFRKVVATLEEKKLITKRQLVTSNEATVDILLDVHTSQYLQEIKTSKMKVAEVTELPMLLMLPMWLLQWRVVKPMKYMVAGTMLAAALAIERGWSINIGGGMHHAYSGGGAGWCMFSDLTLALRKIRKASQGLVSKIMIIDTDVHQGNGYERDKLTFEDSQLYILDIYNSELWPHDTSAKNAIDNMVELRCGTKDGQYLTSLESALQQASRDFQPDLILYNAGTDILEGDPLGRMSVSLEGVIQRDQMVFQHALVHTCPISMVLSGGYAAESHQAVAKSIENILTVFSLTSRDAELNQW	Viridiplantae; Chlorophyta	PPL	mTP	mTP	Other	Other	0.9993	0.0004	0.0002	0	0	Cytoplasm		0.747	0.5104	0.1591	0.0803	0.3083	0.1265	0.149	0.1009	0.1523	0.0837				0.0249882	0.114759	0.0007981	Other	5.37071	15.9062	99.9964
B	None	CPL	Bryopsis sp.	GMH40756.1		MAPSCEQDEVESGPLTSRSTPFSMCSRRDVAPLLPEHFGDVVEAWPDEGKVPIVYNRGYNVSFLGVEKLNVFDSRKFERVVGALQREGVLDVEKLVCPLEPPLETFADVHTPEYLEELATSRWRVIQVTELPGLMLIPNFIIQWRIMRPLRLHVAGTILGAGLALERGWAINVGGGMHHASRERGAGWCPYDDLTLAVRRVRKATEGKVQKVMIVDLDAHQGNGYQRNKLYFEDEDLFVVDVYNGTIFPRDEEAKKAINVEHQVKCGIGGEEYISRVQEALFESSNKFAPDLILYNAGTDVFADDYIGRMKLSKADIIQRDELVFGFALQNRTPICMLLSGGYGPKNADVIAASIANLIKKYELS	Viridiplantae; Chlorophyta	PPL	None	none	Other	Other	0.9998	0.0002	0	0	0	Cytoplasm		0.6575	0.4694	0.0623	0.0445	0.2223	0.1996	0.0947	0.1132	0.0891	0.0246				0.0181445	0.654839	0.0024447	PL	1	17.1063	98.6826
B	cTP, mTP	MT, PL	Bryopsis sp.	GMH44984.1		MARRMPFGARPNLAEPLRTKSTDLGKWTSKTQIPLVYSERYNFQFWGIEKLHPFDSCKFRSIIGRLSDAGLVAKSECVEPVEVPKDVLLDVHEASYLRKLERNKLYVVQVVELFPLLFVPNFLVQNKLMVPMRFHVAGTMLAALMAVEKGWAINLGGGMHHACHNEGMGWCFYSDIYLAVRRVREATAGEIQKVLVIDLDVHQGNGIARDKMHFQDDDLFILDMYNSEIFPRDLPAMPSIGTKVSFGCGESGETYLPNLRKALQSAREAFEPDMVFFNAGTDVLEGDPLGRVCLSSRDVVERDEIVFGFAKELDVPICMVLSGGYLRTSAEVISNSITNLIKTYGLIGGGENVG	Viridiplantae; Chlorophyta	PPL	cTP, mTP	cTP	Other	Other	0.9166	0.002	0.0772	0.0026	0.0015	Mitochondrion|Plastid	Mitochondrial transit peptide	0.2493	0.1853	0.057	0.0375	0.6948	0.6724	0.0491	0.0598	0.0792	0.0553				0.0450825	0.0405561	0.000591	Other	1.07771	4.06209	99.9964
B	mTP	MT	Chlamydomonas eustigma	GAX83362.1		MHPSTATIKQCAFLHLRKPSVTSTICNEYKDVLDSWPDSKHQLPLVYSPKYNITFFGIEKLHPFDSAKFGKIVQALQTQCSIKSSQFVTPKEADLQMLSDVHTETYLNKILHSSWTVAQVTELAPLVSLPNWLLQWRVISPMRHHVLPHQISPMRYHVGGTMAAAGLAMEYGWAINLGGGMHHAYSSAGMGWCPFDDIYLAVRKLRKVSGGEVKRVLYIDLDAHQGNGVERDKLSHKDEDLIILDVFNAGIFPKDYEANPAINIAVELRSGVSGNSYLQHLEEALTKAGQDFGQPDLVFYNAGTDVLTGDPLGRMDVDVQSVMKRDEMVWRHALEVARAPIVMVLSGGYSKNSAAVVTDSIRNLMEKFDLLSKGCGQQSHVT	Viridiplantae; Chlorophyta	PPL	mTP	mTP	Other	Other	0.9185	0.0086	0.0562	0.0164	0.0003	Mitochondrion	Mitochondrial transit peptide	0.1585	0.1658	0.0449	0.0599	0.8368	0.4672	0.0301	0.0618	0.0644	0.0826				0.0007947	0.0235141	0.0085849	Other	599.071	1.71961	6.66388
B	cTP, mTP	PL	Chlamydomonas sp	KAG1652546.1		MQAAAAAGTGPSSAFWELRRPSVASRISSRYGDVLKSWPAADQQQHLPLVYSPKYNITFFGIEKLHPFDSAKFSKIARSLTASGLVAHSQLVEPLEASLELLKDVHTEEYVTSIQTSSWRVAQVTELQALFALPPVLLRWRVVSPMRYHVAGTVAAAGLAMQYGWAINLGGGMHHAHASGGGGWCPFDDVYLAVRRLRDASGGEVKKVMYIDLDAHQGNGVERDKLRHDDNDLFIIDVYNAGVYPKDDDAKPAINISVELRSQTDTYTYLARLDEALVRGLAEFPSPDLIVYNAGTDVLEGDPLGRLSVNEAGVLARDAAVWDFALTRARCPIVMTLSGGYAARSAAVVADSLAALIRKYRLTE	Viridiplantae; Chlorophyta	PPL	cTP, mTP	cTP	Other	Other	0.6925	0.002	0.1066	0.166	0.033	Plastid	Chloroplast transit peptide	0.2986	0.1303	0.0876	0.0387	0.5294	0.8884	0.0382	0.132	0.1469	0.0562				0.398048	0.403031	0.0007419	Other	294.03	26.8261	1359.9
B	cTP	PL	Dunaliella salina	KAF5843761.1		MLSWVLNPLGISLPSKTPLGAKFDNRRSCMLSAAQQAHTVPQSSAPTFASLGRPCLIRKEDYADIVKAWPSERSTLPFVYHDAYNVTIFGIEKLHPFDSCKFSKVVDKLNAQGLLSYQTHEEKKQKHTPQMAEPLMATHEALLNVHTPKYIDAIHSSNMKVVQVTELPPLLILPPPLLQRQVVNPMKYHAAGTMLAAALAIERGWSINLGGGMHHAYANDGMGWCMFDDVHLAIRRLRTATNGAVKKVLYIDLDVHQGNGVSRDKLAFKDEDLIIVDVFNGGIFPKDEDAWPAINISVPLRSGARDAEYLKAVRQALEDATQWSQPDLVFYNAGTDVLEGDPLGRFNISPSAIQQRDQMVFEHALHVAKAPIVMTLSGGYAPQSSDVISASLSNLIRLF…	Viridiplantae; Chlorophyta	PPL	cTP	cTP	Thylakoid luminal transfer peptide	Thylakoid luminal transfer peptide	0.0894	0.0002	0.0051	0.8891	0.0162	Mitochondrion|Plastid	Chloroplast transit peptide	0.2646	0.1572	0.1012	0.0357	0.6392	0.8782	0.0724	0.1082	0.208	0.0306				0.571505	0.180478	0.0047344	MT	1	38.0445	95.2754
B	cTP	PL	Haematococcus lacustris	KAJ9524459.1		MHQVGCSAQQAVQAPSQPCNPSRTPVTTLSRIDPRRSRRIRVNSQHVQSMRDLEPALAEPSFDACARPAAAALLRTQYSDLVQSWPTPAQLPLVYHKRYNISFFGIEKLHPFDSCKFQKVVAALEAAGCLQGGGKQLVQPLEASQAVLSDLHTPAYLNLLHTTNLKVVQVTELPPLLLLPPALVQWKVMAPMRLHVGGTMLATALAVERGWAINLGGGMHHAYYSNGMGWCPYDDITLAIRRVRAASQGKIQKVLYIDLDAHQGNGIGRDKLHFKDNDLFILDMYNGRVFPQDDTARPAIDIDVQLTSGVADVEYLKSLEGALSQATQRFPRPDLVFYNAGTDILEGDPLGRMKVTREGVLARDAMVWSYALKEARAPIVMTLSGGYARSSAAVVSESI…	Viridiplantae; Chlorophyta	PPL	cTP	cTP	Other	Other	0.8029	0	0.0008	0.1931	0.0031	Plastid	Chloroplast transit peptide	0.2649	0.2168	0.0643	0.0357	0.2163	0.9261	0.0333	0.0532	0.1336	0.0592				0.302028	0.78866	9.01e-05	PL	1	44.5099	66.0267
B	None	CPL	Chlamydomonas schloesseri	KAG2455039.1		MEHDAGSPAAGEPARYVAAPDAPSSSSTPAAAASATATPAAPPAAPPAAAAAGSASPGGFARLARLAPGALAASYADLCAGAWPVGPEQLPVVYHPSYNISFFGIEKLHPFDSGKFAKVVKALKREGVLRGDGQLVTPREATPELLADVHTEDYLHRIHNHNFTVVQVTELAPLAMLPNRLLQWRVVAPMRMHVGGTMLALGLALERGWAVNVGGGMHHASAGRGMGWCPFDDIMLGVRRARRAVAAAEGAGAEAAAAGAAGAAVAAAGGSGTAAPGADAAVDAAAAGAAAGNGGDSGGGVGGGSLKVLVIDLDAHQGNGVEHDKLTLGDTQLFILDMYNAGVFPRDDEAKAAIDIKVELKSGTEDDIYLNRLRAALERAALVLPKPDLVVYNAGTDIL…	Viridiplantae; Chlorophyta	PPL	None	none	Other	Other	1	0	0	0	0	Cytoplasm		0.5499	0.3238	0.0766	0.0833	0.4783	0.3268	0.1185	0.1139	0.227	0.0159				0.0401257	0.196329	0.0011968	Other	69.9893	1	1.97452
B	None	CPL	Chlamydomonas incerta	KAG2440273.1		MEPGAETAACAPARYVTVPDAPSSPAAAAAATAAATAADPATSGFGAVARVAPGALAASYADLCAAAWPGPEQLPVVYHPNYNISFFGIEKLHPFDAGKFAKVVKTLNRDGVLRSDTQLVTPREATPELLADVHTADYLHRIHNHNFTVVQVTELAPLAMLPNKLLQWRVVAPMRMHVGGTMLAMGLALERGWAVNVGGGMHHASADRGMGWCPFDDIVLGVRRARRAVATAEAAAAAGAGAAAPEGAGAAAAAGAATPAGQADAAAGAPAAAAQVGGTAAAAAAFATTAAVGAAAAGGGLKVLVIDLDAHQGNGVGRDKLALGDGQLYILDMYNGGIFPRDDEAKAAIDIKVELKSGTEDDVYLNRLRAALERAALVLPRPDLVVYNAGTDVLAGDPL…	Viridiplantae; Chlorophyta	PPL	None	none	Other	Other	0.9996	0.0001	0	0.0003	0	Cytoplasm		0.6079	0.2391	0.1497	0.0844	0.5455	0.2429	0.1474	0.1042	0.3436	0.0057				0.0498141	0.152041	0.0076644	Other	1	41.5375	58.6715
B	cTP, SP, mTP	CPL	Tetrabaena socialis	PNH12649.1		MGASTSAAASGAGPAAPEAGYTLAPSPGPVPASAAPSTSGTPAAAAAPGSAIATSSLPLAAAAAAAAPAAGFAALARVAPGALAASYADVCGAGWPLPGALPVVYHRSYNISFFGIEKLHPFDSCKFAKVVAALQGQGVLREGQTVLPREASLEVLAEVHTADYLHRIHHHNFTIVQVTELAALALLPNKLLQWRVISPMKMHVGGTILAAGLALERGWAINVGGGMHHASSGQGMGWCPFSDITLAVLRAMRAAGGAVRNVLLVDLDAHQGNGVGRVGG AGWGVKGDEAKGHKRGDASGAHVPCTAPPPLAIQDKLDLNVEGLYILDAYNARIFPRDDYAKAAIDIAVELAPQTRDAEYLRRIKDALDTAXVAQMPAFWAWVHVTELAALALLPNKL…	Viridiplantae; Chlorophyta	PPL	cTP, SP, cTP, mTP	cTP	Other	Other	0.8356	0.0002	0	0.1596	0.0047	Cytoplasm		0.6676	0.3857	0.0872	0.1649	0.3703	0.0544	0.1505	0.2698	0.2297	0.0134				0.271303	0.276159	0.010691	Other	106.183	39.7423	84.1694
B	None	CPL	Edaphochlamys debaryana	KAG2483195.1		MSANNTRPLLDGAQPDSPAAADAIRGSRAAAMAPDAMVATTSGRANDFASLAPLWGKGQQLAAAYADVLEGTEWPRPDQRPIVYHPRYNISFFGLEKLHPFDAGKFGKVVAALAAQGLVEPTQLVQPKEASLELLGQVHSQEYLYKIHHHNFTVVQVTELAALSLLPNKLLQWRVVSPMKLHVGGTVLAAGLALERGWAINLGGGMHHAAADRGMGWCPFDDIVLATLRARSALASANSTAPLALTSAASATASAAGSASVTTLPASSAAAKESPSAAGSAAVDAPWGSTSAARAAGPEATTSGSAPGSGSGSGSSTEDLVVLVVDLDAHQGNGVERDKLHLRLSAFHILDVYNARIFPRDEEAKPAIDIAVELVSGAGDETYLSQLDAALARAASELP…	Viridiplantae; Chlorophyta	PPL	None	none	Other	Other	0.9985	0.0007	0.0001	0.0006	0	Cytoplasm		0.6055	0.3644	0.192	0.041	0.4397	0.0998	0.1681	0.0934	0.3005	0.0727				0.0404881	0.171661	0.0012486	Other	117.223	29.7333	99.9964
B	mTP, cTP	MT	Pleodorina starrii	GLC37260.1		MLRFQCVPWPRNPSSRSPAWLRQFARRLHPRRTGITSSMSSTPNASPSASPGDAAAEGTQPGFSSLALLPPGTLSAAYTDVCGGPWPGPEQLPVVYHPSYNISFFGVEKLHPFDSCKFGKVLTALKKQGVLREGQTVLPR EASLEVLADVHTQDYLHRIHHHNFTIVQVTELAALSLIPNKLLQWRVVWPMKLHVGGTILATGLALERGWAINLGGGMHHASASHGMGWCPFDDLVLAIRRVRRAAGRRLVVLLIDLDAHQGNGVERDKLQLPVEDLHILDAYNARIFPHDDEAKPAIDIALELRSGAGDDEVLGRLRAALAVAAATLPRPDLVMYNAGTDVLAGDPLGRLDMSAAGVVERDEMVWAWARNVARAPVVMTLSGGYTKQSANVIAESIR…	Viridiplantae; Chlorophyta	PPL	mTP, cTP	mTP	Thylakoid luminal transfer peptide	Thylakoid luminal transfer peptide	0.1067	0	0.3162	0.544	0.033	Mitochondrion	Mitochondrial transit peptide	0.2914	0.2248	0.1188	0.0656	0.8732	0.1917	0.0662	0.0667	0.102	0.0235				0.348347	1.24832	0.005273	PL	54.7406	44.8919	189.309
B	cTP, mTP	CPL	Volvox carteri f. nagariensis	XP_002950145.1		MSSTADANYGPAPDGAAGPPKLPTRFSSLARLPPGSLSSAYADLCSGPWPGPCQLPVVYHPSYNISFFGVEKLHPFDSCKYGKVMSALKKQHVLREGQTVQPREASLEVLADVHTQDYLYRIHYHNFTIVQVTELAALSLLPNKLLQWRIVAPMKLHVGGTMLATGLALERGWAINIGGGMHHASSSRGMGWCPFDDIVLAVRRVRKAAGRLVVLYIDLDAHQGNGVERDFYIIDFYNARIFPLDDEAKPAIDIPVELRFGADDDEILGRLHAALAVAARTLPRPDLVIYNAGTDVLAGDPLGRLGMTAAGVVQRDEVVWRWCRDMARAPVVMALSGGYTRESAGVITASIRNLFEKFGLGVDDVAAGSGGSTVEASQAVAPAGPGEDGDKGGAGTPAT…	Viridiplantae; Chlorophyta	PPL	cTP, mTP	cTP	Other	Other	0.9973	0.0011	0	0.0016	0	Cytoplasm		0.7468	0.446	0.1948	0.0642	0.2755	0.2777	0.1248	0.1376	0.1885	0.0827				0.553549	0.0500241	0.0006296	MT	1	120.286	99.9964
B	cTP, mTP	PL	Volvox reticuliferus	GIL78729.1		MLRSPCVAFCPSPCNFNLHPVRKSFRRFQPWRSKVTFQPIVGMRSDADVNASLTSGTVTGTASAAAGFASLALLPHGSLISSYSDVCGGTWPGPTQLPVVYHPSYNISFFGIEKLHPFDSCKYSKVVSALKNQGVLSDGQTVLPRAASMEVLADVHTQDYLYKIHHHNFTIVQVTELAALSLIPNKLLQWRIVTPMKFHVGGTILATGLALERGWAINLGGGMHHASASHGMGWCPFDDIVLAVRRVRKAAGRKMVVLFIDLDAHQGNGVERDKLHLPVEDLHIVDFYNAHIFPKDDEAKPAIDIAVELRSGAEDDEILGRLHAALAVAAATLPRPDLVIYNAGTDVLAGDQLGRLGMSAGGVVQRDETVWRWCRDVARAPIVMTLSGGYTRESAGVIT…	Viridiplantae; Chlorophyta	PPL	cTP, mTP	cTP	Thylakoid luminal transfer peptide	Thylakoid luminal transfer peptide	0.005	0	0.0083	0.4826	0.5041	Plastid	Chloroplast transit peptide	0.1752	0.1247	0.0537	0.0626	0.5336	0.974	0.0395	0.0736	0.123	0.0474				0.0418502	0.367317	0.0031521	Other	66.6848	18.2165	85.6398
B	mTP, cTP	MT	Volvox africanus	GIL45348.1		MFRSRYVTVCPTPRILNLQPVRKSFRRFHPRFFKATFKPIRGMPSDADVKSSPTPGSMTEPASPPSGFASLALLPQGSLSSAYSDVCGGTWPGSIQLPVVYHPSYNISFFGIEKLHPFDSCKYGKVVSALKKQGVLQEGQTVRPREASMEVLADVHTQDYLYKIHHHNFTIVQVTELAALSLIPNKLLQWRIVMPMKLHVGGTMLATGLALERGWAINLGGGMHHASASHGMGWCPFDDIVLAVRRVRRAAGRRLVVLFIDMDAHQGNGVERDKLHLPVEDLHIIDFYNARIFPLDDEVKPAIDIAVELRSGAEDDEILGRLQAVLAVAATTLPRPDLVMYNAGTDVLAGDPLGRLGMSAAGVVQRDEIVWRWCRDVARAPVVMTLSGGYTRESAGVIT…	Viridiplantae; Chlorophyta	PPL	mTP, cTP	mTP	Mitochondrial transite peptide	Mitochondrial transite peptide	0.0802	0	0.6108	0.3066	0.0023	Mitochondrion	Mitochondrial transit peptide	0.2712	0.2524	0.0877	0.0663	0.8053	0.3682	0.049	0.0616	0.1176	0.025				0.0038955	0.0506099	0.0020087	Other	36.0015	100.35	99.9964
B	mTP, cTP	CPL	Chlorella variabilis	XP_005847004.1		PVLYSPAYNISFYGVERLHPFDSKKFQHVLSILERGGVLQVGQLVRAHEATHEILQEVHTEAYLNKLNTSSFMVAQASRWVTELVPLAFLPPFLLRRKVLRPMATMAGGTMMAAALAMERGWAINLGGGMHHASHDQGGGWCPYADIHLAMRRLRAASGGGVRRVMVVDLDVHQGNGVERCKQHFGEEGETFIVDVYNRRAYPWDAEAKQAIDVQRELLPGTGDGEYLEAVVSALRQAFSEFQPDLLIYNAGTDILEGDPLGLLSVSAEGVVRRDQMVWQAALEHSVPIVQVLSGGYTRRSTPCIASSIQNLFSTFNLGQMEAAQQ	Viridiplantae; Chlorophyta	PPL	mTP, cTP	cTP	Other	Other	0.6254	0.0293	0.0901	0.2107	0.0444	Cytoplasm|Nucleus		0.6957	0.547	0.0806	0.1354	0.355	0.1615	0.1045	0.1442	0.0853	0.0736				0.0395348	0.0003441	0.0003224	Other	346.932	1	93.1488

## Sheet: adjacent proteins
Prozkoumani adjacent genes u eukaryotickych homologu ze skupiny A (endosymbioticke), jestli se nejedna o kontaminace
ZAVER: XP_011606892.2 Takifugu rubripes neni kontaminace	Gene order in the Takifugu flavidus annotated genome		BlastP related seqs
	Neurobeachin Lysosomal-trafficking regulator 2	TWW76948.1
	Neurobeachin Lysosomal-trafficking regulator 2	TWW76949.1
	StAR-related lipid transfer protein 13 46H23.2	TWW76950.1
	StAR-related lipid transfer protein 13 isoform X1	TWW76951.1	bony fishes
	Histone deacetylase 11	TWW76952.1	bony fishes	homolog to XP_011606892.2_histone deacetylase 11 isoform X1 [Takifugu rubripes] and XP_011606893.2
	putative tRNA methyltransferase 9-like protein	TWW76953.1	bony fishes
	NEDD4-binding protein 2-like 2	TWW76954.1	bony fishes
	hypothetical protein D4764	TWW76955.1	bony fishes
	Protein furry -like protein	TWW76956.1	bony fishes
Milazzo et al. 2020: In the fish clade, the model organism Danio rerio (zebrafish) carries 11 HDAC genes in its genome. A closer inspection however shows that D.rerio lacks a HDAC2 ortholog and possesses instead a peculiar HDAC12, which shares homology with HDAC11 (also present in zebrafish as a distinct locus). The same loss of HDAC2 and presence of HDAC12 is observed in Latimeria chalumnae, the…
	Gene order in the Exaiptasia diaphana annotated genome
ZAVER: XP_020899412.1 Exaiptasia diaphana neni kontaminace	Outer membrane lipoprotein Blc	KXJ14952.1	cnidarians, invertebrates
	40S ribosomal protein S2	KXJ14946.1	cnidarians, bony fishes
	Golgi to ER traffic protein 4-like	KXJ14956.1	cnidarians, bony fishes
	Diphthine methyltransferase	KXJ14954.1	cnidarians, bony fishes
	Uncharacterized protein SYNPCC7002-A1628 (Histone deacetylase class IV also known as histone deacetylase 11)	KXJ14932.1	cnidarians, bony fishes	identical with XP_020899412.1_uncharacterized protein LOC110238106 isoform X2 [Exaiptasia diaphana]
	Lysine-specific demethylase 8	KXJ14943.1	cnidarians, invertebrates
	Deleted in malignant brain tumors 1 protein	KXJ14951.1	cnidarians, bony fishes
	Gene order in the Schistocerca gregaria annotated genome
ZAVER: GETS01106794.1 Locusta migratoria manilensis neni kontaminace	glutamate receptor ionotropic, delta-2-like	XP_049861722.1	invertebrates
	uncharacterized protein SYNPCC7002_A1628-like isoform X1	XP_049862466.1, XP_049862467.1	invertebrates, bony fishes	homolog to GETS01106794.1_TSA: Locusta migratoria manilensis
	E3 ubiquitin-protein ligase MARCHF6 isoform X1	XP_049862468.1	invertebrates
	uncharacterized protein C7orf50	XP_049861233.1	invertebrates
Callinectes sapidus	je genome, ale neanotovany, takze poradi genu nezjistim
Locusta migratoria	je genome, ale neanotovany, takze poradi genu nezjistim
Strongylocentrotus purpuratus	je genome, ale neanotovany, takze poradi genu nezjistim
Callinectes sapidus	je genome, ale neanotovany, takze poradi genu nezjistim
Platynereis dumerilii	je genome, ale neanotovany, takze poradi genu nezjistim
Capitella teleta	je genome, ale neanotovany, takze poradi genu nezjistim
ZAVER: OEU20176.1_Arginase/deacetylase [Fragilariopsis cylindrus CCMP1102] neni kontaminace	Gene order in the Fragilariopsis cylindrus genome
	SNF2_N-domain-containing protein	OEU20173.1	diatoms, plants, fungi
	hypothetical protein	OEU20174.1	diatoms, euarchaeota
	hypothetical protein	OEU20175.1	diatoms
	Arginase/deacetylase	OEU20176.1	diatoms, plants, haptohytes, bilalves, gamma proteobacteria, cyanobacteria	identical to OEU20176.1_Arginase/deacetylase [Fragilariopsis cylindrus CCMP1102]
	hypothetical protein	OEU20177.1	diatoms, bacteria
	U3_assoc_6-domain-containing protein	OEU20178.1	diatoms, plants, fungi
2023-11-13
1) kontaminace v kladu A (endosymbiotickem) u eukaryot nejsou, okolite geny nejsou bakterialni, ale eukaryoticke od respektivnich zastupcu
2) nejake Asgard archaea jsem nasla, ale nejspis pujde o kontaminace bakteriema, ktere jsou dostupne ve stejnem prostredi, ze ktereho byli metagenomy ziskane
3) klade A se u obratlovcu opravdu vyskytuje jenom u ryb (studenokrevne), u obratlovcu je v GenBanku sekvence Mustelus (fretka) ale jde o kontaminaci Oreochromisem (fretky zerou i ryby), u obojzivelniku, plazu a teplokrevnych obratlovcu (ptaci, savci) homology nejsou
4) ty acetoiny se mi motaji s tou zelenou a cervenou skupinou, tezce oddelitelne

## Sheet: DeepLoc
	Protein_ID	Localizations	Signals	Cytoplasm	Nucleus	Extracellular	Cell membrane	Mitochondrion	Plastid	Endoplasmic reticulum	Lysosome/Vacuole	Golgi apparatus	Peroxisome
Pleodorina starrii	Pleodorina_starrii_GLC60948.1	Mitochondrion	Mitochondrial transit peptide	0.1742	0.1561	0.0758	0.0481	0.9687	0.1066	0.0365	0.0453	0.144	0.0411
Chlamydomonas reinhardtii	Chlamydomonas_reinhardtii_XP_042917102.1	Mitochondrion	Mitochondrial transit peptide	0.3262	0.2415	0.0689	0.0437	0.8753	0.0706	0.0814	0.0925	0.1708	0.1891
Monoraphidium neglectum	Monoraphidium_neglectum_XP_013902000.1_XM_014046546.1	Mitochondrion	Mitochondrial transit peptide	0.1996	0.1983	0.0317	0.0645	0.9524	0.0816	0.0314	0.0572	0.0991	0.0307
Tetradesmus obliquus	Tetradesmus_obliquus_WIA20401.1	Mitochondrion	Mitochondrial transit peptide	0.1689	0.161	0.0364	0.0573	0.9432	0.0542	0.0608	0.0614	0.1039	0.0091
Chlamydomonas sp. UWO 241	Chlamydomonas_sp._UWO_241_KAG1653951.1	Mitochondrion	Mitochondrial transit peptide	0.1657	0.1403	0.0794	0.0566	0.9274	0.0563	0.0208	0.0366	0.1421	0.009
Klebsormidium nitens	Klebsormidium_nitens_GAQ87064.1	Cytoplasm|Mitochondrion	Mitochondrial transit peptide	0.5449	0.3341	0.115	0.0464	0.8281	0.213	0.0546	0.0717	0.0993	0.2415
Ostreococcus tauri	Ostreococcus_tauri__XP_003083576.2	Mitochondrion	Mitochondrial transit peptide	0.2463	0.0983	0.2594	0.0531	0.8796	0.5266	0.058	0.0587	0.1708	0.0038
Closterium sp.	Closterium_sp._GJP38039.1	Mitochondrion	Mitochondrial transit peptide	0.3171	0.3469	0.0864	0.0285	0.8047	0.6538	0.0539	0.0903	0.2417	0.0934
Oryzias latipes	Oryzias_latipes_XP_011480650	Cytoplasm|Nucleus	Nuclear localization signal|Nuclear export signal	0.6621	0.5848	0.0407	0.039	0.5431	0.0469	0.0791	0.161	0.1307	0.0597
Gasterosteus aculeatus aculeatus	Gasterosteus_aculeatus_aculeatus_XP_040029407.1	Mitochondrion	Mitochondrial transit peptide	0.175	0.167	0.0639	0.055	0.9605	0.1256	0.0548	0.0471	0.1174	0.0856
Takifugu rubripes	Takifugu_rubripes_XP_011606892.2	Mitochondrion	Mitochondrial transit peptide	0.1477	0.1864	0.0688	0.0753	0.9537	0.0222	0.0482	0.0326	0.0795	0.05
Pimephales promelas	Pimephales_promelas_XP_039526461.1	Mitochondrion	Mitochondrial transit peptide	0.3727	0.3572	0.0756	0.0369	0.8533	0.2261	0.0483	0.0733	0.1263	0.1376
Callinectes sapidus	Callinectes_sapidusGEID01065329.1_GEID01065331.1	Mitochondrion	Mitochondrial transit peptide	0.3421	0.2779	0.1183	0.0425	0.9216	0.1185	0.1029	0.0849	0.1231	0.1123
Strongylocentrotus purpuratus	Strongylocentrotus_purpuratus_MOS19984	Mitochondrion	Mitochondrial transit peptide	0.1913	0.1976	0.1116	0.0516	0.9071	0.484	0.0437	0.0664	0.0888	0.2357
Locusta migratoria manilensis	Locusta_migratoria_manilensis__GJPL01000766.1_GETS01106794.1	Mitochondrion	Mitochondrial transit peptide	0.1473	0.1975	0.0531	0.0449	0.9495	0.1424	0.028	0.0383	0.0591	0.0407
Platynereis dumerilii	Platynereis_dumerilii_CAK22358.1	Mitochondrion	Mitochondrial transit peptide	0.2469	0.1543	0.0479	0.0508	0.9413	0.2097	0.027	0.0589	0.0398	0.0537
Exaiptasia diaphana	Exaiptasia_diaphana_XP_020899412.1	Mitochondrion	Mitochondrial transit peptide	0.2885	0.2336	0.0898	0.0398	0.865	0.5363	0.0817	0.1282	0.1326	0.3509
Orbicella faveolata	Orbicella_faveolata_XP_020605760.1	Mitochondrion	Mitochondrial transit peptide	0.1976	0.227	0.0612	0.0317	0.9165	0.2112	0.0394	0.04	0.0806	0.0393
Nematostella vectensis	Nematostella_vectensis_XP_001640343.3	Mitochondrion	Mitochondrial transit peptide	0.1821	0.2028	0.043	0.0414	0.9594	0.1668	0.0388	0.0622	0.0941	0.0453
Pelagomonas calceolata	Pelagomonas_calceolata_CAH0372346.1	Mitochondrion	Mitochondrial transit peptide	0.3574	0.2603	0.1294	0.0683	0.8987	0.1912	0.0492	0.039	0.0659	0.0254
Aureococcus anophagefferens	Aureococcus_anophagefferens_KAH8076685.1	Mitochondrion		0.3816	0.1648	0.4114	0.0986	0.6501	0.5257	0.1017	0.1462	0.1408	0.0327
Triparma columacea	Triparma_columacea_GMI39846.1	Mitochondrion	Mitochondrial transit peptide	0.1986	0.2291	0.1089	0.0374	0.8327	0.3463	0.1423	0.0896	0.0777	0.0219
Polarella glacialis	Polarella_glacialis_CAE8703919.1	Cytoplasm	Nuclear localization signal	0.6909	0.4032	0.0645	0.0627	0.4257	0.0386	0.0587	0.1306	0.1247	0.0184
Ectocarpus sp.	Ectocarpus_sp._CAB1119274.1	Mitochondrion|Plastid	Mitochondrial transit peptide	0.4055	0.2752	0.2526	0.0498	0.8588	0.6964	0.1552	0.1064	0.166	0.1409
Ectocarpus siliculosus	Ectocarpus_siliculosus_CBJ26255.1	Mitochondrion	Mitochondrial transit peptide	0.1778	0.1264	0.0629	0.0359	0.9372	0.5217	0.0956	0.068	0.1243	0.0601
Vitrella brassicaformis	Vitrella_brassicaformis_CEL95396.1	Mitochondrion	Mitochondrial transit peptide	0.2025	0.2025	0.0505	0.033	0.8709	0.4607	0.0403	0.0459	0.1372	0.0146
Emiliania huxleyi	Emiliania_huxleyi_HBOC01048741.1_GIZZ01040896.1_GHJP01017968.1_HBQI01114331.1	Cytoplasm|Nucleus		0.5586	0.556	0.1113	0.0557	0.5742	0.1015	0.0463	0.1258	0.1474	0.0871
Diacronema lutheri	Diacronema_lutheri_KAG8470255.1	Cytoplasm		0.665	0.4883	0.2001	0.0543	0.4288	0.076	0.2131	0.1441	0.1518	0.038
Guillardia theta	Guillardia_theta_XP_005832715.1	Cytoplasm|Mitochondrion		0.5385	0.3877	0.2707	0.0553	0.6934	0.5728	0.0972	0.1649	0.1899	0.0857
Porphyridium purpureum	Porphyridium_purpureum_VRMN01000007.1	Mitochondrion	Mitochondrial transit peptide	0.2128	0.302	0.1251	0.0353	0.9093	0.2057	0.0431	0.0472	0.159	0.0281
Emiliania huxleyi	Emiliania_huxleyi_XP_005770877.1	Mitochondrion	Mitochondrial transit peptide	0.3531	0.2882	0.1964	0.0382	0.859	0.276	0.0286	0.0538	0.0846	0.1098
Seminavis robusta	Seminavis_robusta_CAB9519604.1	Mitochondrion	Mitochondrial transit peptide	0.1562	0.1614	0.0671	0.0478	0.911	0.0914	0.0555	0.0735	0.0969	0.0146
Thalassiosira pseudonana	Thalassiosira_pseudonana_AAFD02000040.1	Mitochondrion	Mitochondrial transit peptide	0.246	0.2901	0.0601	0.0462	0.8276	0.2006	0.097	0.1277	0.1907	0.035
Phaeodactylum tricornutum	Phaeodactylum_tricornutum_CP001142.1	Mitochondrion	Mitochondrial transit peptide	0.3458	0.178	0.1704	0.0331	0.854	0.6559	0.0525	0.0798	0.2138	0.0517
Fistulifera solaris	Fistulifera_solaris_GAX09851	Mitochondrion	Mitochondrial transit peptide	0.2847	0.1937	0.1912	0.0334	0.8909	0.3841	0.0529	0.0873	0.1251	0.0441
Cylindrotheca closterium	Cylindrotheca_closterium_CAJ1966494.1	Mitochondrion	Mitochondrial transit peptide	0.1867	0.1606	0.0814	0.0372	0.8421	0.3595	0.0574	0.0632	0.0719	0.0317
Nitzschia inconspicua	Nitzschia_inconspicua_KAG7374549.1	Plastid		0.1828	0.1414	0.1864	0.067	0.3896	0.6646	0.0979	0.1102	0.1682	0.0217
Fragilariopsis cylindrus	Fragilariopsis_cylindrus_OEU20176.1	Plastid		0.1114	0.0993	0.1265	0.1271	0.368	0.5924	0.0792	0.1522	0.0865	0.0118
Chaetoceros tenuissimus	Chaetoceros_tenuissimus_GFH54167.1	Mitochondrion	Mitochondrial transit peptide	0.1563	0.1662	0.078	0.037	0.8433	0.5106	0.043	0.0675	0.0987	0.052
Triparma laevis f. longispina	Triparma_laevis_f._longispina_GMH61815.1	Mitochondrion	Mitochondrial transit peptide	0.154	0.245	0.0507	0.0335	0.8983	0.3239	0.0392	0.0636	0.0313	0.0313
Triparma strigata	Triparma_strigata_GMH76417.1	Mitochondrion	Mitochondrial transit peptide	0.2604	0.1864	0.1814	0.0803	0.8858	0.437	0.0717	0.0849	0.0581	0.0687
Tetraparma gracilis	Tetraparma_gracilis_GMI31858.1	Mitochondrion	Mitochondrial transit peptide	0.2131	0.1534	0.2599	0.0472	0.7932	0.6445	0.0693	0.1435	0.1072	0.1036
Parmales sp.	Parmales_sp._GMI53023.1	Plastid		0.2203	0.1804	0.3375	0.0675	0.4547	0.5212	0.151	0.2385	0.1151	0.1184
Neospora caninum	Neospora_caninum_CEL67040	Plastid	Mitochondrial transit peptide	0.1333	0.3462	0.4405	0.052	0.4108	0.6642	0.0452	0.0895	0.4624	0.015
Toxoplasma gondii	Toxoplasma_gondii_CEL74522	Plastid		0.1309	0.256	0.2961	0.0268	0.4494	0.8043	0.0685	0.1214	0.4118	0.0944
Cystoisospora suis	Cystoisospora_suis_PHJ25930.1	Plastid		0.0759	0.3835	0.2019	0.0606	0.2852	0.6878	0.033	0.0679	0.1271	0.0632
Besnoitia besnoiti	Besnoitia_besnoiti_XP_029217205	Plastid	Mitochondrial transit peptide	0.1279	0.2526	0.4058	0.0318	0.6224	0.774	0.0278	0.0851	0.4283	0.0844
Naegleria gruberi	Naegleria_gruberi_EFC39778.1	Mitochondrion	Mitochondrial transit peptide	0.1234	0.2198	0.0223	0.0853	0.8626	0.0996	0.0761	0.1553	0.0432	0.017
Naegleria fowleri	Naegleria_fowleri_KAF0982985	Mitochondrion	Mitochondrial transit peptide	0.1932	0.2813	0.0337	0.0315	0.9372	0.0614	0.0352	0.062	0.0627	0.0315
Naegleria lovaniensis	Naegleria_lovaniensis_KAG2378877.1	Mitochondrion	Mitochondrial transit peptide	0.1751	0.229	0.0207	0.042	0.8936	0.1414	0.0544	0.0861	0.0745	0.034
Plasmodium gonderi	Plasmodium_gonderi_XP_028544078	Cell membrane		0.1426	0.2498	0.3279	0.3467	0.3057	0.2644	0.0744	0.171	0.248	0.011
Plasmodium yoelii	Plasmodium_yoelii_XP_726876.2__ETB56912.1	Extracellular		0.1352	0.172	0.4022	0.2748	0.2488	0.1654	0.1767	0.2669	0.3873	0.0056
Plasmodium gaboni	Plasmodium_gaboni_KYO02262.1__SOV11756.1	Cell membrane		0.1748	0.3743	0.1605	0.4187	0.3163	0.1308	0.1227	0.3571	0.1625	0.0228
Nitzschia inconspicua	Nitzschia_inconspicua_KAG7354272.1	Mitochondrion	Mitochondrial transit peptide	0.1645	0.202	0.0344	0.0344	0.925	0.1831	0.0352	0.0644	0.1314	0.0452
Nitzschia inconspicua	Nitzschia_inconspicua_KAG7351186.1	Mitochondrion	Mitochondrial transit peptide	0.1785	0.2223	0.0257	0.0444	0.9213	0.0829	0.0415	0.0698	0.0777	0.0223
Fragilariopsis cylindrus	Fragilariopsis_cylindrus_OEU15748.1	Mitochondrion	Mitochondrial transit peptide	0.11	0.2529	0.0387	0.1498	0.6985	0.5411	0.0653	0.1151	0.039	0.0597
Cylindrotheca closterium	Cylindrotheca_closterium_CAJ1954422.1	Mitochondrion	Mitochondrial transit peptide	0.2316	0.1439	0.0561	0.0306	0.8572	0.5315	0.0363	0.0685	0.0806	0.0509
Fistulifera solaris	Fistulifera_solaris_GAX20470.1	Mitochondrion	Mitochondrial transit peptide	0.2574	0.2605	0.1503	0.058	0.8675	0.3602	0.1511	0.1047	0.1937	0.0556
Phaeodactylum tricornutum	Phaeodactylum_tricornutum_ABQD01000004.1	Plastid		0.1334	0.0966	0.2231	0.0562	0.3213	0.6305	0.1413	0.1524	0.269	0.0138
Seminavis robusta	Seminavis_robusta_CAB9520997.1	Plastid	Mitochondrial transit peptide	0.1094	0.1184	0.1597	0.0682	0.6106	0.8352	0.0637	0.1062	0.2021	0.0154
Skeletonema marinoi	Skeletonema_marinoi_KAK1738357.1	Plastid		0.1302	0.0915	0.1738	0.1196	0.361	0.3743	0.1621	0.2318	0.2218	0.0063
Thalassiosira pseudonana	Thalassiosira_pseudonana_XP_002292141.1_and_HBRU01019632.1	Mitochondrion	Mitochondrial transit peptide	0.1069	0.1112	0.1196	0.0927	0.4551	0.3666	0.0954	0.1382	0.1436	0.0241
Thalassiosira oceanica	Thalassiosira_oceanica_CAE8285206.1_EJK64344.1	Mitochondrion	Mitochondrial transit peptide	0.2734	0.1739	0.0737	0.0234	0.9341	0.4821	0.0804	0.1103	0.1795	0.0567
Chaetoceros tenuissimus	Chaetoceros_tenuissimus_GFH57483.1	Mitochondrion	Mitochondrial transit peptide	0.1631	0.2048	0.0186	0.0417	0.9262	0.0664	0.0347	0.0604	0.073	0.0261
Mayamaea pseudoterrestris	Mayamaea_pseudoterrestris_GKY99095.1	Mitochondrion	Mitochondrial transit peptide	0.1433	0.1696	0.0324	0.0617	0.8699	0.1671	0.0922	0.1296	0.124	0.0396
Guillardia theta	Guillardia_theta_XP_005836207.1	Plastid	Chloroplast transit peptide	0.1325	0.2329	0.0173	0.0424	0.2891	0.9664	0.0608	0.0458	0.043	0.0264
Ochromonadaceae sp.	Ochromonadaceae_sp._KAJ1424130.1	Mitochondrion	Mitochondrial transit peptide	0.2884	0.3195	0.3169	0.0496	0.7454	0.2376	0.2056	0.16	0.257	0.1135
Ochromonadaceae sp.	Ochromonadaceae_sp._KAJ1421720.1	Mitochondrion	Mitochondrial transit peptide	0.1744	0.1845	0.0779	0.0395	0.956	0.1129	0.0397	0.0627	0.0909	0.0818
Nannochloropsis gaditana	Nannochloropsis_gaditana_EWM22653	Mitochondrion|Plastid	Mitochondrial transit peptide	0.2229	0.2199	0.3258	0.0544	0.675	0.6598	0.1327	0.1533	0.2232	0.1242
Aureococcus anophagefferens	Aureococcus_anophagefferens_KAH8098011.1	Mitochondrion	Mitochondrial transit peptide	0.1164	0.1479	0.0795	0.0521	0.9515	0.0881	0.0253	0.04	0.0766	0.0113
Pelagophyceae sp.	Pelagophyceae_sp._KAJ1455910.1	Mitochondrion	Mitochondrial transit peptide	0.2177	0.1538	0.191	0.0594	0.8456	0.2766	0.0462	0.0522	0.0979	0.0205
Paulinella chromatophora	Paulinella_chromatophora_GEZN01004143.1	Mitochondrion|Plastid		0.3787	0.2204	0.1549	0.038	0.7496	0.705	0.1397	0.1175	0.2192	0.2142
Ectocarpus siliculosus	Ectocarpus_siliculosus_CABU01007609.1	Mitochondrion|Plastid	Mitochondrial transit peptide	0.2501	0.1487	0.1658	0.0418	0.8479	0.7035	0.0578	0.058	0.1337	0.0517
Emiliania huxleyi	Emiliania_huxleyi_HBOC01066380.1_HBPW01028317.1_HBIR01034029.1	Mitochondrion	Mitochondrial transit peptide	0.2217	0.1606	0.1448	0.041	0.9207	0.1976	0.0263	0.0757	0.0609	0.0791
Chrysochromulina tobinii	Chrysochromulina_tobinii_JWZX01003273.1	Mitochondrion	Mitochondrial transit peptide	0.2653	0.1422	0.2879	0.0507	0.8153	0.3662	0.0396	0.0783	0.172	0.0108
Vitrella brassicaformis	Vitrella_brassicaformis_CDMY01000312.1_and_CEM01890.1_CEM01890.1	Mitochondrion	Mitochondrial transit peptide	0.1732	0.1391	0.1009	0.0418	0.9079	0.5001	0.0543	0.0736	0.1596	0.0155
Porphyridium purpureum	Porphyridium_purpureum_KAA8497311	Mitochondrion|Plastid	Mitochondrial transit peptide	0.1565	0.1782	0.0465	0.0471	0.819	0.6707	0.0259	0.0425	0.0812	0.0078
Ceratodon purpureus	Ceratodon_purpureus_KAG0568948.1	Mitochondrion	Mitochondrial transit peptide	0.1385	0.1801	0.0384	0.0246	0.9149	0.552	0.061	0.0476	0.1129	0.0393
Physcomitrium patens	Physcomitrium_patens_XP_024393783.1	Mitochondrion	Mitochondrial transit peptide	0.2518	0.2191	0.0559	0.038	0.8994	0.6368	0.0449	0.047	0.0923	0.0816
Sphagnum fallax	Sphagnum_fallax_KAH8941248.1	Plastid	Chloroplast transit peptide	0.0924	0.1875	0.0084	0.0508	0.4867	0.961	0.0343	0.0549	0.0516	0.0562
Adiantum nelumboides	Adiantum_nelumboides_MCO5559604.1	Mitochondrion	Mitochondrial transit peptide	0.2572	0.2862	0.0948	0.0331	0.8928	0.4145	0.0783	0.1131	0.2349	0.0528
Ceratopteris richardii	Ceratopteris_richardii_KAH7315882.1	Mitochondrion	Mitochondrial transit peptide	0.2419	0.3145	0.1085	0.0316	0.9132	0.589	0.053	0.0606	0.1239	0.1172
Selaginella moellendorffii	Selaginella_moellendorffii_XP_024531872.1	Mitochondrion|Plastid	Mitochondrial transit peptide	0.2989	0.1663	0.1337	0.0565	0.7234	0.7133	0.0816	0.1029	0.1833	0.0657
Marchantia paleacea	Marchantia_paleacea_KAG6553089.1	Mitochondrion|Plastid	Mitochondrial transit peptide	0.179	0.1521	0.0533	0.0352	0.8247	0.8807	0.0314	0.0381	0.1005	0.0942
Marchantia polymorpha	Marchantia_polymorpha_OAE32647.1	Plastid	Chloroplast transit peptide	0.1722	0.153	0.035	0.0375	0.5609	0.966	0.0249	0.0374	0.0723	0.0851
Klebsormidium nitens	Klebsormidium_nitens__GAQ82875.1	Cytoplasm|Nucleus		0.5892	0.536	0.0328	0.053	0.5182	0.1831	0.0636	0.1923	0.1399	0.0128
Ostreococcus tauri	Ostreococcus_tauri_OUS44340.1	Mitochondrion	Mitochondrial transit peptide	0.1806	0.1635	0.1498	0.0452	0.847	0.3581	0.024	0.0415	0.0491	0.0359
Ostreococcus lucimarinus	Ostreococcus_lucimarinus_XP_001421761.1	Mitochondrion	Mitochondrial transit peptide	0.1587	0.142	0.1181	0.0273	0.9011	0.1496	0.0722	0.0654	0.1374	0.0161
Bathycoccus prasinos	Bathycoccus_prasinos_XP_007508607.1	Mitochondrion	Mitochondrial transit peptide	0.094	0.2106	0.0462	0.0543	0.8487	0.5229	0.0466	0.1129	0.0565	0.0085
Micromonas pusilla	Micromonas_pusilla_XP_003059622.1	Plastid	Mitochondrial transit peptide	0.1171	0.1379	0.1697	0.0774	0.5843	0.6113	0.0243	0.0608	0.1306	0.0177
Micromonas commoda	Micromonas_commoda_XP_002504096.1	Cytoplasm	Nuclear localization signal	0.7604	0.3634	0.2	0.1648	0.0884	0.3267	0.0934	0.039	0.2294	0.0031
Volvox africanus	Volvox_africanus_GLI71158.1	Mitochondrion|Plastid	Chloroplast transit peptide	0.3634	0.1567	0.3793	0.0978	0.7784	0.8613	0.0507	0.1312	0.2471	0.196
Pleodorina starrii	Pleodorina_starrii_GLC47189.1	Plastid		0.1776	0.1467	0.0793	0.0771	0.5312	0.7778	0.0121	0.0486	0.1025	0.0275
Edaphochlamys debaryana	Edaphochlamys_debaryana_KAG2488079.1	Mitochondrion	Mitochondrial transit peptide	0.1772	0.0895	0.1546	0.0602	0.8756	0.6555	0.0425	0.0481	0.2543	0.0198
Chlamydomonas schloesseri	Chlamydomonas_schloesseri_KAG2430988.1	Mitochondrion	Mitochondrial transit peptide	0.2256	0.148	0.1142	0.0674	0.9124	0.283	0.0283	0.0426	0.1622	0.0306
Chlamydomonas incerta	Chlamydomonas_incerta_KAG2424460.1	Plastid	Mitochondrial transit peptide	0.1867	0.1058	0.1189	0.0661	0.629	0.7378	0.0307	0.0502	0.1702	0.0347
Chlamydomonas reinhardtii	Chlamydomonas_reinhardtii_XP_042921739.1	Mitochondrion	Mitochondrial transit peptide	0.1963	0.1365	0.0792	0.0608	0.859	0.2179	0.0367	0.0522	0.1589	0.0131
Cyanidioschyzon merolae	Cyanidioschyzon_merolae_XP_005538097	Mitochondrion|Plastid	Mitochondrial transit peptide	0.2857	0.1807	0.0773	0.0411	0.7511	0.8484	0.0215	0.0352	0.0597	0.0495
Symbiodinium microadriaticum	Symbiodinium_microadriaticum_CAE7745683.1	Mitochondrion	Mitochondrial transit peptide	0.2798	0.2174	0.0954	0.0507	0.9578	0.1862	0.0467	0.0767	0.1304	0.0761
Gracilariopsis chorda	Gracilariopsis_chorda_NBIV01000127.1	Mitochondrion	Mitochondrial transit peptide	0.334	0.3689	0.351	0.0424	0.8518	0.5027	0.0869	0.1093	0.1264	0.0358
Ridgeia piscesae	Ridgeia_piscesae_KAK2178475.1	Plastid		0.3637	0.2786	0.1268	0.0943	0.427	0.5715	0.0773	0.114	0.1142	0.1767
Lamellibrachia satsuma	Lamellibrachia_satsuma_KAI0236168.1	Cytoplasm|Nucleus		0.5836	0.5908	0.0385	0.0523	0.3446	0.0891	0.0595	0.0898	0.1251	0.1027
Aplysia californica	Aplysia_californica_XP_012938883.1	Cytoplasm		0.6824	0.4463	0.0908	0.0855	0.2961	0.3061	0.1165	0.1022	0.152	0.0723
Platynereis dumerilii	Platynereis_dumerilii_HALR01315508.1_HALR01315515.1_JAPTHN010000016.1	Cytoplasm		0.7028	0.4707	0.0992	0.0642	0.1621	0.1196	0.0513	0.0564	0.0707	0.0559
Saccoglossus kowalevskii	Saccoglossus_kowalevskii_XP_002735241.1	Cytoplasm		0.5294	0.4146	0.0554	0.0585	0.1717	0.3622	0.0536	0.0603	0.0946	0.0824
Patiria miniata	Patiria_miniata_XP_038054443.1	Cytoplasm		0.5683	0.4595	0.0943	0.1154	0.3129	0.6042	0.0746	0.0985	0.1683	0.1525
Holothuria leucospilota	Holothuria_leucospilota_KAJ8047209.1	Cytoplasm		0.6287	0.5166	0.1238	0.1072	0.1799	0.2959	0.0468	0.0686	0.0579	0.0706
Anneissia japonica	Anneissia_japonica_XP_033127627.1	Cytoplasm	Peroxisomal targeting signal	0.5267	0.4457	0.0442	0.1226	0.2183	0.1107	0.2312	0.0673	0.1819	0.3183
Strongylocentrotus purpuratus	Strongylocentrotus_purpuratus_XP_030853168.1	Cytoplasm	Nuclear localization signal	0.58	0.5216	0.0976	0.1699	0.3739	0.1554	0.1602	0.1431	0.1991	0.1109
Sinocyclocheilus rhinocerous	Sinocyclocheilus_rhinocerous_XP_016420073.1	Cytoplasm		0.5988	0.3813	0.0489	0.1019	0.1683	0.3936	0.0954	0.0744	0.1013	0.164
Pimephales promelas	Pimephales_promelas_KAG1949695.1	Cytoplasm		0.4815	0.351	0.047	0.1054	0.3427	0.455	0.0927	0.0648	0.1182	0.1246
Danio rerio	Danio_rerio_NP_001002171.1	Cytoplasm		0.5795	0.3754	0.036	0.0864	0.1954	0.4407	0.0999	0.0742	0.0925	0.1845
Gasterosteus aculeatus aculeatus	Gasterosteus_aculeatus_aculeatus_XP_040060576.1	Cytoplasm		0.6431	0.3624	0.0988	0.1219	0.1382	0.3638	0.1014	0.1022	0.095	0.0614
Oryzias latipes	Oryzias_latipes_XP_011473637.1	Cytoplasm		0.6323	0.4221	0.1132	0.0939	0.1484	0.2369	0.0706	0.094	0.0841	0.161
Coregonus clupeaformis	Coregonus_clupeaformis_XP_041747163.1	Cytoplasm		0.6613	0.4036	0.0761	0.0834	0.1437	0.4354	0.0989	0.0915	0.1129	0.1401
Mus musculus	Mus_musculus_NP_659168.1	Cytoplasm		0.6009	0.414	0.0942	0.1123	0.1656	0.2413	0.1155	0.1051	0.1195	0.1055
Homo sapiens	Homo_sapiens_NP_079103.2	Cytoplasm		0.6066	0.4214	0.0909	0.0793	0.1451	0.2932	0.0846	0.0996	0.0998	0.1609
Gallus gallus	Gallus_gallus_NP_001264070.2	Cytoplasm		0.6503	0.4044	0.0261	0.1043	0.1399	0.3565	0.1115	0.0742	0.0967	0.0531
Poecile atricapillus	Poecile_atricapillus_XP_058700842.1	Cytoplasm		0.5671	0.4268	0.0299	0.1086	0.1539	0.2379	0.0823	0.0574	0.0722	0.1409
Branchiostoma belcheri	Branchiostoma_belcheri_XP_019634279.1	Cytoplasm		0.6511	0.4492	0.0594	0.0903	0.1208	0.481	0.0781	0.0962	0.0685	0.0752
Branchiostoma floridae	Branchiostoma_floridae_XP_035676310.1	Cytoplasm		0.661	0.4824	0.0653	0.0927	0.16	0.4602	0.099	0.0978	0.0812	0.1241
Nematostella vectensis	Nematostella_vectensis_XP_001636500	Cytoplasm		0.6598	0.4539	0.0264	0.096	0.1617	0.3815	0.0795	0.0968	0.0897	0.1233
Porites evermanni	Porites_evermanni_CAH3026164.1	Plastid		0.3993	0.1987	0.127	0.0651	0.6238	0.6313	0.1503	0.1055	0.1476	0.3085
Exaiptasia pallida	Exaiptasia_pallida_XP_020903503	Cytoplasm|Nucleus	Nuclear localization signal	0.4893	0.6953	0.0316	0.0378	0.1553	0.2166	0.045	0.0434	0.064	0.0686
Actinia tenebrosa	Actinia_tenebrosa_XP_031572592	Cytoplasm		0.65	0.445	0.0327	0.0697	0.183	0.2669	0.0811	0.0876	0.0856	0.1999
Geodia barretti	Geodia_barretti_CAI8052393.1	Cytoplasm		0.6406	0.5075	0.0977	0.1047	0.1463	0.2839	0.0741	0.0964	0.0491	0.0707
Pocillopora damicornis	Pocillopora_damicornis_XP_027057277.1	Cytoplasm		0.6952	0.5166	0.0415	0.0913	0.1631	0.2725	0.091	0.0993	0.0836	0.0987
Acropora millepora	Acropora_millepora_XP_029204788.1	Cytoplasm		0.7121	0.4816	0.0667	0.1339	0.1477	0.3123	0.0605	0.0718	0.0793	0.0412
Stylophora pistillata	Stylophora_pistillata_XP_022792159	Cytoplasm		0.6826	0.5198	0.0368	0.115	0.1672	0.2907	0.0848	0.0977	0.0622	0.1312
Orbicella faveolata	Orbicella_faveolata_XP_020618723.1	Cytoplasm		0.6687	0.5273	0.0355	0.0954	0.1814	0.2001	0.0736	0.0816	0.0774	0.1535
Hydra vulgaris	Hydra_vulgaris_XP_047126508.1	Cytoplasm		0.6777	0.4851	0.0634	0.0759	0.2103	0.3685	0.1002	0.0772	0.0669	0.1155
Hydractinia echinata	Hydractinia_echinata_APW77296	Cytoplasm		0.5697	0.5183	0.0182	0.0524	0.2746	0.1957	0.1323	0.0714	0.0659	0.1171
Dendronephthya_gigantea	Dendronephthya_gigantea_XP_028415597	Cytoplasm|Nucleus		0.6452	0.5708	0.0593	0.0721	0.1437	0.3462	0.0742	0.0944	0.0723	0.1044
Ciona intestinalis	Ciona_intestinalis_XP_009862064.1	Cytoplasm	Peroxisomal targeting signal	0.5797	0.4869	0.0249	0.0433	0.1959	0.1494	0.0538	0.101	0.045	0.3086
Phallusia mammillata	Phallusia_mammillata_CAB3252067.1	Cytoplasm		0.6326	0.4103	0.0152	0.0668	0.2212	0.3649	0.0816	0.1463	0.132	0.1708
Styela clava	Styela_clava_XP_039267077.1	Cytoplasm		0.6388	0.4744	0.0411	0.0797	0.2129	0.3	0.0541	0.1047	0.0668	0.2421
Sabethes cyaneus	Sabethes_cyaneus_XP_053682423.1	Cytoplasm		0.6108	0.4537	0.0213	0.0894	0.3997	0.3506	0.0617	0.0981	0.0951	0.1075
Toxorhynchites rutilus septentrionalis	Toxorhynchites_rutilus_septentrionalis_XP_055617471.1	Cytoplasm		0.5926	0.4807	0.0437	0.0887	0.2903	0.4246	0.0569	0.0974	0.0934	0.0492
Malaya genurostris	Malaya_genurostris_XP_058451615.1	Plastid	Chloroplast transit peptide	0.3663	0.3371	0.0397	0.065	0.2582	0.9075	0.0498	0.1005	0.0606	0.206
Topomyia yanbarensis	Topomyia_yanbarensis_XP_058812441.1	Plastid	Chloroplast transit peptide	0.1817	0.1354	0.0232	0.0498	0.2813	0.9699	0.0265	0.0578	0.063	0.149
Aedes albopictus	Aedes_albopictus_XP_019563890.2	Nucleus	Nuclear localization signal	0.3721	0.6995	0.065	0.0295	0.1432	0.3362	0.0422	0.0617	0.0457	0.0266
Uranotaenia lowii	Uranotaenia_lowii_XP_055613287.1	Cytoplasm		0.5398	0.5092	0.0267	0.0818	0.2204	0.3691	0.0563	0.1011	0.0666	0.1241
Anopheles darlingi	Anopheles_darlingi_XP_049530787.1	Cytoplasm		0.5978	0.5093	0.0344	0.0786	0.2198	0.2194	0.0572	0.1017	0.0667	0.0506
Anopheles bellator	Anopheles_bellator_XP_058059214.1	Cytoplasm		0.6277	0.5196	0.0341	0.0919	0.177	0.2356	0.06	0.0997	0.0599	0.0592
Anopheles gambiae	Anopheles_gambiae_XP_321350.5	Cytoplasm		0.6092	0.4164	0.0644	0.106	0.1764	0.4008	0.059	0.1191	0.0674	0.0735
Zaprionus bogoriensis	Zaprionus_bogoriensis_KAH8417087.1	Cytoplasm		0.6832	0.5081	0.0272	0.0473	0.3016	0.1176	0.0968	0.0976	0.0382	0.0488
Drosophila navojoa	Drosophila_navojoa_XP_030240844.1	Cytoplasm		0.6453	0.433	0.0202	0.0438	0.2353	0.2205	0.067	0.0955	0.0331	0.0919
Drosophila melanogaster	Drosophila_melanogaster_NP_001247296.1	Cytoplasm|Nucleus		0.7121	0.543	0.0275	0.0362	0.249	0.0914	0.1219	0.1261	0.0348	0.0509
Stomoxys calcitrans	Stomoxys_calcitrans_XP_013099503.2	Cytoplasm		0.6579	0.4939	0.0347	0.1178	0.1775	0.0946	0.0641	0.0985	0.0428	0.0684
Bactrocera oleae	Bactrocera_oleae_XP_036234338.1	Cytoplasm		0.6722	0.4847	0.0592	0.0609	0.1558	0.1977	0.0811	0.0814	0.0519	0.0321
Condylostylus longicornis	Condylostylus_longicornis_XP_055389066.1	Cytoplasm		0.6295	0.3671	0.0329	0.0938	0.275	0.1861	0.0662	0.0592	0.057	0.1045
Hermetia illucens	Hermetia_illucens_CAD7091254.1	Cytoplasm		0.5834	0.5272	0.0156	0.0726	0.3038	0.3347	0.0458	0.0764	0.061	0.1802
Phlebotomus papatasi	Phlebotomus_papatasi_XP_055697016.1	Cytoplasm|Nucleus		0.6341	0.5325	0.0312	0.0895	0.1482	0.255	0.0469	0.0796	0.0529	0.0763
Lutzomyia longipalpis	Lutzomyia_longipalpis_XP_055679419.1	Cytoplasm|Nucleus		0.6305	0.5337	0.0432	0.0915	0.1377	0.2298	0.0443	0.0738	0.0461	0.0881
Locusta migratoria	Locusta_migratoria_GEZB01017848.1	Cytoplasm|Nucleus		0.6339	0.5401	0.0181	0.0737	0.2302	0.166	0.1011	0.1108	0.0603	0.084
Mythimna loreyi	Mythimna_loreyi_KAJ8720732.1	Cytoplasm	Peroxisomal targeting signal	0.6719	0.4527	0.0288	0.0627	0.2352	0.3248	0.0862	0.0635	0.0516	0.1153
Sitophilus oryzae	Sitophilus_oryzae_XP_030745742.1	Cytoplasm		0.6757	0.5145	0.0565	0.1057	0.2131	0.2038	0.0694	0.0717	0.0455	0.1073
Tribolium castaneum	Tribolium_castaneum_XP_970656.1	Cytoplasm|Nucleus		0.6429	0.5397	0.0296	0.0899	0.2525	0.2066	0.0849	0.0897	0.0384	0.1007
Pectinophora gossypiella	Pectinophora_gossypiella_XP_049878754.1	Cytoplasm|Nucleus		0.6267	0.5332	0.0666	0.0998	0.1695	0.2898	0.0428	0.0829	0.0371	0.1153
Brassicogethes aeneus	Brassicogethes_aeneus_CAH0559963.1	Cytoplasm|Nucleus		0.6626	0.5296	0.0201	0.097	0.2304	0.2117	0.1141	0.0535	0.0423	0.077
Schistocerca nitens	Schistocerca_nitens_XP_049791040.1	Cytoplasm|Nucleus		0.6239	0.5589	0.0194	0.0778	0.2028	0.1838	0.0998	0.1215	0.0614	0.1049
Callinectes sapidus	Callinectes_sapidus_GEID01168994.1	Cytoplasm		0.7189	0.4702	0.073	0.0683	0.1172	0.3214	0.0536	0.0806	0.0616	0.0853
Eriocheir sinensis	Eriocheir_sinensis_XP_050695296.1	Cytoplasm|Nucleus		0.6425	0.5746	0.0483	0.0465	0.1607	0.2377	0.0643	0.0884	0.0774	0.1564
Homarus americanus	Homarus_americanus_XP_042212153.1	Cytoplasm|Nucleus		0.64	0.5317	0.022	0.063	0.1753	0.3089	0.1057	0.0962	0.0875	0.0729
Penaeus vannamei	Penaeus_vannamei_XP_027207112.1	Cytoplasm|Nucleus		0.6727	0.5379	0.0481	0.0787	0.1278	0.2525	0.0378	0.0795	0.0578	0.0522
Cherax quadricarinatus	Cherax_quadricarinatus_XP_053645102.1	Cytoplasm|Nucleus		0.6658	0.5447	0.024	0.0656	0.1631	0.2349	0.063	0.0777	0.0771	0.0561
Trinorchestia longiramus	Trinorchestia_longiramus_KAF2360061.1	Cytoplasm		0.6879	0.4671	0.0372	0.0671	0.1756	0.1029	0.0574	0.1187	0.1066	0.0343
Armadillidium nasatum	Armadillidium_nasatum_KAB7499531.1	Cytoplasm|Nucleus	Nuclear localization signal	0.5423	0.6126	0.0207	0.0559	0.2918	0.0995	0.0954	0.0394	0.0478	0.0214
Portunus trituberculatus	Portunus_trituberculatus_XP_045128117.1	Cytoplasm|Nucleus		0.6325	0.5569	0.0376	0.0388	0.1626	0.2342	0.0747	0.0832	0.0817	0.1492
Adineta ricciae	Adineta_ricciae_CAF0967207.1	Cytoplasm		0.6793	0.5145	0.0427	0.0602	0.1813	0.2607	0.0865	0.0991	0.0682	0.1577
Rotaria sordida	Rotaria_sordida_CAF1012609.1	Cytoplasm|Nucleus		0.654	0.5335	0.0309	0.0656	0.1621	0.2066	0.077	0.1054	0.062	0.1646
Ceratodon purpureus	Ceratodon_purpureus_KAG0576538.1	Cytoplasm		0.5667	0.4822	0.0522	0.0661	0.1967	0.3637	0.0704	0.0864	0.0726	0.1007
Zea mays	Zea_mays_AQL04100.1	Plastid	Chloroplast transit peptide	0.31	0.3278	0.0208	0.0306	0.1925	0.9427	0.0597	0.0817	0.053	0.3742
Prunus dulcis	Prunus_dulcis_KAI5354236.1	Plastid		0.2884	0.3096	0.1188	0.0992	0.3739	0.7203	0.2726	0.1581	0.1432	0.3563
Ceratodon purpureus	Ceratodon_purpureus_KAG0595129.1	Cytoplasm|Plastid		0.5041	0.391	0.1318	0.0582	0.3292	0.6778	0.1018	0.1061	0.0966	0.2454
Helianthus annuus	Helianthus_annuus_KAJ0811679.1	Plastid	Chloroplast transit peptide	0.2667	0.3834	0.0682	0.0569	0.2598	0.9475	0.1132	0.0784	0.0684	0.0673
Hordeum vulgare	Hordeum_vulgare_KAI4971653.1	Cytoplasm|Plastid		0.5791	0.4338	0.0644	0.0645	0.1959	0.6763	0.071	0.073	0.0474	0.1587
Amborella trichopoda	Amborella_trichopoda_XP_011627245.1	Cytoplasm		0.5298	0.4512	0.0497	0.0567	0.3525	0.5053	0.0678	0.1054	0.0434	0.305
Physcomitrium patens	Physcomitrium_patens_XP_024378465.1	Cytoplasm		0.5538	0.4909	0.0289	0.0625	0.2878	0.5334	0.077	0.0923	0.0471	0.1006
Rhynchospora breviuscula	Rhynchospora_breviuscula_KAJ1690167.1	Plastid	Chloroplast transit peptide	0.2295	0.2359	0.0227	0.0219	0.2351	0.9709	0.0523	0.0826	0.0732	0.5103
Marchantia polymorpha	Marchantia_polymorpha_PTQ47806.1	Cytoplasm|Nucleus		0.5964	0.5326	0.0626	0.0518	0.1864	0.4187	0.0484	0.1226	0.084	0.1038
Solanum tuberosum	Solanum_tuberosum_KAH0642356.1	Plastid	Chloroplast transit peptide	0.2126	0.2265	0.0351	0.0421	0.4749	0.9533	0.0653	0.0538	0.0575	0.1805
Physcomitrium patens	Physcomitrium_patens_XP_024399154.1	Cytoplasm		0.535	0.4169	0.0484	0.0895	0.3031	0.3681	0.1068	0.1059	0.0718	0.1832
Juncus effusus	Juncus_effusus_KAJ3691999.1	Plastid		0.4571	0.3863	0.0331	0.0477	0.2066	0.7462	0.0741	0.0454	0.0452	0.2304
Gossypium mustelinum	Gossypium_mustelinum_TYJ02302.1	Plastid		0.1137	0.219	0.0832	0.076	0.4825	0.8554	0.4879	0.0728	0.1452	0.1985
Trichoplax adhaerens	Trichoplax_adhaerens_GHJI01008421.1	Cytoplasm		0.699	0.5148	0.0446	0.0517	0.1436	0.1358	0.0821	0.1226	0.1055	0.0619
Trichuris trichiura	Trichuris_trichiura_CDW57564.1	Cytoplasm		0.6655	0.4405	0.0322	0.0904	0.2147	0.3562	0.136	0.0763	0.0934	0.0937
Strongyloides ratti	Strongyloides_ratti_XP_024500095.1	Cytoplasm|Nucleus	Peroxisomal targeting signal	0.5735	0.6267	0.0224	0.0819	0.4026	0.2469	0.0723	0.1409	0.076	0.3621
Meloidogyne enterolobii	Meloidogyne_enterolobii_CAD2143844.1	Cytoplasm|Nucleus	Peroxisomal targeting signal	0.7184	0.5396	0.0594	0.0495	0.17	0.1695	0.1045	0.0783	0.1049	0.2339
Mesorhabditis belari	Mesorhabditis_belari_CAJ0954675.1	Cytoplasm		0.5292	0.4177	0.0736	0.0719	0.3446	0.2964	0.0522	0.0646	0.0793	0.1784
Aphelenchus avenae	Aphelenchus_avenae_KAH7730671.1	Cytoplasm|Nucleus		0.5754	0.6475	0.0614	0.0238	0.2851	0.3163	0.0263	0.0597	0.0618	0.1701
Pristionchus pacificus	Pristionchus_pacificus_KAF8384171.1	Cytoplasm|Nucleus		0.7157	0.5631	0.0723	0.0953	0.2179	0.178	0.0842	0.1167	0.0509	0.0304
Necator americanus	Necator_americanus_XP_013303078.1	Cytoplasm	Peroxisomal targeting signal	0.5834	0.5087	0.0465	0.0564	0.3037	0.3346	0.0743	0.1312	0.063	0.223
Caenorhabditis elegans	Caenorhabditis_elegans_NP_505699.3	Cytoplasm		0.6067	0.5117	0.0299	0.0732	0.21	0.2268	0.0479	0.0787	0.0356	0.1325
Toxocara canis	Toxocara_canis_KHN83003.1	Cytoplasm|Nucleus	Peroxisomal targeting signal	0.7029	0.5469	0.0187	0.0684	0.2543	0.2029	0.1162	0.1193	0.0931	0.2039
Trichinella spiralis	Trichinella_spiralis_KRY29725.1	Cytoplasm		0.6394	0.4702	0.1126	0.095	0.246	0.2248	0.1094	0.0767	0.1043	0.0663
Heterodera glycines	Heterodera_glycines_GFZH01097618.1	Plastid	Signal peptide	0.2625	0.2249	0.2501	0.1255	0.116	0.6193	0.5303	0.2589	0.2121	0.0562
Paramecium tetraurelia	Paramecium_tetraurelia_CAK67185.1	Cytoplasm		0.4727	0.3752	0.1268	0.1352	0.3229	0.0683	0.5584	0.306	0.2999	0.0575
Paramecium octaurelia	Paramecium_octaurelia_CAD8211446.1	Endoplasmic reticulum		0.4472	0.3741	0.1391	0.1377	0.3399	0.0789	0.5681	0.3057	0.3124	0.0441
Paramecium octaurelia	Paramecium_octaurelia_CAD8193061.1	Cytoplasm		0.535	0.3527	0.1349	0.2101	0.2588	0.0671	0.5082	0.2507	0.1942	0.0275
Paramecium tetraurelia	Paramecium_tetraurelia_CAK73214.1	Cytoplasm		0.5199	0.3306	0.096	0.1761	0.2784	0.0663	0.553	0.3022	0.2103	0.0287
Stentor polymorphus	Stentor_polymorphus_GGGV01021502.1	Cytoplasm		0.4992	0.3824	0.1685	0.1984	0.2865	0.0856	0.3122	0.2528	0.179	0.0336
Tetrahymena thermophila	Tetrahymena_thermophila_XP_001011943.2	Cytoplasm		0.5228	0.3485	0.063	0.153	0.3309	0.031	0.345	0.2337	0.1675	0.0414
Pseudocohnilembus persalinus	Pseudocohnilembus_persalinus_KRX02948.1	Cytoplasm		0.5717	0.389	0.0624	0.0849	0.3317	0.0618	0.2877	0.0873	0.0745	0.0577
Moneuplotes crassus	Moneuplotes_crassus_CAI2372267.1	Mitochondrion|Plastid		0.2568	0.1971	0.1988	0.0787	0.6647	0.7197	0.5082	0.1381	0.2486	0.2387
Stylonychia lemnae	Stylonychia_lemnae_CDW80072	Cytoplasm		0.5101	0.4201	0.0611	0.1428	0.3394	0.0789	0.3472	0.1382	0.1093	0.0454
Aphanomyces stellatus	Aphanomyces_stellatus_KAF0691772	Cytoplasm		0.463	0.4247	0.1103	0.0883	0.3601	0.2737	0.4185	0.2896	0.1702	0.1024
Glomus cerebriforme	Glomus_cerebriforme_RIA96538	Cytoplasm|Nucleus		0.6713	0.5279	0.0456	0.053	0.3439	0.1101	0.0606	0.0535	0.0421	0.1898
Gigaspora_rosea	Gigaspora_rosea_RIB17203	Cytoplasm		0.4903	0.421	0.0345	0.0334	0.5283	0.13	0.0572	0.0617	0.0552	0.1655
Endogone sp.	Endogone_sp._RUS12998	Cytoplasm|Nucleus		0.6076	0.6579	0.0174	0.0434	0.4298	0.4163	0.0701	0.0724	0.0605	0.0436
Rhizophlyctis rosea	Rhizophlyctis_rosea_KAJ3044986.1	Cytoplasm|Nucleus		0.5115	0.5582	0.0648	0.0232	0.2564	0.3992	0.0547	0.0795	0.0731	0.2973
Paraphysoderma sedebokerens	Paraphysoderma_sedebokerens_KAI9139716.1	Plastid		0.4651	0.3252	0.0249	0.1418	0.4083	0.5064	0.0789	0.1231	0.1616	0.0785
Chlorella desiccata	Chlorella_desiccata_KAG7671013.1	Cytoplasm		0.586	0.4324	0.1531	0.062	0.3878	0.4526	0.077	0.1031	0.1014	0.0564
Chlamydomonas reinhardtii	Chlamydomonas_reinhardtii_XP_042925771.1	Cytoplasm		0.5684	0.4829	0.0435	0.043	0.4777	0.1553	0.0971	0.0961	0.1315	0.0164
Percolomonas cosmopolitus	Percolomonas_cosmopolitus_HBGD01009011.1	Cytoplasm|Plastid		0.488	0.4633	0.0651	0.0965	0.2434	0.7366	0.0781	0.0692	0.0592	0.0134
Cafeteria roenbergensis	Cafeteria_roenbergensis_KAA0168879	Golgi apparatus		0.4018	0.1621	0.1631	0.1528	0.502	0.2139	0.5354	0.3792	0.5655	0.0064
Coccomyxa viridis	Coccomyxa_viridis_CAK0781151.1	Cytoplasm|Nucleus		0.5447	0.5942	0.0207	0.0664	0.4642	0.0869	0.0992	0.0754	0.0647	0.0891
Coccomyxa subellipsoidea	Coccomyxa_subellipsoidea_XP_005647007.1	Cytoplasm		0.5004	0.4595	0.0746	0.0898	0.3651	0.2784	0.0778	0.0707	0.0804	0.05
Coccomyxa sp.	Coccomyxa_sp._BDA43479.1	Cytoplasm		0.6167	0.5071	0.0292	0.0933	0.321	0.2116	0.0578	0.096	0.064	0.0332
Micractinium conductrix	Micractinium_conductrix_PSC71162.1	Cytoplasm		0.6064	0.2893	0.0709	0.2332	0.4652	0.1058	0.0867	0.2391	0.2997	0.01
Chlorella vulgaris	Chlorella_vulgaris_KAI3437947.1	Cytoplasm		0.6164	0.523	0.0331	0.0565	0.3951	0.0703	0.1006	0.1738	0.1268	0.0746
Scenedesmus sp.	Scenedesmus_sp._KAF6250370.1	Cytoplasm		0.5003	0.2915	0.0891	0.0651	0.4278	0.2159	0.0597	0.0904	0.2774	0.0382
Raphidocelis subcapitata	Raphidocelis_subcapitata_GBF94944.1	Cytoplasm		0.5364	0.1781	0.2388	0.102	0.495	0.3466	0.1394	0.1498	0.3527	0.0302
Monoraphidium minutum	Monoraphidium_minutum_KAI8476068.1	Mitochondrion	Mitochondrial transit peptide	0.4133	0.1313	0.1736	0.0377	0.6921	0.2561	0.068	0.1039	0.3	0.0362
Trebouxia sp.	Trebouxia_sp._KAA6423498.1	Cytoplasm		0.747	0.5104	0.1591	0.0803	0.3083	0.1265	0.149	0.1009	0.1523	0.0837
Bryopsis sp.	Bryopsis_sp._GMH40756.1	Cytoplasm		0.6575	0.4694	0.0623	0.0445	0.2223	0.1996	0.0947	0.1132	0.0891	0.0246
Bryopsis sp.	Bryopsis_sp._GMH44984.1	Mitochondrion|Plastid	Mitochondrial transit peptide	0.2493	0.1853	0.057	0.0375	0.6948	0.6724	0.0491	0.0598	0.0792	0.0553
Chlamydomonas eustigma	Chlamydomonas_eustigma_GAX83362.1	Mitochondrion	Mitochondrial transit peptide	0.1585	0.1658	0.0449	0.0599	0.8368	0.4672	0.0301	0.0618	0.0644	0.0826
Chlamydomonas sp	Chlamydomonas_sp_KAG1652546.1	Plastid	Chloroplast transit peptide	0.2986	0.1303	0.0876	0.0387	0.5294	0.8884	0.0382	0.132	0.1469	0.0562
Dunaliella salina	Dunaliella_salina_KAF5843761.1	Mitochondrion|Plastid	Chloroplast transit peptide	0.2646	0.1572	0.1012	0.0357	0.6392	0.8782	0.0724	0.1082	0.208	0.0306
Haematococcus lacustris	Haematococcus_lacustris_KAJ9524459.1	Plastid	Chloroplast transit peptide	0.2649	0.2168	0.0643	0.0357	0.2163	0.9261	0.0333	0.0532	0.1336	0.0592
Chlamydomonas schloesseri	Chlamydomonas_schloesseri_KAG2455039.1	Cytoplasm		0.5499	0.3238	0.0766	0.0833	0.4783	0.3268	0.1185	0.1139	0.227	0.0159
Chlamydomonas incerta	Chlamydomonas_incerta_KAG2440273.1	Cytoplasm		0.6079	0.2391	0.1497	0.0844	0.5455	0.2429	0.1474	0.1042	0.3436	0.0057
Tetrabaena socialis	Tetrabaena_socialis_PNH12649.1	Cytoplasm		0.6676	0.3857	0.0872	0.1649	0.3703	0.0544	0.1505	0.2698	0.2297	0.0134
Edaphochlamys debaryana	Edaphochlamys_debaryana_KAG2483195.1	Cytoplasm		0.6055	0.3644	0.192	0.041	0.4397	0.0998	0.1681	0.0934	0.3005	0.0727
Pleodorina starrii	Pleodorina_starrii_GLC37260.1	Mitochondrion	Mitochondrial transit peptide	0.2914	0.2248	0.1188	0.0656	0.8732	0.1917	0.0662	0.0667	0.102	0.0235
Volvox carteri f. nagariensis	Volvox_carteri_f._nagariensis_XP_002950145.1	Cytoplasm		0.7468	0.446	0.1948	0.0642	0.2755	0.2777	0.1248	0.1376	0.1885	0.0827
Volvox reticuliferus	Volvox_reticuliferus_GIL78729.1	Plastid	Chloroplast transit peptide	0.1752	0.1247	0.0537	0.0626	0.5336	0.974	0.0395	0.0736	0.123	0.0474
Volvox africanus	Volvox_africanus_GIL45348.1	Mitochondrion	Mitochondrial transit peptide	0.2712	0.2524	0.0877	0.0663	0.8053	0.3682	0.049	0.0616	0.1176	0.025
Chlorella variabilis	Chlorella_variabilis__XP_005847004.1	Cytoplasm|Nucleus		0.6957	0.547	0.0806	0.1354	0.355	0.1615	0.1045	0.1442	0.0853	0.0736
