# Supplementary material for: Functional divergence and structural changes of Class IV histone deacetylases (HDACs) across the tree of life
Source: Mol Biol Evol. 2026 Jun 17;43(7):msag150. doi: 10.1093/molbev/msag150 (PMC13325672; doi:10.1093/molbev/msag150)
Supplement: msag150_Supplementary_Data [file msag150_supplementary_data.zip › Table S3.xlsx]

## Sheet: Sheet1 (2)
	Table S1. Substrate preference of HDAC11 orthologs.
	Concentration and conversion represent actual values in reaction mix.
	Activity (data from heat map in Figure 2B) represents conversion of substrate normalized by purity of protein estimated on CBB-stained SDS PAGE gel and related to the highest activity found in whole set of proteins.
	Protein	Substrate (acyl)	Biotinyl	Lipoyl	Glutaryl	Succinyl	Oxalyl	Stearoyl	Palmitoyl	Myristoyl	Dodecanoyl	Decanoyl	Octanoyl	Hexanoyl	Crotonyl	Butyryl	Propionyl	Acetyl	Formyl
	1 - cvHDAC11/A	concentration (nM)	500	500	500	500	500	500	500	500	500	500	500	500	500	500	500	500	500
		conversion (%)	0	0	0	0	0	0	0	0	0	0	0.0724874	0.187851	0.183201	0.338328	2.42269	0.79168	0.05
		activity (%)	0	0	0	0	0	0	0	0	0	0	0.000856481	0.00224537	0.00219907	0.00405093	0.0290046	0.00949074	0.000601852
	2 - gvHDAC11/A	concentration (nM)	1000	1000	1000	1000	1000	1000	1000	1000	1000	1000	1000	1000	1000	1000	1000	1000	1000
		conversion (%)	0	0	0	0	0	0	0	0.241642	0.130125	0	0.217689	0.408606	0.453062	0.711152	5.03482	2.45	0.2
		activity (%)	0	0	0	0	0	0	0	0.00238426	0.0012963	0	0.00215278	0.00402778	0.00446759	0.00703704	0.0497454	0.024213	0.00196759
	3 - chrHDAC11-1/A	concentration (nM)	400	400	400	400	400	400	400	400	400	400	400	400	400	400	400	400	400
		conversion (%)	0	0	0	0	0	0	0	0	0	0	0	0.178095	0.0997735	0.259657	1.474	0.490698	0.04
		activity (%)	0	0	0	0	0	0	0	0	0	0	0	0.00106481	0.000601852	0.00155093	0.00884259	0.00293981	0.000231481
	4 - nvHDAC11/A	concentration (nM)	500	500	500	500	500	500	500	500	500	500	500	500	500	500	500	500	500
		conversion (%)	0	0	0	0	0	0	0	0	0	0	0.108378	0.26156	0.2482	0	2.97724	0.937844	0.07
		activity (%)	0	0	0	0	0	0	0	0	0	0	0.00208333	0.005	0.00474537	0	0.0570139	0.017963	0.00134259
	5 - lmHDAC11/A	concentration (nM)	500	500	500	500	500	500	500	500	500	500	500	500	500	500	500	500	500
		conversion (%)	0	0	0	0	0	0.0899035	0.0967467	2.65679	1.14052	0.224773	0.174453	0.214613	0.224665	0.461095	2.88916	2	0.07
		activity (%)	0	0	0	0	0	0.000949074	0.00101852	0.0281713	0.0120833	0.00238426	0.00185185	0.00226852	0.00238426	0.00488426	0.030625	0.0212037	0.000740741
	6 - psHDAC11/A	concentration (nM)	400	400	400	400	400	400	400	400	400	400	400	400	400	400	400	400	400
		conversion (%)	0	0	0	0	0	0	0	0	0	0	0	0.184924	0.173535	0.461911	2.21605	0.90209	0.06
		activity (%)	0	0	0	0	0	0	0	0	0	0	0	0.00256944	0.00240741	0.00643519	0.0308333	0.0125463	0.000833333
	7 - chrHDAC11-2/A	concentration (nM)	400	400	400	400	400	400	400	400	400	400	400	400	400	400	400	400	400
		conversion (%)	0	0	0	0	0	0	0	0	0.124294	0.411579	0.0660861	0.127245	0	0.177773	0.662755	0.252257	0.03
		activity (%)	0	0	0	0	0	0	0	0	0.000810185	0.00268519	0.000439815	0.000833333	0	0.00115741	0.00430556	0.00164352	0.000185185
	8 - eaHDAC11/A	concentration (nM)	400	400	400	400	400	400	400	400	400	400	400	400	400	400	400	400	400
		conversion (%)	0	0	0	0	0	0	0	0	0	0	0.120772	0.173286	0.277646	0.435528	2.50378	1.08248	0.05
		activity (%)	0	0	0	0	0	0	0	0	0	0	0.00157407	0.00226852	0.00363426	0.00569444	0.032662	0.0141204	0.000648148
	9 - acibHDAC11/B	concentration (nM)	200	50	200	200	200	30	30	30	100	10	2.5	5	5	30	5	5	20
		conversion (%)	18.1295	34.6107	0.150114	0.81322	0.534774	2.23661	6.67959	7.72675	17.6477	12.7393	24.6215	9.13411	21.4307	21.7679	14.8207	20.0148	17.3147
		activity (%)	0.297855	2.29089	0	0.0109956	0.00638905	0.24452	0.73518	0.850831	0.582214	4.21814	32.6267	6.04992	14.1978	2.40147	9.8179	13.2596	2.86577
	10 - liHDAC11/B	concentration (nM)	20	20	100	100	100	50	20	10	10	3	0.5	0.5	3	3	20	100	100
		conversion (%)	6.26078	9.93702	0	0	0	13.2059	9.73035	19.8091	24.8107	19.7759	21.5776	15.1021	4.63319	20.6599	5.87	1.88	0.69
		activity (%)	0.72463	1.15012	0	0	0	0.611389	1.1262	4.58544	5.74322	15.2592	99.8963	69.9172	3.575	15.9413	0.679398	0.0435185	0.0159722
	11 - cwaHDAC11/B	concentration (nM)	300	300	300	300	300	20	20	20	5	50	300	300	300	300	300	300	300
		conversion (%)	0	0.293418	0	0.204815	0	2.73866	5.11171	11.6275	6.77468	4.82468	1.82737	5.21532	0.387771	2.44951	1.62564	0.89	0
		activity (%)	0	0.00534722	0	0.00372685	0	0.74706	1.3944	3.17178	7.39211	0.526435	0.0332407	0.094838	0.00706019	0.044537	0.0295602	0.0161806	0
	12 - dbHDAC11/B	concentration (nM)	400	400	400	400	400	300	300	300	200	300	300	400	400	400	400	400	400
		conversion (%)	0	0	0	0	0	0.364456	0.389043	1.53781	3.09429	2.25784	0.293609	0.143405	0.120933	0.528563	1.53402	0.65	0.45
		activity (%)	0	0	0	0	0	0.0246759	0.0263194	0.104074	0.31412	0.152801	0.0198611	0.00726852	0.00613426	0.0268287	0.0778704	0.0329861	0.0228472
	13 - pbHDAC11/B	concentration (nM)	300	300	300	300	300	300	300	200	200	200	200	300	300	300	300	300	300
		conversion (%)	0.554853	0.430555	0	0	0	0.582161	2.13234	8.44792	20.6375	5.04976	0.45563	0.24969	0.267217	0.26309	1.31322	0.99	0.01
		activity (%)	0.0126852	0.00983796	0	0	0	0.0133102	0.0487269	0.28963	0.707546	0.173125	0.015625	0.00571759	0.00611111	0.00601852	0.0300231	0.0226389	0.000231481
	14 - albaHDAC11/B	concentration (nM)	20	20	50	50	50	20	20	10	2.5	2.5	20	10	50	50	50	50	50
		conversion (%)	2.68005	16.9491	0	0	0	7.2879	18.6162	24.8805	11.2177	8.89096	13.5907	8.14106	0.951034	2.30428	0.672885	0.236298	0.740725
		activity (%)	1.00648	6.36516	0	0	0	2.73694	6.99125	18.6876	33.7022	26.7117	5.10391	6.1147	0.14287	0.346134	0.101088	0.0354861	0.111273
	15 - ttHDAC11/B	concentration (nM)	300	300	300	300	200	50	50	50	100	200	300	200	300	300	300	400	400
		conversion (%)	0	0	0	0	0	3.0562	4.9823	28.7772	24.9196	2.67652	0.568289	0.159492	0.18285	0.354732	2.29618	2.24	0.89
		activity (%)	0	0	0	0	0	1.11857	1.82352	10.5324	4.56028	0.244907	0.0346759	0.0145833	0.0111574	0.0216435	0.140069	0.102477	0.0407176
	16 - chrHDAC11/B	concentration (nM)	75	2.7	100	100	100	10	10	10	10	5	5	100	100	100	100	100	100
		conversion (%)	5.53663	15.5492	0	0	0	0.603757	3.13333	28.7988	22.3808	12.6947	14.0451	10.9915	0	0.445664	0.162752	0.12	0.119027
		activity (%)	0.245995	19.1913	0	0	0	0.201204	1.04417	9.59699	7.45822	8.46083	9.36088	0.366273	0	0.0148611	0.00541667	0.00400463	0.00395833
	17 - ceHDAC11/B	concentration (nM)	300	300	300	300	300	200	200	200	200	300	300	300	300	300	300	300	300
		conversion (%)	0.098763	0.3901	0	0	0	9.03075	24.9897	31.8146	30.5425	3.21228	0.907012	0.188256	0.084942	0.244528	0.946228	0.67	0.04
		activity (%)	0.00141204	0.005625	0	0	0	0.195232	0.540278	0.687824	0.660324	0.0462963	0.0130787	0.00270833	0.00122685	0.00351852	0.0136343	0.00965278	0.000578704
	18 - atHDAC11/B	concentration (nM)	200	200	200	200	200	50	50	5	10	50	100	200	200	200	200	200	200
		conversion (%)	0.0871688	1.91974	0	0.462058	0.272678	27.9577	10.8933	21.9018	22.8346	8.14202	11.6154	0.87437	0	0.247382	0.64991	0.218913	0.783149
		activity (%)	0.00453704	0.0999537	0	0.0240509	0.0141898	5.82289	2.2688	45.6161	23.7794	1.69579	1.20961	0.0455324	0	0.0128704	0.0338426	0.0113889	0.040787
	19 - lmHDAC11/B	concentration (nM)	100	100	100	100	100	5	5	2.5	2.5	5	20	100	100	100	100	100	2.5
		conversion (%)	0.361302	8.9749	0	0	0	3.20749	2.42042	15.0495	18.3364	6.96049	5.83223	1.71205	0	0.215539	0.345826	1.33915	0.0779194
		activity (%)	0.0127083	0.315509	0	0	0	2.25512	1.70174	21.1619	25.7839	4.89377	1.02514	0.0601852	0	0.00756944	0.0121528	0.0470833	0.10956
	20 - dmHDAC11/B	concentration (nM)	400	300	400	300	400	200	200	200	100	200	200	200	400	400	400	800	800
		conversion (%)	0.340769	3.30322	0	0	0	0.77601	0.585987	5.58472	3.96131	4.56116	2.52783	0.940017	0.215039	0.591728	2.44571	2.87	0.23
		activity (%)	0.00636574	0.0823843	0	0	0	0.0290278	0.0219213	0.208935	0.296389	0.170625	0.0945602	0.035162	0.00402778	0.0110648	0.0457407	0.0268519	0.00215278
	21 - agHDAC11/B	concentration (nM)	2000	1000	2000	2000	2000	500	500	200	150	200	500	1000	1000	1000	1000	2000	1000
		conversion (%)	1.13078	9.97877	0	0	0	11.4874	14.6641	25.4401	21.8862	8.60972	10.8033	6.00813	0.784258	1.98991	7.0866	6.2722	0.24
		activity (%)	0.00393518	0.0694213	0	0	0	0.159815	0.204028	0.884884	1.01502	0.299468	0.150301	0.0418056	0.00546296	0.0138426	0.0493055	0.0218056	0.00166667
	22 - nvHDAC11/B	concentration (nM)	200	200	200	200	200	20	10	10	5	20	100	200	200	200	200	200	200
		conversion (%)	0.442998	2.93081	0	0	0	21.6656	30.1939	72.2742	30.4887	12.7196	10.9749	1.39488	0	0.275816	0.731091	1.1722	0.014723
		activity (%)	0.012037	0.0796759	0	0	0	5.88956	16.4157	39.2938	33.152	3.45766	0.59669	0.0379167	0	0.0075	0.0198843	0.031875	0.000393518
	23 - hsHDAC11	concentration (nM)	50	50	100	100	100	50	50	5	2.5	2.5	25	100	100	100	100	100	100
		conversion (%)	1.34583	6.43821	0	0.637921	0	8.92646	10.53	5.78	12.43	12.66	16.33	4.927	0.105776	0.671068	0.37024	0.189424	0.367171
		activity (%)	0.0766667	0.366782	0	0.0181713	0	0.508518	0.599884	3.29275	14.1623	14.4243	1.86058	0.140347	0.00300926	0.0191204	0.0105556	0.00539352	0.010463
	24 - mmHDAC11/B	concentration (nM)	100	100	100	100	100	50	100	50	20	20	50	100	100	100	100	100	100
		conversion (%)	0.501249	2.57058	0	0	0	3.97993	8.97518	34.8173	22.6579	14.1968	4.05314	0.824673	0	0.248402	0.353815	0.416652	0
		activity (%)	0.0336343	0.1725	0	0	0	0.534167	0.602315	4.67303	7.60259	4.76359	0.544005	0.0553472	0	0.0166667	0.02375	0.027963	0
	25 - ssHDAC11/B	concentration (nM)	100	50	100	100	100	10	10	10	5	5	10	20	100	100	100	100	100
		conversion (%)	3.01872	7.53484	0	0	0	1.21644	1.54965	16.987	29.2528	20.0246	5.1486	0.96823	0.0931817	0.609236	0.349307	1.1838	0.0997384
		activity (%)	0.130185	0.649907	0	0	0	0.524606	0.66831	7.32599	25.2318	17.272	2.22044	0.208796	0.00402778	0.0262731	0.0150694	0.0510648	0.00430556

## Sheet: Sheet1
	Table S1. Activity of HDAC11 orthologs on individual substrates. Activity represents conversion of substrate normalized by purity of protein (data from heat map in Figure 2B)
	Protein	1 - cvHDAC11/A				2 - gvHDAC11/A
	Substrate (acyl)	concentration (nM)	conversion (%)	activity (%)		concentration (nM)	conversion (%)	activity (%)
	Biotinyl	500	0			1000	0
	Lipoyl	500	0			1000	0
	Glutaryl	500	0			1000	0
	Succinyl	500	0			1000	0
	Oxalyl	500	0			1000	0
	Stearoyl	500	0			1000	0
	Palmitoyl	500	0			1000	0
	Myristoyl	500	0			1000	0.241642
	Dodecanoyl	500	0			1000	0.130125
	Decanoyl	500	0			1000	0
	Octanoyl	500	0.0724874			1000	0.217689
	Hexanoyl	500	0.187851			1000	0.408606
	Crotonyl	500	0.183201			1000	0.453062
	Butyryl	500	0.338328			1000	0.711152
	Propionyl	500	2.42269			1000	5.03482
	Acetyl	500	0.79168			1000	2.45
	Formyl	500	0.05			1000	0.2
	Protein	Substrate (acyl)	Biotinyl	Lipoyl	Glutaryl	Succinyl	Oxalyl	Stearoyl	Palmitoyl	Myristoyl	Dodecanoyl	Decanoyl	Octanoyl	Hexanoyl	Crotonyl	Butyryl	Propionyl	Acetyl	Formyl
	1 - cvHDAC11/A	concentration (nM)	500	500	500	500	500	500	500	500	500	500	500	500	500	500	500	500	500
		conversion (%)	0	0	0	0	0	0	0	0	0	0	0.0724874	0.187851	0.183201	0.338328	2.42269	0.79168	0.05
		activity (%)
	2 - gvHDAC11/A	concentration (nM)	1000	1000	1000	1000	1000	1000	1000	1000	1000	1000	1000	1000	1000	1000	1000	1000	1000
		conversion (%)	0	0	0	0	0	0	0	0.241642	0.130125	0	0.217689	0.408606	0.453062	0.711152	5.03482	2.45	0.2
		activity (%)
