# Supplementary material for: Functional divergence and structural changes of Class IV histone deacetylases (HDACs) across the tree of life
Source: Mol Biol Evol. 2026 Jun 17;43(7):msag150. doi: 10.1093/molbev/msag150 (PMC13325672; doi:10.1093/molbev/msag150)
Supplement: msag150_Supplementary_Data [file msag150_supplementary_data.zip › Table S4.xlsx]

## Sheet: Sheet1
Species	No	Clade	Accession No	Zinc-coordinating residues			Catalytic residues			"End" of foot pocket	Foot pocket	Foot pocket gatekeeper	Lysine channel	Lysine channel	Rim (peptide substrate binding)	HPFD motif	Identity % human HDAC11	Similarity % human HDAC11	Structural similarity
Human concensus				His183	Asp181	Asp261	His142	His143	Tyr304	Pro113	Trp42	Phe141	Phe152	Tyr209	Glu94	AA 35-38			RMSD pocket Å
cvHDAC11/A	1	A	WP_010921475.1	x	x	x	x	x	x	Arg93	Phe28	Ser121	x	Phe188	Gly83	HRFP	23	39	1.427
gvHDAC11/A	2	A	BAC89560.1	x	x	x	x	x	x	Arg91	Phe26	Thr119	x	Phe186	Gly81	HRFP	24	40	1.223
chrHDAC11-1/A(v05)	3	A	XP_042917102.1	His239	Asp237	Asp314	His199	His200	Tyr357	Arg170	Phe100	Thr198	Tyr209	Phe265	Gly156	HRFP	22	38	1.413
nvHDAC11/A	4	A	XP_001640343.3	x	x	x	x	x	x	Arg146	Phe81	Thr174	x	Phe41	Gly136	HRFK	23	42	1.279
lmHDAC11/A	5	A	GETS01106794.1	x	x	x	x	x	x	Arg142	Phe76	Thr170	x	Phe237	Gly132	HRFP	23	41	1.192
psHDAC11/A	6	A	KPW24014.1	x	x	x	x	x	x	Arg331	Phe266	Thr359	x	Phe426	Gly321	HRFP	20	38	1.226
chrHDAC11-2/A (v04)	7	A	XP_042921739.1	x	x	x	x	x	x	Arg194	Tyr128	Thr224	x	x	Gly184	HRFP	23	39	1.356
eaHDAC11/A	8	A	GIR80856.1	x	x	x	x	x	x	Arg112	Tyr46	Thr141	Tyr152	Phe208	Gly101	ARFP	19	35	1.205
acibHDAC11/B	9	B	SPE23023.1; WP_105313729	x	x	x	x	x	x	Ala88	Tyr23	x	x	x	x	HVFP	27	44	1.79
liHDAC11/B	10	B	NP_713103.1,_WP_000410917.1	His163	Asp161	Asp237	His123	His124	Tyr281	Ser94	Tyr30	Phe122	Phe133	Tyr189	Glu84	HVFP	24	42	1.276
cwaHDAC11/B	11	B	MBS3118946.1	x	x	x	x	x	x	x	Tyr62	x	x	x	x	HVFP	23	44	2.848
dbHDAC11/B	12	B	HCH63001	x	x	x	x	x	x	x	Tyr85	Tyr184	x	Phe251	x	x	30	45	0.523
pbHDAC11/B	13	B	WP_009625954	x	x	x	x	x	x	x	Tyr38	Tyr139	x	x	x	x	39	55	0.734
albaHDAC11	14	B	TNE32314	x	x	x	x	x	x	x	Tyr85	x	x	x	x	x	42	58	0.622
ttHDAC11/B	15	B	XP_001011943.2	x	x	x	x	x	x	x	Tyr107	Tyr207	x	x	x	x	40	57	0.485
chrHDAC11/B	16	B	XP_042925771.1	x	x	x	x	x	x	x	Phe115	Met216	Trp227	Phe340	x	x	36	50	0.606
ceHDAC11/B	17	B	NP_505699.3	x	x	x	x	x	x	x	x	x	x	x	x	x	43	59	0.48
atHDAC11/B	18	B	NP_568480.2	x	x	x	x	x	x	x	x	x	x	x	x	x	54	69	0.428
lmHDAC11/B	19	B	GEZB01017848.1	x	x	x	x	x	x	x	x	x	x	x	x	x	54	69	0.531
dmHDAC11/B	20	B	NP_001247296.1	x	x	x	x	x	x	x	Gly58	x	x	x	x	x	46	61	0.614
agHDAC11/B	21	B	XP_321350.6	x	x	x	x	x	x	x	Gly71	x	x	x	x	x	48	64	0.446
nvHDAC11/B	22	B	XP_001636500.2	x	x	x	x	x	x	x	x	x	x	x	x	x	60	73	0.51
hsHDAC11/B	23	B	NP_079103.2	His183	Asp181	Asp261	His142	His143	Tyr304	Pro113	Trp42	Phe141	Phe152	Tyr209	Glu94	HPFD	100	100	0
mmHDAC11/B	24	B	NP_659168.1	x	x	x	x	x	x	x	x	x	x	x	x	x	92	95	0.231
ssHDAC11/B	25	B	XP_020925043.1	x	x	x	x	x	x	x	x	x	x	x	x	x	94	97	0.35
			bold letters - species with X-ray crystallography data available in the study
			green letters - reference human HDAC11
			x - type of amino acid residue identical with reference hsHDAC11/B
